# Supplementary material for: Discovery of a CNS active GSK3 degrader using orthogonally reactive linker screening
Source: Nat Commun. 2025 Oct 6;16:8857. doi: 10.1038/s41467-025-63928-8 (PMC12501029; doi:10.1038/s41467-025-63928-8)
Supplement: Supplementary file 3 — Supplementary Dataset 1 [file 41467_2025_63928_MOESM3_ESM.xlsx]

## Sheet: KH1(24)vsDMSO(TMT)
Significant	#NAME?	Difference	Description	Gene Symbol	Abundances (Grouped): 126	Abundances (Grouped): 127N	Abundances (Grouped): 127C	Abundances (Grouped): 128N	Abundances (Grouped): 128C	Abundances (Grouped): 129N	Abundances (Grouped): 129C	Abundances (Grouped): 130N	Abundances (Grouped): 130C	Abundances (Grouped): 131N	Abundances (Grouped): 131C	Abundances (Grouped): 132N	Abundances (Grouped): 132C	Abundances (Grouped): 133N	Abundances (Grouped): 133C
	0.319087	0.115287	Neuroblast differentiation-associated protein AHNAK OS	AHNAK	-0.00142988	-0.0218617	-0.245173	0.0369171	0.00289123	-0.22095	0.21288	0.138484	-0.0948088	-0.180542	0.253615	0.00432164	0.0717627	0.102709	-0.164884
	1.53926	-0.0610355	Dystonin OS	DST	0.0129397	0.0637568	0.042236	0.0100437	0.0272351	0.0157989	0.00432592	-0.014571	-0.00996678	-0.0290532	-0.0351209	0	-0.0499558	-0.0206374	-0.00144486
	0.369814	-0.0242595	Cytoplasmic dynein 1 heavy chain 1 OS	DYNC1H1	0.0537116	0.00434341	-0.0375734	0.0326683	0.0300184	-0.02032	0.0129135	0.0259579	-0.00132195	-0.00429167	-0.0174169	-0.0305883	-0.0483629	-0.0176101	-0.00288531
	0.611837	-0.0300709	Microtubule-actin cross-linking factor 1, isoforms 1/2/3/5 OS	MACF1	0.0213801	0.0157934	-0.008624	0.00427019	0.00862763	0	0.008596	-0.00425087	-0.0128347	0.00430449	-0.0602086	-0.00575923	-0.0275636	-0.00871189	-0.0202588
	0.345962	0.0371993	Myosin-9 OS	MYH9	0.0554885	-0.020544	-0.0811093	0.071995	-0.0146317	-0.0204641	0.0386652	0.00873858	0.0498429	-0.00429167	0.00723605	0.0624886	-0.051715	-0.00748584	0.0287399
	0.749401	-0.141859	Spectrin alpha chain, non-erythrocytic 1 OS	SPTAN1	0.00986329	0.112169	-0.0400866	-0.00432582	0.0557635	-0.141335	0.0785991	0.0298958	-0.129775	-0.23759	0.0197488	-0.125789	0.0705242	-0.0552435	-0.0711689
	0.101349	-0.00400263	Midasin OS	MDN1	0.0115221	0.00289706	-0.0100202	-0.0217782	0.00289123	0.00577067	-0.0351181	0.0174004	-0.0172302	0.0214972	-0.00725775	-0.0218483	0.0663911	-0.00445607	0.0328712
	0.00887609	-0.00133471	DNA-dependent protein kinase catalytic subunit OS	PRKDC	0.0512964	0.0458318	-0.070518	0.0229907	-0.0264329	-0.021937	0.00868216	0.0101907	-0.0143509	0.0665123	-0.0219693	-0.021937	0.10089	0.0375339	-0.04571
	0.116415	0.0209551	Nesprin-2 OS	SYNE2	0.0678555	0.0158851	-0.0450554	0.0704712	0.0115559	-0.102021	0.0484267	0.00147348	-0.112209	0.144231	0.00144204	-0.0441226	0.116814	-0.0133391	-0.103576
	0.612467	-0.14331	Spectrin beta chain, non-erythrocytic 1 OS	SPTBN1	-0.00142988	0.181494	-0.0974198	0.0167768	0.00430775	-0.131987	0.102556	0.0766603	-0.178418	-0.222674	0.00427345	-0.128884	0.0528723	-0.00837021	-0.111939
	0.555442	0.229202	Filamin-A OS	FLNA	0.0782971	-0.542199	-0.292001	0.0334291	-0.311882	-0.213087	0.0641303	-0.020183	0.0439274	0.0120105	-0.0843993	0.00409271	0.062823	-0.164283	0
	0.567193	0.0401156	Proliferation marker protein Ki-67 OS	MKI67	-0.029217	-0.0442666	-0.0215966	-0.0924226	0.0129953	0.0272621	0.0187085	-0.00876363	0.038547	0.0663735	-0.038207	-0.00289987	0.0843921	0.0159254	0.0526228
	1.01924	-0.0327101	Talin-1 OS	TLN1	0.0227936	-0.0115501	0.00843273	0.0156522	0.0271148	0	0.0014362	-0.00570294	-0.00707549	-0.0421445	-0.0319922	-0.00431737	-0.0676617	-0.0352653	0.0396837
	0.567997	0.395728	Golgin subfamily B member 1 OS	GOLGB1	0.193136	-0.79987	-0.459062	0.115017	-0.397311	-0.2987	0.192121	0.024103	0.0718098	0.24775	-0.0924132	-0.0339473	0.261403	-0.114188	0
	0.386734	0.371473	Myosin-10 OS	MYH10	0.389238	-0.266213	-0.920879	0.315292	-0.292237	-0.612637	0.361768	0.0316702	-0.0128579	0.37311	0.0621814	-0.118727	0.340278	0.0159254	-0.347399
	0.600459	0.213975	Plectin OS	PLEC	0.151148	-0.312564	-0.306096	0.155988	-0.322994	-0.306208	0.269248	-0.0439809	0.0644083	0.143106	0.0313068	0	0.334518	-0.00433333	-0.167412
	0.138426	0.0275074	Filamin-B OS	FLNB	0.106615	-0.142395	-0.0625693	0.047936	-0.0937705	-0.0859355	0.0425186	0.0173647	0.0548643	-0.00861327	-0.00721419	0	0.0494848	-0.0457878	0.0397226
	0.303061	0.0613785	A-kinase anchor protein 9 OS	AKAP9	0.118981	-0.0798378	-0.124954	0.125458	-0.0582555	-0.0641968	0.125774	0.0101907	0.0445572	0.101267	-0.00148145	-0.00146104	0.0388969	0.023208	-0.0235548
	0.160252	-0.0223816	Fatty acid synthase OS	FASN	0.121546	-0.0355903	-0.0348804	0.107894	0.0202906	0	0.0543935	0.0362119	-0.0143878	0.00298356	-0.00880559	-0.0102476	-0.0190895	-0.0180219	0.0245878
	0.28063	-0.00705483	Nesprin-1 OS	SYNE1	0.0340539	0.0086478	0.00984502	0.0198978	-0.0202852	-0.0437656	-0.0349056	-0.039512	-0.0361045	0.0213441	0.00144204	0.008596	0.00287097	-0.00871189	-0.0129907
	0.00435673	0.00111196	Nucleoprotein TPR OS	TPR	0.0839947	-0.112818	-0.0478845	-0.00432582	-0.036597	-0.0144995	0.0538064	0.0259737	0.000120039	0.0892685	-0.115719	-0.046921	0.0731346	0.0159254	0.0186342
	0.0459152	-0.00431615	Utrophin OS	UTRN	0.0315067	0.0230519	-0.0245081	0.0100867	-0.00728402	0.00433895	0.0187085	0.00292984	-0.00707549	0.0566865	-0.0352324	-0.00435196	0.0343515	0.00575029	-0.0233639
	0.368488	0.267847	Desmoplakin OS	DSP	0.394381	-0.352153	-0.491846	0.222258	-0.316468	-0.183023	0.351592	-0.0776395	0.0147949	0.318224	0.159895	-0.124196	0.331884	0.0159254	-0.265387
	0.165144	-0.0127069	E3 ubiquitin-protein ligase HUWE1 OS	HUWE1	0.0524823	-0.0292942	-0.0244907	0.0228818	0.00289123	-0.0159898	0.0539123	0.0145208	0.00873909	-0.0217438	-0.0277632	0.0100838	-0.0247867	-0.022158	0.0413244
	0.276995	-0.0266814	E3 SUMO-protein ligase RanBP2 OS	RANBP2	-0.0145254	0.0982675	0.0213867	-0.00432582	0.0258829	0.0357653	-0.060645	0.0231686	-0.0874942	0.0455351	0.00144204	-0.0218926	-0.00289987	0.0796778	-0.0636695
	0.290315	0.0286041	U5 small nuclear ribonucleoprotein 200 kDa helicase OS	SNRNP200	-0.0568689	0.0270637	-0.047627	-0.0390913	0.0100298	-0.0333	-0.0824622	0.0594342	-0.00421586	-0.0493567	0.0534493	0.00428734	-0.0480215	0.0287495	0
	0.0435816	0.00412082	Pre-mRNA-processing-splicing factor 8 OS	PRPF8	-0.0305762	0.0343263	-0.0186791	-0.0467827	-0.0101518	0.0172092	0.00288247	0.0723124	-0.00707549	-0.0482351	0.038473	0.00719549	-0.035047	0.0359832	-0.013043
	0.91103	-0.0691945	eIF-2-alpha kinase activator GCN1 OS	GCN1	0.0618872	0.0285907	-0.0230008	0.0042786	0.0228893	0.0494848	-0.00720987	0.0287694	-0.0288141	-0.0525566	-0.0875498	0	-0.0617133	-0.0175425	0.0114612
	0.369994	0.123033	Nuclear mitotic apparatus protein 1 OS	NUMA1	0.143519	-0.220495	-0.139723	0.0865825	-0.0957022	-0.058344	0.119532	0.0690842	-0.00707549	0.219357	-0.0177451	-0.049213	0.211037	0.0276072	-0.0132561
	0.428148	-0.0325765	E3 ubiquitin-protein ligase UBR4 OS	UBR4	0.0187481	0.0570699	0.00724683	0.0229905	-0.00730468	0.0428981	-0.0204641	0.0101907	-0.00707549	-0.0440218	-0.0219694	0.0513265	-0.054727	-0.00306739	0.0763209
	1.00959	-0.0489815	Vinculin OS	VCL	-0.00142988	0.0285669	0.0364198	0.00997261	-0.0188257	0.0326769	-0.0158936	-0.0217738	0.0185602	-0.0465769	-0.0482606	0.0114499	-0.0797599	-0.0382461	0.0382849
	1.25548	-0.0655453	A-kinase anchor protein 12 OS	AKAP12	-0.0217499	0.0483445	0.0517818	-0.0275723	0.0468922	0.0467943	0	-0.0441463	0.0285131	-0.0496769	-0.0350469	-0.0335356	-0.0663594	0.0216791	0.00718831
	0.586072	-0.0666242	Microtubule-associated protein 1B OS	MAP1B	0.0325173	-0.0750911	0.0334526	0.0198023	0.0836028	-0.0421149	0.075288	0.0144779	-0.00278812	-0.111207	0.00144204	-0.0992291	-0.0129392	-0.0635091	-0.0435892
	0.861772	-0.055555	Cytoskeleton-associated protein 5 OS	CKAP5	0.0413833	0.00434341	0.0451872	-0.0101316	0.031574	0.0442185	-0.0189543	-0.0117019	0.0497308	-0.0785972	-0.00581863	0.0086649	-0.0292646	-0.0492587	0.0581982
	0.680775	0.0825085	Clathrin heavy chain 1 OS	CLTC	0.016877	-0.0594004	-0.171262	0.0648483	-0.0892737	-0.150744	-0.0358719	0.0671558	-0.00707549	0.00559474	0.00285861	0.0252864	-0.0214159	0.0439941	-0.0997382
	0.233366	0.0975013	Filamin-C OS	FLNC	0.0531807	-0.319417	0.013209	0.0361127	-0.228562	0.151417	-0.0521961	0.0101907	0.281366	-0.0980846	-0.103334	0.240896	-0.0582836	0.00416028	0.253237
	0.346085	-0.0300545	Chromodomain-helicase-DNA-binding protein 4 OS	CHD4	0.0341587	0.0511377	-0.0215674	-0.0393375	0.00577067	0.0014405	0	0.0288063	-0.0420871	0.0480729	-0.0409718	-0.0335356	0.0523646	-0.0161357	-0.0528412
	0.608568	-0.0759851	Kinectin OS	KTN1	0.00718334	0.0441052	0.0295627	-0.0334134	0.0243284	-0.0115647	-0.0232229	0.0101907	-0.0332277	0.0590873	-0.120167	-0.0860237	0.0743605	0.0345226	-0.0305574
	0.328615	-0.0564024	Ras GTPase-activating-like protein IQGAP1 OS	IQGAP1	0.0014472	0.0977227	0.00422715	-0.0129907	0.060748	-0.0983021	0.100111	0.0101907	-0.0794099	-0.125901	0.0921198	-0.0320288	-0.017382	0.0188024	-0.0844962
	0.49997	0.299306	Centromere protein F OS	CENPF	0.24758	-0.396077	-0.47559	0.238489	-0.251939	-0.306584	0.297631	0.0860264	0.0589697	0.343841	-0.0433194	-0.0266898	0.295238	0.0159254	-0.0132832
	0.561552	0.0967825	Myosin-14 OS	MYH14	0.0840778	-0.117647	-0.153583	0.13855	-0.0803357	-0.0955183	0.084146	-0.00140897	0.0243507	0.0689145	0.00144204	0.0328386	0.0426864	-0.00590091	-0.0336036
	1.23279	0.295759	Epiplakin OS	EPPK1	-0.00142988	-0.166855	-0.373797	-0.0248314	-0.115255	-0.116568	0.118606	-0.0705615	0.0145761	0.165633	0.126731	0.052831	0.252818	0.388159	-0.255492
	1.33271	0.204737	Msx2-interacting protein OS	SPEN	-0.0760429	-0.0414603	-0.185352	-0.109899	0.0889845	-0.00582899	0.101086	0.0375615	-0.0261067	0.0485394	0.218423	0.0443943	-0.0578638	0.0923963	0
	0.602156	0.36245	Pericentrin OS	PCNT	0.234315	-0.542707	-0.50978	0.208277	-0.342706	-0.352847	0.248976	0.0101907	0.0812242	0.270786	0.0170082	-0.0186159	0.218729	-0.0600235	-0.121656
	1.20999	0.09243	Protein PRRC2C OS	PRRC2C	-0.0334909	-0.145899	-0.0493264	-0.01445	-0.036557	-0.0379677	0.0798977	0.00730553	0.0700924	0.0228356	0.00144204	0.0242958	0.0157674	0.0159254	0.0453984
	0.164379	0.0183564	Centromere-associated protein E OS	CENPE	-0.00728264	-0.044667	0.047069	0.0116478	-0.0147387	0.00873482	0.0274807	-0.0133641	0.084847	-0.0293314	-1.90042e-05	0.0795388	0	-0.00318338	0.104201
	0.271301	0.0381549	Heterogeneous nuclear ribonucleoprotein M OS	HNRNPM	-0.0721789	0.0510459	-0.0186706	-0.0660393	0.0509855	-0.0378911	0.0114614	0.0330233	-0.0732995	-0.0392325	0.108152	0.00574189	0	0.017363	-0.0467784
	0.0764186	0.00961309	Structural maintenance of chromosomes protein 1A OS	SMC1A	0.0185681	0.00434341	-0.052206	-0.00288824	0.0186274	-0.0290582	0.0536485	0.0273487	-0.0420164	0.0727263	-0.0144676	-0.058714	0.0369215	-0.0278844	-0.0768044
	0.547708	0.037185	Transformation/transcription domain-associated protein OS	TRRAP	0.0314088	-0.0441181	-0.0449667	0.0299236	-0.0545591	0	-0.0544478	-0.00140897	-0.00274961	0.043992	-0.0116141	0.0215011	0.0594135	0.0115866	0.0328386
	0.114244	-0.00932033	Golgin subfamily A member 4 OS	GOLGA4	0.00714895	-0.0541918	-0.00721194	-0.00432582	-0.0202386	0.00857891	0.0128496	-0.0231763	0.0311344	-0.00429167	-0.0736155	-0.00430857	-0.0333668	-0.0130452	0.0437856
	0.139071	0.0170042	E3 ubiquitin-protein ligase RNF213 OS	RNF213	0.0560889	-0.0902936	-0.0345182	0.0365942	-0.0659963	-0.0377008	0.012824	-0.0304514	0.0338446	0.00142177	-0.0347903	0.0156584	0	-0.0710902	0.0241282
	0.539488	-0.0431268	Acetyl-CoA carboxylase 1 OS	ACACA	0.0580419	-0.00726795	0.0156663	0.0703247	-0.0174903	0.0300425	0.022946	-0.00872547	0.0243817	-0.0232077	-0.0711897	0.0314572	-0.0247868	-0.0612742	0
	0.747541	-0.0612374	60 kDa heat shock protein, mitochondrial OS	HSPD1	0.0158135	0.0144271	0.125912	-0.0364846	0.0201347	0.0257888	-0.115839	-0.00579911	-0.0466441	-0.0232078	-0.00435196	0	0.0215226	-0.0295985	0.0691496
	0.390847	-0.0249222	Serine/threonine-protein kinase mTOR OS	MTOR	0.00431221	0.00721723	0.0141032	0.0325956	0.00289123	0.00574224	-0.0188212	-0.0028132	0.00152898	-0.0392325	-0.046823	0.0369215	-0.0467785	-0.0102005	-0.00720987
	0.0421453	-0.0346597	Alpha-actinin-4 OS	ACTN4	-0.283432	0.410891	0.00322125	-0.280968	0.23116	-0.0162851	0	0.263377	-0.264233	-0.201149	0.397959	-0.170109	0.0563005	0.108575	-0.0786569
	0.407308	-0.0261856	Poly [ADP-ribose] polymerase 1 OS	PARP1	-0.0247938	0.0611498	0.0143112	-0.0529356	-0.0145961	0.0101039	0	0.0231686	-0.0752937	0.0129864	-0.0175122	-0.0233639	0.092566	0.079678	-0.00580568
	0.288722	-0.024199	GRIP and coiled-coil domain-containing protein 2 OS	GCC2	0.0227936	0.0143672	-0.0229936	0.0198978	-0.0261378	0.0535958	-0.0260998	0.015927	-0.00707549	1.27267e-05	-0.0798374	0.0213948	-0.0349057	-0.0131036	-0.0275637
	0.36602	0.0965195	CAD protein OS	CAD	0.11154	-0.252193	-0.164808	0.100768	-0.147697	-0.142751	0.0541856	0.0158428	0.0593304	-0.00287635	-0.025712	0.0126863	0	-0.0581496	-0.0199585
	0.723737	-0.0580999	Heat shock protein HSP 90-beta OS	HSP90AB1	0.0241554	0.0383576	0.0252097	0.0184391	0.00289123	0.00572511	-0.0600294	-0.0513345	-0.0200404	-0.0778393	-0.0511314	0.0423936	-0.0720394	0.0130544	0.0241759
	0.315358	0.0348844	Vacuolar protein sorting-associated protein 13C OS	VPS13C	0.0689593	-0.0757446	-0.0478845	0.0674368	-0.036597	-0.0159575	0.0172092	0.0330911	0.018662	0.0313324	0.0186512	0	-0.00868222	-0.0280178	-0.0499049
	0.553696	0.185952	Biorientation of chromosomes in cell division protein 1-like 1 OS	BOD1L1	0.0978203	-0.333368	-0.244141	0.0543966	-0.166499	-0.1582	0.163091	0.0187272	0.0489042	0.165158	-0.0346814	-0.0523088	0.137374	-0.0363833	0
	1.31336	-0.0601264	Heat shock protein HSP 90-alpha OS	HSP90AA1	0.0143062	0.0510459	0.0447703	-0.0202355	-0.00431866	0.0397226	0	-0.0788013	0.0451864	-0.0216563	-0.0557745	0.0071741	-0.0982007	-0.00581319	0.00860455
	0.316302	-0.014769	Bifunctional glutamate/proline--tRNA ligase OS	EPRS1	0.0354915	-0.0144778	-0.00147835	0.0128322	0.00289123	-0.069239	0.0256612	-0.0351029	0.027039	-0.00429167	0.0100466	-0.0305267	-0.0305267	0.0087155	-0.00720987
	0.409183	0.101601	Telomere-associated protein RIF1 OS	RIF1	0.08527	-0.238369	-0.0686319	0.0480388	-0.117278	-0.0861122	0.0523646	0.00730535	0.0397188	0.12256	-0.0394881	0	0.159478	-0.0763194	0.0383984
	0.236876	-0.0178386	ATP-citrate synthase OS	ACLY	0.0227461	-0.0541917	-0.0157909	0.0198501	0.00718728	0.0185238	-0.0377766	0.0073199	0.0171003	-0.0613341	-0.043714	0.00429592	-0.0377766	-0.00866223	0.0326128
	0.803305	0.115161	Keratin, type II cytoskeletal 8 OS	KRT8	0.0281145	-0.0448113	-0.173332	0.0154375	-0.134186	-0.0879071	0	-0.0567206	-0.102556	0.111732	0.0309865	0.012736	0.082857	0.104141	-0.144913
	0.455076	0.0697824	E3 ubiquitin-protein ligase HERC2 OS	HERC2	0.0727862	-0.135893	-0.0955508	0.0547976	-0.0557631	-0.0858471	0.0605022	0.0116267	-0.0244229	0.0506883	-0.00143479	0.00143603	0.0494363	-0.00871198	0
	0.474609	-0.0130382	Probable ubiquitin carboxyl-terminal hydrolase FAF-X OS	USP9X	-0.00574714	0.00721432	-0.00149246	0.00712413	0.00289123	0.00573641	0.027047	-0.0115261	0.0241958	-0.0318552	-0.0144515	0.00716692	-0.0812792	-0.00579126	-0.0158936
	1.50609	0.196818	Serine/arginine repetitive matrix protein 2 OS	SRRM2	0.00148156	-0.106163	-0.182441	-0.0427211	-0.0370015	-0.0886474	0.180572	0.00873259	-0.0217223	0.133212	0.125637	0.0444825	0.134851	0.0217427	0
	0.219878	0.0254596	Structural maintenance of chromosomes protein 3 OS	SMC3	0.0373122	-0.00294649	-0.0600942	0.0201885	0.0231097	0	0.0681716	0.0418364	-0.0246337	0.0859061	-0.0294267	-0.00582899	0.0330679	0.013014	-0.0293838
	0.517058	0.18506	Structural maintenance of chromosomes flexible hinge domain-containing protein 1 OS	SMCHD1	0.156161	-0.335641	-0.245619	0.12467	-0.226937	-0.149613	0.135545	0.0568017	0.0171243	0.128637	0.00144204	0	0.169127	-0.0367015	-0.023153
	0.0302112	-0.00214895	Structural maintenance of chromosomes protein 4 OS	SMC4	0.0143531	0.0115388	-0.0332079	0.0453049	0.0243709	-0.0144995	-0.00723156	0.0101907	-0.0186635	0.0171882	-0.0410147	0.0100636	-0.0424568	0.0259893	-0.00288824
	1.06841	-0.0641578	Heat shock 70 kDa protein 4 OS	HSPA4	0.0480551	0.0607611	-0.00290332	-1.72844e-05	0.0551532	0	0.0157361	-0.0291779	-0.0302752	-0.0202013	-0.0677971	0.00143775	-0.0677308	-0.00873663	-0.0217386
	0.591345	-0.0330757	Vigilin OS	HDLBP	0.046759	-0.0233036	0.00850488	-0.0101024	-0.020355	-0.02032	0.0186159	0.0231041	-0.024475	-0.00429167	-0.051399	-0.0115762	0.0143413	0.0288389	0.0014405
	1.63091	-0.0685686	Early endosome antigen 1 OS	EEA1	0.0710397	0.0586833	0.06497	-0.00432582	0.048786	0.0585439	0.0487152	-0.0630431	-0.0129163	0.0331084	-0.0146776	-0.0294437	0	-0.00758136	-0.0443941
	0.0381739	0.00643841	Elongation factor 2 OS	EEF2	-0.0260919	0.00434341	0.0281238	-0.0115358	0.0200493	0	-0.0813626	-0.0321373	0.0228187	-0.100953	0.0729953	0.0536485	-0.0737735	-0.0102005	0.0591814
	0.205971	-0.0130145	Sacsin OS	SACS	0.0299344	0.0258019	-0.020121	0.0114416	0.00289123	-0.00433014	0.0171924	-0.0233448	0.0115404	-0.0378271	0.0200579	0.0143411	-0.0618392	-0.00585696	-0.00433014
	0.193641	0.0269733	Afadin OS	AFDN	0.0561452	-0.11197	-0.0491243	0.0394168	-0.0466606	-0.0143983	0.0465197	-0.0408448	0.010015	0.0240808	-0.0481099	0	0.00143208	-0.0530319	0.0255602
	0.107008	-0.00947959	Nuclear autoantigenic sperm protein OS	NASP	0.0171304	0.0229037	-0.0654936	0.0269457	0.0228693	-0.0452475	0.0228097	-0.0115262	-0.0508412	-0.00429167	-0.0028754	-0.0467312	0.0298645	-0.0131036	0.00859583
	0.566111	0.0657139	Nucleosome-remodeling factor subunit BPTF OS	BPTF	0.00861395	-0.0847401	-0.0581615	0.00571808	-0.0588849	-0.0217604	0.011473	-0.0174284	-0.00132763	0.107859	-0.0232447	-0.0217604	0.0688803	0.0345228	0
	1.46721	-0.0761395	Leucine-rich PPR motif-containing protein, mitochondrial OS	LRPPRC	-0.00142988	0.0652015	0.0561121	-0.0603314	0.0144098	0.0469325	-0.0787256	0.0373985	-0.0481306	-0.034973	-0.0575721	-0.0159898	0.0511243	-0.0177123	0.0732775
	0.0209966	-0.0126917	Alpha-actinin-1 OS	ACTN1	-0.274448	0.188256	0.00537372	-0.273914	0.104415	0	-0.0639366	0.0943889	-0.102556	-0.294588	0.224849	-0.0491548	-0.104621	0.0384899	0.0680184
	0.402309	0.0191031	Heat shock cognate 71 kDa protein OS	HSPA8	-0.02027	0.0356767	-0.00717764	0.0493751	0.0200666	0	-0.0276191	-0.0130323	-0.0539013	2.14977e-05	0.0327754	0.0327414	-0.0587738	0.0101547	-0.0468258
	0.675337	-0.0462624	Golgin subfamily A member 3 OS	GOLGA3	0.0186478	0.0414107	0.0156354	0.0100437	0.0385503	0	0.0215012	-0.0175122	-0.00707549	0.0313675	-0.0726345	-0.0218263	-0.00723874	-0.00736777	-0.0262315
	0.303296	-0.0257263	Structural maintenance of chromosomes protein 2 OS	SMC2	0.051141	0.00434341	-0.0406026	0.0157919	0.0638093	0.00721723	0.0427709	0.00439108	-0.0274774	0.0229434	-0.0366801	-0.0485603	0.00433467	0.00721706	-0.0116228
	0.633572	0.101476	Thyroid receptor-interacting protein 11 OS	TRIP11	0.0214026	-0.161631	-0.0715117	-0.0100909	-0.0983922	-0.0423278	0.0770179	-0.013009	0.0214089	0.121	-0.0483109	0.019998	0.0619399	0.0159254	0.019998
	0.35985	0.00574356	Transcription elongation factor SPT5 OS	SUPT5H	0.0157965	4.47154e-06	0.0028617	0.0242716	0.00289123	-0.00869096	-0.0159736	-0.00286558	-0.0128638	0.0200521	0.0115155	0.00432575	0.00432575	-0.00150916	-0.0232933
	0.0770406	0.00783269	Inositol 1,4,5-trisphosphate receptor type 3 OS	ITPR3	-0.0173395	0.00434341	0.0169183	0.00856164	-0.00431866	-0.0482649	-0.0844096	-0.0174008	-0.0273547	0.0658922	-0.0527845	0.0143125	0.0508741	0.0202341	0
	0.868727	-0.0588412	Eukaryotic translation initiation factor 3 subunit A OS	EIF3A	-0.00142988	0.0340324	-0.00440854	-0.0434178	0.0128557	0.0113824	0.00570249	-0.0113962	-0.0113671	-0.0790442	-0.0778307	0.00854506	-0.0717469	-0.00711196	0.01704
	0.407131	-0.0361624	T-complex protein 1 subunit beta OS	CCT2	0.0385285	0.0457087	0.0086013	0.0328149	-0.0307805	0.0719734	-0.0500575	-0.0160939	-0.00707549	-0.0364828	-0.0456224	0.0664565	-0.0590746	-0.00447651	0.0413652
	0.504847	-0.0584662	Kinesin-1 heavy chain OS	KIF5B	0.0658148	0.0313371	-0.0302035	0.0913803	0.027067	0.0156893	0.03821	0.0101907	-0.0806234	0.045048	-0.0964556	-0.0570425	-0.0933006	-0.0233241	-0.0887182
	0.116325	0.0174682	Small subunit processome component 20 homolog OS	UTP20	-0.0618271	0.115375	-0.0288341	-0.017369	0.0043333	-0.0101344	0.0129261	0.0101907	-0.0735029	0.0327392	0.0172249	0.0271541	-0.00723156	0.018808	-0.0454315
	1.25307	-0.0693861	UDP-glucose:glycoprotein glucosyltransferase 1 OS	UGGT1	0.0667417	0.00434341	0.0812217	-0.0516314	-2.03801e-05	0.0187836	-0.0548394	-0.0206782	-0.0143655	0.00296194	-0.0264581	-0.0323553	0.109199	0.0275136	0.0542323
	0.278082	-0.0311226	Centrosomal protein of 170 kDa OS	CEP170	-0.027635	0.0706046	0.00284334	0.0466981	-0.00289117	0.0214797	0.0229004	0.0101907	-0.0599704	0.0341444	-0.0816991	0	-0.0276749	0.0317084	-0.046921
	0.51574	-0.042742	Baculoviral IAP repeat-containing protein 6 OS	BIRC6	0.0732209	-0.0131089	-0.00427235	0.0228818	0.00289123	-0.0247868	0.0257886	-0.0101909	0.018713	-0.0678308	-0.0189395	0.0143839	-0.0545034	0.00867926	0.0663911
	0.122911	-0.024664	Spectrin beta chain, non-erythrocytic 2 OS	SPTBN2	0.018768	0.0862404	-0.0570558	-0.0174614	0.0202209	-0.133876	0.139747	0.068561	-0.0260876	-0.117591	0.0915518	0	0.0928368	-0.0119466	-0.0293539
	0.183081	0.0245202	Cytoplasmic dynein 2 heavy chain 1 OS	DYNC2H1	0.0781089	-0.0177278	-0.049773	0.106651	0.0130766	-0.0146766	0.096027	0.00140252	0.00889806	0.0931008	0.0101769	-0.0191088	-0.0339821	0.0159254	-0.0399747
	0.322279	0.061699	CCR4-NOT transcription complex subunit 1 OS	CNOT1	0.0862017	-0.169171	-0.101462	0.0601786	-0.0736779	-0.0333669	0.010004	0.0101907	0.0436495	0.0156471	-0.0363345	0.0213526	-0.0510871	0.0144906	0.0548727
	0.536788	-0.0372174	Endoplasmin OS	HSP90B1	0.0331618	0.0460384	0.0595219	0.018827	-0.0147208	0	-0.0220487	0.00580767	-0.0410229	0.0668618	-0.0310127	-0.00877911	0.072541	0.0100787	0.0388581
	0.307774	-0.0220811	Splicing factor 3B subunit 1 OS	SF3B1	0.0144004	0.0583087	-0.0201385	-0.0365171	0.0144213	-0.0145434	0.0314887	0.00584296	-0.0186984	-0.00429167	0.0272562	-0.0366372	0.0258143	-0.00741488	0.0243923
	0.069766	-0.00809845	Probable ATP-dependent RNA helicase DDX46 OS	DDX46	-0.0144992	0.0596476	0.00715511	-0.0130257	0.00722133	0.00144479	0.0172436	3.59439e-05	-0.0245276	-0.0276084	0.0774649	-0.0218483	0	-0.0445955	0.0158145
	0.255173	0.0196208	Dynactin subunit 1 OS	DCTN1	0.0184306	-0.0689054	-0.0461037	0.0183496	-0.0688556	-0.0479247	0.0380606	0.0130447	0.00572339	-0.0389873	-0.0143566	0.0156277	0	-0.046842	0.00427911
	0.201517	-0.0237438	Eukaryotic translation initiation factor 4 gamma 1 OS	EIF4G1	0.0410889	-0.0815919	0.0098703	0.00856164	-0.0513353	0	0.0411214	0.00442571	0.0644778	-0.0231128	-0.0844933	0.00574207	-0.0217386	-0.0412912	0.0550336
	0.317072	0.0452188	Histone-lysine N-methyltransferase 2A OS	KMT2A	0.00430655	-0.0952949	-0.0100545	0.00854899	-0.0188255	-0.0950264	0.0326769	-0.0604861	9.14919e-05	0.106314	-0.0115487	-0.0601515	0.110606	0.0159254	-0.0304958
	0.29918	-0.0181028	Splicing factor 3B subunit 3 OS	SF3B3	0.0496443	0.0201422	-0.0244818	-0.0101141	-0.0321913	0.0538593	-0.0277029	0.0231296	-0.0720595	0.0157859	-0.0247895	0	0.0115071	0.00578078	0.0300126
	0.20183	0.0796042	ATP-dependent RNA helicase A OS	DHX9	-0.315652	0.0994708	-0.0157909	-0.232113	0.0834792	0.0195339	-0.101845	0.0517297	-0.127125	-0.159889	0.144427	0.022303	-0.244332	0.146131	-0.0413243
	1.08816	-0.0324289	CAP-Gly domain-containing linker protein 1 OS	CLIP1	1.22107e-05	0.0300809	-0.0157909	0.00573778	0.0497316	0.00863019	0.0454429	-0.0278157	0.0425555	-0.0260961	-0.0350839	-0.0218044	-0.0558913	-3.20751e-05	-0.0014434
	0.897585	-0.0660654	Proteasome adapter and scaffold protein ECM29 OS	ECPAS	0.01845	0.0672921	0.012526	-0.0186956	0.0157026	0.0170566	-0.0613386	0.0101907	-0.0462069	-0.0866697	-0.0289013	0.0156429	-0.103729	-0.0424322	0.0283169
	1.06857	0.101336	Mediator of DNA damage checkpoint protein 1 OS	MDC1	-0.0176154	-0.0893514	-0.0453553	-0.0294169	-0.0629695	-0.0521423	0.0866019	0.0520109	0.0474808	0.125744	0.0332781	-0.00733458	0.183839	0.0159254	0.0403983
	1.01859	-0.059006	Rho-associated protein kinase 2 OS	ROCK2	0.0608748	-0.0160587	0.0575583	0.0214885	0.096724	-0.00434764	0.0243923	-0.074742	0.0215788	-0.00429167	-0.0322297	-0.0381222	-0.0530571	-0.0103591	0.00721723
	0.391888	0.346866	DNA topoisomerase 2-alpha OS	TOP2A	-0.342782	0.560674	-0.335358	-0.363749	0.439812	0.142364	-0.209847	0.215381	-0.034102	-0.00429167	0.738723	0.188702	-0.453341	0.696358	-0.0910109
	0.622394	-0.0330374	Ubiquitin-like modifier-activating enzyme 1 OS	UBA1	0.0594882	-4.12759e-06	3.93835e-05	0.0214883	0.0101082	0.0399585	0.0215439	0.00148224	-0.0363104	-0.00863914	-0.0381666	0.00721706	-0.0277589	0.0130285	0
	0.0561553	0.00604872	Neurofibromin OS	NF1	0.0213801	-0.0115501	-0.0684711	0.0575537	-0.00431142	0.00143637	0.0242237	0.0101907	-0.00133908	0.0128496	-0.0662195	0.012875	-0.0497026	-0.00287678	-0.0260997
	1.02417	0.138239	Protein PRRC2A OS	PRRC2A	-0.00142988	-0.175275	-0.144448	0.0421485	-0.0963378	-0.0961659	0.0807117	-0.0070875	0.0310594	0.091231	-0.0260113	0.0283445	0.0561432	0.0273301	-0.0129392
	0.214089	0.0321447	Transport and Golgi organization protein 1 homolog OS	MIA3	-0.00288195	-0.0473716	-0.00710876	0.0172825	0.00289123	-0.0412228	0.0287399	0.00582977	-0.0114363	0.126069	-0.0472675	-0.03973	0.0258915	0.0560028	0.0555224
	0.84325	0.119473	Centrosomal protein of 290 kDa OS	CEP290	0.0070733	-0.199922	-0.105209	0.0390772	-0.0850159	-0.0462163	0.0801705	-0.0463359	0.0390835	0.0473633	-0.0345372	0.047535	0	-0.0932876	0.00142074
	0.341262	0.0636136	182 kDa tankyrase-1-binding protein OS	TNKS1BP1	0.0730754	-0.186654	-0.0464101	0.0214118	0.00289123	-0.0664273	0.136191	-0.0397143	0.0742641	0.0439446	-0.0159749	0.00288247	-0.00433453	-0.0399658	0.0186342
	0.107004	-0.0137468	Unconventional myosin-VI OS	MYO6	0.0717049	-0.0395998	-0.0259252	0.0143085	-0.0130663	-0.0724827	0.041243	0.024546	-0.00707549	-0.033438	0.0482825	-0.0499049	0.0690149	-0.0626382	0.0243196
	0.248677	0.0355133	Pericentriolar material 1 protein OS	PCM1	0.0897771	-0.071488	-0.0599134	0.0468993	-0.0278523	-0.0850205	0.115477	0.0331822	-0.0012932	0.0663735	-0.00145786	0	0.0925662	-0.0829895	-0.0471125
	0.751226	0.909597	Keratin, type II cytoskeletal 1 OS	KRT1	-0.28688	-0.857738	-0.897387	-0.00432582	-1.09969	0.915296	-1.00152	0.682347	0.0110909	-0.662693	1.13867	0.210811	-0.102586	0.299882	0.410842
	0.425768	0.0662759	Unconventional myosin-XVIIIa OS	MYO18A	0.0241811	0.00434341	-0.141713	0.0941568	-0.073756	-0.136929	0.0944547	-0.00278726	0.0325693	0.108865	-0.0260939	0.00286805	0.0199587	-0.0277959	-0.111893
	1.71512	-0.0774024	ATP synthase subunit beta, mitochondrial OS	ATP5F1B	0.0173914	0.0614872	0.0827728	-0.0219199	-0.00881441	0.0331338	-0.084006	0.0390455	-0.0173125	-0.0101325	-0.0280018	-0.0324215	0.102641	0.0159254	0.0571438
	0.654677	-0.0339301	Transitional endoplasmic reticulum ATPase OS	VCP	0.0723525	0.00142898	0.052448	0.0372865	0.0515581	-0.0161032	0	0.00727626	-0.0231787	0.0273857	0.00435079	-0.00729733	-0.0294138	-0.0374588	0.0514793
	0.632687	0.0796972	Treacle protein OS	TCOF1	-0.0294156	0.0332274	-0.131147	-0.0699821	0.072655	-0.0934012	0.166517	0.0101907	-0.0425171	0.0640818	0.0712059	-0.0235307	0.121636	0.0646892	-0.00292047
	0.451537	-0.0629698	Heat shock 70 kDa protein 1B OS	HSPA1B	0.0346935	0.0475844	0.157706	-0.00872201	0.0447114	0.0517355	-0.0295645	-0.0374077	-0.00707549	-0.0458535	-0.00883682	0.105765	-0.0370512	-0.013639	0.0346957
	1.09666	-0.0359449	CLIP-associating protein 1 OS	CLASP1	0.0454102	0.00434341	0.00284334	-0.00576915	0.0100867	0.0200577	0.0370308	-0.0160144	-0.0629667	-0.00573497	-0.0218277	-0.027675	-0.0218043	0.0173676	0.0257377
	0.247468	-0.0176429	Transcription elongation factor SPT6 OS	SUPT6H	-0.0101383	0.0624846	0.00717787	-0.0014347	-0.0471663	0.0399585	-0.0307123	0.040263	-0.0099724	-0.00429167	-0.0248425	0.0357297	-0.0130824	-0.00594503	0.027235
	0.111453	-0.00908774	STE20-like serine/threonine-protein kinase OS	SLK	-0.0201945	-0.0556861	-0.011495	0.0240747	0.0256561	0	0.0465655	-0.00277425	0.0477972	-0.0628268	-0.066082	0.0142701	-0.0436773	-0.0636714	0.029806
	0.601485	0.0763963	Protein PRRC2B OS	PRRC2B	0.0297188	-0.113402	-0.113488	0.0141615	-0.0333411	-0.0854962	0.092841	-0.0586968	0.0310594	0.0682771	0.00144204	-0.0377007	0.0241282	0.0358249	-0.0450652
	0.0998224	-0.075794	Myoferlin OS	MYOF	-0.289633	0.0814958	0.361704	-0.274717	-4.7038e-05	0.278121	-0.371192	-0.112275	0.281897	-0.377383	0.00144204	0.302126	-0.247561	0.03198	0.348971
	0.423644	-0.0426626	Sodium/potassium-transporting ATPase subunit alpha-1 OS	ATP1A1	-0.0263426	0.0387973	0.121316	-0.0530852	-0.00147387	0.0244896	-0.130691	-0.0162009	0.00161556	0.0101642	0.00144204	-0.0058232	0.098276	0.00279013	0.0708735
	1.46081	0.104645	Microtubule-associated protein 4 OS	MAP4	-0.0334586	-0.0832093	-0.138968	-0.0144399	-0.0174082	-0.0952224	0.128048	0.00586471	0.0438485	0.0114602	0.0454001	0.00143912	0.0271005	0.0612792	0
	0.845772	0.148771	Death-inducer obliterator 1 OS	DIDO1	-0.0144207	-0.205649	-0.1278	0.0339591	-0.0677855	-0.084323	0.0931991	-0.0144467	-0.00277115	0.146993	-0.0557164	0.00716692	0.136981	0.0288004	0
	0.42051	0.214309	Ribosome-binding protein 1 OS	RRBP1	-0.362671	-0.11191	0.24336	-0.15978	0.00289123	0.103254	0.736034	0.584774	-0.519435	0.357416	0.138946	-0.084654	-0.0062186	0.491345	-0.534658
	0.030797	-0.00351153	Supervillin OS	SVIL	-0.0307538	0.0709957	0.0466977	-0.0130607	0.00723879	0.00868234	-0.0322897	-0.0415245	-0.00707549	0.0637458	-0.0160808	0.0287399	0.0287399	0.0144734	-0.00290582
	0.793802	0.190204	YLP motif-containing protein 1 OS	YLPM1	0.0159174	-0.171776	-0.2151	0.0638458	-0.0964367	-0.0473057	0.0860935	-0.00736769	0.0513528	0.235038	0.00144204	-0.0368242	0.18023	0.0854835	-0.0383169
	0.103568	0.0239423	Eukaryotic translation initiation factor 4 gamma 3 OS	EIF4G3	0.131708	-0.105817	-0.0705741	0.104767	-0.0624945	-0.0323225	0.0873774	0.0318207	0.0554748	0.0789774	-0.0518329	0	0.0130168	-0.0328339	-0.0204849
	0.446956	0.195058	Protein RRP5 homolog OS	PDCD11	-0.262139	0.15081	-0.14662	-0.206978	0.0848686	0.0598242	-0.0398112	0.134145	-0.066454	-0.144707	0.345308	0.126621	-0.199309	0.19872	0
	0.0462504	0.00406583	DNA-directed RNA polymerase II subunit RPB1 OS	POLR2A	0.0186478	0.00578695	-0.046441	0.00287681	-0.0116229	0	0.0677048	0.0402033	-0.0377256	0.035588	-0.00289686	-0.0424999	-0.0101446	-0.0132503	0.0115071
	0.506928	0.0672345	AT-rich interactive domain-containing protein 1A OS	ARID1A	0.0199227	-0.143523	-0.0535674	-0.00432582	-0.104245	-0.0333668	0	0.0130561	-0.00135061	0.0738619	-0.0378074	-0.0115184	0.09302	-0.00866223	0.0548727
	0.49204	-0.0562129	DNA repair protein RAD50 OS	RAD50	-0.00142988	0.0185152	-0.00302999	-0.04623	0.0240972	-0.0157517	0	0.0411872	-0.077109	0.0460887	-0.0881588	-0.112513	0.00568536	-0.00704343	-0.0715292
	0.0546721	-0.00533735	Splicing factor 3B subunit 2 OS	SF3B2	0.030059	-0.0577492	0.0255745	-0.0365171	-0.0189793	-0.0218704	0.0201176	0.0101907	0.0454954	0.0286123	-0.0160276	-0.0307124	0.0469789	-0.0371315	0.0692175
	0.772772	0.0521317	A-kinase anchor protein 13 OS	AKAP13	0.0255637	-0.0646842	-0.0520961	0.0450137	-0.0616304	-0.0750576	0.0171074	-0.0320092	-0.0272938	-0.00429167	0.0354561	0.0340141	0.03121	-0.00866232	0
	0.355836	-0.0445726	Rho-associated protein kinase 1 OS	ROCK1	0.0880684	-0.0130736	-0.0230224	0.04809	0.0215253	0.0143553	0.0703893	0.0101907	-0.00996375	0.0171882	-0.103255	0.00432164	-0.0908029	-0.0191216	-0.0262051
	0.0404804	-0.00414661	Lipopolysaccharide-responsive and beige-like anchor protein OS	LRBA	0.0753422	-4.39422e-05	-0.0187143	0.0793526	0.00289123	0.0317724	0.0905517	0.00872952	0.0431476	0.0416946	-0.0235977	0.0260472	-0.0369752	-0.0120889	-0.0565836
	0.06904	-0.00526155	Transcription intermediary factor 1-beta OS	TRIM28	-0.00142988	0.0100853	0.0027879	-0.00720555	-0.00721289	-0.0275912	-0.0378913	0.0499132	0.00438594	0.0227821	0.0271032	-0.0542266	0.0171581	-0.0563349	-0.0115532
	0.161398	-0.0258422	SWI/SNF complex subunit SMARCC2 OS	SMARCC2	0.0528025	0.0144881	-0.0157909	-0.0411501	-0.0324418	-0.0383169	0.0626119	0.0203352	-0.0320133	0.102208	-0.0428613	-0.0853737	0.146466	0.0645443	-0.0175582
	0.824523	0.323691	Vimentin OS	VIM	0.0695248	-0.0844186	-0.403385	0.153011	-0.0362249	-0.125531	0.253852	0.0101907	-0.195486	0.323561	0.277528	-0.0482955	0.318362	0.12178	-0.241818
	0.490237	0.0482219	Inositol 1,4,5-trisphosphate receptor type 2 OS	ITPR2	-0.00434143	0.0231269	-0.0157909	-0.00142007	0.00289123	-0.0323553	-0.023459	0.0116443	-0.00853057	0.12233	0.0458363	-0.0205055	0.0709434	0.0589087	-0.0624125
	0.0487827	-0.00575969	Zinc finger protein 638 OS	ZNF638	0.0288224	0.0231457	-0.0274845	-0.0233764	-0.0294972	0.0159256	0.0316771	0.00581658	-0.00707549	0.0750128	-0.0354198	-0.0323884	0.124074	0.014469	0.0245388
	0.121184	-0.0683243	RANBP2-like and GRIP domain-containing protein 5/6 OS	RGPD5	-0.0920457	-0.14734	0.406786	-0.164028	-0.0770322	-0.233957	0.0242716	-0.186987	0.0983994	-0.00429167	0.167202	-0.200483	0.0578567	0.0984676	0.0620007
	0.195301	0.00870398	Golgi-specific brefeldin A-resistance guanine nucleotide exchange factor 1 OS	GBF1	0.0186277	-0.0130736	-0.0317484	0.0536442	-0.0560026	-0.0203405	-0.0232698	0.0273998	0.0243196	-0.0158796	0.00144204	0.0143553	0.0426443	-0.0702756	0.0440444
	0.507652	-0.0534991	Carboxypeptidase D OS	CPD	-0.03473	0.0452636	0.00833732	-0.0274097	-0.0600036	0.0547656	-0.108457	0.039938	-0.0640027	0.0184282	-0.119413	-0.0406421	0.0725685	0.0159254	0.00856198
	0.0815473	0.00767386	Activating signal cointegrator 1 complex subunit 3 OS	ASCC3	0.00858386	0.00434341	-0.0418644	0.0408944	-0.0497356	-0.0496523	-0.0378147	0.0187782	0.024165	-0.0494934	-0.00719682	0.0507747	-0.0600905	0.0273642	0.0100138
	0.864232	-0.0726755	Band 4.1-like protein 2 OS	EPB41L2	0.0556576	0.0274501	0.0286475	-0.00432582	-0.0205916	-0.00291435	0.0820577	0.0390167	-0.0231787	0.0387343	-0.0579976	-0.0870078	0.154476	-0.0179525	-0.0309002
	0.331538	-0.0231082	Leucine--tRNA ligase, cytoplasmic OS	LARS1	0.0342292	0.0315245	-0.039084	0.0439579	-0.0130823	0	-0.00869096	0.0245602	-0.0585271	0.0172096	-0.0321615	-0.0277029	0.0328386	-0.0117774	0.0285975
	1.15833	-0.0542305	Puromycin-sensitive aminopeptidase OS	NPEPPS	0.0427448	0.0129996	0.0156978	-0.0188693	0.0372088	0.00433467	-0.0145434	0.0101907	0.0510655	-0.0694088	-0.0174931	-0.00434756	-0.020402	-0.0281522	0.0595303
	0.661019	-0.0529278	General transcription factor 3C polypeptide 1 OS	GTF3C1	0.0429203	0.0444607	0.0879037	-0.0174613	-0.0338954	-0.0263915	-0.0160708	0.0101907	-0.0172817	0.0498871	0.0259315	-0.0593174	0.0708737	-0.0298314	0.0130169
	0.694282	-0.0537825	C-Jun-amino-terminal kinase-interacting protein 4 OS	SPAG9	0.0213799	0.0717186	-0.0157909	0.0198978	0.0661465	0.00716692	0.00573624	0.0058731	-0.011393	0.0142688	-0.0707448	-0.0275637	-0.0980995	0.00438388	-0.0889006
	0.558352	0.245383	Citron Rho-interacting kinase OS	CIT	0.150008	-0.463947	-0.33032	0.126612	-0.253095	-0.161296	0.147616	0.0158317	0.0347043	0.140771	-0.0488813	0	0.0956681	-0.0329353	-0.0299829
	0.957386	-0.0525301	Stress-70 protein, mitochondrial OS	HSPA9	0.022938	0.0610381	0.0492191	-0.030584	0.010101	0	-0.048511	0.00149083	-0.0436755	0.0271658	-0.0515609	0	0.0314574	0.0159254	-0.00579393
	0	NaN	RANBP2-like and GRIP domain-containing protein 8 OS	RGPD8	NaN	NaN	NaN	NaN	NaN	NaN	NaN	NaN	NaN	NaN	NaN	NaN	NaN	NaN	NaN
	0.264214	-0.0165367	E3 ubiquitin-protein ligase UBR5 OS	UBR5	0.0143062	-0.0291246	0.0336939	0.0213353	0.0482003	-0.00720978	0.00287389	-0.013009	-0.0142854	-0.0436603	0.00718386	0.00574189	-0.0844095	0.0159254	-0.0275914
	0.660918	-0.0447284	Dedicator of cytokinesis protein 7 OS	DOCK7	0.0724249	0.0656834	-0.0172489	0.0750565	-0.0191351	-0.0279573	0.0972022	0.0798859	-0.0335478	0.00876456	0.00289843	-0.0249887	0	-0.0481387	-0.0235067
	0.238721	-0.0277411	Plastin-3 OS	PLS3	-0.0202323	0.0412285	0.0140738	-0.0348218	0.0186118	0.0157206	-0.00864753	-0.0306157	0.0312095	-0.096252	0.00144204	0.0466566	-0.102721	-0.00287695	0.0340809
	0.959055	-0.0579862	Nuclear pore complex protein Nup133 OS	NUP133	0.0313763	0.00145527	0.0737073	-0.0349451	0.0143871	0	-0.0409719	-0.00139735	0.0243198	-0.0586838	0.00576365	-0.0144996	0.0157831	-0.0369694	0.0143553
	0.166051	-0.0221127	Tight junction protein ZO-1 OS	TJP1	-0.00581276	0.00142297	0.124495	-0.0427606	0.00434924	-0.0131887	0.0159576	-0.00447107	-0.00707549	-0.0352551	0.0360337	0.0529884	0.116262	-0.0650786	0.0473526
	0.0573737	0.00560962	Alanine--tRNA ligase, cytoplasmic OS	AARS1	-0.0146053	0.0130607	0.00877225	0.0288079	-0.0014873	0.0416536	-0.0339127	0.00581213	0.118455	-0.0337354	-0.0146776	0.0724696	-0.0640642	0.0159254	0.0655236
	0.803161	0.0502889	Trinucleotide repeat-containing gene 6B protein OS	TNRC6B	0.0284938	-0.0574329	-0.0507668	-0.00576631	0.0299917	-0.0647849	0.106812	0.0101907	0.0284781	0.0368702	0.00719002	0.0271005	-0.0587738	-0.0205265	-0.0708213
	0.640967	-0.081665	Protein disulfide-isomerase A4 OS	PDIA4	0.0757381	0.00434341	0.0627425	0.0142901	0.00289123	-0.0784828	0.0200379	-0.0292576	-0.113215	0.0494621	-0.0188779	-0.132755	0.105576	0.00870114	-0.014485
	0.237734	-0.0251194	T-complex protein 1 subunit theta OS	CCT8	0.00574429	-0.0144778	0.0392427	0.0042786	0.00289123	0.0228326	-0.0305267	-0.0380743	0.0143405	-0.0660049	-0.0394054	0.0605612	-0.0783221	-0.0457878	0.0878857
	0.153449	0.0144523	Huntingtin OS	HTT	0.032752	0.0229592	-0.0761265	0.0850857	-0.00868499	0	-0.036489	0.0188123	-0.042087	0.00719259	-0.00144331	0.0171924	-0.04093	0.0458788	-0.052841
	0.124186	-0.00749133	Ubiquitin carboxyl-terminal hydrolase 7 OS	USP7	0.0229379	-0.00290272	-0.0129026	-0.00866924	-0.0381639	0	-0.0116113	0.0779618	0.0172923	0.0271658	-0.0396131	-0.0028941	0.0286258	-0.0281073	0.0129518
	0.0181723	0.00189461	Pyruvate kinase PKM OS	PKM	-0.0143433	-0.0288899	0.00829012	-4.6952e-05	0.0185187	0.0142139	-0.0612763	-0.0347839	0.0155998	-0.0715417	0.00144204	0.0408404	-0.0898752	-0.0648572	0.0422283
	0.576637	0.0371306	Nuclear pore complex protein Nup214 OS	NUP214	-0.0232783	-0.0116464	-0.0405776	-0.0247073	0.0272593	-0.0756754	0.0608583	0.0101907	0.027208	0.0214972	0.053961	-0.0395686	0.0691496	0.0388714	-0.0590141
	0.365551	0.0735958	Transcription activator BRG1 OS	SMARCA4	0.0370442	-0.183565	-0.0244817	-0.00432582	-0.0605828	-0.0410134	0.0257631	0.0387882	0.0481744	0.120156	-0.0500095	-0.020361	0.100402	-0.0566317	0.0621825
	0.84816	-0.0379164	Coatomer subunit alpha OS	COPA	0.0157455	0.020095	-0.0273556	0.0171112	0.0229093	0.0341483	-0.00721713	0.0101907	0.00439725	-0.0392676	-0.0573318	-0.00866483	-0.0617762	0.0101547	0.0214372
	0.0107218	-0.000663814	Nuclear pore complex protein Nup205 OS	NUP205	-0.00142988	0.0302091	7.08551e-05	-0.0635218	0.0301805	-0.0531657	-0.0101854	-0.00145579	0.0608953	0.0130036	0.0372426	-0.0233876	0.0679708	0.0159254	0
	0.540204	-0.052524	Chromosome-associated kinesin KIF4A OS	KIF4A	0.0496945	0.0721144	-0.0288602	-0.0130257	0.0385856	-0.00724617	0	0.0501095	-0.0392342	0.0299918	-0.0742334	-0.0203815	0.0143839	0.0331689	-0.0665636
	0.067593	0.0181131	Lamin-B1 OS	LMNB1	0.0859475	-0.0732557	0.0523135	-0.00432582	0.0696091	-0.166116	0.133138	-0.0147221	-0.160209	0.174485	0.0472001	-0.10234	0.169764	-0.0358426	-0.0822057
	0.59043	-0.0299118	ATP-dependent RNA helicase DDX3X OS	DDX3X	-0.00718913	0.0214845	0.0447113	-0.00432582	-0.0100997	0.0114499	-0.0616506	-0.0261879	-0.00133908	-0.0436207	0.00144204	0.0114499	-0.0260998	-0.0248809	0.0228097
	0.785777	0.0153339	Vacuolar protein sorting-associated protein 13A OS	VPS13A	-0.0188119	0.00434341	0.00280643	0.0410278	-0.0188691	-0.0115646	-0.0498034	-0.0101088	-0.0598628	0.0171457	0.00144204	0.0157519	0.00574789	0.0202385	0.0143268
	0.729869	0.0392347	Unconventional myosin-Va OS	MYO5A	-0.0144992	-0.00872599	-0.0114608	0.0579175	0.00289123	-0.051504	0.0129517	-0.0204906	-0.00274548	0.0689859	-0.0160101	0.0300424	0.00144479	0.0115822	-0.0203815
	0.26059	-0.0278263	Myb-binding protein 1A OS	MYBBP1A	-0.0397861	0.0558224	0.0962105	-0.0278088	-0.0117407	0.0043609	-0.0249633	-0.0118133	-0.0379758	-0.0159852	0.0302681	0.014485	0.048667	0.0159254	0.0930182
	0.962639	-0.0484571	Neutral alpha-glucosidase AB OS	GANAB	0.00723502	0.033026	0.0862534	-0.0276899	-0.0293328	0.0442185	-0.102021	0.0459559	-0.0631956	-0.00574075	-0.013116	0	0.0692854	-0.00891132	0.0414063
	0.701317	-0.0407652	Phosphatidylinositol 4-kinase alpha OS	PI4KA	0.0764196	-0.00148558	0.0440335	0.0624579	0.0188007	-0.0279002	0.0373256	-0.0251423	-0.0158279	0.0230794	-0.00146948	-0.0249378	0.0330677	0.0159254	-0.0443033
	0.466073	0.0229372	Nipped-B-like protein OS	NIPBL	-0.00142988	0.0115822	-0.036255	0.00146816	-0.0293983	-0.0189928	0.0372513	-0.0161742	-0.0290124	0.0456335	-0.00437542	0.00145063	0.135655	0.010108	0.0144414
	0.494166	-0.0319481	E3 ubiquitin-protein ligase TRIP12 OS	TRIP12	-0.0174196	0.00434341	0.0725221	4.29956e-06	0.0272593	0.00144479	-0.0470166	-0.0175403	0.0342489	-0.00429167	-0.0277633	-0.00434333	-0.0262581	-6.43229e-05	0.0413244
	0.314721	-0.0338672	X-ray repair cross-complementing protein 5 OS	XRCC5	-0.0232343	0.0979035	-0.0157909	0.0341101	0.0043333	0.0285691	-0.0923401	0.00585598	-0.0172099	-0.033438	0.0257616	-0.0350469	-0.0619023	0.0599699	0.0143553
	0.364926	-0.0228278	Isoleucine--tRNA ligase, cytoplasmic OS	IARS1	0.0582763	0.0444206	-0.0157909	0.0609398	0.00579106	-0.00873482	-0.0532201	0.0488555	-0.0304869	0.0315446	-0.0102162	-0.00290582	-0.00873482	0.0630438	-0.0607696
	0.0553278	0.00468515	Prelamin-A/C OS	LMNA	0.0298724	-0.0350252	-0.0157909	-0.0216905	0.00576502	-0.0557208	0.0185788	0.0159327	-0.0449667	0.0410177	-0.0173791	-0.0305268	0.081103	-0.0548236	0.0143127
	0.62947	0.0624707	Kinesin-like protein KIF20B OS	KIF20B	0.0228177	-0.0664056	-0.0610844	0.0213353	-0.0906977	-0.0557208	0	0.0116282	0.0185856	0.0957233	-0.00866197	-0.00432168	0.0411212	-0.00581319	0.00574189
	0.137684	0.0203343	Tyrosine-protein kinase BAZ1B OS	BAZ1B	-0.00867608	0.054072	-0.0157909	-0.0663552	0.0385856	0.00288831	-0.00144641	-0.00433807	-0.0934546	0.064858	0.0938284	-0.0680784	-0.0116113	0.0473829	0.00288831
	1.48444	1.06798	Keratin, type II cytoskeletal 2 epidermal OS	KRT2	-0.52508	-1.08717	-0.932391	-0.146199	-1.16247	0.692079	-1.6048	0.380559	0.24063	-0.23421	0.754086	0.139421	0	0.142512	0.518228
	0.131503	-0.0116936	Unconventional myosin-IXb OS	MYO9B	0.0241809	-0.0707909	0.0252499	-0.00145769	0.0369387	0.0227874	0.0128622	-0.0379767	0.049232	-0.00860471	-0.0144357	-0.0334006	-0.0202385	-0.100629	0
	0.163802	-0.0193385	Exportin-5 OS	XPO5	0.0410889	0.00434341	-0.052206	0.00570781	-0.0203084	0.0270736	-0.0542265	0.0541053	0.0100826	-0.0481015	-0.064782	0.0480944	-0.0364152	-0.0219657	0.0397228
	0.269232	-0.0358755	DNA-directed RNA polymerase I subunit RPA1 OS	POLR1A	-0.0262166	0.0858415	0.0184924	-0.0438945	0.0623629	0	-0.035118	0.0188382	-0.0216042	-0.07237	0.0705917	-0.027731	0.0158145	-0.0430887	0.0328712
	0.43485	0.0256484	Splicing factor, proline- and glutamine-rich OS	SFPQ	0.0157793	0.0399674	-0.0332079	-0.0467827	-0.036597	-0.017417	0.0129263	0.0101907	-0.0856392	0.0228625	0.0594121	0.0172092	0.0908535	-0.0102796	-0.0484122
	0.0930851	-0.0134999	DNA damage-binding protein 1 OS	DDB1	-0.0289658	0.0200481	-8.60799e-05	-0.085522	0.0383402	0.0157048	-0.072113	0.0568016	0.0478508	-0.100754	0.0714894	-0.0202386	-0.0526269	-0.0072275	0
	0.78736	0.463901	TP53-binding protein 1 OS	TP53BP1	0.149734	-0.678209	-0.507382	0.0665959	-0.386284	-0.33527	0.250868	0.00599077	0.0638461	0.319872	0.0359743	0	0.149905	-0.100484	-0.0923639
	0.295312	0.0266683	Girdin OS	CCDC88A	0.0497954	-0.0653942	-0.0157909	0.0814317	-0.0175315	-0.0130956	0.0385885	0.0217323	0.0201866	-0.0130089	0.0372074	0.0244165	-0.0116345	-0.00743847	-0.0486098
	0.432096	0.0604461	Kinesin-like protein KIF14 OS	KIF14	0.0632631	-0.0130213	-0.126362	0.0754168	-0.0335239	-0.0828854	0.105373	0.0273487	-0.0420164	0.0795284	0.0256896	0	0.0171581	-0.0338276	-0.153122
	0.112699	-0.0083997	DNA (cytosine-5)-methyltransferase 1 OS	DNMT1	0.0444191	-0.0058833	-0.0070824	0.0513615	-2.33038e-05	0	0.00870849	0.0101907	0.0274473	0.0401467	-0.0324359	-0.00145648	0.0640673	0.0100906	-0.0175761
	0.247024	-0.0190022	Ras GTPase-activating-like protein IQGAP3 OS	IQGAP3	0.0579835	-0.0263068	-0.0157909	0.0620003	0.00433467	-0.064984	0.0510742	0.0259893	-0.0143144	0.0143611	-0.0189189	-0.0365629	-0.0350824	0.0245645	-0.0115996
	0.438688	-0.0407016	Eukaryotic translation initiation factor 5B OS	EIF5B	0.0397318	0.00578249	-0.0507669	0.0340346	0.0214885	0	0.120121	0.0173717	-0.0479644	-0.0275146	1.54784e-06	-0.0998443	0	0.0486668	-0.116918
	0.847943	-0.0284013	26S proteasome non-ATPase regulatory subunit 1 OS	PSMD1	0.0229379	0.0115532	0.0213131	-0.00143772	0.0720408	0	-0.00144641	-0.00142076	-0.0216042	-0.0115378	0.0172563	-0.0351181	-0.0545035	-0.0118055	0.0356943
	0.127448	-0.0059082	[F-actin]-monooxygenase MICAL3 OS	MICAL3	-0.0115036	0.0114962	-0.00578685	0.0282868	0.0143187	-0.00287092	0.0548727	-0.0800534	0.0128634	-0.00429167	-0.0363345	0.0171073	-0.0933006	-0.0321931	-0.0100737
	0.0701083	0.00749948	DNA replication licensing factor MCM3 OS	MCM3	0.0590723	-0.0261525	-0.0448199	0.0142345	0.0114871	-0.0541714	0.0673754	0.0130616	-0.0777523	0.0381852	0.00144204	-0.029029	0.0618796	-0.0929807	-0.0408063
	0.0773464	-0.00695915	T-complex protein 1 subunit epsilon OS	CCT5	-0.0231903	0.00434341	0.0517161	0.0382345	0.0524246	0.00431306	-0.0202995	-0.00864926	-0.0346945	-0.0377932	0.00862319	0.0411618	-0.113798	-0.0428482	0.0271005
	0.0805384	0.0110915	Protein diaphanous homolog 1 OS	DIAPH1	0.0114069	0.0014752	-0.0727755	0.0435804	0.00289123	0.024152	-0.0187458	0.0385632	-0.0477583	0.045	-0.0887095	0.0170906	-0.0962647	0.038668	-0.0599686
	2.00373	-0.0536801	Ubiquitin carboxyl-terminal hydrolase 24 OS	USP24	0.0566541	0.051276	0.0269377	0.0299575	-0.0204257	0.0158144	-0.00579402	0.0101907	0.0286189	-0.00718585	-0.0218749	0.00288814	-0.0695945	-0.0221581	-0.0336377
	0.208809	-0.0174874	Tetratricopeptide repeat protein 37 OS	TTC37	0.0725706	-4.39422e-05	-0.0289931	0.0930664	-3.23331e-05	0.0403175	-0.0399747	0.0688506	-0.00707549	-0.0234005	-0.00294528	0.0174171	-0.00146096	0.023208	0.0445711
	0.471877	-0.0240268	ATP synthase subunit alpha, mitochondrial OS	ATP5F1A	-0.00142988	0.0214846	0.0294738	0.00284093	-0.0217461	0.00287097	-0.0363785	-0.0144467	-0.0853175	0.0283852	-0.0408431	-0.0100939	-0.00720261	0.0302239	0.0142984
	1.07124	0.0592835	SWI/SNF-related matrix-associated actin-dependent regulator of chromatin subfamily A member 5 OS	SMARCA5	0.00290908	0.0386948	-0.0274255	-0.0559353	0.0652572	0	-0.0531114	-0.00876363	-0.0556854	0.0342969	0.0953661	0.0623659	-0.0621565	0.0601439	-0.0189543
	0.355445	0.0262436	Protein ELYS OS	AHCTF1	0.0315067	0.00289431	-0.0230515	0.00577804	0.00289123	-0.038161	0.0144127	-0.0279703	-0.0482142	0.081466	0.01442	-0.00580568	0.0939241	0.0231498	-0.0471125
	0.0822909	-0.0184566	Tubulin beta chain OS	TUBB	0.0057299	-0.039378	0.0446521	0.00568793	-0.00719259	-0.0289999	-0.101075	0.0428355	0.0478508	-0.152313	0.107947	0	-0.0541165	-0.105305	0.0998228
	0.896115	-0.0610232	C-1-tetrahydrofolate synthase, cytoplasmic OS	MTHFD1	0.0635802	-0.0131088	0.011417	0.0327781	0.0115388	0.00864763	-0.00724608	0.0274343	-0.00707549	-0.0290784	-0.0834031	-0.00869978	-0.0130693	-0.0191925	0.0622435
	0.610544	0.079604	Protein polybromo-1 OS	PBRM1	0.0329216	-0.0745445	-0.0406277	0.00289826	-0.0502201	-0.0322239	0.0414062	-0.0264837	-0.00707549	0.149449	-0.00873317	0.015846	0.0761717	-0.0267044	0.0201376
	0.275647	-0.0757905	Actin, cytoplasmic 1 OS	ACTB	-0.0277678	0.105135	0.0494107	0.010101	0.0763842	-0.0411807	0.0428555	0.0753923	-0.0708105	-0.202956	0.154025	-0.0516622	-0.00581146	-0.0387454	0
	0.617621	-0.0659438	Kinesin heavy chain isoform 5C OS	KIF5C	0.0877228	-0.0379418	-7.04286e-05	0.0644203	0.00289123	-0.0115415	0.05498	-0.0635074	0.0100657	1.28986e-05	-0.104368	-0.0437656	-0.0275635	-0.072975	0.0410811
	1.07571	-0.0874896	Hypoxia up-regulated protein 1 OS	HYOU1	0.022938	0.0414474	0.0752392	-0.0663552	0.106084	-0.0306813	-0.027731	-0.0278929	-0.0903884	0.0243342	-0.0515609	-0.0956173	0.108566	0.0159254	0.0200976
	1.04275	-0.0684348	Endoplasmic reticulum chaperone BiP OS	HSPA5	0.0273674	0.106785	0.071672	-0.0263074	0.0302622	0	-0.0458036	-0.0132683	-0.103291	0.0358656	-1.28988e-05	-0.035333	0.0806027	0.0560828	-0.0219815
	0.121851	0.0100045	Zinc finger ZZ-type and EF-hand domain-containing protein 1 OS	ZZEF1	-0.00142988	-0.0102293	-0.00423776	0.0581014	-0.0293654	0.0158618	-0.0204435	0.0159788	0.0442003	-0.0174005	-0.0322982	0.063815	-0.0145728	-0.0163312	0.0512758
	0.314086	0.0373228	Non-POU domain-containing octamer-binding protein OS	NONO	-0.0219773	0.076813	-0.0467227	-0.00432582	0.0374486	-0.0519278	0.0473057	0.0203555	-0.0320642	0.0778468	0.062782	-0.0205474	0.10806	0.00275013	-0.0504179
	0.341723	-0.0238408	E3 ubiquitin-protein ligase HECTD1 OS	HECTD1	0.0243078	0.0441836	-0.0449372	0.0157318	0.0371069	0.00863037	0.0328061	0.00730244	0.00727986	-0.0349108	-0.0130575	0	-0.0785637	0.0130372	-0.0232697
	0.0845265	-0.0109769	Tight junction protein ZO-2 OS	TJP2	-0.00142988	-0.00435636	0.0170802	-0.0648468	-0.0697405	0.0977999	-0.0879147	0.0145208	0.0606956	-0.0408916	-0.0636085	0.0828635	-0.0130693	0.0850751	0.0172434
	0.855532	-0.0533235	Nuclear pore complex protein Nup93 OS	NUP93	0.0443738	0.0821929	0.0579189	0.0158924	0.0302622	-0.023459	-0.0190311	0.00727917	-0.0409188	0.0527393	0.0115868	-0.0398111	0	0.00424396	-0.0160869
	0.654158	-0.0630722	ELKS/Rab6-interacting/CAST family member 1 OS	ERC1	0.0437904	-0.0071868	0.0266443	0.032523	-0.0144386	0.015705	0.0424352	0.0101907	-0.00134467	0.0283531	-0.113557	-0.040765	-0.0496524	-0.0501638	-0.039289
	0.143233	-0.0168883	Rab GTPase-binding effector protein 1 OS	RABEP1	0.0550431	-0.0484439	-0.0346308	0.0270076	-0.0573829	0.0439579	0.0661324	0.0101907	0.0129423	-0.0451803	-0.0648496	0.0313334	0.00574789	-0.0323883	-0.0173819
	0.510527	-0.0799089	Clustered mitochondria protein homolog OS	CLUH	-0.00288195	0.121383	0.0355356	-0.0410752	0.00289123	0.0555224	-0.04571	0.00728482	0.0829462	-0.126923	-0.0323326	0.0735651	-0.0714057	0.0346714	0.0187459
	0.215761	-0.0216692	Sister chromatid cohesion protein PDS5 homolog A OS	PDS5A	-0.00142988	0.044027	-0.0404282	0.0014106	-0.0276047	-0.0556642	0.0100237	0.073446	-0.0317129	0.025573	-0.0783178	-0.0100939	0.00430432	0.0359039	-0.0393287
	0.38873	-0.0221991	Catenin alpha-1 OS	CTNNA1	1.94339e-05	0.0471988	0.0577019	-0.00432582	0.0541672	0.0287113	-0.00872608	-0.0324827	-0.018722	0.0427802	-0.0131308	0.00867345	-0.05016	-0.0104124	-0.00145063
	0.740356	0.179204	Protein transport protein Sec16A OS	SEC16A	0.0668516	-0.249303	-0.22752	0.120015	-0.0990928	-0.26904	0.178304	0.0243906	0.0612059	0.130485	-0.00284533	0	0.112511	0.000142567	-0.183906
	0.112736	-0.0159997	Alpha-enolase OS	ENO1	-0.0143303	0.00434341	-0.000178615	-0.0114785	0.0283513	0.0142	-0.10505	-0.00992695	0.00429557	-0.11858	0.00855959	0.0518558	-0.106586	-0.0201979	0.0282614
	0.549973	-0.0153022	116 kDa U5 small nuclear ribonucleoprotein component OS	EFTUD2	0.00717462	0.0285907	-0.00147835	-0.0115358	0.00289123	0.0128876	-0.0423279	0.0428997	-0.0494034	-0.0143957	-0.0101112	0.0128874	-0.0482649	-0.00581319	0.0100336
	1.04858	0.0589435	Probable ATP-dependent RNA helicase DDX17 OS	DDX17	-0.00724141	-0.0293969	-0.0704616	-0.0726143	-0.0234468	0	0.0428553	0.0303486	0.0173654	0.032923	0.0499165	-0.0131089	0.124927	0.00865738	0.00723143
	0.0757858	0.011244	Probable E3 ubiquitin-protein ligase HECTD4 OS	HECTD4	0.0803869	-0.0716447	-0.0421556	0.0553803	-0.00730468	-0.0607696	0.0597062	0.0260682	0.0843093	-0.00429167	-0.038288	0.0428981	-0.00727529	-0.0163641	0.0187459
	0.374223	0.0977025	HEAT repeat-containing protein 1 OS	HEATR1	-0.00142988	0.0688476	-0.223677	-0.0793836	0.0256558	-0.0304347	0.0326126	0.0116238	-0.0821333	-0.0643212	0.16017	0.0410003	-0.00287101	0.0187909	-0.033367
	0.266791	-0.020597	Double-stranded RNA-specific adenosine deaminase OS	ADAR	-0.00577321	0.0400378	-0.033243	-0.00432582	0.0115388	0.0129518	-0.0101548	0.0231425	-0.0289239	0.0214972	-0.0277632	-0.0545035	0.0869526	0.0188138	-0.0101548
	0.0350411	0.00555397	Tyrosine-protein phosphatase non-receptor type 13 OS	PTPN13	0.0779278	-0.0994925	-0.0157909	0.0627883	0.00289123	-0.0915836	0.0520071	-0.0571964	0.0518181	0.0212431	-0.0333236	-0.00861327	0.0283445	-0.109606	-0.0764133
	1.6555	-0.0812107	Eukaryotic translation initiation factor 3 subunit C OS	EIF3C	0.0369684	-0.00288092	0.0613768	-0.00432582	0.00289123	0.0313642	-0.0261786	0.0202441	0.0411132	-0.0736725	-0.0350469	-0.0394484	-0.0394484	-0.0324376	0.0327737
	1.08948	-0.103786	Tubulin beta-4B chain OS	TUBB4B	0.140726	0.01019	0.026071	-0.0825725	0.228836	-0.0813425	0.124798	0.0520527	0.0190504	-0.0323922	-0.022185	-0.0797939	-0.016202	0.00268284	0
	0.893409	-0.0822162	Trifunctional enzyme subunit alpha, mitochondrial OS	HADHA	0.0431859	0.123526	0.0803303	-0.0428395	0.0727934	-0.0132156	-0.0581629	-0.00745723	-0.0129341	-0.0189832	0.0699509	-0.0505737	0.0657185	0.0159254	0.00583491
	1.38762	-0.0644383	Heat shock protein 105 kDa OS	HSPH1	0.0423985	0.011503	0.0252499	-0.0391963	0.0157534	0.0340477	-0.039289	-0.0394618	0.00862951	-0.048013	-0.0661506	0	-0.0526269	-0.0367015	0.0686794
	1.16175	0.0552154	Very large A-kinase anchor protein OS	CRYBG3	-0.00142988	-0.0367534	0.0142814	0.0538152	-0.0101911	-0.0160059	0.0455775	-0.0205217	0.0201593	0.0314384	0.0300964	0.0802096	-0.0681482	-0.0103591	-0.0530571
	0.0925488	0.00688712	Lysine-specific demethylase 3B OS	KDM3B	0.0299654	-0.0336628	-0.041996	-0.00432582	0.0257916	-0.0439431	0.051024	0.0101907	0.0101337	0.0186089	-0.0174359	-0.0262051	0.0257377	-3.20751e-05	-0.00723139
	0.604043	0.0496315	Matrin-3 OS	MATR3	0.00436982	0.00434341	-0.0245346	-0.0116086	0.0259518	-0.0116699	0.0443499	-0.0176814	-0.0633686	0.096696	0.0598125	-0.0234353	0.0485705	-0.016397	0.0287686
	0.356592	-0.0100951	Phosphatidylinositol 4-phosphate 3-kinase C2 domain-containing subunit alpha OS	PIK3C2A	0.0156774	0.00577667	-0.0100659	0.0477829	0.00432455	0	-0.0231299	-0.058837	0.0100317	0.0113977	-0.0187764	-0.0115186	-0.0675241	0.00585169	-0.0436773
	0.330983	0.0916528	Cingulin OS	CGN	0.153818	-0.215344	-0.0993826	0.136262	-0.104365	-0.113632	0.357804	0.103115	-0.00707549	0.0955393	0.0393333	-0.0208226	0.23771	-0.0897407	-0.0867247
	0.8738	-0.071703	Sarcoplasmic/endoplasmic reticulum calcium ATPase 2 OS	ATP2A2	-0.00578185	0.0541701	0.0862534	-0.0335905	-0.0352698	0.0371776	-0.102021	-0.0117019	-0.00707549	-0.00574075	-0.0805089	0.00578232	0.0343515	0.0769035	0.0623659
	0.285236	-0.0247339	MICOS complex subunit MIC60 OS	IMMT	0.0115869	-0.0250105	0.079768	-0.0366484	0.00289123	-0.0249126	-0.0234352	-0.0132445	0.0102544	0.0201978	0.00724187	-0.035297	0.109093	0.00864284	0.0527786
	0.438741	0.154199	CDK5 regulatory subunit-associated protein 2 OS	CDK5RAP2	0.143233	-0.222122	-0.24899	0.168627	-0.138781	-0.17694	0.148554	0.0498353	-0.00277529	0.203881	-0.0691627	0	0.0890664	-0.0337269	-0.121231
	0.425414	0.0991576	PHD finger protein 3 OS	PHF3	0.0679915	-0.226541	-0.0871966	0.0413871	-0.0853882	-0.03973	0.107641	-0.0220989	0.0788495	0.114086	-0.0623586	0	0.159242	-0.017849	0.0555224
	0.21417	0.0175095	Homeobox protein cut-like 1 OS	CUX1	-0.0115847	0.0172952	0.0227212	-0.0291126	-0.00435489	-0.0262581	0	-0.0700624	0.010168	0.0772066	-0.0262889	0.0300424	0.022946	0.0459677	-0.0203815
	0.342254	-0.0218728	Protein bicaudal D homolog 2 OS	BICD2	0.0345135	0.0360206	-0.0157909	0.0216434	0.0529652	-0.00583494	0.076546	-0.00591257	0.0387737	-0.0307369	0.0359649	-0.0161032	-0.0309002	0.0159254	-0.013162
	0.808572	-0.0439475	Erbin OS	ERBIN	0.0298724	0.00865191	0.0502768	-0.0260645	0.0468059	0.0228326	-0.0305267	-0.0321373	-0.117647	0.0298229	-0.0364492	-0.0364152	0.00860455	0.0101605	0
	0.371695	0.0638126	Adenomatous polyposis coli protein OS	APC	0.0925852	-0.142032	-0.0569715	0.0608758	0.00289123	-0.0607072	0.104842	0.00437908	0.0244759	0.0595234	-0.0131308	0.0386268	0.0358009	-0.052363	-0.0116465
	0.769373	-0.0450397	Enhancer of mRNA-decapping protein 4 OS	EDC4	0.0469013	0.0258661	-0.0157909	0.0271315	-0.0263142	0.0172434	-0.0440328	0.0373983	-0.0172303	0.00291834	-0.0636085	-0.0174523	0.0580839	0.0144791	-0.00434333
	0.115571	0.00775179	Valine--tRNA ligase OS	VARS1	0.0242569	-0.0365455	-0.0157909	0.017111	0.00145063	0.00431289	0.00143912	0.0471484	0.0686517	-0.0216738	-0.0144836	0.0313332	-0.0557775	-0.0731581	-0.0261522
	0.0875281	-0.00966193	Catenin delta-1 OS	CTNND1	-0.0427368	0.0331407	0.0384415	-0.0263074	-0.0117258	0.0653946	-0.035333	-0.00295804	0.0344956	-0.0455986	-0.00877427	0.0542323	0.0888309	0.0159254	0.0115881
	0.769416	-0.0612881	Stress-induced-phosphoprotein 1 OS	STIP1	-0.00142988	0.0086437	0.0583531	-0.0347911	0.0242648	0.0199585	-0.0289998	0.00299506	-0.00420723	-0.0809389	-0.0601457	0.0227874	-0.0202386	-0.0607218	0.0424354
	0.230011	-0.0290076	Peptidyl-prolyl cis-trans isomerase FKBP4 OS	FKBP4	0.00725248	0.00289123	0.0985693	0.0511967	0.00289123	0.0400775	-0.0547269	-0.0340221	0.0315898	-0.0455143	-0.0146124	0.0818169	-0.0944647	-0.0282872	0.0721851
	0.599613	-0.0516367	26S proteasome non-ATPase regulatory subunit 2 OS	PSMD2	0.00142383	-0.0435816	0.012498	-0.0172393	0.0451194	-0.00142928	0.00285381	0.0101907	-0.00422172	-0.112526	-0.0763225	0.00427877	-0.0244897	-0.0408867	0.025485
	0.0981642	-0.00806949	Condensin complex subunit 1 OS	NCAPD2	0.0229626	0.0358323	-0.0465033	0.0299917	0.0315456	-0.0321913	0.0581411	0.0245888	-0.0245451	-0.0291033	-0.00435756	0.0215439	0	0.00138208	-0.0277589
	0.157558	-0.0543213	La-related protein 1 OS	LARP1	-0.172785	0.0917222	0.0742771	-0.238202	0.0781068	0.0602084	-0.0347306	0.0867626	-0.00707549	-0.243221	0.0820759	-0.00860453	-0.0945398	0.0911409	-0.0245142
	0.747504	-0.0298363	Serine/threonine-protein kinase SMG1 OS	SMG1	-0.00142988	0.0314439	0.0141327	0.0270076	0.0229093	-0.0305574	0.00861327	-0.00137402	-0.00707549	-0.0115088	-0.0438972	0.0100438	-0.0587738	-0.0279287	0.0228551
	0.55391	-0.0319475	TATA-binding protein-associated factor 172 OS	BTAF1	0.0299964	-0.0396446	0.0310954	0.0242716	-0.0233404	0	-0.0395284	0.0402031	0.0578708	-0.0275849	-0.00579678	-0.0410134	-0.0101446	0.0216905	0
	0.508242	-0.0473771	Cytoskeleton-associated protein 4 OS	CKAP4	0.0628275	0.00434341	0.0692649	0.0159736	0.0629524	-0.0369752	0.0360512	-0.0267845	-0.0697464	0.068321	-0.03254	-0.0414767	0.129784	0.00713748	-0.0029234
	0.73124	-0.0582814	T-complex protein 1 subunit delta OS	CCT4	2.23577e-06	0.0536351	-0.0157909	0.0268533	-0.0260505	0.072639	-0.0436332	0.0173362	-0.0360172	-0.0853217	-0.0645128	0.0128368	-0.0825464	0.00152726	0.0114162
	0.070433	0.0174127	Chromodomain-helicase-DNA-binding protein 3 OS	CHD3	0.00861395	-0.0619482	-0.0302614	0.0298224	0.00289123	-0.0587737	0.102796	0.0101907	-0.0509297	0.156325	-0.0754409	-0.112241	0.0411618	0.0373626	-0.0662916
	0.152872	-0.017346	RNA cytosine C(5)-methyltransferase NSUN2 OS	NSUN2	-0.0101383	-0.017527	0.0227594	0.0157917	0.0624215	0	-0.010165	-0.033887	0.075869	-0.0876904	0.052617	-0.0218704	0.00865635	-0.0431491	0.0413654
	0.446655	0.114757	Keratin, type I cytoskeletal 18 OS	KRT18	0.0938184	-0.122356	-0.21436	0.0392462	-0.163293	-0.085235	0.0394126	0.0101907	-0.0968592	0.14985	0.0142282	-0.062704	0.195852	0.081482	-0.187151
	0.453935	0.0282301	Probable E3 ubiquitin-protein ligase HERC1 OS	HERC1	-0.0144207	-0.0483369	-0.0114866	0.022721	0.00432747	-0.0115416	0	-0.0771823	0.069868	-0.0436205	0.0185831	0.0354836	-0.00431728	-0.0714476	0.0382851
	0.401749	-0.0121458	Importin-5 OS	IPO5	-0.00142988	0.00722014	-0.0157909	0.0270075	-0.00143453	0.00861327	-0.0453392	0.0499527	0.0129425	-0.034849	0.00288127	-0.0144705	-0.0890835	-0.00291444	0.0481416
	0.174122	0.012183	Lamina-associated polypeptide 2, isoform alpha OS	TMPO	-0.0144861	0.0343558	-0.0129055	-0.023223	0.010094	-0.0232933	-0.104806	0.0101907	-0.0451204	0.035588	-0.0277338	0.0356591	0.056639	0.00868661	0.075949
	0.404395	0.0247593	DNA polymerase epsilon catalytic subunit A OS	POLE	0.0028787	-0.0365041	-0.0317006	0.0339966	-0.0483514	0	-0.010104	0.0101907	-0.00563793	0.00288247	-0.0364492	0.0425186	0.0284845	-0.0487935	0.0270736
	0.296976	-0.0288414	Kinesin-like protein KIF1A OS	KIF1A	0.0659456	0.00434341	-0.0129199	0.0616776	-0.0349616	-0.00575923	-0.0349056	-0.0469679	0.0367959	-0.0719533	0.0270778	0.0157204	-0.0950267	-0.0577727	0.0494365
	0.0081767	-0.0010824	Glyceraldehyde-3-phosphate dehydrogenase OS	GAPDH	-0.0216887	0.0172184	-0.0186676	0.0395456	-0.0144561	0	-0.0363785	0.0116269	0.0129027	-0.0855709	0.00144204	0.0577437	-0.0408063	-0.038246	0.0256359
	0.158309	0.0192128	Paired amphipathic helix protein Sin3a OS	SIN3A	0.0303107	0.0159664	-0.0157909	-0.00432582	-0.00295545	-0.0384347	0.0202792	-0.0222641	-0.0129223	0.109277	-0.0399921	0.0188399	0.137636	0.0362048	-0.00292047
	1.13023	-0.0325062	Nuclear pore complex protein Nup98-Nup96 OS	NUP98	-0.00721229	0.0371496	0.0226455	-0.0617175	0.00289123	0.00863037	-0.00868213	0.0401735	0.0172441	-0.0129738	-0.0218277	-0.0101342	0.0342158	-0.0672157	0.0214799
	0.392751	-0.0461681	RRP12-like protein OS	RRP12	-0.0540568	0.0866462	0.00275133	-0.0794602	-0.0115359	0.0213736	0.0114387	-0.0129623	-0.00707549	-0.0688788	-0.0556583	0.0213736	0.00715973	-0.00576967	0.0326449
	1.70611	-0.0685393	Eukaryotic translation initiation factor 4 gamma 2 OS	EIF4G2	0.0454104	0.0609269	0.0421792	-0.0364194	0.0314604	0	-0.0499049	-0.0292976	0.046731	-0.048235	-0.0203623	0.0114958	-0.0755199	-0.0250463	0.0370306
	0.90283	-0.0314121	Exportin-2 OS	CSE1L	0.0429644	-0.00587302	0.0426375	0.0230452	0.0472855	-0.00436947	0.0443943	-0.0386186	0.0555363	-0.00429167	-0.00438698	-0.00582899	-0.0308688	-0.0927807	0.0956523
	0.723146	0.0954893	Host cell factor 1 OS	HCFC1	0.0127841	-0.194436	-0.114816	0.00705653	-0.0976652	-0.037625	0.00142778	0.0244047	0.0420721	-0.00858325	0.00144204	-0.00285964	0.0899814	0.0116339	0.0296891
	0.422599	0.0254602	DnaJ homolog subfamily C member 13 OS	DNAJC13	-0.00574714	-0.0100981	-0.0654935	0.0255387	-0.0246724	0.0142984	-0.0511907	-0.00570302	-0.00563931	0.00858335	-0.0349365	0.0213948	0.0142984	0.0159254	0.0171411
	0.436698	0.0407422	Ankyrin repeat and KH domain-containing protein 1 OS	ANKHD1	0.0272529	-0.0264	-0.0840091	0.0855208	-0.0175315	-0.038161	0.0979898	-0.0161206	0.00446618	0.0441351	-0.0337474	0.0286828	0	0.0202645	-0.0116346
	0.0670805	0.00710702	GTPase-activating protein and VPS9 domain-containing protein 1 OS	GAPVD1	0.0157623	0.014397	-0.0671376	0.0354752	-0.0232873	0	-0.036489	0.0359029	0.0115404	-0.0246114	-0.0350468	0.044001	-0.0483628	0.0115953	0.0412024
	0.16845	-0.0128169	AP-2 complex subunit beta OS	AP2B1	0.0481035	-0.0218089	-0.0157909	-0.00432582	-0.110907	-0.0335018	-0.0632798	0.0981616	0.00725111	-0.0437001	0.0171938	-0.00144056	0.0495333	-0.0116936	0.0341483
	1.91533	0.101193	Tubulin alpha-1A chain OS	TUBA1A	-0.08572	-0.137968	-0.0602293	0.0332936	-0.140979	0	0.0154452	-0.16044	0.0871804	-0.00147112	0.00848299	0.0126491	-0.00424096	-0.110889	0.0431102
	0.683285	0.0256506	Large proline-rich protein BAG6 OS	BAG6	-0.00432677	-0.0337787	-0.0406026	-0.00432582	0.0329635	-0.0381221	0.00433467	0.0599681	0.0676485	-0.00718852	-0.0189599	0.0243923	0.0201176	-0.00300965	0.00144634
	0.102568	-0.00775223	Helicase SKI2W OS	SKIV2L	0.0285529	-0.0307035	-0.0332079	0.025657	0.00289123	0.00575937	0.051024	0.00440822	0.0439486	-0.0527039	-0.0159749	0.0100636	0	-0.0444718	0.00144204
	0.626301	0.119532	E3 ubiquitin-protein ligase BRE1B OS	RNF40	0.0365937	-0.165047	-0.188394	0.0392464	-0.0778092	-0.0641951	0.0791285	0.0314384	-0.00707549	0.0949588	-0.0702321	0.0170231	0.0669197	-0.0143569	-0.0449293
	0.706964	-0.0335515	X-ray repair cross-complementing protein 6 OS	XRCC6	-0.00864692	0.0496972	-0.00289031	-0.0129906	0.00289123	-0.036452	-0.0768831	0.0302086	0.0228483	-0.0333792	0.00144204	-0.0305574	0.0129005	0.0373626	0.00287698
	0.222236	-0.0184116	Staphylococcal nuclease domain-containing protein 1 OS	SND1	-0.0502892	0.0374442	0.00444766	-0.0622494	0.0931774	0.0472589	0.0751648	0.114087	-0.0559348	-0.0607003	-0.00293176	0	-0.0294138	0.0827752	-0.00876129
	0.687941	-0.0593431	Coatomer subunit beta OS	COPB1	0.0827981	-0.0367117	0.0156665	0.0440053	0.00289123	0.0200974	-0.00579402	0.0373983	0.0482286	-0.0483243	-0.00290134	-0.0650506	-0.027731	-0.0355787	0.00720987
	0.116378	-0.0118083	Unconventional myosin-Id OS	MYO1D	-0.00142988	0.0469877	-0.0449372	0.00716983	-0.0189131	0.0200577	-0.0588937	0.0458145	-0.0614678	0.0341444	-0.0544492	-0.0144996	0.0717627	0.0317084	-0.00868222
	0.00969639	-0.000861052	Ubiquitin carboxyl-terminal hydrolase 47 OS	USP47	0.0156942	-0.049773	0.00981991	0.00140476	-0.00430409	0	0	-0.0246798	-0.00277529	0.00857053	-0.0496967	0.0142841	-0.0496523	0.0344677	-0.0158776
	0.428149	-0.0280434	Pre-mRNA-splicing factor ATP-dependent RNA helicase DHX16 OS	DHX16	0.0101118	0.0694809	-0.025966	0.00289843	-0.0116669	0.0414062	-0.0204227	0.0501889	0.0427513	-0.00429167	-0.0116536	-0.0145581	-0.0804186	0.00720833	0.0272621
	0.927135	-0.0516103	CLIP-associating protein 2 OS	CLASP2	0.050781	0.0200638	0.0308658	-0.0086432	0.024286	0.0242236	-0.030496	-0.0276622	-0.00707549	-0.0569719	-0.0231953	0.027047	-0.0828003	-0.0367548	0.00573641
	0.247843	-0.0442307	RNA helicase aquarius OS	AQR	-0.0130999	0.105331	0.020081	-0.0485838	0.0528658	0.0259171	-0.0102062	0.0174368	0.0372745	-0.116021	0.0956406	0	-0.0249127	0.00864284	-0.010206
	0.207707	-0.0291026	LIM domain only protein 7 OS	LMO7	-0.0509818	0.0100626	0.0838404	-0.0553614	-0.0526038	0.0255602	-0.049552	-0.0738736	-0.00707549	-0.0898753	0.0171161	0.0283725	0.0269671	-0.0545354	0.078078
	0.430383	0.04289	Pre-mRNA-splicing factor ATP-dependent RNA helicase DHX15 OS	DHX15	-0.0187251	-0.0782031	-0.0157909	-0.00289384	-0.0377917	-0.0260212	-0.093205	0.058097	0.010015	-0.0687475	0.0521176	0.0325807	0.014256	-0.03511	0.052058
	0.535836	-0.0443517	Rab3 GTPase-activating protein non-catalytic subunit OS	RAB3GAP2	0.0143531	0.00289998	0.0394047	-0.0290625	0.0371069	0	-0.0174171	-0.0278156	0.059186	-0.0950946	0.0129379	0.00575937	-0.0232697	-0.0265314	0.0398403
	0.129956	0.00429512	WD repeat-containing protein 44 OS	WDR44	-0.00578185	0.00723742	0.0157291	0.0271941	0.0230288	-0.00580568	-0.0145581	0.0101907	-0.0187101	0.015846	-0.0101926	0.0244167	-0.032224	0.064352	-0.0130956
	0.0251758	0.00552136	Collagen alpha-1(XII) chain OS	COL12A1	0.0853538	-0.112818	0.0282535	0.0284803	-0.0425402	-0.0262051	0.0648827	-0.0991682	-0.0114101	0.0838502	0.00144204	-0.0679387	0.0840643	-0.0748773	0.0384363
	0.898307	0.200371	Interleukin enhancer-binding factor 3 OS	ILF3	-0.145194	-0.0181406	-0.125454	-0.122036	0.00586266	0.0177383	0.409076	0.345738	-0.314206	0.259982	0.123995	-0.0716539	0	0.369045	-0.331254
	0.562985	0.0340291	Myosin phosphatase Rho-interacting protein OS	MPRIP	0.0429203	-2.1842e-05	-0.0157909	0.0456489	-0.051892	-0.0160708	-0.00728273	-0.00882133	-0.0290347	0.0789774	0.00868815	0.0415295	0.0541787	0.0260599	-0.0219592
	0.451437	-0.0535489	Tubulin beta-2B chain OS	TUBB2B	0.0465235	-0.0100693	-0.0157909	0.0560585	0.00432472	-0.0555512	-0.0245878	0.0525843	0.0241346	-0.0748244	-0.110335	0.0451762	-0.128925	-0.0307112	0.0767944
	0.0308285	0.00258966	Glycogen phosphorylase, liver form OS	PYGL	-0.0116257	-0.019068	0.0157919	0.028676	-0.0234735	0.0471184	0	-0.00733225	0.0609621	-0.0321352	-0.0249227	0.0499251	-0.0487094	0.0403907	0.0513266
	0.0920905	0.0123966	Far upstream element-binding protein 2 OS	KHSRP	0.0270267	-0.0438728	0.0041872	0.00141043	0.00289123	-0.0736982	0.0673753	-0.0454737	-0.0346392	0.083509	0.00717838	-0.0661567	0.0270468	-0.0248809	-0.0275637
	0.552117	0.120865	E3 ubiquitin-protein ligase BRE1A OS	RNF20	0.00838912	-0.284538	-0.189063	-0.000109557	-0.154596	-0.0691935	0.0794094	0.0297624	0.0656579	0.0509379	-0.097591	-0.0559644	0.0484406	-0.0139392	0
	0.86773	0.313791	Tubulin alpha-1C chain OS	TUBA1C	-0.207542	-0.274613	0.10509	0.185016	0.00289123	0.0333334	-0.201048	-0.09312	0.026258	-0.0399155	0.37181	0.232411	-0.221415	-0.183438	0.385038
	0.205081	-0.0215986	Probable ATP-dependent RNA helicase DDX5 OS	DDX5	0.0141976	0.00434341	0.00828995	-0.0230158	0.0128557	-0.0702466	0.0268878	-0.070592	-0.101519	0.0476145	0.00429592	-0.0898753	0.0669844	-0.0202341	-0.0361596
	0.244491	-0.0316099	Calnexin OS	CANX	-0.0335886	0.010114	0.106122	-0.030584	-2.92371e-06	0.0215226	-0.0440328	-0.0533485	-0.00707549	0.0482274	-0.0560669	-0.00434333	0.0497286	0.0202557	0.00864746
	0.0486799	-0.0115008	Moesin OS	MSN	0.165381	-0.0209286	-0.0485809	0.107633	-0.0526907	-0.0818555	0.361751	0.0101907	-0.157606	0.0980902	0.0219268	-0.0586481	0.140314	0.0508663	-0.165327
	0.0194969	0.00285357	Nck-associated protein 1 OS	NCKAP1	0.0633898	-0.0787122	-0.0449077	0.0298561	-0.0469629	-0.0483628	0.035589	0.0344863	0.0466784	-0.0586284	-0.0144995	0.0214585	0.0186159	0.0130403	0
	0.397049	-0.0233943	Delta-1-pyrroline-5-carboxylate synthase OS	ALDH18A1	0.0386874	0.0274041	-0.00565649	-0.0116085	-0.0458681	-0.00436515	-0.0899166	0.0101907	-0.00417274	0.0386488	-0.0279118	-0.0204849	0.163291	-0.0328339	0.0996326
	0.294491	0.0710558	Uveal autoantigen with coiled-coil domains and ankyrin repeats OS	UACA	0.0761911	-0.0977838	-0.163772	0.113937	-0.100793	0	0.12891	0.0642625	0.0315513	0.132553	-0.0960239	-0.00872608	0.0540718	0.0144748	-0.0835712
	0.153264	0.010565	Triple functional domain protein OS	TRIO	0.0114452	0.00434341	-0.0129197	0.0534178	0.00289123	0.0326769	0.00859617	-0.039512	-0.0597559	-0.0187331	-0.00720538	0.0605022	-0.0676617	-0.0487275	-0.00720261
	0.105979	-0.0215498	Plastin-2 OS	LCP1	-0.0131473	-0.0296041	0.0923741	0.0231273	0.0460029	0.0473528	-0.055009	-0.00594546	0.0820165	-0.11649	0.00144204	0.100022	-0.0459449	-0.0105739	0.104099
	0.433553	0.018738	Nucleoporin NUP188 OS	NUP188	-0.0262415	0.00434341	-0.0332605	0.0271629	0.00144359	0.00433467	0.0229688	0.0145252	0.0286544	-0.00863914	-0.0189599	0.0286543	-0.0014477	0.0317559	-0.0116229
	0.430152	-0.0260092	Neuroblastoma-amplified sequence OS	NBAS	-0.00142988	0.0143769	0.0378576	-0.0187818	-0.0498427	0.0128876	-0.0752882	-0.0174008	-0.00563776	0.0368296	-0.0379265	-0.026126	0.0425186	-0.00581319	0.0242474
	0.118973	0.012923	ATP-dependent RNA helicase DHX30 OS	DHX30	-0.0323301	0.0753566	-0.0304228	-0.00869978	0.0501501	-0.0014564	-0.00583494	0.00727626	-0.00707549	0.0513958	0.00435079	-0.00437386	0.0668496	0.0231862	0.00581144
	1.16406	0.200785	Protein SON OS	SON	0.007132	-0.165582	-0.234848	-0.0405582	-0.0421742	-0.0885366	0.0820644	0.0511108	-0.0027883	0.128259	0.0807998	0	-0.00861336	0.0329988	-0.0143839
	0.308566	-0.0314663	Bcl-2-associated transcription factor 1 OS	BCLAF1	-0.0279292	0.0685372	0.0622885	-0.0397674	0.0403287	0	-0.0117174	0.00141163	0.00454744	0.0557102	-0.0102754	-0.0369373	0.100022	0.00420795	0.0202792
	0.332907	0.0552969	RANBP2-like and GRIP domain-containing protein 2 OS	RGPD2	-0.070953	0.108781	0.0683552	0.00143912	-0.0440776	0	-0.0101446	-0.0608488	-0.0918332	0.0115071	0.108563	0.152003	-0.0801704	0.106867	-0.222874
	0.299642	-0.0281528	Trifunctional purine biosynthetic protein adenosine-3 OS	GART	-0.0100773	0.00434341	-0.0157909	-0.0216731	0.00719549	0.021395	0.00287097	-0.0365405	0.0520481	-0.0901389	-0.0527294	0.0368851	-0.0260997	-0.00871189	0.0438715
	0.176283	-0.0302128	Calreticulin OS	CALR	-0.0521576	0.0381251	0.101767	-0.00575077	0.00857686	0.00142349	-0.29967	0.0158763	-0.0846033	-0.0833231	0.0804187	0	-0.0128748	-0.0526136	0.0226091
	0.482084	-0.0301807	14-3-3 protein epsilon OS	YWHAE	0.0452724	0.0342374	0.00845649	-0.00288807	-0.0291053	-0.0246621	-0.0217386	-0.0028132	0.00295816	-0.0451391	0.00144204	0.0411212	-0.0378911	-0.0368084	0
	0.0570845	-0.00475807	Myotubularin-related protein 5 OS	SBF1	-0.0159733	-0.0116625	0.0409596	-0.0014347	0.0144213	-0.0485604	-0.0189352	0.00439091	0.0328831	-0.0232268	-0.0218984	0.0441748	0.00721723	0.0159254	0.0455775
	1.10868	0.064009	Chromodomain-helicase-DNA-binding protein 8 OS	CHD8	-0.0144992	-0.0820357	-0.0288602	0.0634453	-0.0516122	0	0.0580839	-0.00287868	0.0257959	0.0510124	-0.0101692	0.0257886	0.0115185	-0.0415835	0.0328712
	0.18378	0.0143608	GRIP1-associated protein 1 OS	GRIPAP1	0.0484954	-0.0249806	0.00295507	-0.0130607	0.0556179	-0.0116582	0.0680374	0.0101907	-0.0172713	0.0568064	0.0273335	-0.0145875	-0.029324	-0.0388016	0.00579397
	0.0951607	-0.00920418	DNA mismatch repair protein Msh6 OS	MSH6	0.0450901	-0.0526412	-0.0491243	0.0184167	-0.0481443	-0.031868	0.0283725	0.0258646	-0.00564354	-0.00285972	-0.0466279	-0.0348003	0.0712761	-0.0742261	0
	0.043578	-0.00322402	Cullin-associated NEDD8-dissociated protein 1 OS	CAND1	-0.00142988	0.0554175	-0.0157909	0.0100437	-0.00434747	-0.0145141	0.0100737	0.0231298	-0.00563215	-0.0129825	0.0100809	0.0314263	-0.0424999	-0.00883621	-0.0145141
	0.0741076	0.00919694	Cold shock domain-containing protein E1 OS	CSDE1	0.0627639	-0.0400964	-0.0157909	0.0316894	-0.00588787	0	0.0245878	0.017466	0.073765	-0.0219036	-0.01617	0.072541	-0.0220486	-0.0150379	0.0863468
	0.23028	0.0381754	Nuclear receptor corepressor 1 OS	NCOR1	0.0543678	-0.0875023	-0.0632426	0.0416145	0.00289123	-0.0117174	0.0863468	-0.0237568	0.0654654	0.0984495	-0.0626883	-0.017612	0.132322	-0.00316399	0.00872593
	0.0693188	0.00751625	Dynamin-2 OS	DNM2	0.0256707	-0.0514339	-0.0157909	0.0618063	-0.0439344	0.00718112	-0.0290876	0.00441988	0.0618048	-0.0675714	0.0271288	0.0214372	-0.0335017	-0.0579236	0.0383606
	0.507588	-0.0531092	DNA mismatch repair protein Msh2 OS	MSH2	0.0682791	0.00862233	0.00969401	0.0585617	0.00859378	-0.0435016	0.00996441	-0.0377342	-0.0803246	0.030984	0.00144204	-0.105158	-0.0201377	-0.0528221	-0.0853219
	0.044406	-0.00484846	Leucine zipper protein 1 OS	LUZP1	0.0370442	-0.0788835	0.0170478	-0.00432582	-0.0636042	-0.0101446	0.027181	4.59186e-05	0.0537231	-0.0188058	-0.0277338	0.00720268	0.0314263	-0.0280624	0.073206
	1.26512	0.0505287	Trinucleotide repeat-containing gene 6A protein OS	TNRC6A	-0.0277946	-0.0131795	-0.0377278	-0.00432582	-0.0264329	0.00145063	0.00579397	-0.00146759	0.109964	-0.00429167	0.0555673	0.0216085	-0.035261	0.00572973	0.0735651
	0.309535	-0.0336918	T-complex protein 1 subunit gamma OS	CCT3	-0.00287756	0.0329976	-0.0157909	0.0370396	-0.0263437	0.0497774	-0.0262846	0.0585697	0.0482831	-0.0815707	-0.0591408	0.0539653	-0.0174697	-0.00300957	0.00865635
	0.434925	-0.030624	Cullin-4B OS	CUL4B	0.019986	-0.04095	-0.0346121	-0.0392668	0.0157788	0.0327091	0.0327091	0.0666081	0.0143405	-0.00429167	-0.0814433	-0.0617133	0.0439146	-0.0204897	-0.014456
	0.709865	0.0608408	Kinesin-like protein KIF23 OS	KIF23	0.00991898	-0.12365	-0.0503825	-0.0244035	-0.0273309	-0.0956752	0.0155815	-0.0185778	0.00991419	-0.00286817	0.0184318	0.00284557	0.0627054	-0.0631059	0
	0.525112	-0.0541	Coatomer subunit beta' OS	COPB2	-0.0071378	0.090046	-0.00302999	-0.00290237	0.00715733	0	-0.123332	0.0342008	-0.0936485	-0.0893532	-0.0128705	0.0198019	-0.0956752	0.0159254	-0.0316771
	0.066329	0.00685893	Dedicator of cytokinesis protein 1 OS	DOCK1	0.0551537	-0.0248029	-0.0375953	0.082458	0.0043333	0	0.0214797	0.0188209	-0.0303453	0.0383525	-0.0350839	0.0100636	-0.0588937	-0.0117495	-0.0365259
	0.731198	-0.0322489	AP-3 complex subunit delta-1 OS	AP3D1	0.045549	0.00723451	-0.0230443	0.0565924	0.0512702	0.012965	0.0100939	0.0101907	-0.0157839	-0.0291033	-0.0218983	-0.0160059	-0.0681482	0.055884	-0.0130823
	1.21145	-0.0961249	Spectrin beta chain, erythrocytic OS	SPTB	0.0157283	0.0468621	0.0882448	0.00998661	0.00289123	-0.00287988	0.0242474	-0.0395625	0.00866062	-0.105575	-0.0290846	-0.0028798	-0.0275914	-0.0761296	0.0114614
	0.0656374	0.00365376	DNA replication licensing factor MCM2 OS	MCM2	-0.00142988	0.00434341	-0.0331206	0.032523	0.00862199	-0.0541165	0.0270203	0.044238	-0.105074	0.0184956	-0.00287101	-0.0348705	0.0424352	0.0230851	-0.0842365
	0.162671	0.0135721	FYVE and coiled-coil domain-containing protein 1 OS	FYCO1	-0.00142988	0.00721432	-0.0129199	0.0492699	0.00289123	0.06463	-0.0616507	-0.05146	-0.0361046	0.0644545	-0.0423236	0.0114499	-0.0661567	-0.0397389	0.0171411
	0.5964	0.103041	Keratin, type I cytoskeletal 17 OS	KRT17	-0.122409	0.00147537	-0.0772536	-0.142546	-0.136906	0.0227427	-0.191213	0.0101907	0.0912181	-0.0990254	0.0943725	0.115588	0.103637	0.0912865	0.0353794
	0.167995	-0.0314236	Lamin-B2 OS	LMNB2	0.139127	0.0145393	-0.0408562	0.0417063	0.00289123	-0.0370132	0.0601211	0.068909	-0.0546248	0.0986507	-0.0340721	-0.0460395	0.112438	-0.0240902	-0.0370132
	0.80651	-0.0512452	Protein phosphatase 1 regulatory subunit 12A OS	PPP1R12A	0.0185089	0.0397573	0.0126097	0.00282686	0.0563825	0	-0.00574783	-0.0453606	-0.055194	0.0255142	-0.0705975	-0.0377766	-0.0615252	0.0301956	-0.0436773
	1.22566	-0.0381867	HIV Tat-specific factor 1 OS	HTATSF1	0.0143846	0.0129909	0.024128	-0.039444	-0.00872011	0.0143839	0	3.57719e-05	0.0300284	0.00579226	-0.0425907	-0.0262581	0.0608583	0.00285604	-0.00579402
	0.127208	-0.0150685	Threonine--tRNA ligase 1, cytoplasmic OS	TARS1	-0.0100515	0.00434341	0.0012996	0.00709025	0.00289123	0.0311794	-0.0810303	-0.00565537	0.0170767	-0.102089	0.0156982	0.0367766	-0.103943	-0.00282043	0.0297765
	0.327867	0.0411435	Protein scribble homolog OS	SCRIB	0.0478135	-0.104114	-0.0712298	0.0763859	-0.0674982	-0.0614007	0.00856215	0.0101907	-0.0156886	0.0296556	-0.0465795	0.012824	0.0241282	-0.065022	0.0367406
	1.53895	0.07503	Tubulin beta-4A chain OS	TUBB4A	-0.0318646	-0.0707143	-0.0579907	0.121922	0.00718728	-0.0645216	-0.0510871	0.0484007	-0.00277959	0.0602127	0.00144204	0.00286548	-0.0917715	0.0652652	-0.0856714
	0.157804	-0.0109096	Exosome RNA helicase MTR4 OS	MTREX	0.00713235	-0.0216518	-0.0129313	-0.0449679	-0.0362794	0	-0.0809476	0.0159043	0.0142349	-0.0582442	-0.0274705	0.0255352	0.0353446	-0.0115278	0.0198995
	0.273059	0.022983	Fanconi anemia group D2 protein OS	FANCD2	9.45902e-06	-0.0955007	-0.0114778	-0.0173427	0.0115045	-0.00432574	-0.036452	-0.0381232	0.0781837	-0.00861742	0.0114859	-0.0408887	0.00431306	0.0159254	0.0757274
	1.01107	0.0508389	E3 ubiquitin-protein ligase MYCBP2 OS	MYCBP2	0.001424	-0.0644041	-0.0696343	0.0599286	-0.0778915	-0.0657545	0.0587794	-0.0201223	0.0156	-0.00429167	0.00856643	0.0156276	0.0156276	-0.0453507	-0.0523615
	0.207519	0.116251	Nucleolar RNA helicase 2 OS	DDX21	-0.248345	0.274972	-0.0945304	-0.223529	0.0507197	0	0.117403	0.0973935	-0.0780545	-0.0877076	0.39383	-0.025272	0	0.288995	-0.176942
	0.0889371	-0.0119075	Gem-associated protein 5 OS	GEMIN5	-0.0545412	0.00434341	0.0603808	-0.00867781	0.0115561	-0.00726069	-0.0351895	0.0116383	0.0732124	-0.0469215	-0.038207	0.0595889	-0.0546148	0.0474455	0.0568062
	0.367469	-0.0286864	von Willebrand factor A domain-containing protein 8 OS	VWA8	0.0571719	-0.00296881	0.080142	0.0416145	-0.0206394	-0.0519811	0	-0.0585221	-0.0143878	0.0543102	0.013065	-0.0190894	0.114916	-0.00168659	0.0388579
	0.132314	-0.0135532	Exocyst complex component 4 OS	EXOC4	0.0453644	-0.017439	0.033791	0.0769346	-0.0454718	0.00431735	-0.0876431	0.0101907	-0.005635	-0.0571328	0.0313953	0.0467943	-0.0543369	-0.00732093	-0.0028854
	0.03412	-0.00233402	Fanconi anemia group I protein OS	FANCI	0.0525888	-0.00437378	0.0171455	0.0200906	0.0372426	-0.0292646	-0.016022	-0.0399182	-0.0407814	0.048331	0.0172881	-0.00726069	-0.016022	0.0446082	0
	1.42869	0.0848365	Disco-interacting protein 2 homolog B OS	DIP2B	-0.0544329	-0.0622202	-0.0717963	-0.0217782	0.00289123	-0.0218484	0.0100838	-0.0715915	0.079877	-0.0320226	0.0441705	0.0539121	0.0719029	0.0516199	0.0539121
	0.751865	0.0544431	Pinin OS	PNN	-0.087809	0.0187272	-0.0157909	-0.023242	-0.0130986	-0.0159898	0.0186714	0.00294443	-0.0157753	0.0454369	0.02581	0.00720987	0.070527	-0.00152664	0.022946
	0.254419	0.0269609	Heat shock-related 70 kDa protein 2 OS	HSPA2	0.00148156	0.0360522	-0.0363383	0.0791884	-0.0117556	0.0101649	0.133524	0.0687347	-0.128637	0.0997059	-0.017628	0	0	-0.016496	-0.0205474
	0.0896033	-0.012833	T-complex protein 1 subunit alpha OS	TCP1	0.0493447	-0.0572443	-0.00435222	-0.0303994	0.0425359	0.0213736	-0.0173298	-0.0290984	0.0409248	-0.0946282	0.00144204	0.0424352	-0.110342	-0.0233636	0.0493879
	0.0860129	0.00908849	Sister chromatid cohesion protein PDS5 homolog B OS	PDS5B	-0.00287049	0.0215187	-0.0492926	-0.00432582	0.0398491	-0.0602742	0.0383606	0.0471485	-0.0568789	-0.00285248	0.0537552	-0.0542817	0.0397618	-0.00729742	-0.0512948
	0.820057	-0.049917	Thyroid hormone receptor-associated protein 3 OS	THRAP3	0.0287022	0.0874499	0.0368836	-0.0650332	-0.0457685	0	-0.0411808	0.0445764	-0.0334135	0.0399707	-0.0337832	-0.00290289	0.0803662	0.0202687	-0.0160381
	0.484813	0.095306	Zinc finger protein 318 OS	ZNF318	0.0804672	-0.145563	-0.0964595	0.0637785	-0.019068	-0.100782	0.117153	0.0101907	0.00738047	0.142034	-0.0234707	0.00579962	0.105046	-0.0208613	-0.00728273
	0.0227103	-0.00180827	Exosome complex exonuclease RRP44 OS	DIS3	-0.00865427	0.0525322	-0.0230153	0.0242151	0.0143754	0.0271271	-0.0394484	-0.00575085	-0.0569297	0.0129007	-0.0203404	0.0228776	-0.0424138	0.0159254	0.00431735
	0.170184	-0.0215824	U4/U6.U5 tri-snRNP-associated protein 1 OS	SART1	-0.0175006	0.121496	0.0129776	-0.00432582	0.0345051	-0.0219592	0.0101343	0.00144702	-0.0603505	0.0498871	-0.0264299	0.0287686	0.0485705	0.0101022	-0.0427606
	0.0926499	0.0414267	FACT complex subunit SPT16 OS	SUPT16H	-0.224572	0.120857	0.162929	-0.124555	-0.185693	-0.00901696	-0.125122	-0.169882	0.267647	-0.0764799	0.259975	0	0.110976	0.382983	0.247218
	0.47359	0.0456378	Serine-protein kinase ATM OS	ATM	0.0859475	-0.0324434	-0.0407036	0.10072	-0.0249808	-0.0502629	0.0316141	0.0260842	-0.0453535	0.0568667	0.0598125	0.0330348	0	-0.0479407	-0.0131355
	0.272368	-0.0451796	NAD(P) transhydrogenase, mitochondrial OS	NNT	0.0185089	0.041156	-0.0086381	-0.00146061	-0.0275436	-0.0173126	-0.0510872	0.0101907	-0.121955	0.100779	-0.105694	-0.079597	0.0795113	0.0273529	-0.0100738
	0.785637	-0.0677573	Eukaryotic translation initiation factor 3 subunit B OS	EIF3B	0.0410468	0.0370202	-0.0186677	0.0283508	-0.0662773	0.0396835	-0.0950267	0.0216407	-0.00707549	-0.113198	-0.0364108	0.00573624	-0.00431728	-0.0131036	0.0823823
	0.27373	-0.0189253	Exportin-1 OS	XPO1	0.0355641	-0.00868663	-0.0288209	0.00429574	-0.00723294	0.0271271	-0.0830558	0.0101907	0.0313228	-0.0541459	-0.0203405	0.0157672	0.00431735	0.0130401	0.0355886
	0.0178733	-0.00361541	Putative ATP-dependent RNA helicase DHX57 OS	DHX57	-0.0968131	0.014249	0.0261914	-0.0966782	-0.00994565	0.00141919	-0.101464	0.0130278	-0.00707549	-0.130339	0.0461803	0.0169399	-0.104514	0.0159254	0.0529744
	0.654949	0.107901	Apoptotic chromatin condensation inducer in the nucleus OS	ACIN1	-0.0942537	0.0575752	-0.15658	-0.13727	0.0914449	-0.00571934	0.00285123	0.0356506	-0.12291	-0.00429167	0.120537	0.0142	-0.0746766	0.101793	-0.100453
	0.365137	-0.0477448	Ankycorbin OS	RAI14	0.0755136	0.0143672	-0.0492252	0.00712413	0.0129148	0	0.0618794	-0.039512	-0.0157231	0.0479194	-0.0768	-0.0736981	0.0701157	-0.041233	-0.0919604
	0.260483	-0.056726	Glycogen debranching enzyme OS	AGL	0.00435833	0.167324	-0.0157909	0.0732951	0.159382	-0.0411807	-0.0974658	0.110982	-0.143854	-0.024735	0.115692	-0.105243	-0.122502	0.115365	-0.141569
	0.289341	-0.0218043	3'-5' RNA helicase YTHDC2 OS	YTHDC2	-0.00874208	0.0615441	0.000166814	-0.00870869	0.096092	0	0.109518	0.0617721	-0.0590568	-0.0204276	0.0374573	-0.0294738	-0.0264992	0.12409	-0.118519
	0.206585	0.0630373	Keratin, type I cytoskeletal 19 OS	KRT19	0.186626	-0.0570572	-0.108119	0.0741395	-0.00298535	-0.13355	0.107334	0.0101907	-0.0337107	0.208012	0.0532809	-0.0507308	0.205962	0.0649328	-0.256014
	0.123597	0.0133373	Serine/threonine-protein kinase MRCK alpha OS	CDC42BPA	0.0566541	-0.0531656	-0.00140682	0.0426066	-0.00145218	-0.0292053	-0.0380836	-0.029378	0.0440489	-0.0188204	0.00144204	0.0594719	-0.0145287	0.0159254	0.00288831
	0.382642	-0.0434198	N-alpha-acetyltransferase 15, NatA auxiliary subunit OS	NAA15	-0.0334264	0.0510458	-5.47775e-05	-0.0392667	0.0186274	0.0341145	-0.00143909	0.051312	0.0617375	-0.0392325	-0.107577	0.0341145	-0.0662239	0.0159254	-0.0527338
	0.966984	0.5153	DNA topoisomerase 2-beta OS	TOP2B	-0.483823	0.0262652	-0.521516	-0.443026	0.124621	0.0300574	-0.351567	0.0496817	-0.176828	-0.00429167	0.541061	0.0300574	-0.463233	0.452205	-0.289507
	0.96404	-0.0785448	Protein disulfide-isomerase OS	P4HB	0.045549	0.0555183	0.095562	-0.00432582	0.035795	-0.0410968	-0.0218704	-0.0220006	-0.0782609	0.0496736	-0.0174932	-0.0711854	0.0229688	0.0360431	-0.0321913
	0.264478	-0.0199441	Band 4.1-like protein 3 OS	EPB41L3	0.0312792	-0.0543705	0.0350832	-0.0436945	0.00289123	0.0185788	-0.0130038	-0.0666137	0.00438594	-0.00141775	-0.024684	-0.0217386	0.0242476	-0.0146014	0.0522619
	0.0356926	0.0053634	Histone-lysine N-methyltransferase 2B OS	KMT2B	0.0344778	0.00434341	0.015855	0.0541026	-0.014667	-0.00582899	0.027371	-0.0296205	-0.0202241	0.123661	-0.0309132	-0.0219815	0.0695581	0.0159254	-0.0563508
	0.688544	0.142477	Probable global transcription activator SNF2L2 OS	SMARCA2	-0.0171349	-0.289113	-0.0129537	0.0112098	-0.0894611	-0.0698214	0	-0.0791372	0.0568075	0.0376907	0.0748034	-0.00426623	0.069307	-0.116334	0.0419826
	0.0755713	0.00871498	Phosphoglycerate kinase 1 OS	PGK1	0.0014185	-0.0777833	0.0291216	0.019708	0.00146489	0.00284849	-0.0200975	-0.0659123	-0.00707549	-0.0565478	0.0212635	0.014186	-0.11726	-0.0378097	0.0268351
	1.38858	-0.0415473	Signal recognition particle 54 kDa protein OS	SRP54	0.0129397	0.0101086	0.0254928	-0.0159255	0.00433467	0.0426864	-0.0218263	0.0101907	0.0186877	-0.0100799	-0.0515068	-0.0145141	-0.00289126	0.0115864	0.00432575
	0.0776447	-0.00992203	Glutamine--fructose-6-phosphate aminotransferase [isomerizing] 1 OS	GFPT1	-0.0145919	-0.0265569	0.0370924	-0.0130871	0.0173763	0	0.00290873	0.0318639	0.0763568	-0.080516	-0.0131899	0.0598834	-0.0279287	-0.0511193	0.176542
	0.23878	-0.0284886	T-complex protein 1 subunit eta OS	CCT7	0.0480549	-0.058872	0.0855657	0.00570781	0.0867113	-0.00576501	-0.0692391	-0.047026	-0.00563776	-0.00429167	0.0285155	-0.0349409	-0.0602129	-0.0761296	0.0256612
	0.0687511	-0.0058177	Cullin-3 OS	CUL3	0.0542025	-0.0354677	0.0186975	-0.00432582	0.0557221	-0.0249378	0.0542323	-0.0206782	0.0610959	-0.0086612	-0.00584807	0.0344885	-0.0131486	-0.0179179	0.0216518
	0.277678	0.0142868	ATP-dependent DNA helicase Q1 OS	RECQL	-0.00142988	0.0158045	-0.0346121	-0.0173297	-0.0528297	0.0270735	-0.101283	0.0541053	-0.00707549	-0.0172954	0.0327443	0.0071741	0.0453091	0.00146953	-0.0217386
	0.340369	0.0128127	HEAT repeat-containing protein 5B OS	HEATR5B	7.7392e-06	-0.00720978	-0.0157909	0.0353968	0.0172038	-0.0188212	0.029894	-0.013009	-0.00707549	-0.0245709	0.0186001	0.0214158	-0.0587139	-0.0131329	-0.0319966
	0.0969432	0.0100976	Centrosome-associated protein 350 OS	CEP350	-0.00576	-0.0559922	0.0641068	0.0466479	0.00289123	-0.0247117	0.0341819	0.0116311	0.0397188	0.00719259	-0.0101342	0.0355888	-0.0573332	-0.0886634	-0.0320611
	1.21421	-0.128825	ATP-dependent translocase ABCB1 OS	ABCB1	-0.0204803	0.125744	0.125546	-0.0622494	0.00289123	0.118721	-0.123018	0.00142933	0.0188936	-0.0652491	-0.0595154	-0.0309002	0.0144852	0.0159254	0.106603
	0.876871	-0.0338607	Nuclear pore complex protein Nup155 OS	NUP155	-0.00142988	0.0500112	0.0354851	-0.021831	-0.0175521	0.015862	-0.088188	-0.0131971	0.0399963	-0.0159381	0.0129951	-0.0145728	0.0885714	-0.0282421	0.0582555
	0.456728	0.0444978	Synemin OS	SYNM	-0.0881794	-0.0273971	-0.00583624	-0.0581151	-0.0945055	0.0226533	-0.0958709	-0.0259327	0.0868364	-0.064018	0.0394656	0.0366329	0.00569684	0.0159254	0.00427482
	0.00151565	0.00031486	Heterogeneous nuclear ribonucleoprotein U OS	HNRNPU	-0.0351702	0.137226	-0.0406529	-0.106453	0.0443386	0	0.0512758	0.00292263	-0.0845142	0.0258401	0.0776882	-0.0411807	0.0272893	0.0838962	-0.05016
	0.0561882	0.00549464	Rab GDP dissociation inhibitor beta OS	GDI2	0.0529099	-0.0147266	0.0622117	0.0216695	0.0905255	0	-0.0058409	-0.0645771	-0.0187811	-0.00720909	0.0697482	0.0543398	-0.0354053	-0.0420578	0.0430688
	0.345559	0.0321473	Ras GTPase-activating-like protein IQGAP2 OS	IQGAP2	0.0172228	-0.00144469	-0.0612685	0.0879709	-0.0116229	0	0.0773182	-0.0472596	-0.00274961	0.0743947	-0.0292082	0.00576502	0.027181	-0.0325361	-0.0939762
	0.614398	-0.0725599	LIM domain and actin-binding protein 1 OS	LIMA1	-0.0453732	0.0399674	0.0750624	-0.116801	0.0566976	-0.00723165	-0.0159575	-0.00285248	0.00155475	-0.118327	0.0172249	-0.0469211	0.0328061	0.0159254	0.0989585
	0.0849078	0.0190087	Serine/threonine-protein kinase WNK1 OS	WNK1	0.0755882	-0.137626	-0.0596008	0.0548555	-0.0588221	-0.0173646	0.0946368	0.0101907	0.0143405	0.0507419	-0.115354	0	0.0298941	0.0681873	-0.0966618
	0.237192	-0.0493555	ATP-dependent 6-phosphofructokinase, platelet type OS	PFKP	-0.0884456	0.0114818	0.0703242	-0.0158216	0.00289123	0.0820644	-0.125531	0.0594342	0.0504435	-0.155023	-0.0749712	0.075288	-0.138076	-0.0232452	0.0643792
	0.360489	-0.0296878	Protein unc-45 homolog A OS	UNC45A	0.0200072	0.00434341	-0.00574705	0.0535309	0.00289123	-0.0261521	-0.0130168	0.0583322	0.0186113	-0.0466623	-0.066358	0.0425605	-0.0632798	-0.0655207	0.0355536
	0.572905	-0.0492315	Replication factor C subunit 1 OS	RFC1	-0.00287032	0.0594311	-0.0288077	-0.00288669	-0.0203317	0.00143912	0.0564727	0.0101907	-0.0568789	0.0157264	-0.066358	-0.0693098	0.0285126	0.0288259	-0.00144047
	1.11786	-0.0594384	Cation-independent mannose-6-phosphate receptor OS	IGF2R	0.0129827	0.0244811	0.0808448	-0.0574372	0.0624802	0.0115417	-0.0233639	-0.00290504	-0.0245628	-0.0469216	-0.00290987	-0.0101751	0	0.0188196	0.0414063
	0.923459	-0.047653	Elongation factor Tu, mitochondrial OS	TUFM	0.0486437	0.0231457	0.0454884	-0.0456752	0.00289123	-0.00583503	-0.0854624	0.0404427	-0.00853196	-0.0426477	0.0345428	-0.0175762	0.084806	0.0100905	0.0984678
	0.198794	0.0377266	SURP and G-patch domain-containing protein 2 OS	SUGP2	0.0529637	-0.0281113	-0.0482456	0.00439999	-0.0475786	-0.0550091	0.0794605	0.00434376	-0.00707549	0.162226	-0.0384917	-0.0339474	0.14557	0.0217488	0.00727524
	0.444984	-0.0893987	Elongation factor 1-alpha 1 OS	EEF1A1	0.0303423	0.218368	0.103276	0.0202865	-0.0162175	-0.0117293	-0.171934	-0.0208047	-0.0247055	-0.105602	0.0933647	0.0960268	0.0767722	0.0159254	-0.0857299
	0.740806	-0.0421331	Probable ATP-dependent RNA helicase DDX23 OS	DDX23	-0.0129831	0.0593771	0.0013673	-0.073565	0.0143527	0.019998	-0.0261261	-0.0321373	-0.0346669	-0.0392325	0.00144204	-0.0408475	0.019998	0.0273868	0.0480942
	1.68299	0.167017	Transcriptional regulator ATRX OS	ATRX	-0.00576	-0.120533	-0.13596	-0.00432582	-0.0574445	-0.0633443	0.0537537	-0.00138564	0.0425065	0.101285	0.0949118	0.0426024	0.00431735	0.00434907	0.00575354
	0.0460492	0.00321077	Brefeldin A-inhibited guanine nucleotide-exchange protein 1 OS	ARFGEF1	-0.0173553	-0.0203434	0.00848094	0.0340347	0.0115045	0	-0.0173821	-0.0306981	0.0242577	-0.0496307	0.00719002	0.0228553	-0.0408887	0.00726069	0.0143268
	0.0434038	-0.00624714	DNA replication licensing factor MCM5 OS	MCM5	0.0608137	-0.00145054	-0.0869032	0.0523687	0.00289123	-0.0159898	0.0300424	0.0724342	-0.0201448	0.0214972	-0.00725775	-0.060521	0.0413244	0.0274441	-0.081782
	0.923634	-0.131435	Nodal modulator 3 OS	NOMO3	0.0679234	-0.0014681	0.180475	-0.115821	-0.06236	0.0428557	-0.0682884	-0.14908	0.015939	-0.128373	0.00144204	-0.0204435	0.0980849	0.0559632	0.146046
	0.159479	0.0051852	E3 ubiquitin-protein ligase RBBP6 OS	RBBP6	0.00866404	0.00434341	-0.0013927	-0.0394796	0.020152	-0.0307123	0.0802096	0.0101907	-0.0157839	0.00436467	0.0315141	-0.00870843	0.0371407	-0.0221968	-0.0160058
	0.0151961	-0.00138832	SUMO-activating enzyme subunit 2 OS	UBA2	0.0354913	-0.023248	-0.0477875	0.00856164	0.00719977	0.0185787	0.0313022	0.0259268	-0.0346669	0.019956	-0.0202966	-0.0393686	-0.0290583	-0.0175425	0
	0.148965	0.0107348	FK506-binding protein 15 OS	FKBP15	0.0386079	-0.00438249	-0.0436063	0.0719204	-0.0102176	-0.0307747	0.0129909	-0.0176248	0.0371866	0.0058224	-0.0131308	0.030132	0	0.00427894	0.020158
	0.111016	0.00656828	Kinesin-like protein KIF13B OS	KIF13B	0.0257242	-0.0145346	0.00852864	0.05087	0.00289123	0.0271541	0.0607391	-0.0263353	-0.021575	0.0411513	-0.0203624	0.0186342	-0.114035	-0.0176442	-0.027675
	0.170456	0.0157747	MAX gene-associated protein OS	MGA	0.0300274	-0.0426733	0.0283403	0.0129176	-0.0145609	-0.0590142	0.0828634	-0.0548599	0.00873909	0.0717312	-0.00871267	0	0.0511245	-0.0325855	-0.0395686
	0.784321	-0.0441425	Protein disulfide-isomerase A3 OS	PDIA3	0.052271	0.00434341	0.0694685	-0.0334134	0.0200666	-0.0829703	-0.0232229	-0.0896535	-0.0733672	0.00575217	0.0228793	-0.034976	0.0620003	-0.00583503	0.0509239
	0.171348	0.0284313	Ankyrin repeat domain-containing protein 17 OS	ANKRD17	0.0868831	-0.12883	-0.034707	0.00862592	-0.0682212	-0.051504	0.144321	-0.0368261	0.0744226	-0.00718576	0.00144204	0.0143839	0.0441314	-0.0921022	0.0622435
	0.910273	-0.0132767	DmX-like protein 1 OS	DMXL1	0.0270545	0.00578112	0.00845649	0.0465482	-0.00866197	-0.0349409	0	-0.0277006	-0.00851466	-0.00141775	0.00287973	0	-0.0467785	-0.0669599	0.0355187
	0.567944	0.115905	AT-rich interactive domain-containing protein 1B OS	ARID1B	0.0323848	-0.213779	-0.103967	0.0253052	-0.0567747	-0.129684	0.0490522	-0.0420656	-0.00707549	0.121239	0.0142158	-0.0731005	0.0991555	-0.0378097	0.0296311
	0.473841	0.741763	Keratin, type I cytoskeletal 9 OS	KRT9	-0.174446	-0.793164	-0.874698	0.0819741	-1.17571	1.18377	-0.817685	1.09261	0.0271015	-0.887295	1.31544	-0.0451662	0	0.253763	0.536961
	0.882559	-0.0596623	ATP-dependent RNA helicase DHX29 OS	DHX29	-0.0130295	0.0623703	0.0338886	0	0	0.0635651	-0.0262316	0.0216978	0.0158475	-0.0692756	-0.0351209	0.00863891	-0.0544478	0.00868661	0
	0.500171	0.148604	ATP-dependent RNA helicase DDX18 OS	DDX18	-0.146273	0.0214675	-0.127684	-0.219083	0.055051	0.109169	0.130308	0.0595786	-0.150332	-0.100754	0.294077	0	-0.12749	0.118425	-0.116554
	0.291813	-0.0988304	Nodal modulator 1 OS	NOMO1	-0.209094	0.142237	0.110337	-0.100591	0.16915	0.0451321	0.283895	-0.311021	-0.272117	0.0156276	-0.239696	-0.0289417	-0.0451106	0.14074	0
	0.216428	0.00709083	Mediator of RNA polymerase II transcription subunit 1 OS	MED1	-0.00578634	-0.0014681	-0.0143417	0.0357118	-0.00292021	-0.0516622	0.0215868	-0.0176248	0.015939	0.0201492	0.00144204	-0.0219148	0.0980851	0.00865738	0.0187272
	0.615902	-0.0288468	Tuberin OS	TSC2	0.0114452	0.00434341	0.0252901	0.0142345	-0.00286808	0.00573641	-0.0511907	-0.0380254	0.0423609	-0.0510227	-0.0129994	0.0185603	-0.0752111	0.00583165	0.0114499
	0.651879	-0.0669197	Hexokinase-1 OS	HK1	0.0377534	0.0156476	-0.0157909	-0.0965843	0.0099668	0	-0.104408	-0.0359333	-0.0241996	0.0321278	-0.0862868	-0.10899	0.062464	-0.0839142	0.0183247
	0.145244	-0.0172679	Cytoplasmic FMR1-interacting protein 1 OS	CYFIP1	0.0867973	0.00145218	-0.0612685	0.0467483	0.0258143	-0.0801704	0.101748	-0.00724401	0.00729406	0.00291096	0.00144204	-0.0291758	-0.0365629	0.036003	-0.0893595
	0.0242264	0.00228387	CCAAT/enhancer-binding protein zeta OS	CEBPZ	-0.00287471	0.0789215	-0.0157909	-0.0408888	-0.0233404	-0.00578815	-0.00144486	0.0216978	-0.0555371	0.0243059	0.0399162	0.00288539	0.0143696	-0.0176781	0.00144342
	0.144624	-0.0116008	Glutamine--tRNA ligase OS	QARS1	0.0523239	0.0215356	-0.0449079	0.0199697	0.0100795	-0.051347	-0.0468734	0.00730535	-0.00419602	-0.00429167	0.0129261	-0.0144851	-0.0144851	0.0359633	-0.00144193
	0.222099	-0.01562	Ezrin OS	EZR	0.0551537	-0.0145346	-0.0129084	0.0284803	0.00289123	-0.00288824	-0.0543923	-0.00430892	-0.00131635	-0.0319667	-0.00724029	0.0200577	0.00719549	-0.0102797	0.0257376
	0.161096	0.0286535	Epidermal growth factor receptor substrate 15-like 1 OS	EPS15L1	0.0833758	-0.141043	-0.0216259	0.058348	0.031717	-0.0338779	0.122738	0.00435559	0.0444036	0.0344892	-0.0131899	-0.0146319	0.0345228	-0.00903782	0
	0.373635	0.0305436	GRB10-interacting GYF protein 2 OS	GIGYF2	-0.042031	-0.0555037	0.0512581	0.00280575	0.0171192	-0.0420725	0.0113935	-0.108985	-0.01568	0.0226225	0.00144204	0.0212896	-0.116073	0.0733886	-0.0259692
	0.901027	-0.177304	Tubulin beta-3 chain OS	TUBB3	0.0415962	0.221527	0.108284	0.087327	0.122952	-0.0116936	-0.0932064	-0.0629674	0.00596765	-0.202145	0.0416393	0	0	0.00423196	-0.11827
	0.123164	-0.0114261	Symplekin OS	SYMPK	0.0692354	0.00723742	-0.0201428	-0.0101316	-0.062293	-0.00435196	-0.0516094	0.048779	-0.00707549	0.0455352	-0.0278226	0.00433895	0.0385885	0.0144763	0.0371774
	0.0187991	0.00123085	DNA ligase 3 OS	LIG3	-0.056157	0.00434341	0.00724683	-0.0381005	0.00723879	-0.00436084	-0.00873482	0.0159846	0.048447	-0.0115668	-0.0264015	-0.00290582	0.0541252	0.038963	0.0968239
	0.66601	-0.074799	AP-3 complex subunit beta-1 OS	AP3B1	0.0787014	0.104843	-0.0405777	-0.00432582	0.0747941	-0.0262581	0.0356942	0.0317131	-0.0919206	-0.00140329	-0.00435196	-0.0756755	-0.0756755	0.0544376	-0.0292054
	1.74335	-0.0634912	ATP-dependent RNA helicase DDX42 OS	DDX42	0.0649614	0.0329692	0.0297417	-0.0438945	-0.0337088	0.024368	-0.0440328	0.0174004	-0.0318623	-0.034973	-0.0307167	0.00288831	0	0.00139668	0.0814981
	0.516229	-0.0229879	Heat shock protein 75 kDa, mitochondrial OS	TRAP1	1.65102e-05	0.00434341	0.0603064	-0.0320849	0.0215812	0.010094	-0.112827	-0.00143229	-0.0289459	-0.00573928	0.00144204	0	0.0760973	-0.00741488	0.070596
	0.139773	0.0208296	Liprin-alpha-1 OS	PPFIA1	0.0972304	-0.0582626	-0.0378396	0.0542761	-0.0117704	-0.016136	0.0641938	-0.0448184	0.0501251	0.0654722	-0.0235721	0.0217169	0.0655884	0.0159254	-0.016136
	0.0963204	-0.00938081	Kinetochore-associated protein 1 OS	KNTC1	0.0765728	0.00434341	-0.0216317	0.101027	0.0217123	-0.00730476	0.0374	0.04617	-0.00707549	0.0345275	-0.0265152	0.0231298	-0.0458977	-0.00166842	-0.0249887
	0.817301	-0.0932255	General vesicular transport factor p115 OS	USO1	0.0580421	-0.0591958	0.11407	-0.01012	0.0595861	0	0.0172434	0.0302881	0.0257959	-0.058795	-0.0772835	-0.0306814	0.00864746	-0.0445955	-0.00144641
	0.167206	0.0235538	Cell division cycle and apoptosis regulator protein 1 OS	CCAR1	-0.0249607	0.047455	-0.0845036	-0.00432582	0.0698727	-0.00731228	0.112219	0.00727028	0.00309958	0.0696361	-0.00294089	-0.058043	0.0877202	0.0703192	-0.058043
	0.106768	-0.0187467	Anillin OS	ANLN	-0.065046	0.00434341	-0.00451973	-0.128315	-0.0401775	0.002826	-0.0533058	-0.127737	0.0552088	-0.159441	0.0169172	0.0210616	0.00141369	-0.0271432	0.0527705
	0.25427	-0.0307866	Caldesmon OS	CALD1	-0.0700715	0.0919777	0.042753	-0.0322831	0.0698067	0.0388192	0	-0.0162815	0.044455	-0.0159972	-0.00586266	-0.00584082	-0.0383953	0.0533255	0.0515304
	0.890616	-0.0548761	RNA-splicing ligase RtcB homolog OS	RTCB	0.032752	0.0357076	-0.030276	-0.00721125	0.00289123	0.0313642	-0.0028854	0.0513928	-0.00132195	-0.0378272	-0.077041	-0.0115764	0.0171922	-0.0309479	0.00431735
	1.12737	0.0649463	Nestin OS	NES	-0.0691607	-0.0320718	0.0169183	0.0170901	-0.0438872	0.0185787	0.0228324	-0.00863057	-0.00707549	0.0199558	0.0341513	0.0564176	-0.0202791	-0.0264025	-0.0452935
	0.298322	0.0303537	Fructose-bisphosphate aldolase A OS	ALDOA	-0.00142988	-0.0559308	0.0169506	-0.00432582	0.0565922	-0.0379295	-0.0364521	-0.0203669	0.00439725	-0.0526054	0.0592987	0.0439578	-0.0542817	0.00726052	0.0228551
	0.184486	0.0259609	Ankyrin-2 OS	ANK2	0.0228177	0.0100853	-0.0640558	-0.0173297	-0.00431866	0	0.019998	-0.0545283	0.0228185	0.0849469	-0.0723314	0.0341145	-0.026126	-0.0383011	0.00860455
	0.51737	0.0605376	TATA element modulatory factor OS	TMF1	0.00141283	-0.120412	-0.0157909	-0.0623898	-0.033124	-0.0986213	0.0365258	-0.086908	0.0238907	0.0746093	0.0170084	-0.0447943	0.0211854	-0.072071	0.0379125
	0.476192	0.0324839	Proteasome activator complex subunit 4 OS	PSME4	-0.0438867	-0.0336629	-0.0157909	0.00573761	-0.0130664	0.0482361	-0.0394884	0.0288245	0.0425553	-0.014426	-0.0380464	0.0565835	-0.0588937	0.0259889	0.041243
	0.0970586	-0.00970382	Rho GTPase-activating protein 35 OS	ARHGAP35	0.0718476	-0.0204434	-0.0201342	0.0785377	0.00577958	-0.120546	0.0732775	0.0373983	-0.00707549	0.0257507	0.0115259	-0.035118	-0.0130693	-0.038578	-0.0174521
	1.42539	-0.0452496	Pre-rRNA-processing protein TSR1 homolog OS	TSR1	0.0129972	0.00868678	0.0438565	-0.0159723	0.00867926	0.0414473	-0.00435644	0.0101907	0.0385922	-0.0424914	-0.0175315	-0.0101854	-0.0189735	-0.0462947	0.0953732
	1.51177	-0.0652068	26S proteasome regulatory subunit 6A OS	PSMC3	0.00426128	0.0171171	0.0124428	-0.00432582	-0.0375877	0.00427054	-0.0375498	0.0101907	0.0155556	-0.0879282	-0.0537734	-0.0200974	-0.0157672	-0.0722502	0.00569119
	0.0953214	0.00931483	Leukotriene A-4 hydrolase OS	LTA4H	0.00864387	0.0286871	-0.0702387	-0.00721713	0.0258143	0.00432592	-0.00289134	0.0444403	-0.0230491	-0.00429167	-0.0306841	0.0300126	-0.00289126	0.00141129	0.0186527
	0.652173	-0.0593486	Pre-mRNA-processing factor 6 OS	PRPF6	-0.0319567	0.0621435	0.00704164	-0.0780994	-0.0453738	0.0756538	-0.067731	0.0330233	-0.00707549	-0.0260304	-0.107577	-0.00720987	0.0284846	0.0159254	0.0688132
	0.237638	-0.0419895	AP-1 complex subunit beta-1 OS	AP1B1	0.143921	-0.0772703	-0.0042952	0.0466981	0.00289123	-0.0203404	-0.00288824	-0.0292976	0.0129822	-0.0246321	0.0229218	-0.0619024	0.0214797	-0.0918777	0.0454429
	0.748977	-0.040874	Fragile X mental retardation syndrome-related protein 1 OS	FXR1	9.28703e-06	0.0257806	0.0365223	-0.00720831	0.0342245	-0.0144704	0	-0.0203668	0.0396728	-0.0496309	0.0242971	-0.034976	-0.0130168	-0.073158	0.00431306
	1.81213	-0.0400896	Dynamin-1-like protein OS	DNM1L	0.0455027	0.0329692	0.0128349	0.035593	0.0637496	0	-0.0159898	0.0472947	-0.00707549	-0.0129914	-0.0116273	-0.00434333	-0.0695944	0.00577067	-0.0894518
	0.0313132	0.0027364	Partitioning defective 3 homolog OS	PARD3	-0.00142988	-0.0174171	-0.0273556	0.0312277	-0.0115792	0.00143912	0.0355536	0.00441988	-0.00419852	0.0410622	-0.0558326	-0.0232229	0.0256867	0.0259692	-0.0708213
	0.311898	-0.0296834	Exosome component 10 OS	EXOSC10	-0.00575146	0.0607611	0.00704147	0.00141627	0.0634525	0	-0.0783222	0.007311	-0.0494034	0.0562696	-0.032026	-0.0512426	0.00717393	0.0216676	-0.0798416
	0.824488	-0.0734655	Dolichyl-diphosphooligosaccharide--protein glycosyltransferase subunit 1 OS	RPN1	-0.00142988	0.0513223	0.114195	-0.0558826	-0.0131145	-0.0101649	-0.125399	0.0331595	0.00732264	-0.0663843	0.0129721	-0.00289694	0.0664565	-0.0207117	0.0595303
	0.0550965	-0.00505282	Separin OS	ESPL1	0.0157965	-0.0606407	0.0113902	0.0647563	-0.0101649	-0.0439881	0.0384741	0.0101907	0.035611	-0.039374	-0.0321615	0.0229231	-0.063474	-4.81559e-05	0.0649463
	0.486409	-0.0545837	DNA-directed RNA polymerase II subunit RPB2 OS	POLR2B	0.0811122	0.0608163	-0.0463483	0.00142194	-0.0115792	0.0143268	-0.0723342	0.0968063	0.00153774	-0.0796568	0.0114859	0	-0.0423706	-0.0309002	-0.0394083
	0.698551	-0.0543875	Insulin-degrading enzyme OS	IDE	0.00428957	0.0756195	-0.0432715	0.0282548	0.00575389	0	-0.110115	0.0315222	-0.0521862	-0.0435015	-0.0555426	-0.0274806	-0.0554951	0.0666012	0.014256
	0.0461752	-0.00481131	Pre-mRNA-splicing factor ATP-dependent RNA helicase PRP16 OS	DHX38	0.0339842	-0.0482302	-0.0244211	-0.0201877	0.0100438	-0.0645215	0.00715271	-0.00567125	0.0199181	-0.0688132	0.0157121	0	0.0185238	-0.0396258	0.0298059
	0.427937	-0.0283144	Protein MON2 homolog OS	MON2	0.0717047	-0.005791	-0.00286463	0.0397185	0.0186743	-0.0454313	-0.0174171	-0.0382216	0.018662	-0.0319666	0.00144204	0.00863037	-0.0634092	-0.0250463	0.0648829
	0.607437	-0.0486215	Ran GTPase-activating protein 1 OS	RANGAP1	-0.00142988	0.0828769	-0.0375733	0.00286256	0.0158047	-0.027647	0.00144067	0.0116313	-0.0303217	-0.0407805	-0.0276749	-0.0335355	0.00575354	-0.00585687	0.0565281
	0.0695325	-0.00599825	Apoptosis-inducing factor 1, mitochondrial OS	AIFM1	-0.0232123	1.30706e-05	0.0310035	-0.00432582	0.0257688	0.00862182	-0.0784831	0.00874866	-0.0931877	0.0480729	-0.027675	-0.0305884	0.0716926	0.0359634	0
	0.0283761	-0.00534029	Tubulin beta-6 chain OS	TUBB6	0.0300275	0.00289706	-0.00570708	-0.0513425	0.0371746	-0.00434333	-0.0336377	0.0101907	0.0675753	-0.118565	0.0441706	0.0855908	-0.0863789	-0.0370775	0.0855908
	0.627013	-0.0393869	Shootin-1 OS	SHTN1	0.00575132	-0.0203436	0.00564613	-0.0158907	-0.00577364	0.0129004	0.0327414	0.0101907	0.0549247	-0.0304439	-0.0937806	-0.00288247	-0.0364521	0.0288257	0.0086131
	0.948676	-0.0786854	Polyribonucleotide nucleotidyltransferase 1, mitochondrial OS	PNPT1	-0.0130999	0.0862404	0.104038	-0.0576008	0.0598658	0.0639408	-0.0961151	0.0217671	-0.0128987	0.00150819	-0.0443149	-0.0160708	0.0415295	-0.000145247	0
	0.459598	-0.0501127	Unconventional myosin-Ib OS	MYO1B	0.0605099	0.0827244	-0.0477874	-1.72844e-05	-0.0130184	0.0114614	-0.066224	0.0101907	-0.0657893	0.0298229	-0.0364492	-0.0482649	0.0256612	0.0202341	-0.0378912
	1.91099	0.204079	Desmoglein-2 OS	DSG2	-0.0656267	-0.040142	-0.129687	-0.0624289	0.057339	-0.0626709	0	0.115749	-0.10682	0.117462	0.196458	0.0628599	0.0159736	0.176083	-0.058103
	0.905392	0.0536445	DNA topoisomerase 2-binding protein 1 OS	TOPBP1	-0.0247468	-0.0381997	-0.0479497	0.0157715	-0.0145609	-0.0306813	0.0427285	0.0101907	0.00873909	0.0676113	-0.0233447	0.00577067	0.0469326	0.0530295	-0.0321586
	0.365133	0.0907561	Pleckstrin homology domain-containing family A member 5 OS	PLEKHA5	0.0489017	-0.234984	-0.0992579	0.0651145	-0.0896493	-0.0462629	0.0949755	0.0299731	0.0141099	0.0946747	-0.123313	0.0155661	0	-0.0480756	-0.0610296
	1.50491	-0.0661933	Eukaryotic initiation factor 4A-I OS	EIF4A1	0.0241556	-0.0304919	-0.0157909	-0.0643553	-0.0290087	0.0171076	0.0269936	0.0414006	0.0408778	-0.097592	-0.0645798	-0.0585352	0.00286548	-0.032193	0.0983881
	0.134473	-0.0220101	U3 small nucleolar RNA-associated protein 14 homolog A OS	UTP14A	-0.00142988	0.158819	-0.0187054	-0.0683239	0.00870268	0.0612792	0.0373626	0.0602645	-0.10963	0.0259606	-0.0131899	0.0598833	-0.00876129	0.0115516	-0.0234827
	1.81327	-0.115455	Lon protease homolog, mitochondrial OS	LONP1	0.0684031	0.0962659	0.144367	-0.0293656	-0.0281041	0.0116347	-0.10131	-0.0163357	-0.0621412	0.0102371	-0.0475682	0	0.127112	0.00566755	0.0628599
	1.3469	-0.0395046	Nuclear pore complex protein Nup107 OS	NUP107	0.0215161	0.0144271	0.0255335	-0.0188547	0.0215624	-0.00869978	-0.0116113	-0.086972	0.00873892	-0.0144465	0.00144204	-0.0440328	0.0691496	-0.00592293	0.0663911
	0.459435	-0.0494707	Splicing factor 3A subunit 1 OS	SF3A1	0.0430525	0.108341	-0.0319106	-0.0337697	0.076746	0.0388192	0.0444823	0.075714	-0.0499676	0.0345275	-0.0220647	-0.0413917	0	0.0130081	-0.0443942
	0.59536	0.0580607	Intersectin-2 OS	ITSN2	-0.00142988	-0.109692	-0.0129084	0.0270694	-0.0425402	-0.00723148	0.0157831	-0.0307812	0.0508945	-0.00717988	-0.0130575	0.0703894	0.0114958	0.0430797	-0.00288824
	0.083362	0.0134747	Vacuolar protein sorting-associated protein 13D OS	VPS13D	0.0351674	-0.134729	-0.0157909	0.0841429	-0.0627303	-0.0641302	0.021227	-0.0346936	0.0665685	-0.00144314	-0.0791764	0.00569119	0.00284849	-0.055676	-0.0434143
	0.324681	-0.0254688	Multidrug resistance-associated protein 1 OS	ABCC1	-0.00142988	-0.00143892	0.0696336	-0.0408517	-0.0695916	0.0510242	-0.148801	0.0288247	-0.0259535	-0.00862625	-0.0380462	0.0370308	0.0271541	0.0374052	0.0690147
	0.0706503	0.00615576	Rho guanine nucleotide exchange factor 12 OS	ARHGEF12	0.0245655	0.00579979	-0.0172489	0.0087302	-0.00294968	0	0.0903745	-0.00151493	0.0584481	0.0654036	-0.0265152	-0.00730476	0.0529358	-0.00906326	-0.0309318
	1.24261	-0.107971	Peroxisomal multifunctional enzyme type 2 OS	HSD17B4	0.0344064	0.0330833	0.139547	-0.039587	0.0244997	0.0201778	-0.0821207	-0.0415245	-0.0275397	-0.0530011	0.00144204	-0.0653184	0.0763209	-0.00159731	0.0927463
	0.0276588	-0.0041244	Plasma membrane calcium-transporting ATPase 1 OS	ATP2B1	0.0698639	0.00726377	0.0102827	-0.00871769	0.00289123	-0.0206102	-0.0235789	0.0043321	-0.0188167	0.109498	0.0130885	-0.0475493	0.131245	-0.0210877	0.0615223
	0.0921559	-0.0060643	Arginine--tRNA ligase, cytoplasmic OS	RARS1	-0.00142988	0.00721723	0.00420726	0.0325955	0.00145183	0	-0.0677309	0.0330233	-0.0128405	-0.0407068	-0.00721419	0.0397226	-0.0452935	-0.0383011	0.0256612
	0.27588	0.0229888	Nucleolar pre-ribosomal-associated protein 1 OS	URB1	-0.0334265	0.0200794	-0.00861682	-0.054079	-0.0320496	0.0128876	-0.0722605	0.0101907	-0.0186288	-0.0436603	0.0439604	0.0467024	0.0578001	-0.00581319	0.0071741
	0.557021	-0.0551781	Signal transducer and activator of transcription 1-alpha/beta OS	STAT1	0.0744451	-0.0233315	-0.00143565	0.0242434	0.0300454	0	0.0662614	-0.0160144	0.0411606	-0.101253	0.00720148	-0.0218043	-0.0573917	-0.0235627	-0.00723156
	0.0920623	0.0144412	DNA replication licensing factor MCM7 OS	MCM7	0.0583944	-0.0535205	-0.0392499	0.0721449	-0.0220466	-0.0160868	0.0888309	0.0432583	0.0735271	0.0790589	0.00144204	-0.0715532	0.0901979	-0.0756335	-0.074613
	0.657293	0.124489	Zinc finger MYM-type protein 4 OS	ZMYM4	0.0701232	-0.184403	-0.127916	-0.00432582	-0.0528296	-0.116796	0.0824621	0.00153447	0.0199979	0.11836	0.00287973	0.0100336	0.121329	-0.0175425	-0.0231997
	0.488472	-0.0426297	Regulator of nonsense transcripts 1 OS	UPF1	-0.0306057	0.0816617	0.0282968	-0.0364519	0.0201176	0.0215011	-0.00289134	0.0847687	-0.0128637	-0.0557433	0.00144204	0.00576502	-0.112592	0.0669995	-0.0484615
	0.442565	0.193459	Tubulin alpha-4A chain OS	TUBA4A	-0.0495241	-0.176524	0.177593	-0.00432582	0.0650923	0.0220039	-0.142835	-0.0211898	0.166786	-0.135747	0.330448	0.33722	-0.123382	-0.245927	0.160698
	0.717471	0.0806775	Multiple PDZ domain protein OS	MPDZ	0.00568057	-0.164869	-0.0548044	-0.00432582	-0.0974593	-0.0881758	0.0654934	-0.0346936	0.0392181	0.0155299	-0.0143252	0.0268349	0.0531802	-0.0245534	0
	0.45516	0.0534635	RNA-binding protein 15 OS	RBM15	-0.0116359	-0.00586266	0.00297395	-0.027761	0.0401795	-0.038278	-0.0204849	0.0101907	0.0231166	0.115538	0.0805911	-0.050263	0.0115762	0.0188282	-0.00436524
	0.0860512	-0.00639268	Transcription elongation regulator 1 OS	TCERG1	-0.0145122	-0.00582156	-0.00713468	-0.0203317	0.00289123	0.0525709	0.00144634	0.0416794	0.0258283	0.0342586	-0.0546206	-0.0262846	0.0399585	-0.00447651	-0.0014477
	0.289825	-0.0232729	NADH-ubiquinone oxidoreductase 75 kDa subunit, mitochondrial OS	NDUFS1	0.0144797	0.0585758	0.048213	0.0158924	0.0245428	-0.00145502	-0.0102163	-0.0132683	-0.0755754	0.0763111	-0.0146449	-0.0102163	0.0667838	-0.0104928	0
	1.26221	-0.0821887	Mitochondrial proton/calcium exchanger protein OS	LETM1	0.0171304	0.0454242	0.058425	-0.0407045	0.00432747	0.0256357	-0.0556643	-0.0203053	-0.0508412	-0.00429167	-0.0966574	-0.0246374	0.0494363	0.0230924	-0.0246374
	0.0682126	-0.0138072	RNA cytidine acetyltransferase OS	NAT10	0.0129682	0.136972	-0.0613612	-0.042448	0.0456622	-0.0321912	0.0229688	0.0245888	-0.10899	-0.0424137	0.0939183	-0.00434756	0	0.0459977	-0.0440775
	0.0770612	-0.0152724	Probable ATP-dependent RNA helicase DDX27 OS	DDX27	-0.0467692	0.108479	-0.0404779	-0.113458	0.0799841	0.0143267	-0.0453393	0.0159384	-0.0509298	-0.0949075	0.0703221	0	0.0171752	-8.59913e-08	0.0285126
	0.299075	-0.0296956	WASH complex subunit 2A OS	WASHC2A	-0.0175659	-0.0236424	0.0456095	-0.0367806	-0.0176772	0.121635	0.0303129	0.0547174	0.0997355	-0.0562729	-0.0672706	0.0388579	-0.0176121	0.0159254	0.0572005
	0.592275	-0.0500733	Transferrin receptor protein 1 OS	TFRC	-0.0116257	0.0202209	0.0850986	-0.0277373	-1.45326e-05	0.0666524	-0.0532201	-0.0310322	0.0202411	-0.0680923	0.0115663	0	0.0386653	-0.032784	0.10089
	0.29979	-0.0171524	Cell division cycle 5-like protein OS	CDC5L	-0.00433867	0.0585221	-0.0157909	-0.027761	-0.0353866	-0.0058232	0.0555772	0.0346801	-0.037913	6.03646e-05	-0.0043812	-0.00874373	0.0173299	0.0489602	0.0736374
	1.2245	-0.0658206	Importin subunit beta-1 OS	KPNB1	0.0170209	0.0284243	0.0278238	0.022562	0.01569	-0.0332333	-0.0494022	0.0144695	-0.0505771	-0.0850743	0.00144204	-0.0405604	-0.092919	-0.0143874	0.0170398
	0.566133	-0.0246285	Anaphase-promoting complex subunit 1 OS	ANAPC1	-0.00142988	0.00578986	0.0520468	-0.0232611	0.0414416	0.027235	-0.0262846	-0.00727901	0.00445469	-0.0217613	0.0115359	-0.00725343	-0.0396087	0.00138208	0.044175
	0.277943	-0.0407506	THO complex subunit 2 OS	THOC2	0.0171304	0.0523906	-0.0143549	-0.0480916	0.0633933	-0.0526804	0.0354838	-0.0380255	-0.073232	-0.00572935	0.0646974	-0.126054	0.0701155	0.0159254	-0.064653
	2.29476	0.210191	Catenin beta-1 OS	CTNNB1	-0.144111	-0.0164792	-0.0915802	-0.145378	-0.0838335	-0.037397	-0.0373971	0.104499	-0.00707549	0.130928	0.112254	0.13522	0.203495	0.172499	0.144601
	0.0806366	0.00583425	Integrator complex subunit 1 OS	INTS1	0.0646379	0.00434341	-0.00290332	0.0520915	-0.0115648	-0.0305267	-0.0982007	-0.0100885	-0.0553405	0.0410176	0.0425631	0	0.0228327	-0.0219657	-0.070749
	0.0115734	0.00570117	Insulin-like growth factor 2 mRNA-binding protein 1 OS	IGF2BP1	-0.253376	0.133912	0.0374407	-0.212754	0.136368	0	0	0.0579106	-0.0271931	-0.202861	0.187293	-0.0493526	-0.220016	0.155892	-0.0791921
	0.740451	0.0706051	Zinc finger CCCH domain-containing protein 4 OS	ZC3H4	0.00288299	-0.0439705	-0.123371	0.0535307	-0.0130344	-0.112241	0.0906776	0.0611145	-0.0553894	0.0618405	0.00144204	-0.0159256	0.0313332	0.045849	-0.0423707
	0.374396	0.0715767	Cytoplasmic FMR1-interacting protein 2 OS	CYFIP2	0.0699646	-0.194548	-0.114824	0.0509037	-0.184736	-0.141873	0.0470788	-0.0053756	0.0276899	0.00272885	-0.0414134	0.0140068	0.00842042	-0.108966	0
	0.122179	0.0335604	Centrosomal protein of 131 kDa OS	CEP131	0.133813	-0.117604	-0.0693957	0.0725222	0.018881	-0.0400157	0.0878927	0.0101907	0.0474265	0.144199	-0.0536805	-0.0430244	0.177215	-0.0590757	-0.0657923
	0.875391	-0.031089	Aspartate--tRNA ligase, cytoplasmic OS	DARS1	0.0129254	0.0441836	0.0113633	0.0128835	-0.0262551	-0.0350468	-0.046921	0.069546	-0.0128579	-0.033438	0.00288384	0.00575937	-0.0159575	0.0159254	-0.00723156
	0.484297	-0.0822531	Bifunctional purine biosynthesis protein ATIC OS	ATIC	0.00566652	0.0325218	0.017958	0.00277056	0.00289123	0.051705	-0.100146	-0.00267156	-0.0372675	-0.207135	-0.0186156	0.035138	-0.103199	-0.0186318	0.0169728
	0.0248249	-0.00290644	AP-1 complex subunit gamma-1 OS	AP1G1	-0.056925	-0.0466921	0.0012996	0.0352413	-0.0903136	-0.0100635	-0.0540069	0.0594824	0.0142562	-0.102089	-0.0260386	0.0170904	0.00714552	0.0159254	0.075361
	0.318581	0.0296859	Activity-dependent neuroprotector homeobox protein OS	ADNP	-0.055989	0.0443019	0.0086013	-0.0739919	-0.0367176	0.0172609	0	0.00439091	-0.0571331	0.0745485	0.0201319	-0.00870843	0.0747239	0.0502429	-0.00434756
	0.772386	0.115767	E1A-binding protein p400 OS	EP400	0.0521138	-0.115327	-0.162222	-0.002891	-0.0859181	-0.0857592	0.0768688	0.00731682	0.0325693	0.072577	0.0536018	-0.00431297	0.0493881	-0.0174751	0
	0.0489102	-0.00988855	Eukaryotic initiation factor 4A-III OS	EIF4A3	-0.088003	0.0602145	-0.0243616	-0.132319	-0.0258774	0.029602	-0.0865731	0.0783401	0.0183343	-0.135401	0.0380035	0.0155815	-0.0820434	0.0343219	0
	0.340539	0.0757515	Cytospin-A OS	SPECC1L	0.0667197	-0.235241	-0.0978343	-0.00432582	-0.151805	-0.0655553	0.00426608	0.00876559	0.0705521	0.0294899	-0.0685914	0	0.0857023	-0.091976	0.126717
	0.512272	0.0328897	Phosphoribosylformylglycinamidine synthase OS	PFAS	-0.0160027	-0.0279132	-0.012894	-0.0101373	0.00289123	0.0484746	-0.0698094	0.0516378	0.0553518	-0.038032	0.0230289	0.0568623	-0.0292943	-0.0538839	0.116926
	0.345914	-0.0486947	Cell cycle and apoptosis regulator protein 2 OS	CCAR2	0.0713499	0.0825727	-0.0229863	0.0226944	0.00862182	0.011439	0.0340475	0.0101907	-0.0448902	0.0888177	-0.0363727	-0.0675927	-0.0615878	-0.116276	-0.105701
	0.00966237	-0.0020226	ATP-binding cassette sub-family F member 1 OS	ABCF1	-0.0351702	0.0187705	-0.0157909	-0.020364	0.145001	0.0158618	0.273868	0.128453	-0.242821	-0.0350662	0.11301	-0.116202	-0.136779	0.123462	-0.197001
	0.0184056	0.00122347	Elongator complex protein 1 OS	ELP1	0.00574412	-0.0203186	-0.0157909	0.0353968	0.0426137	-0.0364152	-0.0512426	-0.00863049	0.0410186	-0.0466196	-0.00432298	0.0242476	-0.0662239	0.0273868	0.00574207
	0.178626	-0.0424577	Actin, aortic smooth muscle OS	ACTA2	0.0649458	-0.0714458	0.0991184	0.0690839	-6.50109e-05	-0.0208226	0.173694	0.10173	0.174452	-0.023617	0.121795	-0.132933	-0.0298396	-0.0661023	0
	0.718209	0.161823	pre-mRNA 3' end processing protein WDR33 OS	WDR33	0.0669174	-0.277092	-0.11176	0.0735263	-0.0961344	-0.114406	0.0505276	-0.0436529	0.014193	0.0923844	0.00144204	0.0697089	0.104669	-0.0984808	0
	0.442574	-0.0414141	Tyrosine--tRNA ligase, cytoplasmic OS	YARS1	-0.040719	0.0383909	-0.0331207	-0.0100793	-0.00430426	0.0755072	0.0227874	0.0101907	0.0043633	-0.0976883	-0.0691626	0.00715973	-0.0392891	0.0187938	0.00430003
	0.122419	-0.0077815	Ubiquitin carboxyl-terminal hydrolase 5 OS	USP5	0.0329216	0.00868234	-0.0215966	-0.00432582	0.0428894	-0.00726069	-0.00726069	0.00292984	0.0608287	-0.0350351	0.0187201	0.0129779	-0.0277872	0.0159254	-0.0072606
	0.051718	0.00763662	Asparagine synthetase [glutamine-hydrolyzing] OS	ASNS	-0.027582	-0.026214	0.0309574	-0.00432582	0.0271627	0.039762	-0.123177	-0.0144961	0.0686518	-0.0903152	0.0228795	0.0675069	-0.0799234	-0.0294137	0.0811819
	0.251654	0.0230332	Protein strawberry notch homolog 1 OS	SBNO1	-0.0469075	0.0582027	-0.0376172	0.0620003	0.0158305	-0.0484615	-0.0101446	0.0245602	-0.00707549	-0.00718282	0.0100809	0.0398796	-0.0832269	0.065605	-0.0218263
	0.934797	-0.0767461	Laminin subunit gamma-1 OS	LAMC1	0.0172228	0.0582027	0.102017	-0.00721713	0.00289123	0.0314263	-0.0350824	-0.0837856	-0.0347784	0.0327756	-0.0695974	-0.0159737	0.0314263	0.017369	-0.0365629
	0.0560532	0.00867453	Far upstream element-binding protein 1 OS	FUBP1	0.0185486	0.00434341	-0.0955507	0.0014106	0.0825564	-0.0408062	0.127804	-0.00715664	-0.0822867	0.035392	0.0114656	-0.0934927	-0.0072027	0.0230924	-0.0828001
	0.146888	-0.0272811	Serine hydroxymethyltransferase, mitochondrial OS	SHMT2	-0.0574925	-0.026369	0.139103	-0.0861923	-0.0637407	0.0539655	-0.144466	0.0303083	0.0144683	-0.0694087	0.00144204	0.0413654	0.0978949	-0.0162658	0.120699
	0.0303183	-0.00279136	DNA replication licensing factor MCM6 OS	MCM6	0.0314411	-0.0116464	0.0128349	0.0299575	0.00289123	-0.0787255	-0.00289419	0.0710489	-0.0407131	0.0328122	0.0399542	-0.0485109	0.0828635	-0.0521529	-0.0380836
	0.717573	-0.0172077	ATP-dependent RNA helicase DDX1 OS	DDX1	0.0344064	-0.00293193	0.0143711	-0.0159841	0.0287826	-0.0145875	-0.00873482	0.00728482	0.0102368	5.58933e-05	-0.00583339	0	0.0527264	-0.00896193	0.0372513
	0.10023	-0.0153622	DNA replication licensing factor MCM4 OS	MCM4	0.0873795	-0.0690545	-0.020091	0.0141615	0.0368387	-0.0569269	0	0.0173292	-0.0462462	-0.00143195	0.0269772	-0.073398	0.057519	-0.141175	-0.0187271
	0.177221	0.0218795	General transcription factor II-I OS	GTF2I	0.018768	0.00288968	-0.0451448	-0.00869104	0.00289123	-0.00145364	0.00435199	0.0671653	-0.0513334	0.0912675	-0.0563624	0.00724615	0.117153	0.0202775	-0.0249126
	0.69921	0.0536473	Unconventional myosin-Vc OS	MYO5C	0.0315067	-0.0517766	-0.0584207	0.0314394	-0.0653269	-0.0174873	0.0912071	-0.00876363	0.021607	0.0622298	-0.00581863	0.0258401	0.0470254	-0.0237234	0
	0.188481	0.0153041	Ribosomal protein S6 kinase alpha-3 OS	RPS6KA3	-0.00724141	0.00434341	-0.0172415	0.0300599	-0.0278835	0.0596473	-0.0367119	-0.0102529	0.0581262	-0.0514523	0.0301532	0.0470718	-0.0774387	0.0488946	0.0498758
	0.0123823	0.0016584	DNA polymerase alpha catalytic subunit OS	POLA1	0.0607527	-0.0337014	-0.0553193	0.0661322	0.00289123	-0.00144486	0.0440877	0.00440257	0.00156351	0.0425949	-0.0455268	-0.0203609	0.012939	0.0188107	-0.0832269
	0.0916414	0.0171403	Dedicator of cytokinesis protein 11 OS	DOCK11	0.100812	-0.0839361	-0.067506	0.076119	-0.02052	-0.0293241	0.0344198	0.0587132	0.0414469	0.0540215	-1.0061e-05	-0.0532202	0	-0.00453862	0.0115648
	0.298141	-0.0290534	Src substrate cortactin OS	CTTN	0.0483969	0.0230519	0.00148723	-0.00577511	0.0652572	-0.0942686	0.110119	-0.0279703	0.0427513	-0.0544004	0.0679636	-0.0277872	0	-0.0386894	-0.0337059
	0.0954348	0.0530993	60S ribosomal protein L3 OS	RPL3	-0.362209	0.175043	-0.0157909	-0.27996	0.123186	0.0111085	-0.111533	0.037803	-0.149046	-0.239987	0.17832	0.0180081	-0.311511	0.124632	-0.087637
	1.65391	-0.049747	Cullin-1 OS	CUL1	0.0342292	0.0512297	0.0113902	-0.0394083	-0.0575677	0.0186527	-0.00723882	0.0101907	0.0426041	-0.00863066	-0.0321615	-0.0115996	0.00863891	0.0188109	-0.0232932
	0.589706	0.0496447	26S proteasome non-ATPase regulatory subunit 3 OS	PSMD3	0.00713235	-0.0333573	-0.0816787	0.0141615	-0.0600035	0	0.00856215	-0.00708742	0.0114117	0.0338437	-0.0406728	0.0478596	-0.0480215	-0.0454751	0.0170736
	1.42877	-0.0605298	ATP-dependent 6-phosphofructokinase, liver type OS	PFKL	0.0663412	0.051276	0.0561121	0.0907697	0.030099	-0.0650506	-0.0987099	0.0101907	-0.0216042	-0.0364503	-0.00145209	0.0300424	-0.041055	-0.078148	0.0356943
	0.351785	0.0206122	Unconventional myosin-IXa OS	MYO9A	0.0171122	-0.0632494	-0.0186648	0.00995826	0.012905	-0.0706047	0.0114387	-0.0188093	0.0547437	-0.00429167	-0.0115358	0.0128622	-0.0260736	-0.0277959	0.0100138
	0.00979469	-0.00091842	Heterogeneous nuclear ribonucleoprotein Q OS	SYNCRIP	-0.00142988	0.0329408	-0.0157909	-0.0261523	0.0427707	-0.00723874	0.0186527	-0.0219355	-0.046604	-0.00429167	0.0553013	-0.0380449	0.00720268	0.0572093	-0.0336035
	0.0762058	-0.00678049	DNA mismatch repair protein Msh3 OS	MSH3	0.0271111	0.0201107	-0.0157909	0.0185517	-0.0544419	0.0157672	-0.0603358	0.0653321	-0.0303219	0.0577693	-0.0380064	-0.00867357	0	0.0571278	-0.08153
	0.557474	-0.0346376	Golgin subfamily A member 2 OS	GOLGA2	0.00574429	-0.0101126	0.0420093	-0.01443	0.0341934	-0.0632152	0.0341145	-0.0028132	-0.0899608	1.70262e-05	0.00144204	-0.0677309	0.0715532	-0.0353172	0.021416
	0.0811835	-0.014466	Ubiquitin carboxyl-terminal hydrolase 11 OS	USP11	0.0718476	-0.0145728	-0.0332431	0.0648237	-0.0351923	0.0215226	-0.0262581	0.0613152	-0.00707549	0.0785719	-0.106586	0.00864746	0.0342835	-0.0266177	-0.0590142
	1.14746	0.0768344	Chromodomain-helicase-DNA-binding protein 7 OS	CHD7	-0.03333	-0.0889572	-0.0086381	0.0615494	-0.0616304	-0.0585352	-0.0994332	-0.100038	0.0255372	0.0711425	0.0284356	0	0.0943638	-0.0366482	0.0576312
	0.7191	-0.0522105	Coatomer subunit delta OS	ARCN1	0.042658	0.0101086	0.0601579	-0.00432582	0.0497776	-0.0350824	-0.0291758	0.0216978	-0.0347784	-0.0527531	0.0441284	-0.0350824	-0.0247616	-0.00883621	0.012939
	0.0273579	-0.0125695	Myosin-11 OS	MYH11	-0.0444987	-0.0222372	-0.0408819	0.00878302	0.00289123	0.0232229	0.0824622	0.30673	0.458992	0.0530795	0.152713	-0.351119	-0.0206312	-0.524377	-0.0310586
	0.084094	0.0143007	Ribosome biogenesis protein BMS1 homolog OS	BMS1	1.94339e-05	0.088818	-0.0480476	-0.120528	-0.00729422	0.0244409	-0.00581146	0.0274857	-0.00707549	-0.0619776	0.0721766	0.0734931	0.0540718	0.00719943	-0.00290272
	0.201154	-0.0240548	Kinesin-like protein KIF11 OS	KIF11	0.0617024	-0.0408127	-0.0520961	0.00994425	0.0128952	-0.0421998	0.0493397	-0.0364459	0.0255372	0.0128158	-0.0857519	-0.0304346	0.010004	-0.0321931	0
	0.142541	-0.0165162	Brefeldin A-inhibited guanine nucleotide-exchange protein 3 OS	ARFGEF3	0.024333	-0.0712542	0.0310954	0.0453536	-0.0189352	-0.0380449	0.0412835	0.0101907	0.074343	-0.0677657	-0.0247896	0.027181	-0.0380449	-0.0430284	0.0607987
	0.126741	-0.0152113	Disks large-associated protein 5 OS	DLGAP5	0.0298416	0.0496081	-0.0654937	0.032559	0.0551018	0.0228097	-0.0217169	0.0101907	-0.0807737	-0.0129393	-0.0542223	0.0354836	-0.112009	0.0778047	-0.0646531
	0.350954	-0.0377475	Exportin-T OS	XPOT	0.0883294	-0.0145917	0.00575303	0.0285779	-0.0743879	-0.0130824	-0.0440776	0.0245888	0.0908194	-0.0709236	0.0371717	0	-0.0455702	-8.03181e-05	0.0413654
	0.179541	-0.0196123	Isoleucine--tRNA ligase, mitochondrial OS	IARS2	-0.0304881	-0.0291246	0.00420726	0.0170901	0.0243071	-0.0768045	-0.0246621	0.0499132	-0.0142854	0.0410176	-0.0677971	-0.0874628	0.0973286	0.0216676	0
	0.3579	-0.0306199	Nuclear pore complex protein Nup153 OS	NUP153	0.0243332	-0.051605	0.0560418	-0.0232229	-0.0455703	0.0257631	0.0300126	-0.110229	-0.00707549	0.00147331	-0.0515068	-0.0130561	0.104437	-0.0132503	0.0800532
	0.469634	0.0526778	Ankyrin-3 OS	ANK3	0.0358584	-0.0549742	-0.0377501	0.0428391	0.0500562	-0.033809	0.06533	0.00873687	-0.0468461	0.112861	0.00144204	-0.0131354	0.0555772	0.0188282	-0.0638663
	0.0142329	-0.00147244	Prolyl endopeptidase OS	PREP	0.0057299	-0.00429546	-0.0536056	0.00140459	-0.0188038	0.0438285	-0.0511388	0.0244749	0.0297732	-0.0332915	-0.0601457	0.0368487	-0.0690979	0.0372991	0
	0.287373	-0.0243948	Tripeptidyl-peptidase 2 OS	TPP2	-0.0318037	0.010057	-0.0157909	0.0127475	-0.0274826	0.0698439	-0.102299	0.0272642	-0.0374493	-0.0641996	-0.0734629	0.0269404	-0.0992292	0.0912136	0.0241282
	3.6667	-0.0942475	Rab GDP dissociation inhibitor alpha OS	GDI1	0.0748913	0.0584684	0.0673968	0.00291285	0.0316312	0	0.0358363	-0.0355194	-0.0260683	-0.0336157	-0.0160808	-0.0322896	0.0471184	-0.0252972	-0.0278437
	0.635126	0.169328	Insulin receptor substrate 4 OS	IRS4	0.0358215	-0.209607	-0.175231	0.076119	0.00289123	-0.0322896	0.205289	0.0544967	-0.0143509	0.233363	-0.0014638	-0.0729315	0.103594	0.0159254	-0.167568
	0.468488	-0.0380731	Ubiquitin-associated protein 2-like OS	UBAP2L	-0.00142988	0.0737649	-0.0186967	-0.0545374	0.06538	0.00579397	0.0414884	0.0573088	-0.0512883	-0.060527	0.0086808	-0.00873482	-0.0234112	0.0936224	-0.00581742
	0.0953229	-0.0070772	Heat shock 70 kDa protein 4L OS	HSPA4L	-3.61164e-06	0.0326046	-0.0475314	0.0211342	0.00858797	0.00427482	-0.0114614	-0.0406394	-0.0113627	-1.67684e-05	0.00144204	-0.0375873	-0.140789	0.0622644	-0.0882657
	0.156475	-0.0188966	AP-2 complex subunit alpha-2 OS	AP2A2	-0.0160767	0.0988183	-0.0143344	0.0584098	0.0417103	-0.0504179	-0.0190701	0.0798859	-0.00707549	0.0528521	-0.0220647	-0.0190701	-0.0161196	0.080056	-0.0368997
	0.934903	0.0604087	Unconventional myosin-Vb OS	MYO5B	0.0101347	-0.0220213	-0.0157909	0.0623263	-0.0398258	-0.0204641	-0.0175229	-0.0250706	0.0173897	0.0623606	-0.00291883	0.0941068	-0.0175229	0.0231643	0.0187459
	0.585827	-0.0437801	RuvB-like 2 OS	RUVBL2	0.0411306	-0.0306326	0.00422715	-0.0100966	0.00289123	-0.01884	-0.0276191	0.0485512	0.00439725	-0.0437001	-0.0815284	0.00861327	0.00143912	-0.033878	0.0852591
	0.0161413	-0.0019251	T-complex protein 1 subunit zeta OS	CCT6A	0.0200927	0.0072316	-0.0157909	0.010058	-0.014561	0.0455326	-0.0380836	-0.0190147	0.00300828	-0.0453467	-0.0262889	0.0773937	-0.0425431	-0.0236431	0.09915
	0.797655	0.0326229	ATP-dependent DNA/RNA helicase DHX36 OS	DHX36	-0.0233445	-0.0102293	0.0157603	-0.0247692	-0.0102176	0.0693532	-0.0322566	0.0274859	0.065039	-0.00139468	0.031574	0.0498758	-0.0471607	0.0159254	-0.0204434
	0.729287	-0.0533299	Unconventional myosin-Ic OS	MYO1C	0.0441478	0.0900177	0.00575303	-0.0484034	0.0287057	0.0158303	-0.0651171	-0.0249629	-0.0511531	0.0384793	-0.0366801	-0.0218704	0.0788401	0.0159254	-0.0160058
	1.21522	0.0420654	Glycogen phosphorylase, brain form OS	PYGB	-0.020365	-0.0457141	-0.0157909	-0.0188693	0.0329633	-0.00870843	0.00721723	-0.00143229	0.0496751	0.00292555	0.0414006	0	-0.0366371	0.030324	0.0469789
	0.648753	0.0810405	Septin-9 OS	SEPTIN9	0.044013	-0.142859	-0.0746846	0.0591771	-0.0159868	-0.0409718	0.133564	-0.0233789	0.0129822	0.0495149	0.0200762	0	0.0229004	0.0115909	-0.07552
	0.0596847	0.00714176	Phospholipase A-2-activating protein OS	PLAA	-0.0452398	0.0342374	-0.0244471	0.0311928	0.00145201	0.019998	0	0.0287694	-0.0672885	0.0241928	-0.0723314	0.0341145	-0.0602129	0.0472278	-0.0217386
	2.19675	-0.0471552	Dynactin subunit 2 OS	DCTN2	0.0315069	0.0287598	0.0213865	0.0538724	0.0859167	-0.00435187	0	0.0697795	-0.00707549	-0.0335562	-0.0043636	-0.0218926	-0.0531113	-0.0371858	-0.0531112
	0.180265	0.0112822	Intersectin-1 OS	ITSN1	0.0143372	-0.0484977	-0.0449079	-0.00144632	0.056645	-0.00867357	0.0100536	0.0513928	0.0355267	-0.00573358	-0.0394883	0	-0.0498542	0.0331176	-0.0261786
	0.0551742	-0.00698921	SWI/SNF complex subunit SMARCC1 OS	SMARCC1	0.0271393	-0.0742203	-0.0157909	-0.0874671	0.00289123	-0.052895	0.0538064	0.0273998	0.00870729	0.0313324	-0.0350839	-0.0800879	0.190299	-0.0672158	0.0482362
	0.238217	-0.0168563	Kinesin-like protein KIF21A OS	KIF21A	-0.0145388	0.0457906	0.0563235	0.0343009	-0.0146139	0.0512758	-0.026338	0.00146472	-0.0231136	-0.0101032	0.00144204	0.0456677	-0.0774387	0.0173748	0.014427
	1.31933	-0.054368	Telomerase-binding protein EST1A OS	SMG6	0.0676521	0.00722869	0.0226831	0.0242716	0.01869	0.0314263	0.084146	-0.0472596	-0.00707549	-0.00863057	-0.0277338	-0.0291758	-0.0306502	-0.0460403	-0.0454776
	0.256103	-0.0292723	ER membrane protein complex subunit 1 OS	EMC1	-0.0718907	0.0619185	0.0513885	-0.0687817	0.0213968	0.00429163	-0.160465	0.0497578	-0.0745309	-0.0449744	0.00144204	-0.00286817	0.0451321	-0.0159425	0.0353792
	0.150683	0.0174572	Huntingtin-interacting protein 1-related protein OS	HIP1R	-0.0294156	0.0317964	-0.0157909	0.0668273	-0.0236081	0.0217169	0.0473526	-0.0148237	0.0888573	-0.0101384	-0.0399921	0.0890921	0.0360154	-0.0120603	-0.00731228
	0.0899118	0.0661557	Zinc finger RNA-binding protein OS	ZFR	-0.408854	0.303188	-0.0157909	-0.460005	0.28064	0.0914985	-0.105375	0.186463	-0.186694	-0.267326	0.290949	0.0533872	-0.46158	0.279437	-0.106915
	0.010121	-0.000817338	Bromodomain adjacent to zinc finger domain protein 1A OS	BAZ1A	0.00579448	-0.0175491	0.0157291	-0.018884	0.0527178	-0.0351895	-0.0130956	-0.0444241	-0.00707549	0.0455351	-0.0043636	-0.039649	0.0830254	0.0202645	0.039998
	0.562896	0.0981498	Heterogeneous nuclear ribonucleoprotein K OS	HNRNPK	0.0243846	0.0400733	-0.161857	-0.0247279	-0.0367175	-0.0711854	0.115366	-0.00581509	-0.0661501	0.0524589	0.144591	0	0.00433467	0.1016	-0.0803357
	0.0526591	0.0309161	Chromodomain-helicase-DNA-binding protein 1 OS	CHD1	-0.176373	0.132099	0.138882	-0.0820809	0.00289123	-0.0436984	-0.233069	-0.0258785	0.115236	-0.152671	0.405305	-0.0652776	0.0279288	0.272265	0.156005
	1.04562	0.0931764	Probable global transcription activator SNF2L1 OS	SMARCA1	0.00721774	-0.0248619	-0.0643019	0.00575782	-0.00290272	0	0.00433021	0.0416483	-0.0421936	0.117621	0.0843058	-0.00434333	-0.0306814	0.0317401	-0.0925313
	0.226495	-0.0342304	G patch domain-containing protein 8 OS	GPATCH8	0.0590135	-0.0967312	-0.00720348	-0.0391963	0.0508915	-0.0766473	0.134237	-0.0379767	-0.00134467	0.015667	-0.0467253	-0.116554	0.0213738	0.0130515	0
	0.599867	0.204041	Fibronectin OS	FN1	0.065104	-0.325765	-0.195323	0.145122	-0.189551	-0.177927	0.109244	-0.0790465	-0.00707549	0.240422	0.0155585	-0.0998397	0.128837	0.0244121	-0.136794
	0.0284093	0.00580477	Nuclear pore membrane glycoprotein 210 OS	NUP210	0.0635165	-0.14782	-0.0405525	-0.0335017	-0.0666319	0.0440877	-0.0115996	0.0159557	0.0453919	0.0271347	-0.0680811	-0.0664955	0.149401	0.0159254	0.0704581
	0.0374046	-0.00349369	Deubiquitinating protein VCPIP1 OS	VCPIP1	-0.0468612	0.0357388	0.0268535	-0.0115573	-0.00724297	0.0214799	0.0454429	-0.0577483	-0.00707549	-0.033438	0.0143684	0.0243196	0	-0.0146937	0.00575937
	0.0694319	-0.00842044	Kinesin light chain 1 OS	KLC1	0.00286617	-0.00862149	-0.0360093	-0.00289246	0.0114701	0.0326126	0.0590082	-0.0334867	-0.00707549	-0.0274215	-0.0903295	0.050725	-0.0540617	0.0513394	-0.0841502
	0.147069	-0.0157723	Kinase D-interacting substrate of 220 kDa OS	KIDINS220	-0.0336865	0.0969995	0.0284713	-0.00432582	0.0043405	-0.0278154	-0.0204435	-0.0474954	-0.017261	-0.00574222	0.0386565	0.011553	0.0693534	-0.0753485	0.0776209
	1.10965	-0.0448575	Methionine--tRNA ligase, cytoplasmic OS	MARS1	-0.0130296	0.0329408	0.0477743	-0.0246868	0.010094	0.00288539	0.00720268	0.075137	-0.0333072	-0.0319945	-0.0145316	-0.020361	0	-0.0236031	0.00576502
	1.18435	1.50161	Keratin, type I cytoskeletal 16 OS	KRT16	-0.033515	-0.508418	-0.829506	-0.0516316	-1.28145	1.71049	0.637581	0.930836	-0.00285093	1.2712	1.86219	0	-0.226276	-0.217793	0.912802
	0.189937	-0.0330555	Dihydropyrimidinase-related protein 2 OS	DPYSL2	0.10907	-0.0647544	-0.0624747	0.0464488	-0.0527164	-0.0407651	0.0714144	0.0372109	-0.00564087	8.59911e-06	-0.105804	-0.0115301	0.0284285	-0.0698338	0
	0.456714	-0.0316584	Presequence protease, mitochondrial OS	PITRM1	-0.00875688	0.0361476	0.081697	-0.0338601	-0.0522314	0.0699021	-0.0765416	0.0101907	0.0460181	0.0332207	-0.00441656	-0.0146916	0.136573	-0.0106278	0.0545018
	0.469836	-0.054112	Cell surface hyaluronidase OS	CEMIP2	-0.00142988	0.0881409	0.00527092	0.00413575	0.0239529	-0.107133	-0.0650949	-0.104579	-0.151242	-0.021365	0.0460076	-0.0949965	0.00986705	0.0341966	-0.113239
	0.0137519	0.00189311	Mediator of RNA polymerase II transcription subunit 12 OS	MED12	0.0820023	-0.0191395	-0.00997942	0.0541601	-0.00733545	0	-0.0102267	-0.0103359	-0.00707549	0.045782	0.0571294	-0.0443487	0.0416122	0.00129359	0.0188023
	0.290885	-0.0205294	Kinesin-like protein KIF1B OS	KIF1B	0.0101232	-0.0190442	0.0494107	0.0314747	0.00289123	0.0610381	-0.0307748	0.00292263	0.0442003	-0.0350663	-0.0190014	0.0329692	-0.0974657	-0.0342346	0.0994392
	0.0983638	-0.0142158	Golgi integral membrane protein 4 OS	GOLIM4	0.0144161	-0.0323311	0.0114713	0.00289826	0.117031	-0.0486097	0.0651375	-0.0429207	-0.00707549	0.081466	-0.0516693	-0.0788879	0.0871221	-0.00156193	-0.0456169
	0.604057	-0.0341989	V-type proton ATPase catalytic subunit A OS	ATP6V1A	-0.0131951	0.0687921	0.016077	-0.0205278	0.0504332	-0.00881476	-0.00293219	0.0802312	0.0615693	-0.00429167	-2.33038e-05	-0.0266079	0.0560201	-0.0151651	0.077
	0.189448	-0.0218272	Brefeldin A-inhibited guanine nucleotide-exchange protein 2 OS	ARFGEF2	0.00575149	0.0257808	-0.0157909	0.0114259	0.00289123	0.0214373	-0.0423707	0.0611149	-0.0273749	-0.0964414	-0.00144039	0.0481416	-0.0261522	-0.0685707	0.053701
	0.057896	-0.00500031	Cullin-2 OS	CUL2	0.0158654	-0.00876553	0.0368834	-0.0145113	-0.0264031	0.00867345	-0.00726803	0.0260524	0.0455989	-0.032107	0.00144204	0.0596473	-0.017505	-0.0357367	0.0512758
	0.107507	-0.0108377	Protein dopey-2 OS	DOP1B	0.0482986	-0.0204434	-0.008581	0.0426066	-0.0651871	-0.00869978	0.0215226	-0.039816	0.079877	-0.0498156	-0.0145478	0.0511245	0	-0.0491252	0.0483312
	0.65323	0.139025	Periplakin OS	PPL	0.059208	-0.240508	-0.16545	0.0522576	-0.179935	-0.254894	0.184706	0.0325368	-0.00707549	-0.0399156	0.0768495	0.0333907	0.00421635	-0.0666194	-0.0960212
	1.5599	0.0537069	Rho guanine nucleotide exchange factor 5 OS	ARHGEF5	-0.00287902	-0.013144	-0.0172401	0.0398928	-0.0653269	0.0512252	0.0484267	0.0260366	-0.012881	0.0511215	0.0129839	0.0637524	0	-0.0522927	-0.0516093
	0.725496	0.36589	Histone-lysine N-methyltransferase 2D OS	KMT2D	0.0951433	-0.63432	-0.475916	0.1791	-0.354141	-0.387557	0.200427	0.0335825	0.0606689	0.15076	0.00144204	-0.0696267	0.164984	-0.0305944	-0.0990404
	0.20128	0.012444	Cohesin subunit SA-2 OS	STAG2	-0.00431806	0.0244011	-0.0434658	-0.0859397	-0.0145258	0	0.00863037	0.0556336	0.00298803	0.0299241	-0.0159749	0	0.0565835	-0.00295261	-0.0144996
	0.222302	-0.028776	ATP-binding cassette sub-family F member 2 OS	ABCF2	-0.0352389	-2.1842e-05	0.0564652	0.0115677	-1.74563e-05	0	-0.0653858	0.0116427	0.0693203	-0.0681578	-0.0609064	0.0639408	0.0387035	-0.0268351	0.139747
	1.69038	0.138023	WASH complex subunit 2C OS	WASHC2C	-0.0219773	0.00870849	-0.0951704	-0.116407	-0.0206155	0	0.188267	-0.038719	0.0626197	0.069563	0.0959169	0.140151	-0.0324214	0.075868	-0.137504
	0.0312633	-0.00206793	Claspin OS	CLSPN	-0.00432099	0.0115462	0.0282968	0.00718129	0.0272351	0.0314263	-0.0336036	-0.0472596	-0.00707549	0.0200521	-0.0292081	0.0384741	-0.0159735	-0.00736777	-0.00144486
	0.938472	-0.0211371	AP-2 complex subunit alpha-1 OS	AP2A1	0.0358215	0.00434341	0.00438679	0.00146816	-0.00730468	-0.0322897	-0.0412228	0.00873858	0.0664897	-0.00429167	-0.00729275	-0.00727529	0.0173126	-0.00896185	0.0954659
	1.08342	-0.0625251	Testis-expressed protein 10 OS	TEX10	0.0198805	0.0354918	0.029297	-0.0201562	0.0213784	-0.02163	-0.0749049	0.0159042	-0.0654922	0.0099504	-0.0303941	-0.0824623	0.00285964	0.0159254	-0.0347655
	0.10845	0.0111077	Transcriptional repressor p66-alpha OS	GATAD2A	-0.00142988	-0.0497182	-0.00436334	-0.109918	-0.00573894	-0.0660218	0.03121	-0.0831099	0.0311344	-0.0718155	0.0410482	0.00857908	0.0822231	-0.0366482	0.0889807
	1.39352	1.10402	Keratin, type I cytoskeletal 10 OS	KRT10	-0.461221	-0.970021	-0.934767	-0.00432582	-1.10137	0.639481	-1.14818	0.2842	0.206256	-0.299878	0.834836	0.41108	-0.13234	0.300591	0.351511
	0.505491	0.0398192	Oral-facial-digital syndrome 1 protein OS	OFD1	-0.0115642	0.0186987	-0.0731826	-0.0086605	-0.0575061	0	0.0328061	-0.0367303	0.0508945	0.0425486	-0.024763	0.0356239	-0.013043	0.0331346	0.00719549
	0.977852	0.212525	Heat shock 70 kDa protein 1-like OS	HSPA1L	-0.143794	0.126064	-0.0666209	-0.172112	0.144152	-0.415513	0	-0.284876	-0.110592	0.0653499	0.209699	0.278176	0	-0.172852	0.129568
	1.41235	0.056038	Putative sodium-coupled neutral amino acid transporter 10 OS	SLC38A10	-0.0145919	-0.0235854	-0.0511601	-0.021902	-0.0117407	-0.0323883	0.0259693	-0.0311585	0.0274473	0.0527957	0.00144204	0.0245388	0.1214	0.0447516	0.0751649
	0.692844	0.0938904	Poly(U)-binding-splicing factor PUF60 OS	PUF60	-0.0273991	0.0128969	-0.163194	-0.0375925	-0.0510068	0.0226978	0.00428306	0.0230022	-0.104672	0.00710171	0.0968732	0	-0.0216084	0.078874	-0.0509325
	0.175513	0.0353056	Lysine-specific histone demethylase 1A OS	KDM1A	0.106841	-0.0875983	-0.0617831	0.024587	-0.0103109	-0.0132022	-0.0117293	0.0448168	0.0204052	0.109387	-0.0445502	-0.00146104	0.101481	0.0689663	0
	0.0619509	0.00493034	Septin-2 OS	SEPTIN2	0.0578673	-0.0130561	-0.0100373	0.0396751	0.00864473	-0.00288514	0.0100537	-0.0203976	-0.0554383	0.0466822	0.00144204	0.00144067	-0.0468733	0.00725197	-0.0498541
	0.625232	0.0702251	Ankyrin repeat domain-containing protein 26 OS	ANKRD26	0.0368553	-0.087617	-0.0699624	0.0982721	-0.0952081	-0.124486	0.0508243	-0.057471	-0.0244228	0.0942857	-0.00720546	0.00287097	0	0.0288004	0.0480473
	0.414255	-0.0468646	DNA polymerase delta catalytic subunit OS	POLD1	0.114607	-0.0029539	-0.0304227	0.076356	0.00289123	-0.00729733	0.0331008	0.0246757	-0.00271463	0.0130732	-0.0504324	-0.0220039	0.0458491	0.00423196	-0.0116936
	0.761696	-0.049824	Sorting nexin-2 OS	SNX2	0.0868831	0.015862	0.0227212	0.0384026	-0.0322269	0.0356943	0.0300424	0.00439674	-0.0128694	-0.00429167	-0.044082	0.024368	-0.0771997	-0.00739137	-0.045524
	1.53468	-0.0635441	Coiled-coil domain-containing protein 93 OS	CCDC93	0.0297188	0.0340908	0.0320686	-0.00862607	0.0256114	-0.0539523	0.0478595	-0.05121	-0.00707549	-0.0346653	-0.0629484	0.00285964	-0.0976968	-0.0454752	0.00856232
	0.210397	0.0332228	Probable helicase senataxin OS	SETX	0.0734403	-0.0014681	-0.0917006	0.100517	-0.0653972	-0.0501601	0	-0.0550606	0.0357801	0.0992017	-0.0308146	0.011553	0.0526745	-0.0163312	0.030132
	0.014414	-0.00224951	Nucleolar protein 14 OS	NOP14	-0.0952119	0.0705401	0.0282101	-0.0981079	0.0328445	-0.0394482	0.0495822	-0.0441462	0.014383	-0.021691	-0.00723139	0.0257122	0.0412024	0.0159254	-0.00433014
	0.925036	0.0862116	Intraflagellar transport protein 172 homolog OS	IFT172	0.0423985	-0.102903	-0.0447907	0.0478338	-0.0512253	-0.0766474	0	0.00155182	0.00151214	0.0602755	0.0298704	0.0631938	-0.0289999	-0.0805374	0.0171241
	0.00138731	0.000190258	Gamma-tubulin complex component 2 OS	TUBGCP2	0.0186676	0.0230147	0.0170802	0.0398053	-0.0160249	-0.0218484	-0.0101549	0.0557233	-0.00707549	-0.0693422	0.0705917	0.0580839	-0.0695945	-0.0281073	-0.0233169
	0.081142	-0.0126295	Serine/threonine-protein kinase MRCK beta OS	CDC42BPB	0.116178	0.00142297	-0.0172503	0.0542761	-2.92373e-05	0.0202792	0.0627978	-0.00299811	-0.00707549	0.0131078	-0.0369927	0.0863468	-0.0550089	0.0289946	-0.0339474
	0.106005	-0.0106215	WD repeat and HMG-box DNA-binding protein 1 OS	WDHD1	0.0283759	-0.0319619	-0.0143576	0.03528	0.00575663	0.010004	0.0185238	0.0101907	-0.0463251	0.038102	-0.0705976	-0.0173126	-0.0100738	-0.0531021	-0.0363053
	0.00854824	-0.000652715	F-actin-uncapping protein LRRC16A OS	CARMIL1	0.0607527	-0.00434756	-0.0157909	0.0481413	0.0343174	-0.0619658	0.0607987	-0.0382709	0.0412083	0.020052	-0.00289694	0.0215011	-0.0380449	-0.0310433	-0.0801704
	0.53183	-0.038232	Kinesin light chain 2 OS	KLC2	0.0185681	-0.0365041	0.00136713	-0.00432582	0.0172038	0	0.0701837	-0.041052	0.0270388	-0.0856543	-0.0527845	0.0071741	-0.0889919	0.00146953	0.0892384
	0.259152	-0.0331349	Importin-7 OS	IPO7	-0.0384606	0.0211191	-0.00319097	-0.00432582	-0.0588762	0.00980966	-0.234631	0.0255757	0.0124774	-0.119886	-0.045723	0.0456719	-0.176266	-0.0341484	0.018165
	1.28828	1.15425	Keratin, type I cytoskeletal 14 OS	KRT14	-0.00142988	-0.898859	-0.784283	-0.180419	-0.963047	0.814605	-0.0148477	0.534252	0.238345	0.437576	1.19255	0.148059	-0.177949	-0.119938	0.705104
	0.0505749	0.00495928	Ubiquitin carboxyl-terminal hydrolase 34 OS	USP34	0.0680597	-0.0146685	-0.0436628	0.088511	0.00289123	-0.0175407	0.0667179	0.00873687	0.0131224	0.0144731	0.00144204	0.00869105	-0.0532748	-0.0208612	0.0244897
	0.0324657	0.0124657	Endoribonuclease Dicer OS	DICER1	-0.269792	0.0938626	0.0283066	-0.190787	0.0604972	0	-0.0820505	0.111498	-0.0832134	-0.163933	0.0523095	0.00139857	-0.256612	0.0463867	-0.0790912
	0.228121	0.0639561	Polyadenylate-binding protein 4 OS	PABPC4	-0.193042	0.00723451	0.114195	-0.182778	0.0872012	0	0.220944	0.086288	-0.127747	-0.0159145	0.165406	-0.029235	-0.154095	0.1016	-0.0957164
	0.448683	-0.0298794	Uncharacterized protein KIAA1671 OS	KIAA1671	0.0540379	0.0471988	0.0284713	0.0539297	0.00144067	-0.0204434	-0.0189735	-0.0565785	0.0116519	0.066443	-0.0263733	0	-0.0175051	-0.0312351	0.0129909
	0.263477	-0.0296892	Thyroid adenoma-associated protein OS	THADA	0.0364825	-0.0478079	-0.00445356	0.00277056	0.0310698	-0.0699627	-0.00713149	-0.0508389	0.015511	-0.11055	0.00144204	0.00426196	-0.107791	-0.0540372	0.0489569
	0.0836184	0.0198719	PC4 and SFRS1-interacting protein OS	PSIP1	-0.0353772	0.00434341	0.0343824	-0.138769	0.10699	-0.0565252	0.0641938	-0.00594538	-0.0261649	0.0416488	0.150963	-0.129648	0.0945674	0.100898	0
	0.0305904	-0.00282962	Proliferation-associated protein 2G4 OS	PA2G4	-0.0394362	0.0636986	-0.0100315	0.0100295	0.00289123	-0.00288824	0.0440444	0.00440822	-0.0157577	0.00146781	0.0115057	-0.00723156	-0.0724828	0.0766648	-0.0724828
	0.356945	-0.013562	26S proteasome regulatory subunit 8 OS	PSMC5	0.00855412	-0.0187404	-0.0157909	0.0296214	0.0256112	0.0213104	-0.0628948	0.0159042	-0.00136206	-0.0273755	-0.0421472	0.00285964	-0.0718929	-0.01884	-0.02163
	0.479295	0.02118	Elongation factor 1-gamma OS	EEF1G	-0.00142988	0.00434341	0.0127502	0.0918431	-0.027697	0.0271271	-0.0861123	0.00586043	-0.042087	0.0185861	-0.00144331	0.062061	-0.118603	-0.0384115	0.0606798
	0.426803	-0.0280698	Serrate RNA effector molecule homolog OS	SRRT	0.00429506	0.0100683	-0.0302035	-0.00289246	0.0185805	-0.0216732	0.00143345	0.00444286	-0.0302053	0.0128156	-0.0736156	-0.0392495	0.0562525	0.0159254	-0.0615251
	0.99764	-0.0668286	Ubiquitin carboxyl-terminal hydrolase 14 OS	USP14	0.0449542	0.00434341	-0.0115119	-0.00432582	0.0602986	0.0142139	-0.0747526	-0.0201223	-0.0564778	-0.101788	-0.0100309	-0.0508812	-0.0553271	0.021628	0.0156276
	0.675615	-0.0483068	Extended synaptotagmin-1 OS	ESYT1	-0.0116463	0.098634	0.0579189	0.0386573	-0.0474231	0.0915634	-0.105573	-0.00736769	-0.0513788	0.00729663	-0.00731047	0	0.0443943	0.00570918	0.0486187
	0.151818	0.0102483	ATP-dependent 6-phosphofructokinase, muscle type OS	PFKM	-0.011605	-0.0487679	0.00720063	0.0271941	0.0372428	0.0595889	-0.00871717	0.0101907	0.0441498	-0.0320789	-0.0204505	0.030102	-0.0441225	-0.0614333	0.0925662
	0.0209502	-0.0035628	Hepatoma-derived growth factor OS	HDGF	0.0454564	-0.0160175	-0.0259356	-0.0290876	0.0951881	0.0524672	0.0384741	0.0101907	-0.101052	0.0257208	-0.103364	0.0704581	-0.063474	0.00723451	0
	0.17658	-0.0235821	Adenosylhomocysteinase OS	AHCY	0.0443284	-0.0220481	-0.0348029	0.0651637	-0.00585247	0.0485705	0	0.0810642	0.0582544	-0.0101148	-0.111858	0.0387035	-0.00874364	-0.0586105	0.0569747
	0.889724	0.186559	CREB-binding protein OS	CREBBP	0.0212011	-0.237183	-0.219065	0.0112711	-0.134612	-0.0821267	0.115039	-0.00557664	0.0295216	0.143285	-0.0186554	0	0.0600337	0.0539118	-0.0507789
	0.947928	0.113306	Clathrin heavy chain 2 OS	CLTCL1	-0.00142988	0.0115822	-0.15751	0.163985	-0.0428189	-0.0592566	0.108987	-0.0220989	-0.057287	0.0609741	0.0429303	0.0886576	0.0273165	0.00426728	-0.0683588
	0.211429	-0.0224632	Lymphoid-specific helicase OS	HELLS	-0.00142988	0.0483445	0.00140132	-0.0159022	0.0412895	-0.0739248	0.0453984	-0.0115918	-0.040611	0.0646556	-0.018878	-0.0648512	0.0467943	-0.0579993	0.00862182
	0.0423751	-0.00618341	Tyrosine-protein phosphatase non-receptor type 11 OS	PTPN11	-0.0563256	0.0850252	-0.0187053	0.0485575	-0.00440621	0.0359435	-0.00729733	0.0475535	0.0145979	-0.0411534	-0.0146612	0.0472587	0	-0.00607844	0.0584859
	1.27667	0.155787	Neurofilament medium polypeptide OS	NEFM	-0.00433867	-0.0979971	-0.144892	-0.0189282	-0.0102442	0	0.0625502	0.0159902	-0.0364294	0.138091	0.0805911	0.00145218	0.173633	0.0260599	-0.0653857
	0.517752	-0.0320918	Vesicle-fusing ATPase OS	NSF	-0.0275559	0.0129479	0.0392427	-0.0555684	0.00289123	0.0228326	-0.0997412	0.0414929	0.0129225	-0.0585182	-0.0202966	0.0071741	-0.0043216	-0.0353172	0.0878857
	0.334462	-0.0317146	26S proteasome non-ATPase regulatory subunit 12 OS	PSMD12	0.0129397	0.0554175	-0.0186822	0.0285128	0.0539655	0.0314263	-0.0232932	0.0130761	-0.0392016	-0.075331	0.0371012	-0.00723882	-0.0499557	-0.00150916	0
	0.614261	-0.0716346	Torsin-1A-interacting protein 1 OS	TOR1AIP1	0.0243332	0.12082	-0.0129055	-0.00432582	0.0719734	-0.0174346	-0.0101446	0.0159557	-0.0841958	0.0313675	-0.0277338	-0.0862899	-0.0115996	0.050175	-0.0514515
	0.377853	-0.0492226	Protein enabled homolog OS	ENAH	-0.0480664	0.059216	-0.0086381	-0.080895	0.0646503	0	-0.0115186	-0.0158567	0.0128634	-0.125397	0.0298424	-0.0496021	0.019939	0.0541354	-0.0421998
	0.164029	-0.0192005	Transcription termination factor 2 OS	TTF2	0.0678553	0.0499662	-0.0704058	-0.0247486	0.0144329	-0.0160219	0.0651375	0.0346071	-0.00707549	-0.0100973	0.011546	-0.0116346	-0.0441226	0.0130256	0.0101039
	1.02738	-0.0510461	Serine/threonine-protein phosphatase 6 regulatory subunit 3 OS	PPP6R3	0.0397727	0.0608715	-0.00860254	-8.34118e-06	0.00144926	-0.0678693	0.0675729	0.0555891	-0.024475	-0.0378271	-0.0232696	0	-0.0232462	0.0159254	-0.0845831
	0.32261	-0.0367178	ATP-binding cassette sub-family C member 4 OS	ABCC4	-0.0424849	0.0442625	0.0820092	-0.0159372	-0.0486128	0.0608583	-0.0894519	-0.00872547	0.0115958	-0.00429167	-0.0605872	0.0385121	0.00864763	-0.0236431	0.0787631
	0.95998	-0.0390264	EH domain-containing protein 1 OS	EHD1	-0.00721817	0.0301064	0.0268954	0.0143265	-0.0218704	-0.0115997	0.0454876	-0.00870644	0.0186877	-0.0378953	-0.0366029	0.00720268	0.00863891	-0.0088363	0
	0.138177	0.0229246	DNA ligase 1 OS	LIG1	0.0189722	-0.0283117	-0.0305425	0.060251	0.0952665	-0.0311546	0.0923754	0.0956665	-0.0100139	0.122095	-0.0147932	-0.0784104	0.0785432	0.0159254	-0.0296556
	0.0209972	0.00211362	E3 ubiquitin-protein ligase NEDD4-like OS	NEDD4L	-0.00142988	0.0230149	0.0574866	0.053758	0.00866199	0.00144479	-0.0233168	-0.0249273	-0.061579	0.05518	-0.0292392	0.0594717	-0.0145287	-0.0132799	-0.0545035
	0.603072	0.0939534	Kinesin-like protein KIFC1 OS	KIFC1	0.0399355	-0.0234155	-0.14119	0.0690234	-0.0352309	-0.0560625	0.0856744	0.0331595	-0.0114231	0.142783	0.00144204	0.012965	-0.00434756	0.0188167	-0.0910849
	0.197786	-0.0244167	Transketolase OS	TKT	-0.011544	0.0100913	0.0434484	-0.00432582	-0.00287954	0.0537012	-0.101388	-0.0292177	0.0396728	-0.0964415	0.0114859	0.053701	-0.0335017	-0.00583503	0.020018
	0.00511725	0.000648125	HBS1-like protein OS	HBS1L	0.0328536	-0.00290272	-0.0244907	-0.00288092	-0.0337088	0.0455326	-0.0470166	0.0101907	-0.0157753	-0.0723699	0.0286501	0.0511245	-0.057509	0.0188138	0.103193
	0.294227	0.0457506	Tetratricopeptide repeat protein 28 OS	TTC28	0.079331	-0.0858544	-0.0586831	0.127869	-0.00734582	-0.0428922	0.0848888	0.0131022	-0.00125826	0.0969916	-0.00439888	-0.0205474	0.0274258	0.0159254	-0.0235067
	0.328097	0.0791276	Protein SOGA1 OS	SOGA1	0.110974	-0.207161	-0.140803	0.108078	-0.122121	-0.0821267	0.066855	0.0702243	-0.00707549	0.0155297	-0.0419723	0.0268351	0.0379866	-0.0798475	-0.0537351
	0.417176	0.0934429	Heterogeneous nuclear ribonucleoprotein H OS	HNRNPH1	-0.0280924	0.0980947	-0.0726681	-0.0535899	0.0897495	0.00731956	0	0.0449909	-0.104202	-0.0279673	0.24527	0.0603605	-0.0117892	0.102784	-0.0117892
	0.0102038	-0.00270324	Serine/threonine-protein kinase TAO1 OS	TAOK1	-0.011636	0.137482	-0.151262	0.0343775	0.0216557	-0.0412648	0.0969181	-0.00734997	-0.00707549	0.0315804	-0.00730165	-0.0578045	0.0401173	0.1688	-0.12276
	0.459547	-0.0418682	Monofunctional C1-tetrahydrofolate synthase, mitochondrial OS	MTHFD1L	-0.00869779	0.011575	0.0850009	-0.0291878	0.0415178	0	-0.0713321	-0.0131971	-0.0319374	-0.0439812	0.0414799	-0.0352253	0.0776209	0.0317873	0.0414473
	0.219339	-0.0169532	Kinesin-like protein KIF3B OS	KIF3B	0.0439683	-0.0499935	-2.36478e-05	0.035475	-0.0499499	-0.0984038	0.0509737	-0.0805189	0.115811	-0.0129652	-0.0439433	0	0.0285408	-0.0429083	0.0648192
	0.161489	-0.0196734	Kinetochore scaffold 1 OS	KNL1	0.104452	-0.0278153	0.00857703	0.0467986	0.00866199	-0.0395686	-0.0028941	-0.056373	0.0314365	0.0229162	-0.0366415	0.0399191	-0.0485109	0.0159254	-0.0321586
	0.205879	-0.0169796	Pumilio homolog 1 OS	PUM1	0.0508832	-0.0424825	-0.0157909	-0.107259	-0.0217956	0.00574772	0.0271005	0.0302088	0.0727446	-0.0496309	-0.0115748	0.00287698	-0.0572748	0.0101547	0.053701
	1.28009	-0.0244898	Zinc phosphodiesterase ELAC protein 2 OS	ELAC2	-0.00142988	0.0129568	0.0141329	0.0312279	0.0454516	0.011473	-0.0814461	-0.0159615	-0.0553894	-0.020217	-0.00144039	-0.0261522	0.0285128	-0.00876129	0.0228553
	0.160402	-0.014984	Lysine--tRNA ligase OS	KARS1	0.0398536	0.00145218	-0.0157909	0.0086131	-0.0292349	-0.0203609	-0.00289134	0.0416169	0.0313985	0.0186315	-0.0680811	0.0300126	-0.0395283	-0.00736777	0.0300126
	0.315896	0.706306	Annexin A6 OS	ANXA6	-0.579603	1.26592	-0.875109	-0.00432582	0.245693	-1.48543	0.957579	0.0542312	-0.189204	-0.34235	1.79652	0.475952	-0.204358	1.6901	-1.02748
	0.255814	-0.0265538	Mitochondrial import receptor subunit TOM70 OS	TOMM70	-0.0599651	-0.023165	0.065077	-0.0960974	0.025656	0.0142701	-0.0615252	0.0144866	0.033925	-0.0391271	0.00144204	-0.0600294	0.0645043	-0.053102	0.0340141
	0.67251	-0.0599895	ATPase family AAA domain-containing protein 3A OS	ATAD3A	0.0271676	0.0679085	0.0380682	-0.0408888	0.0719734	-0.0469689	0.00432575	-0.0293378	-0.0887733	0.0565071	-0.0277338	-0.0755976	0.101748	0.0159254	-0.0695232
	0.903975	0.175794	Nuclear receptor corepressor 2 OS	NCOR2	0.0345011	-0.257292	-0.191148	-0.0628697	-0.135032	-0.192845	0.0522176	-0.0837586	0.0518742	0.0733425	0.00144204	0.0386583	0	-0.0990854	0.0562606
	0.61409	-0.0528416	Eukaryotic translation initiation factor 2 subunit 1 OS	EIF2S1	-0.00142988	0.11074	0.0425797	0.0187347	-0.0443662	0.0583705	-0.0472574	-0.0461024	-0.0305107	-0.017427	-0.0279118	0.0387035	-0.0219592	0.0644959	0.0457582
	0.664629	-0.0531634	Oxysterol-binding protein-related protein 8 OS	OSBPL8	0.0014642	0.117144	0.0548744	-0.0203479	0.00289123	-0.0218925	-0.0337059	-0.0220333	-0.092096	0.0258104	-0.0219219	0.0101039	0.0979898	0.0173732	-0.038161
	0.158085	-0.0146338	E3 ubiquitin-protein ligase listerin OS	LTN1	0.00995228	0.00434341	-0.0935554	0.0585617	-0.0869841	0.00427894	-0.0523616	0.0258182	0.0734808	-0.0581352	-0.0303302	-0.0346957	-0.071747	0.0230499	0.00142761
	0.093926	-0.00720051	Cysteine--tRNA ligase, cytoplasmic OS	CARS1	-0.00142988	-0.00434756	0.0057102	0.0256867	-0.00144787	0.0356591	0.0482838	-0.0160409	0.0412083	-0.0453052	-0.0218513	0.0454877	-0.0786445	-0.0400229	0.0243436
	0.177314	-0.0239886	Fermitin family homolog 2 OS	FERMT2	-0.0422361	0.0675988	-0.0258849	0.00854882	-0.0453251	0.0424768	-0.0616507	0.073446	0.00579928	-0.056972	-0.0677266	0.0522106	-0.0646531	0.0187965	0
	0.123369	-0.00997133	Leucyl-cystinyl aminopeptidase OS	LNPEP	-0.0380299	0.051276	0.036728	-0.0350072	-0.0130986	-0.0101547	-0.0425432	0.0274343	-0.0842751	-0.0115377	0.0243879	0.00720987	0.0677711	0.0159254	0.0413244
	0.297304	0.0200844	Serine/threonine-protein kinase ATR OS	ATR	-0.00575577	-0.0514341	-0.0186733	0.00142177	-0.0014347	-0.0130169	0.0200177	0.028788	0.0186113	-0.00429167	-0.0468718	0.0355536	0.0100437	-0.0279289	0.0114728
	2.45257	-0.102355	Peptidyl-prolyl cis-trans isomerase FKBP5 OS	FKBP5	0.0539287	0.0666481	0.0492831	-0.00432582	0.111563	-0.0396087	0.00433467	0.051556	0.0201593	-0.0144566	-0.0576325	-0.0651172	-0.0292349	-0.0192281	-0.0772791
	0.713841	0.0665357	Regulation of nuclear pre-mRNA domain-containing protein 2 OS	RPRD2	0.00581624	-0.0656102	0.00153894	0.0215915	-0.00585247	-0.0263915	0.0372884	0.0101907	-0.0128987	0.116874	0.0259315	-0.00145364	0.0846397	0.0071818	-0.056293
	0.118947	-0.00723326	Septin-7 OS	SEPTIN7	0.052271	-0.0218088	0.00989592	0.0493751	0.0412519	-0.0468257	-0.0173821	0.0245175	-0.0391043	-0.00429167	0.00862319	0.0143268	-0.0394083	-0.0458507	-0.0335017
	0.528498	0.144779	RB1-inducible coiled-coil protein 1 OS	RB1CC1	0.130325	-0.244961	-0.125531	0.103113	-0.0585733	-0.0986973	0.190809	-0.00307911	0.0756311	0.152693	-0.0118277	0.0533058	0.137103	0.00561513	0
	0.00294072	0.000627884	Ral GTPase-activating protein subunit alpha-2 OS	RALGAPA2	0.125543	-0.0864595	-0.0172343	0.0439104	-0.0470136	-0.0380063	0.0143553	-0.00722638	-0.00275383	0.0411513	-0.0544492	0.0370306	0.0440444	-0.0687447	0
	0.545632	0.0463	Mitotic checkpoint serine/threonine-protein kinase BUB1 beta OS	BUB1B	-0.00142988	-5.73574e-05	-0.0216614	0.0559147	-0.0296967	0.0418623	0	0.00725847	0.0823675	-0.0131065	0.0189117	0.109946	-0.0400979	0.0159254	0.093567
	0.596054	0.0877202	Epidermal growth factor receptor substrate 15 OS	EPS15	0.0829623	-0.108601	-0.0855286	0.100415	-0.0263734	-0.0712586	0.0706652	-0.0294583	0.0635896	0.100449	0.011546	0.0399982	0	-0.0386894	-0.0456169
	0.623392	0.116142	Polyadenylate-binding protein 1 OS	PABPC1	0.0106302	0.00434341	-0.0635004	-0.0149619	-0.013858	-0.060282	0.492761	0.209255	-0.17719	0.241483	0.0952135	-0.0367976	0.0505739	0.327828	-0.192429
	0.264321	-0.0336881	Talin-2 OS	TLN2	0.079204	-0.0436298	0.0485258	0.0434873	0.0312078	-0.105266	0.0533351	-0.0767362	-0.0955217	0.012765	-0.0733866	0.0436573	-0.0216084	-0.112598	0
	0.470046	-0.0358972	5'-3' exoribonuclease 2 OS	XRN2	0.0438794	0.0868057	-0.0258948	0.0213355	0.0426139	-0.066224	0.0228324	-0.0262245	-0.120756	0.00431289	0.00144204	-0.00865618	0.0355188	-0.00435368	-0.0798415
	0.514194	-0.0465081	RNA-binding protein 14 OS	RBM14	-0.0247231	0.072048	-0.0157909	-0.0483138	0.0357299	0.0215011	-0.0262317	0.0130759	-0.0128638	-0.00284818	-0.0203844	-0.0847577	0.0773184	0.0144806	0.012939
	0.371481	0.0623248	Calcineurin-binding protein cabin-1 OS	CABIN1	0.0295361	-0.196864	-0.0157909	0.00559937	-0.117217	-0.115477	0.0544478	-0.0717694	0.056931	0.0252815	-0.00568956	-0.0157361	0.0530769	-0.0690499	0.0544478
	0.297759	0.0287619	General transcription factor 3C polypeptide 4 OS	GTF3C4	0.0228659	-0.00868646	-0.0331903	-0.00432582	-0.0291698	0.00287973	0.00862182	0.0245318	-0.00275797	0.0425027	-0.0469208	0.0716928	-0.00144176	-0.0235228	-0.0483628
	0.0350017	-0.00292175	Adenylyl cyclase-associated protein 1 OS	CAP1	1.78861e-05	-0.0175491	0.0368319	-0.0218132	0.0115561	0	-0.0101751	-0.0205527	0.046943	-0.0232459	-0.0160453	0.0498266	0.0428133	-0.0923274	0.0952805
	0.193992	0.0116855	Double-strand-break repair protein rad21 homolog OS	RAD21	0.0143531	0.0357386	-0.0157909	-0.0086605	-0.00289117	-0.0101343	0.0745054	0.0130732	-0.0765274	0.0550636	0.0200762	-0.00578236	0.0114957	0.00869396	-0.121863
	0.153042	0.0244908	Alpha-taxilin OS	TXLNA	0.0679235	-0.137226	-0.0157909	0.0086649	0.00144067	-0.00581146	0.0994388	0.0346314	0.00735155	-0.00574222	-0.0116669	0.00578814	-0.0145729	-0.0312352	0.0885712
	1.05868	-0.0464027	Eukaryotic translation initiation factor 3 subunit L OS	EIF3L	0.0676521	0.00145218	0.0352832	0.0129005	0.0483789	0.0314263	-0.0262316	-0.0730362	0.0101509	-0.026118	-0.00870255	0	-0.0786445	0.00286926	0.0172264
	0.0646117	-0.00583786	Condensin complex subunit 2 OS	NCAPH	0.0259136	0.00434341	-0.0303932	0.0610041	0.0359259	-0.0175407	0.0597651	0.0810642	-0.0246162	0.0470858	-0.0398229	-0.0249127	-0.0367867	0.0202775	-0.0175407
	0.43204	-0.0252361	Rho GTPase-activating protein 5 OS	ARHGAP5	0.0384892	-0.00290272	-0.023037	0.00575782	0.00289123	0.0328714	-0.00144641	0.00874422	0.0015721	-0.0276084	-0.0470688	0.0115185	-0.0395685	0.0530295	0.027208
	0.347658	-0.0516636	Insulin-like growth factor 2 mRNA-binding protein 3 OS	IGF2BP3	-0.0294443	0.0783442	0.0884098	-0.0777117	0.144636	-0.0117293	0.121754	0.0203761	-0.0291468	-0.0931241	0.0754428	0	-0.106017	0.134993	-0.0919418
	0.0516742	0.0148347	Ataxin-2-like protein OS	ATXN2L	0.169808	-0.0809038	-0.0532267	0.12968	-0.00600522	-0.0542203	0.216468	0.0481201	0.0522911	0.139113	-0.0589306	0	0.0565268	-0.0583864	-0.0163522
	0.181633	0.0310379	SR-related and CTD-associated factor 8 OS	SCAF8	-0.0332979	0.0522498	-0.12436	0.00139359	0.00289123	0.0170904	0.0423522	-0.0408447	-0.0610824	0.0764982	-0.0392409	-0.0495519	0.0807899	0.0230709	-0.114761
	0.767598	0.141818	Histone-lysine N-methyltransferase SETD2 OS	SETD2	0.0253787	-0.226858	-0.0813462	0.0501745	-0.147056	-0.151529	0.0977304	-0.053875	0.0460529	0.134118	-0.00283698	0.0113486	0.0708639	-0.104307	0
	0.245228	0.0257237	Lysine-specific demethylase 5C OS	KDM5C	0.0242569	-0.0634566	0.00422715	-0.00865177	-0.0394796	0.00143912	-0.0101142	0.0101907	0.020025	0.0284497	-0.0468718	0.0606204	-0.0320288	0.0043609	0
	0.136622	0.0071801	Poly(A) polymerase alpha OS	PAPOLA	0.011574	-0.019068	-0.0318453	0.0399803	0.0570163	0.0043477	0	0.00582977	0.0761123	-0.0218146	-0.019022	0.0230376	-0.0145875	0.00572973	0.0115648
	0.854139	0.0340709	Pyruvate carboxylase, mitochondrial OS	PC	-0.0336211	-0.0131263	0.00289895	-0.00432582	0.0172893	-0.0500575	-0.0711854	0.040263	-0.00852322	0.0454859	0.0201319	-0.00725343	0.0938328	0.0115779	0.0143982
	0.0212734	-0.00497801	Pre-mRNA-splicing factor SYF1 OS	XAB2	-0.0726153	0.135651	-0.0303343	-0.0484035	0.103488	0.0243923	0.0609182	0.0101907	-0.00852331	-0.0846272	0.0512196	0.0511749	-0.101915	0.055884	-0.103469
	2.28519	-0.0932252	Serpin H1 OS	SERPINH1	0.0199438	0.0702826	0.0597164	0.0142163	0.00289123	0	-0.12749	0.0173503	-0.0552428	-0.0303652	-0.0541658	-0.0452018	0.00858745	-0.0189449	0.0213736
	1.59841	0.257647	Transcription factor 20 OS	TCF20	-0.0295017	-0.230294	-0.0573528	-0.0473947	-0.0538094	0	0.0559644	0.111871	-0.0100049	0.143021	0.223417	0.0893551	0.0962154	-0.043822	0
	0.612457	0.0954706	Helicase SRCAP OS	SRCAP	0.0661431	-0.170092	-0.056721	-0.00432582	-0.0262256	-0.104589	0.0661968	-0.0189262	0.00726565	0.0728763	0.0285693	0.0242958	0.128171	-0.0369155	-0.0232462
	0.34433	0.0248286	E3 ubiquitin-protein ligase UBR2 OS	UBR2	-0.00287627	-0.0145727	0.00430655	-0.00432582	-0.0546179	0.0787631	-0.0848451	-0.0219681	0.0648274	0.0043561	-0.0204064	0.0773937	-0.0665636	0.0188138	0.0539123
	1.15381	-0.0478588	HAUS augmin-like complex subunit 6 OS	HAUS6	0.0157111	-0.0115502	-0.00576726	0.0170689	-0.0276047	-0.00864753	0.0438714	0.0287509	0.0340053	-0.056972	-0.0737691	-0.0144416	0	-0.0352654	0.00716675
	0.32346	0.104954	SAFB-like transcription modulator OS	SLTM	0.121759	-0.245156	-0.0547444	0.0592903	-0.0965389	0	0.184306	0.00723143	0.0997343	0.203243	-0.063562	-0.00295933	0.17648	-0.0398305	0.101308
	0.737687	-0.0533469	Coatomer subunit gamma-1 OS	COPG1	-0.00142988	0.0185573	0.0593521	0.019755	0.019931	-0.037625	-0.0494022	-0.0510856	0.00996441	-0.0790442	0.0170697	-0.0215868	-0.0974965	-0.0438612	0.0127988
	0.123232	-0.0234364	Trafficking protein particle complex subunit 8 OS	TRAPPC8	0.0728583	-0.00720978	-0.0910791	-0.00432582	-0.101481	0.00287389	0.0171581	0.0624525	0.0576176	0.0507418	-0.124743	-0.0217386	-0.0043216	0.00437222	0.0071741
	0.365542	-0.0363422	Ubiquitin-like modifier-activating enzyme 6 OS	UBA6	-0.00866872	0.0871264	-0.011465	0.0770929	0.0427707	0.0342495	0	-0.0160408	-0.0811521	-0.00718291	-0.0620321	0.027181	-0.0725572	0.0529928	-0.0514516
	0.495701	-0.0484782	Protein 4.1 OS	EPB41	0.0539287	0.0344156	0.0241678	-0.00432582	0.0624215	-0.0336717	0.0158302	-0.00289169	-0.0797818	0.0718057	-0.0426356	-0.0620927	0.105985	-0.0133095	-0.0772791
	1.07178	0.0238857	Liprin-beta-1 OS	PPFIBP1	0.00143276	-0.0231373	-0.0157909	-0.0405946	-0.0100606	0.0241522	-0.0480699	-0.0334425	0.0491223	-0.00285955	0.0142788	0.0227425	-0.0406828	-0.0545354	0.00286256
	0.159421	0.0113934	Calmodulin-regulated spectrin-associated protein 1 OS	CAMSAP1	0.0228657	-0.0574958	-0.0288209	0.0396751	-0.0395226	0.0242956	0.0355886	0.0101907	0.0508378	-0.00141207	-0.0350469	0.00718831	-0.0159415	-0.0294599	-0.00722439
	0.405414	-0.0550421	Cytospin-B OS	SPECC1	-0.00578634	0.011575	0.0903992	-0.0756581	0.0259057	0	0	-0.0205841	0.0787658	-0.115787	-0.00582597	0.0526745	0.0400377	-0.104999	0.115589
	0.000440383	-5.11926e-05	Wings apart-like protein homolog OS	WAPL	0.075738	-0.0440196	-0.0259152	0.00142761	0.00289123	-0.0232464	0.0200377	-0.0501451	0.0313228	0.0100493	-0.011588	0.00718831	0.0661966	-0.0855674	-0.0028854
	1.1378	0.0540409	DENN domain-containing protein 4C OS	DENND4C	-0.0173396	0.0115175	-0.0433823	0.0465482	-0.00431866	-0.0438099	-0.0364152	0.0173647	-0.00707549	0.0645214	0.0383633	0.0100336	-0.0752882	-0.0442875	0.0114614
	0.0600577	-0.00393902	Protein furry homolog-like OS	FRYL	0.045549	-0.0278478	0.0199392	0.0579788	-0.00581724	-0.0248117	0	-0.0609947	0.0579982	0.0229436	-0.00145493	0.00433467	-0.0366372	0.00721706	0.00289123
	0.863136	-0.0407712	Oxidation resistance protein 1 OS	OXR1	0.00569461	0.00577119	-0.0058264	0.0113018	0.0888408	-0.0186899	0.10334	-0.0721034	-0.00707549	-0.058135	-0.0628181	0.00427911	-0.0612762	-0.100028	-0.0627675
	0.712968	0.0605907	Plasminogen activator inhibitor 1 RNA-binding protein OS	SERBP1	-0.125916	-0.0394221	-0.0201082	-0.087126	0.00576228	-0.00431737	0.012875	0.0130616	0.0807253	-0.0391973	0.00144204	0.0340809	0.0114499	0.0584024	0
	0.606059	-0.0555381	Glucose-6-phosphate isomerase OS	GPI	-0.0259686	0.0396882	0.0375964	0.0463002	0.00860489	0.0170736	-0.0854962	0.0159043	-0.0200145	-0.108127	0.00144204	-0.0086131	-0.111546	-0.065022	0.0725688
	0.566498	-0.0423454	Nuclear export mediator factor NEMF OS	NEMF	0.0483477	0.0471143	-0.0361928	-0.0144908	0.0484687	-0.0130824	0.115366	0.0101907	-0.0966199	0.0101067	-0.0263169	-0.0515567	0.0483789	0.0374695	-0.0727063
	0.0942854	0.00898883	Unconventional myosin-Ie OS	MYO1E	0.0227698	0.0620308	-8.59079e-05	0.0127983	0.00432609	-0.0437213	-0.0918658	-0.0202746	-0.00707549	-0.00860471	0.0298705	0.0904153	-0.124357	0.0144893	-0.0630868
	0.216368	-0.031674	ATP-dependent RNA helicase DHX8 OS	DHX8	-0.00142988	0.140784	0.000182634	-0.0458026	0.0810474	-0.0161525	0.0289127	0.0160198	-0.0500558	-0.0101444	0.0782143	-0.0235548	-0.00292348	0.111952	-0.059624
	0.308055	-0.0287349	Rho guanine nucleotide exchange factor 1 OS	ARHGEF1	0.102063	0.0014405	-0.0216024	0.0553213	0.0569633	-0.0145728	-0.00290289	0.0130875	-0.00273212	-0.00429167	0.0028914	-0.00290289	-0.0607072	-0.0178148	0
	0.189241	-0.0229584	Rab GTPase-activating protein 1 OS	RABGAP1	0.0185681	-0.115576	0.0225319	0.0849127	0.0228893	-0.014456	0.0932892	-0.0203361	0.036839	-0.0615082	-0.0527845	-0.0290582	0	-0.0884471	0.0242474
	0.0303397	0.00427	Sperm-associated antigen 5 OS	SPAG5	0.0537116	-0.0620162	-0.0626642	0.0382763	-0.00143901	-0.0543369	0.0481888	0.0245317	0.0563653	-0.00429167	-0.0724827	0.0186157	-0.0498542	-0.0324376	0.0689473
	0.060996	0.0107253	Dynamin-like 120 kDa protein, mitochondrial OS	OPA1	-0.0161514	-0.00299854	0.0598197	0.0189204	0.0218075	-0.0310906	0.0390136	-0.0104619	-0.0114762	0.131213	0.00144204	-0.0598095	0.130162	0.066299	-0.023627
	0.183436	0.00950788	Constitutive coactivator of PPAR-gamma-like protein 1 OS	FAM120A	-0.00142988	-0.0292263	-0.0143489	0.0143083	0.0525221	-0.0159575	0.0299829	-0.00868749	0.0101337	-0.0290282	-0.0174361	0.0299829	-0.00723156	-0.0265313	0.0129261
	1.37661	0.0786258	Rap guanine nucleotide exchange factor 6 OS	RAPGEF6	-0.00142988	-0.0635259	-0.0881993	0.0199699	-0.00578219	-0.0350114	0.0866998	0.047185	0.0480661	0.0143243	0.035624	0.0327739	-0.0379677	-0.0205634	-0.0633443
	0.336768	-0.0133184	EH domain-binding protein 1 OS	EHBP1	-0.00720641	0.0186846	0.0296076	-0.0305043	0.00433192	-0.0633443	0.0880563	-0.0203976	0.0508378	0.00289689	-0.0218042	0.0200379	-0.0618392	-0.0384114	0
	0.410095	-0.020211	GMP synthase [glutamine-hydrolyzing] OS	GMPS	0.0327184	0.0115245	-0.0244558	0.0382343	0.0200666	-0.0468258	-0.00432591	0.0145034	-0.00707549	0.00718112	-0.0115748	-0.0364521	0.00718112	-0.0383562	-0.0057708
	0.0809678	-0.0176428	RNA-binding protein 10 OS	RBM10	-0.0349994	0.152301	-0.00143565	-0.0349451	0.0043333	-0.0291463	0.0299829	-0.0668504	-0.163896	0.117387	0.00144204	-0.0558913	0.112366	0.0683414	-0.134477
	0.990432	-0.0700894	SWI/SNF-related matrix-associated actin-dependent regulator of chromatin subfamily E member 1 OS	SMARCE1	0.0539834	-0.013144	0.0340357	-0.00577503	-0.0308146	-0.0396491	0.0187085	0.0417104	-0.00707549	0.0058123	-0.0835785	-0.0576269	0.0802878	0.0130256	0.0665217
	1.42161	-0.0383995	Tuftelin-interacting protein 11 OS	TFIP11	-0.00142988	0.0216908	0.0229514	-0.0576553	0.06411	0.0486187	-0.0428043	-0.00442648	0.0541432	-0.0189087	-0.0428612	-0.0102163	0.0860935	-0.00310574	0.047212
	0.395892	-0.0461334	Transgelin-2 OS	TAGLN2	0.0835423	0.0488701	0.0636696	-0.0547957	0.12988	-0.0354416	0.0945674	0.02759	-0.0788514	-0.0382391	0.11501	-0.0190894	-0.058043	0.0159254	-0.082548
	1.13253	-0.0830283	Laminin subunit beta-1 OS	LAMB1	0.00435833	0.0819643	0.114445	-0.0771823	0.00289123	0.0258658	0.0072316	-0.0657191	0.0399963	-0.00429167	-0.00582597	-0.0381998	-0.0029028	0.0474766	-0.0322567
	0.129686	0.00811621	D-3-phosphoglycerate dehydrogenase OS	PHGDH	-0.00142988	-0.0437751	-0.0200997	-0.0303733	0.0878208	0.00429592	0.00143328	0.0159156	-0.0316634	-0.0524102	0.00287526	0.00857891	-0.0735479	-0.0174415	0.0156893
	0.947019	0.0862012	Chromodomain-helicase-DNA-binding protein 2 OS	CHD2	-0.0072708	0.00434341	-0.0348609	-0.0278326	0.0188326	-0.00291745	-0.0474029	-0.0118357	-0.00999293	0.0792225	0.141593	0	0.00145647	0.0561627	0.0487155
	0.484678	-0.0363655	ATP-dependent Clp protease ATP-binding subunit clpX-like, mitochondrial OS	CLPX	-0.0173236	0.0214845	0.0322563	-0.0451322	0.0564871	-0.0616507	-0.0482161	-0.0276623	-0.0171695	-0.00429167	0.0128918	-0.0812794	0.0577436	0.0187965	0.0100237
	0.170276	-0.0126941	Ribonucleoside-diphosphate reductase large subunit OS	RRM1	0.0284641	-0.0203186	-0.00718636	-0.0187818	0.00289123	0.0100336	-0.0452935	0.0358519	0.00866062	-0.0585182	-0.00143763	0.0228326	-0.0290583	-0.0146014	0.0185788
	0.130379	-0.0118045	Abnormal spindle-like microcephaly-associated protein OS	ASPM	0.00718334	0.0115245	-0.0273556	0.0741313	-0.0409631	-0.0952225	0.0327414	-0.0247853	-0.00707549	0.025632	-0.075441	0.00574789	0.0495333	0.013043	0
	0.414511	-0.0262698	RNA polymerase II-associated factor 1 homolog OS	PAF1	0.0255636	-0.0100693	-0.0086381	-0.111462	-0.0246171	0.0128494	0.00857891	0.0101907	0.00150338	-0.0538938	-0.0422353	0.0241757	0.0672444	-0.011583	-0.0231299
	0.455894	0.358725	Scaffold attachment factor B2 OS	SAFB2	0.191914	-0.751855	-0.455265	0.166841	-0.510484	-0.197446	0.274175	-0.0911435	0.0369796	0.35952	-0.31108	0.0125272	0.278792	-0.171935	0
	0.203426	-0.053643	Beta-actin-like protein 2 OS	ACTBL2	-0.0530392	0.0541701	0.110343	-0.0454646	0.0057854	0	-0.0366745	0.104114	-0.0407814	-0.176391	0.134197	-0.00726069	-0.0712586	0.0217078	0.0595889
	0.116109	-0.013827	Very long-chain specific acyl-CoA dehydrogenase, mitochondrial OS	ACADVL	-0.0072708	0.0698668	0.0552922	-0.0322831	0.00289123	0.00436519	-0.0671142	-0.0133161	-0.00999293	0.0969918	-0.0205844	0	0.0890051	-0.0239674	0.0641303
	0.033417	0.00372102	Phosphatidylinositol 3,4,5-trisphosphate 5-phosphatase 2 OS	INPPL1	0.0705434	-0.0487137	-0.0259558	0.0115045	-0.0382055	-0.0366372	0.0469789	-0.041366	0.0799618	0.0186773	-0.0116404	0	0.0272351	-0.00888622	0.0143982
	1.45288	-0.0980959	Vacuolar protein sorting-associated protein 35 OS	VPS35	0.0719912	0.106388	0.00434684	0.0115201	0.0358277	0.00578232	0.0144127	-0.0220333	-0.0114275	-0.0439406	-0.0486669	-0.0189543	-0.0145581	0.0159254	-0.0277872
	0.0732782	0.0130595	Oxysterol-binding protein 1 OS	OSBP	-0.0705278	-0.0467955	-0.00150658	0.0113791	0.00289123	0.101162	-0.0796783	-0.0129624	0.00720884	-0.052459	-0.113557	0.0863643	-0.0275359	0.0344675	0.0382474
	0.331633	-0.0350892	Eukaryotic translation initiation factor 3 subunit I OS	EIF3I	0.00995245	-0.0303523	0.0661158	0.00421944	-0.010022	0.0240808	-0.150417	0.030051	-0.0476359	-0.0850743	0.0255228	0	-0.0215868	-0.121864	0.0724284
	0.812849	-0.0461682	26S proteasome regulatory subunit 7 OS	PSMC2	0.0368928	-0.0130213	-5.47775e-05	0.0213353	0.0495935	0.019998	0.0284845	-0.0028132	0.027039	-0.00429167	-0.0783996	-0.0319967	-0.0602128	-0.0278844	-0.033468
	1.27781	-0.070024	Protein flightless-1 homolog OS	FLII	0.0400584	0.00434341	0.0728666	0.01442	0.0723125	0.0358363	-0.0308061	-0.00733234	0.0102368	-0.0425305	0.00144204	-0.0517151	-0.0145875	-0.0015974	0.0244652
	0.106049	-0.0176246	Mitotic spindle assembly checkpoint protein MAD1 OS	MAD1L1	0.109708	-0.0471082	0.00997227	0.0256865	0.00289123	-0.0232932	0.0621825	-0.0457576	-0.0347785	0.0716571	-0.0620321	0.0100735	0.0172264	-0.0535977	-0.0306503
	2.12328	-0.0829909	Nuclear migration protein nudC OS	NUDC	0.0325173	0.00577393	0.00833732	-0.0762189	0.0340398	0.00713851	0.0170734	0.0101907	-0.00707549	-0.0958752	-0.0554851	-0.0509839	-0.0143839	-0.0320961	0.038135
	0.133765	0.0193848	Eukaryotic peptide chain release factor GTP-binding subunit ERF3A OS	GSPT1	-0.00142988	0.0299288	-0.0579907	-0.00576078	-0.0100737	0.0396059	-0.0780823	-0.0573334	0.0283384	-0.0838886	0.0521669	0.0603844	-0.0720396	0.0173588	0
	0.499148	0.0849033	Heterogeneous nuclear ribonucleoprotein U-like protein 2 OS	HNRNPUL2	-0.0115239	0.0384246	-0.175157	-0.0780239	0.0114873	-0.0202587	0.0242236	0.0344141	-0.0200664	0.0311922	0.101361	-0.0260997	0	-0.0278399	0.0213948
	0.604382	0.165715	ATPase family AAA domain-containing protein 2 OS	ATAD2	-0.249714	0.111462	-0.0754569	-0.372609	0.0792421	-0.0463556	0.014186	0.0101907	-0.0113586	0.0141232	0.22302	0.0462937	-0.203274	0.154466	-0.0626406
	0.137092	-0.0109525	Solute carrier family 12 member 2 OS	SLC12A2	0.00434067	-0.0116465	0.0283401	-0.0130257	0.0229886	0.0129518	-0.0440328	0.0130788	-0.0143217	0.0496204	-0.0381266	-0.0233169	0.0399192	0.0159254	-0.00289419
	0.157686	-0.0154429	Kinesin light chain 3 OS	KLC3	-0.00723554	0.00434341	0.0072008	0.0814317	-0.0219456	0.0761717	0.0526224	0.0130848	0.045547	-0.021779	-0.0728635	0.0526226	-0.0471126	-0.046231	-0.0396491
	0.203593	-0.0210544	SEC23-interacting protein OS	SEC23IP	0.0639646	-0.0414603	-0.0407287	0.0527052	0.00289123	0.0373256	0.0764708	0.0101907	0.0776471	-0.0381349	-0.0533972	0.0101446	-0.0308688	-0.0434531	0.0764708
	1.1756	0.504673	Nucleolin OS	NCL	-0.542718	-0.0115805	-0.0157909	-0.511452	-0.109027	0.138799	0.875189	0.691624	-0.465518	0.441688	0.380806	0.121434	-0.185649	0.714049	-0.643955
	0.117525	-0.0139608	Programmed cell death 6-interacting protein OS	PDCD6IP	0.0521662	-0.052815	-0.0215502	0.00427019	0.0257011	-0.0541714	0.0494365	-0.0159091	-0.00277115	0.00573213	0.0114656	-0.0812792	-0.00575923	-0.00433333	0
	0.141623	0.0327987	RNA-binding protein 12 OS	RBM12	0.0900685	-0.066046	-0.1586	-0.00432582	-0.0871681	0.038135	0.00998405	0.0538908	-0.0229058	0.0518515	-0.100856	0.012824	0.0213104	0.00442983	-0.0333
	0.309965	-0.030274	Coiled-coil and C2 domain-containing protein 1A OS	CC2D1A	-0.00866137	0.0441836	0.0366249	-0.0072141	0.0497317	-0.017417	0.0342158	-0.0382215	0.0285484	0.00146781	-0.0725585	0.0524158	-0.0831411	0.0159254	-0.0454314
	0.901899	-0.0454699	Signal recognition particle receptor subunit alpha OS	SRPRA	0.00432918	0.0272436	0.0831676	-0.0647232	2.9237e-06	0.0157829	-0.0603973	-0.0517118	0.00155475	-0.00429167	-0.00578962	-0.0115881	0.0799753	-0.0626382	0.0398403
	0.0497024	0.00479415	Nuclear valosin-containing protein-like OS	NVL	-0.0423602	0.0399321	-0.00860254	-0.115127	0.0342554	0	-0.02032	-0.00575085	0.0397188	-0.0187768	0.0468404	-0.0247118	0.0866996	-0.050434	0.00862182
	0.744394	-0.0319475	Methionine synthase OS	MTR	0.0342292	-0.00580127	-0.00571718	0.0688803	0.0329038	0	0.0440877	0.00295164	-0.00707549	-0.0423366	-0.0351209	0.00432592	-0.0499558	-0.0132503	-0.00869096
	0.442694	0.0380759	NF-kappa-B-repressing factor OS	NKRF	-0.00142988	0.0276131	-0.0619729	-0.00579281	0.0533151	-0.0177019	0.112768	-0.0164444	-0.0158992	0.0630224	0.039067	-0.0236512	0.140965	0.0971652	-0.058344
	0.058373	-0.0069836	Procollagen-lysine,2-oxoglutarate 5-dioxygenase 1 OS	PLOD1	0.0542575	-0.0280449	-0.0377947	0.0457478	0.0359921	-0.0102267	-0.0175761	-0.0251786	0.0583834	0.0373206	-0.00585541	-0.063998	0.122738	0.0202863	0
	0.716544	-0.0231002	26S proteasome regulatory subunit 4 OS	PSMC1	0.0271958	0.0244409	0.00288058	0.0467986	-0.0233668	0	-0.0247867	-0.00872547	0.0187131	-0.00573807	-0.0262889	0.0172436	-0.0130693	0.0288773	-0.0218483
	0.255485	-0.0316941	Leucine-rich repeat-containing protein 40 OS	LRRC40	0.0576938	0.00577958	-0.0580761	-0.00432582	0.00576228	0.0171411	-0.00720278	-0.00280019	0.0199712	-0.0659422	-0.0662196	0.042477	-0.0319644	-0.020453	0.0157204
	0.324291	0.0327589	14-3-3 protein gamma OS	YWHAG	-0.036691	0.093001	0.00581761	0.0706177	-0.0102309	0	-0.0577452	0.0101907	-0.0633108	0.0357858	0.0386935	0.0859251	-0.0821207	0.0303671	-0.00145209
	0.506258	0.0509595	ATPase family AAA domain-containing protein 5 OS	ATAD5	-0.0785502	-0.0277828	0.0656278	0.0509241	0.010094	0	-0.0695232	-0.0175122	-0.0540444	0.0592735	0.0371012	0.0157987	0.0356591	0.00868661	-0.0218264
	0.424244	0.0270005	Fragile X mental retardation syndrome-related protein 2 OS	FXR2	-0.0464496	-0.06898	0.0111235	0.00564819	0.0465485	-0.0703177	-0.0187087	-0.048167	0.00856728	-0.00429167	-0.0318246	0.0128115	0.00713149	-0.0664525	0.064317
	0.86272	0.0689895	Protein TANC1 OS	TANC1	0.0228417	-0.0755802	-0.0641048	0.0438156	-0.0350382	-0.0335017	0.0550876	0.0101907	0.0100997	0.0700689	0.0028811	0.0171752	-0.00866483	-0.0279288	-0.0379294
	0.33142	-0.0190874	Striatin OS	STRN	-0.011605	0.00434341	0.0644972	-0.0174214	0.0258827	0.0286828	-0.0130956	-0.0294583	0.0329225	0.0058123	0.00433621	-0.0101751	-0.0189542	0.00575029	0.0144127
	0.0493181	-0.00285082	DNA excision repair protein ERCC-6-like OS	ERCC6L	0.0386079	-0.0102292	-0.0100027	0.0371214	0.0115648	-0.0307747	0.063815	-0.0384691	0.0760309	0.0244196	-0.0145961	0	-0.0233876	-0.00746216	-0.0101854
	0.695726	-0.0422582	Citrate synthase, mitochondrial OS	CS	0.00432935	0.0244011	0.0696336	-0.0467827	0.00865054	-0.0380063	-0.0709665	0.0101907	-0.0114101	0.0271037	-0.0410147	-0.0144996	0.0565836	-0.00734418	0.0214799
	0.273535	0.0264811	SUMO-activating enzyme subunit 1 OS	SAE1	0.00434067	-0.00726795	-0.042049	0.0648237	-0.0174903	0.00288831	-0.00579411	0.0529191	-0.0525996	0.0703593	-0.0545634	0.0186712	-0.0247868	0.0303095	0
	0.00887513	0.00216327	40S ribosomal protein S3 OS	RPS3	-0.08772	-0.00580127	0.0546672	-0.106029	0.012965	0.0200776	0	-0.0219355	0.120019	-0.146858	0.0399162	0.0745781	-0.0395283	-0.0162006	0.0977052
	0.773132	0.0491467	Inactive tyrosine-protein kinase PEAK1 OS	PEAK1	-0.0736165	-0.040904	0.0182902	-0.06298	0.028527	0.00573641	-0.029029	-0.0665351	-0.00851301	-0.00429167	0.035523	0.0199784	0.0687461	0.0116081	0.00430449
	0.178274	-0.00763607	Protein TASOR OS	TASOR	0.0328196	0.0187131	-0.0143475	-0.0453393	-0.0101649	-0.0115997	-0.00578824	-0.00724401	-0.00707549	0.00578215	-0.0101576	0.0186525	0.0370673	-0.0280624	0.0482838
	1.00742	-0.0618777	DnaJ homolog subfamily C member 7 OS	DNAJC7	0.0398946	0.0624273	0.0311415	0.00862592	0.108773	-0.0292054	0.00720987	-0.0264095	-0.0143217	-0.0708552	0.0186856	0	-0.0560055	-0.038578	-0.0101549
	0.646385	-0.0590401	Alanine--tRNA ligase, mitochondrial OS	AARS2	0.0583351	0.0416318	0.0369877	0.0187347	0.00143757	-0.0308376	-0.0293539	0.0101907	-0.0349476	0.0638129	-0.0746248	-0.0293539	0.107745	-0.00750979	0.0130168
	0.0452998	-0.00935349	Isocitrate dehydrogenase [NADP] cytoplasmic OS	IDH1	0.0605704	-0.0247441	-0.0715682	-0.00576631	0.014364	0	0.0185972	-0.00573488	0.00439725	-0.0115088	-0.128021	0.0757274	0.00431306	-0.0398518	0.0550876
	0.0303004	-0.00451767	Protein phosphatase 1 regulatory subunit 7 OS	PPP1R7	-0.0879877	0.068096	0.0284275	-0.0395153	0.0818081	0.0385885	-0.0101752	0.0986756	-0.00707549	4.72945e-05	-0.0337473	0.0286828	-0.0366744	0.0144763	-0.0682182
	0.054749	0.00428553	Bloom syndrome protein OS	BLM	0.0157113	0.0086478	-0.0157909	0.0142345	-0.0261378	-0.0767258	0.0298647	-0.0115261	-0.0244228	0.0534521	-0.0334636	0.0014362	0.0755803	-0.0668749	-0.0363785
	0.0314586	-0.00384126	Ankyrin repeat and SAM domain-containing protein 1A OS	ANKS1A	0.0028744	0.039827	-0.0433545	0.00997261	-0.0290731	0.0340809	-0.0260998	-0.00135104	0.0185602	-0.0644432	0.00144204	0.0508243	-0.0721867	-0.0308057	0.0157204
	1.07099	-0.0461382	Double-strand break repair protein MRE11 OS	MRE11	0.0144637	0.054318	0.0797681	-0.0336798	0.0202211	-0.056293	0.00145218	0.00873687	-0.0216778	-0.00429167	0.0173357	-0.00290875	0.0846399	0.0115603	-0.0263915
	0.422298	0.0885123	Insulin-like growth factor 2 mRNA-binding protein 2 OS	IGF2BP2	-0.152954	0.0115175	0.00420726	-0.249918	-0.0320496	0.0453092	0.180911	0.120902	-0.122313	-0.0540447	0.182353	0	-0.149927	0.208211	-0.148332
	0.131405	-0.0234323	Cyclin-dependent kinase 11B OS	CDK11B	0.060631	0.132514	-0.0478522	-0.137081	0.056645	0	0.0826224	-0.0928496	-0.108568	0.0999442	-0.0335696	0.00862165	0.00287955	-0.0354215	-0.036489
	0.0759137	0.0049886	Lamina-associated polypeptide 2, isoforms beta/gamma OS	TMPO	-0.00142988	0.00287355	-0.0320426	-0.0521213	-0.037331	0.0102476	0.0547744	-0.0391241	0.0176862	0.0348398	-0.0312466	-0.0192263	0.260093	0.0721135	0.121117
	1.94796	-0.0736909	Prohibitin-2 OS	PHB2	0.0273101	0.0598659	0.078316	-0.0530354	0.0202039	0.0187459	-0.00873482	-0.022099	-0.0290124	-0.00429167	-0.0234453	-0.0278436	0.0790715	-0.0119181	0.0201778
	0.409427	-0.0937639	Elongation factor 1-alpha 2 OS	EEF1A2	0.0463985	0.00286908	0.213951	0.0190616	-5.91632e-05	0.124179	-0.122988	0.0013216	0.118455	-0.122473	-0.02383	0.12823	-0.166981	0.0159254	0.166811
	0.098178	-0.0137092	Gamma-taxilin OS	TXLNG	0.0270267	-0.0968355	-0.0258848	0.0113947	0.00289123	-0.0334342	0.0728504	0.0173576	-0.00133908	-0.0143855	-0.115233	-0.00720261	-0.0408063	0.0625821	0.0452646
	1.43372	-0.0482174	Xaa-Pro aminopeptidase 1 OS	XPNPEP1	0.0315067	-0.00146234	0.0340359	-0.00287816	0.0400686	-0.0263112	-0.0233639	0.0274687	0.0552904	-0.0261842	-0.0456705	-0.00871717	-0.0441226	0.0159254	0.0568064
	1.30757	-0.0855145	Leucine-rich repeat flightless-interacting protein 1 OS	LRRFIP1	0.0538742	0.0679706	-0.00140699	-0.00143755	0.0898435	0.022946	0.0937415	-0.0264094	-0.0172302	-0.00429167	-0.0515609	-0.080253	-0.027731	0.00139668	-0.0894518
	0.376544	-0.0292716	Calpastatin OS	CAST	0.0621353	0.0385928	-0.0420225	0.0397618	0.0385503	0.0580269	-0.00433902	-0.0189851	0.027174	-0.00284835	-0.0262609	0	-0.064984	-0.0581512	-0.0306502
	0.255187	0.0638376	Echinoderm microtubule-associated protein-like 4 OS	EML4	0.0511885	-0.237691	-0.219965	0.0124987	-0.126877	-0.0842053	0.112545	0.0284086	0.0857694	-0.00429167	-0.100816	-0.109847	0.0403285	-0.0638016	0.068844
	0.726828	-0.0505598	26S proteasome non-ATPase regulatory subunit 11 OS	PSMD11	0.0534964	-0.0129865	0.0112293	0.00426162	0.0327263	0.011439	-0.014427	0.0202044	-0.0463646	-0.0569184	-0.0601457	0.0171241	-0.0319321	-0.038191	0
	0.579282	-0.165788	Radixin OS	RDX	0.220332	0.12693	-0.0202095	0.124999	-0.0268255	-0.138828	0.430397	0.0101907	-0.213866	0.115591	-0.0342922	-0.251609	0.109015	0.0436004	-0.248111
	0.0616717	-0.00477227	Dihydropyrimidinase-related protein 3 OS	DPYSL3	-0.00580827	0.0231647	-0.00273479	0.0750565	-0.00734582	-0.00730476	-0.00730476	0.0101907	0.0584481	-0.0411912	-0.00439879	0.0458948	0.0188213	-0.0209741	0.0766214
	0.47847	-0.0230819	Nucleolar transcription factor 1 OS	UBTF	-0.00576	0.0399324	0.00424705	-0.0919688	0.0608044	-0.0633443	0.00862165	-0.125728	-0.0201054	-0.00573358	0.0143554	-0.0394482	0.113591	0.0159254	0.0551416
	0.176869	-0.0127513	Cyclin-G-associated kinase OS	GAK	0.0198596	-0.0584877	-0.00865938	0.0127309	-0.0114783	-0.0158143	0.00713149	0.0357006	0.0310225	-0.0507874	-0.0347538	0	-0.102193	-0.0832017	0.0533353
	0.612609	0.0497013	Protein SMG8 OS	SMG8	-0.0574354	-0.0471606	0.0450674	-0.00432582	0.0399952	0	0.0342833	-0.0293779	0.018713	0.0158058	0.0115259	0.0622435	-0.0425432	0.0057705	-0.0116113
	1.3787	-0.0744877	Trifunctional enzyme subunit beta, mitochondrial OS	HADHB	0.0275699	0.0855029	0.11035	-0.00725818	0.0419048	-0.0431131	-0.0370894	0.0101907	-0.0203181	0.0117304	-0.00589996	-0.0058706	0.0811598	-0.0515375	0.114012
	0.179521	0.0295812	WD repeat-containing protein 62 OS	WDR62	0.0599113	-0.0641958	-0.112989	0.02388	-0.0302426	0	0.02401	0.046752	0.0127265	0.0322698	-0.0806013	0.0198019	-0.086573	-0.0318551	-0.107902
	1.50995	0.130957	Protein virilizer homolog OS	VIRMA	-0.00142988	-0.0508361	-0.060368	-0.0190324	-0.0799152	-0.067393	0.131372	0.0261965	0.040419	0.15224	0.0990254	0.0289709	0.0989503	-0.00767732	-0.0102788
	0.0988325	-0.0158811	AFG3-like protein 2 OS	AFG3L2	0.00876593	0.0686645	0.0316564	-0.036847	-0.00737711	0	-0.0058586	-0.00745723	-0.0395967	0.12962	-0.0445973	-0.0235788	0.116489	0.0434337	0.0360872
	0.371208	0.0645752	Flotillin-1 OS	FLOT1	-0.202781	0.0239913	-0.0157909	-0.00998912	0.00289123	-0.230896	-0.0343175	0.0547133	-0.00707549	-0.00287937	0.036342	-0.0343175	0.125766	-0.0314744	-0.167631
	0.601369	0.0948843	Tyrosine-protein phosphatase non-receptor type 23 OS	PTPN23	0.0125906	-0.181876	-0.168734	0.0359638	-0.114466	-0.0841206	0.0901124	-0.0254686	0.0304715	0.0166884	-0.0826786	0.0126245	0.0168083	-0.101432	0
	0.463784	-0.0388779	Eukaryotic translation initiation factor 2 subunit 2 OS	EIF2S2	0.00287887	-0.0043128	0.0239318	-0.0187818	0.0271386	0.0242474	-0.0217386	0.021652	-0.0598094	-0.031883	-0.092147	0.0298941	-0.0202791	0.0159254	0.0341145
	0.538139	-0.0539812	Replication protein A 70 kDa DNA-binding subunit OS	RPA1	0.023011	0.0584152	-0.0480476	0.0910473	0.0555656	0	-0.00872608	0.0558583	-0.0216484	-0.0144771	-0.105362	-0.00872608	0.0258658	0.0332207	-0.0367118
	0.776924	0.216314	Deoxynucleotidyltransferase terminal-interacting protein 2 OS	DNTTIP2	-0.159186	0.0738676	-0.345421	-0.128207	0.0603875	0	0.0467197	0.0254721	-0.258149	0.024743	0.156236	0.0372239	-0.126928	-0.00376074	-0.194042
	0.092524	0.00569723	Protein Red OS	IK	-0.0513349	0.00722595	0.019833	-0.0617176	-0.00869684	0.00144204	-0.0320937	0.024546	-0.00131635	-0.00429167	-0.00289255	0	0.0935601	-0.0535264	0.0635029
	1.18081	-0.0653378	Coiled-coil domain-containing protein 22 OS	CCDC22	0.00568759	0.0381911	-0.00583641	0.0141068	0.0100086	0.0240571	0	-0.0157267	0.0141722	-0.0316627	-0.0974823	-0.0288261	-0.108123	-0.0602549	-0.00285679
	0.868554	-0.0354186	Nucleolar protein 8 OS	NOL8	0.0141363	0.0491685	0.00258756	-0.0698151	0.0184574	-0.0301921	0.00851137	-0.00123691	-0.107221	-0.00286972	0.00144204	-0.0389358	0.0323582	-0.0495637	-0.135655
	0.499801	-0.0442057	ATP-dependent zinc metalloprotease YME1L1 OS	YME1L1	-0.00142988	0.0835701	0.04124	-0.0204128	0.0331134	-0.00436955	-0.0853738	-0.0177096	-0.0740513	0.0499408	-0.00584807	-0.0533295	0.0860936	0.0659497	0.0640039
	0.867574	-0.0465839	UHRF1-binding protein 1 OS	UHRF1BP1	0.00856437	0.0425159	0.0153885	-0.00432582	0.0228106	0.0085707	0.0548192	-0.0738736	-0.0595959	-0.0259433	-0.0630137	0.015674	-0.0962647	0.00297361	-0.00862175
	0.210415	-0.0293094	ATP-dependent RNA helicase DDX24 OS	DDX24	-0.014473	0.132637	-0.00859536	-0.0737778	0.022949	-0.00433453	0.0157831	0.00150853	-0.0584747	0.0522918	0.00144204	-0.0320936	0.0172092	0.0473206	-0.112475
	1.04812	0.0390508	Protein phosphatase 1G OS	PPM1G	-0.0289658	0.00577821	-0.0273209	0.0184615	0.0729387	-0.0115301	0.00573076	-0.0832059	-0.0686632	-0.00429167	0.0382907	0.0326447	-0.0964627	-0.0456622	0.0714146
	0.412236	-0.0438968	Prenylcysteine oxidase 1 OS	PCYOX1	-0.0231904	0.0158162	0.103005	-0.0348833	0.00289123	0.0157517	-0.0983021	-0.0351487	-0.0568789	0.0143056	0.0129148	-0.0632798	0.0729924	-0.0190505	0.0369578
	0.0733272	0.00470358	Nuclear receptor coactivator 7 OS	NCOA7	0.00285312	-0.0555038	0.00831355	-4.28243e-05	0.028401	0.0311181	-0.00143066	-0.0377826	0.0282344	-0.0288058	0.00144204	-0.00286265	-0.141083	-0.0679674	0.0311181
	0.75619	0.0344065	Soluble lamin-associated protein of 75 kDa OS	FAM169A	0.00432918	-0.00869969	-0.00143565	-0.0423322	0.0371067	-0.00144331	0.0496307	-0.0397143	-0.0856392	0.0647229	0.038473	-0.00578236	0.0468402	0.0159254	-0.0785637
	0.42128	-0.0839703	WD repeat-containing protein 1 OS	WDR1	-0.0419496	0.148189	0.0263963	-0.00432582	0.0114278	0.0212477	-0.123586	-0.0317975	-0.0983786	-0.167277	0.00997858	0.0380234	-0.0552712	-0.0572494	0.0600918
	1.25957	-0.0606796	Exportin-7 OS	XPO7	0.0592499	0.0469458	0.00424687	0.0228013	0.035665	-0.036489	0.0129133	0.0173788	-0.0347226	-0.0216912	0.00144204	-0.051347	-0.0876431	0.0115951	-0.00722439
	0.339992	0.0462634	Synaptojanin-2 OS	SYNJ2	-0.0588216	-0.00433885	-0.0071607	-0.00432582	0.0539151	0.0551957	-0.0724828	-0.0517118	0.0299553	-0.0319667	-0.0291771	0.129613	-0.0892673	0.0302807	0.0370308
	0.593823	0.0319147	Nardilysin OS	NRDC	-0.0100947	0.00722014	-0.0448784	0.0438156	0.0468491	-0.0693098	0.0661322	0.0387035	-0.00707549	0.0157264	0.0481903	-0.0159255	-0.0860236	-0.0473542	-0.0423706
	1.08535	-0.0431557	Exocyst complex component 1 OS	EXOC1	0.0141976	0.00434341	-0.0301461	0.012714	0.0381666	0.00570232	0.0127988	-0.0781652	0.0323755	-0.0551729	-0.0643124	-0.0215869	-0.0762577	-0.0438614	0.0240808
	0.0104295	0.00280362	Asparagine--tRNA ligase, cytoplasmic OS	NARS1	-0.119664	0.0840087	0.0336453	-0.0584975	-0.0202852	0.0438715	-0.0482161	0.0939294	-0.105175	-0.125648	0.0729258	0.0591234	-0.0965622	0.0764275	0
	0.123952	-0.0158403	RNA polymerase II-associated protein 1 OS	RPAP1	0.0703328	0.0427795	-0.0405275	0.0742839	-0.0741497	0.0328061	0.0593554	0.00874712	-0.0450819	0.00290393	-0.0454789	0.0676389	-0.125006	-0.0459769	0
	0.0492951	0.00697234	Signal transducer and activator of transcription 3 OS	STAT3	-0.00142988	0.114356	-0.0317967	0.0635119	-0.0204491	0.0553586	-0.0941709	0.051556	-0.0377878	0.0566265	-0.00435756	0.0497776	-0.136491	-0.0356311	0.0215439
	0.671349	-0.0171145	DNA-directed RNA polymerase III subunit RPC1 OS	POLR3A	-0.00142988	0.0173341	0.0368836	-0.0188986	-0.032334	0.0244409	0.0329692	5.15947e-06	0.0469962	0.00726155	-0.00291444	-0.00290272	-0.0337403	-0.00746216	0.0428555
	0.337614	-0.0240588	Ribosomal biogenesis protein LAS1L OS	LAS1L	-0.0391684	0.0397226	-0.0244125	-0.0777987	0.00289123	0.0199192	-0.0689573	-0.0100073	0.00434067	-0.0479249	0.00144204	-0.0495519	0.0014319	0.045702	0.0479064
	0.0757097	0.0129462	Zinc finger CCCH-type antiviral protein 1 OS	ZC3HAV1	-0.0927987	0.0779084	0.0143711	-0.00577813	0.0415562	0.0485228	-0.054727	0.140551	-0.02313	-0.0380663	0.0763857	0	-0.121052	0.10731	-0.0607696
	1.76326	-0.0892543	A-kinase anchor protein 2 OS	AKAP2	0.0371204	0.0273123	0.0901938	-0.00432582	0.0287057	0.0399585	-0.0440776	-0.041366	0.0187389	-0.0144566	-0.051615	-0.0470645	-0.0160058	0.0115779	0.0215439
	0.968647	-0.0715732	Glycine--tRNA ligase OS	GARS1	-0.00571727	0.0298035	-0.0157909	-0.00147482	0.0269484	0.0408004	-0.0671822	0.0258028	0.00429557	-0.106276	-0.094429	-0.00571943	-0.0761804	-0.00708914	0.00711746
	0.0637435	0.0160438	Polypyrimidine tract-binding protein 1 OS	PTBP1	-0.0861407	0.169363	-0.0231554	-0.0146467	0.0689365	-0.0417336	0.0604209	0.0101907	-0.0412676	-0.00429167	0.119854	-0.00736449	0.134562	0.10287	-0.0831535
	0.504217	-0.0345679	N-alpha-acetyltransferase 35, NatC auxiliary subunit OS	NAA35	-0.00142988	0.0370524	-0.0143531	0.0367952	-0.0115648	0.0143125	0.021416	-0.00136257	0.0437986	-0.0780651	-0.0101112	0.00574207	-0.0844095	-0.0219658	-0.00576501
	0.282882	-0.0316791	Nucleolar complex protein 3 homolog OS	NOC3L	-0.0322359	0.0957283	0.0945417	-0.0910633	0.084708	-0.00727529	0	-0.0340221	-0.0334403	0.00294718	0.0513673	0.00868216	0.0680374	-0.0448442	-0.0487095
	0.0163341	-0.0020649	AT-rich interactive domain-containing protein 2 OS	ARID2	0.0637718	-0.0368372	-0.0480476	0.0286433	-0.0699652	0.00289689	0.0287113	-0.00145579	0.0187904	0.032923	-0.0427256	-0.0175051	0.12891	0.0159254	-0.00726803
	0.181381	0.0708358	Probable 28S rRNA (cytosine(4447)-C(5))-methyltransferase OS	NOP2	-0.0898168	0.202889	-0.101038	-0.140647	0.138243	-0.0572932	0.189501	0.0906804	-0.00559805	-0.0677502	0.292292	0	-0.10737	0.155309	-0.0572932
	0.139753	-0.0184001	Dual specificity protein kinase TTK OS	TTK	-0.0732496	0.00577256	0.012526	-0.00432582	0.0185344	0.00428306	-0.0129262	-0.00851786	0.0310223	-0.112637	-0.0216184	0.0241045	-0.0854088	0.027319	-0.00429581
	0.643298	-0.0430796	ATPase family AAA domain-containing protein 3B OS	ATAD3B	-0.0335233	0.0371496	0.0212398	-0.0662282	0.0115216	0.00575937	-0.0679388	-0.0116136	-0.0114101	-0.0692091	0.00432455	-0.0394882	0.120352	0.0159254	0.0703894
	0.17386	-0.021499	Zinc finger transcription factor Trps1 OS	TRPS1	0.0940363	-0.0368793	0.0591527	2.16697e-05	-0.0308832	-0.0472089	0.0859253	-0.0220989	0.0145329	0.0678935	-0.0160808	0	0.0258915	-0.0252972	-0.0502114
	0.155671	0.0182888	Dynamin-1 OS	DNM1	6.8793e-07	-0.102572	0.0195539	0.0141615	-0.0274825	0.0492435	-0.00717401	0.0690842	0.0324529	-0.0523131	0.00144204	0.0227202	-0.0931094	-0.0863731	-0.0245387
	0.325229	0.050152	Pre-mRNA-processing factor 40 homolog A OS	PRPF40A	0.0129684	0.0301576	-0.116154	0.0299917	-0.0189794	0.0300723	-0.0321913	0.0101907	-0.0997026	0.111074	-0.0307493	-0.00289694	0.0978947	0.0544758	-0.0307124
	0.173515	-0.0136178	Serine/threonine-protein kinase PAK 2 OS	PAK2	0.00284917	0.00434341	0.0264373	-0.0215694	0.0726002	-0.0449744	0.0212687	-0.0600558	-0.00707549	-0.0551728	0.0436703	0.00427911	-0.0597866	-0.0261047	-0.125271
	0.691083	-0.0682913	Alpha-aminoadipic semialdehyde dehydrogenase OS	ALDH7A1	0.128354	-0.0103332	0.0788691	0.0557354	0.057339	0.00145939	-0.0191088	-6.73328e-05	-0.0321154	-0.00429167	0.0317853	-0.035478	0.0101856	0.00419612	-0.0146766
	0.125525	0.0186129	Malate dehydrogenase, mitochondrial OS	MDH2	0.00863378	-0.0530482	0.0723507	-0.0320008	0.0342863	-0.0101343	-0.0877334	-0.0322663	-0.0948089	0.0228625	0.100401	-0.0394882	0.0313951	0.0613684	0
	0.021654	0.00545529	Heterogeneous nuclear ribonucleoprotein U-like protein 1 OS	HNRNPUL1	0.00722647	0.148802	-0.0976573	-0.00577356	0.0215812	-0.0277589	0.111353	0.00439108	-0.0828289	0.0649259	0.0734154	-0.0636042	0.0229688	0.0159254	-0.157319
	0.156798	-0.0115027	Inosine-5'-monophosphate dehydrogenase 2 OS	IMPDH2	0.0143062	-0.0558695	0.0267277	0.0520917	0.00719977	-0.0467785	0.0355187	-0.00863057	0.00866062	-0.0158449	-0.0334988	0	-0.0557208	-0.029368	0.029894
	0.421075	-0.037083	Calpain-1 catalytic subunit OS	CAPN1	0.0341941	-0.015997	-0.0042952	0.0701796	-0.0262551	0	0.0214797	0.0273998	-0.0259535	0.0114914	-0.100156	-0.00868222	-0.0365258	0.0130372	0.0342158
	0.166142	-0.0356394	Phenylalanine--tRNA ligase alpha subunit OS	FARSA	0.0157111	0.051	-0.0157909	0.0534178	-0.0364377	0.0494363	-0.0319645	0.0428675	-0.0287924	-0.125648	-0.0647145	0.134365	-0.137073	0.0202299	-0.0319645
	0.102229	-0.0114051	Protein diaphanous homolog 3 OS	DIAPH3	-0.00142988	-0.0117111	0.0522465	0.00579825	-0.0116964	0.0287401	0.0187456	-0.0796327	0.0456509	-0.0500016	-0.0131456	0.0680374	-0.0160545	0.00426728	0.0804449
	0.00847435	-0.00144521	Cytosol aminopeptidase OS	LAP3	0.0374281	-0.0536996	0.109862	-0.0278566	0.033204	0	-0.0102476	-0.0237568	0.0189457	-0.0204277	0.0836609	0.0260212	-0.0146616	-0.0405996	0.109518
	0.603828	0.065534	UDP-N-acetylglucosamine--peptide N-acetylglucosaminyltransferase 110 kDa subunit OS	OGT	0.0296578	-0.0992792	-0.0815453	0.0267617	-0.0991974	-0.0464488	0.0142138	-0.0318396	0.0198123	-0.0273291	0.0071445	0.0656199	0	-0.0231664	0.0198605
	0.0421611	-0.00366644	Spermatid perinuclear RNA-binding protein OS	STRBP	-0.038067	0.0471141	-0.0244993	-0.072474	0.066581	0	0.0678376	-0.00143229	-0.0676583	4.2995e-05	0.00865909	-0.0351536	0.0343176	0.083763	-0.0116229
	0.894953	-0.062885	Glycerol-3-phosphate dehydrogenase, mitochondrial OS	GPD2	0.0345854	0.0488701	0.108524	-0.0487655	0.100188	-0.00877911	-0.0399337	-0.0387694	0.0289399	-0.00429167	0.0445535	-0.0369373	0.0600019	-0.0135484	-0.00877911
	0.205822	0.0111323	Aminopeptidase B OS	RNPEP	0.0187279	-0.0323684	-0.0157909	0.0385296	0.0443386	-0.0204434	0.00723143	-0.0131971	0.0691709	-0.0101032	-0.016063	0.030132	-0.00726795	-0.0327342	0.0428553
	0.26614	0.0619435	pre-rRNA 2'-O-ribose RNA methyltransferase FTSJ3 OS	FTSJ3	-0.089516	0.0670488	-0.136023	-0.215605	0.044996	0.0351723	-0.0186342	0.0116141	-0.00707549	-0.129175	0.0951744	0.061341	-0.0345918	0.0258604	-0.0215224
	1.1813	-0.0863356	PAT complex subunit CCDC47 OS	CCDC47	0.0763433	0.0821166	0.116022	-0.0366484	0.0737647	-0.0323225	-0.0623485	0.020325	-0.137767	-0.0366141	0.06816	-0.0160708	0.0499746	-0.0298314	0
	0.101722	-0.0126029	ATP-dependent RNA helicase DDX54 OS	DDX54	-0.00142988	0.134955	0.0158548	-0.0456327	0.0274054	-0.00145502	-0.0175584	0.0087355	-0.0573899	0.0611028	0.0273853	0.0230836	-0.023459	0.0432963	-0.0293839
	0.714673	-0.0345734	Dipeptidyl peptidase 9 OS	DPP9	0.0311827	0.0214507	-0.0229792	0.033884	0.00432455	0.0849298	-0.0765691	-0.0100276	-0.00135044	-0.0405968	0.00430758	-0.0377766	-0.138364	0.00585186	0
	1.46696	-0.0269635	Probable JmjC domain-containing histone demethylation protein 2C OS	JMJD1C	0.0301212	0.00434341	0.0114984	-0.0101373	-0.00583477	-0.0381997	0.0414473	0.0101907	0.0497867	-0.00429167	-0.016063	-0.0145728	0.0665867	-0.0282421	0.00867345
	0.0690991	0.0109835	Nuclear fragile X mental retardation-interacting protein 2 OS	NUFIP2	0.0416389	-0.0191634	-0.0616886	0.0302315	-0.0475267	-0.0161196	0.148063	0.00581213	0.084667	0.0778468	-0.0841093	0	0.0683061	0.0231934	-0.0534393
	1.5008	-0.0532178	SCY1-like protein 2 OS	SCYL2	0.038489	0.0386268	0.0283401	-0.00432582	-0.0263142	-0.0116113	0.00720987	0.0101907	0.00444303	-0.0468347	-0.0160102	0.00864746	-0.00579402	-0.00592293	0.0243678
	0.715684	-0.0576004	Probable ATP-dependent RNA helicase DDX47 OS	DDX47	0.00714056	0.048086	0.0431603	-0.0420644	-0.0496293	-0.0377385	-0.166884	0.0455699	-0.0214738	-0.082294	0.0368214	-0.0289417	0.0339808	0.0159254	0.0325809
	0.132314	0.0127837	Dedicator of cytokinesis protein 9 OS	DOCK9	-0.0261168	-0.0395108	-0.0143517	0.0576745	-0.0573829	0.0467483	0	-0.0455868	0.0970601	0.005752	-0.0815284	0.0341483	-0.0587737	-0.0279288	0.0550876
	0.259811	0.0171859	Serine/threonine-protein kinase N2 OS	PKN2	-0.058357	-0.0216518	-0.0143603	0.0352023	0.00145905	0.0213104	0.00428734	-0.0172627	-0.00707549	-4.21358e-06	-0.0584659	0.0156585	-0.0794345	-0.0144483	0.0156585
	0.930505	-0.0441917	Zinc finger protein ZPR1 OS	ZPR1	0.00141541	0.0213331	0.0110177	0.0140705	-0.0229747	0.00851975	-0.0287686	-0.0405372	-0.00707549	-0.0535451	-0.0551986	0.00993486	-0.127993	-0.0362784	0.021206
	0.0299824	-0.00387124	RNA polymerase II-associated protein 3 OS	RPAP3	-0.0381044	0.0273352	-0.00424915	0.0635783	-0.0337833	0.0512254	-0.00144917	0.0188556	0.0622097	0.0580745	-0.0774458	-0.00726069	-0.0561199	0.0159254	-0.00289979
	0.607082	0.0415562	Lysine-specific demethylase 5A OS	KDM5A	0.0100773	-0.030739	-0.0157909	0.0369577	-0.00289686	-0.0336036	-0.00723882	-0.0654069	-0.075084	0.0757616	0.0342806	-0.0218263	0.0426864	0.050175	0.0172264
	0.0496525	-0.00677246	Transportin-1 OS	TNPO1	0.0483475	0.0129996	-0.0114562	-0.00577356	0.0748645	0	-0.0336716	-0.0309061	-0.0245452	-0.076998	0.049821	0.0567505	-0.0160058	0.0101258	0.0057765
	0.229132	0.0329146	Serine/threonine-protein phosphatase 5 OS	PPP5C	0.011561	-0.0428173	-0.00280001	-0.0247693	-0.0219708	0.0329692	-0.0546708	-0.0131971	0.000156152	-0.0695427	0.0173037	0.116926	-0.00290272	0.0159254	0.135525
	0.257295	0.0226593	Zinc finger CCCH domain-containing protein 18 OS	ZC3H18	-0.069648	-0.0397792	0.0382276	-0.0350693	0.0215998	-0.00580568	0.0187085	-0.0414186	0.0130621	-0.00429167	0.0244338	-0.0233639	0.122147	0.065752	-0.00871725
	0.312689	0.0344164	SWI/SNF-related matrix-associated actin-dependent regulator of chromatin subfamily D member 2 OS	SMARCD2	-0.0541638	-0.0543705	0.0747992	-0.0407411	-0.0769504	-0.0572165	0.0100336	-0.0440359	0.0129225	0.0213697	0.00144204	0.0467024	0.0619397	-0.0353172	0.0550336
	0.425694	-0.0446373	Fumarate hydratase, mitochondrial OS	FH	0.00434067	0.119598	0.0184924	-0.00432582	-0.0351922	0.0158144	-0.0833129	0.105286	-0.0721261	0.0496204	-0.0411012	0	-0.0159898	0.0288773	-0.0575089
	0.0755091	-0.00840413	Rho guanine nucleotide exchange factor 2 OS	ARHGEF2	0.0959623	0.00434341	-0.0275202	0.129456	0.0159736	-0.0657242	0.0670478	-0.0358016	-0.0143952	0.023189	-0.00881588	0.0332	-0.00731963	0.0576621	-0.0176299
	0.239998	0.09264	WD repeat-containing protein 3 OS	WDR3	-0.115703	0.139479	-0.13163	-0.139085	0.0300991	0.0186712	-0.0470166	0.128112	-0.00707549	-0.187468	0.218455	0.13908	-0.137937	0.0905764	-0.027731
	2.4072	-0.0785634	Centromere/kinetochore protein zw10 homolog OS	ZW10	0.0832927	0.0388318	0.0565363	0.0610685	0.0710628	0.00725333	0.0245141	0.0101907	-0.0694881	-0.014508	-0.0205397	-0.0219817	-0.00729007	0.0159254	-0.0715533
	0.558844	-0.0292677	Helicase-like transcription factor OS	HLTF	-0.00142988	0.04112	-0.0114992	0.0408061	0.0143073	0	-0.00862183	0.0101907	-0.0171391	-0.0303128	0.0128581	-0.0421574	-0.00862175	-0.0485305	-0.111662
	0.402148	-0.0276699	Hsc70-interacting protein OS	ST13	0.0356742	-0.0352252	0.0325403	0.00144479	-0.00872002	-0.0028941	0.022946	0.0101907	0.0893731	-0.0246731	-0.0425907	0.0172434	-0.0425431	-0.0340813	0.0200976
	0.0797646	0.0100994	E3 UFM1-protein ligase 1 OS	UFL1	-0.00142988	-0.00877877	8.70206e-05	-0.0233187	-0.0161016	0.0790715	-0.0547269	0.0260683	-0.0423365	0.0870933	-0.0669168	0	0.0694214	0.0742383	0
	0.167239	-0.0222152	Phenylalanine--tRNA ligase beta subunit OS	FARSB	-0.00142988	0.089028	-0.065243	0.0379435	0.0423808	0.00997414	-0.0628311	0.0975692	-0.0699066	0.0254265	-0.052456	-0.0172609	-0.202278	0.0301534	-0.080865
	0.431865	0.0250665	Eukaryotic translation initiation factor 4E transporter OS	EIF4ENIF1	-0.00288049	-0.0146301	-0.0172415	0.0158319	0.0101229	0.0072316	0.0484746	-0.042975	0.0539625	0.0567465	-0.0278522	0.011553	0	0.0130227	-0.0101854
	0.395829	-0.0258146	Crooked neck-like protein 1 OS	CRNKL1	-0.00142988	-0.0143465	0.00969401	-0.0463561	0.0915298	0.0268878	0.0436148	0.0144695	0.00288882	-0.0433836	0.0241175	-0.0642602	-0.103623	-0.0724304	-0.0959691
	0.906161	-0.0416559	Protein Hook homolog 1 OS	HOOK1	0.0563136	0.00434341	0.0350333	0.0492699	0.0341624	-0.0319643	0.0284563	-0.0665353	0.0143192	-0.0187331	-0.0305223	0.0199782	-0.0904296	-0.0517362	-0.0511908
	0.866696	-0.0875624	Integrin alpha-V OS	ITGAV	-0.0204227	0.134704	0.0958855	-0.0189135	0.0457892	0.0428979	-0.200546	0.0101907	-0.0587905	-0.029179	-0.00875376	-0.0145875	0.0258915	0.0977423	0.00289981
	0.852198	0.0824755	Poly(rC)-binding protein 1 OS	PCBP1	-0.0201945	-0.0452587	-0.0157909	0.0656536	0.0100438	-0.00718835	-0.122665	0.00156041	-0.00277959	0.0142322	0.143372	0.00857891	-0.221198	0.0101775	0.0213528
	0.0685324	-0.0064359	Ankyrin repeat domain-containing protein 11 OS	ANKRD11	0.0114452	-0.0349854	0.0224943	-0.00432582	-0.0232085	-0.0511907	0.0114499	-0.0604861	0.0284081	0.0269798	0.0143171	-0.0616506	0.0646301	0.00293465	-0.0378528
	0.0979331	-0.00689624	Translocation protein SEC63 homolog OS	SEC63	-0.0277947	0.0302349	0.0439154	-0.0116012	-0.0654676	0.0258915	-0.0638007	-0.00439698	-0.0128928	0.0329596	-0.00729275	0	0.0638779	0.0432419	0.0763209
	0.184879	0.0527418	SLIT-ROBO Rho GTPase-activating protein 2 OS	SRGAP2	0.175166	-0.165215	-0.0589931	0.142089	-0.0118605	-0.0584045	0.141101	-0.0405927	-0.0609025	0.0867064	-0.0463041	0.0687809	0.0490562	0.0159254	0.0923754
	0.300959	-0.0322185	G-patch domain and KOW motifs-containing protein OS	GPKOW	-0.0101559	0.0874501	-0.0186937	-0.0262406	0.0316026	-0.0337403	0.0456677	-0.00878301	0.0202138	0.0413761	-0.0367578	-0.0426733	0.0287114	0.0274786	0
	0.626766	-0.0646414	1-phosphatidylinositol 4,5-bisphosphate phosphodiesterase gamma-1 OS	PLCG1	0.0891601	-0.00720978	-0.0157909	0.00998661	0.0271386	0.0128876	0.104036	0.021652	-0.00851466	0.0213697	-0.0738462	-0.0752882	-0.0722604	-0.0745972	-0.0378911
	0.894284	-0.0331828	Ankyrin repeat and LEM domain-containing protein 2 OS	ANKLE2	0.0200501	0.00434341	0.0254522	-0.0438141	-0.0410521	0.0243196	-0.0513991	-0.0028524	0.0129822	-0.048235	-0.00578944	0.00432164	0.0894982	-0.0918777	0.0908535
	0.136121	-0.0149126	Calmodulin-regulated spectrin-associated protein 2 OS	CAMSAP2	0.091407	-0.0354272	-0.0143387	0.0540447	0.0792869	-0.0323225	0.0887441	-0.00588019	0.017414	0.0144731	0.00144204	-0.0190119	-0.056293	-0.0298314	-0.01167
	1.82114	0.0746923	Plakophilin-2 OS	PKP2	-0.00723554	-0.0338175	-0.0674003	-0.0469558	-0.0744677	-0.0248368	0.0229917	-0.0117019	-0.00707549	0.048331	0.0287042	0.0385885	0.0706652	0.0289034	0.110119
	0.155611	-0.0158953	VPS35 endosomal protein-sorting factor-like OS	VPS35L	0.0057657	-0.0440688	0.019833	-0.0527382	0.00289123	-0.0365258	0	-0.00430892	0.046731	-0.033438	-0.0725585	0.0398403	0.0100636	0.0473208	0.063503
	0.258793	0.0497768	Mitogen-activated protein kinase kinase kinase kinase 4 OS	MAP4K4	-0.00142988	0.0342672	-0.1374	-0.0100966	-0.0115793	-0.0130168	-0.0159255	0.0555441	-0.00276262	0.086386	-0.0953195	0.053701	0.0606204	0.0302521	-0.0952226
	0.278028	0.0586774	Myomegalin OS	PDE4DIP	0.173741	-0.103027	-0.0381357	0.131026	-0.0375818	-0.0148579	0.129959	0.00871174	0.0956103	0.0956383	0.0451194	0.0678532	-0.0163522	0.0159254	-0.0542203
	0.671103	-0.0723618	Nucleobindin-2 OS	NUCB2	-0.0159295	0.0371496	0.047712	-0.0261302	0.00289123	0	0	0.0231169	0.00298803	0.0397528	-0.101705	-0.0862011	0.0731346	-0.0191215	0.0129263
	0.535935	-0.0388926	Nucleoporin GLE1 OS	GLE1	-0.010112	0.00434341	0.0723508	0.017154	-0.0277279	0.0257376	-0.103147	5.64092e-05	0.0411606	-0.0144258	-0.0514528	0.0157831	0.0342158	-0.0369694	0.0229004
	0.849263	0.358158	Scaffold attachment factor B1 OS	SAFB	0.00836074	-0.483612	-0.482257	-0.0241085	-0.205072	-0.182257	0.265838	-0.0573246	0.0234737	0.241566	-0.124599	0	0.14158	0.0159254	0.0414994
	0.576076	0.132584	Histone acetyltransferase p300 OS	EP300	0.0383711	-0.202995	-0.224794	0.106599	-0.0939703	-0.0498541	0.150417	0.048589	0.0214655	0.110631	-0.0892672	-0.0130299	0.13475	0.0159254	-0.0350115
	0.0479155	0.0118921	Zinc finger CCCH domain-containing protein 14 OS	ZC3H14	-0.14052	0.0923997	-0.00430668	-0.105819	0.124453	-0.0232462	0	0.0541918	0.00154616	-0.0858214	0.0908535	-0.0217823	-0.0922447	0.0599266	0
	0.0759264	-0.00844753	Squamous cell carcinoma antigen recognized by T-cells 3 OS	SART3	-0.0595524	0.0171044	0.0645334	-0.104574	0.00999464	0	0.00568536	0.0591951	-0.172912	-0.0243693	-0.00569655	0.0268086	-0.137361	0.0455274	-0.0229689
	0.0808035	-0.0619939	Nucleophosmin OS	NPM1	-0.47611	0.175766	0.0654723	-0.471531	0.124372	0.03332	-0.300183	0.019598	-0.104686	-0.499731	0.0788769	0	-0.532014	0.127456	-0.0121861
	0.121418	0.0183841	Activator of 90 kDa heat shock protein ATPase homolog 1 OS	AHSA1	-0.0116153	0.0358947	0.0494107	0.0677885	-0.039782	0.0899342	-0.105243	0.0101907	-0.0647615	-0.0544517	0.0596976	0.123596	-0.0774387	0.0188225	-0.0160381
	0.164884	0.0117473	Pseudouridylate synthase 7 homolog OS	PUS7	-0.0570376	0.0214675	-0.0157909	0.0184615	0.00289123	-0.00287385	0.0438285	0.0788701	-0.0656701	-0.0332915	0.0143042	0.00286823	-0.0526269	0.0302098	-0.0995357
	0.376846	0.119292	G-rich sequence factor 1 OS	GRSF1	-0.279052	0.117362	-0.0157909	-0.242039	0.0273565	-0.0427169	0.210316	0.230508	-0.281183	0.0898153	0.152865	-0.0622843	-0.057745	0.318567	-0.197214
	0.11536	-0.0253842	Alkyldihydroxyacetonephosphate synthase, peroxisomal OS	AGPS	-0.069648	-0.0684378	0.156064	-0.0955053	0.0610895	0.0215654	-0.0712586	-0.0504543	0.0539025	-0.0740292	0.00144204	0.0144127	0.0651377	-0.0614333	0.165412
	0.576113	0.0720245	Serine/threonine-protein phosphatase 4 regulatory subunit 3A OS	PPP4R3A	-0.0115745	-0.0531069	-0.0868303	0.0633788	-0.029235	0	0.0300126	0.0430293	0.0453917	0.0620346	-0.0802558	0.082783	-0.0454776	0.0317241	-0.0410134
	0.267082	-0.0263275	UTP--glucose-1-phosphate uridylyltransferase OS	UGP2	0.00292658	0.0216908	0.0606799	-0.0145422	-0.0279775	0.0259433	-0.023459	0.00436176	0.0749019	-0.059131	0.00144204	0.0640038	-0.0160869	-0.00458011	0.0570309
	0.00032984	5.27511e-05	Gamma-tubulin complex component 3 OS	TUBGCP3	0.0283469	-0.0766868	0.00129978	0.0504934	0.00289123	-0.0362687	0.0185057	0.051151	-0.053665	0.0156277	-0.0978888	0.0353792	-0.0947339	0.00152726	-0.00862175
	0.61469	-0.0727558	Isocitrate dehydrogenase [NAD] subunit beta, mitochondrial OS	IDH3B	-0.0531979	0.0930876	0.0892552	-0.0819249	0.0273808	0.0415295	-0.0190119	-0.03257	0.0540828	-0.00429167	-0.0746248	-0.0102061	0.0860092	0.0517972	-0.0308376
	0.708031	0.0281209	5'-3' exoribonuclease 1 OS	XRN1	-0.0528815	-0.0233596	-0.0129057	0.0383606	-0.00870834	0.00288522	0.0356591	0.0101907	0.035611	0.0243059	-0.0218512	-0.00723882	0.00576502	-0.00590091	0
	0.3571	-0.0243924	Zinc finger FYVE domain-containing protein 16 OS	ZFYVE16	0.0549875	0.0243413	0.00136713	0.00570763	0.0509855	-0.0497531	0.0242474	-0.0635829	-0.00995526	-0.00429167	0.0467512	-0.0349409	-0.0378912	-0.0412913	-0.0334681
	1.60736	-0.0659186	Condensin complex subunit 3 OS	NCAPG	0.0593689	0.0187131	0.0128066	0.00143912	0.0413654	-0.0115997	0.0398796	-0.0189851	0.0551071	-0.0527531	-0.0410579	-0.0130561	-0.0380449	-0.0355261	0
	0.295737	0.0424072	Targeting protein for Xklp2 OS	TPX2	6.36334e-06	-0.132729	-0.0331382	0.00284093	-0.0246725	-0.0144415	0.0769433	-0.080239	-0.00707549	0.0699243	-0.0692349	-0.0393289	0.0783048	0.0187965	0.0508241
	0.487857	-0.0544613	Voltage-dependent anion-selective channel protein 1 OS	VDAC1	0.00866404	0.0386608	0.0982387	-0.0276663	0.102138	-0.0651172	-0.0116229	-0.0655627	-0.0997026	-0.0159145	0.0692796	-0.0711854	0.0385505	0.0516552	0
	0.50625	-0.0352899	Proliferating cell nuclear antigen OS	PCNA	0.0338802	0.089028	-0.0100827	0.0572536	0.0699404	-0.0479731	-0.0376628	-0.0172351	-0.165607	-0.00429167	0.0227317	-0.0114842	-0.120729	0.0428395	-0.116073
	0.0486469	0.0111567	Probable ATP-dependent RNA helicase DDX10 OS	DDX10	-0.0987271	0.087439	-0.0143658	-0.0985762	0.015665	0.00427054	-0.0215439	-0.0229761	-0.078677	-0.109234	0.0366487	0.0804017	-0.0821267	0.0159254	0.0113598
	1.07792	0.05311	Cyclin-dependent kinase 11A OS	CDK11A	-0.0234113	0.0231269	-0.055602	-0.0145422	0.00143637	-0.0264183	0	0.0741946	0.0231467	0.0287763	0.0415993	0.0330679	0.0667838	0.0159254	-0.0160869
	0.409817	-0.0329109	Protein regulator of cytokinesis 1 OS	PRC1	-0.00430374	0.00577821	0.0391353	-0.0931352	0.0729386	-0.00143625	-0.0481673	-0.0604141	0.0128831	-0.0809389	0.0228158	0	0.00286823	-0.0411749	0.0563074
	1.12034	0.0596219	Probable helicase with zinc finger domain OS	HELZ	-0.00718343	-0.08294	-0.0418644	0.00568793	-0.0290409	-0.0304653	0.059066	0.0287328	0.0128831	-0.00860462	0.0284622	0.0270203	0	0.0230851	-0.0979983
	1.33373	-0.0572071	Serine/threonine-protein phosphatase 2A 65 kDa regulatory subunit A alpha isoform OS	PPP2R1A	0.0552647	0.0526747	0.0283403	0.00575782	0.106084	-0.060521	0.0650101	-0.039816	-0.00707549	-0.0408916	0.0215397	-0.0159898	-0.0635391	-0.0612742	-0.0159898
	0.305327	-0.0194833	Acetyl-CoA acetyltransferase, mitochondrial OS	ACAT1	-0.00142988	0.0610938	0.0657867	-0.00287937	0.0428498	-0.0681481	-0.0189351	-0.00143229	-0.0496619	0.0412862	0.0315143	-0.00579972	0.010094	-0.0446574	-0.00434756
	0.449103	-0.0445784	Rho GTPase-activating protein 21 OS	ARHGAP21	0.0567113	-0.0397343	0.028384	0.0243284	-0.0426791	0	0.060918	-0.0175683	0.073134	0.00580236	-0.0927288	-0.0014477	0.0286543	0.00284317	-0.0307123
	0.243227	0.031781	UHRF1-binding protein 1-like OS	UHRF1BP1L	0.0479583	-0.084466	-0.0129228	-0.00432582	0.0143301	-0.0304653	0.07278	-0.0710054	0.0684316	0.0381437	-0.0526744	0.0604433	-0.0556078	-0.102186	-0.014427
	0.966925	0.0745009	DmX-like protein 2 OS	DMXL2	-0.0723237	-0.0277178	-0.0157909	0.0742075	-0.0335977	-0.02032	0.00431735	0.0116311	-0.00707549	-0.027538	0.0662612	0.0689472	-0.036489	-0.0339288	0.0200379
	0.155398	0.102293	Drebrin OS	DBN1	-0.151599	0.313908	-0.17935	-0.028548	0.155195	-0.31034	0.145533	0.220739	-0.25369	-0.00429167	0.459372	-0.165241	0.315609	0.20293	-0.123758
	0.0600448	0.0095389	Shugoshin 2 OS	SGO2	0.0430967	-0.0476379	0.0244864	-0.00432582	-0.0206395	-0.0429361	0.0655882	-0.0177952	0.0146412	0.110624	-0.0414941	-0.0205684	0.125652	-0.000210522	0.0388579
	0.0809427	0.0143574	E3 ubiquitin-protein ligase ZNF598 OS	ZNF598	0.111559	-0.0772546	-0.0350172	0.0715098	0.00142125	0.013162	0.179362	0.0306133	0.0491125	0.0645578	-0.0177843	-0.00441415	0	0.0144556	-0.0266898
	0.0264246	0.00156597	Probable ATP-dependent RNA helicase DHX37 OS	DHX37	-0.00142988	0.0384915	-0.0288077	-0.0173428	-0.0159488	0.0100438	-0.0246868	-0.0203668	0.0396728	-0.00285248	0.00862319	0.00718112	-0.00866483	-0.0518745	0.0228551
	1.07697	-0.0488886	Protein phosphatase 1 regulatory subunit 21 OS	PPP1R21	0.0386474	-0.0161208	0.0299219	0.0497992	0.00289123	-0.0442127	0.0130038	0.0375071	0.113973	-0.0130265	-0.0563031	-0.0248874	-0.0189928	-0.0357895	0.0428979
	0.184678	0.0304143	RNA-binding protein 25 OS	RBM25	0.0437022	-0.130727	-0.0359887	-0.047959	-0.0766243	-0.0333333	0.0437429	0.0101907	0.0504997	0.0436148	0.00716127	-0.0825463	0.0658114	-0.047033	0.0199193
	0.459021	-0.0370777	(E3-independent) E2 ubiquitin-conjugating enzyme OS	UBE2O	0.0663412	-0.00435636	0.00999771	-0.0173952	0.0581951	0.0100836	-0.0500067	-0.00872556	-0.00707549	-0.0276085	-0.051561	0.0399191	0.022946	-0.00739145	0.00433004
	0.257533	-0.0461535	Nucleobindin-1 OS	NUCB1	-0.0406005	0.0256538	-0.0157909	0.0476813	-0.0274825	0.0478595	0.00428734	-0.0245748	-0.0521407	0.0791244	-0.142948	-0.105375	0.0213104	0.0344128	-0.0391706
	1.28056	0.263574	Structural maintenance of chromosomes protein 6 OS	SMC6	-0.0325204	-0.0988586	-0.163731	-0.118583	-0.0417318	-0.0736151	0.218411	0.0101907	0.0262244	0.0347221	0.33475	0.126141	0.046124	0.0492254	-0.0720748
	0.331764	0.0456523	RNA-binding protein 27 OS	RBM27	0.0159001	0.0086955	-0.0555616	-0.00432582	0.0259518	-0.00728264	-0.0102062	0.0671652	-0.00998427	0.102105	-0.0669873	0.0708735	0.0583705	-0.0449067	-0.00728264
	0.467463	0.0496807	Cap-specific mRNA (nucleoside-2'-O-)-methyltransferase 1 OS	CMTR1	0.0213126	-0.107318	-0.00864536	-0.0100679	0.0114617	-0.0406828	-0.0129518	0.0301101	0.00291869	-0.0215869	0.0631411	0.0128368	-0.0689574	0.0159254	-0.0451106
	0.483203	0.0412336	Nucleolar GTP-binding protein 2 OS	GNL2	-0.00288057	-0.04132	-0.00855929	-0.0680609	0.0513658	-0.00290272	0.0287114	-0.0280092	0.00447784	-0.0217968	0.0927378	0	0.0272893	0.011569	0.063815
	0.107398	-0.0131562	Breakpoint cluster region protein OS	BCR	0.0892479	-0.0306326	0.0309574	0.0114259	0.00576793	-0.109132	0	-0.0262614	-0.0509297	-0.034849	0.0257136	0.0592393	-0.0408887	-0.0383561	0.0578567
	0.88978	-0.0403237	Signal recognition particle subunit SRP68 OS	SRP68	-0.0144467	0.0496972	0.00564631	-0.00432582	0.0271627	0.0299239	0.0453537	0.0116299	-0.0200923	-0.0173084	-0.0453838	-0.017382	-0.073849	0.0173647	-0.0423705
	0.00338187	0.000403401	Plakophilin-4 OS	PKP4	0.0465703	0.00434341	-0.0536056	0.0367149	-0.0874455	0.0368489	0.0549262	-0.0439259	-0.0448902	0.035353	0.0143042	-0.0511389	0.0410408	-0.0130744	-0.0949289
	0.226	-0.0166413	Dipeptidyl peptidase 3 OS	DPP3	-0.00432979	-0.0160794	5.52054e-05	0.0621956	0.0115561	0.015846	-0.0101751	0.0101907	0.0868484	-0.0159262	-0.0759169	0.0215653	-0.060645	0.0115735	0.0442185
	0.414328	0.250307	Annexin A1 OS	ANXA1	-0.0615814	0.192671	-0.627585	0.00997261	0.00289123	0	-0.00143763	0.0202143	0.0520481	-0.0855709	0.175831	0.164166	-0.0797598	0.123867	-0.13234
	0.0555009	0.00510201	Golgin subfamily A member 5 OS	GOLGA5	0.0257242	0.0413742	-0.00286481	-0.0290626	0.0580869	-0.0115881	-0.00144348	-0.0867712	-0.0376946	0.0770479	0.0257616	-0.0232698	0.0285691	0.0159254	-0.0877334
	0.743107	0.0468898	Signal-induced proliferation-associated 1-like protein 3 OS	SIPA1L3	-0.00863991	-0.0877117	0.00278772	-0.00432582	-0.045374	-0.0408476	0.0143125	-0.0262246	0.0214089	0.0256022	0.0143294	0.00717393	0.102696	-0.0234433	-0.0202791
	1.05327	-0.0751939	Leucine-rich repeat-containing protein 47 OS	LRRC47	0.0834589	0.0558735	-0.0157909	-0.0233959	0.0445449	0.0487152	0.0683061	0.0603141	-0.0365193	-0.0547096	-0.00293649	-0.0443942	-0.0534393	-0.00462195	0.0835142
	0.16693	0.135889	Heterogeneous nuclear ribonucleoprotein L OS	HNRNPL	-0.358937	0.242071	-0.176339	-0.367302	0.324819	0	0.0127234	0.287121	-0.470239	-0.385646	0.480363	0.0197439	-0.529253	0.29051	-0.2205
	0.0379153	0.00487433	Cytochrome b-c1 complex subunit 2, mitochondrial OS	UQCRC2	-0.086013	0.0100969	0.0627425	-0.0752197	-0.0335975	0	-0.0468733	0.0359029	-0.0420869	0.00289689	0.00288264	-0.00433014	0.106915	-0.010253	0.044001
	0.173393	0.0198424	RuvB-like 1 OS	RUVBL1	0.0356742	-0.0774387	0.0269376	0.0579175	-0.0130986	-0.0203815	-0.0159898	0.0101907	-0.0333337	0.0537923	-0.0277633	0.0186712	0	-0.0355787	0.0580839
	1.13275	-0.0674503	26S proteasome non-ATPase regulatory subunit 6 OS	PSMD6	0.00567354	0.050592	-0.0229293	0.00984587	0.00431461	0	-0.118685	0.0369994	-0.0445877	-0.0653826	-0.0821097	-0.0215224	-0.0790315	0.0258604	0.0127609
	0.703296	-0.0383566	Glutamate dehydrogenase 1, mitochondrial OS	GLUD1	-0.00142988	0.0777647	0.0298318	-0.0469558	0.0414797	-0.0366744	-0.0651842	0.0174149	-0.0392995	0.015846	-0.0116536	-0.0130956	0.0679042	-0.0103857	0.0526226
	0.502782	-0.0193075	Rapamycin-insensitive companion of mTOR OS	RICTOR	0.00859378	-0.0246857	0.00135046	0.017069	0.0114871	-0.0393288	0	0.0159271	0.0298096	-0.0510227	-0.0100995	-0.0115416	-0.0691685	0.00438388	0.0298647
	1.49603	-0.0679818	U4/U6 small nuclear ribonucleoprotein Prp3 OS	PRPF3	0.0397318	0.0384915	0.0434484	-0.0888221	0.0342245	0.0313334	-0.034976	-0.00864934	-0.0539012	-0.00429167	-0.0086721	-0.0693098	0.0256867	-0.0294139	0.0341483
	0.209945	0.0510022	Pleckstrin homology-like domain family B member 2 OS	PHLDB2	0.127978	-0.176908	-0.0201648	0.0886925	-0.0611066	-0.0932064	0.134722	-0.0538073	0.140846	0.0941761	-0.0117199	0.0014551	0	-0.0602988	0.0430259
	0.0686017	-0.0111621	Ubiquilin-1 OS	UBQLN1	-0.0811082	0.0825727	0.0405167	0.0127983	-0.107451	0.0171241	-0.105701	0.0230528	-0.00707549	-0.0347568	0.0591294	-0.0158777	-0.0275359	0.0555701	-0.0334005
	0.0460406	-0.00845745	Ubiquilin-2 OS	UBQLN2	-0.0816003	0.108781	0.0324927	-0.00288247	0.0870372	-0.0277029	-0.0395284	0.0458498	-0.0705496	-0.0334674	0.0677683	0	-0.0832269	0.0863836	-0.0862899
	0.0353762	-0.00574683	Glucosidase 2 subunit beta OS	PRKCSH	-0.0400229	-0.00152715	0.129017	-0.00432582	0.017464	0.046124	-0.038593	-0.00749328	-0.0144175	0.0629557	0.0102033	-0.00293236	0.0921937	0.00858335	0.0574281
	0.305045	-0.0374899	Hyaluronan mediated motility receptor OS	HMMR	-0.00430969	-0.0261833	0.0516502	0.0423764	0.0100652	0.0439146	0.0100336	-0.00717401	-0.0186288	-0.00429167	-0.116915	0.0298941	-0.0798416	-0.0518054	0.0453092
	0.778616	0.152779	Interleukin enhancer-binding factor 2 OS	ILF2	-0.21912	0.0267762	-0.130444	-0.230255	0.00289123	0.0196479	0.249785	0.196818	-0.321604	0.00976968	0.15288	-0.0271004	-0.227583	0.187576	-0.30228
	0.150404	0.0584235	Transducin beta-like protein 3 OS	TBL3	-0.115133	0.0655075	-0.117255	-0.153807	0.0198311	-0.00997414	-0.0757952	0.0983218	0.0238306	-0.259961	0.1459	0.122451	-0.191023	0.0412614	0
	0.779537	0.182995	Disks large homolog 5 OS	DLG5	0.0223014	-0.301836	-0.221159	0.0386602	-0.22373	-0.134129	0.10319	-0.0110779	0.0386404	0.0603895	-0.0781251	0.0660263	0.103191	-0.0740906	0
	0.246144	0.0264499	Ubiquitin carboxyl-terminal hydrolase 15 OS	USP15	-0.0645167	0.024302	-0.0172271	-0.00432582	-0.0586966	0.0521599	-0.0556078	-0.0261511	-0.00277546	0.00143895	-0.0482103	0.0686794	-0.0246125	0.0159254	0.0270203
	0.258569	0.0570748	Zinc finger CCCH domain-containing protein 11A OS	ZC3H11A	-0.142765	0.0462444	-0.0157909	-0.164541	0.00289123	-0.054884	0.102556	0.102148	-0.100752	0.132181	0.0295108	-0.102779	-0.141335	0.0286241	-0.153894
	0.460196	-0.0314773	Condensin-2 complex subunit G2 OS	NCAPG2	-0.00142988	0.0739015	0.0384415	-0.00432582	-0.00147835	0.0401573	0.0373258	0.0087355	0.010272	0.0443271	-0.0220169	-0.00582899	-0.0205055	0.00570918	-0.0338434
	0.347062	0.302229	Annexin A5 OS	ANXA5	-0.00142988	0.101915	-1.01719	-0.00432582	0.00289123	-0.0140889	-0.0383604	0.0543725	0.0970329	-0.0984295	3.93835e-05	0.0883697	-0.0470253	0.0573851	-0.0851862
	0.129208	-0.0258821	Piezo-type mechanosensitive ion channel component 1 OS	PIEZO1	0.0344422	0.0627142	0.0865509	0.0201637	-0.0413668	0.0387035	-0.0653857	0.0517203	-0.0275603	0.175768	-0.0624241	-0.00728264	-0.0472573	0.0159254	-0.105463
	1.77632	-0.0504035	Switch-associated protein 70 OS	SWAP70	0.0340888	0.00434341	0.0225317	0.0114102	0.0114957	0.0355188	0.0550336	-0.0262245	0.0396268	-0.0245709	-0.048311	-0.0173647	-0.115238	0.00582155	-0.0632153
	0.0655301	0.0334424	RNA-binding protein 28 OS	RBM28	-0.00142988	0.0545777	-0.226398	-0.107314	0.0198311	-0.126047	0.0419824	0.0452602	-0.0635455	-0.306476	0.230715	0.00283733	-0.0863096	0.106726	-0.00711732
	0.231815	-0.0455318	Plexin-B2 OS	PLXNB2	0.0941291	0.021673	-0.0274609	0.0272883	0.0751473	-0.0234353	-0.033809	0.0145426	-0.0831422	0.120876	-0.0823028	-0.0868274	0.129158	0.0159254	-0.0308376
	0.254087	-0.0402233	Ephrin type-A receptor 2 OS	EPHA2	-0.0499408	0.0872069	0.0900914	-0.0573289	0.00289123	0.0923866	-0.209679	-0.00433807	-0.105785	-0.0830172	0.0455734	0.0441313	-0.048511	0.136509	0.0650099
	0.317744	0.0280035	Ral GTPase-activating protein subunit alpha-1 OS	RALGAPA1	0.0682654	-0.0445663	-0.0172489	0.0928763	0.00143328	-0.00877029	0.0373998	-4.65221e-05	0.0117456	0.048644	0.00725932	0.0345574	-0.00437852	-0.0135184	0
	1.88516	0.277707	Junction plakoglobin OS	JUP	-0.0684056	-0.160319	-0.220118	-0.0396589	-0.0964368	0.10785	-0.0533294	0.142131	-0.0725285	0.13559	0.207117	0.0415709	0.0764708	0.108853	0
	0.0867166	-0.00755385	Zinc finger homeobox protein 4 OS	ZFHX4	0.0227224	-0.0526413	0.0055406	0.0463497	-0.040742	-0.04807	0.0170904	-0.0393613	-0.00707549	0	-0.057034	0.00999413	0.0929303	-0.0818716	-0.0260212
	0.483558	0.0467644	Lysine-specific demethylase 2A OS	KDM2A	-0.0556565	0.0243414	-0.0566384	-0.121122	0.00289123	-0.00143918	0.0143125	-0.0440359	0.0242268	-0.0377596	0.0743633	0.0157361	0.0770179	1.56503e-05	0.0071741
	0.658243	-0.0219609	Kinesin-like protein KIF2C OS	KIF2C	-0.00142988	0.0229592	0.0268116	-0.057167	0.0732119	-0.00577649	-0.0953209	-0.0145209	0.0383229	-0.0187765	0.0186342	-0.0173994	0	-0.00293331	0.00575354
	0.530022	-0.0461648	Beta-adducin OS	ADD2	0.00714895	0.0114962	0.0432177	0.0282868	0.0687663	-0.0260473	0.0562525	0.0101907	-0.136	0.0297225	-0.0115228	-0.0948313	-0.0260473	-0.0546072	-0.0510871
	0.859877	-0.0400637	RAB11-binding protein RELCH OS	RELCH	0.0198179	0.0199555	0.0236217	0.0225353	0.0339484	-0.0552712	0.0366328	-0.0795931	-0.00707549	-0.0595628	0.0142282	-0.0114614	-0.0701753	-0.0738581	-0.0597265
	0.24266	0.0319002	Golgin subfamily A member 1 OS	GOLGA1	-0.0968494	0.0129736	0.0212399	0.0214118	-0.0530001	0.0114958	-0.0291464	0.058427	-0.00707549	0.0811331	-0.0306515	-0.017417	0.0186342	0.0144821	-0.013043
	0.452339	-0.0470904	CCR4-NOT transcription complex subunit 10 OS	CNOT10	0.134356	-0.00586266	0.0383875	0.00147383	-0.0383736	-0.0102061	0.0429405	-0.0236184	-0.0143582	-0.0247765	0.0330561	0.0173297	0.0244896	0.0159254	-0.0487593
	0.274185	-0.0257641	Exportin-4 OS	XPO4	0.0199438	3.04406e-05	0.00558275	0.0212848	-0.0920376	-0.0129778	-0.0319321	0.0101907	0.0227598	-0.0809389	-0.0187966	0.0480002	0.0185422	-0.0471613	0.0241997
	0.893904	0.0877517	MORC family CW-type zinc finger protein 3 OS	MORC3	0.0354915	-0.118705	-0.0375294	0.0381929	-0.0815183	-0.0130039	-0.0512426	-0.0455301	0.0143405	0.0686295	0.0369609	0.0369215	0	-0.00873663	0.0508741
	0.665874	0.100666	RNA-binding protein 6 OS	RBM6	0.0652879	-0.118416	-0.0842203	-0.0101491	-0.0793145	-0.0352969	0.0443501	-0.0430843	0.108737	0.130171	0.0344768	0	0.105046	-0.000145247	0.0101343
	0.191817	-0.0149114	N-alpha-acetyltransferase 16, NatA auxiliary subunit OS	NAA16	-0.0057689	0.0229959	0.0057102	-0.0246868	0.00577667	-0.0410134	0.0496796	-0.0204595	0.0675025	-0.0527531	-0.0145316	0.0454877	0.0257629	0.0159254	-0.0619658
	0.105382	0.0116097	Protein Shroom2 OS	SHROOM2	0.0287923	0.00434341	-0.0289395	0.0817675	-0.0146671	-0.0473057	0.0626121	-0.0132683	0.0174386	0.0818018	-0.0398649	-0.00291151	0.0695581	-0.0586876	0.0202183
	0.36276	0.132705	GTP-binding protein 4 OS	GTPBP4	-0.211705	0.217108	-0.0891768	-0.199476	0.144636	0.0781562	-0.059624	0.0505081	-0.100574	-0.00429167	0.269821	0.0488121	-0.153951	0.208388	-0.0429802
	0.388588	-0.0369618	Nucleoporin p54 OS	NUP54	0.0677877	0.0315785	0.00147005	-0.00867348	0.00289123	-0.0381222	0.0553586	-0.00289169	0.00158069	0.0663042	-0.0471183	-0.0292349	0.0427707	-0.0461672	-0.0396086
	0.0343209	-0.00325723	E3 ubiquitin-protein ligase UHRF1 OS	UHRF1	0.0242822	0.00578386	-0.0671376	0.0396751	-0.0380389	-0.00288531	-0.0784829	0.0101907	-0.033254	-0.00429167	0.00432181	-0.0468734	0.113591	0.0302665	0.0114844
	0.45848	0.0359884	SURP and G-patch domain-containing protein 1 OS	SUGP1	-0.0421126	0.0171802	-0.0892637	-0.0960034	0.0256337	0.00429163	0.0423522	-0.0557643	7.01672e-05	0.0212687	-0.0274996	0	0.0534394	-0.00136963	-0.0115069
	0.904141	0.288638	Heterogeneous nuclear ribonucleoprotein R OS	HNRNPR	-0.300444	0.0212999	-0.295696	-0.342334	0.0254557	0.0056744	0.259477	0.243305	-0.434007	-0.00429167	0.305349	-0.00998401	-0.200994	0.412366	-0.338008
	0.581743	0.0449031	MICAL-like protein 1 OS	MICALL1	-0.0497929	-0.0787124	0.0099212	-0.0159022	-0.0424941	0.014341	-0.0101244	0.0101907	0.0369255	0.0270726	-0.0394883	0.028541	0.00862165	-0.0354215	0.106915
	0.532209	0.0489739	Protein timeless homolog OS	TIMELESS	-0.00142988	0.00863071	-0.0997694	0.0226147	-0.0690018	0.00285981	0.0450879	0.0690842	-0.041841	0.054602	-0.0187359	0.0184872	-0.0406421	-0.0232453	-0.113094
	0.223444	-0.0253307	Obg-like ATPase 1 OS	OLA1	0.0085442	-0.048071	0.00831355	-0.0493457	0.0114446	-0.0230605	0.0241045	0.0101907	0.0545038	-0.111097	-0.0216185	0.02551	-0.065821	-0.0454129	0.0212896
	0.167888	0.0317117	Adseverin OS	SCIN	-0.0247469	0.015862	-0.0568461	0.0634453	0.030099	-0.0925314	-0.00579411	0.040233	-0.0496186	-0.0513084	0.145763	-0.0650507	0.0580839	0.0216962	0
	0.539396	-0.0441755	Cytosolic non-specific dipeptidase OS	CNDP2	-0.00432677	0.00434341	0.017113	0.018643	-0.0131146	0.0497776	-0.0130824	0.0345829	0.0342898	-0.0618593	-0.0850262	0.0314887	-0.0189351	-0.00594503	0.0719733
	0.880727	-0.0597811	Fascin OS	FSCN1	0.0438347	0.0285669	0.0210942	0.0603041	0.0228695	0	-0.084323	0.0679344	-0.00995249	-0.090139	-0.00287532	0.00716675	-0.0996384	-0.00433341	-0.0556642
	0.290907	-0.0275051	Eukaryotic initiation factor 4A-II OS	EIF4A2	-0.0043297	0.00434341	0.0242072	0.0538724	-0.0683674	0.139346	-0.0576269	-0.101188	-0.00707549	-0.0100973	-0.0881951	0.039998	0.0428131	0.0629508	0.0343515
	0.38785	-0.0481235	Pyridoxal-dependent decarboxylase domain-containing protein 1 OS	PDXDC1	0.0312792	0.0384577	-0.0331557	-0.0260647	0.00289123	0.021416	0.0157359	-0.0174008	0.0740273	-0.0902271	-0.0753623	0.0578001	-0.0467786	-0.0249221	0.00287372
	0.792421	0.0698976	Cullin-4A OS	CUL4A	-0.0337524	0.0245415	-0.0348029	-0.0366484	0.00289123	0.091474	-0.0714795	0.0418047	0.0624141	-0.0159616	0.0860816	0.095559	-0.0593176	-0.0283325	0.0144559
	0.573938	-0.17204	Nexilin OS	NEXN	-0.102713	0.217873	0.127845	-0.138381	0.0384098	-0.0497531	-0.0692391	-0.0144714	0.0740274	-0.27743	0.00144204	0.00287389	-0.010104	0.0187994	0.0536485
	0.786453	-0.0602285	Cell division cycle protein 27 homolog OS	CDC27	-0.0246061	0.0523908	-0.0389671	0.019898	0.0200325	0.111936	-0.0511907	0.0230657	-0.00133908	-0.0303913	-0.102823	-0.0586541	-0.0797598	0.0611904	0
	0.589214	0.0705641	Clathrin interactor 1 OS	CLINT1	-0.0368714	0.0545167	-0.112308	-0.00432582	-0.0490901	-0.0399337	-0.0429361	0.0841182	0.0599059	-0.00721212	0.0614439	0.0627978	0.0794605	0.121381	-0.00584686
	0.44716	0.0395262	Mitogen-activated protein kinase kinase kinase 4 OS	MAP3K4	0.0469013	-0.0263378	-0.0598237	0.0327781	-0.0501118	-0.00144641	-0.0203815	0.0101907	0.0115958	-0.0028468	0.0143939	0.0677711	-0.0306813	-0.00592284	0.052519
	1.37868	-0.0770358	Kanadaptin OS	SLC4A1AP	0.0229138	-0.00580127	-0.0273904	-0.0632799	0.0300722	0	0.0468864	0.0806487	0.0537231	-0.0602399	-0.123695	-0.0574503	-0.0115996	0.050175	0.073206
	0.719869	-0.0494993	V-type proton ATPase subunit B, brain isoform OS	ATP6V1B2	0.019986	0.0158047	-0.0463176	0.0325955	0.00719977	-0.0231997	0	-0.0485233	0.0713054	-0.0978807	-0.0394055	-0.0217386	0.00287389	-0.00727417	0.0605612
	0.256941	-0.0233749	Proline-, glutamic acid- and leucine-rich protein 1 OS	PELP1	0.0215161	-0.0116464	0.0941157	-0.046869	0.0201349	-0.0833129	0	-0.0160674	-0.0186869	0.0243342	0.0343132	-0.0247867	0.0869526	-0.0491251	0.00144479
	0.583513	-0.0792222	WD40 repeat-containing protein SMU1 OS	SMU1	-0.00142988	0.119377	0.0628191	-4.21358e-06	-0.0159868	0.0100638	-0.150401	0.054235	-0.039169	-0.112095	0.0566377	-0.0014434	0.0328061	0.0101431	-0.0454315
	0.726141	0.153009	Zinc finger protein 462 OS	ZNF462	0.0480065	-0.22742	-0.129353	0.0698903	-0.107565	-0.102721	0.0618796	-0.0410001	0.0395811	0.156022	-0.00576061	0	0.107941	0.0429722	-0.048216
	0.555049	-0.0556731	Kinetochore protein NDC80 homolog OS	NDC80	0.0614577	0.00434341	-0.0461037	0.0113018	0.0283762	-0.0186899	0.0184508	-0.00272256	0.00572339	-0.0433836	-0.106792	0.00285398	-0.0672502	-0.0815711	0.0113824
	0.259978	-0.0428932	Calpain-2 catalytic subunit OS	CAPN2	-0.00142988	0.0711985	-0.0143658	0.00420263	-0.0612391	0.0449125	-0.182094	0.0229643	-0.084682	-0.124648	-0.0317247	0.0830956	-0.0686084	-0.0114181	0.072289
	0.0880504	-0.00947273	Intraflagellar transport protein 74 homolog OS	IFT74	0.0312794	0.00865208	-0.0157909	0.0283833	0.00576502	-0.0159096	-0.00720987	-0.0218059	-0.0553405	0.0631495	-0.00721419	-0.0602129	-0.0722604	0.0401728	0.00860455
	0.185548	-0.024598	Polypeptide N-acetylgalactosaminyltransferase 2 OS	GALNT2	-0.0175495	0.108341	0.0427528	-0.0714401	-2.61416e-05	0.10806	-0.129511	0.011647	-0.0454709	-0.026318	-0.00293649	0.0890051	0.0571438	0.0159254	0.0599425
	0.769931	-0.0352126	Protein Hook homolog 3 OS	HOOK3	0.0399355	0.024461	0.00147005	-0.0306105	0.0215812	-0.0116229	0.0343176	0.00874285	-0.0172404	-0.0409289	-0.0189599	0.0201176	-0.0277589	0.0601002	0
	0.649245	-0.0520939	COP9 signalosome complex subunit 4 OS	COPS4	-0.033556	0.0679085	0.0587873	-0.00432582	0.0343174	0.00863891	0.0257631	-0.0442572	-0.0157664	0.0115071	-0.0380863	-0.0365629	-0.00289126	-0.032536	0.0172264
	0.0997185	-0.00898722	THO complex subunit 1 OS	THOC1	0.00580168	0.0014405	0.039677	0.00578814	0.0914623	0.010114	-0.0145729	-0.00438215	-0.0423007	-0.0115596	0.0652574	-0.0337403	0.0329692	-0.0417605	0
	1.05466	1.18869	Keratin, type II cytoskeletal 6A OS	KRT6A	-0.00142988	-0.562895	-1.10973	-0.479446	-2.07968	0.853732	1.27296	0.647111	0.00535402	0.889342	1.19709	-0.19443	-0.450543	-0.238929	1.04304
	0.719389	0.0675613	Probable ATP-dependent RNA helicase DDX20 OS	DDX20	0.0255374	-0.102682	-0.101374	0.0504934	0.0312639	-0.0231067	-0.030404	-0.00565537	0.0085984	0.0198603	0.00430466	0	-0.0421571	0.037257	-0.031868
	0.0487276	0.0122003	Poly(rC)-binding protein 2 OS	PCBP2	-0.0264186	-0.0460745	0.108404	0.00583902	0.0245863	-0.0309317	-0.0117055	0.0174587	-0.00707549	-0.116373	0.109502	0.0793824	0	-0.0120318	0.102641
	0.523061	-0.0248433	Rabankyrin-5 OS	ANKFY1	0.0283761	0.0285192	-0.0157909	0.0127814	0.0185807	-0.0856713	0.0241757	-0.08311	-0.00994651	-0.0405968	0.00573795	0.00143328	-0.0115186	0.0116168	-0.0202182
	0.149846	-0.0426721	40S ribosomal protein SA OS	RPSA	-0.148922	0.0334897	0.0566668	-0.142531	0.0196184	-0.0070271	-0.19485	0.0129921	0.0371064	-0.228321	0.0415387	0	-0.127444	-0.0383606	0.026396
	0.288568	-0.045006	Phosphoglucomutase-1 OS	PGM1	0.034442	0.0472839	-0.0157909	0.119509	0.00289123	0.117153	-0.0397706	-0.00147938	-0.0128987	0.0498871	-0.142031	0.0230606	-0.033809	-0.0193716	0.00435199
	0.217119	0.035023	Eukaryotic peptide chain release factor GTP-binding subunit ERF3B OS	GSPT2	-0.0971462	-0.0382431	0.0901938	-0.00867348	-0.0131145	0.0300722	0.0272351	0.0613656	-0.00707549	0.0286123	-0.0351951	0.0664563	0.0385505	0.00284317	-0.0941708
	0.804189	-0.0800442	Eukaryotic translation initiation factor 3 subunit E OS	EIF3E	0.0902229	-0.00295407	0.10427	0.0115997	0.00289123	-0.0220038	0.00581144	-0.0416839	0.0845773	-0.0682897	0.0402227	-0.0205265	0	-0.0726296	0.0682387
	0.763356	0.0490551	Katanin p60 ATPase-containing subunit A1 OS	KATNA1	-0.0277145	0.0443019	-0.0524282	0.0496395	0.0101084	0.0609182	0	-0.045872	-0.00852331	0.0328492	0.0300964	0.0483789	-0.0636042	0.00576057	-0.0233404
	1.02328	-0.071495	Cullin-5 OS	CUL5	0.0819209	0.0794343	-0.0157909	0.00292744	0.040217	-0.0503143	0.0833508	0.00290067	-0.0513787	-0.0115817	-0.0234957	-0.0338433	0.00869977	-0.0164297	0.0667838
	1.02136	-0.0397508	U2 snRNP-associated SURP motif-containing protein OS	U2SURP	0.00858386	0.00721158	0.00840879	-0.00432582	0.0228498	-0.0334006	-0.0363418	-0.0129624	0.0114665	0.00143912	-0.0348997	-0.0615877	0.0549262	-0.0218893	-0.0202385
	0.569201	0.0846101	Protein PRR14L OS	PRR14L	0.0479583	-0.145269	-0.103074	0.0353188	-0.0692216	-0.0736228	0.121098	0.0101907	0.0381449	0.0780112	-0.0202529	-0.00431297	0.0284285	-0.0959672	0.015705
	0.0301093	0.00407517	L-lactate dehydrogenase B chain OS	LDHB	6.36334e-06	-0.0678433	0.039189	0.0156524	-0.0115504	0	-0.064653	-0.0203053	0.0479044	-0.070448	0.0157405	0.0382851	-0.0467311	-0.0668749	0.0945455
	0.0659631	0.0213425	CD109 antigen OS	CD109	-0.223589	0.0511972	0.0310631	-0.2054	0.00289123	0.0790343	-0.28904	0.029668	-0.00707549	-0.165663	0.0455814	0.0427804	-0.122732	0.0505241	-0.0225865
	0.00551903	-0.000508528	Bromodomain-containing protein 4 OS	BRD4	-0.0160028	0.0230706	0.0100749	-0.0365826	0.0928255	-0.0131089	0.0072316	0.00146472	-0.046765	0.0553558	0.00144204	-0.0411807	-0.0278154	0.0601876	0.030132
	0.584966	-0.0630884	Syndetin OS	VPS50	0.0322861	-0.0610797	0.0386042	0.028001	0.00431169	0	-0.0287113	0.0172799	0.0112849	-0.101291	-0.0894896	0.0113264	-0.112283	-0.0406013	-0.0447495
	0.86246	-0.0683904	WASH complex subunit 4 OS	WASHC4	-0.00142988	0.115429	0.0145828	0.0627884	-0.0296299	0.0796173	-0.0102683	0.0814844	0.018998	-0.0293569	-0.0162058	-0.0310269	-0.0295341	0.0605409	-0.0102682
	0.581276	0.0409581	Transducin-like enhancer protein 3 OS	TLE3	-0.0291889	0.0315785	0.0128635	0.0271627	-0.0278211	-0.0351536	0.00289123	-0.0309061	-0.0843546	0.0524589	0.0871164	-0.0014477	0.0747239	0.0159254	-0.0396086
	0.0141196	0.00232036	Phosphoacetylglucosamine mutase OS	PGM3	0.0847477	-0.0520654	-0.0201649	0.058348	0.0430884	0	-0.0190505	-0.00150297	0.0777301	-0.0637314	0.0345429	0.048667	-0.0518745	-0.0134883	0.0598833
	0.859222	0.0398903	Protein ITPRID2 OS	ITPRID2	-0.0307242	-0.0219946	0.0100749	0.0328885	-0.0204965	-0.0591958	0.0187272	-0.00438223	-0.0304632	-0.00429167	0.0244566	0.0568623	0.11291	0.0317873	-0.0175051
	0.279922	0.121609	Nucleolar protein 58 OS	NOP58	-0.00142988	0.175561	-0.285239	-0.0758791	0.0985436	-0.0205055	0.0612187	0.135479	-0.131549	-0.125598	0.256699	0.122619	-0.0869175	0.0868687	-0.130829
	0.00321461	0.000459474	Probable ATP-dependent RNA helicase DDX6 OS	DDX6	0.0341237	-0.0276854	-0.0157909	0.0142712	0.0157917	-0.106029	0.0242716	-0.0366351	0.0143616	-0.0202171	0.0785347	-0.0662917	0.135932	-0.0777599	-0.0276191
	1.25077	-0.0740627	Pyruvate dehydrogenase E1 component subunit beta, mitochondrial OS	PDHB	0.0288527	0.0459971	0.115074	-0.0307983	0.061435	-0.010237	-0.0640642	0.0160079	-0.0484672	-0.00574964	0.00144204	-0.0279572	0.118836	0.0173819	-0.0117055
	0.354707	-0.0217816	Teneurin-3 OS	TENM3	0.0659454	0.00434341	0.0543246	0.0213097	-0.0602598	0.00573624	-0.0676618	-0.0261879	0.00152021	0.0199319	-0.0100996	0.0494363	-0.0158937	-0.0293221	-0.110457
	0.562275	0.29672	Heterogeneous nuclear ribonucleoproteins A2/B1 OS	HNRNPA2B1	-0.205978	0.127081	-0.322874	-0.230849	0.031717	-0.0978729	0.0998268	0.0908724	-0.211624	-0.0561662	0.544556	0	0.00290873	0.36468	-0.202872
	0.0658567	-0.00927384	Protein O-mannosyl-transferase TMTC3 OS	TMTC3	-0.00142988	0.0696735	0.0243264	-0.0057796	0.00434341	0.00145218	-0.027872	-0.00294485	-0.107857	0.108837	-0.00730165	-0.0367867	0.0694896	0.0644959	-0.00874373
	0.820239	-0.0439599	Coiled-coil domain-containing protein 186 OS	CCDC186	0.00289174	0.00434341	-0.0129084	-0.00432582	0.0300454	0.0129261	0.126973	-0.0101498	0.0355687	-0.00573514	-0.0893609	-0.0424569	-0.027675	0.00433724	-0.0365259
	0.0571864	-0.00672635	Sorting nexin-4 OS	SNX4	-0.106019	0.0172568	-0.0172328	0.0171326	0.0412895	0.0661968	-0.0305884	0.0130703	0.0508378	-0.0751854	-0.0350469	-0.0159415	-0.0101243	0.0159254	0.0398009
	0.0818204	-0.0137263	Alpha-aminoadipic semialdehyde synthase, mitochondrial OS	AASS	0.0482497	0.00434341	0.00428683	0.0369577	-0.0381223	-0.0203609	-0.0574502	0.0259893	-0.102594	0.11883	-0.0665663	-0.0365629	0.0759488	0.0946117	-0.0862899
	0.0811666	-0.0131326	Phosphoglycerate mutase 1 OS	PGAM1	-0.0479257	-0.0333194	-0.0100829	-0.0215866	0.00289123	0.0873788	-0.0361959	-0.0631329	0.0156223	-0.154866	0.0241398	0	0.00713149	-0.0144176	0.0353099
	0.0568738	0.00410068	Protocadherin Fat 1 OS	FAT1	0.0525357	-0.00436507	-0.0274138	0.0129348	-0.0145785	-0.0833988	-0.0145434	-0.0549265	-0.0661501	0.00580236	0.00144204	0.0258144	0.118035	0.0360431	0.0678376
	0.78356	-0.107427	Dihydrolipoyl dehydrogenase, mitochondrial OS	DLD	-0.00142988	0.0764578	0.0877027	-0.0894345	-0.026403	0.0554676	-0.114632	0.0530462	-0.0319374	-0.163563	0.0244566	-0.0204435	0.15909	-0.0815403	0.138163
	1.37888	0.331673	Retinoic acid-induced protein 1 OS	RAI1	-0.0978463	-0.283383	-0.0333849	-0.0744966	-0.079571	-0.00437852	0.0444825	0.0101907	0.0556603	0.314719	0.232552	0.0331338	-0.0309319	0.0347466	0.00145647
	0.163814	0.0287957	Cullin-7 OS	CUL7	0.0890331	-0.082846	-0.0707998	0.086137	-0.0191575	-0.0102475	0.0877202	0.0841182	0.0374511	0.0793046	-0.0339996	-0.0235307	0.0501733	-0.0512582	0
	0.205746	0.0143584	Mediator of RNA polymerase II transcription subunit 23 OS	MED23	-0.0351016	0.0329976	-0.0143446	0.00720422	-0.0116521	0.0371407	-0.0545591	0.0571696	-0.0511532	0.0440872	-0.0145637	-0.00289694	-0.00579963	0.0159254	0.0553587
	0.234067	-0.036453	Aconitate hydratase, mitochondrial OS	ACO2	0.0156776	0.00434341	0.0321625	0.0198501	-0.0334139	-0.00718835	-0.0735477	0.0201946	-0.106509	0.102111	-0.0842292	-0.0750577	0.0576312	0.0245043	-0.0421998
	0.91829	-0.0161489	Rab3 GTPase-activating protein catalytic subunit OS	RAB3GAP1	0.0271678	4.47154e-06	0.0198683	-0.0101141	0.0469789	-0.018897	0.0229231	-0.0623665	0.0838659	-0.00284818	0.00144204	0	-0.060459	-0.0795927	0.0426864
	0.552906	-0.0465333	Importin-9 OS	IPO9	0.0623225	-0.0397792	0.027022	-0.0145011	0.00289123	0.0172781	-0.00435196	0.0669971	0.0258609	-0.0740292	-0.00290987	-0.0130956	0.0442187	-0.120709	0.093924
	0.328202	-0.0237388	Serpin B6 OS	SERPINB6	0.0664742	-0.0160793	5.52054e-05	0.0800662	0.0057854	-0.0116346	0	0.0260366	-0.0319123	-0.0203136	-0.0248692	0.0244165	-0.0189542	-0.0133392	0.0172781
	0.0553802	0.006475	FH1/FH2 domain-containing protein 1 OS	FHOD1	-0.0574925	0.024461	0.00575303	-0.00432582	-0.0307805	0.108671	-0.0174697	0.0116369	-0.0216189	-0.0217613	-0.0456224	0.0595303	0	0.0502429	-0.00434756
	1.39255	-0.0833466	Sodium/potassium-transporting ATPase subunit alpha-3 OS	ATP1A3	0.0313117	0.0950209	0.0127219	-0.0721259	0.00289123	0.0143268	-0.0753652	0.018804	0.11437	-0.0555862	-0.0130285	-0.0423706	-0.0936853	-0.130967	0.125411
	0.521706	-0.0525964	Protein transport protein Sec31A OS	SEC31A	0.075813	0.0329124	-0.0259252	0.0284803	0.00289123	-0.0409719	-0.00723156	0.024546	0.00727986	-0.026096	-0.0816991	0.0328061	-0.0409719	0.0028823	0.0100636
	0.461889	0.028548	Cyclin-dependent kinase 12 OS	CDK12	0.00578729	-0.0607737	-0.0658484	-0.0484035	0.0442565	-0.0116229	0.0385503	-0.0131498	-0.00707549	-0.00284533	0.00577667	-0.0381222	0.147075	0.0657031	-0.00434764
	0.575952	0.133889	U1 small nuclear ribonucleoprotein 70 kDa OS	SNRNP70	-0.0307242	0.0302091	-0.201204	-0.141105	-0.0442695	0.0400377	0.179719	0.0403225	-0.155057	0.00869926	0.219062	-0.0278155	0	0.22228	-0.105243
	0.237857	-0.0314712	L-lactate dehydrogenase A chain OS	LDHA	0.0255107	-0.0570572	0.0237374	0.0198025	-0.0629965	0.00571363	-0.0854962	0.0101907	0.0964623	-0.112749	-0.030394	0.0409203	-0.0915836	-0.0665367	0.0928412
	0.728345	0.10129	Hepatocyte growth factor-regulated tyrosine kinase substrate OS	HGS	-0.0487841	-0.0475311	-0.0797889	-0.0307711	-0.047475	0.0188024	0	0.0700739	0.121001	0.0846264	-0.0809345	0.124074	0	0.0758086	0.0159256
	0.754256	0.362012	Heterogeneous nuclear ribonucleoprotein H3 OS	HNRNPH3	-0.308587	0.0625416	-0.303368	-0.315072	0.0499167	0.0172781	0.0665217	0.0959483	-0.203865	-0.00429167	0.545266	-0.00435196	-0.167212	0.489509	-0.278764
	0.608904	-0.0379984	NADPH--cytochrome P450 reductase OS	POR	0.0043525	0.0653213	0.0143112	-0.0484484	0.0638692	0.0540187	-0.0486099	0.0101907	-0.0319123	0.0272284	-0.013116	-0.0441226	0.0747971	0.0144763	-0.0636695
	0.807301	-0.0622387	Integrin alpha-1 OS	ITGA1	0.00287046	0.00290719	0.0840319	-0.0362579	0.00289123	-0.0466836	-0.0872834	-0.0878077	-0.00707549	-0.00285679	-0.0158877	-0.0781621	0.0312406	0.0316305	0.0823027
	0.520469	-0.0396319	ATP-binding cassette sub-family D member 3 OS	ABCD3	0.0654197	-0.0325184	0.0328761	-0.0486745	-0.0489832	0.0723986	-0.0428482	0.0289929	0.0231768	-0.0516458	0.00144204	-0.00291444	0.0737823	-0.0254237	0.137371
	0.182366	-0.00592312	DnaJ homolog subfamily C member 2 OS	DNAJC2	0.00434067	-0.0116464	-0.00714341	0.0398053	0.0498238	-0.00579402	0.0455326	-0.0131263	0.0565519	0.0115226	-0.0262889	-0.0174523	-0.101809	0.0159254	-0.00144641
	0.125475	-0.0151439	2-oxoglutarate dehydrogenase, mitochondrial OS	OGDH	-0.0248651	-0.0250105	0.0729533	-0.0485838	0.00289123	0.0230606	-0.0058232	-0.00441173	0.0231166	0.0372378	-0.0639436	0.00435199	0.142382	-0.0268352	0.0330348
	0.083599	0.0102414	Kinesin-like protein KIF20A OS	KIF20A	0.0271958	-0.0367116	0.00288058	0.0509784	0.00289123	-0.053003	0.0539123	-0.0175403	-0.0143216	0.0620995	0.0300678	-0.0680784	0.0978	-0.0750654	-0.0321586
	0.26829	-0.0315825	Erythroid differentiation-related factor 1 OS	EDRF1	-0.0101034	0.0342966	0.0155733	0.0298559	0.00289123	0.0355886	-0.0498542	-0.00283939	-0.0584225	-0.0363528	-0.0862011	0.0675727	-0.0876431	0.0599263	0.0537537
	0.0488348	-0.00663494	Protein O-GlcNAcase OS	OGA	0.00708152	-0.0552026	-0.0129482	-0.01432	-0.0229488	0.00426196	0	-0.0185493	0.0238907	-0.112083	0.00712191	0.0239866	-0.120109	-0.045104	0.0253851
	0.287185	-0.0160263	Sec1 family domain-containing protein 1 OS	SCFD1	0.0114324	-0.0071868	0.0140445	-0.0539782	-0.0115358	0.0171241	-0.107246	-0.0158829	-0.0686632	-0.00429167	-0.0496968	0.0241997	0.0256107	0.0273641	0.0823027
	0.59075	0.0750943	Nuclear cap-binding protein subunit 1 OS	NCBP1	-0.079672	-0.0379418	-0.0551198	-0.0704825	-0.0906016	0.0522108	0.0354836	0.0101907	-0.0959761	-0.090139	0.094641	0.0480473	0.0199784	0.102374	0.0535958
	0.297118	-0.0125552	WASH complex subunit 5 OS	WASHC5	0.0100431	-0.0144965	0.042066	0.0156922	0.0229093	0.0341484	-0.00866474	-0.0651745	-0.0288359	0.00432164	-0.0101226	0.00574789	-0.0572746	0.0014551	0
	0.939606	-0.062628	Long-chain-fatty-acid--CoA ligase 3 OS	ACSL3	-0.0233225	0.0471565	0.0699669	0.0143825	0.0144329	0.0526228	-0.0865577	-0.001444	-0.0407813	-0.00429167	-0.0441747	-0.0456168	0.0898466	-0.00449721	0.0357653
	0.812823	0.896323	Keratin, type II cytoskeletal 6B OS	KRT6B	0.270097	-0.325468	-0.79396	-0.0872504	-1.1548	1.47684	0.180803	0.914721	-0.106752	0.456212	1.38343	0	-0.142426	-0.202215	1.57774
	0.20987	-0.0178384	Nicalin OS	NCLN	-0.00580827	0.0502381	0.0773187	-0.0219199	-0.0206155	0.0669155	-0.0824621	0.0475906	-0.0605148	0.0667913	0.00144204	0	0.0487152	-0.000194095	0.0388192
	1.46783	-0.0582707	MAP7 domain-containing protein 3 OS	MAP7D3	-0.00142988	0.0301835	0.0326358	-0.014501	0.0638692	0.0286829	0.0286828	-0.0489444	0.0895604	-0.0100973	-0.0426805	-0.060645	-0.0426298	-0.0044973	0.03152
	0.540051	-0.0237365	Brain-specific angiogenesis inhibitor 1-associated protein 2 OS	BAIAP2	-0.0188645	0.0357697	0.0310954	-0.00432582	0.012965	0.00432592	0.0649463	-0.0263723	0.0592507	-0.0231886	0.00576793	-0.00578815	-0.0924358	0.00432575	-0.0350824
	0.0773007	-0.00835673	Chromodomain-helicase-DNA-binding protein 9 OS	CHD9	0.050679	-0.060178	0.0238149	-0.0376927	0.00718728	-0.0705325	0.00715271	-0.00857382	0.00719464	-0.00429167	-0.0348631	0.0284005	0.00143345	-0.0336766	-0.00718826
	0.0589887	-0.00986739	Lethal(2) giant larvae protein homolog 1 OS	LLGL1	0.045549	0.0329976	-0.0347261	0.129622	-0.0516678	-0.0101649	0.0143984	0.0430944	-0.0541401	0.0908965	-0.089643	0.012965	0	0.00721706	-0.0864682
	0.287243	0.0704556	Cleavage and polyadenylation specificity factor subunit 1 OS	CPSF1	0.133577	-0.172095	-0.128383	0.0341483	-0.0926271	-0.0424999	0.073206	4.59186e-05	-0.00707549	0.0425949	0.0399162	-0.0380449	0.131056	-0.052083	0.0635651
	1.2291	-0.057186	26S proteasome regulatory subunit 10B OS	PSMC6	0.0387673	0.00142898	0.0621351	-0.00578236	0.0416718	0.0584859	-0.0368618	0.114087	-0.00562041	-0.0248181	-0.0444086	0	-0.0353692	-0.0016506	0.0245388
	0.114402	0.0278486	Protein transport protein Sec23A OS	SEC23A	0.072499	-0.143214	-0.119627	0.0254213	-0.0871681	-0.0421149	0.112832	0.0244326	0.0586717	0.0682769	-0.124089	-0.0509839	0.0170734	-0.0144483	0
	1.98876	-0.0768562	Conserved oligomeric Golgi complex subunit 1 OS	COG1	0.0284644	-0.0043128	-5.47775e-05	-0.0187818	0.00432901	-0.0231997	0.049485	0.0101907	0.0256337	-0.0585181	-0.0952197	-0.0527339	0.0228326	-0.029368	0.0715532
	0.98135	-0.0606077	Sorting nexin-1 OS	SNX1	0.0442829	0.0875311	-0.00566685	0.0187116	0.102427	0.0187457	-0.0263648	0.018873	-0.0334403	-0.0188792	-0.0367968	0	-0.04571	-0.00159731	-0.00145209
	0.661254	-0.0472986	Squalene synthase OS	FDFT1	-0.00142988	0.0510459	0.0267279	-0.0392668	-0.117028	-0.0130038	-0.110571	0.0230782	-0.0449668	0.014287	-0.0783996	-0.00143918	0.127926	0.0359235	0.0411214
	0.579585	0.0247925	mRNA-capping enzyme OS	RNGTT	-0.021709	-0.058872	-0.0375294	0.0241586	0.00289123	0	-0.0159096	0.0457093	0.0129225	-0.0451392	-0.00576786	0.0071741	0.0228327	-0.0623967	0.0619397
	0.286569	-0.0430993	AP-1 complex subunit mu-1 OS	AP1M1	0.0452722	-0.0350252	-0.0157909	0.0269764	-0.0573217	0.0439147	-0.0378912	0.007311	0.0534858	-0.0765521	-0.121607	0.0633171	-0.0438099	0.0202341	0.0508741
	0.564616	-0.056509	Eukaryotic translation initiation factor 3 subunit H OS	EIF3H	-0.0232783	0.0953734	0.00857686	-0.045381	0.0414033	0.0608583	-0.0366	-0.0175403	0.0172923	-0.0799671	-0.0204065	0.0115185	-0.0321587	0.0572499	0
	0.271132	-0.0263473	Exocyst complex component 3 OS	EXOC3	0.0608748	0.0400733	-0.0376613	0.0840731	-0.0131145	0.00865635	0.0300723	0.0145252	-0.0437127	-0.0100913	-0.0456224	0.0399585	-0.0590746	0.0159254	-0.0277589
	0.0157677	-0.00223644	14-3-3 protein beta/alpha OS	YWHAB	0.0806277	0.0459556	-0.0260176	0.117074	0.00289123	0.0458491	-0.0116936	-0.0147727	-0.00999007	0.0259606	-0.0264868	0.0943827	-0.164839	0.0217369	-0.00437395
	1.28959	1.02626	Keratin, type II cytoskeletal 5 OS	KRT5	-0.0968766	-0.785601	-0.847636	-0.00432582	-0.981272	0.926502	-0.124663	0.618321	0.250375	0.177966	1.01964	0.151047	-0.12988	-0.021172	0.35031
	1.18495	-0.0711606	Inactive tyrosine-protein kinase 7 OS	PTK7	6.36334e-06	0.0100799	0.03642	-2.1584e-05	-0.0408744	0.0242236	-0.0601515	-0.0188385	0.0143192	-0.00572927	-0.0935845	-0.0676617	0.118569	-0.0131036	0
	0.0942842	0.0172028	Hamartin OS	TSC1	0.0771802	-0.0926182	-0.0597341	0.0633129	-0.0425402	0.0143553	0.0854246	0.00730244	0.0550462	0.0271037	-0.0862913	0.0356239	-0.0908029	-0.0117495	0
	0.100362	-0.0139479	NSFL1 cofactor p47 OS	NSFL1C	-0.00287627	0.0940155	-0.0244907	0.0341862	0.0272593	0.037104	0.0115185	-0.0190146	-0.0377568	0.0510126	-0.059079	0.0328712	-0.0695945	0.0159254	-0.0560054
	1.14915	-0.0788579	Cytoplasmic dynein 1 light intermediate chain 1 OS	DYNC1LI1	0.0708591	0.024165	0.00543626	0.0211089	0.0142512	0.0198216	-0.00714566	-0.00701863	-0.00707549	-0.00429167	-0.0928081	-0.0390135	-0.0912098	-0.123147	-0.0566975
	1.45977	-0.131987	Neural cell adhesion molecule 1 OS	NCAM1	0.0971339	0.057279	0.0732141	0.00149152	0.0850296	-0.056467	0	-4.64361e-05	-0.0590033	0.0202716	-0.0717918	-0.116814	0.17671	0.0130081	-0.0309318
	0.042889	-0.00431309	Lupus La protein OS	SSB	-0.0542709	0.00434341	0.0212033	-0.0334427	-0.00868499	-0.0364888	0.0313643	0.0667187	-0.040611	-0.0616247	0.0257377	-0.00577649	0.0171922	0.0331176	0.0157674
	0.00662177	-0.00134929	Receptor of activated protein C kinase 1 OS	RACK1	-0.0379189	0.022959	0.0517818	-0.105819	0.0649521	0.0200377	-0.0320612	-0.0698152	-0.00707549	-0.107332	0.041243	0.0988629	-0.104589	-0.0595172	0.171045
	0.304549	0.0292927	Protein bicaudal D homolog 1 OS	BICD1	0.0329559	-0.0383301	0.0312809	0.0243854	-0.00583477	0	-0.0607074	0.0231814	0.0428002	0.0272594	-0.0102044	0.0967298	-0.0367118	-0.0252553	0
	1.05864	-0.0517438	Peptidylprolyl isomerase domain and WD repeat-containing protein 1 OS	PPWD1	0.0273674	0.0835704	0.0482131	-0.00432582	-0.0294641	-0.0205055	-0.0428042	0.143457	-0.0725285	-0.0189087	-0.0102396	0.0330679	0.0130301	0.0217311	-0.0102163
	0.339468	0.019588	CTP synthase 2 OS	CTPS2	0.0284346	-0.0217564	-0.0287818	0.0269457	0.0411764	0.0114499	0.068746	-0.0335751	-0.00707549	0.0114286	-0.0144516	0.0396835	-0.0646531	-0.0547515	-0.0980995
	0.0165175	-0.00282962	Synergin gamma OS	SYNRG	0.109764	-0.0462827	-0.0543442	0.0932575	-0.00738756	-0.0176659	0.128698	0.0334136	0.0488888	0.033258	0.00144204	-0.0340518	-0.00586456	-0.00470589	0.013109
	0.289911	-0.0189935	1-phosphatidylinositol 3-phosphate 5-kinase OS	PIKFYVE	0.0356742	0.00434341	0.00288041	0.0467986	0.00866199	0.0342836	-0.00869978	0.064103	-0.027457	-0.0468347	-0.00435187	0.037104	-0.0620292	-0.023643	-0.0233168
	0.0119757	-0.000850865	Calmodulin-regulated spectrin-associated protein 3 OS	CAMSAP3	0.0129397	0.00434341	-0.0157909	0.0675067	-0.0233404	-0.0115996	0.0482836	-0.0189851	0.0384122	0.0200521	-0.0440356	0.0229231	-0.0801704	-0.0325361	0.027181
	0.651838	-0.0237675	CD2-associated protein OS	CD2AP	0.0230354	0.0202209	-0.0201517	-0.0530354	0.109184	-0.00727529	0.0776969	-0.0460447	-0.00707549	-0.0262286	0.00144204	-0.0234113	0.0414884	-0.0133985	0.045713
	0.560994	-0.0497846	Sterol carrier protein 2 OS	SCP2	-0.03333	0.0397573	0.0906121	-0.130118	0.025656	0.00286531	-0.0780823	-0.0984906	0.00292847	-0.0494478	-0.00286662	0	0.0255855	6.36322e-05	0.0603844
	0.899715	0.0212427	Kinesin-like protein KIF22 OS	KIF22	-0.0306649	-4.12759e-06	-0.00282586	-0.0350381	-0.0189793	0.0143982	0.060918	-0.00581509	-0.0289459	0.0158261	0.014407	0	0.0719734	-0.0207117	0.0272351
	0.235682	-0.0270623	Importin subunit alpha-1 OS	KPNA2	-0.038067	0.0859212	0.0698834	0.0454517	0.0844689	-0.0174697	-0.00144779	-0.0579575	-0.0260107	-0.0335266	0.0357596	0.0343176	-0.193265	0.055884	0
	1.56375	-0.0526173	Exocyst complex component 7 OS	EXOC7	0.00145544	0.0385928	0.0463917	0.0143265	0.0733492	0	0.0172262	-0.0204595	0.00872319	-0.0129826	-0.0366029	-0.0218264	-0.0424998	-0.0430284	-0.00433902
	0.397495	0.0487444	Rac GTPase-activating protein 1 OS	RACGAP1	0.0434387	-0.0852574	-0.106908	0.0583796	-0.0851948	-0.059606	0.0572407	0.0101907	-0.0816009	0.0239144	0.0184316	-0.0448393	0.00426608	0.0510977	-0.103305
	0.100641	-0.0214426	Cohesin subunit SA-1 OS	STAG1	-0.0997319	0.16109	-0.00574705	-0.0378275	0.00289123	-0.0217604	0.011473	0.0372911	-0.0930991	0.00575217	1.54784e-06	-0.0144704	0.00861344	0.0654587	-0.0814462
	0.0177313	0.00157391	Cyclin-dependent kinase 1 OS	CDK1	0.0327858	0.00578523	-0.0537971	0.0383184	-0.0233139	0	0.0172092	0.0130732	0.0355688	-0.0158796	-0.0203623	0.0257376	-0.0454314	-0.00149152	-0.0101343
	0.358234	-0.0381389	Endoplasmic reticulum transmembrane helix translocase OS	ATP13A1	-0.0086541	0.0732907	0.035183	-0.0378614	0.0271869	0	-0.0498541	-0.0426505	-0.0659092	0.0550057	0.00432181	-0.0739247	0.0257122	0.0402213	-0.0115762
	0.372259	-0.0427798	Ras GTPase-activating protein-binding protein 1 OS	G3BP1	0.0214706	0.0979034	-0.0405275	0.0536442	-0.005791	0	0.0313951	0.0101907	-0.0303453	0.0369515	-0.0425012	-0.0439433	-0.0649175	0.041663	-0.0740006
	0.117993	-0.0149912	Germinal-center associated nuclear protein OS	MCM3AP	0.0867117	-0.0515478	-0.0114692	0.0100295	-0.051501	0	-0.0409719	0.0231169	-0.023033	0.0256913	-0.0469702	0	0.0129263	0.00724324	0.0524158
	0.422228	-0.0264616	Ubiquitin conjugation factor E4 B OS	UBE4B	0.0086237	0.0497419	-0.00287756	0.0604934	0.00144926	-0.00867357	0.00575354	-0.0145211	-0.00707549	-0.0496769	0.00432164	0.0214584	-0.0588336	-0.00878629	-0.0247118
	0.803786	-0.0811212	U3 small nucleolar RNA-associated protein 25 homolog OS	UTP25	-0.00142988	0.124173	0.079768	2.61411e-05	0.0330833	-0.045757	-0.0160708	-0.0325699	-0.0453535	-0.0620962	0.0373142	-0.0160708	0.0287686	0.0616835	-0.00582329
	0.294119	0.0816044	Zinc finger MYM-type protein 2 OS	ZMYM2	0.115047	-0.210128	-0.0959613	0.0757272	-0.144466	-0.145759	0.155897	0.0101907	0.0299918	0.134655	-0.0189189	-0.0619658	0.144184	-0.0340303	0.00432592
	0.275707	0.0388589	Zinc finger protein 644 OS	ZNF644	0.0770357	-0.0631897	-0.0349779	0.0975535	-0.0417778	-0.0236512	0.0347656	0.0101907	0.0419316	0.105762	-0.00738169	-0.00293529	0.143622	0.0391953	-0.0461821
	0.187638	-0.0275753	ESF1 homolog OS	ESF1	-0.0771833	0.111672	0.00289895	-0.0923314	-0.00581724	0.0802096	-0.020402	0.0416794	-0.0466842	-0.026162	-0.0292702	0.010094	0	0.097503	0.0057765
	0.38002	-0.0431468	Anaphase-promoting complex subunit 5 OS	ANAPC5	-0.0568129	0.043833	0.0209137	0.0599907	-0.0510068	0.0170566	-0.103729	0.0101907	-0.0128063	-0.0836453	-0.0703779	0.0325166	0.00855343	-0.101698	0.076572
	0.326365	-0.0429334	Ubiquitin carboxyl-terminal hydrolase 25 OS	USP25	0.10559	0.060252	0.0885117	-0.0279046	-0.0103243	0	-0.0415192	-0.0525452	0.0232984	-0.0503311	0.0446398	0.131245	-0.0657923	-0.0468103	0.100218
	0.56594	-0.0656967	EH domain-containing protein 4 OS	EHD4	0.0243844	-0.0204683	0.0875023	-0.0159488	0.00722578	0.0664563	0	-0.00581509	0.0593809	-0.106206	-0.035195	0.0357297	-0.0530571	-0.118976	0.118035
	0.166457	0.0351509	TRIO and F-actin-binding protein OS	TRIOBP	0.0922208	-0.100463	-0.102081	0.0933792	-0.112827	0	0.10578	0.0331138	0.0426041	0.0893591	-0.0650534	-0.0291758	0.0524674	-0.017678	-0.0893596
	0.116362	0.0194518	Gem-associated protein 4 OS	GEMIN4	0.0836642	-0.0543108	-0.0910021	-0.00432582	-0.0906016	0.00430449	-0.0217169	0.0679342	0.0185602	0.00715836	-0.0557164	0.0452647	-0.0797599	0.0130486	0.0577436
	0.145171	0.0160999	S phase cyclin A-associated protein in the endoplasmic reticulum OS	SCAPER	0.0130989	-4.39422e-05	-0.049773	0.0862258	-0.0206635	0.0388967	0	-0.0237915	0.084847	0.0766282	-0.0370323	-0.0280144	-0.0132022	0.113318	0.00873482
	0.447952	-0.0765537	Purine nucleoside phosphorylase OS	PNP	-0.00142988	0.0768417	0.022307	0.0155541	-0.0245346	0.0779271	-0.144239	0.0717699	-0.0359593	-0.0434229	-0.165091	0.076572	-0.122285	-0.0335266	0.00713149
	2.47207	-0.124377	14-3-3 protein eta OS	YWHAH	0.0213126	0.0228488	0.0582098	-0.00719406	0.00289123	0.0014319	0.0213316	0.001569	0.0255053	-0.105158	-0.107127	-0.0584759	0.00429163	-0.00427261	-0.0362688
	0.275621	-0.0125992	Inositol polyphosphate 5-phosphatase OCRL OS	OCRL	0.0200287	0.0158276	-0.0157909	-0.0188109	-0.0159677	0.0271273	-0.0800057	0.0202443	0.0494526	-0.0115159	-0.0276749	0.0214585	-0.0188589	-0.0102531	0.0186159
	0.169586	0.0188619	Metastasis-associated protein MTA2 OS	MTA2	0.00289174	-0.0696572	-0.0405276	-0.0438141	0.0129547	-0.0188781	0.0621218	0.0486267	-0.00707549	0.0397526	-0.00578962	-0.0846703	0.0482361	-0.0250464	0.0690145
	0.8499	-0.04865	Optineurin OS	OPTN	-0.00142988	0.0582555	0.024128	0.0593015	0.00144496	-0.00579402	0.0511245	0.0359792	-0.00563077	0.0186544	-0.044082	-0.0395686	-0.0560054	-0.00886139	-0.0485109
	0.372321	0.04766	A-kinase anchor protein 1, mitochondrial OS	AKAP1	0.0288224	-0.0795753	-0.00708258	0.00293482	-0.0265225	-0.0338779	0.0231066	0.0101907	-0.00853204	0.113088	-1.45326e-05	-0.0279288	0.0998268	-0.00607844	0.0930184
	0.0373765	-0.00375666	Glyoxalase domain-containing protein 4 OS	GLOD4	0.0141976	-0.0509836	-0.0845383	0.0267617	0.0114365	0.00285398	-0.00715975	0.0215731	0.0323755	-0.0419167	-0.0763224	-0.0143553	-0.0702466	0.0159254	0
	0.0145188	0.00143625	Ran-binding protein 3 OS	RANBP3	0.0156606	0.0369241	-0.0697979	0.0449657	0.0563304	0.0658112	-0.0377387	0.038563	-0.124942	-0.00572487	0.00144204	-0.00862158	-0.120979	0.0301815	-0.0886273
	0.0119937	0.00576891	WD repeat-containing protein 36 OS	WDR36	-0.070953	0.156347	-0.0807749	-0.182397	0.0897592	0	0.0172264	0.150448	-0.0421579	-0.252671	0.220737	0.0538593	-0.184621	0.0973442	-0.0336035
	0.35869	0.0148743	Phosphoserine aminotransferase OS	PSAT1	2.39054e-05	-0.0191155	-0.00132031	-0.0116159	0.0231097	0.0983719	-0.0249378	-0.00149109	0.0735271	-0.0159734	0.00144204	0.0387422	-0.0869175	-0.0164298	0.105148
	0.150329	-0.0192818	Rotatin OS	RTTN	0.0535501	0.0115103	-0.0669814	-0.0362902	-0.0261377	0.00287114	0.00859617	0.0101907	0.0520481	-0.0810175	-0.00720538	0.0284565	-0.0586542	0.00148396	0.0199787
	1.13493	-0.0438785	THO complex subunit 5 homolog OS	THOC5	-0.00142988	0.0427418	0.0379631	-0.0752197	0.00720884	-0.00867339	-0.0217824	0.0029664	-0.00563482	-0.0290032	0.00575954	-0.0291168	0.044001	-0.0117216	0.0171924
	0.510667	0.0599176	Protein KIAA0100 OS	KIAA0100	0.00709846	-0.131593	0.0291216	-0.0595414	-0.103585	-0.053735	-0.0626407	-0.0391121	-0.00707549	0.0309149	0.00855241	0.0449125	0.0365972	-0.0378096	0.0641303
	1.03087	0.0958958	Kinesin-like protein KIF7 OS	KIF7	0.0128543	-0.131008	-0.0215444	0.0711813	-0.0798242	-0.105701	0.0700475	-0.00859286	0.0227598	0.0589021	0.0410868	0.0480002	0	-0.0805373	-0.023153
	0.325546	-0.0276452	Eukaryotic translation initiation factor 2 subunit 3 OS	EIF2S3	-0.0305467	0.0455457	0.00424705	-0.0101024	0.0172324	0.0675729	-0.0276471	0.047185	-0.00851734	-0.0751853	0.00144204	0.0100537	-0.0922447	-0.00293331	0.0257124
	0.410293	0.0294345	Kinesin-like protein KIF1C OS	KIF1C	0.0144637	-0.0701925	-0.020156	0.074823	-0.00293201	0.100988	0.0513772	-0.0236184	0.0116893	-0.00429167	-0.0219931	0.0387035	-0.0412648	-0.0298314	0.06533
	0.477031	0.066043	Breast cancer type 1 susceptibility protein OS	BRCA1	-0.00142988	-0.140121	-0.123142	0.00556048	-0.10446	-0.0861349	0.0718731	-0.092588	0.00842999	0.0376095	-0.101337	-0.00283732	0.0799405	0.0286241	0.0126985
	0.297584	0.0179702	Terminal uridylyltransferase 7 OS	TUT7	-0.0116359	-0.0117274	-0.00133503	0.0706913	-0.019068	0.0316141	0.0287686	-0.0415775	0.0720737	-0.00429167	-0.0234707	0.0569745	-0.0249127	0.0275016	-0.00436524
	2.05483	-0.0543143	Protein LTV1 homolog OS	LTV1	0.0500492	0.0245819	0.0384951	-0.0278087	0.0959095	-0.0488592	0.0682385	-0.0147726	0.0359504	-0.0292549	-0.0205617	0	-0.0353693	-0.0359491	0.0848056
	0.295479	0.0589218	Pleckstrin homology domain-containing family A member 7 OS	PLEKHA7	0.0469013	-0.16739	-0.0114607	0.0948243	-0.0174903	-0.0233168	0.0760229	0.013079	-0.00707549	0.112297	-0.0485646	-0.0189161	0.0746509	-0.0983476	-0.00869978
	0.0396691	-0.00562113	Creatine kinase B-type OS	CKB	0.0842446	0.0216042	-0.0613613	0.0922161	-5.67544e-06	-0.0440777	0.0455777	0.0116369	-0.0304159	0.0482793	0.0115361	-0.0321913	-0.069666	0.0159254	-0.0381223
	0.893789	-0.0449154	Tudor domain-containing protein 7 OS	TDRD7	0.0270267	-0.0305623	-0.0186677	-0.00145493	0.00432747	0.0114499	0	0.0202143	0.110169	-0.0539943	-0.0783178	-0.0246374	-0.0334344	-0.0337772	0.00716692
	0.025517	0.00370765	Nibrin OS	NBN	-0.0455975	0.00289277	0.0782243	-0.0589967	0.0443386	0	0.0470718	-0.0324827	0.0216359	0.0705788	0.0187371	-0.0426733	0.0762462	-0.0252552	-0.0607072
	0.406021	-0.0336575	Receptor-type tyrosine-protein phosphatase F OS	PTPRF	-0.00718343	-0.0071868	0.0515193	-0.00432582	0.00575954	0.0256107	-0.0706047	-0.0955104	0.0157119	-0.0554305	-0.0452417	0.0368487	0.00430003	-0.0072275	0.0382474
	0.222994	-0.0153988	RUN and FYVE domain-containing protein 2 OS	RUFY2	0.035419	-0.0275886	-0.0157909	0.0506005	0.0157534	-0.0466836	0.0631939	-0.00423639	-0.00707549	8.59911e-06	0.00144204	-0.0556077	-0.0630868	0.00294769	-0.0660891
	0.119617	-0.0167812	Bystin OS	BYSL	-0.0190418	0.0838038	0.0371974	-0.00432582	-0.0280723	0.0863468	-0.0610835	0.0504678	-0.0306062	-0.0382391	-0.0088055	0.0986602	-0.0324547	0.0842989	0.0101752
	0.621331	0.357338	Remodeling and spacing factor 1 OS	RSF1	-0.632241	0.062848	-0.0157909	-0.652441	0.103445	-0.0195718	-0.527125	-0.0964042	-0.0450621	0.0286543	0.434761	0.0234141	-0.430393	0.348092	0.0927621
	1.08535	0.046336	Elongation factor 1-delta OS	EEF1D	-0.0247231	-0.0727769	-0.0186822	0.0509241	-0.0160058	-0.00723874	0	0.0145165	0.00729406	0.00434736	-0.00870255	0.027181	0.0524674	0.00286926	0.00720268
	0.157569	0.0267991	CDKN2A-interacting protein OS	CDKN2AIP	-0.00441992	0.11637	-0.0157909	-0.0467612	0.00289123	-0.050146	0.12441	-0.0154245	0.0952452	0.111875	0.100978	-0.0362961	0.203062	0.141705	-0.0104924
	1.98414	-0.0747753	Ubiquitin-protein ligase E3A OS	UBE3A	0.0695833	0.0231457	0.0552224	-0.021902	0.0766734	-0.0190505	0.0723983	0.0101907	0.0302871	-0.0396609	-0.00878474	-0.0279288	-0.0518745	-0.0374589	0.0556874
	1.01084	0.14084	Microtubule-associated protein 2 OS	MAP2	-0.014473	-0.0941621	-0.180675	0.0522576	0.0129549	-0.0724828	0.190299	0.0159501	0.0411606	0.133212	-1.37586e-06	0	0.0257376	-0.0295059	-0.120294
	0.78029	0.0829952	DBIRD complex subunit ZNF326 OS	ZNF326	0.0286125	-0.088188	-0.0583341	-0.00432582	-0.0531142	0.0286258	-0.0711123	-0.0458148	0.00587636	0.108292	0.0314843	-0.00869978	0.121912	-0.01328	0.0455326
	0.258461	-0.0196397	Cytosolic acyl coenzyme A thioester hydrolase OS	ACOT7	0.01561	-0.0114553	-0.0115119	0.0544535	-0.0288811	0	-0.108234	0.0370784	-0.00707549	-0.0760386	-0.0129132	0.0226755	-0.0883558	-0.0261047	0.0170398
	0.142102	-0.0132495	Myristoylated alanine-rich C-kinase substrate OS	MARCKS	-0.00142988	-0.096627	-0.0100659	0.00139909	0.101279	0.010004	0.0590082	-0.0408965	0.051933	-0.0187043	-0.0541093	-0.0750577	0.0298059	-0.0773752	-0.0216734
	0.00621701	-0.00151559	RelA-associated inhibitor OS	PPP1R13L	-0.0794324	0.0446608	0.0911243	-0.0578754	0.0203082	0.0530409	-0.00878811	-0.0601258	0.147845	-0.0807537	0.00144204	0.131117	-0.0505218	0.0144644	0.0684411
	0.434196	-0.0792823	Rab11 family-interacting protein 1 OS	RAB11FIP1	-0.0851518	0.0437559	0.0360648	-0.0910755	0.0519912	-0.043458	0.0463387	0.00160302	0.0828194	-0.175287	0.046398	-0.114289	0.0170231	-0.0799455	0
	0.146202	0.0347493	Intraflagellar transport protein 81 homolog OS	IFT81	0.0886338	0.00434341	-0.0852954	0.138799	0.0117151	0.0450199	0.133744	0.00279596	-0.0233942	0.182256	-0.045028	-0.0252981	-0.0118497	0.0751733	-0.0343338
	0.393053	0.0174139	Chromodomain-helicase-DNA-binding protein 6 OS	CHD6	0.0170757	-0.00283784	-0.0129283	0.00993008	-0.0422194	-0.0187459	-0.0614628	0.0258646	-0.0745309	-0.00142902	0.00430466	0.0506755	-0.015846	0.0159254	-0.0480699
	0.892694	0.0427984	Cordon-bleu protein-like 1 OS	COBLL1	-0.0500397	-0.0487679	-0.025966	-0.0350693	0.0101157	0.11146	0.0329364	-0.0279703	0.07595	-0.0394811	0.0301247	0.0129779	-0.0263111	0.0601441	0
	0.302806	-0.0235898	Calumenin OS	CALU	-0.0159586	0.0610382	0.0492191	-0.0261743	-0.00580852	0.0100838	-0.0833129	0.00874422	-0.00707549	0.0285796	-0.033676	0.0286258	0.00288831	0.0360228	-0.0130693
	0.357947	-0.0238678	Tetratricopeptide repeat protein 13 OS	TTC13	0.00868422	-0.0029246	0.0727803	-0.00432582	-0.0323341	-0.026338	-0.0352253	-0.0857248	0.0705453	-0.0262064	0.0230289	0.010114	0.0428555	-0.0432703	0.120932
	0.0877479	-0.0110077	Phosphatidylinositol-3-phosphatase SAC1 OS	SACM1L	-0.0682735	0.0545778	0.0399186	0.01121	-0.0359666	0.021144	-0.225472	0.0101907	-0.107017	0.0168523	-0.0461949	0.0225426	-0.0698212	0.0201792	-0.00711732
	0.531041	-0.028651	Conserved oligomeric Golgi complex subunit 4 OS	COG4	0.010043	0.0215187	0.0155425	0.0686664	-0.0291375	0.0100438	-0.0101142	-0.0485832	-0.0244576	0.0228089	-0.0573318	-0.00432591	0	-0.0294138	0.00718112
	0.0958135	0.0070426	Nicotinamide phosphoribosyltransferase OS	NAMPT	-0.0130412	-0.0352253	0.0339375	0.0758052	-0.0130986	0	0.0257888	-0.0609218	0.0606956	-0.0305497	0.0229646	0.0143839	-0.00869978	-0.0445955	0.00864763
	1.25103	0.100631	Synaptojanin-1 OS	SYNJ1	-0.0568691	-0.0245694	-0.142884	0.00138758	-0.0525479	-0.0187273	0	0.0144777	0.0709269	0.0254556	0.00287234	0.0492435	-0.0794346	0.0442699	-0.020178
	1.44661	0.121602	Coronin-7 OS	CORO7	0.0057371	-0.0799796	-0.123148	-2.1584e-05	-0.0159112	-0.101179	0.0931991	-0.00135095	-0.021517	0.0630838	0.0674455	0.0368851	0	0.047197	-0.0752111
	0.181921	-0.0187659	26S proteasome non-ATPase regulatory subunit 13 OS	PSMD13	0.0595481	-0.0367952	-0.00712613	0.0115201	-0.0308146	0	-0.0651842	0.0863625	0.0841315	-0.0469216	-0.0337473	0.039998	-0.00871725	-0.0507749	0.0720438
	0.0596356	-0.0111978	Probable RNA-binding protein 19 OS	RBM19	-0.0424018	0.092485	0.00284334	-0.118361	0.0186743	0	0.0745054	-0.0278156	-0.0259535	-0.0904927	0.0855063	0.0243196	-0.013043	-0.0520134	0.0551957
	0.627327	0.0422396	Alstrom syndrome protein 1 OS	ALMS1	0.0185681	-0.0754983	0.00420726	-0.00432582	-0.0130185	0.00287389	0.0228326	-0.00571908	-0.0302752	0.0213697	0.0129034	0.0397226	0	-0.0502986	-0.0130038
	0.607741	-0.038365	Protein ERGIC-53 OS	LMAN1	-0.00725308	0.0101432	0.0784077	-0.00432582	-0.0309177	0.0429405	-0.0837447	0.0332513	-0.00998427	0.0101642	-0.0249495	-0.0190119	0.098276	-0.0298314	0.079149
	1.05056	0.24917	Serine/threonine-protein kinase PRP4 homolog OS	PRPF4B	-0.197142	0.0340614	-0.280256	-0.172465	-0.103914	0	0.209878	0.183765	-0.0909684	0.0627575	0.218719	0.0226976	-0.112977	0.195825	-0.309826
	1.88635	-0.0446064	Dolichyl-diphosphooligosaccharide--protein glycosyltransferase subunit 2 OS	RPN2	0.0384497	0.0470297	0.0380683	-0.0305574	0.060918	-0.0291758	-0.117284	-0.023413	-0.0525531	-0.00429167	0.0143812	-0.0203609	0.027181	0.0918742	-0.0291758
	0.81265	-0.0746178	Bleomycin hydrolase OS	BLMH	0.00283613	0.106061	0.00401125	0.0210842	-0.0215253	0.0226088	-0.123331	0.0257722	-0.0771089	-0.0258141	-0.085131	0	-0.142068	-0.00126678	0
	0.0173192	0.00204143	Receptor-type tyrosine-protein phosphatase kappa OS	PTPRK	-0.00142988	-0.0991731	-0.00159103	0.0239354	-0.0464614	0.0338478	-0.0100237	-0.0495358	0.0169818	-0.0433444	0.00997876	-0.062704	0.00427482	-0.0693093	0.0518556
	0.221103	-0.0238384	N-alpha-acetyltransferase 10 OS	NAA10	0.0226983	-0.0216517	0.00692937	-0.00432582	-0.0231039	-0.0435892	-0.128657	0.0786702	0.0722823	-0.0989285	0.00144204	0.0339474	-0.0885366	-0.0439824	0.0492437
	0.337772	-0.0304692	Patatin-like phospholipase domain-containing protein 6 OS	PNPLA6	0.00432935	0.0272437	0.035233	0.00143345	-0.035115	0.0129263	-0.00433462	-0.0653294	-0.00707549	0.0522918	-0.0725586	-0.00433462	0.0648829	-0.00881112	-0.00723156
	0.532598	0.0532345	Pre-mRNA-splicing factor SLU7 OS	SLU7	-0.0798324	0.0455052	-0.0157909	-0.0781749	0.042653	-0.0617762	0.00431289	-0.0306982	-0.021546	0.0270417	0.0839842	-0.00144056	0.0355536	0.0173646	-0.0217605
	0.476114	-0.0587111	Signal recognition particle subunit SRP72 OS	SRP72	-0.0318036	0.0728231	-0.022965	0.0268228	0.0535173	0.0955226	0.0297474	0.0732003	-0.0625145	-0.0230189	-0.13506	0	-0.254472	0.0610135	-0.0931094
	1.18745	-0.0692163	Tyrosine-protein kinase SYK OS	SYK	0.0286425	0.0638736	0.0616784	-0.0217955	0.124921	0.0427709	-0.0321913	0.0101907	0.00158086	-0.0618593	0.0244108	-0.0160058	-0.100363	-0.0162658	-0.0605828
	0.587524	-0.0994144	Hexokinase-2 OS	HK2	-0.0664139	0.127465	0.115265	-0.0768831	-0.0014477	0	-0.0604591	-0.0323093	0.0592507	-0.116884	-0.0336404	0.0285975	0.00144342	0.0245645	0.0314263
	0.901294	-0.0983143	NudC domain-containing protein 1 OS	NUDCD1	0.021335	0.0960179	-0.0100659	0.064287	-0.0526601	0.0645043	-0.00143479	0.0101907	-0.0214882	-0.116069	-0.0872762	0.0156893	-0.105592	-0.0426097	0.0199388
	0.396723	0.0713932	Transforming acidic coiled-coil-containing protein 3 OS	TACC3	0.0617024	-0.175655	-0.124472	0.0778971	-0.0888802	-0.0750577	0.0983878	0.0581439	0.0339249	-0.00572642	-0.0511315	0.0326126	0	-0.053102	0.0534914
	0.499826	0.0651905	Vam6/Vps39-like protein OS	VPS39	-0.0114837	-0.175275	-0.0345182	0.0310186	-0.0570167	-0.0421149	0.0780024	0.017329	0.0641314	0.0127819	0.0199292	-0.0584167	0.00428734	-0.0350586	0
	0.221169	0.0359062	DNA mismatch repair protein Mlh1 OS	MLH1	0.050986	-0.0485515	-0.0852428	0.072917	0.0286288	0.00863019	0.0200577	0.0101907	-0.0735029	0.104066	-0.0529502	-0.0262052	0.0214795	0.0159254	-0.0573918
	0.0328234	0.00375204	Exocyst complex component 2 OS	EXOC2	0.0526952	-0.0175935	-0.0615008	0.0441967	-0.0116964	-0.0101958	0	0.0289365	0.0273443	-0.0440217	0.0115661	0.0173126	-0.0131221	-0.000128907	0.10089
	0.0576653	-0.00544045	Serine/threonine-protein kinase Nek1 OS	NEK1	-0.0189349	-0.00438249	0.0768652	0.00290581	0.0259057	-0.0292943	0.0707343	-0.00584746	0.0732907	-0.00429167	0.0028914	0.0386267	-0.00726795	-0.0615133	-0.0607073
	0.41862	-0.0205726	Eukaryotic translation initiation factor 4B OS	EIF4B	-0.00142988	-0.0321454	0.0282101	0.0142901	0.0229291	0.0200379	0.0675729	-0.0426504	0.0200516	-0.00862175	-0.0454313	-0.0130299	-0.0513468	-0.0640802	0.0551416
	0.379275	0.0395878	ATPase family protein 2 homolog OS	SPATA5	-0.0116981	-0.0147849	-0.0393695	0.0808135	-0.0236622	0.0332334	0.0116465	0.0800927	0.00166813	-0.0338257	-0.0162058	0.102942	-0.0385137	0.0159254	0.125896
	0.853936	-0.0647258	28S ribosomal protein S9, mitochondrial OS	MRPS9	-0.0219147	0.0486934	0.0756832	-0.0307174	-0.00147404	0.0583705	-0.0367867	0.0260842	-0.101638	-0.0262508	0.00144204	-0.0669067	0.0860092	0.0389859	0.0901097
	0.560145	-0.0760428	Lysosomal alpha-glucosidase OS	GAA	0.117176	0.0627716	0.0243663	0.0471023	-0.0146671	-0.0116817	-0.108706	0.0232207	-0.066454	0.092721	-0.0249762	-0.0915589	0.163447	-0.0679061	0
	0.492821	-0.0820046	Long-chain-fatty-acid--CoA ligase 4 OS	ACSL4	-0.0163493	-0.0226236	0.189967	0.010441	0.043863	0.170585	-0.0209306	-0.00622923	0.12068	-0.0664668	0.00144204	-0.0299947	0.100327	-0.099923	0.195426
	0.766475	0.0457948	Zinc finger CCHC domain-containing protein 8 OS	ZCCHC8	-0.00717781	-0.0393339	-0.0100659	-0.053928	-0.0173271	-0.0115185	0	-0.0800535	0.0156891	0.0779315	0.00287526	0	0.0156893	-0.0411171	0.0128494
	0.318431	0.035338	Lysosomal alpha-mannosidase OS	MAN2B1	-0.0395521	0.041484	-0.00282586	0.0014508	0.0748645	-0.0189352	0	-0.0279316	-0.0201579	0.11241	0.0043333	-0.0116229	0.0870372	-0.0491918	-0.0988123
	0.173838	-0.0111513	6-phosphogluconate dehydrogenase, decarboxylating OS	PGD	0.0257513	-0.00725628	0.0184588	0.0143267	0	-0.0159735	0.05525	-0.023413	-0.00707549	-0.0408546	0.0342806	0.0100737	-0.0291758	-0.0250879	0.00863891
	1.61966	-0.113004	Eukaryotic translation initiation factor 3 subunit F OS	EIF3F	0.0922208	0.0789215	0.0463917	0.0256867	0.0733492	0	-0.038045	-0.00724401	-0.101052	-0.0951885	0.00288539	-0.0291758	-0.0680085	0.0115864	0.0157987
	0.0146769	-0.00439074	Thioredoxin reductase 1, cytoplasmic OS	TXNRD1	-0.0485425	-0.0308461	0.05763	-0.0514385	-0.0517236	0.100694	-0.123952	0.0544091	0.119059	-0.179659	0.00144204	0.143286	-0.0850205	0.027467	0.112801
	0.04856	-0.00699262	Ribosomal RNA processing protein 1 homolog B OS	RRP1B	-0.0981913	0.0594311	0.00422715	-0.0766601	-0.0217955	0.0411618	0.0228553	-0.00573479	-0.0405771	-0.0511174	0.00862319	-0.0130168	0.0313332	0.0159254	0.0702523
	0.0121485	0.00203366	60S ribosomal protein L5 OS	RPL5	-0.108787	0.0243217	0.067948	-0.0644775	0.108163	0.027047	0.0368851	0.0101907	-0.112886	-0.0318552	0.0200023	0.0014362	-0.00287678	-0.00142179	-0.0752111
	0.0799175	0.00927445	RNA polymerase-associated protein RTF1 homolog OS	RTF1	-0.0305175	0.039897	-0.0522429	-0.030478	0.0648916	0.0157517	0.0157517	-0.00282621	-0.00419852	0.0494094	-0.0543353	-0.0101141	0	-0.0655207	0.0157519
	0.603892	-0.125377	Protein LYRIC OS	MTDH	0.0255636	-0.030492	0.0404616	-0.00432582	0.0563825	-0.0304347	0.273513	0.0910584	-0.228273	0.0629529	-0.167229	-0.236322	0	0.127647	-0.204577
	0.169671	0.0165022	Hydroxymethylglutaryl-CoA synthase, cytoplasmic OS	HMGCS1	-0.0204611	0.025995	-0.00276081	0.0981156	0.0930892	-0.00875247	0.0737098	0.0087355	-0.0528792	0.0735578	-0.0443617	0.0230836	-0.0533294	0.0159254	-0.0685
	0.140916	0.0142146	Serine-threonine kinase receptor-associated protein OS	STRAP	0.0285233	-0.0680652	-0.0114735	-0.0661652	-0.0174288	0	-0.0130301	0.0541914	0.0604972	-0.0363528	-0.017417	0.0453982	0.0157672	-0.0250049	0.0228778
	0.486161	-0.0345151	Ras-related protein Rab-1A OS	RAB1A	-0.0291048	0.0497862	0.0682735	0.00860028	-0.0014434	0.0731346	-0.171368	0.0173861	-0.0259536	0.00577204	-0.0203624	0	0.0607391	-0.0369694	-0.013043
	0.696519	-0.0777837	Histone deacetylase 2 OS	HDAC2	0.0413408	0.113015	-0.0157909	-0.0679301	-0.100577	-0.0864683	-0.0636042	0.038845	0.0635203	0.0314382	-0.0881024	-0.0381222	0.218459	-0.0613537	0.0427707
	0.428976	-0.0552249	Actin-related protein 2/3 complex subunit 2 OS	ARPC2	0.00988533	0.00434341	-0.00306747	-0.0696832	-0.0521028	0.00990565	-0.146334	0.0410966	-0.0357584	-0.160086	0.0169776	-0.0114048	-0.0142703	0.025831	0.0267303
	0.485904	0.0529808	Inner nuclear membrane protein Man1 OS	LEMD3	-0.133632	0.00434341	0.00133328	0.0156328	-0.0188038	-0.0216951	-0.00143625	-0.0320519	-0.0656701	0.0367493	-0.00719682	0.00143483	0.0549262	0.0344677	0.0171241
	0.56244	0.0859759	Flotillin-2 OS	FLOT2	-0.202713	-0.025404	0.0188411	-0.00432582	0.0140641	-0.25214	-0.0283167	0.0866428	-0.0454362	0.022104	0.0195542	0.00699321	0.0604072	-0.0325491	-0.318777
	0.255987	-0.0274877	Protein Smaug homolog 2 OS	SAMD4B	0.0405524	0.0184737	-0.0531909	0.0251894	0.00289123	-0.0698214	-0.0128368	0.0158594	-0.0798808	0.0098387	0.00286119	-0.0893278	-0.0461702	0.0300558	-0.149481
	0.179449	-0.0181369	Sarcolemmal membrane-associated protein OS	SLMAP	-0.014473	0.00434341	0.0282535	-0.00288402	0.0172466	0.0384363	0.00144187	-0.0204285	-0.023033	0.0605912	-0.0454789	-0.0513991	0.0468404	0.00579123	-0.0513991
	0.827649	-0.0750415	Replication factor C subunit 5 OS	RFC5	0.0481035	0.0718502	-0.0492927	0.0312277	0.0579788	0.0716231	-0.13736	0.0101907	-0.062853	-0.087262	-0.0483614	-0.01884	-0.0438544	0.0556872	0.0425603
	0.351479	0.0242085	Protein Niban 1 OS	NIBAN1	0.0347661	0.00287664	-0.0201961	0.104368	0.0276028	-0.0281293	0.107334	0.0406559	-0.00854242	0.0769482	0.0131238	0	-0.0014669	0.0144586	-0.0236512
	0.00282906	-0.000344333	Signal transducing adapter molecule 1 OS	STAM	-0.0273213	0.0157031	-0.0431344	0.0405867	-0.094406	0.0268351	-0.0761029	0.0647441	-0.072697	-0.00286662	-0.0867338	0.0338148	-0.0656215	0.0159254	0.00284849
	1.43049	-0.107651	Integrin beta-1 OS	ITGB1	0.0301842	0.0585221	0.121316	-0.0130697	0.0330833	0.0273436	-0.0427606	0.00582531	-0.0172817	0.00584279	-0.0685116	-0.050263	0	0.0130168	0.0387035
	0.431924	-0.0346961	Serine/threonine-protein phosphatase 2A 56 kDa regulatory subunit delta isoform OS	PPP2R5D	0.0823903	-0.0261833	-0.00432953	0.00570763	-0.0291053	-0.014456	0.0313022	0.0372641	0.00152898	-0.0216563	-0.0305545	0	-0.070749	-0.0472899	0.0157361
	0.115982	0.0117427	Protein CASP OS	CUX1	0.0143372	0.0497419	0.0749747	0.0340723	-0.0130503	-0.219033	0.0257121	-0.0322232	-0.108568	0.0660289	0.109695	-0.00144193	-0.0115764	0.0159254	-0.0543369
	1.61013	-0.0771096	Cleft lip and palate transmembrane protein 1 OS	CLPTM1	0.0199438	0.0439883	0.0800076	-0.0274789	0.0171756	0.0114388	-0.0751343	-0.0543965	-0.0448902	-0.00429167	-0.0496968	-0.0334006	0.0171243	0.0273641	-0.0407651
	0.0812076	-0.012589	TRMT1-like protein OS	TRMT1L	-0.0667482	0.117362	-0.00422612	-0.0410751	0.0429685	0.030162	-0.04571	-5.24548e-06	-0.0304868	-0.0115668	0.00144204	0.0187459	0.0763209	0.100483	-0.0698815
	0.35826	0.0438169	TBC1 domain family member 5 OS	TBC1D5	0.031572	0.0187849	-0.0406784	0.0101156	-0.0323699	0	-0.0248875	0.00728499	0.000163202	0.0230249	-0.0175507	0.135655	-0.0322896	0.0489273	-0.00581742
	1.27963	0.142297	Pogo transposable element with ZNF domain OS	POGZ	-0.0519518	-0.040142	-0.0378621	-0.0685227	-0.0506583	0.05866	0	0.0505081	-0.0247056	0.200893	0.0656993	0.0303433	0.0864317	0.0548222	-0.035478
	0.690898	-0.051466	3-ketoacyl-CoA thiolase, mitochondrial OS	ACAA2	-0.0131116	0.0794343	0.0893572	-0.0248314	-0.00879045	-0.00145519	-0.0323553	0.0101907	-0.0438997	0.0159268	0.00144204	-0.0160869	0.0316457	0.02607	0.0570309
	0.554634	-0.0279053	Eukaryotic translation initiation factor 3 subunit D OS	EIF3D	0.0156436	0.0535869	-0.0186563	0.0614215	-0.0705068	0.0170734	-0.113094	0.0187527	-0.0389117	-0.0157874	-0.0216417	0.00428734	-0.106915	0.0159254	0.014242
	0.142157	-0.0246086	Importin-4 OS	IPO4	-0.00142988	0.0285907	0.00704164	-0.0173297	-0.0573217	0.0851765	-0.0920551	0.0485133	-0.0317376	-0.13677	0.0228581	0.0742882	-0.0319966	0.0116038	0.0114614
	0.477657	-0.0399333	40S ribosomal protein S3a OS	RPS3A	-0.0129831	0.0100855	0.0557622	-0.0333842	-0.00287368	0	0	0.0259268	0.00152898	-0.0660049	-0.0364491	0.0355187	-0.112125	-0.0338275	0.0946368
	0.126423	-0.0122439	Stomatin-like protein 2, mitochondrial OS	STOML2	-0.00721229	0.0101027	0.0709927	-0.0542309	-0.0277279	0.0243196	-0.0709666	0.00150853	-0.00707549	0.0578301	-0.0336049	0.0129263	0.0454429	-0.0339795	0.00432164
	0.261772	-0.0289597	Phosphofurin acidic cluster sorting protein 1 OS	PACS1	0.0738088	0.0974527	-0.0245611	-0.0412256	0.0459599	-0.0087702	0.0402372	0.0275728	-0.0143802	-0.0248391	0.0543778	0.0302825	0	0.00715528	-0.0519278
	0.923037	-0.0972049	Ubiquitin-protein ligase E3C OS	UBE3C	0.0954881	0.0793606	0.0481501	0.0498529	0.0144677	-0.0204849	-0.0102063	-0.00735005	0.0302128	-0.105073	0.0584167	-0.0219594	0	-0.0283324	-0.0397706
	0.31221	0.0310459	Ral GTPase-activating protein subunit beta OS	RALGAPB	0.0555448	-0.0489314	-0.0333316	0.074823	-0.0294313	-0.0249126	0.0941987	0.0101907	0.0216932	0.0442789	-0.0264299	0.0485705	0.0158936	-0.0464229	-0.01167
	0.0759079	-0.0132058	Palladin OS	PALLD	0.048201	-0.0972548	0.0212399	-0.00432582	-0.0756725	0.0717627	-0.0159575	0.0188211	0.0508945	-0.0707189	-0.0574516	0.0607393	-0.0365258	-0.090324	0.15056
	0.191408	-0.0173951	PDZ domain-containing protein 8 OS	PDZD8	-0.0390927	-0.00138728	0.00971912	0.0113172	-0.0614341	0.0450439	-0.0869268	0.000146694	5.58933e-05	-0.00429167	-0.0900479	0.0113935	0.018469	-0.0558944	0.0394896
	0.317728	-0.108387	Transgelin OS	TAGLN	-0.0736903	0.16738	0.113451	-0.0780994	-0.0173878	0.078381	-0.130902	-0.146134	0.0929395	-0.273958	0.0425631	0.113374	-0.135635	0.0159254	0.0919402
	0.255999	0.0753288	Ataxin-2 OS	ATXN2	0.106408	-0.223803	-0.0728913	0.0698183	-0.164345	-0.0615878	0.0673101	-0.0100479	0.0297732	0.129946	-0.104259	0.0100138	0.118456	-0.0531724	0
	0.627209	0.0658459	Bromodomain-containing protein 2 OS	BRD2	-0.0708107	0.00434341	-0.101903	-0.0767345	-0.02917	0.00862182	-0.00433031	0.0116311	0.0299187	-0.0216911	0.0799753	-0.0291169	0.0355886	0.0862462	0.0467943
	0.270147	-0.0214434	AT-rich interactive domain-containing protein 3B OS	ARID3B	-0.0159586	0.0428557	0.0128349	-0.00721998	0.0187057	0.0539123	-0.0306813	-0.00579911	0.000134312	-0.0349729	-0.0351579	0.0455326	0.00433004	-0.00739137	0
	1.02935	-0.0579551	Vacuolar protein sorting-associated protein 4B OS	VPS4B	0.0310552	-0.00425269	0.0110967	-0.00432582	0.0297789	0.0156276	0.0198603	0.0116182	-0.0286624	-0.0835645	-0.0524015	0	-0.119053	-0.0158468	-0.0346957
	0.301176	0.0168477	WD repeat and FYVE domain-containing protein 3 OS	WDFY3	0.0566541	0	-0.0157909	0.0703249	-0.0101781	-0.0321587	0.0896719	-0.113502	0.0496191	0.0412409	0.0215395	0.0286258	-0.041055	-0.0340813	-0.0833129
	0.100573	0.00811946	Dystrobrevin alpha OS	DTNA	0.0371587	-0.0338175	-0.0524653	0.00433895	-0.124221	-0.0218925	0.00144771	0.00293001	0.059446	-0.0276556	0.00288985	0	0.132755	-0.014818	0.104741
	0.999474	0.131584	Bromodomain adjacent to zinc finger domain protein 2A OS	BAZ2A	-0.129052	0.00434341	-0.0536438	-0.051057	0.00289123	0.0563624	-0.0996386	0.0244891	-0.00133925	0.0821565	0.150136	-0.0158937	-0.188545	0.068136	0.0312714
	0.836376	-0.118061	Plasma membrane calcium-transporting ATPase 4 OS	ATP2B4	0.0341941	0.0553673	0.111182	0.04809	0.027211	0.0579701	-0.0101343	-0.0397142	-0.0332806	0.0660977	-0.140975	-0.0785637	0	-0.0794941	-0.0409718
	0.402821	-0.0455403	Active breakpoint cluster region-related protein OS	ABR	-0.0216888	0.110951	-0.0186677	0.0198978	0.011487	0.00716692	0.0382851	0.0116269	-0.0838014	0.0171032	-0.0423236	-0.0408063	0	0.00583148	-0.112009
	0.610352	0.0569237	Ribonucleoside-diphosphate reductase subunit M2 OS	RRM2	-0.00436817	-0.00153929	-0.0757245	0.060251	0.0116704	0.0840918	-0.0117892	0.0733635	0.0852998	-0.00429167	-0.00444054	0.0978712	-0.0311546	0.00561513	0.0757607
	0.0782132	0.0142111	DNA-directed RNA polymerase, mitochondrial OS	POLRMT	0.048446	-0.0160999	0.0171785	0.0215399	-0.00875515	-0.0426734	-0.0292943	0.0101907	-0.0319374	0.139131	0.0258829	-0.0728564	0.0526745	0.0825123	-0.103684
	0.642491	-0.054387	Volume-regulated anion channel subunit LRRC8A OS	LRRC8A	-0.0145785	0.0571744	0.104154	0.0115837	0.00289123	-0.00875238	-0.104009	0.00727917	-0.0187573	-0.0336754	0.0230936	-0.00582899	0.0500242	0.0532511	0.0373256
	0.348257	0.0343699	Protein RCC2 OS	RCC2	-0.00142988	0.0500112	-0.0569715	0.0910473	0.0818855	-0.0278154	0.021587	-0.00291823	-0.176095	-0.0101031	0.0818081	0.0230145	-0.0531657	0.0852789	-0.0204434
	0.0830498	-0.0182429	Protein SCAF11 OS	SCAF11	0.0539287	-0.00145614	-0.0128997	-0.0014347	-0.0337459	-0.0833987	0.185755	-0.0488839	-0.00707549	0.140167	-0.0456224	-0.109701	0.126013	0.0260193	-0.167034
	1.08347	-0.0450704	U4/U6 small nuclear ribonucleoprotein Prp4 OS	PRPF4	-0.00871994	0.0359889	0.0537673	-0.00432582	0.0101446	0.0486187	-0.00729007	0.0446789	0.0316665	-0.0086612	-0.0294267	-0.0160869	-0.0058289	-0.0164298	0.0458038
	1.44453	-0.087553	Acyl-CoA-binding domain-containing protein 5 OS	ACBD5	-0.00142988	0.0763167	0.0807512	-0.100042	-0.00290849	0.0856742	-0.0849327	0.0317343	0.0229969	-0.0350039	-0.051615	-0.020402	0.027235	-0.0583036	0.0802096
	0.0390964	0.00361327	AP-4 complex subunit epsilon-1 OS	AP4E1	-0.00142988	-0.0233036	0.0268115	0.0535874	-0.0350765	-0.0558342	0.0157674	-0.0456436	0.0508378	-0.0407805	-0.00144323	0.0551416	-0.0891752	0.0173659	0.0412024
	0.576602	-0.0554042	NAD-dependent malic enzyme, mitochondrial OS	ME2	0.0172228	-0.0130913	0.108656	0.00287681	0.00289123	0.0314263	-0.0893596	-0.0323093	-0.0392016	0.0257208	-0.0470195	-0.0321261	0.0677048	-0.0221194	0.0285975
	0.293562	0.0285578	Neuron navigator 1 OS	NAV1	-0.0173395	-0.0861794	0.0225317	0.0283833	0.00289123	0.019998	0.0453091	-0.0757448	0.0493422	-0.0245709	-0.0188372	0.0480942	-0.0305268	-0.0442875	0.00574189
	0.437786	-0.0369932	Phosphatidylinositol 3-kinase catalytic subunit type 3 OS	PIK3C3	-0.0571173	0.0471237	0.000919986	0.0192911	0.00429129	0.0277451	0.0125514	-0.00529948	0.113779	-0.0628935	-0.0571598	0	-0.292467	-0.229291	-0.220526
	0.192818	0.0255858	Signal-induced proliferation-associated 1-like protein 2 OS	SIPA1L2	0.0403484	-0.0296735	0.00164391	0.0808136	-0.00737711	-0.0370132	0.0573142	0.0101907	-0.0188167	0.122944	-0.0206517	-0.0132156	0.0699019	-0.0210877	0.0389357
	0.0666848	0.013161	Metastasis-associated protein MTA1 OS	MTA1	0.0757992	-0.0268432	0.0118563	-0.0116903	-0.0103919	0	0.0965944	0.0478914	-0.0337653	0.156792	-0.0177842	-0.0387124	0.107545	0.0247136	-0.00294115
	0.179499	-0.0244126	Unhealthy ribosome biogenesis protein 2 homolog OS	URB2	-0.0587631	0.0691629	0.0654699	0.0312632	-0.0514456	-0.027647	-0.0739247	0.0101907	-0.0259344	-0.0541458	0.00719549	0.049582	0.0157674	-0.0279732	0.0383984
	0.139758	0.0229609	Constitutive coactivator of peroxisome proliferator-activated receptor gamma OS	FAM120B	0.0839947	-0.108131	-0.027379	0.0715489	-0.0848422	0.0157829	0.0143553	0.0273998	-0.0085189	0.0355487	-0.0425013	0.0243196	-0.00144331	0.0159254	-0.0262052
	1.54702	0.0560562	Lysine-specific demethylase 3A OS	KDM3A	-0.00142988	-0.0236996	0.0330701	-0.00432582	-0.0356225	-0.00146242	0.034661	0.00286359	0.0999442	0.0544266	0.0629643	0.0587183	-0.0340169	0.0577039	-0.0295342
	0.472629	0.0435106	TBC1 domain family member 15 OS	TBC1D15	-0.0101297	-0.0292943	-0.0763119	0.0799019	-0.0561229	0.0483312	0.00144479	0.0944186	-0.0600786	-0.00429167	-0.050062	0.0691496	-0.0440328	0.0642568	0.00144479
	0.0406582	0.00480889	Nuclear factor related to kappa-B-binding protein OS	NFRKB	-0.0216279	-0.084284	0.0404068	-0.0598209	0.0438513	-0.099331	0.0339806	-0.0738737	0.060104	-0.00429167	0.00573367	-0.0525205	0.0227425	-0.0144787	0.0423522
	0.630231	1.03196	Annexin A2 OS	ANXA2	-0.678109	0.701025	-1.10195	-0.154781	0.275189	-0.396571	0.326104	0.225096	-0.00707549	-0.12035	1.58989	0.547304	-0.171886	1.19434	-0.798669
	0.543661	0.109385	Dynamin-binding protein OS	DNMBP	-0.00142988	-0.165403	-0.152151	0.040718	-0.0947052	0.00713149	0.0533351	-0.00707013	0.113562	0.00568262	-0.1224	0.125888	-0.0376628	-0.0305704	0.0380978
	0.148917	-0.0112855	Negative elongation factor E OS	NELFE	0.0128687	0.0299794	-0.0273325	-0.00432582	0.0467628	-0.0217168	0.0660033	-0.0276622	-0.0913984	0.0156869	0.0171627	-0.0511906	-0.0290289	0.0302241	-0.0541715
	0.571526	-0.0675602	Integrin alpha-6 OS	ITGA6	-0.0276351	0.0815863	0.11514	-0.0617177	0.0622465	-0.0335697	-0.132894	-0.021903	-0.0056337	-0.0541966	-0.0262328	0.0468402	0.00863019	0.0288515	0
	1.66299	0.0429402	ATPase MORC2 OS	MORC2	-0.0322673	-0.00586266	-0.0259969	-0.00432582	-0.0220215	-0.0131355	-0.01167	0.00144702	0.0245386	0.0315804	0.00434478	0.0287686	0.0708737	0.0260599	0.0750172
	0.180107	-0.0178281	Protein SGT1 homolog OS	SUGT1	-0.00575146	0.0129479	-0.00290332	0.0353968	0.0200493	0.0270735	-0.0423279	0.00586899	-0.00707549	-0.00429167	-0.0860208	0.0411212	-0.070749	-0.00727417	0.0143125
	0.138365	-0.0272767	Inositol 1,4,5-trisphosphate receptor type 1 OS	ITPR1	0.122167	0.00434341	0.0129203	-0.0620117	-0.032334	-0.12883	0.11291	-0.0749179	0.045599	0.143064	-0.0322983	-0.0531657	0	-0.000112653	0.0258658
	0.323585	0.0213533	Elongation factor-like GTPase 1 OS	EFL1	-0.031895	0.012931	-0.0699073	0.0241025	0.0285018	0.0241997	-0.00863888	-0.0158829	-0.00707549	-0.00429167	-0.0319585	0.0114387	-0.0995357	0.0316305	0.0241997
	3.00446	-0.0957765	Cytoskeleton-associated protein 2 OS	CKAP2	0.0798099	0.0980024	0.0668342	-0.0309611	0.0490613	-0.0147365	0.0881526	0.0101907	0.081077	-0.0190281	-0.00149332	-0.0221616	0.00585272	-0.0196984	-0.0311224
	0.681191	0.0583708	Triosephosphate isomerase OS	TPI1	-0.0823775	-0.0231099	0.0125536	0.0352023	0.00860472	0	-0.0554391	-0.0407933	0.012824	-0.0230189	0.0339905	0.0712069	-0.0961659	-0.065022	0.0269403
	0.847874	-0.04643	Deoxynucleoside triphosphate triphosphohydrolase SAMHD1 OS	SAMHD1	0.0143689	0.0679085	-0.0129055	0.0509241	0.010094	0.0243436	-0.00869104	0.0101907	-0.0172201	-0.0408546	-0.018919	-0.0101446	-0.0574503	0.0159254	-0.00723891
	1.05915	-0.0705764	ATP-dependent RNA helicase DDX19A OS	DDX19A	0.0844114	0.0415579	-0.00136369	0.00722732	0.362881	-0.0322567	0.161685	-0.152322	-0.0860451	-0.00429167	-0.016063	-0.066769	-0.113063	0.0389401	-0.205336
	0.345651	-0.0520498	Succinate--CoA ligase [GDP-forming] subunit beta, mitochondrial OS	SUCLG2	0.063453	0.0609268	-0.0157909	-0.0290626	0.0314603	-0.0409719	0.0285691	-0.0292977	-0.114879	0.0865616	-0.0247631	-0.109359	0.089498	0.0331346	-0.0499049
	0.0119625	0.00186765	Dihydrolipoyllysine-residue acetyltransferase component of pyruvate dehydrogenase complex, mitochondrial OS	DLAT	0.0708974	-0.0856668	0.032828	-0.0248314	-0.0279775	0	-0.0473057	0.0087355	0.00162432	0.0372793	-0.0324013	0.0187836	0.0901977	-0.0268787	0.143836
	0.357557	-0.0423589	Prolyl 4-hydroxylase subunit alpha-2 OS	P4HA2	-0.0458696	0.0246226	0.103161	-0.0547957	-0.0295635	0.0835963	-0.0671837	0.00287835	0.0612978	-0.00867452	-0.0596415	0.023153	0.0753127	0.0159254	0.0986602
	0.469167	0.0861787	Protein transport protein Sec24B OS	SEC24B	0.0211125	-0.236148	-0.0590317	0.0417885	-0.12006	-0.0742995	0.0502343	0.0410966	0.0362853	0.0349297	-0.046195	-0.00426614	0	-0.0764267	0.0169399
	0.340657	0.0149493	Protein phosphatase 1 regulatory subunit 12C OS	PPP1R12C	-0.00142988	-0.0323311	-0.00281294	0.0271941	0.0886488	-0.00726069	0.0734208	-0.0732943	0.0201865	-0.0130089	-0.0116536	0.0329364	-0.0263111	-0.047744	0.0526228
	0.394325	-0.0313544	Ubiquitin carboxyl-terminal hydrolase 28 OS	USP28	0.0628247	0.0227945	-0.0157909	0.0211591	-0.0362007	-0.055327	0	-0.049596	0.0323757	-0.00143763	-0.053885	0.0310877	-0.0172435	-0.101577	-0.0627675
	0.0953035	-0.0132382	GATOR complex protein MIOS OS	MIOS	0.094316	-0.0400052	-0.0304228	0.0230724	0.00289123	0.106603	-0.0383561	-0.0162546	0.0736062	0.00586317	-0.0519422	0.0302524	-0.0503661	-0.0164629	0.0902861
	0.499084	0.0435412	SUN domain-containing protein 1 OS	SUN1	0.0249883	0.00286136	-0.0381819	0.067896	-7.42124e-05	-0.0359943	0.135617	0.086633	-0.00707549	0.0833454	0.0623487	-0.0254028	0.189865	0.0159254	-0.0133929
	0.159421	0.0153635	Kinesin light chain 4 OS	KLC4	0.0387273	-0.0102737	-0.0201604	0.0101446	0.0515102	0	0.0723273	-0.0401237	0.0610961	-0.013044	-0.013175	0.0806029	0.0359079	-0.00310565	-0.0869175
	0.0584412	-0.00664642	Pumilio homolog 3 OS	PUM3	0.0172601	0.084553	-0.0391312	-0.123425	0.0315456	0	0.0692175	0.00439091	-0.0318872	-0.0100914	0.0456169	0.00721706	0.10464	0.0115779	-0.123822
	0.957603	0.059591	Formin-like protein 2 OS	FMNL2	-0.02027	-0.0985901	-0.011478	-0.0246254	-0.0558826	0.0411618	-0.00721713	-0.0591194	0.0618046	0.0326661	0.00144204	0.0143267	0.0757272	-0.073158	0.0675067
	0.615376	0.0657941	WW domain-binding protein 11 OS	WBP11	-0.114875	0.0299539	-0.0565559	-0.0992548	0.00289123	-0.0246124	0.0768688	-0.0543966	-0.0287705	0.00714724	-0.0144357	0.0631938	0.046611	0.0330496	0.0142841
	0.377906	0.140006	Heterogeneous nuclear ribonucleoprotein A1 OS	HNRNPA1	-0.0787763	0.126055	-0.156843	-0.153542	-0.0345059	-0.00740226	0.0248874	0.112775	-0.00707549	-0.0707729	0.359246	0.0219815	0.0845935	0.225818	-0.0283327
	0.58281	0.0576898	Serine/threonine-protein kinase TBK1 OS	TBK1	0.0115999	0.00579705	-0.0646	0.108912	0.00289123	-0.0838314	0.119945	0.0531739	-0.0172918	0.103558	-0.0234957	0.0458036	-0.0624125	-0.0389139	-0.00728999
	1.08051	0.212312	Protein TASOR 2 OS	TASOR2	-0.00428382	-0.322225	-0.134598	0.00986022	-0.202025	-0.0331667	0.124224	-0.0157008	0.0665685	0.0639238	0.061476	0.0504296	0.0763508	-0.0662013	0
	0.268738	0.0304392	Cathepsin D OS	CTSD	0.0014496	-0.0057809	0.0197977	-0.00432582	0.066332	-0.078483	-0.0678693	0.0259579	-0.100858	0.0687719	0.0908533	-0.0528412	-0.0247118	-0.00147404	0.0299533
	0.83806	-0.0358674	Cytoplasmic dynein 1 light intermediate chain 2 OS	DYNC1LI2	0.0114706	0.00290307	0.0127219	-0.0541293	0.0342245	0	0.039762	-0.0576093	0.0754666	-0.0630652	0.00431906	-0.0217604	-0.034976	-0.0777598	0.0770931
	0.00347229	-0.000455289	Mitofusin-2 OS	MFN2	-0.0173874	0.0567592	-0.0317484	-0.0188255	-0.0116083	-0.0484122	0	0.0159501	-0.0584746	0.0564477	0.00720148	-0.0573916	0.052416	0.0288517	0.0200577
	0.410108	0.0713409	Bromodomain-containing protein 3 OS	BRD3	-0.0986933	0.126373	-0.0763737	-0.114026	0.00578249	-0.00144762	0.00577667	0.0101907	-0.0377878	0.0593983	0.0843865	0.0215439	-0.0575677	0.200408	-0.0957164
	0.900554	-0.0606531	CTP synthase 1 OS	CTPS1	0.0140755	0.0653897	0.0411742	-0.00290944	0.0155898	0.0183067	-0.0936765	-0.0446933	-0.015604	-0.0754607	0.00144204	0.0126985	-0.146032	-0.100615	-0.0921649
	0.52874	0.0685799	Transforming acidic coiled-coil-containing protein 1 OS	TACC1	-0.00142988	-0.153253	-0.0699073	0.00853634	-0.0512253	-0.0888093	0.0631939	-0.0158829	0.0353598	0.0657558	-0.0526744	-0.0319321	0.102499	0.0358841	0.0241997
	1.48975	-0.0373175	Nucleolar complex protein 2 homolog OS	NOC2L	0.0128968	0.0300301	0.0517159	-0.0319451	-0.00577364	0.0285126	-0.0723344	0.0116298	-0.0494463	-0.00285248	-0.0115749	-0.00288247	0	-0.0072975	0.00431289
	0.446103	0.0386431	Serine/threonine-protein phosphatase 4 regulatory subunit 2 OS	PPP4R2	-0.0278215	0.0834925	-0.0259969	-0.0218666	0.00289123	0.0101343	0.0387035	-0.0280873	0.0273784	0.0442789	0.0415592	0.0597651	-0.045757	-0.0119466	-0.00145364
	1.3241	0.118444	Ubiquitin carboxyl-terminal hydrolase 36 OS	USP36	-0.0202134	-0.0438239	-0.129236	-0.036258	0.00432609	-0.0888093	0.0452202	-0.0816752	-0.00994937	0.0283531	0.105278	0.0284283	0.0480002	0.0287876	0
	0.0962002	0.0231632	Tenascin OS	TNC	0.110829	-0.112696	-0.0244644	0.00429574	-0.0469629	-0.0999474	-0.00577649	0.0387316	0.00869191	0.105298	-0.0892672	0.0271273	0.0866998	-0.0489256	0
	0.194944	-0.0255317	E3 ISG15--protein ligase HERC5 OS	HERC5	-0.0602635	0.0608714	0.061377	-0.0437741	0.0732119	-0.014485	0	0.0805113	-0.040611	-0.0631252	0.0129263	0.0355888	-0.189149	0.0793665	-0.0394482
	0.376368	0.0410631	Glutamine and serine-rich protein 1 OS	QSER1	0.0399355	-0.0805892	-0.0553995	0.0412516	0.0244351	-0.0696659	0.127339	0.0317345	-0.0363104	0.0607822	-0.00145493	-0.0321913	-0.0277589	0.0317557	0
	0.676433	0.042056	Probable ATP-dependent RNA helicase DDX41 OS	DDX41	-0.0705984	-0.014459	0.00701905	-0.00576354	-0.0246724	0.0494365	-0.0736981	0.0101907	-0.0657297	-0.0158333	0.0270778	0.0368851	0	0.0443819	0.00573641
	0.612825	-0.0567006	Proteasome subunit alpha type-1 OS	PSMA1	0.0283174	0.035492	-0.00154885	0.0407621	0.0562785	-0.00143204	0	0.00445435	-0.0536181	0.043568	-0.0689472	-0.0824622	-0.0673868	0.0301675	-0.149143
	0.0222825	0.00340127	RNA-binding protein 39 OS	RBM39	-0.0262919	0.0639906	-0.0157909	0.0300599	0.0914625	0	0.0287113	-0.0235497	-0.0952635	0.0924383	-0.0116669	-0.0486597	-0.0160381	0.0417913	-0.0131089
	0.151339	-0.0210071	Neurolysin, mitochondrial OS	NLN	0.0142443	0.0945848	-0.0683114	0.0282548	0.00289123	0.014256	-0.0392099	0.0814667	-0.0926592	-0.0172435	-0.0392409	0.0339808	-0.147711	0.0372569	-0.0704609
	1.31496	0.204274	Centrosomal protein of 192 kDa OS	CEP192	-0.0188119	-0.181325	-0.22957	0.109156	-0.0892586	-0.143708	0.104136	-0.0545943	0.0916922	0.119799	-0.00144039	0.0647563	0.100111	0.0273982	0
	0.039482	-0.00590219	KIF-binding protein OS	KIFBP	0.0241302	-0.084284	0.0265613	-0.0259776	-0.0526038	0.0213316	-0.0644559	0.0357507	0.0491223	-0.0853218	0.00144204	0.0325807	-0.0810302	-0.0485304	0.0861983
	0.515837	0.0376468	Cleavage stimulation factor subunit 3 OS	CSTF3	0.0215161	-0.0591958	-0.0317807	0.010058	-0.0233668	-0.0218484	-0.0292055	0.040233	-0.00996972	0.0565668	0.00144204	-0.0145288	0.0441314	0.0445514	0.0143839
	0.0543524	0.00983094	Tyrosine-protein kinase ABL1 OS	ABL1	-0.0385956	0.10769	-0.0364856	-0.0205611	0.0828234	0.0433708	0.127731	-0.0239664	0.0219827	0.0963199	0.00144204	-0.0356606	-0.00735697	0.0663998	-0.0251682
	0.178621	0.013523	Intron Large complex component GCFC2 OS	GCFC2	0.0486937	-0.0265884	0.00303042	0.0556167	0.048786	-0.017594	0.0807609	-0.00445607	-0.00707549	0.0556508	0.0188242	-0.0087702	-0.0309318	0.00568845	-0.010237
	1.30292	-0.0667349	Succinate dehydrogenase [ubiquinone] flavoprotein subunit, mitochondrial OS	SDHA	0.0383711	0.0413376	0.0407374	-0.0422936	0.00289123	-0.0453851	-0.078483	0.0245318	-0.0230169	0.0114757	-0.0203404	-0.0708938	0.106915	-0.0732497	0.0523646
	1.73887	-0.0670123	Mannosyl-oligosaccharide glucosidase OS	MOGS	0.0474312	0.0418556	0.0762218	-0.0979227	0.0672123	-0.0132156	-0.00146242	-0.0494951	-0.0129341	-0.00429167	0.00727695	-0.0385137	0.112438	0.0144631	0.11514
	1.09588	-0.104487	Protein disulfide-isomerase TMX3 OS	TMX3	-0.0101032	0.100512	0.061377	-0.0393373	0.0143757	0.00575354	-0.107691	0.00151729	-0.100857	-0.105784	0.00144204	-0.0573331	0.0620611	0.0543239	0.0785334
	0.306649	-0.0360825	Translation initiation factor eIF-2B subunit delta OS	EIF2B4	0.0314088	0.0637568	-0.0332255	-0.00432582	0	-0.0145142	-0.0410134	0.0528771	0.0647572	-0.0905816	0.00720696	0.0370671	-0.0847577	-0.0295522	0.0510742
	0.136978	0.0196493	Cyclin-dependent kinase 13 OS	CDK13	0.0455026	0.012991	-0.018685	0.0341862	-0.0160249	-0.0174522	-0.035118	0.0101907	-0.127621	0.120275	-0.0515609	0.0300424	0.0286258	0.0431334	-0.0292053
	0.719333	-0.0803641	Aspartate aminotransferase, mitochondrial OS	GOT2	-0.0189882	0.124289	0.117476	-0.00869545	0.11209	-0.00729007	-0.167927	0.0101907	-0.0634263	0.00296177	0.0245256	-0.0458037	0.0570309	-0.0389139	0.0486187
	0.18014	0.0318438	Pleiotropic regulator 1 OS	PLRG1	-0.145896	0.0624845	0.0142814	-0.081605	-0.00290849	-0.0130824	0.0143982	0.0374258	0.000141535	-0.0202975	0.0554072	-0.00870843	0	0.140612	-0.00289694
	1.19953	-0.0515266	Calcium homeostasis endoplasmic reticulum protein OS	CHERP	0.0370824	0.0172952	0.0339375	-0.0394439	0.00866199	-0.0218483	-0.0130693	-0.0249273	-0.0436755	-0.00429167	-0.00145209	-0.060521	0.0991502	0.0374478	0.0129518
	0.0829372	-0.0139223	Nuclear pore complex protein Nup160 OS	NUP160	-0.0547594	0.0487376	0.134612	-0.0501296	0.0014362	0.0144706	-0.0700258	0.0101907	-0.0453924	-0.0101207	0.0273853	0.0695581	0.00725333	0.00130837	0.0750908
	0.0128392	-0.00276483	AF4/FMR2 family member 4 OS	AFF4	-0.13281	0.0902105	-0.0417082	-0.0880478	0.0616136	0	0.0282614	-0.0933258	0.0392633	-0.0143153	0.00997858	-0.0882658	0.00569667	0.0525583	-0.085235
	1.4481	-0.0716131	Alpha-adducin OS	ADD1	0.0559217	0.0534432	0.0497658	-0.00432582	-0.0332323	0.012786	0.0156119	-0.0554973	-0.132217	0.0141411	-0.00714549	-0.062704	0.00142623	-0.0860587	-0.0761802
	0.462942	0.0794125	Protein transport protein Sec24C OS	SEC24C	0.046105	-0.157962	-0.152868	0.0596191	-0.132624	-0.0894186	0.0420232	0.0299538	-0.0474333	0.0459912	-0.0624946	-0.00998401	0.0502829	0.0159254	0.0141441
	0.0234162	-0.0035676	Polymerase delta-interacting protein 3 OS	POLDIP3	0.0458758	0.0781984	-0.0289663	-0.0352577	0.0628337	-0.0579832	0.0641303	-0.0133161	-0.0895376	0.10647	0.00144204	-0.0235068	0.0696953	0.082841	-0.0625414
	0.114173	-0.00882282	Probable ATP-dependent RNA helicase DDX31 OS	DDX31	-0.0306649	0.0513223	0.0199392	-0.0306105	-0.0546765	0	0.0215439	2.57972e-05	-0.0157839	-0.0246936	0.0201319	0.0186899	0.0215439	0.0892748	-0.0233404
	1.63343	-0.0730986	Mitochondrial-processing peptidase subunit alpha OS	PMPCA	0.0452724	0.042666	0.0801925	-0.0630398	-0.00576501	-0.0173646	-0.164362	0.0187953	-0.0717945	-0.00429167	0.00287973	-0.049753	0.118682	-0.029368	0.0114614
	0.101994	0.00899823	RalBP1-associated Eps domain-containing protein 1 OS	REPS1	0.0114706	-0.0604415	0.0155425	0.0521468	0.00289123	-0.017382	0.00143912	-0.0470841	0.067285	-0.0407436	0.00862319	0.0256867	-0.0662917	0.0159254	-0.01884
	1.44179	-0.0782718	Peroxisome biogenesis factor 1 OS	PEX1	0.0505774	0.0284715	0.0223441	-0.00432582	0.00289123	0.012824	0.0198995	-0.0753055	-0.00564492	-0.00715707	-0.0377286	-0.0885367	-0.055439	9.51033e-05	-0.0435892
	0.0484879	-0.00881626	Glucose-6-phosphate 1-dehydrogenase OS	G6PD	0.00571568	0.00434341	-0.0143588	-0.0318065	-0.0872604	0.0213316	-0.0260213	0.0301101	6.99952e-05	-0.105158	-0.0318913	0.106301	-0.0749811	-0.00572616	0.0465199
	0.132896	-0.0162489	Coiled-coil and C2 domain-containing protein 1B OS	CC2D1B	-0.0202888	-0.0410418	0.0951338	0.0563541	0.0328445	0.00287973	-0.0350115	-0.0292576	0.0809808	0.00576211	-0.0350468	0.0143411	-0.0891752	-0.0763194	0
	0.0476792	0.0119125	Apoptosis-stimulating of p53 protein 2 OS	TP53BP2	0.175844	-0.00749423	-0.0425634	-0.0251059	0.00289123	-0.0555818	0.0941222	0.00428408	0.00904419	0.157258	0.0161035	-0.0118376	0.095502	-0.0123489	0.0349408
	0.558155	0.125403	Histone-lysine N-methyltransferase SETD1A OS	SETD1A	0.0783447	-0.166497	-0.114281	0.111039	-0.0296966	0.00438748	0.0990474	0.0788354	-0.060791	0.19	-2.33038e-05	-0.0162019	0.136838	0.0159254	-0.0446229
	1.09588	0.0684417	DNA repair endonuclease XPF OS	ERCC4	-0.00142988	-0.0769359	-0.0521694	-0.00432582	-0.0276047	-0.0290291	0.0242236	-0.0144467	0.0395811	0.00573213	0.0633215	0.00573641	0.0028708	-0.0577728	0.0326769
	1.61748	0.056416	Transcriptional repressor p66-beta OS	GATAD2B	-0.0175007	-0.0161414	-0.0157909	-0.0277611	0.0115822	-0.0412648	-0.033809	0.036108	-0.0453535	0.0414667	0.0667721	0.0115762	0.127829	-0.0193716	0.0625502
	0.05489	-0.00683636	Ribosomal protein S6 kinase alpha-1 OS	RPS6KA1	0.0313438	-0.0695813	-0.0157909	-0.0101024	-0.0710334	0.0228779	-0.0513469	0.0541916	0.065988	-0.0736724	-0.0350468	0.0341819	-0.00433014	0.0416378	0.0481888
	1.71422	0.0993514	E3 ubiquitin-protein ligase TRIM33 OS	TRIM33	-0.0425266	-0.0442168	-0.0524281	-0.0115793	-0.042679	0.0243923	0.0413654	-0.023481	-0.049662	0.0854674	0.00144204	0.0719734	0.0258144	0.0712841	0
	0.0108449	0.00121775	WD repeat-containing protein 7 OS	WDR7	0.0567683	0.00434341	-0.0509803	0.0441007	0.00433878	-0.00580568	0.0385885	-0.0580275	0.0258609	-0.0276556	0.0414403	0	-0.0174874	0.0159254	0.0115417
	0.00556103	-0.000681776	V-type proton ATPase 116 kDa subunit a2 OS	ATP6V0A2	-0.0794323	0.0143376	0.0139859	0.0268535	-0.0377916	0.0381725	-0.0901516	0.00444869	-0.0185825	-0.037625	-0.0481099	0.0325807	0.00286256	0.0159254	0.00429163
	0.630481	0.693323	Hornerin OS	HRNR	-0.597533	-0.739575	-0.977463	-0.00432582	-1.27464	1.13182	-1.07985	0.542412	0.0244825	-0.963264	0.698463	0.0302002	-0.285966	0.0379517	0.156297
	0.628013	0.097228	CCR4-NOT transcription complex subunit 2 OS	CNOT2	0.0380985	-0.141629	-0.130433	0.00281261	-0.100945	-0.0885366	0.152003	0.0244326	0.0184596	0.0952439	-0.00861171	-0.0289127	0	0.021639	-0.055439
	0.459128	-0.0395808	Plexin-A3 OS	PLXNA3	0.0394904	-0.0274926	0.0237374	0.0254214	0.00289123	-0.0100536	-0.0086131	-0.0798686	-0.0729633	0.00284711	-0.0901415	0.00428734	0.0450879	-0.0589793	0.0241283
	0.0653051	-0.00729686	Glutamate--cysteine ligase catalytic subunit OS	GCLC	0.00143826	0.00434341	-0.0157909	0.026915	0.035536	0.0199587	-0.0304652	0.00299506	-0.0157144	-0.0114872	-0.07672	0.0563074	-0.181817	0.0302098	0.0312408
	1.04616	-0.0978868	Formin-binding protein 1-like OS	FNBP1L	0.0842725	0.00434341	0.0276966	0.00419406	0.0366728	-0.0331337	0.0681495	-0.106949	-0.0028094	0.0112899	-0.0745839	-0.114054	-0.0566405	-0.0172084	-0.13267
	0.383559	0.0566935	Terminal uridylyltransferase 4 OS	TUT4	0.0807933	-0.11209	-0.0550402	-2.97533e-05	-0.0751908	-0.0887181	0.122301	-0.0528318	0.0255374	0.0765764	0.00144204	0.00572511	0.0128496	-0.047097	-0.0451561
	0.588639	0.125961	Histone-lysine N-methyltransferase EHMT1 OS	EHMT1	0.0415532	-0.170134	-0.0706301	-0.00869545	-0.0549727	-0.074613	0.0415709	0.0741947	-0.0275811	0.201383	-0.0443617	0.0216517	0.18023	0.0202819	0
	0.0500744	-0.0326082	Nucleolar protein 56 OS	NOP56	0.0688166	0.218572	-0.141049	-0.0813289	0.183111	-0.0241966	0.145389	0.258907	-0.0714785	-0.317995	0.36651	0	-0.0550246	0.189512	-0.0457068
	0.554378	-0.0410793	Exocyst complex component 8 OS	EXOC8	-0.00142988	0.0341491	-0.0100659	0.0505467	-0.00141758	0.0672444	-0.0289709	0.0159156	-0.00851042	0.00713577	-0.0918586	-0.0158619	-0.117989	0.0273529	-0.0660221
	0.675322	-0.0477103	Synaptic functional regulator FMR1 OS	FMR1	0.0758132	-0.0233315	-0.0057272	0.0341103	0.00289123	0.00144187	-0.0380063	0.0330911	-0.00707549	-0.0304967	-0.0159749	-0.0499049	0.0100636	0.0130374	-0.00433462
	0.176341	-0.0217356	Conserved oligomeric Golgi complex subunit 7 OS	COG7	0.0309599	0.0311521	-0.0650443	0.00843495	0.0156521	0.00142349	-0.0850616	0.0101907	-0.00850047	-0.0908646	0.0113769	0.0113488	-0.0522037	-0.0571009	-0.0477805
	0.288635	-0.0496727	Neurabin-2 OS	PPP1R9B	-0.0591751	0.0514619	0.125139	-0.0941491	0.106485	0.0216085	0	-0.107708	0.0951668	-0.0174138	0.0694794	-0.083658	0.0414884	-0.0448442	-0.00290582
	0.0775058	0.0117409	Kinesin-like protein KIF2A OS	KIF2A	0.0972304	0.047455	-0.0393216	0.0806463	-0.0430536	-0.079462	0	0.0232598	-0.0143878	0.107928	-0.014694	0.0473526	0.00582309	0.0115426	-0.00145949
	0.0517198	0.00414597	Protein SET OS	SET	0.0157965	-0.0160175	0.0338886	0.0369577	0	-0.0145141	-0.0291758	0.0145165	-0.00707549	0.0606547	0.00288539	-0.0174347	-0.0574503	-0.0355261	0.0300126
	0.236107	-0.0264781	Calponin-3 OS	CNN3	-0.0129832	0.00721723	0.0653123	0.0339968	0.0114957	-0.0246621	-0.0305267	-0.08801	-0.00707549	-0.0810961	0.0256894	0.0355187	-0.00576501	-0.079199	0.0729212
	0.274873	-0.0255749	Cleavage and polyadenylation specificity factor subunit 3 OS	CPSF3	0.0843278	-0.00437378	-0.00568697	-0.0291626	-0.016063	0.00433895	-0.0145581	-0.00290496	-0.0157927	0.010121	0.0315441	-0.0441226	0.0244167	0.0159254	0.0470254
	0.633865	0.21528	Ninein OS	NIN	0.143646	-0.329512	-0.239624	0.184354	-0.210888	-0.11848	0.161904	-0.0247853	0.0618046	0.166593	0.00144204	0.0523133	0.0920293	0	-0.101388
	0.429864	-0.0515974	Inosine-5'-monophosphate dehydrogenase 1 OS	IMPDH1	-0.00142988	0.0129996	0.0644186	-0.0365171	-0.0189793	0.0497774	-0.0160058	-0.0264464	0.062142	-0.101555	-0.0381666	0.060918	0.0115301	0.00721706	0.0258143
	1.13919	-0.0670949	Merlin OS	NF2	0.0398946	0.0301321	0.0657072	-0.0173952	0.00289123	-0.0189161	0.0663911	-0.077724	0.0328436	0.0271658	-0.059079	-0.0336376	-0.0560055	0.00431409	0.0272078
	1.21111	-0.0802765	Translin-associated protein X OS	TSNAX	0.0786233	0.0651421	-0.0143475	0.0100437	0.0870372	-0.0469688	0.0229231	0.0101907	-0.0157664	-0.0144362	-0.0485138	-0.0484616	-0.036563	0.030295	-0.063474
	0.774727	-0.0801226	PDZ and LIM domain protein 5 OS	PDLIM5	0.0652878	0.103976	-0.0157909	-0.0248108	0.079287	-0.0578045	0.098276	-0.0461025	-0.00417274	-0.0926628	-0.00292323	0.00869088	-0.0367867	0.0673026	-0.00582329
	1.13003	0.100484	InaD-like protein OS	PATJ	0.0115351	-0.122635	-0.0317967	0.0552043	-0.0805075	0.0385503	-0.0396087	0.0101907	0.0962176	0.0800184	0.0371719	0.0413654	-0.018935	-0.00741488	-0.0218704
	0.33055	-0.0478089	Phosphoglucomutase-2 OS	PGM2	-0.0352388	0.00434341	0.0647327	2.61411e-05	0.00579397	0.0722561	-0.0234352	-0.0162009	0.0979705	-0.131805	-0.0249495	0.047165	-0.0502628	-0.0060338	0.129158
	0.989219	-0.138395	Testin OS	TES	0.0823901	0.172509	-0.00861699	0.0367954	0.068959	-0.0512426	0.13187	-0.115994	-0.155407	-0.00429167	-0.0305546	-0.134056	-0.0202791	0.0806186	-0.165975
	0.271558	-0.0308096	Succinyl-CoA:3-ketoacid coenzyme A transferase 1, mitochondrial OS	OXCT1	-0.0724693	0.0357697	0.0751507	-0.0453393	-0.0957164	0.0398796	-0.103254	0.0806487	-0.0333072	-0.00429167	-0.0101576	-0.0395284	0.0841461	0.034578	0.0607987
	0.909248	-0.0912463	Calcium-binding mitochondrial carrier protein SCaMC-1 OS	SLC25A24	-0.00142988	0.0887354	0.11432	-0.0559352	-0.100685	0.060978	-0.0456168	-0.0279703	-0.0143361	-0.00284395	-0.0851157	0.015846	0.102044	0.0289034	-0.00871717
	0.82815	-0.071379	RNA polymerase-associated protein CTR9 homolog OS	CTR9	-0.0159295	0.118044	0.0449482	-4.21358e-06	0.0732804	0.0454429	-0.07552	0.0145123	-0.0406452	-0.00429167	-0.0380462	-0.0247366	0.00575937	-0.048992	-0.0664274
	1.4955	-0.0776811	60S ribosomal protein L4 OS	RPL4	0.0381373	0.0494755	0.0195884	-0.00432582	0.0312639	-0.00718109	0.0114162	0.0301101	-0.0330967	-0.0642602	0.00287406	-0.0644558	-0.127225	-0.0336264	-0.0100637
	0.0348769	0.0177966	ATP-dependent RNA helicase DDX19B OS	DDX19B	-0.31308	0.249723	0.0805162	0.0514913	0.188226	-0.0215011	-0.288874	-0.240942	-0.278672	-0.00429167	-0.0360327	0.110873	-0.278483	0.272067	0.0155661
	0.0207892	-0.00282544	Protein phosphatase 1F OS	PPM1F	0.0564834	-0.0832996	0.0028248	0.0242151	0.0300184	-0.00288531	-0.00577658	-0.0159879	0.0728222	-0.0496769	0.00144204	0.0157672	-0.0558342	-0.0717175	0.0509737
	0.286257	-0.108506	Spliceosome RNA helicase DDX39B OS	DDX39B	-0.191513	0.0965897	0.0829163	-0.226258	0.0423823	0	-0.289507	0.110186	-0.0967836	-0.354099	0.00420057	0.012372	-0.238124	-0.0275197	0.0191999
	0.605519	0.212622	Centrosome-associated protein CEP250 OS	CEP250	0.125275	-0.399467	-0.189242	0.0844624	-0.17215	-0.151377	0.100662	-0.101066	0.0509161	0.132699	0.00144204	0.0402897	0.034799	-0.155938	-0.0241521
	0.00379739	0.000356991	Reticulocalbin-2 OS	RCN2	-0.0496949	0.0100853	0.0378574	-0.00432582	0.00432884	0.0171581	-0.0844096	-0.0365878	0.0284432	0.0326296	-0.0217576	-0.0115532	0.0892384	-0.0190153	-0.0677308
	0.0102274	0.00110724	Pentatricopeptide repeat domain-containing protein 3, mitochondrial OS	PTCD3	-0.0613985	0.0536351	0.00836125	-0.0420644	0.0410637	0.0128368	-0.0599686	0.0216068	-0.107942	0.0226755	0.00144204	-0.0201979	-0.0260212	0.0159254	-0.0187458
	0.0905899	-0.017919	3-hydroxyacyl-CoA dehydrogenase type-2 OS	HSD17B10	-0.0722511	-0.017417	0.0735341	-0.0334134	0.00289123	0.0550876	-0.192234	0.0130676	0.039673	-0.125901	0.0675745	-0.0115646	0.0481416	-0.0161033	0.096076
	0.191838	0.0151799	Protein cordon-bleu OS	COBL	0.0567683	-0.013144	-0.0362137	1.30706e-05	0.0101156	-0.0546149	0	-0.0175966	-0.0216336	0.0215485	-0.00436351	0.0357653	0.0706652	0.0474455	-0.0130956
	0.33657	-0.0339957	V-type proton ATPase 116 kDa subunit a1 OS	ATP6V0A1	-0.00142988	0.0962836	-0.00575724	0.0339968	-0.0144735	-0.0467785	-0.033468	-0.0188676	-0.0763146	0.031227	0.00861618	-0.0527339	0	0.00146953	0.0071741
	0.0519485	-0.00990605	Schlafen family member 11 OS	SLFN11	-0.00142988	0.0171674	-0.128885	0.0952098	-0.00428279	0.0657473	-0.0391706	0.0455354	-0.0506648	0.0184284	-0.13821	-0.0230837	0.0255352	0.0273301	-0.100763
	0.271002	-0.0290893	Serine/threonine-protein kinase MARK2 OS	MARK2	-0.0279562	0.0658048	0.0678874	-0.0654726	0.121958	0	0.00582908	0.0290496	0.0289758	0.0641494	-0.0176668	-0.0280144	-0.00292348	0.0100729	0
	0.807997	-0.0550003	Vacuolar protein sorting-associated protein 53 homolog OS	VPS53	0.0994599	0.0130258	0.0101007	0.0706179	0.06538	-0.0145875	-0.0160544	-0.0325263	0.040043	-0.0365812	0.00144204	-0.00727529	-0.0547269	-0.0297845	0.0144414
	0.0944715	0.0327105	Laminin subunit beta-2 OS	LAMB2	0.0966343	-0.0511229	-0.0320593	0.0603796	-0.0343513	-0.0739232	0.122587	0.0861019	0.0148172	0.264613	-0.0509709	-0.102059	0.10765	-0.0380133	0
	0.370955	0.131163	La-related protein 7 OS	LARP7	-0.40537	0.0319292	-0.0157909	-0.386323	0.0669005	0.0316787	0.176717	0.163307	-0.245807	-0.0727326	0.102277	-0.0252864	-0.389274	0.220704	-0.227275
	0.89298	0.104954	Sentrin-specific protease 6 OS	SENP6	-0.0144599	-0.158752	-0.0716251	0.0522022	-0.0695174	0.0100536	0.0826224	0.0101907	0.0466782	0.0878265	-0.0335696	0.0157672	0.0661966	-0.0146629	-0.051347
	0.994515	-0.120762	Serine/threonine-protein kinase PAK 1 OS	PAK1	0.143861	0.0388663	-0.0363174	0.0791065	0.065565	-0.00876138	0.103896	0.0949965	-0.00707549	-0.0307368	-0.0763179	-0.10882	0	-0.0710824	-0.0190505
	0.528254	-0.0494709	Actin-binding LIM protein 1 OS	ABLIM1	0.0765728	0.0864816	-0.0157909	0.0570139	0.00143328	-0.0474028	0.0710829	0.0659334	-0.0514696	-0.026318	0.0501574	-0.0249887	0.0288549	-0.0269666	-0.0339126
	0.417853	0.0815508	Gelsolin OS	GSN	-0.0440597	0.0344455	-0.162012	-0.0924226	0.0442974	-0.083485	0.0086649	0.0656037	-0.00707549	-0.0529014	0.143416	-0.0174874	0.078917	0.14206	0
	0.427149	-0.0251536	Splicing factor 3A subunit 3 OS	SF3A3	-0.0451071	0.0327438	0.0140147	-0.116103	0.0256558	0.00143328	0.0100039	-0.0831101	0.0311343	-0.0420682	-0.0115229	-0.0202184	0.0645043	0.0159254	-0.0158619
	0.412073	-0.056419	B-cell receptor-associated protein 31 OS	BCAP31	0.0373507	-0.0206198	0.171019	-0.030771	-0.023554	0	0.0387805	-0.114414	0.0145979	0.0316519	-0.00293184	-0.0102267	0.0930184	-0.0866289	0.0710132
	0.1679	0.0210054	Centrosomal protein of 97 kDa OS	CEP97	0.0482497	-0.102016	-0.0157909	0.0852591	-0.0575678	-0.0306502	0.0426864	-0.0487633	0.0578708	0.0214716	-0.0380863	0.0100735	-0.00723882	0.0473518	-0.00289117
	0.255548	0.0244774	General transcription and DNA repair factor IIH helicase subunit XPB OS	ERCC3	-6.87931e-07	0.041048	-0.0726603	0.0239908	-0.0129231	0.0464291	-0.0945399	0.0101907	-0.0315897	0.050421	0.00144204	-0.0100437	-0.049452	0.0216334	-0.131653
	0.224776	-0.0145391	Cell division cycle protein 23 homolog OS	CDC23	-0.0452398	0.0384579	0.0098703	0.0042786	0.00432901	0.0550335	-0.0159096	-0.0188676	-0.0171795	-0.00429167	-0.024684	-0.0115532	-0.0982007	0.0500399	0.00430878
	0.0416421	-0.0102594	Microtubule cross-linking factor 1 OS	MTCL1	0.0563137	-0.150217	0.0625141	-0.00432582	-0.104466	-0.0631509	0.115919	0.0101907	0.0227889	-0.0825337	-0.0497487	0.0701155	0.0632555	-0.0683975	0.00573641
	0.0996459	0.0149674	4'-phosphopantetheine phosphatase OS	PANK4	-0.00288497	0.00724923	-0.0157909	0.0471024	-0.0131958	0.0373256	0	0.007279	0.0259921	-0.0850438	0.0187895	0.0997297	-0.0279002	-0.0268789	0.0956523
	1.80252	-0.103221	Cytochrome b-c1 complex subunit 1, mitochondrial OS	UQCRC1	0.0599705	0.0502839	0.105845	-0.0397673	0.033204	0.0317406	-0.126459	0.00727028	-0.0455103	-0.0278223	-0.0657416	0	0.128324	0.013005	0.0932004
	0.321951	-0.0441327	DDB1- and CUL4-associated factor 1 OS	DCAF1	0.053874	0.0912959	-0.0628077	0.0620652	-0.0606479	0.0257888	0	0.0145208	0.0593156	-0.0232078	-0.0681525	0.0413244	-0.057509	-0.00445607	-0.0380836
	0.168575	0.01852	RNA-binding protein 26 OS	RBM26	0.0114576	-0.0261833	-0.0157909	-0.0451733	-0.00576501	-0.0231997	0.0242474	-0.0336193	-0.00133348	0.0876487	-0.0394054	-0.0231997	0.00430878	0.0159254	0.00143775
	0.649546	-0.0410411	Threonylcarbamoyladenosine tRNA methylthiotransferase OS	CDKAL1	-0.0304881	0.0314168	0.0461488	-0.0511044	0.0398127	-0.0393686	-0.0768045	0.0101907	-0.0434907	0.00716965	-0.0423678	-0.0408475	0.0715532	0.0401728	0.00574207
	0.263751	-0.0318844	Extended synaptotagmin-2 OS	ESYT2	0.051141	-0.00145614	0.0297868	-0.00432582	-0.0293	-0.0116229	-0.00725334	0.0274515	-0.130897	0.0786528	-0.0160277	-0.0788065	0.112692	0.0231427	0.00433467
	0.651403	-0.0650465	Stromal interaction molecule 1 OS	STIM1	-0.0310248	0.0131047	0.11035	-0.0580416	-0.0447563	0.043284	0	-0.0149259	0.117723	-0.0489147	-0.0537946	0	0.094939	-0.0423581	0.209572
	0.303745	-0.0659141	Tropomyosin alpha-1 chain OS	TPM1	0.0334406	0.190355	-0.0455077	-0.0643844	-0.00448082	0.123937	-0.0118133	0.0101907	0.12225	-0.0190735	-0.0943168	0.0939364	-0.0207373	0.0392658	0.0348705
	0.26966	-0.0345602	Serine--tRNA ligase, cytoplasmic OS	SARS1	-0.0468612	0.00289998	0.0127783	-0.0438141	0.024371	0.0703896	-0.0619023	0.0612148	0.0674299	-0.110541	-0.0725585	0.0482362	-0.0588936	0.0159254	0.0745054
	0.517993	0.143127	Melanoma-associated antigen D2 OS	MAGED2	0.0365937	-0.113038	-0.295185	0.0612308	-0.0172264	-0.0822104	0.0818278	0.0702823	-0.0608648	0.121358	0.0615339	-0.125142	0.0573517	0.0159254	-0.103516
	0.105202	-0.0147458	Bifunctional UDP-N-acetylglucosamine 2-epimerase/N-acetylmannosamine kinase OS	GNE	0.0580421	-0.0219147	-0.0347071	0.0523689	-0.0651871	-0.0145287	0.0413244	0.0101907	0.0468366	0.00722698	-0.0941753	0.0441311	-0.0262581	-0.0147559	0.0469325
	1.15578	0.0859067	Brain acid soluble protein 1 OS	BASP1	-0.00732438	-0.0541826	-0.0621164	-0.0370481	0.100956	-0.103638	0.192461	0.0930613	0.135633	0.0744074	0.0759575	-0.0162683	0.0420302	-0.0502786	0
	0.174507	-0.020235	Protein FAM50A OS	FAM50A	-0.0554368	0.0810634	-0.0129283	-0.0172777	-0.00717228	0.00999413	-0.00718109	0.0371578	-0.0987529	-0.050881	0.00287423	0	0.0479065	0.024496	-0.117867
	0.0341913	-0.00476117	Nucleolar complex protein 4 homolog OS	NOC4L	-0.0569249	0.0605412	-0.0114992	-0.0642945	0.00575389	0.0423522	-0.0674553	0.0144823	-0.0301822	-0.0494022	-0.028962	0.0561978	0.00143208	0.0159254	-0.0465895
	0.654607	-0.0811543	Ras-related protein Rab-2A OS	RAB2A	1.94339e-05	0.0997167	0.0659461	-0.021831	0.148937	0	-0.0029028	-0.0474954	-0.0245806	0.0115702	0.031574	-0.120925	0.0858413	-0.0508436	-0.0928194
	0.644714	0.0701615	AP2-associated protein kinase 1 OS	AAK1	0.0170757	-0.151326	-0.0491243	-0.0201719	0.00289123	-0.0304041	0.0451321	-0.00420767	0.0269052	0.00570249	0.0171161	0.00429163	-0.0289417	0.0414857	-0.0348003
	0.0608634	0.005102	YEATS domain-containing protein 2 OS	YEATS2	-0.00575146	-0.067917	0.00278772	0.0507077	-0.0708823	-0.0647189	0.0185787	-0.0895506	0.116896	-0.0407068	0.0186001	-0.033468	0.0270735	0.0159254	0.0397226
	0.805415	-0.0521352	Aspartyl/asparaginyl beta-hydroxylase OS	ASPH	-0.0115239	0.0426284	0.0652334	-0.0978186	0.0114871	-0.0408062	-0.0422852	0.0315853	-0.068726	-0.00429167	0.00287835	-0.0586543	0.0783049	0.0259491	-0.0275636
	0.0743038	-0.0116375	Peripheral plasma membrane protein CASK OS	CASK	0.0735137	-0.0398693	-0.0230662	0.0567721	0.0216371	0.0115648	0	0.0346557	-0.0201976	0.0761534	-0.0517781	-0.0487095	0.0818168	0.0115646	-0.0638006
	0.499999	0.166714	Lysine-specific demethylase 6A OS	KDM6A	0.187107	-0.212589	-0.11778	0.211444	-0.00759035	-0.175905	0.26998	0.0101907	0.00333038	0.271862	0.0924986	-0.00747901	0.150062	0.00394058	-0.0671852
	0.00381879	-0.000349991	Ras-related protein Rab-5C OS	RAB5C	-0.00287635	0.00144926	0.0574868	0.0200421	0.00144479	0.0663911	-0.179898	0.0101907	-0.0245277	-0.0144466	0.00721278	0.0622435	0.0158144	0.0173703	-0.0101549
	0.0267443	0.0027923	mRNA cap guanine-N7 methyltransferase OS	RNMT	-0.00869052	0.0471565	-0.0450554	0.0129522	0.0230288	0.088485	-0.0116346	0.0101907	-0.0304395	0.0187001	-0.0441747	0.0272621	0.0144128	0.00136747	-0.0204227
	0.0817577	0.00822649	Y-box-binding protein 3 OS	YBX3	0.0374281	-0.0177054	-0.0157909	0.00584929	0.0303445	-0.0102475	0.202458	-0.0222641	-0.0320897	0.0288753	0.0502059	-0.0504698	0.0388581	-0.000210436	-0.0235307
	0.410684	-0.0574326	Gamma-enolase OS	ENO2	0.00729594	0.0768844	0.0116623	-0.0278566	-2.92373e-05	0.152149	-0.0220487	0.00873106	0.0388649	-0.124396	-0.0176475	0.0655882	-0.00292047	0.0159254	0.0416951
	0.534006	0.0627698	Neurobeachin OS	NBEA	-0.00142988	-0.0755801	0.0197628	0.0795754	-0.0588849	-0.0453392	0	0.0230912	0.0214372	-0.0407436	0.0716943	0.100111	-0.146893	-0.0383561	0.0285126
	0.139108	-0.0365834	Lon protease homolog 2, peroxisomal OS	LONP2	-0.108345	0.16149	0.00410849	-0.0464408	0.0368385	-0.0614007	-0.149144	-0.0407933	-0.0056451	-0.125146	0.072649	0	-0.0391706	0.0596253	0.0367404
	0.00761975	0.00122285	1-phosphatidylinositol 4,5-bisphosphate phosphodiesterase beta-3 OS	PLCB3	0.0829621	-0.0146108	-0.0584208	0.075962	0.00144204	0	0.0526224	-0.0565098	-0.0230976	0.0497269	-0.0576931	0.0215653	0.00289414	0.0403422	-0.0411386
	0.129639	0.00838241	DnaJ homolog subfamily A member 1 OS	DNAJA1	0.0314412	-0.0367117	-0.00140699	-0.023242	0.00289123	-0.027731	-0.0145287	-0.0101909	0.0812373	-0.0159029	0.00433038	0.0300424	0.00720987	-0.0628001	0.0719029
	0.454522	0.0823814	Cleavage and polyadenylation specificity factor subunit 2 OS	CPSF2	0.0718335	-0.0420784	-0.0652596	0.108996	0.00289123	-0.0865422	0.12823	-0.0225994	0.0336073	0.198815	0.0306178	-0.017793	0.14432	-0.0411887	-0.0192857
	0.544892	-0.0653162	AMP deaminase 2 OS	AMPD2	0.0128402	0.122686	-0.0462255	0.00425305	0.00289123	-0.0173126	-0.0948314	-0.0305333	0.0505556	-0.0420681	-0.0645799	0	-0.113328	0.037278	0.035414
	0.233546	-0.025901	Nuclear cap-binding protein subunit 3 OS	NCBP3	-0.0292453	0.0860803	0.038281	-0.0499893	-0.0353086	-0.0396894	-0.0337403	0.0101907	0.000156152	-0.0424915	0.0541166	0.00578814	0.110226	-0.00598933	0.0272895
	1.36179	-0.0987109	GRIP and coiled-coil domain-containing protein 1 OS	GCC1	0.0503758	0.00434341	0.0939728	-0.0014774	0.00573967	0.0155969	0.0572964	-0.0509619	0.0169582	-0.0258354	-0.0928081	-0.0287972	-0.10035	-0.190635	-0.0346262
	0.296265	-0.0308901	Reticulocalbin-1 OS	RCN1	-0.0043009	0.0838547	-0.0244213	0.00852351	-0.0797397	0.0382099	-0.0811131	-0.0969452	0.00577393	0.0241086	-0.0630795	0.00143328	-0.0231299	0.069417	0
	0.193467	0.0250449	Far upstream element-binding protein 3 OS	FUBP3	0.00718334	0.0594313	-0.0790706	-0.0363547	0.0285781	-0.0379294	0.00861327	0.018804	-0.0450049	-0.00429167	0.0785349	-0.0115646	-0.00866483	-0.0548957	0.0299238
	0.155481	-0.0172591	Engulfment and cell motility protein 2 OS	ELMO2	-0.0101471	0.0187559	-0.025966	0.0923099	-0.0322983	0.0272623	0.0470254	0.0697793	-0.00707549	0.055297	-0.0698165	-0.0546149	0.0129779	0.0101198	-0.05612
	0.12329	-0.0129105	Catalase OS	CAT	-0.00142988	0.00434341	0.0900777	-0.0550044	-0.0462709	-0.00440078	-0.0491622	0.00432009	0.0376291	-0.0175342	0.0644892	0.00730484	0.093567	0.0362863	0.150098
	0.695595	-0.144327	Annexin A3 OS	ANXA3	-0.0366192	0.110431	0.187857	-0.0908837	-0.0337832	0.0581982	-0.159102	0.0863624	0.0469431	-0.182934	-0.038207	0.0498268	-0.103576	0.0159254	0.122147
	0.0178925	0.00191078	Mini-chromosome maintenance complex-binding protein OS	MCMBP	0.0468537	0.00434341	-0.0157909	0.0299236	0.0455775	-0.0574503	-0.0380449	0.0556785	-0.00707549	0.0186315	-0.0410579	0.0635651	-0.018897	-0.052083	-0.018897
	1.07217	0.182848	Structural maintenance of chromosomes protein 5 OS	SMC5	-0.00733061	-0.0465982	-0.106939	-0.0583208	0.00289123	-0.0555239	0.149498	-0.0120622	0.0235129	0.0190723	0.271818	0.096785	0.121354	0.0465137	-0.0509415
	0.039874	-0.00704321	Plastin-1 OS	PLS1	-0.0275559	0.00578095	-0.0492589	-0.00720564	0.0341934	0.00287389	-0.0159096	0.0173647	0.035443	-0.14309	0.00144204	0.0494848	-0.0813626	0.0087155	0.0919402
	0.244069	-0.024703	Immunity-related GTPase family Q protein OS	IRGQ	-2.06379e-06	0.00291422	-0.0388284	-0.0201244	0.0478912	0	0.00712448	0.0215731	-0.00707549	-0.00715128	-0.111419	0.00854506	-0.0747524	-0.0513247	0.00285398
	0.147727	-0.0130036	N-alpha-acetyltransferase 25, NatB auxiliary subunit OS	NAA25	0.0243332	0.00145218	-0.0332255	-0.0144705	0.0650737	0.0157989	-0.0410134	0.0101907	0.0158475	-0.0632455	-0.017455	0.0342497	-0.10636	0.0473518	0.0718327
	0.335963	-0.0400845	Adenylosuccinate synthetase isozyme 2 OS	ADSS2	-0.00142988	-0.0290909	0.037805	0.0506539	0.028527	0.0114499	-0.0319645	-0.0306157	0.0354014	-0.127212	-0.00431728	0.0185603	-0.0858473	-0.020453	0.0535958
	0.886346	-0.0965771	Mitogen-activated protein kinase 1 OS	MAPK1	0.106315	0.114783	-0.0318617	-0.00432582	0.0330833	0.0805237	-0.027872	0.0130935	-0.0468461	-0.0395887	-0.0609064	0	-0.0638663	0.0159254	0.0527786
	0.00710578	-0.00159279	Coiled-coil domain-containing protein 6 OS	CCDC6	0.123017	-0.12869	-0.0157909	0.0509241	-0.00579972	-0.0514515	0.0496796	0.0202641	0.0215219	-0.0217263	-0.017455	0.012939	0.00288522	-0.00883621	-0.0232932
	0.704795	0.112187	Histone-lysine N-methyltransferase EHMT2 OS	EHMT2	0.0399763	-0.133885	-0.0794603	0.0300257	-0.0102044	-0.102021	0.0343517	0.0217323	-0.0333867	0.144231	0.0526672	-0.0337059	0.141974	-0.014818	0
	0.00250516	0.000176014	Rap1 GTPase-GDP dissociation stimulator 1 OS	RAP1GDS1	-0.0173235	0.0482148	-0.0143547	0.0478849	0.0299381	-0.0482161	0.0284565	0.0101907	-0.0346391	0.00287526	-0.00720546	0.0213948	-0.0676617	-0.0352653	-0.0541715
	0.225111	0.0359727	Protein transport protein Sec23B OS	SEC23B	0.0848324	-0.10302	-0.101342	0.0457976	-0.0626971	-0.0368997	0.10806	0.0418994	0.0996315	-0.0115964	-1.58225e-05	0	0.0557425	-0.0150064	0.0876343
	1.09172	-0.0437006	ATP-binding cassette sub-family B member 10, mitochondrial OS	ABCB10	0.0371587	0.0358633	0.0794897	-0.0619526	0.0680289	-0.0606451	-0.0204228	-0.0161206	-0.115328	-0.00429167	-0.00581863	0.03152	0.0789171	0.0115735	0.0144127
	0.575168	-0.0769626	COP9 signalosome complex subunit 3 OS	COPS3	-0.00142988	0.105627	0.0511243	-0.00432582	0.179601	-0.0249887	0.0430685	-0.0207413	0.0274819	-0.089843	0.0752968	-0.0610204	-0.0549522	0.0433513	-0.0747678
	0.290427	-0.0276962	Tyrosine-protein phosphatase non-receptor type 1 OS	PTPN1	-0.0174844	0.0230892	0.0728668	-0.0159841	-0.0131632	0.0527264	-0.116324	-0.0132208	-0.0158103	0.0130209	-0.0563031	0.0386652	0.0790716	0.0159254	0.0694216
	0.130444	-0.00808117	Coatomer subunit gamma-2 OS	COPG2	-0.0101559	0.0471988	0.018595	0.0883303	0.00289123	-0.00435644	-0.0990179	0.0836835	0.0595112	-0.0130176	0.0400688	0.00434324	-0.0396894	-0.0372402	-0.0441676
	0.0884969	-0.0127588	Segment polarity protein dishevelled homolog DVL-2 OS	DVL2	0.0450445	-0.113402	0.0195541	0.0763859	-0.0555255	-0.210751	0.0752882	0.0187529	0.11236	-0.0464064	-0.0406728	0	-0.0377007	-0.0695707	0.0227202
	1.90912	-0.0330731	Ubiquitin carboxyl-terminal hydrolase 48 OS	USP48	0.0271393	0.00722595	0.0170153	0.0114569	0.0257916	0.051024	-0.0188781	0.0101907	-0.0932766	-0.0246322	-0.0159749	-0.00723165	-0.0276749	0.0388259	-0.00288824
	0.179973	-0.0198698	Inverted formin-2 OS	INF2	0.0652878	0.0302606	-0.00709995	-0.00142308	0.0682211	-0.0367867	-0.00145381	-0.0251064	-0.0158192	0.0789774	-0.044315	-0.00582329	0	-0.0388577	0.0763958
	0.589666	-0.0876448	Protein disulfide-isomerase A6 OS	PDIA6	0.0058308	0.188593	0.106947	-0.0130871	0.083573	-0.0353693	-0.0264452	-0.05533	-0.141234	0.0873612	0.00144204	-0.0503662	0.0387805	0.039032	-0.0655206
	0.0438558	-0.00660594	UDP-N-acetylhexosamine pyrophosphorylase OS	UAP1	0.00439348	0.00288384	0.070556	-0.0502707	0.0740443	0.0459404	-0.0324547	-0.0163086	-0.00999604	-0.0532516	0.00581144	0.105456	0	-0.0165292	0.100022
	0.637147	-0.0662103	CAAX prenyl protease 1 homolog OS	ZMPSTE24	0.0211347	0.0310998	0.0137532	-0.0787005	-0.0142669	0	-0.0624515	-0.0807409	-0.14103	-0.0906888	0.048977	-0.0909316	0.0239631	0.0524158	0.0281509
	0.340688	0.0102884	Golgi apparatus protein 1 OS	GLG1	0.011394	0.0171674	0.0181564	-0.0114999	-0.040698	-0.102299	-0.0854963	0.0976535	-0.135733	0.0407962	0.00144204	0.0353446	0.0213104	-0.00570458	-0.0495019
	0.433774	-0.026354	60 kDa SS-A/Ro ribonucleoprotein OS	RO60	0.0214933	0.00434341	0.00855292	-0.01884	-0.00434764	0.0100735	-0.0262316	0.0528771	0.0384122	-0.0542474	0.0328683	-0.0232932	-0.0439881	-0.0445336	0.0635651
	0.288522	0.0172438	Elongation factor G, mitochondrial OS	GFM1	-0.0319874	0.0370847	-0.00717764	-0.0601033	0.00289123	0	-0.0527875	-0.0500835	-0.0114014	0.0410622	0.0129148	-0.00432591	0.0893249	-0.0161033	0.00143912
	0.174507	0.0182271	Serine/threonine-protein kinase Nek9 OS	NEK9	0.0683342	-0.0206709	-0.0452647	0.0723708	0.0431685	-0.00292038	0.0932004	0.0376438	-0.00707549	0.0557102	0.0116171	-0.0102476	-0.0117175	-0.0225092	-0.0279858
	0.873806	0.0687082	14-3-3 protein theta OS	YWHAQ	-0.0727425	-0.0729492	0.0275703	0.081131	0.0558658	-0.101464	0.00990582	-0.076119	-0.128481	0.0404468	0.0475565	0	-0.11832	-0.0870629	0.0239399
	0.525937	0.0637283	F-actin-capping protein subunit beta OS	CAPZB	-0.0234114	-0.0764087	0.0825808	-0.0248314	0.0529154	-0.0548394	0.0330677	-0.0117909	-0.00707549	0.0429201	0.107942	0.0230836	-0.00875247	-0.0648267	0.0874628
	0.607199	-0.0432369	Phosphatidylinositol transfer protein beta isoform OS	PITPNB	-0.00142988	0.057279	0.0759519	-0.00870436	0.0530147	-0.01907	-0.0264722	-0.0177666	0.0232071	-0.036713	-1.58225e-05	0.0388192	-0.0428922	0.0462079	0.0696953
	0.411897	0.0734271	Pescadillo homolog OS	PES1	-0.0452398	0.0552176	-0.1002	-0.124245	0.0509855	0.019998	0.0591814	0.0443052	-0.00707549	-0.0645045	0.145078	0.0494848	-0.0997412	-0.029368	-0.0438098
	0.645747	0.0834936	Nucleolar protein 6 OS	NOL6	-0.0369079	-0.040142	-0.0378622	-0.0398038	0.00289123	0.0670478	-0.0146767	0.0391033	0.0289758	-0.071545	0.100199	0.106915	0.0767722	-0.0376241	0.101481
	0.597466	-0.0668055	Syntaxin-binding protein 1 OS	STXBP1	-0.0467233	0.0799971	0.0530222	-1.71124e-05	-0.0558226	0.021416	-0.0542266	0.00731083	0.00152898	-0.0810961	-0.0572718	0.0242474	0.0284845	0.00582155	0
	0.283256	-0.0180224	DNA replication ATP-dependent helicase/nuclease DNA2 OS	DNA2	0.0507298	-0.0290572	0.0322094	0.0793321	-0.0378738	-0.0600904	0.0185422	-0.0543965	-0.00134467	0.0142506	0.00144204	-0.0158776	0.0043002	-0.113133	-0.0115301
	1.34818	0.105736	Helicase ARIP4 OS	RAD54L2	-0.00142988	-0.125799	-0.0435498	0.0454517	-0.0546765	0.0483789	-0.0248117	-0.00874451	0.0854008	0.0552387	0.0442128	0.0469789	0.0201176	-0.0296449	-0.00434764
	0.320272	0.02295	HAUS augmin-like complex subunit 5 OS	HAUS5	-0.00142988	-0.00149754	0.0144917	0.0443894	-0.0191351	-0.0279573	-0.0339128	0.0645305	0.0612304	0.0556508	-0.0309794	0.0557427	0	-0.02247	0.0529356
	0.699914	-0.0570443	Mediator of RNA polymerase II transcription subunit 24 OS	MED24	0.0454102	0.0761061	-0.0157909	0.0214118	0.0215253	-0.00433453	0.0510239	0.00440822	-0.0629668	0.0285145	-0.0395298	-0.0543923	0	-0.029506	-0.0469211
	0.187386	-0.0268542	U3 small nucleolar ribonucleoprotein protein MPP10 OS	MPHOSPH10	-0.00142988	0.0880014	0.0126375	-0.116219	-0.0334505	0.0298353	0	-0.00568705	-0.094359	-0.0854877	0.0714894	0.0326447	0.0270203	-0.0486617	0.00143483
	1.71123	-0.0863756	ADP-ribosylation factor 1 OS	ARF1	0.0714206	0.0412285	0.0350333	0.0395456	0.0214516	0	0.0298645	-0.0129857	-0.0085131	-0.0143855	-0.0768	-0.0202589	-0.13234	0.021662	-0.0965623
	0.361657	0.0211897	Serine/threonine-protein kinase RIO2 OS	RIOK2	-0.0259687	0.0185853	-0.0172229	0.0282228	0.00289123	0.0213104	-0.0870157	0.0144779	0.00574857	0.0184284	-0.0245533	0.0450877	-0.110001	-0.00425243	-0.0628949
	1.26328	-0.0694376	N(G),N(G)-dimethylarginine dimethylaminohydrolase 1 OS	DDAH1	0.0951122	0.0216041	0.0534266	-0.0101256	-0.0014564	0.0172607	0.0243923	-0.0309061	0.0427022	-0.00429167	0.0072186	-0.0410968	-0.0833988	0.00284317	-0.0351536
	0.0572619	0.00501222	Importin-8 OS	IPO8	-0.0116257	0.0584684	-0.0318454	0.0553803	0.0387275	-0.0160544	-0.0382388	0.0101907	0.0131025	0.00871225	-0.0116801	0.0330018	-0.0412227	0.0159254	0.0428979
	0.158526	0.0171113	Autophagy-related protein 2 homolog B OS	ATG2B	0.00865379	-0.0682883	0.0506003	0.0907697	0.00433604	0	-0.0321587	3.59439e-05	0.0785152	-0.00429167	-0.00871267	0.0553041	-0.125268	-0.04008	0.0186714
	0.183581	-0.0196994	Histidine--tRNA ligase, cytoplasmic OS	HARS1	-0.0528814	-0.00725628	0.0737943	0.0256869	-0.0262846	0.00144342	0.0895851	-0.0638859	0.0115772	-0.0497692	0.00432747	0	-0.0380449	0.0101372	0.0328386
	0.207179	0.0115644	Vacuolar protein sorting-associated protein 11 homolog OS	VPS11	0.00716606	0.0243215	-0.00434092	-0.00432582	-0.00865047	0.0171411	-0.0437657	-0.0335751	-0.0478818	0.035392	-0.0188168	0.0452647	-0.0422852	0.0173615	-0.0349057
	0.116248	0.0122539	Signal-induced proliferation-associated 1-like protein 1 OS	SIPA1L1	0.0695833	0.00142898	0.031468	0.0230724	-0.0280091	-0.0131619	-0.0146319	-0.0103359	0.0708504	0.110402	0.00144204	0.0273983	0.0401972	-0.0741784	-0.0518745
	0.477406	0.0217023	Phosphorylase b kinase regulatory subunit alpha, skeletal muscle isoform OS	PHKA1	0.00430089	-0.0217301	-0.0536056	0.108831	0.0591985	-0.0100838	0.0493879	0.0116255	-0.00277529	-0.00429167	0.017147	-0.0187835	-0.130629	-0.0501638	-0.0811961
	0.674544	-0.0412082	Protein CIP2A OS	CIP2A	0.0454104	-0.0336628	-0.0157909	0.0701796	-0.035115	0.00288247	0.00288247	-0.0412084	0.0864847	-0.0482349	-0.0634755	-0.0159575	0.0271541	0.0159254	-0.00723139
	0.183977	0.0249611	DNA-directed RNA polymerase III subunit RPC2 OS	POLR3B	-0.0427368	-0.045971	0.0496035	0.0201885	-0.0102575	0.0415709	-0.0730823	-2.57116e-05	0.0940107	-0.0561129	0.00579842	0.0860935	-0.00729007	0.0159254	0.0833506
	0.64689	0.117278	Cleavage stimulation factor subunit 2 tau variant OS	CSTF2T	0.012673	-0.255859	-0.0914333	0.0111795	-0.0968469	-0.0861347	0.0460252	-0.0358873	0.0293088	-0.0343638	0.00144204	0.0501373	0.0460252	0.0159254	-0.0286257
	0.0191798	0.00356295	Methylmalonyl-CoA mutase, mitochondrial OS	MMUT	0.0128828	-0.0543706	-0.0157909	-0.0231471	0.0356004	-0.0662241	0.00143775	-0.0159354	-0.0302752	0.099744	-0.0542787	-0.0920551	0.0892384	0.02453	0.0114614
	0.422988	-0.0435589	Adenylate kinase 2, mitochondrial OS	AK2	0.0290661	-0.0313171	0.0916483	-0.0116827	-0.041824	0.0290584	-0.0192067	0.0101907	0.070077	0.0376542	-0.0342185	-0.0447152	0.188236	-0.0287898	0.106076
	1.42736	0.130631	Centrosomal protein of 170 kDa protein B OS	CEP170B	-0.0443661	-0.0689664	-0.0647508	0.0274147	-0.0370424	0.0711533	0.0543937	0.0189167	0.121249	0.0779274	-0.00440474	0.140286	-0.0384346	0.0159254	-0.0519813
	0.373564	0.037624	General transcription factor 3C polypeptide 2 OS	GTF3C2	0.0171673	-0.118833	-0.0157909	0.010001	-0.0831325	-0.0290875	-0.0144705	-0.0218381	0.0424578	0.0185634	-0.0144835	-0.00866483	0.0397618	0.0682385	0.0564727
	0.0192788	0.00178099	Phosphoinositide 3-kinase regulatory subunit 4 OS	PIK3R4	0.0303423	-0.023671	0.0259457	0.0529313	-0.0415942	-0.0309953	-0.00731963	0.0101907	0.114678	-0.00575266	-0.0191473	0.0628599	-0.00146096	0.0159254	0.0712235
	0.828554	-0.0569648	Pachytene checkpoint protein 2 homolog OS	TRIP13	4.98749e-06	0.0257173	-0.017227	0.0395026	-0.0144386	0.0100138	-0.0842365	0.0540192	0.0128831	-0.100754	-0.0616448	0	-0.021695	0.0583607	-0.0173298
	0.0234169	0.00309891	Splicing factor, suppressor of white-apricot homolog OS	SFSWAP	-0.00142988	-0.0278478	0.00432661	-0.0217956	0.065196	0.00721706	0.0229688	-0.0072791	-0.0407472	0.0718057	-0.0101809	-0.0772791	0.0158303	-0.0537406	0.107329
	1.45291	-0.127953	Integrin-linked protein kinase OS	ILK	0.00432935	0.0581497	0.0791208	-0.0482692	0.0300454	0.00719532	0	5.62372e-05	0.0564274	-0.148302	-0.0365644	-0.0573918	-0.035047	-0.0295061	0.0989585
	1.50025	-0.123336	Integrin alpha-2 OS	ITGA2	0.0596681	0.0668319	0.157678	0.0115518	0.0344737	-0.00873482	0.0158776	0.0101907	-0.0876607	-0.0218145	0.00434187	-0.0683588	-0.0219369	0.00426728	-0.042717
	0.628221	0.0372854	Tubulin--tyrosine ligase-like protein 12 OS	TTLL12	-0.0351357	0.00144359	0.0270221	0.0814317	0.0428894	-0.0218925	-0.00144925	0.0274687	-0.00562774	-0.00429167	0.0568553	0.0526226	-0.103576	-0.0311871	-0.00580559
	0.380259	0.0299271	Casein kinase II subunit alpha' OS	CSNK2A2	0.0200927	-0.0607072	2.35614e-05	-0.0144807	-0.0621594	-0.0028941	-0.0247868	3.57719e-05	0.066202	0.0257507	-0.0262889	0.0497286	0.0328712	0.0360228	0
	0.623078	-0.123537	Mitochondrial import receptor subunit TOM22 homolog OS	TOMM22	0.210812	-0.016458	0.182375	0.239403	0.161958	-0.063326	-0.0976403	0.0204798	-0.0429207	-0.0325953	0.10667	-0.0679573	0.0564131	0.0159254	-0.282639
	1.33543	0.225896	E3 ubiquitin/ISG15 ligase TRIM25 OS	TRIM25	-0.00886269	-0.18386	-0.198936	0.0118926	-0.0301033	0.0581226	0.310914	0.243766	-0.0309965	-0.00429167	0.158625	0.131696	-0.13188	0.234288	-0.080806
	0.0166124	0.000776372	Copper-transporting ATPase 1 OS	ATP7A	1.35866e-05	-0.0130912	-0.00715197	-0.00432582	-0.0189351	-0.0247616	0.0257631	0.0231298	-0.102594	0.0228894	-0.0277338	-0.0130561	0.11381	0.0586119	-0.0203609
	0.0846711	-0.0190449	Nucleoside diphosphate kinase A OS	NME1	-0.0217294	0.0455052	-0.0157909	0.00857463	0.042653	-0.017382	-0.148488	0.108958	-0.0405772	-0.165603	0.0271288	0.0893249	-0.0512948	-0.00583503	0.0757274
	0.141958	0.0162386	Protein arginine N-methyltransferase 5 OS	PRMT5	0.0188493	-0.0628402	-0.00272144	0.0302659	-0.0221229	-0.00438284	0.0614005	0.0101907	0.0888574	-0.038239	-0.0295215	0.0697639	-0.0519812	-0.0120602	0.163915
	1.14403	-0.0741822	Syntaxin-binding protein 2 OS	STXBP2	0.0440579	0.045627	0.0184588	0.0467483	-0.00579972	0.0426864	-0.018897	0.00295181	-0.0421579	-0.0246526	-0.0940763	0.00432592	-0.0350824	0.0159254	0.0157987
	0.617641	0.0489798	SNW domain-containing protein 1 OS	SNW1	-0.0293587	0.0516021	-0.0230882	-0.0867025	0.0904399	-0.0234828	0.109305	0.0881165	-0.0217074	0.0722543	0.0738403	0	-0.102554	0.0304105	-0.0503662
	0.646093	-0.0723681	Tubulin-specific chaperone E OS	TBCE	0.107242	0.0158735	-0.0553995	-0.0014347	0.0596417	-0.0174697	0.0623048	0.0101907	-0.00129905	-0.0144566	-0.0773645	-0.0575677	-0.020402	0.0144777	0.0300723
	0.548991	0.0710812	Heterogeneous nuclear ribonucleoprotein H2 OS	HNRNPH2	0.0547131	0.0228305	-0.124248	-0.0115	0.0576568	-0.0976968	-0.00861327	0.0101907	-0.0956122	0.0254556	0.063081	0.0780024	-0.0274532	0.0173561	-0.155506
	0.126653	0.0117595	Protein Aster-A OS	GRAMD1A	-0.00730044	0.00434341	0.0514564	-0.0580415	-0.0177613	-0.0310906	-0.0643967	0.0899651	0.119066	0.0615569	0.0518157	-0.0295948	0.0783878	-0.0211639	0.0825436
	0.545682	0.193298	Gephyrin OS	GPHN	0.107711	-0.376154	-0.267532	0.0715868	-0.136882	-0.131987	0.131306	-0.015547	0.0265422	0.116626	-0.0727079	0	0.0542376	-0.0389585	0.0515054
	0.575273	-0.0489963	Flap endonuclease 1 OS	FEN1	0.0329216	0.05277	-0.0524654	0.0286106	0.00289123	0	0.0129777	0.0530036	-0.00997535	-0.0291285	-0.0759169	-0.00871725	-0.0160221	0.0838296	0.00289414
	0.62834	-0.0773345	Sterol-4-alpha-carboxylate 3-dehydrogenase, decarboxylating OS	NSDHL	-0.0275296	0.0229037	0.13937	-0.00432582	0.0143411	0.042477	-0.0812792	-0.0291382	-0.043454	0.0128494	-0.0364107	-0.0736981	0.0410811	-0.0898848	0.00716692
	0.15601	0.0639755	FACT complex subunit SSRP1 OS	SSRP1	-0.27384	0.0375434	0.146978	-0.189481	-0.248508	-0.00146104	-0.230691	-0.201775	0.258876	-0.104036	0.196458	0.0101854	0	0.402949	0.240222
	0.263712	-0.0246529	Mitotic checkpoint serine/threonine-protein kinase BUB1 OS	BUB1	-0.020346	0.0456677	-0.0100202	0.0355932	-0.0456198	-0.0028941	-0.0410551	-0.0234469	-0.00274548	-0.0483243	-0.0530614	0.0427285	0	0.0317401	0.125892
	0.085869	-0.00669541	Tropomyosin alpha-4 chain OS	TPM4	0.0366308	-0.0201463	-0.00299207	0.0239629	0.0589252	-0.0494023	0.0366687	-0.0675739	-0.0185485	-0.0419168	0.00144204	0.0338808	-0.108234	-0.15847	0.0449999
	0.176638	-0.0143123	Bromodomain and PHD finger-containing protein 3 OS	BRPF3	0.0170211	-0.0347485	-0.0129369	0.00988806	0.0269722	-0.134649	0.0226755	-0.0377341	-0.030113	0.0211933	-0.0230475	-0.0717469	0.0546595	0.0159254	-0.0464488
	1.0623	0.167623	Myosin regulatory light chain 12B OS	MYL12B	-0.00142988	-0.00278097	-0.200538	0.0266102	0.0240556	0.00850334	-0.0229231	-0.0883301	0.0404595	0.0623702	0.0694604	0.166288	-0.160716	-0.189979	-0.104621
	1.16571	0.0335102	Leucine-rich repeat and calponin homology domain-containing protein 2 OS	LRCH2	0.00146987	-0.0131795	-0.0143403	0.111375	-0.0219962	-0.0412227	0.186281	-0.0505791	-0.0378815	0.0343735	0.0401072	0	0.0344198	-0.0357895	-0.0867374
	0.0773748	-0.0124185	Tropomodulin-3 OS	TMOD3	-0.00728852	0.0949841	-0.0275321	-0.0204948	0.0783528	-0.0295342	0.060121	0.102203	-0.0306543	-0.0624545	0.0824419	0.0029204	0	0.0491587	-0.0206102
	0.0732969	0.00816391	Zinc finger C3H1 domain-containing protein OS	ZFC3H1	-0.0526206	0.00434341	0.0350333	0.0056977	-0.0173677	-0.0260997	0.00573641	-0.101818	0.0354014	-0.0436206	-0.00287532	0.0577437	0.0755803	-0.0883393	0.012875
	0.107194	0.0178251	AT-rich interactive domain-containing protein 4B OS	ARID4B	-0.0438437	-0.0832996	0.11238	-0.0363871	-0.0276971	-0.0483629	0	-0.0262983	-0.00275814	0.00146197	0.0200577	0.0171922	0.0157672	-0.00585696	0.075801
	0.178946	-0.0163993	Kinesin-like protein KIF3A OS	KIF3A	0.0328196	0.0651421	-0.0390841	-0.0527874	0.0115301	-0.0130561	0.0496796	0.0202641	-0.0362514	-0.0231887	0.0328683	0	-0.0291759	-0.00883639	0.0115071
	0.934572	-0.0630353	Exocyst complex component 5 OS	EXOC5	0.0596681	-0.00877877	-0.00134923	0.0357514	0.0612042	0.0831876	0	-0.0355194	0.0911049	-0.0620368	-0.0760768	-0.00145209	-0.0577452	-0.0493929	0.0763209
	1.21035	-0.0876062	Cadherin-2 OS	CDH2	0.0229137	0.0748015	0.128393	-0.0101142	-0.0262847	0.0342495	-0.0680084	-0.0337974	-0.0918333	0.00434736	0.00144204	-0.0425	0.0635651	-0.0535977	0.00432575
	0.225428	0.0284565	Nuclear pore complex protein Nup88 OS	NUP88	-0.0129141	-0.0569952	-0.0846084	0.030984	-0.111633	0	0.0422694	-0.0526406	0.043501	0.0324129	-0.111535	0.00997414	0.0156429	0.0540233	-0.00573074
	0.220257	0.1799	Nucleolar protein 11 OS	NOL11	-0.295965	0.465756	-0.119115	-0.283655	0.356257	0.14654	0	0.320229	-0.0626622	-0.209904	0.545317	0.254962	-0.269906	0.445303	-0.0442966
	0.500045	-0.0402406	Calcium-binding mitochondrial carrier protein Aralar1 OS	SLC25A12	-0.011554	0.00434341	0.100462	-0.0202674	-0.0247558	0.0257122	-0.145452	-0.0322231	0.00583799	-0.00285111	-0.0101342	-0.014485	0.0114842	0.0585279	0.0200381
	0.00874022	0.00129564	MAP/microtubule affinity-regulating kinase 3 OS	MARK3	-0.0988266	0.0241842	-0.000178615	-0.129468	-0.00426148	-0.0776854	0.0268611	0.0101907	0.0323372	-0.0287568	0.0324993	-0.0746766	0.0600918	-0.0527524	0.0282612
	0.294772	0.0347224	RNA transcription, translation and transport factor protein OS	RTRAF	0.0737349	-0.0400053	-0.0556428	0.0639128	0.0752895	-0.0205266	0.0430259	0.0246757	-0.0143729	0.0625579	0.0402228	-0.0205266	0	0.00129359	-0.0443487
	0.703385	-0.0359504	Exocyst complex component 6B OS	EXOC6B	0.0311829	0.0341493	-0.0157909	0.0629187	-0.055644	0.0185238	0.00572494	-0.0187801	-0.0851576	-0.0201536	-0.0481601	0.0100037	-0.0948314	0.0804298	-0.0466365
	0.349717	-0.0434717	ADP/ATP translocase 3 OS	SLC25A6	-0.0130763	0.0130169	0.118413	-0.0101373	0.0201865	0.0526745	-0.117775	-0.0235496	-0.0408157	-0.0619775	0.0499165	0	0.0665867	-0.0267478	0.0652016
	0.688221	-0.0665211	Focadhesin OS	FOCAD	0.0573496	-0.00712941	0.00969401	0.0155345	0.00289123	0.0226755	-0.0172436	-0.0466215	0.00996441	-0.0331464	-0.120716	0.0142138	-0.131517	-0.0231664	0.0198605
	0.596594	0.0641179	Serine/threonine-protein kinase 4 OS	STK4	-0.0202323	-0.0693548	-0.0345933	0.0339591	0.0271148	0.0326769	0.0326769	0.0101907	0.054804	0.0381852	-0.063211	0.0931991	-0.137073	-0.0472255	-0.0556642
	1.43014	0.103325	S1 RNA-binding domain-containing protein 1 OS	SRBD1	-0.0619509	-0.133594	-0.042049	0.0440053	0.00289123	-0.0380836	0.0566948	-0.0428123	0.00444303	0.0243342	0.0567459	-0.00869978	0.127216	0.0115822	0.022946
	0.372874	0.0371546	Rho guanine nucleotide exchange factor 11 OS	ARHGEF11	-0.00142988	0.00579979	0.0580639	0.0486099	0.00289123	-0.00877011	0.0402372	-0.10189	-0.0544783	0.102415	-0.0161519	0.0876343	-0.00145795	0.011547	0.0302825
	0.989474	0.0972733	Trafficking protein particle complex subunit 12 OS	TRAPPC12	-0.0158715	-0.0937559	-0.112353	0.126106	-0.0952081	0.00287097	0.012875	0.0130616	0.0534266	0.0726518	-0.0452891	0.042477	0	-0.0397388	-0.0260997
	0.788876	-0.0339927	General transcription factor 3C polypeptide 3 OS	GTF3C3	0.0343708	0.00434341	0.0410714	-0.0306639	-0.00875523	0.00867345	0.0596471	0.0274859	-0.0143435	-0.0350663	0.0215998	-0.00872608	0.0776209	-0.0417604	-0.0337402
	0.611341	-0.0589018	BRCA2 and CDKN1A-interacting protein OS	BCCIP	-0.00287627	0.0693534	0.0478365	0.00144479	-0.00290289	-0.00869978	-0.0336377	0.0101907	0.00873892	-0.0784444	-0.033676	0.0497286	0.0200974	-0.0689196	0.0580839
	0.451208	-0.0729686	EH domain-containing protein 3 OS	EHD3	0.0478616	-0.0616115	0.161913	-0.00432582	-0.0511157	0.00857053	0.00286256	0.0855516	-0.20649	-0.0201376	-0.070524	0.0199193	0.0915865	-0.0941892	-0.100867
	0.283332	-0.0373869	Telomere length regulation protein TEL2 homolog OS	TELO2	0.0901334	0.0655621	-0.030408	0.0886019	-0.0131957	0.0458036	-0.0160869	0.0404128	-0.00271903	-0.0606425	0.00144204	0.0723273	-0.0730822	0.0100964	-0.0578638
	0.982362	0.118736	Chromosome alignment-maintaining phosphoprotein 1 OS	CHAMP1	-0.0679936	-0.0248619	-0.0598237	0.00288402	-0.0958187	0	0.0172436	0.028862	-0.0675964	0.142643	-0.039613	0.100499	0.0746509	0.0712296	-0.060521
	1.78682	-0.104533	Amyloid-like protein 2 OS	APLP2	0.0540379	0.114569	0.130255	-0.114256	0.069478	0.0414473	-0.133594	-0.0309901	-0.0201844	-0.0217968	-0.0116669	0.0187272	0.00867345	-0.0222744	0
	0.751504	-0.0541657	Armadillo repeat protein deleted in velo-cardio-facial syndrome OS	ARVCF	0.0312149	-0.0364216	0.047403	0.0283189	-0.00574766	0.00143483	-0.023153	-0.0305744	0.0353598	-0.00429167	-0.07672	-0.039289	0.0438287	-0.102186	0.0100138
	0.145671	-0.0210047	Pre-B-cell leukemia transcription factor-interacting protein 1 OS	PBXIP1	-0.0483033	0.0186844	0.0627423	-0.0231848	0.0129448	-0.0543369	0	0.031649	-0.0524609	0.0466824	0.0172092	-0.0937821	0.0894115	0.0101489	-0.0468734
	0.229416	-0.0256907	Adipocyte plasma membrane-associated protein OS	APMAP	-0.00142988	0.0751473	0.0550129	-0.0306907	0.0115736	-0.0160543	-0.132143	0.0101907	0.0315897	0.0884549	0.00144204	-0.0382388	0.0597062	0.0130197	-0.0131222
	0.025395	0.00457444	OTU domain-containing protein 7B OS	OTUD7B	0.0341941	-0.0145346	-0.00859536	0.0100295	0.00289123	0.0607391	-0.035047	-0.162803	0.0327648	-0.0859054	-0.00434031	0.115033	-0.00144331	0.00724307	0.0328061
	0.678115	-0.0462967	Regulator of nonsense transcripts 3B OS	UPF3B	-0.0101121	0.0371496	0.0764165	-0.0647232	0.0455355	-0.017417	0.0496306	0.0101907	-0.0056337	0.00433878	0.00863755	-0.0484123	-0.0513992	0.0028823	-0.0439433
	0.878897	0.0982188	Heterogeneous nuclear ribonucleoprotein F OS	HNRNPF	-0.0660171	0.024302	-0.0684177	0.0142163	0.0879032	-0.0857592	0.0576874	-0.0173453	-0.187265	0.0423193	0.142204	0	-0.0158777	0.155385	-0.241661
	0.298756	0.0517956	OTU domain-containing protein 4 OS	OTUD4	0.0758132	-0.136482	-0.114296	0.0242434	-0.0470137	-0.0276749	0.0703893	-0.0760105	0.106625	-0.0275614	-0.0262328	0.0342156	0	0.0159254	0.104337
	1.44074	-0.163049	ATP synthase subunit gamma, mitochondrial OS	ATP5F1C	0.143571	0.100835	0.0537837	-0.127785	0.00716178	0	-0.0761029	0.027197	-0.144579	0.0211433	-0.0761644	-0.135936	0.0572962	0.00159872	-0.151686
	1.3238	0.34293	Helicase MOV-10 OS	MOV10	-0.221079	-0.18766	-0.0157909	-0.271862	-0.132068	0.0787118	0.599372	0.338397	-0.199079	0.405117	0.128969	0.0701752	-0.193716	0.347707	-0.328309
	0.226844	0.0431131	CASP8-associated protein 2 OS	CASP8AP2	0.041341	-0.148142	0.068519	-0.0350382	-0.0637407	-0.00870843	0.0815777	-0.0625156	-0.00707549	0.0772861	0.0385828	-0.0248117	0.10464	-0.0751595	0.0539655
	0.163468	0.0240215	DCC-interacting protein 13-beta OS	APPL2	0.00870456	0.020237	-0.00854476	0.140687	-0.0518919	0.047165	-0.0234352	0.0101907	-0.0187455	0.131494	-0.0563624	0.0173299	-0.0263915	0.00132314	-0.0547831
	0.12803	-0.0183081	Centrosomal protein of 164 kDa OS	CEP164	-0.00142988	-0.0114711	0.0181232	0.0099019	0.00432044	-0.0643253	0.0085536	-0.0363051	0.0476372	-0.111097	0.0671256	-0.00573074	-0.085409	-0.0924203	0.0436573
	0.798237	0.0698157	Protein WWC2 OS	WWC2	0.0200927	-0.0531656	-0.106782	0.0369986	0.00866199	-0.0101548	0.0787631	0.0101907	0.0454436	0.0370329	-0.0101692	0.0427286	-0.0292053	0.0057705	-0.0425431
	0.0943696	0.0125571	ADP/ATP translocase 2 OS	SLC25A5	0.00719173	-0.0695814	0.0545298	-0.00432582	0.066332	-0.0708938	-0.145452	-0.0145211	-0.0509743	-0.0378272	0.0676387	0	0.105576	-0.0610365	0.108253
	0.209236	0.0285553	Dedicator of cytokinesis protein 5 OS	DOCK5	0.00143276	-0.0766868	0.0582098	0.0268535	2.30455e-05	0	-0.0540069	-0.011461	-0.00564337	-0.0464487	0.0437943	0.0712761	-0.0901516	-0.103497	0.0199193
	0.00884788	0.000604953	Mediator of RNA polymerase II transcription subunit 14 OS	MED14	-2.06379e-06	-0.0554432	-0.00866639	0.0113017	-0.0794029	0.0142138	-0.037625	-0.0347839	0.0309851	-0.0157644	-0.0479602	0.00142778	0.025485	-0.0231664	0
	1.02127	0.0835113	Serine/threonine-protein phosphatase 4 regulatory subunit 3B OS	PPP4R3B	0.0172043	-0.0895357	-0.0597342	-0.0334722	-0.0500037	-0.0380063	0.0313951	0.0373447	0.0660593	0.0411513	0.00144204	0.0758749	0.0551957	-0.0429682	-0.0203404
	0.0275043	-0.00310533	Werner syndrome ATP-dependent helicase OS	WRN	-0.00142988	-0.0707143	0.0432177	0.0408502	-0.0996182	-0.0348354	0.0269936	0.0101907	-0.0302053	0.0198842	-0.0437141	-0.0144126	0.0451762	-0.0500965	0.0185238
	0.503669	-0.0416077	Parafibromin OS	CDC73	0.0425279	-0.0115822	0.00138448	-0.0158907	0.00863908	0	-0.0290878	0.0101907	-0.00276262	0.031262	-0.0468718	-0.0768831	0.0313332	-0.00145657	0.0143267
	0.242179	0.0165438	Thioredoxin domain-containing protein 5 OS	TXNDC5	0.044013	-0.0145346	0.0226455	-0.0527382	0.0328742	-0.0276749	-0.0350469	-0.0760105	-0.107126	0.0299241	0.0718312	0	0.0342158	0.00142589	0.0676387
	0.414125	-0.0338843	Autophagy-related protein 9A OS	ATG9A	-0.0352045	0.0682213	0.0701342	-0.0410751	-1.45326e-05	0.0831878	-0.0592566	-0.0265585	0.00592826	5.60653e-05	0.00144204	0	-0.0867374	0.147612	-0.0116581
	0.0545264	-0.00629949	Tryptophan--tRNA ligase, cytoplasmic OS	WARS1	-0.015915	0.0910429	-0.0361109	0.010015	-0.00143901	0.0798977	-0.0232464	0.0887239	-0.0734351	-0.00429167	0.0129261	0.0114841	-0.129598	-0.10895	0.0592973
	0.767726	-0.0781174	Solute carrier family 12 member 4 OS	SLC12A4	0.00284917	0.0270188	0.0264373	-0.0566874	-0.0479899	0.01704	-0.0435016	-0.00705285	0.00430689	0.0295894	-0.082365	-0.125271	0	0.0044528	0.028289
	0.115196	-0.0128762	Serine/threonine-protein kinase N1 OS	PKN1	-0.0115542	-0.0203684	0.0212033	0.00429574	0.021507	0.0934696	-0.02032	0.0101907	0.0285131	-0.0571328	-0.052895	0.0606798	-0.0618392	-0.0579993	0.0129133
	0.204824	-0.026187	Proteasome activator complex subunit 3 OS	PSME3	-0.0102001	0.0906058	0.0718432	-0.0367472	0.0877801	-0.0161196	-0.08092	-0.00740347	0.0246333	-0.026318	0.100006	0	0.0641303	-0.11518	0.0515303
	0.0181709	0.00347708	Bifunctional 3'-phosphoadenosine 5'-phosphosulfate synthase 2 OS	PAPSS2	-0.00288195	0.0696092	-0.0887224	0.0719952	-0.0175729	0.0187457	0.0258913	0.0544967	-0.0187338	0.0706521	-0.082216	0	0.0763213	-0.00601143	-0.054727
	0.222992	0.0304187	MAP kinase-activating death domain protein OS	MADD	0.0506789	-0.113646	-0.0609471	-0.00432582	0.00718728	-0.102509	0.0970477	-0.100038	0.0533089	-0.0201536	-0.0437142	0.0312098	0.0284003	-0.0351616	0.0631325
	0.216098	0.0157166	Glycine dehydrogenase (decarboxylating), mitochondrial OS	GLDC	-0.0294156	-0.014746	0.0130928	0.0116316	0.00289123	-0.00731228	0.0317404	-0.0222641	-0.0217371	0.043061	0.0159562	-0.0429361	0.179456	-0.00168659	0.0697641
	0.374866	0.016958	Transport and Golgi organization protein 6 homolog OS	TANGO6	0.0214706	-0.0336628	0.00568879	0.0214118	-0.0247837	-0.0320936	-0.00433462	-0.0307812	0.0769888	-0.00429167	0.0243425	0.0243196	-0.049905	-0.0339795	0.0342158
	0.186571	0.0258147	Casein kinase II subunit alpha OS	CSNK2A1	0.00428957	-0.133877	-0.0100714	-0.0318065	-0.0570773	-0.0392099	0.00143208	0.0101907	0.100556	-0.0508811	0.0382187	-0.0495519	0.0199193	-0.0218132	0.0534394
	1.10045	-0.0470141	COP9 signalosome complex subunit 1 OS	GPS1	0.00717462	0.0342374	0.0295184	0.074055	-0.0014304	0.0114614	-0.0452935	0.0101907	-0.0229851	-0.0585182	-0.0144676	0.00287389	-0.0982007	-0.00289565	0.0043086
	1.81549	0.412144	Cip1-interacting zinc finger protein OS	CIZ1	-0.145745	-0.435926	-0.343393	0.0741981	-0.226835	-0.268425	0.21895	-0.103164	0.0714485	0.183922	0.127445	0	0.270331	0.0258021	-0.0681259
	0.346063	-0.0381626	Succinate--CoA ligase [ADP-forming] subunit beta, mitochondrial OS	SUCLA2	0.0057299	-0.0512644	0.0224565	-0.0347911	0.0143299	-0.0407651	-0.0231531	-0.00713918	8.4269e-05	0.0142504	-0.121351	-0.0304652	0.0576875	0.0159254	0.0618193
	0.122349	-0.0368613	4F2 cell-surface antigen heavy chain OS	SLC3A2	-0.209636	0.0752759	0.0873518	-0.127785	-0.041993	0.101815	-0.112629	-0.0719361	0.0502207	-0.140228	-0.056739	0.0393743	0	0.0301114	0.0736441
	0.52342	0.0333537	Probable ATP-dependent RNA helicase DHX34 OS	DHX34	-0.0116359	-0.00732672	-0.0407035	0.0498529	-1.74563e-05	0.0457583	-0.0131355	0.0174368	0.0231166	0.0498871	-0.0368359	0.0273436	0.0583707	-0.0119465	0
	0.000639799	6.99242e-05	Vacuolar protein sorting-associated protein 18 homolog OS	VPS18	0.0314412	-0.0622201	0.0492191	0.010058	-0.059138	0.0964485	-0.0590142	-0.0533485	0.0606956	-0.00573807	0.00144204	0.022946	-0.0395685	-0.122012	0.14824
	0.0538647	-0.00229735	eEF1A lysine and N-terminal methyltransferase OS	EEF1AKNMT	-0.00721817	-0.0351851	0.0057102	0.0606204	0.0201174	0.0342495	-0.0544479	0.057077	0.0688734	-0.0290535	-0.0145316	0	-0.0306502	-0.104494	0.0412837
	0.0480842	0.00396498	Phostensin OS	PPP1R18	-0.0351016	0.0115607	0.0575583	0.0662702	0.0329633	-0.0321913	0.0158302	-0.0279315	-0.0245452	0.0143982	0.0315141	0	-0.00870852	-0.00741496	-0.0321913
	0.23591	0.0237596	Methionine aminopeptidase 2 OS	METAP2	-0.0217497	0.0580973	-0.0761265	0.0424685	0.0524734	-0.0379677	0.0771679	0.00586043	-0.0614123	0.00576211	0.00144204	0.0242958	-0.0876429	0.06829	-0.0845831
	0.804127	-0.0630955	Ubiquitin conjugation factor E4 A OS	UBE4A	-0.0336211	0.00434341	0.0630492	0.0014508	-0.0307806	0.0385503	-0.0262846	0.0202845	0.0482831	-0.0892243	-0.0561258	-0.0101649	-0.0575677	0.0516554	0.128663
	0.103825	-0.0191841	Nuclear pore complex protein Nup50 OS	NUP50	-0.00142988	0.0623135	0.00710959	-0.0364194	0.143015	-0.0877332	0.00144187	-0.047201	-0.0347505	0.0411513	0.0895837	-0.120294	0.0299829	-0.0250463	-0.0439432
	0.489829	-0.0357556	Vacuolar protein sorting-associated protein 45 OS	VPS45	-0.00142988	-0.0244827	0.00545682	0.0027915	-0.0568351	0.0421872	-0.0686779	-0.0157266	4.17912e-05	-0.0834838	-0.0612619	0.0170231	0.0142	-0.0201979	0.00995467
	0.516297	0.0441256	Calpain-7 OS	CAPN7	0.0272243	-0.0960193	-0.0479822	0.0786185	0.035795	-0.0605829	0.060918	-0.0383696	0.0566142	0.0257806	0.00144204	-0.0116229	-0.0440776	0.0657029	0
	0.671895	-0.090269	Ras-related protein Rab-6A OS	RAB6A	0.0173725	0.0544172	0.156881	0.0259264	-0.0565484	0	-0.116691	0.00873413	-0.0217074	-0.00574809	-0.0948737	0.0584859	0.050074	-0.0329338	0.124074
	0.283921	-0.0236726	Endoplasmic reticulum aminopeptidase 1 OS	ERAP1	0.0244101	-0.0264	0.061754	0.0100869	-0.0248959	0.00144771	-0.00435196	0.0586174	-0.00707549	0.0399268	-0.0248692	-0.0263112	0.0371774	-0.00156193	-0.0351894
	0.0326839	-0.00476324	BAG family molecular chaperone regulator 3 OS	BAG3	0.0452267	-0.0468473	-0.0521693	-0.00576354	0.00576228	0.109274	0.008596	-0.0817697	0.0465204	-0.0318552	-0.082881	0.0466566	-0.0812792	0.021662	0
	1.66143	-0.045797	DNA polymerase subunit gamma-1 OS	POLG	1.78861e-05	0.041521	0.0213867	-0.00432582	-0.00582605	0.0115417	-0.0621566	0.048779	-0.0304395	-0.0217789	-0.0322638	-0.0204228	0.161532	-0.0970192	0.0581982
	0.0827436	-0.0188108	Melanoma inhibitory activity protein 2 OS	MIA2	0.018608	-0.131575	0.0668316	-0.00576769	-0.0454717	0.00287973	0.0565282	-0.0337081	0.0200516	0.0715095	-0.104697	-0.0693807	0.102895	0.00870114	0
	0.518332	-0.0204092	Poly(ADP-ribose) glycohydrolase OS	PARG	0.0258051	-0.00873888	-0.0230443	0.018643	0.0776154	0.00865635	0.0788401	0.038845	0.0130422	-0.0202975	-0.0396546	-0.00725343	-0.100363	0.0159254	-0.0218704
	0.74765	-0.0507246	Integrator complex subunit 7 OS	INTS7	0.0986898	0.00434341	0.0720155	0.0303004	0.0741148	-0.00438741	0.0217386	0.00140252	-0.00415825	0.0346052	-0.0058776	-0.00585282	-0.00731963	-0.0135785	-0.0399747
	0.0129209	-0.000547764	C-myc promoter-binding protein OS	DENND4A	0.0085442	0.027041	0.0111232	0.0558825	0.0354079	0	-0.0201578	-0.0274722	-0.104672	0.035198	-0.00860168	0.0184688	-0.106805	0.00155578	-0.13322
	0.0598498	0.00739594	Signal-induced proliferation-associated protein 1 OS	SIPA1	0.0467117	0.00434341	-0.0302614	0.0255977	0.0285781	-0.0130168	0.0425605	-0.0621437	-0.0539012	0.0535652	0.0481902	-0.0587738	0	0.0188024	-0.102933
	0.537077	-0.0428389	Cytoplasmic aconitate hydratase OS	ACO1	0.0589546	-0.0231649	-0.0100657	0.0477831	-0.0290087	0.0493401	0.0451762	0.0553668	-0.0419108	-0.021604	-0.0811888	0	-0.107136	0.0202216	-0.105592
	0.163007	0.0160614	Chromodomain-helicase-DNA-binding protein 1-like OS	CHD1L	0.0356375	-0.0130913	0.0268954	-0.0159255	0.0143982	-0.087824	0.0115069	-0.0623665	0.0285836	0.010078	0.0991473	-0.0115996	-0.0380448	0.0159254	-0.00289117
	0.267323	0.0636442	U3 small nucleolar RNA-associated protein 6 homolog OS	UTP6	1.06629e-05	0.0774069	-0.193483	-0.00865601	-0.00723277	0.0453984	-0.01303	0.0101907	-0.0810002	-0.0646273	0.0285693	0.110925	0.0355888	0.0130401	0.00431735
	0.203807	0.0180367	Origin recognition complex subunit 2 OS	ORC2	-0.0116359	0.00288968	0.0172439	-0.00432582	0.0115822	-0.0219592	-0.00728281	-0.0147221	0.0216932	0.0428734	0.0639923	-0.0442579	0.0597651	0.0144717	0.0173297
	0.207298	-0.0173873	Transcription factor 25 OS	TCF25	0.0285828	0.00289861	-0.0172358	-0.0379295	0.00289123	-0.0664954	0.0143696	0.0216978	0.0342082	-0.0557433	-0.0262609	0.0440877	0.0621825	-0.0103062	0.0200776
	0.348821	-0.0450756	Eukaryotic peptide chain release factor subunit 1 OS	ETF1	0.0184306	0.0354311	0.00688452	-0.0259127	0.0739606	0.00285398	-0.139362	0.00159477	-0.0257655	-0.12645	0.0519696	0	-0.103623	-0.0114728	0.00996441
	0.668366	0.0687107	Rab11 family-interacting protein 5 OS	RAB11FIP5	-0.124351	-0.00575051	0.00276936	0.0534177	0.0200323	0.0157203	0	-0.00570311	-0.0464044	-0.0143856	0.0313066	0.0618792	-0.0797599	-0.0189802	0.0142984
	0.383176	0.0528709	Metastasis-associated protein MTA3 OS	MTA3	-0.0470003	0.0555183	-0.0230442	-0.00432582	-0.109936	0.0870372	-0.0711854	-0.0175683	-0.0304159	0.0949547	-0.0501146	0.0992463	0.0286543	0.0288905	0.00721706
	0.185872	-0.027129	SUN domain-containing protein 2 OS	SUN2	0.0169127	-0.0536039	0.0371836	0.0472794	0.0212338	-0.0772926	-0.0923521	-0.111215	-0.0873675	0.0390693	0.00144204	-0.121406	0.0502344	-0.0346498	0.00566875
	0.351926	-0.0319592	Histone-binding protein RBBP7 OS	RBBP7	-0.0451954	0.0157934	0.016886	0.0616776	-0.037915	0.0396837	-0.0556642	0.0130616	-0.00707549	0.0156868	-0.0935845	-0.0304959	-0.00431728	-0.0457251	0.0632553
	0.265512	-0.0228476	Phosphatidylinositide phosphatase SAC2 OS	INPP5F	0.0840778	4.47154e-06	-0.0230297	0.0355537	0.0314887	0.0384741	0.0468864	-0.0219355	-0.00852037	0.0143611	0.00144204	-0.0232932	-0.0986074	-0.109212	0.0412837
	0.138032	0.0165871	Disco-interacting protein 2 homolog A OS	DIP2A	0.0631371	-0.0798931	-0.0418644	-0.00432582	0.00719122	-0.0781621	0.0535436	-0.0454171	0.0519905	-0.00860462	0.0199841	-0.0202386	0	-0.162638	0.115808
	0.590196	0.0894098	Lipoma-preferred partner OS	LPP	0.0400174	-0.176132	-0.0644506	0.073295	-0.0563046	-0.0486597	0.111568	-0.0102528	0.111187	-0.00429167	-0.00291444	0.0748702	0.0072316	-0.0402523	0.0652016
	2.15428	0.124346	Histone-lysine N-methyltransferase, H3 lysine-36 specific OS	NSD1	-0.0754305	-0.0515478	-0.103524	-0.0617177	-0.0455211	0	0.0676387	-0.0472012	0.000119867	0.0228625	0.0342482	0.0854246	-0.0335697	0.0931685	0.0949116
	0.0683855	-0.0141474	Conserved oligomeric Golgi complex subunit 5 OS	COG5	0.0662088	0.114038	-0.12204	-0.0130081	0.0760258	0.0285691	0.0200577	0.0101907	-0.0963428	0.015766	0.00144204	-0.0014434	-0.052895	0.0388259	-0.103147
	0.743613	-0.0615512	General transcription factor 3C polypeptide 5 OS	GTF3C5	6.36334e-06	0.0398269	-0.0157909	-0.0495733	-0.0753508	0.0452647	0.05498	-0.00135095	0.0171481	0.0142688	-0.0951203	-0.0797598	-0.0188024	0.11316	-0.0497026
	0.0105501	-0.000921269	FAST kinase domain-containing protein 5, mitochondrial OS	FASTKD5	-0.00432677	-0.0219412	0.0589329	-0.00287954	0.02586	-0.0636042	-0.0410969	0.00439091	0.00732264	-0.00429167	0.0399925	-0.00579972	0.0455777	0.0115779	0.0115301
	0.215377	-0.0230973	ATP-dependent RNA helicase DDX50 OS	DDX50	-0.0450192	0.0728231	0.0375964	-0.115873	0.00289123	-0.0259952	-0.0377008	-0.0722716	-0.0940913	-0.00143195	0.0381824	-0.0406421	0.00143036	0.0706913	0.0213106
	1.09026	0.0510656	Tubulin-specific chaperone D OS	TBCD	-0.0249367	-0.0310619	-0.0157909	0.0401566	0.0130561	-0.0161196	0.0599425	0.0812737	0.0819294	-0.00720909	0.0217008	0.0669155	-0.0264722	-0.016496	-0.017594
	0.331826	0.0577809	NEDD4-binding protein 1 OS	N4BP1	0.087055	-0.071488	-0.141322	0.172663	-0.0204728	-0.0263112	0.0428131	-0.0175965	0.00158945	0.0622298	-0.0189807	0.00433895	0	-0.00891132	0
	0.0997592	-0.00708388	Origin recognition complex subunit 3 OS	ORC3	0.0144002	-0.0234155	-0.0157909	0.0271627	-0.0713379	-0.0160059	-0.0277589	0.0613656	0.0370992	-0.0379633	-0.0381667	0.0300722	0.0371407	-0.0103591	0.0924762
	1.18881	0.0724128	Opioid growth factor receptor OS	OGFR	-0.0320491	-0.105015	-0.0493605	-0.00432582	-0.0145258	-0.0159575	0.0200577	0.0486267	0.0687993	0.0397528	-0.0232946	0.0143553	0.0342158	-0.0611154	0.0676389
	0.587787	-0.0866123	Rho GTPase-activating protein 17 OS	ARHGAP17	0.0799099	0.0856832	-0.0230224	-0.0101082	0.027211	-0.0558912	0	0.052835	0.00585084	-0.0304967	0.0524661	-0.139236	0.0200577	-0.0474837	-0.0320936
	0.304392	-0.0361464	N-terminal kinase-like protein OS	SCYL1	-0.00142988	0.0413742	-0.0317484	0.0185746	-0.0218454	0.0496309	0.0922074	-0.00576691	-0.023033	-0.00429167	-0.118852	0.0229004	-0.0679387	0.0028823	0.0370308
	0.499087	-0.0369306	Protein unc-13 homolog B OS	UNC13B	1.78861e-05	-0.0442664	0.0534942	0.0800662	0.0273079	0.0816572	0.0144127	-0.0175965	0.0385471	-0.0188497	-0.0175122	-0.0651842	-0.0441226	0.0159254	-0.0263112
	0.669895	0.27718	Centrosomal protein of 135 kDa OS	CEP135	0.103239	-0.508191	-0.279968	0.152526	-0.271616	-0.176009	0.186024	-0.0362583	0.0975933	0.165316	-0.0186957	0	0.204736	-0.109346	0.0737864
	0.524462	-0.0266342	Ras-related protein Rab-1B OS	RAB1B	0.0323187	0.0213165	-0.0157909	-0.0432617	0.119025	-0.0492039	0.00142194	-0.127028	-0.0548082	-2.95813e-05	0.00570404	-0.0477327	0.00851137	0.0130769	-0.18656
	1.05055	0.0765852	REST corepressor 1 OS	RCOR1	-0.00142988	-0.0715663	-0.0734769	0.0371214	-0.0930242	-0.0204434	-0.0175051	-0.00878292	0.0622779	0.0733291	0.0215998	-0.0116464	0.0953734	0.0460575	0.0568623
	0.283612	-0.0484536	DNA/RNA-binding protein KIN17 OS	KIN	-0.0693686	0.156202	-0.00143565	-0.0320008	0.0801344	0.00863037	0.00719549	0.0101907	-0.102495	-0.0452634	0.0115057	-0.0262051	-0.086201	0.117576	-0.0513991
	0.519011	-0.0464033	Serine/threonine-protein kinase RIO1 OS	RIOK1	0.0128687	-0.0246855	0.0140738	-0.0304255	0.00145355	0.0298648	0.0228099	-0.0410001	0.0270056	-0.0870918	-0.0783178	0.0284567	-0.0408062	0.0159254	0.0563625
	0.214042	-0.032476	Serine/threonine-protein phosphatase 2A 55 kDa regulatory subunit B alpha isoform OS	PPP2R2A	-0.00142988	-0.00733839	0.0158548	0.0358311	-0.0102575	0.101086	-0.0428043	0.027538	0.0844878	-0.138309	-0.0146449	0.0626121	-0.0761454	0.00863549	0.109199
	0.643702	-0.123034	[F-actin]-monooxygenase MICAL2 OS	MICAL2	-0.0409984	0.103494	0.154455	-0.139085	-0.0973675	0.100499	-0.0987099	0.0101907	0.0648276	-0.13588	-0.0895489	0.0732776	0.022946	-0.00445607	0.0746509
	0.447335	0.0594927	Arf-GAP with Rho-GAP domain, ANK repeat and PH domain-containing protein 1 OS	ARAP1	0.0605098	-0.13604	-0.0346121	0.0970305	-0.0513353	0	-0.00143918	0.00586899	0.029846	0.0284175	0.00861618	0.0313022	-0.0188212	-0.102431	0.00143775
	0.710474	-0.0719036	Heme oxygenase 2 OS	HMOX2	-0.0337194	0.0584684	0.106592	-0.0425647	0.0230692	0.0358363	-0.0248875	0.0101907	0.000163202	-0.0321353	-0.0623586	0.0101241	0.161839	-0.0988262	-0.00436084
	0.321521	-0.0365249	Autophagy-related protein 2 homolog A OS	ATG2A	0.109224	0.00288693	0.0328761	0.0401123	0.00289123	-0.0249632	0.0101548	0.00289311	0.011727	-0.0396609	-0.00147241	0.0765459	-0.0413491	-0.0134883	0.0202385
	0.379496	-0.0414269	Beta-catenin-like protein 1 OS	CTNNBL1	0.0214933	0.00434341	0.0436226	-0.0423708	0.0595303	-0.0291758	-0.0350824	-0.0234129	0.00156351	-0.00718291	0.0525161	-0.100155	0.0580269	0.0101372	0
	0.00687584	0.000846012	E3 ubiquitin-protein ligase SHPRH OS	SHPRH	0.085777	0.0287843	-0.0510161	0.0691672	-0.030849	0	-0.0145729	-0.0250346	-0.046765	0.0144358	0.0144329	0.0372145	-0.0116464	0.010114	0.0244409
	0.704584	0.0519329	Protein SMG9 OS	SMG9	-0.0337195	-0.0503837	0.00438696	-0.0145217	0.00579106	0.00579397	-0.0131222	-0.0719301	0.104601	-0.0321353	0.06532	0.0428979	0	0.0071907	0.0954659
	0.0607934	0.00774564	14-3-3 protein zeta/delta OS	YWHAZ	0.0399355	-0.0337787	0.0409596	0.0662702	-0.0411864	-0.0248117	0	-0.033887	0.0370995	0.0101065	-0.0322296	0.0924763	-0.0696659	-0.0147869	0.0172609
	0.553047	-0.0296757	ATPase WRNIP1 OS	WRNIP1	0.0200287	0.0158276	0.00992137	0.0850857	0.0580329	-0.010124	-0.0648511	0.0330684	-0.0509742	0.0214207	-0.0588936	-0.00577649	-0.02032	-0.0640802	0
	2.2541	0.280412	DNA (cytosine-5)-methyltransferase 3A OS	DNMT3A	-0.232138	-0.143717	-0.108237	-0.305089	-0.034546	0.0571301	-0.0803734	0.0549722	-0.00707549	0.0487341	0.139591	0.168819	-0.109213	0.0244287	0.119953
	0.436248	-0.0352418	TBC1 domain family member 9B OS	TBC1D9B	0.0579253	-0.0470557	0.014192	0.0619354	0.0286288	0.0186342	-0.00433462	-0.0382216	0.0728998	-0.00429167	-0.0589553	-0.017417	-0.0816138	-0.0641624	0.0496307
	0.504341	0.0309057	Apoptotic protease-activating factor 1 OS	APAF1	0.0214933	-0.030739	-0.0508734	0.0523133	-0.0336717	0.0482838	0	-0.0487632	-0.00274961	-0.00429167	-0.0057967	0.0426864	-0.0424998	0.0739524	0
	0.563749	-0.0203873	Myotubularin-related protein 1 OS	MTMR1	0.0215617	-0.0116786	0.0382278	0.069095	-0.0427257	0.00433895	-0.0204227	0.00583867	0.0413512	-0.0173872	0.00144204	0.00289414	-0.0576269	0.0144763	0.0329366
	0.285528	-0.0156944	Peptidyl-prolyl cis-trans isomerase A OS	PPIA	-0.00142988	0.059216	0.0445934	0.0940619	0.0383053	-0.0735477	-0.0436773	-0.117167	-0.0477994	4.29956e-06	0.0424426	0.0128496	-0.105592	-0.0396257	-0.00863023
	0.366832	0.0215132	RUN and FYVE domain-containing protein 1 OS	RUFY1	0.040141	-0.0369635	-0.0187025	0.0315816	0.0585236	-0.0398111	0.0584283	0.00143826	0.0721511	0.0273541	0.00144204	0.0202183	-0.00436955	-0.0419384	-0.00145502
	0.418415	0.0213308	E3 ubiquitin-protein ligase Itchy homolog OS	ITCH	0.0298107	0.00434341	-0.0273209	0.0184615	-0.0437924	0.0368489	-0.0275359	0.038619	-0.0852375	-0.00285679	0.0284622	0.0452204	-0.0872833	-0.0248395	-0.0202385
	0.0213676	0.00858805	Myelin expression factor 2 OS	MYEF2	-0.234826	0.155647	-0.00325173	-0.287936	0.052407	0.0318306	-0.051276	0.0199526	-0.250375	-0.134537	0.111851	-0.0339807	-0.180106	0.060023	0
	0.387109	-0.0334792	Autophagy-related protein 16-1 OS	ATG16L1	0.0400996	0.00434341	0.0214975	2.61411e-05	-0.0264626	0.0941987	-0.00874373	-0.0206469	0.0979705	-0.0470523	-0.0458153	0.0583705	-0.0412649	-0.0134284	0.0287686
	0.266302	-0.00957033	Beta-hexosaminidase subunit beta OS	HEXB	-0.0174035	0.0286871	-0.00571718	-0.0542817	-0.0666319	0.0157989	-0.103254	0.0331138	0.0398108	-0.0115304	-0.0116141	0	0.0786864	-0.0191569	0.103094
	0.691025	0.0672101	WD repeat-containing protein 81 OS	WDR81	-0.00142988	-0.0264314	-0.0599585	0.0553213	-0.048771	-0.0622203	0.0400377	0.0231814	0.0636589	0.0014965	-0.00728402	0.119598	-0.0292944	-0.0252552	0.0526743
	0.595218	-0.0566568	Serine/threonine-protein phosphatase 6 regulatory ankyrin repeat subunit A OS	ANKRD28	-0.0100861	0.00290427	0.0323032	0.0381929	-0.0305768	-0.0305267	0.0185787	0.0230782	-0.00707549	-0.128908	-0.0173792	0.00143775	0.032709	1.58223e-05	0.00143775
	1.19598	-0.0697199	Histone deacetylase 1 OS	HDAC1	-0.00142988	0.0653213	-0.0186907	0.0510871	-0.0234201	-0.00144917	0.055413	0.154788	0.0130621	-0.0365156	-0.0698165	-0.0576268	0.067904	-0.131899	0
	0.313367	-0.0267771	U4/U6.U5 tri-snRNP-associated protein 2 OS	USP39	-0.0202888	0.00434341	0.019798	-0.0334427	-0.0101387	0.035589	-0.0291168	0.0116311	0.0101169	0.0143243	-0.0908029	0	0.0689475	-0.0747837	0.0620611
	2.24829	0.0836874	Breast cancer anti-estrogen resistance protein 1 OS	BCAR1	-0.0367628	-0.0250404	-0.0157909	0.0442929	-0.0131957	-0.0776792	0.0653946	-0.00442639	0.0401363	0.0457325	0.0861647	0.0415709	-0.0279002	-0.0208986	0.0640039
	0.0941464	0.0186368	Protein kinase C-binding protein 1 OS	ZMYND8	0.0376619	-0.0678817	0.0655292	-0.038483	-0.040311	-0.00146853	0.0390919	0.00283355	0.0362954	0.146096	-0.0252205	-0.0296557	0.119648	0.0159254	0.0923754
	0.707	-0.0456449	Acylglycerol kinase, mitochondrial OS	AGK	-0.0233446	0.0216386	0.0410714	-0.0469992	-0.0264031	0.0414473	-0.0943667	0.0836835	0.0173654	-0.0756239	-0.0219456	0	0.0762464	-0.00746216	0.107536
	0.0518561	-0.0116322	Retinoblastoma-binding protein 5 OS	RBBP5	0.0349897	-0.0388542	-0.0692568	-0.0607391	0.0475864	0.0350357	0.0113044	-0.0476985	-0.105396	0.0622422	0.00285999	-0.17312	0	0.0892167	-0.179532
	0.00483537	0.000489908	Zinc finger protein 106 OS	ZNF106	-0.00863983	0.0384579	0.0855657	0.0520917	0.00719977	-0.129328	-0.010104	-0.0440359	-0.1779	0.0631495	0.00144204	0.0522619	0.029894	0.00292178	-0.0527338
	0.769401	-0.08601	Syntaxin-18 OS	STX18	-0.00142988	0.0058027	0.127277	-0.0398038	0.136673	-0.0265263	-0.0146767	-0.0388197	0.064148	0.017447	-0.0642823	-0.0795447	0.115028	-0.00318347	0.0417365
	0.439037	-0.0477315	Serine/threonine-protein phosphatase 2A 65 kDa regulatory subunit A beta isoform OS	PPP2R1B	-0.0244215	0.0171171	0.0807004	-0.0418755	0.017077	0.0240338	-0.00571356	-0.0886322	3.49121e-05	-0.0924674	0.022669	0	-0.16601	0.0343402	-0.0493027
	0.212469	0.0274209	Insulin-like growth factor 1 receptor OS	IGF1R	-0.0874535	-0.0306325	0.0434484	0.0171112	8.77109e-06	0.0313332	-0.0936854	-0.0545941	-0.0450049	0.0604647	-0.0528396	0	0.0481416	0.0793044	0.0271005
	0.955851	-0.0430384	Ubiquitin-like modifier-activating enzyme 5 OS	UBA5	0.0254843	0.0480007	0.0320222	0.0627232	0.0685749	0	-0.0479731	-0.0981552	-0.0985654	-0.047837	0.0128356	0.0113935	-0.144239	0.00299935	-0.0361959
	0.026113	0.00209595	Transaldolase OS	TALDO1	0.0186476	0.0129823	-0.030305	-0.00721713	0.0870372	-0.0559484	0.0649463	-0.0412609	-0.0201316	0.029958	0.0186683	-0.0410135	0	-0.0370234	0.0172262
	0.00073997	-0.000142853	Kinesin-like protein KIF13A OS	KIF13A	0.112161	-0.0233037	-0.0100373	0.0466478	0.0328445	0.0100536	0.0242956	-0.00575085	-0.0539488	-0.00429167	-0.0335696	0.116253	-0.0800057	-0.11525	-0.0558342
	0.432979	0.0529399	RPA-related protein RADX OS	RADX	-0.00432108	0.00434341	-0.111309	-0.0349761	0	0.00432592	0.0412835	0.0640498	0.0172684	0.00147331	0.085588	-0.0395285	0.0454877	0.0130342	-0.0725572
	0.0423783	-0.0249367	60S acidic ribosomal protein P0 OS	RPLP0	-0.26309	0.00571808	0.027561	-0.299344	0.00289123	0.0460184	-0.281582	0.00191513	-0.00432763	-0.456008	0.0894712	0.0619162	-0.201909	-0.010445	0.107308
	0.135954	0.026491	Misshapen-like kinase 1 OS	MINK1	0.0257781	0.012991	-0.137909	-0.030584	0.158936	-0.0292053	0.150846	0.0116354	-0.00707549	0.0551801	-0.103473	0.0286258	-0.0380835	-0.0191925	-0.0650506
	0.746182	0.0654502	Ectopic P granules protein 5 homolog OS	EPG5	0.0528561	-0.0445159	-0.05116	0.0555577	-0.0294971	-0.00583494	0.048667	0.0101907	0.0667068	0.0087514	0.0834999	0.0612792	-0.033878	-0.0314286	-0.00583494
	0.225993	-0.0286687	Bifunctional 3'-phosphoadenosine 5'-phosphosulfate synthase 1 OS	PAPSS1	0.0325839	0.0550682	-0.0758203	-0.00289264	0.00289123	-0.0348354	0.0284003	0.0201944	-0.00135061	0.032521	-0.0481601	-0.0585352	-0.0173126	-0.0130454	-0.0540618
	2.23263	-0.104544	Actin-histidine N-methyltransferase OS	SETD3	0.105381	0.107085	0.0484029	0.0302659	0.0988242	0.00872593	-0.0190894	-0.0448184	0.0218084	-0.0145392	-0.014694	-0.0235307	-0.0671837	0.0159254	-0.0264993
	0.508734	-0.0370074	TRAF2 and NCK-interacting protein kinase OS	TNIK	0.00284059	0.0114539	0.0860238	-0.00432582	-0.0288176	-0.115715	-0.00142618	-0.0993588	0.0474779	0.00423676	-0.0375716	0.0226309	0.0268351	-0.0967034	-0.0942503
	0.739473	-0.116768	Protein FAM98B OS	FAM98B	-0.00142988	0.182882	0.0155425	0.126355	0.100314	-0.017382	-0.21545	0.0625037	-0.0992254	0.025632	-0.120167	-0.0587738	-0.0860237	0.0302522	-0.036452
	0.541333	-0.049634	V-type proton ATPase subunit H OS	ATP6V1H	0.063012	0.0171802	-0.0668263	-0.00146337	0.00575389	-0.0172952	-0.0584759	0.0101907	0.0255053	-0.0717469	-0.0245792	-0.0392099	-0.0465895	0.0159254	0.0325809
	0.11767	0.0181289	Phosphatidylinositol 4-kinase type 2-alpha OS	PI4K2A	-0.0529866	0.0144374	0.0671537	0.0115045	-0.0441733	0.0525709	0	-0.00435273	-0.0377879	0.11241	-0.035195	0.0057765	0	0.0188167	-0.0545591
	0.129505	0.0240499	Aldehyde dehydrogenase, mitochondrial OS	ALDH2	0.0315393	-0.118159	0.0659463	0.0215399	0.00144067	0.00289689	-0.00726795	-0.0611415	-0.0275189	0.0897236	0.00144204	-0.0396895	0.10619	0.0101139	0.0172952
	0.596531	-0.0386159	Tyrosine-protein kinase JAK1 OS	JAK1	-0.0202887	0.046946	0.0776791	0.0326683	0.025769	-0.0483628	0.0114844	-0.0851302	-0.00419585	-0.00429167	-0.00144323	-0.00577649	-0.0232462	-0.0625574	0.0299533
	0.720565	-0.0933383	Lysine-specific demethylase PHF2 OS	PHF2	0.0354552	2.59691e-05	0.0908165	-0.108591	0.00719549	0.00430449	0.042477	-0.084836	-0.0807736	0.0493045	-0.0722561	-0.130766	0.157739	-0.02784	0
	0.321548	-0.0147554	Regulator of nonsense transcripts 2 OS	UPF2	-0.0159003	0.0413014	-0.00860981	-0.0378276	0.0057681	0.0647564	0.0242716	0.0387034	0.0129425	-0.00429167	-0.00288385	-0.0202995	-0.113798	-0.0116936	-0.0217605
	0.00120539	7.39614e-05	Glucosamine-6-phosphate isomerase 1 OS	GNPDA1	-0.0205581	-0.0118255	0.024567	0.0246159	-0.00737711	-0.0146915	-0.00292641	0.0800927	0.0890453	-0.0293569	0.00144204	0.0203201	-0.0132156	0.0173865	0.117836
	0.0795202	-0.0143504	Aspartate aminotransferase, cytoplasmic OS	GOT1	0.00288299	0.00434341	-0.0346309	0.0114259	-0.0350383	0.0947282	-0.00288247	0.0527508	0.0058248	-0.0481461	-0.117038	0.0947282	-0.0983022	0.0202384	-0.00721713
	0.532275	-0.0466746	Conserved oligomeric Golgi complex subunit 2 OS	COG2	-0.00142988	0.0667708	0.0270647	0.0201149	0.0316024	0.0400377	0.0187272	0.00583422	-0.034891	0.0385639	-0.0759967	-0.0101854	-0.00435644	0.0144748	-0.0322567
	0.252896	0.0263274	Plexin-A1 OS	PLXNA1	-0.00142988	-0.00586266	0.0453674	-0.0262851	-0.0488768	-0.044258	0.0230606	-0.00147938	0.0540826	0.107493	-0.0234706	0.0330346	0.00869105	-0.0509811	0.0736376
	0.554075	-0.071616	Plexin-A2 OS	PLXNA2	0.0273386	0.00434341	0.142301	-0.0470864	-0.0624945	0.035872	-0.0806686	-0.0551951	0.0857613	-0.0470522	-0.0563625	0.0625502	0.0316141	-0.046423	0.129158
	1.40988	-0.0573303	Leukocyte elastase inhibitor OS	SERPINB1	0.069166	0.0230333	0.0213499	0.014364	0.045662	-0.0145434	-0.0218704	-0.0534136	0.062142	-0.0217614	-0.0366802	0	-0.0101649	-0.0476787	0.0286543
	0.20946	-0.0280571	Profilin-1 OS	PFN1	-0.0160321	0.159829	0.0633582	0.0830512	0.0514617	-0.0190119	-0.0293539	0.0101907	-0.121948	0.0273226	0.0612072	0.0344539	-0.0699536	-0.0104661	-0.097669
	0.337282	-0.03247	FYVE, RhoGEF and PH domain-containing protein 4 OS	FGD4	-0.00869788	0.0387291	0.0298768	-0.0145113	0.00289123	-0.0145728	0.0693532	-0.042975	0.0202138	-0.0665118	0.0583043	-0.0292944	0.0358009	-0.0538839	0.0762462
	0.499282	0.023861	Rho guanine nucleotide exchange factor 18 OS	ARHGEF18	-0.0174034	-0.00871276	0.0254928	0.0606206	0.00289123	0.0129392	0.00576502	-0.0776334	0.0426041	0.0425949	-0.00870255	0.0370673	-0.0695232	-0.00736777	-0.0277029
	0.182428	-0.0145392	Splicing factor 1 OS	SF1	-0.0173234	0.0662229	0.0154804	0.00284093	0.00289123	-0.0334343	0.008596	-0.0306157	-0.0464044	0.0297892	0.0200023	-0.0290291	0.0340809	-0.00725083	-0.110457
	0.014557	0.00239338	Arf-GAP with SH3 domain, ANK repeat and PH domain-containing protein 1 OS	ASAP1	0.0867973	-0.02926	-0.0747448	0.0439578	-0.0014477	-0.0115996	0.0677048	-0.0760994	0.0172684	-0.00429167	-0.0470195	0.0412837	0.0143696	-0.0765102	0.0580269
	0.959494	0.324003	RNA-binding protein Raly OS	RALY	-0.226358	0.00586283	-0.146167	-0.270709	0.0827328	0	0.552679	0.552468	-0.360121	0.374571	0.312076	-0.0813001	-0.19156	0.38187	-0.337595
	0.613593	-0.0655653	Twinfilin-1 OS	TWF1	-3.61164e-06	0.0114607	-0.0100942	-0.0670299	0.0519912	0.0184328	-0.0478767	-0.00127082	0.0406444	-0.157722	-0.0376107	0	-0.062704	0.00302475	0.0141998
	0.213816	0.0315534	Inorganic pyrophosphatase OS	PPA1	-0.0264442	-0.0340913	0.0414098	0.00729714	0.00289123	0.0345918	-0.00438292	-0.0402791	0.0820165	-0.0608168	0.0173997	0.118952	-0.0146616	-0.0743664	0.167816
	0.470164	0.0661601	Ras GTPase-activating protein-binding protein 2 OS	G3BP2	0.0463365	-0.141325	-0.122486	-0.00147189	-0.0568954	-0.0129134	0.00996441	0.0703408	0.0639939	0.0113358	-0.0303302	0	-0.0508811	0.0202043	-0.0361596
	0.333887	-0.0303922	E3 ubiquitin-protein ligase HECTD3 OS	HECTD3	0.0268871	0.0521562	-0.0186535	0.0267922	-0.0436045	0.0491955	-0.085409	0.0187442	-0.00707549	-8.59916e-06	-0.0688759	0.0380978	-0.0823782	-0.0144177	-0.0960674
	0.0719053	-0.00814571	Ubiquitin carboxyl-terminal hydrolase 8 OS	USP8	0.0584534	0.0388661	-0.0157909	0.0358713	0.0345684	-0.0131619	0.0430259	-0.00591265	-0.00271463	-0.0130529	-0.0146612	0.0848056	-0.0220038	0.00862814	-0.0249631
	0.1153	0.0224153	SWI/SNF-related matrix-associated actin-dependent regulator of chromatin subfamily D member 1 OS	SMARCD1	-0.0288556	0.00862643	-0.0711739	-0.00289677	0.0227711	-0.0703178	0.00142916	0.0101907	-0.0506208	0.124215	-0.0584051	-0.0899672	0.0574631	0.0414354	-0.102193
	0.212124	0.0213265	Methionine adenosyltransferase 2 subunit beta OS	MAT2B	-0.00142988	-0.106919	-0.00713468	0.00433038	-0.0116521	0	0.0469789	0.0231555	0.12291	-0.0364828	0.0201319	-0.0351536	-0.0336716	-0.0401371	0.10464
	0.125606	-0.0149072	Inner centromere protein OS	INCENP	-0.00142988	-0.0832996	0.0531563	-0.112017	0.0286034	-0.0320612	0.0716926	-0.0501452	0.0769071	0.00862165	-0.0335696	-0.051347	0.0730635	-0.0205636	0.0341819
	0.145978	-0.0109332	Oxysterol-binding protein-related protein 3 OS	OSBPL3	0.0822485	-0.00150934	0.0526503	0.0359916	0.145959	-0.0280144	0	-0.0433589	-0.0114628	0.0571698	0.0317853	0.0116347	-0.00146096	-0.0806927	-0.00438732
	0.0479993	0.00653636	N-acylneuraminate cytidylyltransferase OS	CMAS	-0.0144467	0.00434341	0.0281669	0.00142194	-0.0469122	-0.0784024	-0.0335016	0.0173717	0.0368826	-0.0705832	0.0839842	0.0242718	0.0411618	-0.0458506	-0.00144047
	0.275348	0.0332105	Ubiquitin-associated protein 2 OS	UBAP2	0.038928	-0.0737402	-0.0724328	-0.0145941	0.0727934	-0.0566419	0.101581	0.0101907	0.102656	-0.0533524	-0.00735489	0.0530938	0.0516842	0.0100669	0.105662
	0.393745	-0.0263028	HEAT repeat-containing protein 5A OS	HEATR5A	0.00431221	0.00290427	0.0461488	0.0156721	-0.0203084	-0.0188212	0	-0.0500223	0.0713054	-0.0570254	0.0200209	0.0114614	-0.0423279	-0.0899943	0.0327091
	0.841146	-0.138403	Glycogen [starch] synthase, muscle OS	GYS1	0.0708262	0.146725	0.112038	0.208696	0.164884	0	-0.100782	0.0559488	-0.134589	-0.0262508	0.0970011	-0.156368	-0.103901	-0.000145333	-0.270901
	0.50154	0.0577131	Sterile alpha motif domain-containing protein 9 OS	SAMD9	-0.00142988	-0.0369215	-0.0303932	0.0623921	0.0115822	-0.0131355	0.06533	-0.0191633	0.0485018	-0.0620961	0.0970011	0.0694896	-0.0608322	-0.0268352	0.0344539
	0.301114	-0.0276848	E3 ubiquitin-protein ligase UBR1 OS	UBR1	0.0422275	0.0199865	-0.0043975	0.0183719	-0.0614341	-0.0187085	0.0325168	-0.110539	0.0184345	-0.0731091	0.00144204	0.0464291	-0.112977	0.00588167	-0.00716683
	0.441477	-0.035558	28S ribosomal protein S22, mitochondrial OS	MRPS22	0.0227461	0.0341494	0.0126095	-0.0524444	0.00861635	0	-0.0645215	-0.106243	-0.103439	0.0547169	-0.0363345	-0.0555513	0.029806	-0.0130452	0.120982
	1.43616	-0.135515	Eukaryotic translation initiation factor 5 OS	EIF5	-0.00142988	0.0875311	0.107925	-0.0233187	0.0542178	0.0954659	-0.0145876	-0.0430295	-0.00272799	-0.094115	-0.0146125	-0.103793	-0.0382388	0.0332378	0.0666522
	0.0580689	-0.0078451	Endoplasmic reticulum resident protein 44 OS	ERP44	-0.0351016	-4.12759e-06	0.102244	0.00289123	-0.0411864	0.0788403	-0.136491	-0.0413659	-0.0828289	0.00867327	-0.0204284	0.0553586	0.0539653	0.0159254	0.0829446
	0.535937	-0.025494	Nuclear protein localization protein 4 homolog OS	NPLOC4	0.0269705	0.0186135	-0.0157909	0.0240747	-0.024617	0.0156895	-0.0363052	0.0101907	-0.0581625	-0.0129219	-0.0451945	0.0114274	-0.0856713	-0.00283913	0.0396059
	0.355988	0.0358908	Protein DEK OS	DEK	-0.0202888	0.056708	0.0183909	-0.101187	0.035665	-0.0603356	0.049582	-0.00866829	-0.146165	0.121239	0.0412432	0	0.0383984	0.0159254	-0.0845831
	0.115715	-0.0112058	Serine/threonine-protein kinase LATS1 OS	LATS1	0.0298416	0.00434341	-0.00149246	0.00854882	0.00289123	-0.0100939	-0.0217169	-0.0484635	-0.0913986	-0.021639	-0.0452891	0.0660033	-0.101179	0.0695212	0.0632553
	0.199089	-0.0137944	Receptor-interacting serine/threonine-protein kinase 1 OS	RIPK1	0.0371587	0.0187561	-0.0465343	-0.00143178	0.0818081	0.00289414	0.030102	-0.00583132	0.0511228	-0.0261842	0.00144204	-0.00726069	-0.05612	0.00720833	-0.00435187
	0.35198	0.0214965	Protein arginine N-methyltransferase 1 OS	PRMT1	0.0172786	-0.0264	-0.0186907	0.0538724	-0.0547357	0.0187085	-0.0667004	-0.0220332	0.0745817	-0.0173872	0.0540645	0	-0.016022	0.0360631	0.0470254
	0.4958	0.038086	Echinoderm microtubule-associated protein-like 1 OS	EML1	0.0144637	-0.0117273	-0.0186996	0.0568325	-0.0117111	-0.0131354	0.0513774	-0.059763	0.0939122	0.045683	-0.0279118	0.0805237	0.0301921	-0.0911015	0
	0.758569	0.0920738	Proline-rich protein 12 OS	PRR12	-0.046954	-0.0486596	-0.0186851	0.00575782	-0.00580852	-0.109587	0.024368	-0.0458149	-0.0041874	0.160807	0.0229646	-0.0218484	0.0787631	0.0374478	0
	0.145873	0.00848852	Threonine--tRNA ligase 2, cytoplasmic OS	TARS3	0.0157113	-0.018833	0.00560399	0.0198978	0.00289123	0.0185603	-0.0260998	-0.0710888	0.00864473	-0.0158334	-0.00287523	0.0466564	-0.0782421	0.0584022	-0.0556642
	0.416452	0.112112	Dedicator of cytokinesis protein 4 OS	DOCK4	0.10008	-0.142075	-0.0918199	0.194601	-0.00304584	-0.051261	0.155701	0.10478	-0.00707549	0.242856	-0.0179434	-0.022391	0.0466366	-0.0124956	0.0176658
	0.101311	0.00717822	Membrane-associated guanylate kinase, WW and PDZ domain-containing protein 3 OS	MAGI3	-0.00142988	0.00289569	0.00289895	0.0962705	0.0101082	-0.0381223	0.0581411	0.0402628	-0.0721927	0.0593983	-0.0145637	-0.0189351	0.0258143	-0.0598279	-0.0351536
	0.00180272	-0.000332517	Paraspeckle component 1 OS	PSPC1	0.0557139	-0.0658273	0.00446806	-0.00724332	0.0891535	-0.0640641	0.153314	-0.0432486	-0.00707549	0.0860828	-0.0102635	-0.0824621	0.0821385	-0.0105468	0.0144995
	0.221035	0.0357068	DCC-interacting protein 13-alpha OS	APPL1	0.0845197	-0.100815	0.00266018	-0.00432582	-0.0509523	-0.00572487	0.00142778	-0.0781651	-0.00707549	0.0910481	-0.0230475	0.025485	0.00285398	-0.0693963	-0.0990256
	0.184048	-0.0127972	Nuclear factor NF-kappa-B p105 subunit OS	NFKB1	0.0412146	0.0215526	0.057344	0.0298899	3.09568e-06	-0.0306193	-0.0159575	-0.0412085	-0.0186635	0.00577204	0.0759477	0	-0.109359	-0.0399657	0.0100636
	0.0574534	-0.00807719	Acylamino-acid-releasing enzyme OS	APEH	0.0537658	-0.0277502	-0.0582478	0.0214118	-0.0116083	0.0440444	-0.0306192	0.0373447	0.00870746	0.0383525	-0.0832282	-0.011588	0	-0.0117495	0.0257376
	0.137944	-0.0392338	ELAV-like protein 1 OS	ELAVL1	-0.00142988	0.197171	-0.0319763	-0.0294169	0.0644747	-0.0310587	0.00875242	0.133525	-0.119629	-0.0338561	0.165829	-0.085909	0.0232229	0.165879	-0.169011
	0.0223149	-0.00665432	ATP-dependent RNA helicase DDX39A OS	DDX39A	-0.127222	0.143671	0.0390819	-0.156966	-0.081259	0	-0.157431	0.166347	0.0505556	-0.105262	0.0424426	0.098388	-0.102509	-0.0351616	0.0423938
	0.104971	-0.014965	Serine/threonine-protein phosphatase 6 regulatory subunit 2 OS	PPP6R2	0.0450901	-0.0827612	-0.0683113	0.111262	-0.00717245	0.00143208	0.00571945	-0.027548	-0.00707549	0.0127988	-0.0871853	-0.0764911	0.015674	0.0159254	-0.0143982
	0.177238	0.0664181	Rootletin OS	CROCC	0.139365	-0.238247	-0.0539907	0.0539297	-0.113311	-0.0131089	0.210119	0.0203047	-0.00707549	0.198288	-0.0759966	-0.0759096	0.0872069	-0.153094	0.054072
	0.261932	-0.0236203	RNA polymerase II subunit A C-terminal domain phosphatase OS	CTDP1	0.0933231	-0.00445348	0.0174424	0.0958919	-0.0311256	-0.00732706	0.0318043	0.00872815	0.0739242	0.0389061	-0.0280923	0.0246373	-0.00146242	-0.0376793	0
	1.53688	0.10699	Intraflagellar transport protein 140 homolog OS	IFT140	-0.0658206	-0.0630436	-0.122706	0.096545	-0.0304088	-0.0854962	0.0793577	0.0201746	6.29443e-05	0.0682769	-0.020188	0.0213104	0	0.0173561	-0.103836
	0.121257	-0.0112616	NEDD8-activating enzyme E1 regulatory subunit OS	NAE1	-0.00286317	0.0072061	-0.0374426	0.0127647	-0.0319091	0.011416	0.00143208	0.0101907	0.0241037	-0.047925	-0.0585266	0.039567	-0.102404	-0.00572616	0.0199192
	0.0724313	-0.0106526	Transcription initiation factor TFIID subunit 1 OS	TAF1	-0.0191137	0.00434341	0.125037	-0.00725818	0.00289123	-0.0162019	0.0866871	-0.0238963	0.0319381	0.0727083	0.021803	-0.0162019	0.146132	-0.0904265	-0.0117651
	0.0315484	0.00315909	Eukaryotic translation initiation factor 3 subunit G OS	EIF3G	0.0671466	-0.0103631	-0.027544	0.0628548	-0.0118154	-0.00880593	0.018897	0.0101907	0.0946046	0.0189313	-0.0191893	0.0389747	-0.0506261	-0.0407751	0.147313
	0.642393	0.0439764	UDP-glucose:glycoprotein glucosyltransferase 2 OS	UGGT2	-0.0440598	-0.0353056	0.0326358	-0.0410003	0.00289123	-0.0307435	0.0414062	1.54784e-05	0.0539025	0.0552972	0.0386196	-0.00871725	0.0428131	-0.0401945	0.0115417
	0.808633	0.0801615	Histone acetyltransferase KAT7 OS	KAT7	-0.122284	-0.0362987	-0.0100772	-0.100492	0.0185498	0.0227202	0	-0.0319241	0.00290856	0.0226489	0.0780881	-0.0289126	0.0381352	0.0159254	-0.0509839
	0.0730421	-0.00813025	DNA-binding protein SMUBP-2 OS	IGHMBP2	-0.0639444	0.050547	-0.00727953	0.0678238	0.00998764	-0.0374747	-0.0447943	-0.0869082	-0.00707549	-0.056443	0.00286393	0.00851137	-0.0477327	-0.0995518	0
	0.968465	-0.0382906	Myotubularin-related protein 3 OS	MTMR3	0.0400994	0.023108	-0.0157909	0.0484528	-0.00293201	0.0653302	0.0358718	0.00582531	0.0582544	-0.0101148	-0.0383286	-0.019012	-0.0234353	-0.0647432	0.0401171
	0.369676	-0.0681437	Glutaredoxin-3 OS	GLRX3	0.0529637	0.109799	-0.0482456	0.0288409	0.00289123	0.0945674	-0.0399337	0.107488	-0.0143878	-0.141941	-0.0191262	0.0711533	-0.0687128	-0.0240082	0.104099
	1.01607	-0.0706399	COP9 signalosome complex subunit 2 OS	COPS2	0.0536038	0.0731565	-5.47775e-05	0.0128323	0.0356004	0.00717393	-0.00287971	0.0400848	-0.0346669	-0.0765521	-0.00866197	0	-0.129328	-0.0116659	-0.0319967
	0.472191	0.0542246	Sex comb on midleg-like protein 2 OS	SCML2	-0.00728264	-0.0206963	-0.0572675	0.0202865	0.011626	-0.058103	0.0572574	-0.00743925	-0.0425534	0.117462	0.00144204	-0.0414767	0.157541	0.099604	0.0101854
	0.269104	0.0899426	WD repeat-containing protein 46 OS	WDR46	-0.00142988	0.0713926	-0.239614	-0.0375925	-0.00140458	-0.0347305	0.0602084	0.0357006	-0.237593	-0.129693	0.200151	0.0297181	0.0574631	0.0386233	-0.0658211
	0.60298	-0.061889	Alpha-2-macroglobulin receptor-associated protein OS	LRPAP1	0.032451	-0.00712941	0.0180901	-0.0331807	0.0100156	0.00285398	0.0366688	-0.048108	-0.00707549	0.0407081	-0.102181	-0.0807827	0.0198605	-0.0438612	-0.0627675
	0.615486	-0.0540073	Thioredoxin-like protein 1 OS	TXNL1	0.076648	0.0129138	-0.0114992	0.0170056	0.0410639	0	-0.0495519	-0.0290194	-0.067044	-0.082294	0.0185325	-0.0201979	-0.125661	-0.0247574	0.0794345
	0.050879	0.0109545	Multifunctional procollagen lysine hydroxylase and glycosyltransferase LH3 OS	PLOD3	0.105799	-0.0925792	-0.0157909	0.0974538	-0.0103514	-0.034087	0.0546104	0.0145778	-0.026243	0.0988525	-0.0118006	-0.0567594	0.190447	-0.043884	0.0275637
	0.408146	0.035943	Poly(A)-specific ribonuclease PARN OS	PARN	0.0512446	0.00868661	-0.0569716	-0.0499893	0.0667063	-0.00290289	0.0526745	-0.00438215	-0.101442	0.0413761	0.0694127	0	0.0652016	-0.0104125	-0.0307747
	0.222202	-0.0186981	DNA-directed RNA polymerase I subunit RPA2 OS	POLR1B	0.0057657	8.77109e-06	0.0532239	-0.0617176	0.00289123	0.0257376	-0.0785637	0.0101907	0.0425553	-0.0512125	0.0454864	0.00863037	-0.0203404	-0.0280178	0.0384361
	0.439815	-0.0369247	Isocitrate dehydrogenase [NAD] subunit alpha, mitochondrial OS	IDH3A	-0.0159441	0.0442228	0.0993529	-0.0678	-0.0145434	0.0100737	-0.0755976	-0.063886	-0.00707549	0.0186313	-0.0218512	0.0200776	0.0841461	-0.0566318	0.0496796
	1.33962	-0.0532551	Anaphase-promoting complex subunit 7 OS	ANAPC7	0.00720046	0.0525797	0.0518478	0.0312979	0.00577358	0.0538064	-0.049905	-0.0337527	-0.0128579	0.00577204	-0.0247631	-0.0291463	-0.0320937	-0.029506	0
	0.0820956	-0.00999078	LEM domain-containing protein 2 OS	LEMD2	-0.00142988	-0.0318526	0.0756197	-0.052299	-0.0100348	0.00570815	-0.126961	-0.0812991	-0.0056463	0.0490437	-0.0494904	0.0128115	0.0269141	-0.0409439	0.0241045
	0.0213421	-0.00854228	Tropomyosin alpha-3 chain OS	TPM3	0.17644	0.00434341	-0.200672	0.0913805	-0.0187822	0.131494	-0.178375	0.0678217	0.0926513	0.0311223	-0.165618	0.0889805	-0.105592	-0.175491	-0.0436773
	2.70148	-0.066757	Mitochondrial import inner membrane translocase subunit TIM44 OS	TIMM44	0.0441928	0.0513688	0.0507308	-0.0559353	0.0129953	-0.0204227	-0.0248368	-0.0339319	0.00158928	-0.0261842	-7.1373e-06	-0.0277872	0.0484267	0.0159254	0.0442187
	0.289738	0.0448552	Guanine nucleotide exchange factor VAV2 OS	VAV2	0.0758132	-0.100354	-0.0493605	0.0298899	-0.060518	0.0510242	-0.0558913	0.0302484	0.0715344	-0.0275613	0.00144204	0.0867838	-0.0724828	-0.0733419	0.0731346
	0.00223998	-0.000193252	Vacuolar protein sorting-associated protein 8 homolog OS	VPS8	0.00431804	-0.033586	0.00989592	0.0549135	0.0143641	0.0299239	-0.00432574	-0.0218381	0.039673	-0.0289784	-0.0335339	0.0425605	-0.036452	-0.0839185	0
	0.0812372	-0.00746829	Ras-related protein Rab-14 OS	RAB14	-0.0349995	0.0172696	0.0184248	-0.0290625	0.0356974	0.0214797	-0.0454315	-0.0028524	-0.0644672	-0.00429167	0.038473	-0.0558913	0.0676387	-3.20751e-05	0.0328061
	0.925741	0.0640756	Probable methyltransferase TARBP1 OS	TARBP1	0.0586912	-0.00445348	-0.0157909	0.078055	-0.00296734	0.0203199	-0.0688554	0.0376991	-0.0158724	0.10137	0.0318156	0.0974879	-0.0355141	-0.00468475	-0.00439172
	0.507739	0.0526077	Telomeric repeat-binding factor 2 OS	TERF2	-0.0917666	0.0523437	-0.0114907	-0.00432582	0.10539	0.0382474	-0.0526269	-0.0710054	-0.0806984	0.0643879	0.00287681	0.0396448	-0.0202386	-0.0322418	-0.0585947
	0.21822	-0.0216599	Protein sel-1 homolog 1 OS	SEL1L	-0.0500397	0.00434341	0.0740559	-0.0321131	-0.0145961	-0.0145581	-0.0850207	0.0303283	0.0427513	-0.039481	0.00866644	-0.00580568	0.0258401	0.0417656	0.091207
	0.225042	0.192141	U3 small nucleolar RNA-associated protein 4 homolog OS	UTP4	-0.273719	0.532532	-0.117942	-0.261328	0.419916	0.165145	0	0.358909	-0.075478	-0.178199	0.591169	0.304324	-0.181102	0.435331	-0.0419605
	0.0796308	0.0404449	U3 small nucleolar RNA-associated protein 18 homolog OS	UTP18	-0.0381106	0.310491	-0.0743073	-0.133703	0.16272	0.0489599	-0.0151704	0.200759	-0.0268283	-0.140287	0.303923	0.155771	0	0.170341	-0.0491177
	0.180961	0.0396782	Caprin-1 OS	CAPRIN1	0.0503251	-0.213546	-0.0635714	-0.00290237	-0.10501	-0.0745254	0.0910607	0.0116141	0.0169348	0.0308806	-0.0641131	-0.0745254	0.0923971	-0.00415213	0
	0.425651	0.0506414	LIM and SH3 domain protein 1 OS	LASP1	-0.0540036	0.0702186	-0.0878304	0.0588065	0.00289123	-0.0750578	0.0713448	-0.0969452	0.0213248	0.038102	-0.00574636	0.0479531	-0.157431	0.132946	-0.127357
	0.751233	0.0723043	Mismatch repair endonuclease PMS2 OS	PMS2	0.020114	-0.127384	-0.0539131	0.107027	-0.00290832	-0.0381222	0	-0.0428664	0.0662737	0.035667	0.0244108	-0.00434764	0.0329038	-0.0207118	0.0553587
	0.01233	0.00246438	cGMP-specific 3',5'-cyclic phosphodiesterase OS	PDE5A	0.0770272	-0.0955007	-0.0259049	0.0312277	0.0635116	-0.0875527	0.0879709	-0.00137402	-0.0718605	2.14977e-05	0.0551431	-0.0921498	-0.0335017	0.0159254	0.0171752
	0.263063	-0.0353084	Nucleolar protein 10 OS	NOL10	0.00717462	0.0758966	-0.0157909	-0.0129822	-0.0799942	0.0369213	-0.0408476	0.0471119	-0.0793359	-0.100953	0.0537039	0.00860455	-0.0572165	-0.0102006	0.0878857
	0.660682	0.067582	Serine/threonine-protein kinase 11-interacting protein OS	STK11IP	-0.108676	-0.0890533	0.0377529	-0.00863896	-0.0798242	0	-0.039289	-0.0261511	0.0711536	0.00714724	0.00860199	0.0270201	0.046611	-0.038191	0.0673101
	0.204452	-0.0301392	Mitochondrial 2-oxoglutarate/malate carrier protein OS	SLC25A11	0.00434067	-0.0381998	0.108776	-0.067865	-0.0322269	0.0746509	-0.255537	0.0515148	-0.0128694	-0.0708552	0.0553544	0	0.0937417	-0.0132799	0.104538
	0.334848	0.0216483	Tyrosine--tRNA ligase, mitochondrial OS	YARS2	-0.0407986	0.0328278	-0.0230008	-0.0511044	0.00289123	0.0508741	-0.0722605	-0.0028132	-0.14271	0.00431289	0.0397646	-0.010104	0.0425186	0.0345043	0.0578001
	1.25011	0.184725	Protein Wiz OS	WIZ	-0.0172918	-0.255826	-0.115224	-0.0465258	-0.164168	-0.0795969	0.0903281	0.0101907	0.0642694	0.0615838	0.0466183	0.0576312	0.154868	0.00440702	0.00857891
	0.162763	-0.0311114	Methylcrotonoyl-CoA carboxylase beta chain, mitochondrial OS	MCCC2	0.0789363	-0.0293969	-0.0303637	-0.00287661	-0.013147	-0.0805018	0.0872069	0.0346314	-0.00707549	0.0965003	-0.0622929	-0.108366	0.099439	0.0130227	0.0158618
	0.035868	-0.0160731	Periodic tryptophan protein 2 homolog OS	PWP2	-0.0897859	0.179022	-0.125566	-0.126485	0.0437316	0.0710692	-0.103623	0.121486	-0.00707549	-0.261624	0.110091	0.0669843	-0.20042	0.0664529	-0.0288549
	0.219231	-0.0478138	Heterogeneous nuclear ribonucleoprotein L-like OS	HNRNPLL	0.028201	0.0339744	-0.0665697	0.0126806	0.00716178	-0.0596661	0.0155969	-0.012801	-0.0214023	0.0908656	-0.058224	-0.180477	0.0449125	0.0159254	-0.129684
	1.85813	0.0832805	Ubiquilin-4 OS	UBQLN4	-0.0336864	0.00579277	-0.0584642	-0.0380661	0.061147	-0.0131089	0	-0.0235496	0.0869398	0.0483828	0.0680289	0.047072	-0.0531656	-0.0357366	0.0386268
	0.65951	-0.0615639	Adenylosuccinate lyase OS	ADSL	-0.00142988	0.0400733	-0.00569698	-0.0306105	0.00144342	0.0733492	-0.0485604	0.122882	0.0566144	-0.093836	-0.0865635	0.0286543	-0.054559	-0.00154428	0.0511749
	0.422684	0.0452678	WD repeat-containing protein 11 OS	WDR11	0.0301212	-0.088476	-0.0259764	0.0719204	0.0144445	0	0.0442624	-0.033977	0.0595112	-0.0130176	-0.0131308	0.0776208	-0.0456634	-0.01189	0.0329692
	0.322769	-0.0447914	Peroxiredoxin-6 OS	PRDX6	-0.0303136	0.0368599	0.0715879	0.0365545	0.0142848	-0.0406012	-0.0991273	-0.0466789	-0.00707549	-0.114179	0.0437115	0.0142279	-0.0914899	-0.0335266	0.0353099
	0.228153	-0.0385779	Eukaryotic translation initiation factor 2D OS	EIF2D	-0.0930135	0.0687225	-0.0157909	-0.0449679	0.0424197	0.0766458	-0.0114957	-0.0260417	0.0071664	-0.115838	-0.0795055	0.0395284	-0.110001	0.0540604	0.0184873
	0.387259	0.0276128	Guanine nucleotide exchange protein SMCR8 OS	SMCR8	0.0202	-0.0717234	-0.00999111	0.119509	-0.0793146	-0.0308375	0.0273436	0.0101907	-0.0143582	0.0329968	-0.00876406	-0.00290875	-0.0058232	0.0432691	0.109093
	0.21466	-0.0244176	Condensin-2 complex subunit D3 OS	NCAPD3	0.00286617	0.0341494	-0.0535674	0.00425305	-0.0334139	-0.0231298	0.010004	0.0678218	-0.0581625	0.038102	-0.0842292	-0.0436773	0.00857891	-0.00574783	0
	0.931432	-0.0679928	LLGL scribble cell polarity complex component 2 OS	LLGL2	0.0388073	0.00434341	0.113742	0.0457976	-0.0191351	0.0274257	-0.0964165	0.00581213	-0.0173126	-0.0101325	-0.0369534	0	0.0302824	0.0772654	0.0402372
	0.606003	-0.0787896	cAMP-dependent protein kinase type II-alpha regulatory subunit OS	PRKAR2A	0.0795946	0.0285669	-0.0462867	0.0142347	-0.015911	-0.0452474	0.0256359	0.0187866	-0.0612471	0.0325935	-0.102823	-0.104265	-0.00431728	0.0159254	0.0618796
	1.53823	-0.0441985	Calcium-binding mitochondrial carrier protein Aralar2 OS	SLC25A13	0.0258322	0.0144472	0.0396223	-0.0484484	0.00289123	0.091207	-0.123952	-0.0235152	-0.0172507	-0.00719146	-0.0396966	-0.00580568	0.0329364	0.0317715	0.100694
	0.364791	0.0687366	E3 ubiquitin-protein ligase MIB1 OS	MIB1	0.0567113	-0.103797	-0.0854568	0.0412516	-0.0743879	-0.00725343	0.0856742	-0.0534136	0.0482831	0.138858	-0.0651898	0	0.0567505	0.0260193	-0.0233404
	0.0748983	0.00889004	Protein NEDD1 OS	NEDD1	0.0767262	0.00434341	-0.0408306	0.0917011	0.0782784	-0.0265263	0.10012	-0.0208047	-0.0247056	0.0416946	0.0502544	-0.0250398	-0.0399747	0.018843	-0.0354779
	1.8906	-0.0984494	Heat shock 70 kDa protein 14 OS	HSPA14	-0.00142988	0.0156036	-0.00874312	0.0264306	0.0267147	0.00985749	-0.0739262	0.0298385	-0.061795	-0.131236	-0.0562158	-0.102466	-0.114653	0.0355734	-0.0532526
	0.722254	-0.0423296	Integrator complex subunit 6 OS	INTS6	-0.0245136	0.032688	0.0581379	-0.00146621	0.0185498	-0.0143839	-0.133359	-0.0437618	0.0114117	-0.0346653	0.00144204	-0.0274532	0.00428734	-0.052962	0.0241282
	2.7654	-0.117969	U4/U6 small nuclear ribonucleoprotein Prp31 OS	PRPF31	0.102568	0.0851043	0.0511243	-0.0293146	0.0572311	0.00871721	-0.0294438	0.0261322	-0.00707549	-0.0322488	-0.0354577	-0.0474029	-0.0102371	0.075868	-0.0058409
	0.0736266	-0.00658706	DnaJ homolog subfamily C member 10 OS	DNAJC10	-0.0202888	0.0580971	0.0169829	0.0368765	0.00433175	0.0620611	-0.123305	-0.0292576	-0.0629096	-0.0187766	0.0538066	0	0.063441	-0.0250047	-0.0513468
	0.0797864	-0.0102647	DNA excision repair protein ERCC-6 OS	ERCC6	-0.0527769	-0.0470036	0.0641068	-0.101188	0.0115129	0.0299531	0	-0.0130557	0.0228776	-0.0571328	-0.0350469	0.0257121	0.0758008	-0.0933198	0.128171
	0.0681599	0.0190235	Serine--tRNA ligase, mitochondrial OS	SARS2	0.00142984	0.126411	-0.193789	-0.00432582	-0.0466108	-0.0599078	0.00713851	-0.00274841	-0.0156887	0.0212433	0.0297867	-0.0599079	0.13516	0.0159254	-0.155506
	1.75417	-0.0834504	Large subunit GTPase 1 homolog OS	LSG1	0.0214251	0.0690996	0.0558322	-0.0949418	-0.024728	0.0129004	-0.0784025	-0.0218382	0.0157796	-0.00429167	-0.0409288	-0.0587738	0.0453536	-0.0116936	0.0578567
	1.65073	-0.065207	Iron-sulfur clusters transporter ABCB7, mitochondrial OS	ABCB7	0.0370063	0.0314974	0.0449482	-0.017369	0.0539153	-0.00144331	-0.114035	0.0273998	-0.0539964	-0.00429167	-0.0159749	-0.0619024	0.0496307	0.0101431	0.00575937
	0.00863662	0.0013708	Brain-specific angiogenesis inhibitor 1-associated protein 2-like protein 1 OS	BAIAP2L1	-0.00142988	-0.110536	0.0307744	0.00710154	0.0128951	-0.0086304	0.0213526	-0.0438711	0.0422642	-0.02451	-0.0781549	0.0255853	-0.0348354	-0.0697459	0.0889805
	0.361199	-0.0203537	Cytosolic 5'-nucleotidase 3A OS	NT5C3A	-0.0323302	0.0345956	0.0398965	0.0316176	0.00289123	0.0430259	-0.0234828	0.00289311	-0.0604598	-0.0130529	-0.00147232	-0.00437395	0.0144852	0.024634	0.132067
	0.347195	-0.0358256	Elongation factor 1-beta OS	EEF1B2	0.119098	-0.00298363	0.0541111	-0.0175414	-0.0192025	0.0130957	-0.0310269	0.109044	0.0669982	-0.0175072	0.0145378	0.0657184	-0.0642631	-0.0180914	0
	0.00779427	0.00116094	Tyrosine-protein kinase ABL2 OS	ABL2	-0.0101559	-0.0548523	0.0863525	0.0343008	-0.0160823	0.0287113	0.0665867	-0.0369701	-0.011432	-0.0395168	0.0158693	0.0484746	-0.0820358	0.0159254	0.0526745
	0.156035	0.0177547	HEAT repeat-containing protein 6 OS	HEATR6	-0.0374811	-0.0186255	-0.070951	0.00843495	-0.0867097	0.0365615	0.00284557	0.0101907	0.00144428	0.0239144	-0.103393	0.00568536	-0.0463092	-0.0767093	0.0627054
	0.852598	-0.063613	Paralemmin-2 OS	PALM2	0.0873142	-0.008792	0.00726976	-0.00432582	0.0765286	0.0130168	-0.0058232	0.00873687	0.0174142	-0.0115743	-0.0700373	-0.0234353	0.109093	-0.119545	0.0625503
	0.295353	0.0413446	Gamma-tubulin complex component 6 OS	TUBGCP6	0.0727172	0.00434341	-0.0319763	0.00733239	-0.00297346	0	0.0403983	0.060514	-0.00123468	-0.0368461	0.120741	0.0852231	-0.0014638	0.00121901	-0.0176657
	0.27735	0.0114862	Sorting nexin-5 OS	SNX5	0.0227698	-0.0158951	-0.0114907	0.00853634	0.0838373	0	-0.0466837	-0.00859286	0.0128831	-0.00716545	0.0312772	0.00573076	-0.105701	-0.0145399	-0.072113
	0.402839	-0.0351556	Protocadherin-7 OS	PCDH7	0.0897771	0.05277	0.0644972	-0.0801572	-0.0322983	0	0.0286826	-0.0965017	0.0258609	0.104485	-7.1373e-06	-0.00289987	0.0898466	-0.078343	-0.102021
	0.238783	-0.022981	Mitochondrial intermediate peptidase OS	MIPEP	-0.00142988	0.0114818	0.0125536	0.0435335	0.0185498	-0.0450653	-0.0495019	0.0187529	-0.117077	0.0532274	-0.076481	-0.0230837	0.0142419	-0.0159107	-0.0245387
	0.243825	-0.0287667	CBP80/20-dependent translation initiation factor OS	CTIF	0.128931	0.0187849	-0.0143403	0.0747458	0.0230692	-0.00581733	0.00145063	0.00728482	-0.0468055	-0.00429167	0.00144204	0.0499251	-0.0759881	-0.0148805	-0.0248874
	0.196196	-0.0284178	Phosphatidylinositol 5-phosphate 4-kinase type-2 gamma OS	PIP4K2C	-0.0643247	0.0618624	-0.020091	-0.0405581	-0.132038	0.0478595	-0.055439	0.0427395	0.00574857	-0.0671865	-0.0870947	0.0464744	0	0.0720686	0.00285964
	0.13998	-0.00972216	CWF19-like protein 2 OS	CWF19L2	0.0722075	0.00143448	0.0214975	-0.0321979	0.00289123	-0.0234353	-0.0204849	-0.0340673	0.0485017	-0.00720036	0.0330561	0.0401173	0.0358722	-0.0662804	0.0750172
	0.183445	-0.0158255	Thimet oligopeptidase OS	THOP1	0.062073	-0.0396	-0.0157909	0.00716965	0.0371067	-0.0203405	-0.00288824	0.0681608	0.0158247	-0.014426	0.00720131	-0.0335696	-0.0709666	0.0159254	-0.0188781
	1.24468	0.0875018	Treslin OS	TICRR	-0.00578634	-0.0428173	0.00865003	-0.0086823	0.00867926	-0.00726803	0.051276	0.0101907	-0.0875773	0.117973	0.0187372	0.0858413	0.0329692	-0.0178147	-0.0682884
	0.544836	0.0781521	Histone-lysine N-methyltransferase NSD3 OS	NSD3	0.0173161	-0.0670623	-0.0780752	-0.0306906	-0.0518358	0.0555224	0	-0.0102735	0.0526307	0.0938888	0.0887341	-0.0759881	0.0776969	-0.0133985	0.0555224
	0.398244	-0.0138367	Histone lysine demethylase PHF8 OS	PHF8	0.0115221	0.0115532	0.0311415	-0.0101199	-0.00145218	-0.0174522	-0.00724608	-0.036826	0.0675753	-0.00429167	0.0300678	-0.0130693	0.0594719	-0.118834	0.0300424
	0.821181	-0.0556172	tRNA (guanine(26)-N(2))-dimethyltransferase OS	TRMT1	0.0272243	0.0790676	0.017113	0.0115045	-0.0396952	0.0413654	-0.00289694	-0.0249629	0.0215788	-0.00718852	-0.0606505	0.0243923	-0.0218704	0.0159254	-0.0218704
[truncated: 7,563 more rows]

## Sheet: (27)vsDMSO
Significant	#NAME?	Difference	Description	Gene Symbol	Abundances (Grouped): 126	Abundances (Grouped): 127N	Abundances (Grouped): 127C	Abundances (Grouped): 128N	Abundances (Grouped): 128C	Abundances (Grouped): 129N	Abundances (Grouped): 129C	Abundances (Grouped): 130N	Abundances (Grouped): 130C	Abundances (Grouped): 131N	Abundances (Grouped): 131C	Abundances (Grouped): 132N	Abundances (Grouped): 132C	Abundances (Grouped): 133N	Abundances (Grouped): 133C
[truncated: 9,382 more rows]

[truncated: 1 more sheets: KH1(24)vs(27)(TMT)]
