# Supplementary material for: Discovery of a CNS active GSK3 degrader using orthogonally reactive linker screening
Source: Nat Commun. 2025 Oct 6;16:8857. doi: 10.1038/s41467-025-63928-8 (PMC12501029; doi:10.1038/s41467-025-63928-8)
Supplement: Supplementary file 5 — Supplementary Dataset 3 [file 41467_2025_63928_MOESM5_ESM.xlsx]

## Sheet: KH1(24)vsDMSO
Significant	#NAME?	Difference	Accession	Description	Gene Symbol	Symbol color	Symbol type	Symbol size	Show label	Abundances (Grouped): 126	Abundances (Grouped): 127N	Abundances (Grouped): 127C	Abundances (Grouped): 128N	Abundances (Grouped): 128C	Abundances (Grouped): 129N	Abundances (Grouped): 129C	Abundances (Grouped): 130N	Abundances (Grouped): 130C
	0.211831	0.074088	P35579	Myosin-9 OS	MYH9	Color2 [DarkGray]	1	4		6.66249	6.58946	6.31107	6.58796	6.74282	6.45451	6.88753	6.74551	6.73336
	0.268721	-0.02752	Q14204	Cytoplasmic dynein 1 heavy chain 1 OS	DYNC1H1	Color2 [DarkGray]	1	4		6.65821	6.65678	6.60733	6.66534	6.63372	6.54071	6.69488	6.66534	6.66818
	2.00732	0.432167	Q09666	Neuroblast differentiation-associated protein AHNAK OS	AHNAK	Color2 [DarkGray]	1	4		6.23458	6.48059	6.38888	6.853	6.86666	6.68089	6.51728	6.7996	6.82782
	0.12526	-0.03177	Q13813	Spectrin alpha chain, non-erythrocytic 1 OS	SPTAN1	Color2 [DarkGray]	1	4		6.71425	6.51096	6.73471	6.57894	6.5469	6.73877	6.55152	6.71287	6.68229
	0.73948	-0.03649	Q9UPN3	Microtubule-actin cross-linking factor 1, isoforms 1/2/3/5 OS	MACF1	Color2 [DarkGray]	1	4		6.66391	6.66107	6.64961	6.64674	6.57743	6.64097	6.67384	6.63663	6.64097
	1.33084	-0.07518	Q03001	Dystonin OS	DST	Color2 [DarkGray]	1	4		6.67807	6.66107	6.6893	6.63807	6.61176	6.55305	6.65821	6.64386	6.65678
	0.167798	0.100353	P21333	Filamin-A OS	FLNA	Color2 [DarkGray]	1	4		6.83668	6.2854	6.35403	6.70736	6.76421	6.30561	6.85424	6.81378	6.71973
	0.438276	0.29125	P35580	Myosin-10 OS	MYH10	Color2 [DarkGray]	1	4		6.84046	6.29462	5.89966	6.8009	6.56224	6.54535	7.14466	6.6453	6.72928
	0.056707	0.015836	P78527	DNA-dependent protein kinase catalytic subunit OS	PRKDC	Color2 [DarkGray]	1	4		6.73471	6.58646	6.61765	6.60881	6.54844	6.82909	6.69488	6.59395	6.55612
	0.246012	-0.05319	Q01082	Spectrin beta chain, non-erythrocytic 1 OS	SPTBN1	Color2 [DarkGray]	1	4		6.71836	6.51254	6.75622	6.56072	6.57894	6.6879	6.56224	6.7211	6.67666
	1.5422	0.300622	P46013	Proliferation marker protein Ki-67 OS	MKI67	Color2 [DarkGray]	1	4		6.54071	6.42291	6.50621	6.80736	6.63952	6.92481	6.66676	6.58946	6.63081
	0.197393	-0.05853	O75369	Filamin-B OS	FLNB	Color2 [DarkGray]	1	4		6.75489	6.49985	6.5744	6.61765	6.65392	6.38198	6.78136	6.74953	6.73064
	0.240925	-0.04371	Q9Y490	Talin-1 OS	TLN1	Color2 [DarkGray]	1	4		6.6453	6.66534	6.64097	6.65105	6.70183	6.46761	6.66818	6.6865	6.65535
	0.035055	-0.02575	P15924	Desmoplakin OS	DSP	Color2 [DarkGray]	1	4		6.97039	6.47411	6.22882	6.72247	6.56072	6.31288	6.96694	6.72247	6.65105
	0.064691	0.012978	Q9NU22	Midasin OS	MDN1	Color2 [DarkGray]	1	4		6.69905	6.57137	6.67101	6.61912	6.58646	6.77479	6.64674	6.63517	6.57743
	0.5134	0.081105	P12270	Nucleoprotein TPR OS	TPR	Color2 [DarkGray]	1	4		6.65678	6.56224	6.51728	6.67242	6.55765	6.74953	6.73742	6.58946	6.73064
	0.059953	0.037764	Q15149	Plectin OS	PLEC	Color2 [DarkGray]	1	4		6.91289	6.27053	6.40429	6.70874	6.61029	6.38198	6.9472	6.65535	6.75087
	0.112398	-0.01091	Q6P2Q9	Pre-mRNA-processing-splicing factor 8 OS	PRPF8	Color2 [DarkGray]	1	4		6.63081	6.64674	6.65678	6.60881	6.59096	6.70183	6.64386	6.64818	6.66249
	0.080924	-0.01975	P49327	Fatty acid synthase OS	FASN	Color2 [DarkGray]	1	4		6.73336	6.61324	6.59096	6.72792	6.66818	6.4822	6.70874	6.65678	6.59544
	0.299378	0.118764	Q14980	Nuclear mitotic apparatus protein 1 OS	NUMA1	Color2 [DarkGray]	1	4		6.83415	6.34518	6.42962	6.71287	6.54226	6.71012	6.87036	6.56224	6.70321
	0.043744	0.009362	P49792	E3 SUMO-protein ligase RanBP2 OS	RANBP2	Color2 [DarkGray]	1	4		6.64674	6.59246	6.6907	6.61765	6.55765	6.78267	6.63663	6.64386	6.61618
	0.830762	-0.0497	P46940	Ras GTPase-activating-like protein IQGAP1 OS	IQGAP1	Color2 [DarkGray]	1	4		6.6837	6.60437	6.67384	6.58796	6.59694	6.6279	6.59246	6.7252	6.69488
	0.059546	0.027557	Q8WXH0	Nesprin-2 OS	SYNE2	Color2 [DarkGray]	1	4		6.7996	6.37851	6.7211	6.71012	6.47735	6.79442	6.732	6.50144	6.61912
	0.393636	0.225177	Q14789	Golgin subfamily B member 1 OS	GOLGB1	Color2 [DarkGray]	1	4		6.89239	6.14975	6.29278	6.82782	6.62498	6.55765	6.93428	6.63227	6.70044
	0.244074	-0.02962	Q92616	eIF-2-alpha kinase activator GCN1 OS	GCN1	Color2 [DarkGray]	1	4		6.61324	6.70044	6.62205	6.64961	6.65964	6.53761	6.64961	6.7046	6.65105
	1.30713	-0.0521	Q14008	Cytoskeleton-associated protein 5 OS	CKAP5	Color2 [DarkGray]	1	4		6.65678	6.67384	6.67948	6.64818	6.61765	6.58796	6.63807	6.67101	6.61765
	0.001867	0.000577	Q86UP2	Kinectin OS	KTN1	Color2 [DarkGray]	1	4		6.6879	6.63081	6.70044	6.6453	6.51885	6.85674	6.59694	6.56529	6.56224
	0.19105	0.051194	P46939	Utrophin OS	UTRN	Color2 [DarkGray]	1	4		6.64961	6.60288	6.59246	6.61765	6.52042	6.86047	6.64097	6.6279	6.65964
	0.251119	0.048713	O75643	U5 small nuclear ribonucleoprotein 200 kDa helicase OS	SNRNP200	Color2 [DarkGray]	1	4		6.60437	6.62498	6.63227	6.58045	6.60585	6.82146	6.60288	6.66676	6.64097
	0.297222	0.095692	P58107	Epiplakin OS	EPPK1	Color2 [DarkGray]	1	4		6.58796	6.56224	6.50144	6.76022	6.7879	6.3906	6.86666	6.61176	6.66249
	0.297367	-0.05447	P18206	Vinculin OS	VCL	Color2 [DarkGray]	1	4		6.60437	6.73471	6.63517	6.62936	6.69766	6.48382	6.64961	6.68229	6.66534
	0.066866	0.017976	Q00610	Clathrin heavy chain 1 OS	CLTC	Color2 [DarkGray]	1	4		6.74282	6.59694	6.47411	6.65249	6.69488	6.52042	6.76155	6.7252	6.59694
	0.155446	-0.02952	Q15075	Early endosome antigen 1 OS	EEA1	Color2 [DarkGray]	1	4		6.73877	6.58496	6.61765	6.58346	6.5469	6.72247	6.75756	6.58496	6.64241
	0.404779	0.104471	P05787	Keratin, type II cytoskeletal 8 OS	KRT8	Color2 [DarkGray]	1	4		6.77873	6.48704	6.4446	6.63372	6.65535	6.73471	6.81506	6.63372	6.56682
	0.579528	-0.05987	Q5T4S7	E3 ubiquitin-protein ligase UBR4 OS	UBR4	Color2 [DarkGray]	1	4		6.63952	6.6907	6.6453	6.6453	6.63807	6.51254	6.66676	6.6837	6.66534
	0.496758	-0.06844	P10809	60 kDa heat shock protein, mitochondrial OS	HSPD1	Color2 [DarkGray]	1	4		6.73471	6.6014	6.77742	6.58346	6.64386	6.68089	6.57894	6.61176	6.56986
	0.244494	-0.04403	P07814	Bifunctional glutamate/proline--tRNA ligase OS	EPRS1	Color2 [DarkGray]	1	4		6.69627	6.65105	6.58946	6.65392	6.67666	6.47411	6.6851	6.69766	6.65678
	0.1432	-0.0265	Q7Z6Z7	E3 ubiquitin-protein ligase HUWE1 OS	HUWE1	Color2 [DarkGray]	1	4		6.67666	6.66249	6.59096	6.68089	6.67948	6.49025	6.6837	6.6879	6.62936
	0.10374	-0.03373	Q99996	A-kinase anchor protein 9 OS	AKAP9	Color2 [DarkGray]	1	4		6.76951	6.5157	6.52513	6.70598	6.58195	6.42122	6.86171	6.64961	6.7115
	0.195613	0.029874	Q14839	Chromodomain-helicase-DNA-binding protein 4 OS	CHD4	Color2 [DarkGray]	1	4		6.64097	6.61176	6.66107	6.64386	6.58346	6.7761	6.64097	6.58796	6.64097
	0.326921	-0.04537	Q9NTJ3	Structural maintenance of chromosomes protein 4 OS	SMC4	Color2 [DarkGray]	1	4		6.65678	6.65105	6.65392	6.6837	6.6453	6.49665	6.6893	6.6851	6.62352
	0.320806	-0.05298	Q13085	Acetyl-CoA carboxylase 1 OS	ACACA	Color2 [DarkGray]	1	4		6.68089	6.62352	6.63952	6.67948	6.63952	6.46597	6.6879	6.65964	6.70183
	0.030869	-0.00517	Q14683	Structural maintenance of chromosomes protein 1A OS	SMC1A	Color2 [DarkGray]	1	4		6.70321	6.53761	6.65535	6.63807	6.5744	6.66818	6.70874	6.58796	6.70874
	0.289283	-0.04242	O95347	Structural maintenance of chromosomes protein 2 OS	SMC2	Color2 [DarkGray]	1	4		6.62936	6.70874	6.60881	6.64241	6.67101	6.50621	6.6907	6.65964	6.66818
	0.019387	-0.00978	Q14315	Filamin-C OS	FLNC	Color2 [DarkGray]	1	4		6.71425	6.5267	6.45286	6.60437	6.78398	6.27612	6.74012	6.8125	6.79181
	0.24727	-0.06882	P08238	Heat shock protein HSP 90-beta OS	HSP90AB1	Color2 [DarkGray]	1	4		6.63081	6.71425	6.65964	6.62352	6.77215	6.40259	6.60881	6.75087	6.59991
	0.142942	0.049584	P09874	Poly [ADP-ribose] polymerase 1 OS	PARP1	Color2 [DarkGray]	1	4		6.5267	6.78136	6.58045	6.62936	6.53138	6.87652	6.62205	6.58646	6.62205
	0.385667	-0.07255	P07900	Heat shock protein HSP 90-alpha OS	HSP90AA1	Color2 [DarkGray]	1	4		6.64097	6.67948	6.67242	6.62936	6.7046	6.44128	6.62352	6.74147	6.64241
	0.197292	0.09596	A6NHR9	Structural maintenance of chromosomes flexible hinge domain-containing protein 1 OS	SMCHD1	Color2 [DarkGray]	1	4		6.84046	6.26303	6.43796	6.72656	6.63517	6.46761	6.91767	6.6851	6.7046
	0.134327	0.024186	Q9UQE7	Structural maintenance of chromosomes protein 3 OS	SMC3	Color2 [DarkGray]	1	4		6.70874	6.5345	6.58045	6.67384	6.54998	6.67242	6.68229	6.64961	6.73064
	0.195594	-0.04127	P11142	Heat shock cognate 71 kDa protein OS	HSPA8	Color2 [DarkGray]	1	4		6.62059	6.74416	6.63952	6.6453	6.74012	6.49506	6.62352	6.70183	6.56834
	0.66966	-0.08946	Q92878	DNA repair protein RAD50 OS	RAD50	Color2 [DarkGray]	1	4		6.73877	6.59246	6.72792	6.65535	6.52513	6.61029	6.69766	6.57592	6.65678
	0.32965	-0.04759	P31948	Stress-induced-phosphoprotein 1 OS	STIP1	Color2 [DarkGray]	1	4		6.61618	6.77479	6.59246	6.60733	6.58946	6.64386	6.64386	6.64386	6.67384
	0.323366	-0.05169	P42704	Leucine-rich PPR motif-containing protein, mitochondrial OS	LRPPRC	Color2 [DarkGray]	1	4		6.77347	6.58646	6.73606	6.59694	6.63663	6.70736	6.59395	6.63081	6.5157
	0.303677	-0.06058	P33176	Kinesin-1 heavy chain OS	KIF5B	Color2 [DarkGray]	1	4		6.66959	6.6879	6.60585	6.66249	6.67948	6.43962	6.69627	6.70183	6.63227
	0.103412	0.038644	Q7Z406	Myosin-14 OS	MYH14	Color2 [DarkGray]	1	4		6.70044	6.59544	6.41278	6.75355	6.66676	6.40429	6.80478	6.65821	6.74282
	0.431295	-0.07439	P14625	Endoplasmin OS	HSP90B1	Color2 [DarkGray]	1	4		6.74953	6.63807	6.7115	6.56224	6.55612	6.75756	6.63227	6.56682	6.59991
	0.238841	-0.06214	P53396	ATP-citrate synthase OS	ACLY	Color2 [DarkGray]	1	4		6.70598	6.66534	6.59842	6.65964	6.7211	6.40259	6.6851	6.70598	6.62352
	0.650761	-0.06268	Q7L014	Probable ATP-dependent RNA helicase DDX46 OS	DDX46	Color2 [DarkGray]	1	4		6.60733	6.72928	6.67948	6.64097	6.6279	6.55919	6.65105	6.65535	6.63807
	0.22742	-0.0437	P55072	Transitional endoplasmic reticulum ATPase OS	VCP	Color2 [DarkGray]	1	4		6.60288	6.6837	6.67242	6.63517	6.71699	6.47573	6.65105	6.6837	6.66107
	0.249704	-0.04872	Q9NYU2	UDP-glucose:glycoprotein glucosyltransferase 1 OS	UGGT1	Color2 [DarkGray]	1	4		6.73471	6.59694	6.73064	6.61765	6.54226	6.75622	6.63807	6.56986	6.59096
	0.472526	-0.05335	Q93008	Probable ubiquitin carboxyl-terminal hydrolase FAF-X OS	USP9X	Color2 [DarkGray]	1	4		6.66959	6.65535	6.66107	6.63517	6.67666	6.51412	6.69905	6.67666	6.59991
	0.351045	-0.02062	Q00341	Vigilin OS	HDLBP	Color2 [DarkGray]	1	4		6.65392	6.6453	6.61176	6.62352	6.64818	6.57743	6.66959	6.66818	6.6907
	0.116732	-0.01763	P11021	Endoplasmic reticulum chaperone BiP OS	HSPA5	Color2 [DarkGray]	1	4		6.71012	6.63807	6.66391	6.58496	6.62205	6.75221	6.61471	6.57894	6.61912
	0.504806	-0.22178	O43707	Alpha-actinin-4 OS	ACTN4	Color2 [DarkGray]	1	4		6.64818	6.73064	6.8679	6.27612	6.42626	6.87897	6.2891	6.7761	6.75087
	0.493204	-0.06554	P24928	DNA-directed RNA polymerase II subunit RPB1 OS	POLR2A	Color2 [DarkGray]	1	4		6.73742	6.5469	6.66818	6.61324	6.58496	6.55765	6.70321	6.66676	6.70321
	0.003205	0.002584	P49454	Centromere protein F OS	CENPF	Color2 [DarkGray]	1	4		6.99887	6.26303	6.31288	6.72383	6.53138	6.32733	7.03782	6.63372	6.73606
	0.050998	-0.00458	Q9P2J5	Leucine--tRNA ligase, cytoplasmic OS	LARS1	Color2 [DarkGray]	1	4		6.63952	6.65964	6.59842	6.67807	6.6014	6.60437	6.67242	6.65249	6.6851
	0.188925	-0.04942	P13639	Elongation factor 2 OS	EEF2	Color2 [DarkGray]	1	4		6.56224	6.71836	6.68089	6.61176	6.75355	6.44791	6.65535	6.67666	6.66534
	0.749402	-0.17952	P0DMV9	Heat shock 70 kDa protein 1B OS	HSPA1B	Color2 [DarkGray]	1	4		6.72792	6.71012	6.732	6.59694	6.70183	6.33271	6.63807	6.69209	6.62205
	0.454519	-0.05801	P34932	Heat shock 70 kDa protein 4 OS	HSPA4	Color2 [DarkGray]	1	4		6.62936	6.72792	6.67242	6.61176	6.70321	6.54071	6.62205	6.63227	6.64674
	0.045193	-0.01537	P38646	Stress-70 protein, mitochondrial OS	HSPA9	Color2 [DarkGray]	1	4		6.6907	6.59096	6.7252	6.54998	6.53916	6.8716	6.60585	6.61176	6.57743
	0.233765	0.265118	Q9P2E9	Ribosome-binding protein 1 OS	RRBP1	Color2 [DarkGray]	1	4		6.35931	6.82018	6.33807	6.94017	7.39318	5.97957	6.853	6.05528	6.45615
	0.297533	-0.0568	P13667	Protein disulfide-isomerase A4 OS	PDIA4	Color2 [DarkGray]	1	4		6.73336	6.64241	6.73877	6.6453	6.5267	6.77215	6.61029	6.54226	6.55919
	0.046143	-0.03801	P08670	Vimentin OS	VIM	Color2 [DarkGray]	1	4		7.09803	6.16792	6.49345	6.67948	6.53294	6.43296	6.99774	6.59096	6.5744
	0.213713	-0.06008	P06733	Alpha-enolase OS	ENO1	Color2 [DarkGray]	1	4		6.57592	6.73064	6.69349	6.65678	6.74685	6.41616	6.59544	6.65964	6.6907
	0.000876	0.000125	P14618	Pyruvate kinase PKM OS	PKM	Color2 [DarkGray]	1	4		6.60733	6.69488	6.58195	6.62644	6.6837	6.5744	6.67101	6.66959	6.67807
	0.867347	0.19252	Q04637	Eukaryotic translation initiation factor 4 gamma 1 OS	EIF4G1	Color2 [DarkGray]	1	4		6.58496	6.55612	6.48382	6.6837	6.59395	6.92481	6.68089	6.58796	6.65249
	0.06074	-0.01304	P22314	Ubiquitin-like modifier-activating enzyme 1 OS	UBA1	Color2 [DarkGray]	1	4		6.61765	6.69488	6.62205	6.69488	6.70874	6.49185	6.62059	6.74953	6.57592
	0.461064	-0.07204	Q5VYK3	Proteasome adapter and scaffold protein ECM29 OS	ECPAS	Color2 [DarkGray]	1	4		6.63227	6.69627	6.66676	6.63372	6.67948	6.46597	6.64961	6.7252	6.63372
	0.20939	0.0371	P55196	Afadin OS	AFDN	Color2 [DarkGray]	1	4		6.75889	6.56529	6.55152	6.67948	6.63227	6.67525	6.6907	6.59246	6.63807
	0.285697	-0.06909	P78371	T-complex protein 1 subunit beta OS	CCT2	Color2 [DarkGray]	1	4		6.62059	6.70874	6.6907	6.63227	6.75087	6.42962	6.62644	6.73606	6.57592
	0.168699	-0.01948	Q14152	Eukaryotic translation initiation factor 3 subunit A OS	EIF3A	Color2 [DarkGray]	1	4		6.65105	6.66676	6.63081	6.63807	6.69905	6.55305	6.63372	6.73742	6.5744
	0.093415	0.027985	A5YKK6	CCR4-NOT transcription complex subunit 1 OS	CNOT1	Color2 [DarkGray]	1	4		6.75622	6.4822	6.55459	6.70183	6.6865	6.48864	6.79051	6.68229	6.61912
	0.100066	-0.02905	P13010	X-ray repair cross-complementing protein 5 OS	XRCC5	Color2 [DarkGray]	1	4		6.59096	6.68229	6.71425	6.64097	6.79831	6.46107	6.54535	6.73742	6.59395
	0.186652	0.063335	P46821	Microtubule-associated protein 1B OS	MAP1B	Color2 [DarkGray]	1	4		6.52826	6.6851	6.5744	6.75087	6.80736	6.41954	6.59544	6.70044	6.69349
	0.049462	-0.01641	P27708	CAD protein OS	CAD	Color2 [DarkGray]	1	4		6.73742	6.59395	6.50779	6.68089	6.69627	6.41278	6.74012	6.7046	6.6851
	0.553002	-0.04219	P50990	T-complex protein 1 subunit theta OS	CCT8	Color2 [DarkGray]	1	4		6.65535	6.69905	6.64241	6.60288	6.68089	6.58646	6.60881	6.71562	6.59694
	0.26929	0.047186	P52272	Heterogeneous nuclear ribonucleoprotein M OS	HNRNPM	Color2 [DarkGray]	1	4		6.5157	6.66534	6.7115	6.60437	6.72928	6.70044	6.56529	6.66818	6.62059
	0.073754	-0.01541	Q9Y4A5	Transformation/transcription domain-associated protein OS	TRRAP	Color2 [DarkGray]	1	4		6.75087	6.54071	6.66107	6.64818	6.55919	6.69905	6.71425	6.56986	6.63663
	1.19852	0.142821	O75533	Splicing factor 3B subunit 1 OS	SF3B1	Color2 [DarkGray]	1	4		6.58195	6.54535	6.63227	6.70598	6.65678	6.82528	6.61912	6.60733	6.60288
	0.145608	-0.01244	Q9UM54	Unconventional myosin-VI OS	MYO6	Color2 [DarkGray]	1	4		6.6893	6.61471	6.61618	6.66534	6.59694	6.62059	6.71425	6.63227	6.64097
	0.772921	-0.09168	P05023	Sodium/potassium-transporting ATPase subunit alpha-1 OS	ATP1A1	Color2 [DarkGray]	1	4		6.7211	6.62936	6.79051	6.57592	6.61618	6.67384	6.60585	6.61471	6.55152
	0.152465	-0.04341	O15020	Spectrin beta chain, non-erythrocytic 2 OS	SPTBN2	Color2 [DarkGray]	1	4		6.79701	6.44956	6.7046	6.56377	6.63952	6.61765	6.59842	6.75355	6.64097
	0.30619	-0.07853	Q9Y4L1	Hypoxia up-regulated protein 1 OS	HYOU1	Color2 [DarkGray]	1	4		6.74953	6.61618	6.75221	6.56682	6.50303	6.8125	6.6279	6.59544	6.54071
	0.095664	0.014629	P12956	X-ray repair cross-complementing protein 6 OS	XRCC6	Color2 [DarkGray]	1	4		6.55919	6.71425	6.64241	6.59096	6.6907	6.67807	6.54535	6.72383	6.63952
	0.085089	-0.03039	P20700	Lamin-B1 OS	LMNB1	Color2 [DarkGray]	1	4		6.7761	6.47411	6.75756	6.62352	6.50779	6.78529	6.69766	6.53605	6.59694
	0.041542	-0.00273	Q13439	Golgin subfamily A member 4 OS	GOLGA4	Color2 [DarkGray]	1	4		6.66534	6.62059	6.59842	6.6279	6.64241	6.60585	6.77347	6.58195	6.67101
	0.016243	-0.00569	O43491	Band 4.1-like protein 2 OS	EPB41L2	Color2 [DarkGray]	1	4		6.70874	6.6014	6.62644	6.55919	6.49985	6.86047	6.62352	6.5267	6.75221
	0.090983	-0.03366	Q9BZF9	Uveal autoantigen with coiled-coil domains and ankyrin repeats OS	UACA	Color2 [DarkGray]	1	4		6.82273	6.46271	6.54844	6.6865	6.61176	6.43463	6.84046	6.6453	6.6879
	0.277989	-0.08181	P68104	Elongation factor 1-alpha 1 OS	EEF1A1	Color2 [DarkGray]	1	4		6.62059	6.69209	6.70044	6.60437	6.78136	6.38198	6.6453	6.6879	6.64674
	0.140942	0.025355	P48643	T-complex protein 1 subunit epsilon OS	CCT5	Color2 [DarkGray]	1	4		6.55765	6.73877	6.52982	6.63372	6.65535	6.61324	6.63517	6.71425	6.70183
	0.219095	-0.02534	Q96N67	Dedicator of cytokinesis protein 7 OS	DOCK7	Color2 [DarkGray]	1	4		6.6879	6.58496	6.65678	6.65105	6.65105	6.55152	6.72928	6.6851	6.58946
	1.08072	-0.08726	Q08378	Golgin subfamily A member 3 OS	GOLGA3	Color2 [DarkGray]	1	4		6.73742	6.63227	6.7252	6.62644	6.5744	6.63227	6.70321	6.58646	6.56682
	0.367534	-0.04905	P42345	Serine/threonine-protein kinase mTOR OS	MTOR	Color2 [DarkGray]	1	4		6.6453	6.64241	6.67666	6.7046	6.59694	6.5157	6.67101	6.6907	6.64097
	0.163439	0.07009	Q14690	Protein RRP5 homolog OS	PDCD11	Color2 [DarkGray]	1	4		6.42291	6.57592	6.8125	6.54998	6.56834	6.90328	6.42962	6.7046	6.75087
	0.021258	0.006245	Q9BQG0	Myb-binding protein 1A OS	MYBBP1A	Color2 [DarkGray]	1	4		6.69209	6.53761	6.75756	6.61176	6.58045	6.81378	6.56834	6.6893	6.51412
	0.450663	-0.07724	Q02224	Centromere-associated protein E OS	CENPE	Color2 [DarkGray]	1	4		6.72792	6.62352	6.62498	6.64961	6.64386	6.45121	6.7115	6.67525	6.67242
	1.84286	0.349752	Q9Y520	Protein PRRC2C OS	PRRC2C	Color2 [DarkGray]	1	4		6.49185	6.44294	6.38025	6.88509	6.84549	6.63372	6.70874	6.64674	6.67666
	0.308681	-0.06447	Q8NF91	Nesprin-1 OS	SYNE1	Color2 [DarkGray]	1	4		6.75355	6.53761	6.71699	6.63081	6.50303	6.68089	6.71836	6.59842	6.63517
	0.376489	-0.07012	Q9NR09	Baculoviral IAP repeat-containing protein 6 OS	BIRC6	Color2 [DarkGray]	1	4		6.63952	6.70321	6.64386	6.66818	6.66676	6.44128	6.71562	6.66818	6.63227
	0.016785	0.005412	O75691	Small subunit processome component 20 homolog OS	UTP20	Color2 [DarkGray]	1	4		6.732	6.45779	6.74282	6.63517	6.56682	6.74685	6.67525	6.63372	6.57894
	0.084717	-0.02321	P04406	Glyceraldehyde-3-phosphate dehydrogenase OS	GAPDH	Color2 [DarkGray]	1	4		6.5744	6.65964	6.70598	6.67666	6.74416	6.44956	6.60881	6.7252	6.6279
	0.010799	-0.00735	P26038	Moesin OS	MSN	Color2 [DarkGray]	1	4		6.76553	6.63517	6.47735	6.82909	6.82528	6.20163	6.89118	6.42459	6.60437
	0.292687	0.040606	Q14203	Dynactin subunit 1 OS	DCTN1	Color2 [DarkGray]	1	4		6.64818	6.5744	6.61324	6.71836	6.6893	6.54998	6.63952	6.69627	6.65678
	0.311673	-0.03358	P53618	Coatomer subunit beta OS	COPB1	Color2 [DarkGray]	1	4		6.62644	6.69349	6.64961	6.62644	6.6893	6.55305	6.66249	6.7252	6.55919
	0.329621	0.159049	Q08211	ATP-dependent RNA helicase A OS	DHX9	Color2 [DarkGray]	1	4		6.38716	6.75221	6.62059	6.49825	6.67384	7.06501	6.50144	6.65249	6.53138
	0.017779	-0.00536	Q16891	MICOS complex subunit MIC60 OS	IMMT	Color2 [DarkGray]	1	4		6.75756	6.51412	6.76022	6.62059	6.60733	6.7879	6.62936	6.52513	6.56072
	0.167473	-0.04883	P49588	Alanine--tRNA ligase, cytoplasmic OS	AARS1	Color2 [DarkGray]	1	4		6.60733	6.7211	6.6453	6.61176	6.78921	6.42626	6.61912	6.69627	6.64961
	0.462407	-0.07138	P30622	CAP-Gly domain-containing linker protein 1 OS	CLIP1	Color2 [DarkGray]	1	4		6.57289	6.7046	6.67666	6.64386	6.62205	6.47411	6.63952	6.64241	6.79701
	0.840569	0.141283	P35658	Nuclear pore complex protein Nup214 OS	NUP214	Color2 [DarkGray]	1	4		6.64386	6.46434	6.6014	6.71562	6.80607	6.61176	6.72383	6.68089	6.5157
	0.580939	0.273126	P11388	DNA topoisomerase 2-alpha OS	TOP2A	Color2 [DarkGray]	1	4		6.27426	6.71973	6.59096	6.57289	6.71562	7.11582	6.38025	6.7866	6.46107
	0.28239	0.027949	O60506	Heterogeneous nuclear ribonucleoprotein Q OS	SYNCRIP	Color2 [DarkGray]	1	4		6.59096	6.70321	6.64097	6.65821	6.64241	6.71836	6.60881	6.63807	6.59096
	0.167228	0.071308	Q5UIP0	Telomere-associated protein RIF1 OS	RIF1	Color2 [DarkGray]	1	4		6.87774	6.36457	6.49665	6.73064	6.56834	6.65392	6.81121	6.60437	6.62059
	0.360894	0.064657	Q8WUM0	Nuclear pore complex protein Nup133 OS	NUP133	Color2 [DarkGray]	1	4		6.65105	6.5469	6.69766	6.64097	6.63227	6.81634	6.63807	6.55459	6.59842
	0.111896	-0.02553	Q14573	Inositol 1,4,5-trisphosphate receptor type 3 OS	ITPR3	Color2 [DarkGray]	1	4		6.80219	6.56529	6.64097	6.65964	6.56072	6.7115	6.67384	6.59694	6.56529
	0.046637	0.103331	P04264	Keratin, type II cytoskeletal 1 OS	KRT1	Color2 [DarkGray]	1	4		6.84172	5.76818	5.51412	5.17792	5.90207	7.35403	5.88509	7.99944	6.7879
	0.175331	-0.0301	P11586	C-1-tetrahydrofolate synthase, cytoplasmic OS	MTHFD1	Color2 [DarkGray]	1	4		6.63517	6.67666	6.60881	6.65821	6.6851	6.48704	6.63517	6.75355	6.64241
	0.222525	-0.04355	P40939	Trifunctional enzyme subunit alpha, mitochondrial OS	HADHA	Color2 [DarkGray]	1	4		6.65392	6.64097	6.76553	6.56834	6.58796	6.77347	6.60585	6.63952	6.53916
	0.159168	0.067523	Q9H583	HEAT repeat-containing protein 1 OS	HEATR1	Color2 [DarkGray]	1	4		6.83289	6.34696	6.6279	6.74551	6.52199	6.74282	6.7761	6.61618	6.52042
	0.553998	-0.06651	O75116	Rho-associated protein kinase 2 OS	ROCK2	Color2 [DarkGray]	1	4		6.63663	6.74685	6.58195	6.59395	6.54844	6.62352	6.71287	6.54844	6.78136
	0.082443	0.016976	P06576	ATP synthase subunit beta, mitochondrial OS	ATP5F1B	Color2 [DarkGray]	1	4		6.67807	6.55765	6.76818	6.60585	6.71699	6.732	6.58346	6.58646	6.54844
	0.009505	0.003034	P15311	Ezrin OS	EZR	Color2 [DarkGray]	1	4		6.67101	6.70321	6.53138	6.69905	6.75622	6.45943	6.72928	6.60733	6.61176
	0.214011	-0.00619	Q15393	Splicing factor 3B subunit 3 OS	SF3B3	Color2 [DarkGray]	1	4		6.64818	6.66818	6.67242	6.66959	6.65964	6.64097	6.59096	6.66107	6.58195
	0.409803	-0.02781	Q7KZ85	Transcription elongation factor SPT6 OS	SUPT6H	Color2 [DarkGray]	1	4		6.62059	6.64961	6.71425	6.63517	6.64674	6.61912	6.6014	6.65249	6.65105
	0.004818	-0.0009	Q02790	Peptidyl-prolyl cis-trans isomerase FKBP4 OS	FKBP4	Color2 [DarkGray]	1	4		6.55305	6.71699	6.62059	6.63081	6.69488	6.56224	6.62498	6.65535	6.72383
	0.016724	0.003519	O60841	Eukaryotic translation initiation factor 5B OS	EIF5B	Color2 [DarkGray]	1	4		6.59544	6.72792	6.54998	6.6851	6.53916	6.65964	6.67101	6.58796	6.76022
	0.717833	-0.13019	P60709	Actin, cytoplasmic 1 OS	ACTB	Color2 [DarkGray]	1	4		6.70874	6.58346	6.81506	6.55612	6.66391	6.49665	6.58646	6.6837	6.67666
	0.118451	-0.0216	P49321	Nuclear autoantigenic sperm protein OS	NASP	Color2 [DarkGray]	1	4		6.64241	6.64818	6.70321	6.74012	6.66534	6.52356	6.58195	6.52513	6.74551
	0.704523	-0.05416	Q9NZJ4	Sacsin OS	SACS	Color2 [DarkGray]	1	4		6.67807	6.66818	6.59544	6.63081	6.59842	6.54998	6.70736	6.71425	6.64386
	0.005933	-0.00868	P35908	Keratin, type II cytoskeletal 2 epidermal OS	KRT2	Color2 [DarkGray]	1	4		6.61176	5.82273	5.74147	5.42291	5.95884	6.76818	5.56072	8.47167	6.24222
	0.112834	0.020022	Q13200	26S proteasome non-ATPase regulatory subunit 2 OS	PSMD2	Color2 [DarkGray]	1	4		6.55612	6.71012	6.55152	6.63227	6.55765	6.6879	6.66959	6.65821	6.75622
	0.360303	-0.14182	P12814	Alpha-actinin-1 OS	ACTN1	Color2 [DarkGray]	1	4		6.58045	6.6837	6.848	6.34696	6.50303	6.83668	6.35579	6.76155	6.77347
	0.009581	-0.00166	P49736	DNA replication licensing factor MCM2 OS	MCM2	Color2 [DarkGray]	1	4		6.64097	6.55612	6.6879	6.62498	6.70044	6.55459	6.66391	6.6907	6.66676
	0.102525	0.087492	O95613	Pericentrin OS	PCNT	Color2 [DarkGray]	1	4		6.96809	6.24603	6.23266	6.853	6.64097	6.21529	7.02791	6.66249	6.67525
	0.09024	0.023503	O43432	Eukaryotic translation initiation factor 4 gamma 3 OS	EIF4G3	Color2 [DarkGray]	1	4		6.70874	6.62644	6.50938	6.70874	6.71287	6.49345	6.7211	6.6453	6.64961
	0.504963	-0.06421	Q16531	DNA damage-binding protein 1 OS	DDB1	Color2 [DarkGray]	1	4		6.59991	6.74282	6.68229	6.59246	6.68229	6.55765	6.57743	6.70321	6.6453
	0.263919	0.015724	Q15021	Condensin complex subunit 1 OS	NCAPD2	Color2 [DarkGray]	1	4		6.61765	6.64386	6.61324	6.63081	6.60881	6.68229	6.70321	6.69209	6.59842
	0.217719	0.02749	O00410	Importin-5 OS	IPO5	Color2 [DarkGray]	1	4		6.56377	6.6851	6.65821	6.70183	6.6893	6.59842	6.63372	6.69209	6.56377
	0.31163	-0.02644	P49368	T-complex protein 1 subunit gamma OS	CCT3	Color2 [DarkGray]	1	4		6.61765	6.68089	6.65392	6.61029	6.68089	6.58195	6.64818	6.69488	6.62352
	0.37348	-0.06246	P41252	Isoleucine--tRNA ligase, cytoplasmic OS	IARS1	Color2 [DarkGray]	1	4		6.69209	6.66391	6.60733	6.6014	6.70044	6.47411	6.69905	6.69209	6.64818
	0.392548	-0.06185	Q99832	T-complex protein 1 subunit eta OS	CCT7	Color2 [DarkGray]	1	4		6.62352	6.72247	6.61912	6.61324	6.68089	6.48543	6.71012	6.70183	6.62205
	0.192818	0.013763	Q8IWJ2	GRIP and coiled-coil domain-containing protein 2 OS	GCC2	Color2 [DarkGray]	1	4		6.65535	6.58496	6.65678	6.67242	6.63952	6.62644	6.70736	6.61765	6.63081
	0.210733	-0.02535	Q8N3C0	Activating signal cointegrator 1 complex subunit 3 OS	ASCC3	Color2 [DarkGray]	1	4		6.67948	6.6453	6.63517	6.70874	6.62059	6.55459	6.67807	6.64961	6.61765
	0.127246	-0.02848	P22102	Trifunctional purine biosynthetic protein adenosine-3 OS	GART	Color2 [DarkGray]	1	4		6.63081	6.69627	6.61912	6.63952	6.74551	6.47573	6.65249	6.69627	6.62352
	0.219743	-0.0404	P13797	Plastin-3 OS	PLS3	Color2 [DarkGray]	1	4		6.61029	6.77742	6.58346	6.5438	6.67242	6.63372	6.62059	6.67807	6.66107
	0.25236	-0.04891	Q07065	Cytoskeleton-associated protein 4 OS	CKAP4	Color2 [DarkGray]	1	4		6.76155	6.59544	6.71699	6.63372	6.54535	6.74819	6.66391	6.50938	6.59842
	0.328581	-0.06547	Q14697	Neutral alpha-glucosidase AB OS	GANAB	Color2 [DarkGray]	1	4		6.67525	6.65249	6.74416	6.57137	6.5267	6.77742	6.61618	6.57743	6.63372
	0.427335	0.057333	O95714	E3 ubiquitin-protein ligase HERC2 OS	HERC2	Color2 [DarkGray]	1	4		6.7046	6.56986	6.54226	6.71699	6.62498	6.64674	6.71425	6.60288	6.66249
	0.240728	0.046717	Q15233	Non-POU domain-containing octamer-binding protein OS	NONO	Color2 [DarkGray]	1	4		6.71287	6.56224	6.54998	6.58045	6.62059	6.76421	6.7046	6.66534	6.62059
	0.411498	0.041808	Q29RF7	Sister chromatid cohesion protein PDS5 homolog A OS	PDS5A	Color2 [DarkGray]	1	4		6.61176	6.67525	6.59096	6.61176	6.65964	6.732	6.64818	6.62498	6.63372
	0.300039	-0.0498	Q12789	General transcription factor 3C polypeptide 1 OS	GTF3C1	Color2 [DarkGray]	1	4		6.76686	6.59096	6.66249	6.6279	6.54535	6.69766	6.6907	6.57592	6.62498
	0.338074	-0.04067	Q9ULT8	E3 ubiquitin-protein ligase HECTD1 OS	HECTD1	Color2 [DarkGray]	1	4		6.68089	6.62205	6.63807	6.66959	6.63372	6.5157	6.6879	6.66676	6.67384
	0.103114	0.034379	Q9BVA1	Tubulin beta-2B chain OS	TUBB2B	Color2 [DarkGray]	1	4		6.57137	6.69627	6.56682	6.79572	6.71562	6.42626	6.57894	6.80607	6.59544
	0.886953	0.08881	P62258	14-3-3 protein epsilon OS	YWHAE	Color2 [DarkGray]	1	4		6.59395	6.59842	6.66249	6.66818	6.66391	6.78921	6.55919	6.42291	6.7996
	0.677425	-0.06514	P42285	Exosome RNA helicase MTR4 OS	MTREX	Color2 [DarkGray]	1	4		6.732	6.60288	6.72792	6.6014	6.63081	6.63517	6.60881	6.63372	6.61176
	0.970222	-0.09986	P07237	Protein disulfide-isomerase OS	P4HB	Color2 [DarkGray]	1	4		6.77083	6.63372	6.75889	6.59694	6.60585	6.66107	6.61471	6.63517	6.49825
	0.23692	0.072205	P05455	Lupus La protein OS	SSB	Color2 [DarkGray]	1	4		6.45451	6.80736	6.45615	6.69349	6.6279	6.61324	6.70183	6.5438	6.84298
	0.234653	0.019979	Q8NCM8	Cytoplasmic dynein 2 heavy chain 1 OS	DYNC2H1	Color2 [DarkGray]	1	4		6.63081	6.66107	6.59544	6.70183	6.63663	6.60881	6.71425	6.62644	6.61618
	0.153313	-0.04063	P02545	Prelamin-A/C OS	LMNA	Color2 [DarkGray]	1	4		6.76553	6.46434	6.75355	6.6279	6.59991	6.63372	6.65535	6.65392	6.61912
	0.089263	-0.0154	Q9HAV4	Exportin-5 OS	XPO5	Color2 [DarkGray]	1	4		6.64241	6.71425	6.56072	6.61324	6.70183	6.55612	6.63952	6.71836	6.63952
	0.171668	0.047852	Q05682	Caldesmon OS	CALD1	Color2 [DarkGray]	1	4		6.45779	6.8009	6.5469	6.60288	6.67666	6.66959	6.52356	6.75221	6.7252
	0.061252	-0.00426	P23246	Splicing factor, proline- and glutamine-rich OS	SFPQ	Color2 [DarkGray]	1	4		6.6851	6.64386	6.62352	6.61471	6.66391	6.66107	6.66391	6.60288	6.63372
	0.269744	0.031882	P25205	DNA replication licensing factor MCM3 OS	MCM3	Color2 [DarkGray]	1	4		6.69905	6.54844	6.62936	6.67242	6.62059	6.67948	6.67525	6.64674	6.61765
	0.051728	-0.01276	Q13423	NAD(P) transhydrogenase, mitochondrial OS	NNT	Color2 [DarkGray]	1	4		6.74282	6.55152	6.73742	6.63372	6.58496	6.77479	6.62498	6.53138	6.59096
	0.87271	-0.05871	Q15029	116 kDa U5 small nuclear ribonucleoprotein component OS	EFTUD2	Color2 [DarkGray]	1	4		6.63952	6.70183	6.6879	6.6014	6.66676	6.58496	6.59395	6.6865	6.62498
	0.557304	-0.06616	Q9Y2A7	Nck-associated protein 1 OS	NCKAP1	Color2 [DarkGray]	1	4		6.71836	6.61471	6.65535	6.65535	6.62205	6.51254	6.72792	6.65249	6.62498
	0.392924	-0.12799	Q13885	Tubulin beta-2A chain OS	TUBB2A	Color2 [DarkGray]	1	4		6.61912	6.68089	6.74685	6.58496	6.76686	6.31107	6.66818	6.70874	6.65964
	0.483508	-0.07753	P16615	Sarcoplasmic/endoplasmic reticulum calcium ATPase 2 OS	ATP2A2	Color2 [DarkGray]	1	4		6.73877	6.61029	6.74953	6.55612	6.58195	6.72792	6.64386	6.58646	6.58346
	0.220986	0.070183	P05783	Keratin, type I cytoskeletal 18 OS	KRT18	Color2 [DarkGray]	1	4		6.80864	6.44128	6.52513	6.73336	6.69766	6.55459	6.85798	6.6453	6.46924
	0.250412	-0.0334	P55884	Eukaryotic translation initiation factor 3 subunit B OS	EIF3B	Color2 [DarkGray]	1	4		6.63952	6.65392	6.65105	6.63807	6.69209	6.51412	6.66391	6.71287	6.62205
	0.21607	0.036432	O60264	SWI/SNF-related matrix-associated actin-dependent regulator of chromatin subfamily A member 5 OS	SMARCA5	Color2 [DarkGray]	1	4		6.66676	6.64097	6.58946	6.59246	6.62352	6.79051	6.61324	6.67242	6.59395
	0.946494	-0.08417	Q9Y230	RuvB-like 2 OS	RUVBL2	Color2 [DarkGray]	1	4		6.66249	6.70736	6.64961	6.60437	6.6453	6.51728	6.65535	6.63952	6.70598
	0.149527	-0.03958	P50991	T-complex protein 1 subunit delta OS	CCT4	Color2 [DarkGray]	1	4		6.63372	6.6279	6.70598	6.63807	6.76951	6.44128	6.6279	6.72928	6.59694
	0.008822	-0.00265	Q00839	Heterogeneous nuclear ribonucleoprotein U OS	HNRNPU	Color2 [DarkGray]	1	4		6.66676	6.6279	6.6851	6.61471	6.51412	6.84298	6.62205	6.53761	6.65821
	0.633478	0.107495	Q14966	Zinc finger protein 638 OS	ZNF638	Color2 [DarkGray]	1	4		6.69488	6.47411	6.57137	6.7115	6.60585	6.74551	6.67525	6.62498	6.67384
	0.151649	-0.04984	P68371	Tubulin beta-4B chain OS	TUBB4B	Color2 [DarkGray]	1	4		6.63081	6.66391	6.66534	6.63372	6.79831	6.37851	6.66249	6.69488	6.63372
	0.034024	0.008681	O95602	DNA-directed RNA polymerase I subunit RPA1 OS	POLR1A	Color2 [DarkGray]	1	4		6.60733	6.56682	6.76818	6.60881	6.58346	6.7761	6.59842	6.6014	6.66818
	0.18551	-0.02415	P55265	Double-stranded RNA-specific adenosine deaminase OS	ADAR	Color2 [DarkGray]	1	4		6.70044	6.56072	6.70321	6.61765	6.61176	6.66249	6.68229	6.60585	6.64386
	1.19152	-0.04293	P33991	DNA replication licensing factor MCM4 OS	MCM4	Color2 [DarkGray]	1	4		6.65678	6.68089	6.65535	6.63081	6.59246	6.64097	6.70044	6.57894	6.65249
	0.77815	-0.05825	P53621	Coatomer subunit alpha OS	COPA	Color2 [DarkGray]	1	4		6.65821	6.6865	6.62644	6.6279	6.62936	6.53916	6.65964	6.69627	6.66818
	0.370669	-0.04295	O60282	Kinesin heavy chain isoform 5C OS	KIF5C	Color2 [DarkGray]	1	4		6.66534	6.67242	6.62059	6.67101	6.63807	6.52042	6.72383	6.61029	6.66107
	0.400616	-0.06001	Q99460	26S proteasome non-ATPase regulatory subunit 1 OS	PSMD1	Color2 [DarkGray]	1	4		6.61176	6.72928	6.69349	6.65249	6.6879	6.51412	6.63372	6.6907	6.56834
	0.188656	-0.02633	O75976	Carboxypeptidase D OS	CPD	Color2 [DarkGray]	1	4		6.64961	6.61912	6.75221	6.61912	6.60585	6.71699	6.57137	6.63372	6.61618
	0.309708	0.07064	Q02952	A-kinase anchor protein 12 OS	AKAP12	Color2 [DarkGray]	1	4		6.45121	6.72792	6.51254	6.70736	6.56834	6.6279	6.6453	6.51728	6.96809
	1.5713	0.187042	Q13435	Splicing factor 3B subunit 2 OS	SF3B2	Color2 [DarkGray]	1	4		6.58646	6.46761	6.62936	6.732	6.79831	6.71425	6.62498	6.6453	6.56986
	0.051406	-0.01604	Q6KC79	Nipped-B-like protein OS	NIPBL	Color2 [DarkGray]	1	4		6.78136	6.45615	6.75221	6.61471	6.62644	6.70044	6.62059	6.61176	6.60585
	0.150737	-0.02648	P25705	ATP synthase subunit alpha, mitochondrial OS	ATP5F1A	Color2 [DarkGray]	1	4		6.76288	6.55919	6.7211	6.61324	6.67101	6.67948	6.64386	6.56682	6.56224
	0.463705	0.100057	P35221	Catenin alpha-1 OS	CTNNA1	Color2 [DarkGray]	1	4		6.57289	6.59096	6.69627	6.63081	6.63952	6.88996	6.56224	6.58796	6.59395
	0.797084	0.059325	Q9H0D6	5'-3' exoribonuclease 2 OS	XRN2	Color2 [DarkGray]	1	4		6.67101	6.56224	6.64241	6.6879	6.66391	6.70183	6.66676	6.62205	6.56986
	0.772106	-0.06317	Q9Y4I1	Unconventional myosin-Va OS	MYO5A	Color2 [DarkGray]	1	4		6.70183	6.61618	6.71012	6.65821	6.58646	6.59395	6.70874	6.58045	6.63081
	0.100672	-0.02287	Q08J23	RNA cytosine C(5)-methyltransferase NSUN2 OS	NSUN2	Color2 [DarkGray]	1	4		6.59096	6.67807	6.66534	6.68229	6.71425	6.46924	6.64818	6.71012	6.62059
	0.315736	-0.04857	P51532	Transcription activator BRG1 OS	SMARCA4	Color2 [DarkGray]	1	4		6.74282	6.5438	6.67101	6.61618	6.55765	6.63807	6.70321	6.65249	6.65392
	0.027574	0.008199	P07437	Tubulin beta chain OS	TUBB	Color2 [DarkGray]	1	4		6.59842	6.61471	6.66676	6.6279	6.80736	6.46924	6.62498	6.67242	6.6907
	0.172729	0.014102	O60610	Protein diaphanous homolog 1 OS	DIAPH1	Color2 [DarkGray]	1	4		6.63081	6.66818	6.58796	6.65105	6.67384	6.60437	6.66818	6.64961	6.65821
	0.032634	-0.00533	Q92621	Nuclear pore complex protein Nup205 OS	NUP205	Color2 [DarkGray]	1	4		6.6879	6.59544	6.66959	6.59544	6.6014	6.74012	6.6453	6.65678	6.59544
	0.240634	-0.03266	Q86VI3	Ras GTPase-activating-like protein IQGAP3 OS	IQGAP3	Color2 [DarkGray]	1	4		6.70044	6.63952	6.56682	6.65535	6.62205	6.53138	6.76288	6.64674	6.65678
	0.084603	-0.00699	Q6PGP7	Tetratricopeptide repeat protein 37 OS	TTC37	Color2 [DarkGray]	1	4		6.64674	6.66107	6.60585	6.66676	6.64097	6.58496	6.67666	6.71562	6.59096
	0.300551	-0.0485	P55786	Puromycin-sensitive aminopeptidase OS	NPEPPS	Color2 [DarkGray]	1	4		6.67384	6.69349	6.61176	6.65105	6.6907	6.49185	6.64674	6.69488	6.63081
	0.115383	-0.02509	Q709C8	Vacuolar protein sorting-associated protein 13C OS	VPS13C	Color2 [DarkGray]	1	4		6.72792	6.60881	6.59694	6.65964	6.71012	6.48864	6.72656	6.64818	6.61471
	0.776937	-0.09318	P30101	Protein disulfide-isomerase A3 OS	PDIA3	Color2 [DarkGray]	1	4		6.71836	6.62205	6.78136	6.56834	6.60288	6.67101	6.59991	6.65392	6.56072
	0.522897	-0.03691	Q14669	E3 ubiquitin-protein ligase TRIP12 OS	TRIP12	Color2 [DarkGray]	1	4		6.64097	6.63517	6.72383	6.60585	6.64097	6.64241	6.63517	6.64241	6.62498
	0.358068	0.062099	Q99666	RANBP2-like and GRIP domain-containing protein 5/6 OS	RGPD5	Color2 [DarkGray]	1	4		6.58646	6.54844	6.72656	6.59544	6.69209	6.76022	6.63372	6.59246	6.64674
	0.325757	-0.0971	Q01813	ATP-dependent 6-phosphofructokinase, platelet type OS	PFKP	Color2 [DarkGray]	1	4		6.61912	6.6893	6.7115	6.60288	6.76818	6.35755	6.58346	6.71973	6.70321
	0.281612	-0.03273	O95239	Chromosome-associated kinesin KIF4A OS	KIF4A	Color2 [DarkGray]	1	4		6.61765	6.6453	6.71012	6.67242	6.65249	6.54998	6.67242	6.62352	6.6453
	0.05185	-0.03081	P35241	Radixin OS	RDX	Color2 [DarkGray]	1	4		6.79442	6.6837	6.45121	6.82273	6.75489	6.25927	6.90689	6.33807	6.64386
	0.46776	0.171521	O14578	Citron Rho-interacting kinase OS	CIT	Color2 [DarkGray]	1	4		6.75221	6.3147	6.32912	6.72247	6.6851	6.50303	6.89966	6.70044	6.7761
	0.44404	0.080187	Q92945	Far upstream element-binding protein 2 OS	KHSRP	Color2 [DarkGray]	1	4		6.6837	6.52982	6.58045	6.72792	6.75355	6.55305	6.67807	6.6865	6.58346
	0.120588	-0.03734	Q14571	Inositol 1,4,5-trisphosphate receptor type 2 OS	ITPR2	Color2 [DarkGray]	1	4		6.79442	6.52513	6.72383	6.6014	6.53294	6.79701	6.69905	6.55765	6.52826
	0.126483	-0.02682	P26640	Valine--tRNA ligase OS	VARS1	Color2 [DarkGray]	1	4		6.6279	6.70183	6.61765	6.66249	6.72383	6.48059	6.63663	6.67807	6.65105
	0.15868	0.044089	Q5VTR2	E3 ubiquitin-protein ligase BRE1A OS	RNF20	Color2 [DarkGray]	1	4		6.71973	6.61471	6.42459	6.68229	6.69488	6.51412	6.74012	6.6879	6.6879
	0.090413	-0.01724	P60842	Eukaryotic initiation factor 4A-I OS	EIF4A1	Color2 [DarkGray]	1	4		6.61765	6.69766	6.62205	6.6014	6.74819	6.53605	6.67242	6.63663	6.65105
	0.218121	-0.03318	Q93009	Ubiquitin carboxyl-terminal hydrolase 7 OS	USP7	Color2 [DarkGray]	1	4		6.69905	6.68229	6.5744	6.66676	6.52982	6.65964	6.67384	6.63372	6.66534
	0.050993	0.007481	Q7Z460	CLIP-associating protein 1 OS	CLASP1	Color2 [DarkGray]	1	4		6.64674	6.70183	6.58496	6.7211	6.64241	6.59246	6.67525	6.61912	6.60437
	0.090284	0.227086	P35527	Keratin, type I cytoskeletal 9 OS	KRT9	Color2 [DarkGray]	1	4		6.66959	5.57894	5.52982	5.02237	5.70321	7.73403	6.06609	7.62936	7.1467
	0.055662	-0.00631	O00267	Transcription elongation factor SPT5 OS	SUPT5H	Color2 [DarkGray]	1	4		6.62059	6.68229	6.6279	6.67807	6.66391	6.56986	6.63081	6.64961	6.67101
	0.318001	-0.09825	O14715	RANBP2-like and GRIP domain-containing protein 8 OS	RGPD8	Color2 [DarkGray]	1	4		6.41029	6.25239	6.36467	6.39405	6.32609	6.01246	6.35797	6.35695	6.40545
	0.313522	-0.03158	P50851	Lipopolysaccharide-responsive and beige-like anchor protein OS	LRBA	Color2 [DarkGray]	1	4		6.59842	6.64961	6.65249	6.64818	6.62936	6.52826	6.72247	6.67666	6.68089
	0.273119	0.077466	Q7KZF4	Staphylococcal nuclease domain-containing protein 1 OS	SND1	Color2 [DarkGray]	1	4		6.41616	6.7115	6.71973	6.63807	6.80219	6.63952	6.51885	6.68089	6.63227
	1.17943	-0.04572	Q8N1F7	Nuclear pore complex protein Nup93 OS	NUP93	Color2 [DarkGray]	1	4		6.70321	6.64961	6.67948	6.63663	6.61324	6.6453	6.6453	6.64386	6.57592
	0.176666	-0.03612	P50570	Dynamin-2 OS	DNM2	Color2 [DarkGray]	1	4		6.6453	6.62352	6.70183	6.67666	6.7115	6.47411	6.67948	6.68089	6.58646
	0.94536	0.049267	O43143	Pre-mRNA-splicing factor ATP-dependent RNA helicase DHX15 OS	DHX15	Color2 [DarkGray]	1	4		6.64241	6.56377	6.61912	6.64674	6.67101	6.65535	6.6837	6.59395	6.7115
	0.450312	-0.05012	P49790	Nuclear pore complex protein Nup153 OS	NUP153	Color2 [DarkGray]	1	4		6.7115	6.59694	6.71973	6.66818	6.63372	6.57592	6.67101	6.59544	6.61618
	0.826164	-0.04265	Q9Y2J2	Band 4.1-like protein 3 OS	EPB41L3	Color2 [DarkGray]	1	4		6.69488	6.63952	6.67807	6.65105	6.59395	6.63952	6.59991	6.6279	6.66676
	0.285546	-0.03528	P33993	DNA replication licensing factor MCM7 OS	MCM7	Color2 [DarkGray]	1	4		6.71562	6.57592	6.65964	6.64961	6.63807	6.55765	6.69209	6.69766	6.6014
	0.27457	0.058944	P43243	Matrin-3 OS	MATR3	Color2 [DarkGray]	1	4		6.66249	6.55765	6.62498	6.62352	6.56682	6.83162	6.60585	6.65105	6.65249
	1.40998	-0.07019	Q92598	Heat shock protein 105 kDa OS	HSPH1	Color2 [DarkGray]	1	4		6.65964	6.71562	6.6453	6.61618	6.60733	6.58646	6.65535	6.66676	6.64097
	0.201589	0.032649	Q92841	Probable ATP-dependent RNA helicase DDX17 OS	DDX17	Color2 [DarkGray]	1	4		6.67525	6.59991	6.60881	6.63952	6.57289	6.76951	6.61324	6.6907	6.61471
	0.260514	-0.04307	O60271	C-Jun-amino-terminal kinase-interacting protein 4 OS	SPAG9	Color2 [DarkGray]	1	4		6.58946	6.73471	6.63517	6.63952	6.67807	6.51254	6.67666	6.6879	6.62936
	0.033823	0.006124	P17844	Probable ATP-dependent RNA helicase DDX5 OS	DDX5	Color2 [DarkGray]	1	4		6.70598	6.56834	6.6837	6.57289	6.6865	6.71699	6.63372	6.63663	6.58045
	0.00768	-0.00485	P27824	Calnexin OS	CANX	Color2 [DarkGray]	1	4		6.69627	6.63081	6.6279	6.53916	6.35579	7.04549	6.56224	6.49345	6.73606
	0.260348	-0.03965	Q12931	Heat shock protein 75 kDa, mitochondrial OS	TRAP1	Color2 [DarkGray]	1	4		6.74282	6.64818	6.6907	6.58796	6.61324	6.76155	6.59544	6.62644	6.51254
	0.356548	-0.05111	O43795	Unconventional myosin-Ib OS	MYO1B	Color2 [DarkGray]	1	4		6.75489	6.59246	6.67807	6.58346	6.59096	6.69766	6.66534	6.63952	6.58045
	0.174613	0.071164	Q71U36	Tubulin alpha-1A chain OS	TUBA1A	Color2 [DarkGray]	1	4		6.54998	6.56377	6.55305	6.69209	6.33271	6.85549	6.70321	6.63952	6.83415
	0.264812	-0.08298	P06744	Glucose-6-phosphate isomerase OS	GPI	Color2 [DarkGray]	1	4		6.62059	6.72247	6.69627	6.64097	6.78136	6.36807	6.63807	6.6851	6.60585
	0.48357	-0.08113	Q86VP6	Cullin-associated NEDD8-dissociated protein 1 OS	CAND1	Color2 [DarkGray]	1	4		6.64818	6.73606	6.64241	6.63663	6.68229	6.46434	6.65821	6.72792	6.58195
	0.226841	-0.05831	Q9H2G2	STE20-like serine/threonine-protein kinase OS	SLK	Color2 [DarkGray]	1	4		6.59395	6.73471	6.59694	6.69766	6.6453	6.40769	6.69488	6.70598	6.6907
	0.007845	-0.00228	Q92900	Regulator of nonsense transcripts 1 OS	UPF1	Color2 [DarkGray]	1	4		6.53138	6.77347	6.62352	6.6453	6.74953	6.5267	6.62498	6.65392	6.6453
	0.121362	0.016587	Q13263	Transcription intermediary factor 1-beta OS	TRIM28	Color2 [DarkGray]	1	4		6.64241	6.6907	6.61471	6.69905	6.7211	6.57743	6.6014	6.65392	6.58796
	0.284625	0.025942	Q8IUD2	ELKS/Rab6-interacting/CAST family member 1 OS	ERC1	Color2 [DarkGray]	1	4		6.60437	6.66249	6.62205	6.70044	6.59246	6.67384	6.69627	6.55152	6.6851
	0.229702	0.024589	P63010	AP-2 complex subunit beta OS	AP2B1	Color2 [DarkGray]	1	4		6.65821	6.61765	6.61176	6.63952	6.59395	6.72792	6.67525	6.63807	6.62498
	0.206516	-0.03527	Q9H3U1	Protein unc-45 homolog A OS	UNC45A	Color2 [DarkGray]	1	4		6.6879	6.61324	6.64961	6.65105	6.70044	6.49345	6.67242	6.67101	6.64386
	0.554804	-0.22156	Q9NR30	Nucleolar RNA helicase 2 OS	DDX21	Color2 [DarkGray]	1	4		6.47249	6.65249	7.01011	6.3505	6.49345	6.62644	6.41278	6.69766	6.93428
	0.382668	-0.07501	P51659	Peroxisomal multifunctional enzyme type 2 OS	HSD17B4	Color2 [DarkGray]	1	4		6.74551	6.55919	6.82146	6.58195	6.64674	6.67242	6.61324	6.53138	6.59842
	0.17513	-0.03248	Q5JRA6	Transport and Golgi organization protein 1 homolog OS	MIA3	Color2 [DarkGray]	1	4		6.76022	6.56529	6.67666	6.71836	6.59991	6.58646	6.65964	6.57137	6.64241
	0.606559	-0.02952	P47897	Glutamine--tRNA ligase OS	QARS1	Color2 [DarkGray]	1	4		6.64961	6.61765	6.63952	6.64097	6.60437	6.57289	6.73064	6.63663	6.69627
	0.189095	0.023574	Q6P2E9	Enhancer of mRNA-decapping protein 4 OS	EDC4	Color2 [DarkGray]	1	4		6.67666	6.5469	6.67666	6.66959	6.6837	6.61765	6.6453	6.64241	6.6279
	0.363935	-0.05059	P31150	Rab GDP dissociation inhibitor alpha OS	GDI1	Color2 [DarkGray]	1	4		6.58946	6.71425	6.6837	6.6907	6.60733	6.53761	6.62498	6.62498	6.7115
	0.007201	0.000919	P21359	Neurofibromin OS	NF1	Color2 [DarkGray]	1	4		6.62059	6.6865	6.58796	6.63517	6.57894	6.6837	6.69766	6.64961	6.64818
	0.091623	-0.04382	Q9Y5B9	FACT complex subunit SPT16 OS	SUPT16H	Color2 [DarkGray]	1	4		6.41109	6.96694	6.66676	6.5267	6.71562	6.67101	6.4446	6.60437	6.70874
	0.258818	0.062886	P39880	Homeobox protein cut-like 1 OS	CUX1	Color2 [DarkGray]	1	4		6.63663	6.55765	6.67807	6.71973	6.51728	6.824	6.65535	6.42794	6.74012
	0.800274	0.036748	P62195	26S proteasome regulatory subunit 8 OS	PSMC5	Color2 [DarkGray]	1	4		6.59246	6.65964	6.62498	6.6453	6.67242	6.66959	6.62498	6.65678	6.6453
	0.173228	-0.0464	Q6WCQ1	Myosin phosphatase Rho-interacting protein OS	MPRIP	Color2 [DarkGray]	1	4		6.79181	6.53916	6.61176	6.62644	6.47249	6.7046	6.76288	6.53916	6.7115
	0.373648	0.500415	P19338	Nucleolin OS	NCL	Color2 [DarkGray]	1	4		6.18587	6.77479	5.99322	6.99548	7.59917	5.86047	7.07788	5.71973	6.4363
	1.02512	0.07193	Q8TAQ2	SWI/SNF complex subunit SMARCC2 OS	SMARCC2	Color2 [DarkGray]	1	4		6.61912	6.56834	6.65821	6.70736	6.64674	6.70736	6.65249	6.57894	6.65249
	0.083841	0.003967	Q86XP3	ATP-dependent RNA helicase DDX42 OS	DDX42	Color2 [DarkGray]	1	4		6.63663	6.63663	6.6837	6.6453	6.65821	6.66534	6.59694	6.63081	6.63952
	0.410107	-0.06073	O00203	AP-3 complex subunit beta-1 OS	AP3B1	Color2 [DarkGray]	1	4		6.70044	6.65678	6.64097	6.64386	6.6851	6.48704	6.67384	6.71562	6.57592
	0.56321	0.03044	P78344	Eukaryotic translation initiation factor 4 gamma 2 OS	EIF4G2	Color2 [DarkGray]	1	4		6.59246	6.66818	6.65535	6.65964	6.67807	6.66959	6.64241	6.66818	6.55765
	0.253708	-0.02603	Q7L2E3	ATP-dependent RNA helicase DHX30 OS	DHX30	Color2 [DarkGray]	1	4		6.68229	6.57894	6.7046	6.62205	6.61176	6.65392	6.6865	6.62644	6.62352
	0.469736	-0.05853	Q7L576	Cytoplasmic FMR1-interacting protein 1 OS	CYFIP1	Color2 [DarkGray]	1	4		6.68229	6.6837	6.61912	6.66959	6.63372	6.50621	6.71562	6.63517	6.63952
	0.453707	-0.17178	Q9NZM1	Myoferlin OS	MYOF	Color2 [DarkGray]	1	4		6.49665	6.92837	6.78136	6.36457	6.61912	6.70736	6.50779	6.66676	6.6453
	0.251772	-0.05679	P69849	Nodal modulator 3 OS	NOMO3	Color2 [DarkGray]	1	4		6.70736	6.64674	6.76951	6.58946	6.54998	6.81378	6.58045	6.56072	6.54998
	0.049953	-0.01307	P06737	Glycogen phosphorylase, liver form OS	PYGL	Color2 [DarkGray]	1	4		6.61471	6.69905	6.61324	6.6893	6.73742	6.46107	6.67101	6.65964	6.63372
	0.371869	0.066273	Q15643	Thyroid receptor-interacting protein 11 OS	TRIP11	Color2 [DarkGray]	1	4		6.72792	6.54535	6.49025	6.66534	6.61471	6.68229	6.77083	6.58496	6.6907
	0.204139	-0.0331	P52701	DNA mismatch repair protein Msh6 OS	MSH6	Color2 [DarkGray]	1	4		6.66249	6.64961	6.63517	6.69488	6.65964	6.49345	6.68089	6.68229	6.62644
	0.245143	0.025431	Q9NVI1	Fanconi anemia group I protein OS	FANCI	Color2 [DarkGray]	1	4		6.64674	6.62936	6.61324	6.66107	6.58346	6.7211	6.6879	6.66249	6.58496
	0.345809	-0.08641	O95757	Heat shock 70 kDa protein 4L OS	HSPA4L	Color2 [DarkGray]	1	4		6.64961	6.7252	6.67807	6.64961	6.74147	6.40259	6.55919	6.69627	6.66391
	0.088387	0.018211	P46459	Vesicle-fusing ATPase OS	NSF	Color2 [DarkGray]	1	4		6.65964	6.63081	6.66107	6.59991	6.59246	6.81378	6.61029	6.59544	6.61618
	0.142082	-0.0329	P00558	Phosphoglycerate kinase 1 OS	PGK1	Color2 [DarkGray]	1	4		6.58195	6.71973	6.64097	6.63081	6.73742	6.47573	6.65392	6.6865	6.65392
	0.263648	-0.05103	P35606	Coatomer subunit beta' OS	COPB2	Color2 [DarkGray]	1	4		6.53605	6.7866	6.65535	6.61324	6.65249	6.55919	6.65535	6.65105	6.66959
	0.032123	0.006417	P78347	General transcription factor II-I OS	GTF2I	Color2 [DarkGray]	1	4		6.71973	6.56072	6.69627	6.6879	6.57743	6.73064	6.61471	6.62936	6.56529
	0.42926	0.02229	P26358	DNA (cytosine-5)-methyltransferase 1 OS	DNMT1	Color2 [DarkGray]	1	4		6.63952	6.59842	6.66676	6.67384	6.65821	6.63952	6.65678	6.60881	6.64961
	0.181961	0.058349	P08727	Keratin, type I cytoskeletal 19 OS	KRT19	Color2 [DarkGray]	1	4		6.82655	6.47411	6.50303	6.73606	6.66676	6.57592	6.7879	6.64386	6.53761
	0.611822	-0.06335	P30876	DNA-directed RNA polymerase II subunit RPB2 OS	POLR2B	Color2 [DarkGray]	1	4		6.73064	6.60733	6.67666	6.59842	6.66391	6.56224	6.70321	6.63952	6.60585
	0.235232	-0.05875	Q07157	Tight junction protein ZO-1 OS	TJP1	Color2 [DarkGray]	1	4		6.72792	6.51885	6.74551	6.64241	6.47735	6.69627	6.66107	6.63372	6.66818
	0.573782	0.115722	Q9NYF8	Bcl-2-associated transcription factor 1 OS	BCLAF1	Color2 [DarkGray]	1	4		6.61765	6.45943	6.72656	6.69627	6.65105	6.80349	6.57289	6.61029	6.63081
	0.23016	-0.07424	P54652	Heat shock-related 70 kDa protein 2 OS	HSPA2	Color2 [DarkGray]	1	4		6.6879	6.6893	6.6837	6.77873	6.69488	6.36457	6.6851	6.62936	6.54226
	0.375501	-0.0491	P31939	Bifunctional purine biosynthesis protein ATIC OS	ATIC	Color2 [DarkGray]	1	4		6.60733	6.69349	6.7115	6.64386	6.6851	6.53605	6.62205	6.63952	6.64961
	0.24042	-0.04751	P43246	DNA mismatch repair protein Msh2 OS	MSH2	Color2 [DarkGray]	1	4		6.60437	6.6893	6.6865	6.63807	6.72383	6.47573	6.65392	6.67242	6.63663
	0.302621	0.06823	Q9UIG0	Tyrosine-protein kinase BAZ1B OS	BAZ1B	Color2 [DarkGray]	1	4		6.65678	6.57289	6.64674	6.6865	6.54535	6.84925	6.62205	6.59246	6.59842
	0.072794	0.064812	Q15155	Nodal modulator 1 OS	NOMO1	Color2 [DarkGray]	1	4		6.63081	6.98413	6.19574	6.6453	6.31107	7.04876	6.62498	6.02237	6.97154
	0.071575	0.016586	Q15058	Kinesin-like protein KIF14 OS	KIF14	Color2 [DarkGray]	1	4		6.74953	6.49345	6.62205	6.65821	6.6837	6.57289	6.77215	6.64386	6.57592
	0.183564	-0.03699	Q86V48	Leucine zipper protein 1 OS	LUZP1	Color2 [DarkGray]	1	4		6.74012	6.57894	6.56072	6.52982	6.69209	6.5469	6.75889	6.67948	6.6865
	0.274528	-0.0478	P54577	Tyrosine--tRNA ligase, cytoplasmic OS	YARS1	Color2 [DarkGray]	1	4		6.60437	6.72928	6.61029	6.66534	6.64818	6.48704	6.65964	6.72928	6.64674
	0.337996	-0.06584	P26639	Threonine--tRNA ligase 1, cytoplasmic OS	TARS1	Color2 [DarkGray]	1	4		6.64818	6.75221	6.63372	6.63952	6.71973	6.47735	6.59842	6.70874	6.59694
	0.19524	-0.03871	Q99615	DnaJ homolog subfamily C member 7 OS	DNAJC7	Color2 [DarkGray]	1	4		6.60585	6.77347	6.58796	6.67666	6.65249	6.52199	6.62644	6.60437	6.72928
	0.131221	-0.03327	P54886	Delta-1-pyrroline-5-carboxylate synthase OS	ALDH18A1	Color2 [DarkGray]	1	4		6.732	6.55919	6.75889	6.60733	6.55765	6.78529	6.63081	6.53916	6.6014
	0.251055	-0.03084	O00571	ATP-dependent RNA helicase DDX3X OS	DDX3X	Color2 [DarkGray]	1	4		6.6865	6.69905	6.59246	6.64097	6.68229	6.56224	6.65678	6.65821	6.61029
	1.73957	0.367121	P18583	Protein SON OS	SON	Color2 [DarkGray]	1	4		6.57289	6.35931	6.35579	6.78398	6.69488	6.91049	6.70736	6.67807	6.63952
	0.170013	-0.05539	Q8WUM4	Programmed cell death 6-interacting protein OS	PDCD6IP	Color2 [DarkGray]	1	4		6.6893	6.64818	6.6279	6.66249	6.77215	6.36457	6.66676	6.70321	6.62644
	0.653081	0.072623	Q92499	ATP-dependent RNA helicase DDX1 OS	DDX1	Color2 [DarkGray]	1	4		6.68089	6.60437	6.52042	6.64097	6.67384	6.70874	6.72383	6.63807	6.59395
	0.274988	-0.03794	P19367	Hexokinase-1 OS	HK1	Color2 [DarkGray]	1	4		6.72928	6.6879	6.6279	6.59246	6.6014	6.73742	6.60437	6.61176	6.58946
	0.1348	-0.02144	Q7Z478	ATP-dependent RNA helicase DHX29 OS	DHX29	Color2 [DarkGray]	1	4		6.63227	6.62498	6.69488	6.6453	6.71425	6.52826	6.61471	6.68229	6.64818
	0.311502	0.032902	Q7LBC6	Lysine-specific demethylase 3B OS	KDM3B	Color2 [DarkGray]	1	4		6.59991	6.6453	6.60437	6.64961	6.71973	6.57894	6.66249	6.66107	6.66818
	0.029761	0.008566	Q86U86	Protein polybromo-1 OS	PBRM1	Color2 [DarkGray]	1	4		6.73064	6.44294	6.732	6.66676	6.6279	6.63663	6.70321	6.5744	6.65821
	0.271963	0.020744	Q9BQE3	Tubulin alpha-1C chain OS	TUBA1C	Color2 [DarkGray]	1	4		6.58646	6.65392	6.62059	6.66391	6.66534	6.59395	6.65105	6.67242	6.68229
	0.166326	0.032399	P51610	Host cell factor 1 OS	HCFC1	Color2 [DarkGray]	1	4		6.73471	6.49345	6.58646	6.66959	6.6453	6.59694	6.7252	6.61765	6.70874
	1.16747	0.11265	Q15459	Splicing factor 3A subunit 1 OS	SF3A1	Color2 [DarkGray]	1	4		6.57894	6.61912	6.62205	6.72383	6.64241	6.79181	6.63663	6.57137	6.59395
	0.032244	0.005752	O75694	Nuclear pore complex protein Nup155 OS	NUP155	Color2 [DarkGray]	1	4		6.7115	6.57894	6.65821	6.65392	6.57592	6.73606	6.64961	6.63952	6.58195
	0.023499	-0.00743	Q92614	Unconventional myosin-XVIIIa OS	MYO18A	Color2 [DarkGray]	1	4		6.76288	6.61471	6.54998	6.6865	6.46924	6.74953	6.67948	6.65964	6.59842
	0.021726	-0.00475	O00231	26S proteasome non-ATPase regulatory subunit 11 OS	PSMD11	Color2 [DarkGray]	1	4		6.57894	6.6865	6.64674	6.62059	6.75221	6.52513	6.61912	6.75756	6.59096
	0.208508	-0.03211	P49411	Elongation factor Tu, mitochondrial OS	TUFM	Color2 [DarkGray]	1	4		6.71699	6.60585	6.70598	6.59395	6.59842	6.74012	6.64386	6.59694	6.58346
	1.27804	0.144935	O43290	U4/U6.U5 tri-snRNP-associated protein 1 OS	SART1	Color2 [DarkGray]	1	4		6.56986	6.60881	6.58646	6.78529	6.62936	6.78529	6.59096	6.57592	6.64386
	0.228199	-0.042	Q9BSJ8	Extended synaptotagmin-1 OS	ESYT1	Color2 [DarkGray]	1	4		6.68089	6.65105	6.76155	6.64097	6.55305	6.77347	6.58045	6.59842	6.53294
	0.067101	0.012886	P42858	Huntingtin OS	HTT	Color2 [DarkGray]	1	4		6.6279	6.64961	6.58946	6.72383	6.67242	6.50938	6.74012	6.65964	6.61029
	0.022814	-0.00616	O94832	Unconventional myosin-Id OS	MYO1D	Color2 [DarkGray]	1	4		6.66249	6.60881	6.67242	6.54844	6.55919	6.81762	6.65392	6.61912	6.63517
	0.660714	-0.07988	Q08379	Golgin subfamily A member 2 OS	GOLGA2	Color2 [DarkGray]	1	4		6.72656	6.58946	6.74282	6.55612	6.62936	6.63372	6.68089	6.64961	6.57137
	0.017965	0.00321	O75534	Cold shock domain-containing protein E1 OS	CSDE1	Color2 [DarkGray]	1	4		6.65964	6.64961	6.52199	6.61029	6.6837	6.5469	6.66391	6.72928	6.71699
	0.147035	-0.02667	P40227	T-complex protein 1 subunit zeta OS	CCT6A	Color2 [DarkGray]	1	4		6.59842	6.71425	6.62936	6.57137	6.73606	6.55459	6.64386	6.70321	6.63372
	0.190712	0.035533	P50395	Rab GDP dissociation inhibitor beta OS	GDI2	Color2 [DarkGray]	1	4		6.55919	6.73877	6.55152	6.62059	6.61029	6.7252	6.65821	6.67242	6.6453
	0.197615	-0.04286	Q99613	Eukaryotic translation initiation factor 3 subunit C OS	EIF3C	Color2 [DarkGray]	1	4		6.60437	6.67384	6.67242	6.63663	6.72928	6.45615	6.63663	6.732	6.63663
	0.132612	0.015614	Q13464	Rho-associated protein kinase 1 OS	ROCK1	Color2 [DarkGray]	1	4		6.6907	6.62205	6.54844	6.60881	6.65392	6.6453	6.67525	6.61471	6.72656
	0.157346	-0.00863	Q13620	Cullin-4B OS	CUL4B	Color2 [DarkGray]	1	4		6.65535	6.67384	6.62352	6.67101	6.6279	6.6279	6.65105	6.65678	6.60585
	0.528527	-0.05634	O14980	Exportin-1 OS	XPO1	Color2 [DarkGray]	1	4		6.67948	6.69905	6.63952	6.64241	6.67525	6.53138	6.65105	6.71012	6.55459
	0.253816	0.052156	Q12830	Nucleosome-remodeling factor subunit BPTF OS	BPTF	Color2 [DarkGray]	1	4		6.7046	6.5345	6.56529	6.74282	6.6851	6.53294	6.70183	6.64961	6.65821
	0.960822	-0.04883	P55060	Exportin-2 OS	CSE1L	Color2 [DarkGray]	1	4		6.63372	6.68229	6.67242	6.62059	6.64241	6.57894	6.66391	6.70044	6.59544
	1.34007	-0.11474	Q8TEQ6	Gem-associated protein 5 OS	GEMIN5	Color2 [DarkGray]	1	4		6.66959	6.73336	6.66818	6.59096	6.62498	6.51096	6.67807	6.69766	6.60881
	1.27035	-0.04539	P29144	Tripeptidyl-peptidase 2 OS	TPP2	Color2 [DarkGray]	1	4		6.65821	6.67384	6.66534	6.64386	6.58946	6.6279	6.64386	6.65105	6.64097
	1.24059	-0.11044	O75153	Clustered mitochondria protein homolog OS	CLUH	Color2 [DarkGray]	1	4		6.64818	6.71973	6.68089	6.61029	6.60733	6.49985	6.64961	6.70874	6.65678
	0.10318	-0.01409	Q01780	Exosome component 10 OS	EXOSC10	Color2 [DarkGray]	1	4		6.66249	6.62936	6.71562	6.64674	6.58646	6.732	6.61471	6.58496	6.61471
	0.048555	-0.01167	Q9H0A0	RNA cytidine acetyltransferase OS	NAT10	Color2 [DarkGray]	1	4		6.7046	6.49985	6.75489	6.63372	6.59991	6.6907	6.61324	6.65678	6.62644
	0.280557	-0.02033	P61011	Signal recognition particle 54 kDa protein OS	SRP54	Color2 [DarkGray]	1	4		6.63663	6.62205	6.6865	6.61176	6.6014	6.67101	6.6453	6.62498	6.69209
	0.383274	0.037442	P46060	Ran GTPase-activating protein 1 OS	RANGAP1	Color2 [DarkGray]	1	4		6.6453	6.65821	6.56834	6.61029	6.65964	6.71425	6.6279	6.6279	6.67666
	0.387038	0.050035	Q9UBT2	SUMO-activating enzyme subunit 2 OS	UBA2	Color2 [DarkGray]	1	4		6.60733	6.6907	6.50621	6.65535	6.63081	6.66818	6.66676	6.60437	6.75221
	0.298407	-0.06002	P17980	26S proteasome regulatory subunit 6A OS	PSMC3	Color2 [DarkGray]	1	4		6.60585	6.71012	6.6893	6.66534	6.70044	6.45943	6.6453	6.67384	6.6279
	0.113426	-0.03309	O60306	RNA helicase aquarius OS	AQR	Color2 [DarkGray]	1	4		6.5267	6.67666	6.78529	6.54535	6.56529	6.77873	6.55459	6.63517	6.69766
	0.009907	0.002143	Q9NTI5	Sister chromatid cohesion protein PDS5 homolog B OS	PDS5B	Color2 [DarkGray]	1	4		6.65964	6.56986	6.71012	6.62205	6.56377	6.76022	6.65678	6.65535	6.58496
	0.027055	0.007752	Q99715	Collagen alpha-1(XII) chain OS	COL12A1	Color2 [DarkGray]	1	4		6.75622	6.45779	6.66676	6.6893	6.56224	6.65249	6.77873	6.57289	6.62936
	0.227247	-0.04207	Q15276	Rab GTPase-binding effector protein 1 OS	RABEP1	Color2 [DarkGray]	1	4		6.63663	6.6865	6.58346	6.67525	6.64241	6.46271	6.74012	6.6453	6.70598
	0.063712	-0.04007	Q9P2M7	Cingulin OS	CGN	Color2 [DarkGray]	1	4		6.94134	6.33985	6.56072	6.83162	6.47897	6.41109	6.81634	6.65105	6.64674
	0.117653	-0.03231	O95163	Elongator complex protein 1 OS	ELP1	Color2 [DarkGray]	1	4		6.62205	6.65678	6.65249	6.70874	6.71287	6.41278	6.69488	6.71836	6.59096
	0.067972	-0.02636	Q03252	Lamin-B2 OS	LMNB2	Color2 [DarkGray]	1	4		6.81762	6.47735	6.6907	6.61029	6.49025	6.80607	6.66818	6.55152	6.64386
	0.293277	0.089304	Q04695	Keratin, type I cytoskeletal 17 OS	KRT17	Color2 [DarkGray]	1	4		6.65249	6.60881	6.45779	6.49345	6.86419	6.62936	6.66959	6.83289	6.53294
	0.328252	-0.04232	Q13045	Protein flightless-1 homolog OS	FLII	Color2 [DarkGray]	1	4		6.62205	6.68229	6.64386	6.61029	6.69209	6.51885	6.67242	6.65821	6.6865
	0.121724	-0.0185	P54578	Ubiquitin carboxyl-terminal hydrolase 14 OS	USP14	Color2 [DarkGray]	1	4		6.57592	6.73742	6.59842	6.64386	6.63952	6.57289	6.67242	6.63372	6.7115
	0.299139	-0.05739	P28331	NADH-ubiquinone oxidoreductase 75 kDa subunit, mitochondrial OS	NDUFS1	Color2 [DarkGray]	1	4		6.71973	6.59544	6.79442	6.59991	6.58796	6.74953	6.62205	6.53916	6.56377
	0.421004	0.061509	Q99459	Cell division cycle 5-like protein OS	CDC5L	Color2 [DarkGray]	1	4		6.53138	6.57137	6.66534	6.6014	6.60437	6.74685	6.61765	6.61029	6.82273
	0.038529	0.005754	O60231	Pre-mRNA-splicing factor ATP-dependent RNA helicase DHX16 OS	DHX16	Color2 [DarkGray]	1	4		6.59694	6.69766	6.68229	6.6907	6.71699	6.58646	6.58045	6.63952	6.59395
	0.26646	-0.03823	Q6UB35	Monofunctional C1-tetrahydrofolate synthase, mitochondrial OS	MTHFD1L	Color2 [DarkGray]	1	4		6.69488	6.61029	6.74012	6.58796	6.61471	6.72792	6.66676	6.59991	6.53916
	0.513243	0.113625	O14974	Protein phosphatase 1 regulatory subunit 12A OS	PPP1R12A	Color2 [DarkGray]	1	4		6.49825	6.72247	6.55305	6.68229	6.59694	6.83542	6.65535	6.46107	6.74551
	0.259216	-0.05664	P36776	Lon protease homolog, mitochondrial OS	LONP1	Color2 [DarkGray]	1	4		6.72928	6.64674	6.69209	6.62498	6.49185	6.78136	6.64097	6.54226	6.62352
	0.327233	0.042378	Q16181	Septin-7 OS	SEPTIN7	Color2 [DarkGray]	1	4		6.70183	6.62352	6.54071	6.65964	6.7115	6.62205	6.69209	6.69627	6.53294
	0.636415	-0.09714	P20020	Plasma membrane calcium-transporting ATPase 1 OS	ATP2B1	Color2 [DarkGray]	1	4		6.75355	6.57894	6.78398	6.65249	6.56377	6.60881	6.66391	6.58195	6.58946
	0.622816	-0.05176	P11717	Cation-independent mannose-6-phosphate receptor OS	IGF2R	Color2 [DarkGray]	1	4		6.6837	6.7211	6.64961	6.59544	6.69488	6.60881	6.65678	6.61029	6.56682
	0.034163	-0.00752	Q9P0K7	Ankycorbin OS	RAI14	Color2 [DarkGray]	1	4		6.73471	6.59246	6.62936	6.65821	6.53294	6.74282	6.7046	6.56072	6.62352
	0.275361	-0.02885	Q5JTH9	RRP12-like protein OS	RRP12	Color2 [DarkGray]	1	4		6.66818	6.63663	6.72247	6.65105	6.58646	6.70321	6.56682	6.65964	6.59395
	0.065417	-0.01505	Q5JRX3	Presequence protease, mitochondrial OS	PITRM1	Color2 [DarkGray]	1	4		6.6879	6.62205	6.70183	6.59246	6.56682	6.80736	6.62352	6.59096	6.58496
	0.738192	-0.04069	Q13616	Cullin-1 OS	CUL1	Color2 [DarkGray]	1	4		6.67666	6.66959	6.63081	6.62205	6.65249	6.58045	6.61618	6.74685	6.59246
	0.368892	0.114113	Q8WWM7	Ataxin-2-like protein OS	ATXN2L	Color2 [DarkGray]	1	4		6.732	6.41785	6.50462	6.75622	6.75355	6.48704	6.85424	6.62352	6.60585
	0.060235	-0.01343	P09884	DNA polymerase alpha catalytic subunit OS	POLA1	Color2 [DarkGray]	1	4		6.67948	6.66534	6.58195	6.70736	6.69209	6.48704	6.63227	6.69209	6.64386
	0.037769	0.004971	Q8TD16	Protein bicaudal D homolog 2 OS	BICD2	Color2 [DarkGray]	1	4		6.5744	6.70736	6.58946	6.61912	6.65821	6.60881	6.6907	6.62936	6.70874
	0.484794	-0.04025	P49916	DNA ligase 3 OS	LIG3	Color2 [DarkGray]	1	4		6.63227	6.66107	6.74416	6.62205	6.62936	6.66534	6.59096	6.63227	6.61029
	0.338758	-0.06475	O95071	E3 ubiquitin-protein ligase UBR5 OS	UBR5	Color2 [DarkGray]	1	4		6.60585	6.67807	6.70044	6.64961	6.6893	6.45121	6.67525	6.69488	6.63372
	0.310064	-0.04945	P09493	Tropomyosin alpha-1 chain OS	TPM1	Color2 [DarkGray]	1	4		6.58646	6.6879	6.6851	6.49665	6.6851	6.62936	6.54535	6.69905	6.75889
	1.38419	0.448678	Q9UQ35	Serine/arginine repetitive matrix protein 2 OS	SRRM2	Color2 [DarkGray]	1	4		6.62644	6.17592	6.36107	6.95536	6.85922	6.69488	6.76553	6.62936	6.56986
	0.408862	0.175851	O15027	Protein transport protein Sec16A OS	SEC16A	Color2 [DarkGray]	1	4		6.73064	6.33628	6.40259	6.81121	6.79181	6.39403	6.83542	6.73336	6.65249
	0.566537	-0.07172	P02786	Transferrin receptor protein 1 OS	TFRC	Color2 [DarkGray]	1	4		6.6837	6.63663	6.74012	6.53761	6.60585	6.70183	6.61176	6.62498	6.64241
	0.029602	0.006511	O00429	Dynamin-1-like protein OS	DNM1L	Color2 [DarkGray]	1	4		6.65105	6.61912	6.63227	6.73742	6.6879	6.49665	6.63081	6.69209	6.63517
	0.446117	-0.07129	P42224	Signal transducer and activator of transcription 1-alpha/beta OS	STAT1	Color2 [DarkGray]	1	4		6.63517	6.69766	6.65535	6.61765	6.6907	6.46597	6.70044	6.68229	6.63372
	0.768725	-0.21236	P35573	Glycogen debranching enzyme OS	AGL	Color2 [DarkGray]	1	4		6.6907	6.82146	6.65964	6.54844	6.69349	6.29278	6.68089	6.77083	6.57289
	0.412357	-0.07697	P45974	Ubiquitin carboxyl-terminal hydrolase 5 OS	USP5	Color2 [DarkGray]	1	4		6.62205	6.71699	6.6907	6.6279	6.7115	6.45943	6.67101	6.62352	6.65535
	0.031551	-0.00448	Q10567	AP-1 complex subunit beta-1 OS	AP1B1	Color2 [DarkGray]	1	4		6.67807	6.61912	6.62498	6.71699	6.62644	6.56529	6.67242	6.71836	6.56224
	0.333638	-0.06835	O75874	Isocitrate dehydrogenase [NADP] cytoplasmic OS	IDH1	Color2 [DarkGray]	1	4		6.68229	6.67384	6.69905	6.64818	6.74416	6.45779	6.64961	6.58195	6.63807
	0.302405	-0.04507	P11216	Glycogen phosphorylase, brain form OS	PYGB	Color2 [DarkGray]	1	4		6.6453	6.71973	6.58195	6.65105	6.64818	6.51254	6.66534	6.69209	6.66818
	0.16376	-0.03438	Q9BXJ9	N-alpha-acetyltransferase 15, NatA auxiliary subunit OS	NAA15	Color2 [DarkGray]	1	4		6.61176	6.73877	6.6453	6.64097	6.74551	6.50621	6.64097	6.68089	6.56834
	0.101057	-0.0252	P17987	T-complex protein 1 subunit alpha OS	TCP1	Color2 [DarkGray]	1	4		6.60585	6.66818	6.67101	6.62644	6.77215	6.47086	6.62644	6.71699	6.61618
	1.31226	0.377055	P48634	Protein PRRC2A OS	PRRC2A	Color2 [DarkGray]	1	4		6.55305	6.43796	6.35403	6.99435	6.89239	6.58946	6.67666	6.58946	6.59096
	0.148116	0.022046	P50454	Serpin H1 OS	SERPINH1	Color2 [DarkGray]	1	4		6.70598	6.56986	6.67384	6.66676	6.61029	6.73877	6.65678	6.57592	6.58496
	0.034252	0.005222	Q63HN8	E3 ubiquitin-protein ligase RNF213 OS	RNF213	Color2 [DarkGray]	1	4		6.69488	6.62936	6.59096	6.70736	6.65821	6.56529	6.6865	6.63663	6.61912
	0.1518	-0.02706	Q9Y4W6	AFG3-like protein 2 OS	AFG3L2	Color2 [DarkGray]	1	4		6.73471	6.64674	6.65535	6.64674	6.54998	6.75889	6.61176	6.59694	6.58045
	0.026386	-0.03773	P13645	Keratin, type I cytoskeletal 10 OS	KRT10	Color2 [DarkGray]	1	4		6.7866	5.97957	5.87036	5.55459	6.09592	6.87283	5.66676	8.32012	6.02237
	0.371157	0.130255	Q92576	PHD finger protein 3 OS	PHF3	Color2 [DarkGray]	1	4		6.81762	6.3505	6.48059	6.75622	6.59395	6.6893	6.78267	6.56986	6.6907
	0.074816	0.013647	A0MZ66	Shootin-1 OS	SHTN1	Color2 [DarkGray]	1	4		6.52356	6.67101	6.64097	6.6907	6.53761	6.64818	6.65964	6.66959	6.73877
	0.29472	-0.05466	Q05639	Elongation factor 1-alpha 2 OS	EEF1A2	Color2 [DarkGray]	1	4		6.58646	6.75889	6.67525	6.61765	6.71699	6.52199	6.60437	6.66818	6.62936
	0.007018	0.006617	P39023	60S ribosomal protein L3 OS	RPL3	Color2 [DarkGray]	1	4		6.06178	6.9507	6.79181	6.35931	6.86047	6.60437	6.27612	6.76951	6.86295
	0.222393	-0.04591	Q8TCS8	Polyribonucleotide nucleotidyltransferase 1, mitochondrial OS	PNPT1	Color2 [DarkGray]	1	4		6.70044	6.62644	6.77873	6.59842	6.57894	6.79051	6.60288	6.54535	6.55152
	0.243448	-0.01895	O00443	Phosphatidylinositol 4-phosphate 3-kinase C2 domain-containing subunit alpha OS	PIK3C2A	Color2 [DarkGray]	1	4		6.65392	6.65249	6.63517	6.65249	6.56834	6.66391	6.64961	6.66249	6.65535
	0.009136	-0.00198	O14981	TATA-binding protein-associated factor 172 OS	BTAF1	Color2 [DarkGray]	1	4		6.56529	6.68089	6.67807	6.70736	6.69209	6.51885	6.67242	6.6879	6.58045
	0.031924	0.006329	P68032	Actin, alpha cardiac muscle 1 OS	ACTC1	Color2 [DarkGray]	1	4		6.63663	6.57894	6.70183	6.62498	6.55919	6.75221	6.50621	6.73471	6.67948
	0.115146	-0.0413	Q06124	Tyrosine-protein phosphatase non-receptor type 11 OS	PTPN11	Color2 [DarkGray]	1	4		6.63663	6.70736	6.61765	6.70321	6.77347	6.36107	6.71012	6.64961	6.59694
	1.29816	0.100881	Q5SW79	Centrosomal protein of 170 kDa OS	CEP170	Color2 [DarkGray]	1	4		6.60733	6.57592	6.56834	6.74953	6.63227	6.67242	6.63227	6.58496	6.75756
	0.502721	0.069562	O75150	E3 ubiquitin-protein ligase BRE1B OS	RNF40	Color2 [DarkGray]	1	4		6.66676	6.55919	6.50144	6.68229	6.68089	6.57289	6.74416	6.67666	6.69209
	0.173394	-0.03081	P49915	GMP synthase [glutamine-hydrolyzing] OS	GMPS	Color2 [DarkGray]	1	4		6.60733	6.64818	6.67242	6.62644	6.71562	6.49345	6.63663	6.72247	6.65821
	0.084944	-0.01814	Q9Y263	Phospholipase A-2-activating protein OS	PLAA	Color2 [DarkGray]	1	4		6.62936	6.66391	6.60733	6.66107	6.71425	6.47086	6.66818	6.67525	6.6907
	0.108622	-0.03142	Q99798	Aconitate hydratase, mitochondrial OS	ACO2	Color2 [DarkGray]	1	4		6.7879	6.54535	6.70183	6.62205	6.52826	6.79051	6.62936	6.56986	6.59395
	0.179832	0.064304	P67936	Tropomyosin alpha-4 chain OS	TPM4	Color2 [DarkGray]	1	4		6.48543	6.72656	6.56529	6.56224	6.52042	6.88753	6.59991	6.64241	6.75622
	0.135571	0.039739	Q9BXP5	Serrate RNA effector molecule homolog OS	SRRT	Color2 [DarkGray]	1	4		6.60585	6.73606	6.5267	6.63517	6.52356	6.82909	6.63081	6.59842	6.68229
	2.22001	0.10155	P61978	Heterogeneous nuclear ribonucleoprotein K OS	HNRNPK	Color2 [DarkGray]	1	4		6.63227	6.58796	6.59544	6.7252	6.71425	6.68089	6.65821	6.59991	6.59246
	0.485019	-0.06284	O14802	DNA-directed RNA polymerase III subunit RPC1 OS	POLR3A	Color2 [DarkGray]	1	4		6.63081	6.6893	6.69209	6.65105	6.66959	6.50303	6.72383	6.65249	6.57137
	0.301198	0.056727	O15078	Centrosomal protein of 290 kDa OS	CEP290	Color2 [DarkGray]	1	4		6.70183	6.50303	6.55459	6.732	6.63081	6.56682	6.824	6.64674	6.60881
	1.62014	0.171415	Q14126	Desmoglein-2 OS	DSG2	Color2 [DarkGray]	1	4		6.50779	6.59544	6.58195	6.7252	6.66818	6.80607	6.56682	6.69488	6.62498
	0.367452	-0.04993	P04843	Dolichyl-diphosphooligosaccharide--protein glycosyltransferase subunit 1 OS	RPN1	Color2 [DarkGray]	1	4		6.70736	6.59246	6.75355	6.58796	6.62352	6.69209	6.60733	6.62352	6.59694
	0.482417	0.140757	Q9Y2W1	Thyroid hormone receptor-associated protein 3 OS	THRAP3	Color2 [DarkGray]	1	4		6.61765	6.55305	6.55612	6.62644	6.55919	6.96347	6.62936	6.46924	6.76022
	0.693987	0.068762	O95425	Supervillin OS	SVIL	Color2 [DarkGray]	1	4		6.6279	6.52982	6.67101	6.70874	6.64961	6.67666	6.65821	6.59544	6.66818
	0.147348	0.014526	Q9Y6Y8	SEC23-interacting protein OS	SEC23IP	Color2 [DarkGray]	1	4		6.61029	6.66959	6.56377	6.63663	6.59096	6.65964	6.68089	6.63952	6.73742
	0.529741	-0.07243	P41250	Glycine--tRNA ligase OS	GARS1	Color2 [DarkGray]	1	4		6.61471	6.76421	6.62352	6.66249	6.58195	6.54071	6.67384	6.66818	6.65392
	0.169445	-0.03726	Q8N766	ER membrane protein complex subunit 1 OS	EMC1	Color2 [DarkGray]	1	4		6.6879	6.62644	6.72928	6.57894	6.55459	6.79831	6.63081	6.56529	6.60437
	0.337499	-0.0269	O43149	Zinc finger ZZ-type and EF-hand domain-containing protein 1 OS	ZZEF1	Color2 [DarkGray]	1	4		6.6279	6.67948	6.66107	6.6837	6.62059	6.58346	6.62498	6.64961	6.66107
	0.306467	-0.03459	O94906	Pre-mRNA-processing factor 6 OS	PRPF6	Color2 [DarkGray]	1	4		6.67948	6.60437	6.72656	6.61176	6.6014	6.69349	6.63517	6.60585	6.63081
	0.133868	0.02096	Q9UHB9	Signal recognition particle subunit SRP68 OS	SRP68	Color2 [DarkGray]	1	4		6.60585	6.70044	6.61471	6.66818	6.74282	6.57289	6.64818	6.59842	6.63517
	0.862073	0.189193	Q6Y7W6	GRB10-interacting GYF protein 2 OS	GIGYF2	Color2 [DarkGray]	1	4		6.58796	6.51096	6.54844	6.79831	6.87283	6.5438	6.63081	6.6907	6.56682
	0.248333	-0.0164	Q9H2M9	Rab3 GTPase-activating protein non-catalytic subunit OS	RAB3GAP2	Color2 [DarkGray]	1	4		6.62498	6.7046	6.63517	6.62352	6.64386	6.64818	6.64961	6.62644	6.63807
	0.496459	0.100914	Q14247	Src substrate cortactin OS	CTTN	Color2 [DarkGray]	1	4		6.56072	6.59395	6.58346	6.78136	6.75489	6.50462	6.62498	6.71699	6.64818
	0.770513	-0.06757	P14735	Insulin-degrading enzyme OS	IDE	Color2 [DarkGray]	1	4		6.67666	6.7046	6.66107	6.6279	6.67101	6.54071	6.66107	6.62205	6.62059
	0.301439	-0.03413	O00232	26S proteasome non-ATPase regulatory subunit 12 OS	PSMD12	Color2 [DarkGray]	1	4		6.59395	6.74819	6.63952	6.62644	6.61765	6.63517	6.65678	6.62059	6.65249
	0.379879	-0.05997	P05198	Eukaryotic translation initiation factor 2 subunit 1 OS	EIF2S1	Color2 [DarkGray]	1	4		6.65105	6.71973	6.63227	6.58496	6.72247	6.5157	6.67807	6.67384	6.60585
	0.021865	-0.00479	Q9NSE4	Isoleucine--tRNA ligase, mitochondrial OS	IARS2	Color2 [DarkGray]	1	4		6.74685	6.54226	6.71425	6.64386	6.61176	6.73336	6.66107	6.62205	6.50144
	0.016228	-0.004	Q9BVJ6	U3 small nucleolar RNA-associated protein 14 homolog A OS	UTP14A	Color2 [DarkGray]	1	4		6.59842	6.54071	6.80864	6.65964	6.64241	6.63372	6.57894	6.60733	6.70874
	0.15191	-0.02204	P09960	Leukotriene A-4 hydrolase OS	LTA4H	Color2 [DarkGray]	1	4		6.64674	6.67525	6.63663	6.65964	6.7046	6.52826	6.65821	6.66676	6.61176
	0.208728	-0.06969	Q9H6T3	RNA polymerase II-associated protein 3 OS	RPAP3	Color2 [DarkGray]	1	4		6.56986	6.63227	6.76951	6.69766	6.70736	6.35755	6.6453	6.66534	6.7115
	0.122768	-0.02764	P23921	Ribonucleoside-diphosphate reductase large subunit OS	RRM1	Color2 [DarkGray]	1	4		6.64386	6.67101	6.64097	6.66249	6.74282	6.46761	6.64097	6.6865	6.62352
	0.061787	0.007851	Q9Y3I0	RNA-splicing ligase RtcB homolog OS	RTCB	Color2 [DarkGray]	1	4		6.63807	6.65821	6.63372	6.67525	6.7115	6.56682	6.67101	6.6453	6.59246
	0.285122	-0.06092	Q3V6T2	Girdin OS	CCDC88A	Color2 [DarkGray]	1	4		6.67807	6.66107	6.58646	6.64241	6.68089	6.41954	6.72656	6.74416	6.62936
	0.106231	0.04719	Q96SN8	CDK5 regulatory subunit-associated protein 2 OS	CDK5RAP2	Color2 [DarkGray]	1	4		6.824	6.45615	6.36282	6.73336	6.58195	6.46924	6.90207	6.63807	6.73471
	0.105523	0.022934	P13796	Plastin-2 OS	LCP1	Color2 [DarkGray]	1	4		6.59395	6.74551	6.55765	6.66391	6.74282	6.55919	6.63807	6.65678	6.62498
	0.31735	0.025709	P33992	DNA replication licensing factor MCM5 OS	MCM5	Color2 [DarkGray]	1	4		6.66391	6.58195	6.61324	6.63952	6.60881	6.6879	6.7046	6.59991	6.6879
	1.22836	0.19675	Q96T58	Msx2-interacting protein OS	SPEN	Color2 [DarkGray]	1	4		6.56072	6.43296	6.60881	6.7761	6.62352	6.79312	6.63663	6.60437	6.72247
	0.064859	0.012048	Q9Y5K6	CD2-associated protein OS	CD2AP	Color2 [DarkGray]	1	4		6.52356	6.66534	6.6453	6.69766	6.63663	6.53605	6.64961	6.63517	6.7879
	0.089993	-0.00885	O43242	26S proteasome non-ATPase regulatory subunit 3 OS	PSMD3	Color2 [DarkGray]	1	4		6.60733	6.68229	6.62498	6.63517	6.67242	6.58045	6.6907	6.65249	6.6453
	0.353768	-0.05798	Q13459	Unconventional myosin-IXb OS	MYO9B	Color2 [DarkGray]	1	4		6.6837	6.67384	6.64386	6.71836	6.62205	6.48704	6.66676	6.62498	6.66249
	0.487925	0.034622	O95248	Myotubularin-related protein 5 OS	SBF1	Color2 [DarkGray]	1	4		6.66534	6.59991	6.58195	6.64386	6.62352	6.6837	6.67807	6.61471	6.70044
	1.06872	0.245041	Q8NE71	ATP-binding cassette sub-family F member 1 OS	ABCF1	Color2 [DarkGray]	1	4		6.40088	6.7115	6.5157	6.79442	6.88509	6.6837	6.60288	6.52356	6.61618
	0.031349	0.012015	P55084	Trifunctional enzyme subunit beta, mitochondrial OS	HADHB	Color2 [DarkGray]	1	4		6.67807	6.58045	6.71012	6.55765	6.53294	6.91409	6.62352	6.60437	6.55152
	0.380176	-0.07335	Q02241	Kinesin-like protein KIF23 OS	KIF23	Color2 [DarkGray]	1	4		6.76288	6.5157	6.61912	6.60288	6.59096	6.48382	6.74953	6.74147	6.70044
	0.108341	0.015479	Q92538	Golgi-specific brefeldin A-resistance guanine nucleotide exchange factor 1 OS	GBF1	Color2 [DarkGray]	1	4		6.65821	6.62205	6.6014	6.69905	6.6837	6.54535	6.71425	6.64097	6.62059
	0.305394	-0.06575	P48147	Prolyl endopeptidase OS	PREP	Color2 [DarkGray]	1	4		6.64386	6.6893	6.63081	6.6279	6.71425	6.42459	6.68229	6.73606	6.62205
	0.080226	-0.01386	Q5SRE5	Nucleoporin NUP188 OS	NUP188	Color2 [DarkGray]	1	4		6.74012	6.5345	6.67384	6.64818	6.62498	6.63372	6.69488	6.64961	6.58496
	0.003498	0.001207	Q96Q89	Kinesin-like protein KIF20B OS	KIF20B	Color2 [DarkGray]	1	4		6.75355	6.5157	6.61765	6.65535	6.46434	6.77083	6.73064	6.64097	6.61618
	0.122821	-0.01483	P38606	V-type proton ATPase catalytic subunit A OS	ATP6V1A	Color2 [DarkGray]	1	4		6.60288	6.7115	6.63807	6.67384	6.65821	6.57592	6.62498	6.66534	6.64097
	0.019486	-0.00533	Q8IX01	SURP and G-patch domain-containing protein 2 OS	SUGP2	Color2 [DarkGray]	1	4		6.80478	6.50462	6.63517	6.63081	6.60288	6.69488	6.69627	6.5744	6.63081
	0.176058	-0.03087	P62191	26S proteasome regulatory subunit 4 OS	PSMC1	Color2 [DarkGray]	1	4		6.53761	6.69627	6.7211	6.6453	6.66249	6.55459	6.64386	6.64818	6.67525
	0.240166	-0.03154	Q12756	Kinesin-like protein KIF1A OS	KIF1A	Color2 [DarkGray]	1	4		6.63807	6.67807	6.62352	6.65535	6.67242	6.51728	6.6865	6.63081	6.6851
	1.23223	-0.05263	Q8N163	Cell cycle and apoptosis regulator protein 2 OS	CCAR2	Color2 [DarkGray]	1	4		6.67101	6.6837	6.64961	6.58496	6.6453	6.61618	6.66959	6.63807	6.63227
	0.080798	-0.03241	P04075	Fructose-bisphosphate aldolase A OS	ALDOA	Color2 [DarkGray]	1	4		6.59246	6.61176	6.76022	6.65535	6.83162	6.38025	6.61324	6.71425	6.59246
	0.117603	0.018692	P52948	Nuclear pore complex protein Nup98-Nup96 OS	NUP98	Color2 [DarkGray]	1	4		6.65535	6.61471	6.61471	6.65249	6.5469	6.74147	6.64818	6.6865	6.62644
	0.340369	0.062437	O75179	Ankyrin repeat domain-containing protein 17 OS	ANKRD17	Color2 [DarkGray]	1	4		6.62644	6.53761	6.5267	6.76155	6.58045	6.53605	6.75756	6.60288	6.83036
	0.109778	0.086405	P11940	Polyadenylate-binding protein 1 OS	PABPC1	Color2 [DarkGray]	1	4		6.58946	6.78398	6.36457	6.78529	7.04002	6.17193	6.81762	6.45121	6.59544
	0.261125	-0.03602	Q15477	Helicase SKI2W OS	SKIV2L	Color2 [DarkGray]	1	4		6.65535	6.70044	6.58796	6.65249	6.65964	6.52356	6.72383	6.5744	6.7046
	0.136632	-0.04546	O60763	General vesicular transport factor p115 OS	USO1	Color2 [DarkGray]	1	4		6.67807	6.61471	6.74012	6.75355	6.74551	6.39746	6.60288	6.6837	6.54226
	0.54772	-0.06082	Q9H6S0	3'-5' RNA helicase YTHDC2 OS	YTHDC2	Color2 [DarkGray]	1	4		6.63372	6.64818	6.69905	6.58045	6.6851	6.53294	6.69209	6.6893	6.62352
	0.595327	0.093946	Q9UHX1	Poly(U)-binding-splicing factor PUF60 OS	PUF60	Color2 [DarkGray]	1	4		6.53138	6.74685	6.56377	6.74685	6.67101	6.70598	6.57894	6.65392	6.57894
	0.167106	0.028496	O14776	Transcription elongation regulator 1 OS	TCERG1	Color2 [DarkGray]	1	4		6.56682	6.68089	6.66391	6.64961	6.58195	6.76553	6.61765	6.64097	6.61765
	0.062488	0.007049	Q13136	Liprin-alpha-1 OS	PPFIA1	Color2 [DarkGray]	1	4		6.64674	6.62059	6.59395	6.69905	6.59991	6.58346	6.74685	6.6279	6.66818
	0.210851	-0.03612	Q9NVI7	ATPase family AAA domain-containing protein 3A OS	ATAD3A	Color2 [DarkGray]	1	4		6.71562	6.64097	6.68229	6.61765	6.54998	6.76288	6.6453	6.59395	6.57289
	0.62057	0.172694	Q14676	Mediator of DNA damage checkpoint protein 1 OS	MDC1	Color2 [DarkGray]	1	4		6.77347	6.42459	6.47735	6.81121	6.60881	6.77347	6.67384	6.59246	6.61029
	1.22656	0.183609	Q8WYP5	Protein ELYS OS	AHCTF1	Color2 [DarkGray]	1	4		6.56377	6.45451	6.60881	6.76421	6.62059	6.79312	6.70598	6.60437	6.65249
	0.309532	0.138743	Q9C0C2	182 kDa tankyrase-1-binding protein OS	TNKS1BP1	Color2 [DarkGray]	1	4		6.7115	6.43962	6.42962	6.78921	6.85549	6.35226	6.732	6.71699	6.6837
	0.335144	-0.0441	P51531	Probable global transcription activator SNF2L2 OS	SMARCA2	Color2 [DarkGray]	1	4		6.67807	6.6014	6.66391	6.69349	6.52513	6.59246	6.73606	6.60585	6.6865
	0.179298	-0.01639	P11498	Pyruvate carboxylase, mitochondrial OS	PC	Color2 [DarkGray]	1	4		6.70044	6.6014	6.67242	6.61176	6.63807	6.67525	6.6865	6.63227	6.57137
	0.174029	0.114185	Q6PKG0	La-related protein 1 OS	LARP1	Color2 [DarkGray]	1	4		6.12309	6.87283	6.70598	6.48382	6.81378	6.74685	6.3147	6.66534	6.88509
	0.058988	-0.02437	Q9UNX4	WD repeat-containing protein 3 OS	WDR3	Color2 [DarkGray]	1	4		6.47735	6.64386	6.7761	6.42962	6.5744	6.82018	6.49665	6.71012	6.80349
	0.268205	-0.07818	P08243	Asparagine synthetase [glutamine-hydrolyzing] OS	ASNS	Color2 [DarkGray]	1	4		6.55765	6.79051	6.6453	6.62059	6.73064	6.40769	6.62498	6.70183	6.6837
	0.126931	-0.03327	P52732	Kinesin-like protein KIF11 OS	KIF11	Color2 [DarkGray]	1	4		6.65105	6.66818	6.47735	6.65249	6.62644	6.41785	6.8009	6.77083	6.6879
	0.075725	-0.01752	P17858	ATP-dependent 6-phosphofructokinase, liver type OS	PFKL	Color2 [DarkGray]	1	4		6.62352	6.63952	6.65249	6.65821	6.73877	6.46597	6.67101	6.6907	6.63952
	0.519397	-0.05305	Q9UDY2	Tight junction protein ZO-2 OS	TJP2	Color2 [DarkGray]	1	4		6.69488	6.7046	6.58496	6.59395	6.57743	6.65392	6.67807	6.61765	6.68089
	0.149325	-0.04439	Q96F07	Cytoplasmic FMR1-interacting protein 2 OS	CYFIP2	Color2 [DarkGray]	1	4		6.77083	6.56682	6.58195	6.7211	6.64241	6.42291	6.73606	6.72383	6.59694
	0.069467	0.017872	O94874	E3 UFM1-protein ligase 1 OS	UFL1	Color2 [DarkGray]	1	4		6.68089	6.62498	6.67242	6.63952	6.5469	6.84549	6.62352	6.5744	6.56224
	0.256624	-0.03162	Q14974	Importin subunit beta-1 OS	KPNB1	Color2 [DarkGray]	1	4		6.6453	6.64241	6.71012	6.61324	6.71836	6.57137	6.6453	6.70598	6.53138
	0.463831	-0.08256	P00367	Glutamate dehydrogenase 1, mitochondrial OS	GLUD1	Color2 [DarkGray]	1	4		6.67666	6.61471	6.81762	6.54535	6.60585	6.71012	6.58496	6.57743	6.63952
	0.265946	-0.05843	P49748	Very long-chain specific acyl-CoA dehydrogenase, mitochondrial OS	ACADVL	Color2 [DarkGray]	1	4		6.72247	6.61912	6.76155	6.61324	6.5267	6.7879	6.62498	6.56682	6.5469
	0.129082	-0.02582	Q13451	Peptidyl-prolyl cis-trans isomerase FKBP5 OS	FKBP5	Color2 [DarkGray]	1	4		6.56224	6.75756	6.58946	6.56682	6.57289	6.69209	6.64961	6.65964	6.72928
	0.742229	-0.08425	Q9ULW0	Targeting protein for Xklp2 OS	TPX2	Color2 [DarkGray]	1	4		6.72792	6.64818	6.61618	6.63372	6.50144	6.60437	6.77873	6.59395	6.67242
	0.012617	-0.02371	P08133	Annexin A6 OS	ANXA6	Color2 [DarkGray]	1	4		6.47249	7.2114	5.88753	6.42794	7.38025	5.69209	6.27426	7.20555	6.21723
	1.34777	-0.1156	P08183	ATP-dependent translocase ABCB1 OS	ABCB1	Color2 [DarkGray]	1	4		6.74416	6.69209	6.74012	6.5438	6.61618	6.66959	6.55459	6.64097	6.57894
	0.125216	-0.02504	P43304	Glycerol-3-phosphate dehydrogenase, mitochondrial OS	GPD2	Color2 [DarkGray]	1	4		6.69905	6.57289	6.79831	6.66249	6.60881	6.72383	6.61618	6.5438	6.54844
	0.234645	0.042397	Q9Y266	Nuclear migration protein nudC OS	NUDC	Color2 [DarkGray]	1	4		6.56682	6.74282	6.55765	6.61176	6.6453	6.73742	6.59842	6.59694	6.7211
	0.000403	-5.74e-05	P54136	Arginine--tRNA ligase, cytoplasmic OS	RARS1	Color2 [DarkGray]	1	4		6.64097	6.68089	6.55459	6.66676	6.63663	6.57289	6.71425	6.66107	6.65964
	0.410611	-0.05634	P33981	Dual specificity protein kinase TTK OS	TTK	Color2 [DarkGray]	1	4		6.5744	6.74551	6.67807	6.62352	6.65392	6.55152	6.63517	6.67666	6.64674
	0.741997	0.079326	Q14C86	GTPase-activating protein and VPS9 domain-containing protein 1 OS	GAPVD1	Color2 [DarkGray]	1	4		6.56986	6.69627	6.55459	6.70598	6.64674	6.70598	6.65105	6.64818	6.60585
	0.074388	-0.01991	O15031	Plexin-B2 OS	PLXNB2	Color2 [DarkGray]	1	4		6.78921	6.52826	6.76553	6.73336	6.58946	6.70044	6.63952	6.50938	6.50462
	0.065908	-0.01397	Q96RL7	Vacuolar protein sorting-associated protein 13A OS	VPS13A	Color2 [DarkGray]	1	4		6.70736	6.58195	6.69627	6.63081	6.54998	6.76288	6.68089	6.61912	6.55152
	0.548901	0.311203	Q12906	Interleukin enhancer-binding factor 3 OS	ILF3	Color2 [DarkGray]	1	4		6.37851	6.80478	6.30743	6.96924	7.03892	6.41616	6.824	6.32733	6.49345
	0.47282	-0.05464	Q8NI27	THO complex subunit 2 OS	THOC2	Color2 [DarkGray]	1	4		6.71562	6.65392	6.74819	6.61324	6.60585	6.73471	6.6279	6.49345	6.58346
	0.717988	-0.07034	O00159	Unconventional myosin-Ic OS	MYO1C	Color2 [DarkGray]	1	4		6.72928	6.63372	6.70736	6.55152	6.65821	6.64961	6.65392	6.59694	6.60733
	0.006724	-0.00185	O95202	Mitochondrial proton/calcium exchanger protein OS	LETM1	Color2 [DarkGray]	1	4		6.66818	6.60585	6.69905	6.56986	6.56986	6.82782	6.60288	6.54998	6.67948
	0.129647	0.027806	Q96AE4	Far upstream element-binding protein 1 OS	FUBP1	Color2 [DarkGray]	1	4		6.5267	6.65964	6.69766	6.70598	6.72383	6.53761	6.63663	6.64386	6.64674
	0.091169	0.025631	P24752	Acetyl-CoA acetyltransferase, mitochondrial OS	ACAT1	Color2 [DarkGray]	1	4		6.75622	6.51728	6.69627	6.71425	6.54844	6.78398	6.64241	6.59246	6.51412
	0.19447	-0.05716	Q13509	Tubulin beta-3 chain OS	TUBB3	Color2 [DarkGray]	1	4		6.64818	6.65392	6.67525	6.58195	6.80607	6.41785	6.69209	6.65964	6.63081
	0.448169	-0.05572	Q01518	Adenylyl cyclase-associated protein 1 OS	CAP1	Color2 [DarkGray]	1	4		6.64386	6.73336	6.61029	6.67384	6.60733	6.53916	6.66391	6.66391	6.65105
	0.034893	0.002811	Q92620	Pre-mRNA-splicing factor ATP-dependent RNA helicase PRP16 OS	DHX38	Color2 [DarkGray]	1	4		6.64961	6.62498	6.6879	6.6453	6.62936	6.69627	6.61765	6.59246	6.64961
	0.273324	0.065752	Q8IWZ3	Ankyrin repeat and KH domain-containing protein 1 OS	ANKHD1	Color2 [DarkGray]	1	4		6.57137	6.58195	6.56072	6.73742	6.72928	6.4446	6.79181	6.64818	6.69488
	0.055827	0.028709	P35749	Myosin-11 OS	MYH11	Color2 [DarkGray]	1	4		6.63081	6.75355	6.30378	6.5469	6.81121	6.41616	6.74685	6.58646	6.89966
	0.211626	-0.08237	O00425	Insulin-like growth factor 2 mRNA-binding protein 3 OS	IGF2BP3	Color2 [DarkGray]	1	4		6.43129	6.84549	6.76951	6.52826	6.76155	6.50938	6.53916	6.59694	6.75355
	1.62387	-0.10771	Q96Q15	Serine/threonine-protein kinase SMG1 OS	SMG1	Color2 [DarkGray]	1	4		6.66959	6.73336	6.66959	6.61176	6.59694	6.54071	6.6453	6.60585	6.71425
	0.344856	0.258741	P14866	Heterogeneous nuclear ribonucleoprotein L OS	HNRNPL	Color2 [DarkGray]	1	4		5.99548	6.74416	6.77083	6.42962	7.0433	6.81378	6.21335	6.78921	6.70736
	0.508911	-0.08529	Q14195	Dihydropyrimidinase-related protein 3 OS	DPYSL3	Color2 [DarkGray]	1	4		6.65249	6.70736	6.68229	6.67948	6.65392	6.45286	6.64386	6.64674	6.65964
	0.066112	-0.01551	Q9H0B6	Kinesin light chain 2 OS	KLC2	Color2 [DarkGray]	1	4		6.58346	6.6837	6.64674	6.66534	6.72792	6.47411	6.65105	6.71012	6.63807
	2.79854	0.178758	Q9UHB6	LIM domain and actin-binding protein 1 OS	LIMA1	Color2 [DarkGray]	1	4		6.52356	6.53761	6.56224	6.71836	6.75622	6.6851	6.63663	6.6837	6.67242
	0.599324	-0.07835	Q9UPU5	Ubiquitin carboxyl-terminal hydrolase 24 OS	USP24	Color2 [DarkGray]	1	4		6.65678	6.72383	6.62936	6.66249	6.62059	6.49185	6.6879	6.71562	6.59246
	0.076711	0.013501	Q9NRL2	Bromodomain adjacent to zinc finger domain protein 1A OS	BAZ1A	Color2 [DarkGray]	1	4		6.67384	6.56682	6.73606	6.6837	6.60288	6.73064	6.61029	6.59842	6.57894
	0.452209	-0.02591	P56192	Methionine--tRNA ligase, cytoplasmic OS	MARS1	Color2 [DarkGray]	1	4		6.64386	6.66107	6.65821	6.66818	6.63227	6.58496	6.66534	6.73606	6.53761
	0.422079	0.236647	P09651	Heterogeneous nuclear ribonucleoprotein A1 OS	HNRNPA1	Color2 [DarkGray]	1	4		6.40259	6.66959	6.5744	6.62498	6.49985	7.2317	6.43962	6.55459	6.61471
	0.455629	-0.09037	P49589	Cysteine--tRNA ligase, cytoplasmic OS	CARS1	Color2 [DarkGray]	1	4		6.5744	6.75889	6.6851	6.66818	6.6279	6.45121	6.63663	6.70321	6.66676
	0.070325	0.026229	Q8TEM1	Nuclear pore membrane glycoprotein 210 OS	NUP210	Color2 [DarkGray]	1	4		6.8392	6.43463	6.55612	6.60881	6.56377	6.73606	6.7761	6.61324	6.62352
	0.189301	-0.05392	Q5JTZ9	Alanine--tRNA ligase, mitochondrial OS	AARS2	Color2 [DarkGray]	1	4		6.84046	6.52356	6.72383	6.63081	6.54844	6.74685	6.67384	6.51412	6.55612
	0.617626	-0.40822	P34931	Heat shock 70 kDa protein 1-like OS	HSPA1L	Color2 [DarkGray]	1	4		6.77742	6.75489	6.95768	6.74147	6.68089	5.84298	6.92363	6.46434	6.34518
	0.309795	-0.05572	P04844	Dolichyl-diphosphooligosaccharide--protein glycosyltransferase subunit 2 OS	RPN2	Color2 [DarkGray]	1	4		6.70736	6.59246	6.76553	6.56682	6.59395	6.73742	6.61765	6.62936	6.56682
	0.20272	0.029888	P57740	Nuclear pore complex protein Nup107 OS	NUP107	Color2 [DarkGray]	1	4		6.67948	6.57137	6.63227	6.64818	6.58045	6.74416	6.65392	6.65105	6.62644
	0.180758	0.045485	Q14160	Protein scribble homolog OS	SCRIB	Color2 [DarkGray]	1	4		6.76553	6.44128	6.65535	6.65249	6.65964	6.6865	6.6865	6.58796	6.63807
	0.447321	-0.12715	P29401	Transketolase OS	TKT	Color2 [DarkGray]	1	4		6.58496	6.78398	6.67525	6.57592	6.72928	6.35755	6.62936	6.75087	6.66249
	0.11603	-0.03367	O15067	Phosphoribosylformylglycinamidine synthase OS	PFAS	Color2 [DarkGray]	1	4		6.6865	6.64241	6.62498	6.66818	6.76686	6.41785	6.65964	6.66107	6.64241
	0.163172	-0.02919	Q9BUQ8	Probable ATP-dependent RNA helicase DDX23 OS	DDX23	Color2 [DarkGray]	1	4		6.66391	6.61029	6.75355	6.63952	6.55919	6.74147	6.60437	6.60585	6.60437
	0.013577	0.003229	Q13123	Protein Red OS	IK	Color2 [DarkGray]	1	4		6.62498	6.62936	6.7211	6.64097	6.54844	6.79572	6.62936	6.57894	6.61176
	0.109722	-0.05907	P51572	B-cell receptor-associated protein 31 OS	BCAP31	Color2 [DarkGray]	1	4		6.71836	6.68089	6.63663	6.49985	6.36107	6.99774	6.55612	6.53761	6.71562
	0.426958	-0.03828	O95782	AP-2 complex subunit alpha-1 OS	AP2A1	Color2 [DarkGray]	1	4		6.73064	6.61765	6.63227	6.61912	6.64818	6.59842	6.7115	6.60437	6.62644
	0.508109	0.059802	P07195	L-lactate dehydrogenase B chain OS	LDHB	Color2 [DarkGray]	1	4		6.57289	6.71425	6.56834	6.64097	6.70321	6.6907	6.61618	6.6851	6.59544
	0.441368	0.039857	O14617	AP-3 complex subunit delta-1 OS	AP3D1	Color2 [DarkGray]	1	4		6.62059	6.61912	6.62936	6.65821	6.732	6.59842	6.7046	6.56986	6.65535
	0.436695	0.057938	Q9BQS8	FYVE and coiled-coil domain-containing protein 1 OS	FYCO1	Color2 [DarkGray]	1	4		6.60288	6.55459	6.72247	6.63517	6.72928	6.6893	6.58496	6.61765	6.64818
	0.025859	0.004948	Q7L7X3	Serine/threonine-protein kinase TAO1 OS	TAOK1	Color2 [DarkGray]	1	4		6.62644	6.732	6.5744	6.69627	6.56072	6.6907	6.58796	6.69627	6.61912
	0.226084	-0.03466	O75962	Triple functional domain protein OS	TRIO	Color2 [DarkGray]	1	4		6.66534	6.67384	6.56834	6.69488	6.58195	6.5267	6.7866	6.60881	6.67101
	0.1395	-0.0286	Q96K76	Ubiquitin carboxyl-terminal hydrolase 47 OS	USP47	Color2 [DarkGray]	1	4		6.64241	6.65392	6.64674	6.73336	6.64818	6.47573	6.66959	6.66391	6.64674
	0.126402	0.090482	Q13310	Polyadenylate-binding protein 4 OS	PABPC4	Color2 [DarkGray]	1	4		6.38716	6.81762	6.54535	6.73064	7.04111	6.24983	6.66818	6.59694	6.60881
	0.099392	0.02109	O75475	PC4 and SFRS1-interacting protein OS	PSIP1	Color2 [DarkGray]	1	4		6.65249	6.65249	6.69488	6.65105	6.58045	6.83162	6.56682	6.64241	6.50144
	0.370581	-0.02235	P50748	Kinetochore-associated protein 1 OS	KNTC1	Color2 [DarkGray]	1	4		6.66249	6.66249	6.61618	6.64097	6.64818	6.58496	6.67948	6.63807	6.66249
	0.033414	-0.00569	O94973	AP-2 complex subunit alpha-2 OS	AP2A2	Color2 [DarkGray]	1	4		6.69209	6.53761	6.67948	6.61765	6.6865	6.58796	6.70044	6.64241	6.64241
	0.149241	-0.02993	O94776	Metastasis-associated protein MTA2 OS	MTA2	Color2 [DarkGray]	1	4		6.71699	6.56224	6.67101	6.6453	6.70736	6.50779	6.67101	6.67666	6.62352
	0.086481	0.014093	Q06210	Glutamine--fructose-6-phosphate aminotransferase [isomerizing] 1 OS	GFPT1	Color2 [DarkGray]	1	4		6.56986	6.60733	6.69349	6.63952	6.71425	6.55919	6.65249	6.73606	6.61176
	0.060122	-0.01874	Q04917	14-3-3 protein eta OS	YWHAH	Color2 [DarkGray]	1	4		6.65821	6.72656	6.56834	6.57592	6.82273	6.49825	6.65964	6.67525	6.58346
	0.307899	-0.05883	P36871	Phosphoglucomutase-1 OS	PGM1	Color2 [DarkGray]	1	4		6.62644	6.69209	6.69209	6.71425	6.65392	6.46597	6.65249	6.69488	6.58646
	0.035072	0.005893	P46063	ATP-dependent DNA helicase Q1 OS	RECQL	Color2 [DarkGray]	1	4		6.58346	6.66818	6.63952	6.66249	6.70874	6.53761	6.64241	6.74147	6.60288
	0.314741	-0.06775	P12268	Inosine-5'-monophosphate dehydrogenase 2 OS	IMPDH2	Color2 [DarkGray]	1	4		6.71973	6.6907	6.52982	6.69209	6.57894	6.46597	6.78529	6.70874	6.59096
	0.32112	-0.0408	P15170	Eukaryotic peptide chain release factor GTP-binding subunit ERF3A OS	GSPT1	Color2 [DarkGray]	1	4		6.63372	6.65964	6.63517	6.6907	6.60288	6.51254	6.69905	6.67525	6.67666
	0.367776	-0.03778	Q13576	Ras GTPase-activating-like protein IQGAP2 OS	IQGAP2	Color2 [DarkGray]	1	4		6.70598	6.59544	6.71973	6.66107	6.60288	6.64386	6.70598	6.53294	6.61471
	0.04249	-0.01021	Q92888	Rho guanine nucleotide exchange factor 1 OS	ARHGEF1	Color2 [DarkGray]	1	4		6.59395	6.6453	6.69349	6.65964	6.75221	6.49025	6.61765	6.65678	6.67101
	0.233125	-0.01748	Q8WVM8	Sec1 family domain-containing protein 1 OS	SCFD1	Color2 [DarkGray]	1	4		6.69905	6.62205	6.7115	6.65392	6.64818	6.67807	6.63227	6.58346	6.55765
	0.043493	-0.00506	Q14566	DNA replication licensing factor MCM6 OS	MCM6	Color2 [DarkGray]	1	4		6.66249	6.61324	6.65964	6.6865	6.56834	6.66534	6.68229	6.63952	6.61324
	0.114597	0.038871	Q03701	CCAAT/enhancer-binding protein zeta OS	CEBPZ	Color2 [DarkGray]	1	4		6.70321	6.52356	6.62644	6.62059	6.48382	6.86542	6.67948	6.59991	6.65821
	0.213656	-0.08487	Q9NZI8	Insulin-like growth factor 2 mRNA-binding protein 1 OS	IGF2BP1	Color2 [DarkGray]	1	4		6.41785	6.81121	6.80478	6.50938	6.75889	6.51096	6.42291	6.7046	6.7761
	1.15264	0.073492	Q8IX12	Cell division cycle and apoptosis regulator protein 1 OS	CCAR1	Color2 [DarkGray]	1	4		6.6014	6.56682	6.60288	6.62936	6.64386	6.71836	6.72656	6.56529	6.72656
	0.104565	-0.02392	P40763	Signal transducer and activator of transcription 3 OS	STAT3	Color2 [DarkGray]	1	4		6.61471	6.68089	6.61912	6.67807	6.70874	6.45615	6.6893	6.66107	6.66959
	0.081952	-0.02338	P38919	Eukaryotic initiation factor 4A-III OS	EIF4A3	Color2 [DarkGray]	1	4		6.54535	6.71562	6.73606	6.48382	6.69488	6.74819	6.48864	6.67242	6.67948
	0.017424	-0.00694	P68366	Tubulin alpha-4A chain OS	TUBA4A	Color2 [DarkGray]	1	4		6.44956	6.8189	6.61618	6.64097	6.74551	6.47735	6.65821	6.67384	6.67666
	0.253727	-0.04129	Q16851	UTP--glucose-1-phosphate uridylyltransferase OS	UGP2	Color2 [DarkGray]	1	4		6.59991	6.74282	6.63517	6.63663	6.6907	6.5267	6.61618	6.7252	6.61029
	1.29577	-0.06619	O95373	Importin-7 OS	IPO7	Color2 [DarkGray]	1	4		6.67242	6.72656	6.66676	6.65105	6.61176	6.60437	6.61912	6.7252	6.50779
	0.078087	-0.01225	P26599	Polypyrimidine tract-binding protein 1 OS	PTBP1	Color2 [DarkGray]	1	4		6.64961	6.59395	6.74551	6.67807	6.6893	6.58496	6.63952	6.61324	6.59544
	0.05769	-0.0177	Q5M775	Cytospin-B OS	SPECC1	Color2 [DarkGray]	1	4		6.64961	6.66959	6.59096	6.61618	6.44128	6.7996	6.71425	6.61618	6.66959
	0.160246	-0.04564	O75592	E3 ubiquitin-protein ligase MYCBP2 OS	MYCBP2	Color2 [DarkGray]	1	4		6.74953	6.44791	6.75622	6.66959	6.58796	6.55919	6.73606	6.63517	6.62352
	0.102386	-0.0176	O43395	U4/U6 small nuclear ribonucleoprotein Prp3 OS	PRPF3	Color2 [DarkGray]	1	4		6.65535	6.59246	6.77479	6.69627	6.59544	6.67807	6.55919	6.65249	6.57743
	0.369062	-0.05259	P0DJD1	RANBP2-like and GRIP domain-containing protein 2 OS	RGPD2	Color2 [DarkGray]	1	4		6.35055	6.33431	6.34294	6.39221	6.29147	6.18636	6.41741	6.26538	6.35029
	0.355809	-0.08457	Q16658	Fascin OS	FSCN1	Color2 [DarkGray]	1	4		6.60733	6.77083	6.61471	6.62644	6.69488	6.41785	6.67525	6.64241	6.71836
	0.240948	0.032938	Q12955	Ankyrin-3 OS	ANK3	Color2 [DarkGray]	1	4		6.6879	6.53294	6.70044	6.67666	6.67384	6.66959	6.61324	6.66107	6.57137
	0.343176	-0.02867	Q13618	Cullin-3 OS	CUL3	Color2 [DarkGray]	1	4		6.64674	6.69627	6.63227	6.63227	6.67807	6.57894	6.63663	6.67807	6.61324
	0.210607	0.02259	P48444	Coatomer subunit delta OS	ARCN1	Color2 [DarkGray]	1	4		6.61029	6.6865	6.5438	6.63227	6.64674	6.62936	6.63372	6.7211	6.6851
	0.08739	0.016882	O75146	Huntingtin-interacting protein 1-related protein OS	HIP1R	Color2 [DarkGray]	1	4		6.67101	6.63952	6.51728	6.61029	6.54844	6.71973	6.71836	6.63227	6.72247
	0.158488	0.032159	Q96GQ7	Probable ATP-dependent RNA helicase DDX27 OS	DDX27	Color2 [DarkGray]	1	4		6.61471	6.58796	6.7252	6.63807	6.58796	6.79831	6.59096	6.59395	6.64097
	0.014405	0.001733	Q9Y2L1	Exosome complex exonuclease RRP44 OS	DIS3	Color2 [DarkGray]	1	4		6.58796	6.69766	6.6453	6.60437	6.6879	6.64386	6.59842	6.69627	6.62644
	0.055771	-0.01926	P18669	Phosphoglycerate mutase 1 OS	PGAM1	Color2 [DarkGray]	1	4		6.55612	6.69209	6.62498	6.67242	6.75756	6.38543	6.67384	6.75221	6.6453
	0.029923	-0.01197	P02751	Fibronectin OS	FN1	Color2 [DarkGray]	1	4		6.88996	6.43296	6.58346	6.62936	6.62936	6.61176	6.77347	6.62936	6.56682
	0.166641	0.030424	O75122	CLIP-associating protein 2 OS	CLASP2	Color2 [DarkGray]	1	4		6.63081	6.59842	6.67807	6.65105	6.78529	6.56224	6.61618	6.63952	6.62352
	0.259202	0.071222	Q9BUJ2	Heterogeneous nuclear ribonucleoprotein U-like protein 1 OS	HNRNPUL1	Color2 [DarkGray]	1	4		6.75622	6.58195	6.5157	6.66107	6.84424	6.56224	6.77083	6.63663	6.41278
	0.444908	-0.06171	O15061	Synemin OS	SYNM	Color2 [DarkGray]	1	4		6.66676	6.66676	6.63227	6.50938	6.70598	6.56529	6.72928	6.6865	6.61618
	0.487423	-0.23258	P46777	60S ribosomal protein L5 OS	RPL5	Color2 [DarkGray]	1	4		6.67666	6.7046	6.79312	6.64097	6.74819	6.08746	6.63517	6.76155	6.63372
	0.168365	-0.03085	P00338	L-lactate dehydrogenase A chain OS	LDHA	Color2 [DarkGray]	1	4		6.65392	6.7866	6.5744	6.69488	6.63952	6.58796	6.65249	6.732	6.4446
	0.16162	0.041809	Q03164	Histone-lysine N-methyltransferase 2A OS	KMT2A	Color2 [DarkGray]	1	4		6.72656	6.41278	6.67242	6.65964	6.64674	6.63081	6.77215	6.54535	6.69766
	0.563032	-0.18395	O75955	Flotillin-1 OS	FLOT1	Color2 [DarkGray]	1	4		6.83668	6.6014	6.72792	6.52356	6.32373	6.76686	6.69766	6.59096	6.66391
	0.145311	-0.02629	P04350	Tubulin beta-4A chain OS	TUBB4A	Color2 [DarkGray]	1	4		6.64241	6.55152	6.7046	6.69766	6.59842	6.52356	6.80219	6.70183	6.5469
	0.635879	-0.07154	Q15046	Lysine--tRNA ligase OS	KARS1	Color2 [DarkGray]	1	4		6.6837	6.66534	6.68089	6.64818	6.66249	6.50462	6.66249	6.69905	6.57894
	0.522455	0.126583	Q8IY81	pre-rRNA 2'-O-ribose RNA methyltransferase FTSJ3 OS	FTSJ3	Color2 [DarkGray]	1	4		6.48704	6.54071	6.69766	6.59694	6.63663	6.8716	6.56529	6.67101	6.69349
	0.148249	-0.02419	P08237	ATP-dependent 6-phosphofructokinase, muscle type OS	PFKM	Color2 [DarkGray]	1	4		6.64097	6.66107	6.61765	6.71287	6.62644	6.50779	6.66391	6.69209	6.66249
	0.12249	0.020668	Q9UQ80	Proliferation-associated protein 2G4 OS	PA2G4	Color2 [DarkGray]	1	4		6.56377	6.7115	6.61618	6.65249	6.72656	6.5744	6.64818	6.62644	6.66818
	0.070231	0.03307	P23396	40S ribosomal protein S3 OS	RPS3	Color2 [DarkGray]	1	4		6.32373	6.83668	6.65535	6.50303	6.70183	6.71012	6.47086	6.77479	6.74416
	0.184197	-0.06197	Q14254	Flotillin-2 OS	FLOT2	Color2 [DarkGray]	1	4		6.71836	6.54844	6.79701	6.59246	6.46271	6.82273	6.65105	6.58195	6.58045
	0.498274	0.033109	Q16513	Serine/threonine-protein kinase N2 OS	PKN2	Color2 [DarkGray]	1	4		6.58946	6.64241	6.6279	6.67666	6.60437	6.67807	6.65535	6.61176	6.7046
	0.369737	-0.06799	Q9UIA9	Exportin-7 OS	XPO7	Color2 [DarkGray]	1	4		6.71012	6.63952	6.67242	6.65105	6.70598	6.46107	6.66534	6.64818	6.6279
	0.148846	0.025217	Q32MZ4	Leucine-rich repeat flightless-interacting protein 1 OS	LRRFIP1	Color2 [DarkGray]	1	4		6.53605	6.6893	6.57592	6.67242	6.53916	6.66534	6.71425	6.54535	6.82909
	0.202256	-0.03138	P16435	NADPH--cytochrome P450 reductase OS	POR	Color2 [DarkGray]	1	4		6.70321	6.62205	6.75489	6.6893	6.57289	6.72383	6.61765	6.54844	6.5469
	0.08306	0.014062	Q96T37	RNA-binding protein 15 OS	RBM15	Color2 [DarkGray]	1	4		6.70736	6.56986	6.7046	6.6837	6.60288	6.73742	6.66391	6.61912	6.48704
	0.128439	-0.04138	Q9NUQ3	Gamma-taxilin OS	TXLNG	Color2 [DarkGray]	1	4		6.68089	6.70044	6.50144	6.67242	6.69905	6.38716	6.71699	6.74551	6.65249
	0.302843	-0.05851	Q96R06	Sperm-associated antigen 5 OS	SPAG5	Color2 [DarkGray]	1	4		6.65678	6.60437	6.60881	6.60585	6.67242	6.41616	6.73336	6.66959	6.79701
	0.747951	-0.08678	P61981	14-3-3 protein gamma OS	YWHAG	Color2 [DarkGray]	1	4		6.6014	6.6879	6.7761	6.63227	6.57289	6.59991	6.59096	6.61324	6.70736
	0.254658	-0.01731	Q14185	Dedicator of cytokinesis protein 1 OS	DOCK1	Color2 [DarkGray]	1	4		6.65535	6.64241	6.65821	6.6837	6.6279	6.59246	6.70321	6.57592	6.65105
	0.711739	0.30722	O43390	Heterogeneous nuclear ribonucleoprotein R OS	HNRNPR	Color2 [DarkGray]	1	4		6.19771	6.7996	6.52199	6.73336	6.99887	6.70874	6.54535	6.50779	6.64386
	0.079008	-0.01885	Q9NY33	Dipeptidyl peptidase 3 OS	DPP3	Color2 [DarkGray]	1	4		6.61471	6.69627	6.62059	6.67948	6.72792	6.46761	6.6014	6.7211	6.64961
	0.370709	0.049289	Q96PK6	RNA-binding protein 14 OS	RBM14	Color2 [DarkGray]	1	4		6.67948	6.54998	6.63081	6.59991	6.66676	6.74147	6.62205	6.64674	6.64818
	0.160476	-0.01147	Q6PD62	RNA polymerase-associated protein CTR9 homolog OS	CTR9	Color2 [DarkGray]	1	4		6.7046	6.64818	6.66534	6.62059	6.6907	6.67242	6.62936	6.60437	6.55152
	0.048199	0.01528	Q14692	Ribosome biogenesis protein BMS1 homolog OS	BMS1	Color2 [DarkGray]	1	4		6.6837	6.4822	6.76288	6.66534	6.5345	6.77479	6.66249	6.54535	6.65392
	0.082076	-0.05254	P37802	Transgelin-2 OS	TAGLN2	Color2 [DarkGray]	1	4		6.58045	6.58496	6.76951	6.76818	6.84925	6.15987	6.6279	6.62352	6.72656
	1.21105	0.229895	P22626	Heterogeneous nuclear ribonucleoproteins A2/B1 OS	HNRNPA2B1	Color2 [DarkGray]	1	4		6.37678	6.66676	6.59842	6.74551	6.78136	6.80478	6.47897	6.61618	6.67242
	0.06827	-0.00799	Q07864	DNA polymerase epsilon catalytic subunit A OS	POLE	Color2 [DarkGray]	1	4		6.70321	6.57592	6.63227	6.64241	6.65105	6.59395	6.6851	6.63227	6.67384
	0.119077	-0.01301	Q9UKN8	General transcription factor 3C polypeptide 4 OS	GTF3C4	Color2 [DarkGray]	1	4		6.6014	6.62205	6.7252	6.62498	6.62644	6.65821	6.64818	6.64241	6.64241
	0.468083	0.048888	Q9BZZ5	Apoptosis inhibitor 5 OS	API5	Color2 [DarkGray]	1	4		6.64241	6.63517	6.63517	6.65105	6.63227	6.7761	6.60437	6.61029	6.59694
	0.096571	0.009558	Q9Y5S2	Serine/threonine-protein kinase MRCK beta OS	CDC42BPB	Color2 [DarkGray]	1	4		6.66818	6.59246	6.57592	6.65964	6.61912	6.58646	6.71836	6.63663	6.72928
	0.002908	-0.00073	P35237	Serpin B6 OS	SERPINB6	Color2 [DarkGray]	1	4		6.62498	6.64097	6.63663	6.72792	6.70321	6.46924	6.63952	6.67242	6.66249
	0.571837	-0.04602	P14868	Aspartate--tRNA ligase, cytoplasmic OS	DARS1	Color2 [DarkGray]	1	4		6.67807	6.69209	6.62352	6.66534	6.62498	6.56529	6.6453	6.7046	6.58796
	0.052515	-0.01797	Q9BUF5	Tubulin beta-6 chain OS	TUBB6	Color2 [DarkGray]	1	4		6.57289	6.62059	6.69627	6.63372	6.79442	6.40769	6.59096	6.73742	6.70598
	0.605365	0.177859	Q9UHD8	Septin-9 OS	SEPTIN9	Color2 [DarkGray]	1	4		6.63952	6.60585	6.27426	6.73742	6.75355	6.56224	6.74416	6.7046	6.71012
	0.415766	0.065412	P06753	Tropomyosin alpha-3 chain OS	TPM3	Color2 [DarkGray]	1	4		6.6879	6.5744	6.56529	6.60585	6.63663	6.78136	6.61912	6.57289	6.73606
	0.166551	-0.04564	P26641	Elongation factor 1-gamma OS	EEF1G	Color2 [DarkGray]	1	4		6.59694	6.78136	6.57894	6.60288	6.74819	6.46924	6.62205	6.67948	6.69209
	0.394442	-0.06286	A2RRP1	Neuroblastoma-amplified sequence OS	NBAS	Color2 [DarkGray]	1	4		6.7115	6.59544	6.77479	6.65821	6.54844	6.6865	6.68089	6.54071	6.57743
	0.097085	-0.01671	P17480	Nucleolar transcription factor 1 OS	UBTF	Color2 [DarkGray]	1	4		6.66959	6.57592	6.72656	6.66107	6.55765	6.70321	6.62936	6.62352	6.63807
	0.891711	0.263149	Q5JSZ5	Protein PRRC2B OS	PRRC2B	Color2 [DarkGray]	1	4		6.54998	6.40599	6.53916	6.7879	6.97154	6.52513	6.65964	6.66249	6.61176
	0.308241	-0.10942	Q13948	Protein CASP OS	CUX1	Color2 [DarkGray]	1	4		6.79701	6.69905	6.60733	6.53138	6.39575	6.848	6.69905	6.2555	6.848
	0.202108	-0.02588	O43847	Nardilysin OS	NRDC	Color2 [DarkGray]	1	4		6.63372	6.68089	6.61176	6.69627	6.61176	6.54071	6.66959	6.74282	6.59991
	0.000273	5.58e-05	Q9H307	Pinin OS	PNN	Color2 [DarkGray]	1	4		6.62936	6.61176	6.6893	6.58045	6.58195	6.76818	6.69488	6.56224	6.66391
	0.06967	-0.01834	Q96AC1	Fermitin family homolog 2 OS	FERMT2	Color2 [DarkGray]	1	4		6.5469	6.732	6.64674	6.63081	6.74953	6.49025	6.60881	6.7211	6.64818
	0.291564	-0.07131	O95573	Long-chain-fatty-acid--CoA ligase 3 OS	ACSL3	Color2 [DarkGray]	1	4		6.77347	6.52982	6.76686	6.62059	6.51728	6.71836	6.65105	6.55612	6.63517
	0.324573	0.043829	Q96ST3	Paired amphipathic helix protein Sin3a OS	SIN3A	Color2 [DarkGray]	1	4		6.71836	6.53138	6.60881	6.65105	6.65249	6.6865	6.66391	6.59842	6.67384
	0.458844	0.104695	P28370	Probable global transcription activator SNF2L1 OS	SMARCA1	Color2 [DarkGray]	1	4		6.74819	6.49665	6.59544	6.75756	6.58946	6.80736	6.57894	6.58946	6.6014
	0.123974	-0.02262	Q9UHN6	Cell surface hyaluronidase OS	CEMIP2	Color2 [DarkGray]	1	4		6.67242	6.59395	6.73742	6.61618	6.57289	6.74685	6.61324	6.59246	6.63807
	0.500436	-0.1262	Q15042	Rab3 GTPase-activating protein catalytic subunit OS	RAB3GAP1	Color2 [DarkGray]	1	4		6.61471	6.69209	6.76818	6.62059	6.70598	6.36982	6.59395	6.70044	6.69488
	0.065847	0.011452	Q9UK61	Protein TASOR OS	TASOR	Color2 [DarkGray]	1	4		6.70598	6.5744	6.64386	6.67525	6.56224	6.7211	6.75489	6.57894	6.56072
	0.010653	0.003497	O43776	Asparagine--tRNA ligase, cytoplasmic OS	NARS1	Color2 [DarkGray]	1	4		6.44294	6.80349	6.61765	6.58045	6.61324	6.68089	6.56529	6.6851	6.77347
	0.128233	0.030055	O60313	Dynamin-like 120 kDa protein, mitochondrial OS	OPA1	Color2 [DarkGray]	1	4		6.7211	6.59991	6.64386	6.65964	6.56377	6.83162	6.64097	6.58946	6.51885
	0.01241	-0.00219	O75717	WD repeat and HMG-box DNA-binding protein 1 OS	WDHD1	Color2 [DarkGray]	1	4		6.61765	6.64386	6.60881	6.63517	6.71287	6.5157	6.66959	6.6453	6.73471
	0.056508	0.010004	P53041	Serine/threonine-protein phosphatase 5 OS	PPP5C	Color2 [DarkGray]	1	4		6.55459	6.69627	6.66107	6.62498	6.732	6.58496	6.64818	6.67666	6.60733
	0.903065	0.15609	P49756	RNA-binding protein 25 OS	RBM25	Color2 [DarkGray]	1	4		6.63952	6.52356	6.53761	6.72928	6.59544	6.84424	6.73064	6.54535	6.61471
	0.220738	-0.04293	Q2NL82	Pre-rRNA-processing protein TSR1 homolog OS	TSR1	Color2 [DarkGray]	1	4		6.57894	6.70598	6.71973	6.60437	6.74012	6.53138	6.58496	6.66249	6.65105
	0.488877	-0.06553	O60716	Catenin delta-1 OS	CTNND1	Color2 [DarkGray]	1	4		6.67101	6.7046	6.64386	6.54226	6.56224	6.71836	6.6837	6.5345	6.71699
	0.057049	-0.00934	P60228	Eukaryotic translation initiation factor 3 subunit E OS	EIF3E	Color2 [DarkGray]	1	4		6.58496	6.64818	6.68089	6.64674	6.70321	6.53605	6.65964	6.72656	6.59694
	0.88877	0.126261	P98175	RNA-binding protein 10 OS	RBM10	Color2 [DarkGray]	1	4		6.63227	6.56529	6.56377	6.6879	6.62059	6.83162	6.66391	6.54998	6.65964
	0.413938	-0.04818	Q9BQ52	Zinc phosphodiesterase ELAC protein 2 OS	ELAC2	Color2 [DarkGray]	1	4		6.62498	6.74012	6.6865	6.61324	6.70736	6.58646	6.59842	6.65964	6.56682
	0.162669	0.075246	Q15154	Pericentriolar material 1 protein OS	PCM1	Color2 [DarkGray]	1	4		6.86913	6.43296	6.42459	6.7996	6.67384	6.47897	6.84046	6.6279	6.56529
	0.137711	0.0098	Q9BXW9	Fanconi anemia group D2 protein OS	FANCD2	Color2 [DarkGray]	1	4		6.63372	6.63517	6.70598	6.64961	6.66676	6.6879	6.6014	6.65821	6.55152
	0.164309	0.036006	Q14157	Ubiquitin-associated protein 2-like OS	UBAP2L	Color2 [DarkGray]	1	4		6.58045	6.6453	6.61912	6.7115	6.74953	6.49185	6.65392	6.73336	6.59096
	0.691583	-0.11308	P06756	Integrin alpha-V OS	ITGAV	Color2 [DarkGray]	1	4		6.74012	6.63952	6.7996	6.54071	6.57137	6.72792	6.62644	6.64818	6.47249
	0.538066	0.302639	Q02880	DNA topoisomerase 2-beta OS	TOP2B	Color2 [DarkGray]	1	4		6.3505	6.67948	6.55305	6.60733	6.59544	7.28817	6.49665	6.56682	6.43296
	0.362234	-0.05865	Q567U6	Coiled-coil domain-containing protein 93 OS	CCDC93	Color2 [DarkGray]	1	4		6.65535	6.69627	6.66676	6.65678	6.70183	6.48382	6.65249	6.61176	6.65821
	0.07246	-0.01513	P35998	26S proteasome regulatory subunit 7 OS	PSMC2	Color2 [DarkGray]	1	4		6.59395	6.6907	6.64818	6.7115	6.68089	6.49506	6.55919	6.70044	6.70044
	0.703	-0.1507	Q8TDD1	ATP-dependent RNA helicase DDX54 OS	DDX54	Color2 [DarkGray]	1	4		6.8009	6.58796	6.79181	6.60733	6.4446	6.67666	6.66676	6.6279	6.55612
	0.772174	0.050451	P35251	Replication factor C subunit 1 OS	RFC1	Color2 [DarkGray]	1	4		6.63807	6.63372	6.59544	6.72656	6.64386	6.64818	6.67807	6.54226	6.67948
	0.289556	-0.04289	O75970	Multiple PDZ domain protein OS	MPDZ	Color2 [DarkGray]	1	4		6.73742	6.56682	6.63227	6.65535	6.54071	6.61176	6.73336	6.62352	6.67948
	0.164949	0.02775	O15226	NF-kappa-B-repressing factor OS	NKRF	Color2 [DarkGray]	1	4		6.73336	6.56682	6.54844	6.63663	6.60733	6.6879	6.65105	6.69488	6.66107
	0.229468	0.047779	O75400	Pre-mRNA-processing factor 40 homolog A OS	PRPF40A	Color2 [DarkGray]	1	4		6.76022	6.50144	6.60733	6.65535	6.732	6.62498	6.72792	6.61618	6.54844
	0.084959	0.018515	O75165	DnaJ homolog subfamily C member 13 OS	DNAJC13	Color2 [DarkGray]	1	4		6.73471	6.50621	6.66676	6.69627	6.6865	6.58045	6.70044	6.61029	6.59842
	0.654443	-0.0571	Q9H4M9	EH domain-containing protein 1 OS	EHD1	Color2 [DarkGray]	1	4		6.6279	6.71836	6.62936	6.64097	6.61029	6.55305	6.6837	6.60881	6.71425
	0.400508	-0.0433	Q9H2U1	ATP-dependent DNA/RNA helicase DHX36 OS	DHX36	Color2 [DarkGray]	1	4		6.60733	6.71562	6.67666	6.58946	6.6893	6.59096	6.66107	6.61765	6.63952
	0.002855	-0.00036	Q9UG63	ATP-binding cassette sub-family F member 2 OS	ABCF2	Color2 [DarkGray]	1	4		6.63081	6.67666	6.59246	6.60585	6.69905	6.59395	6.61471	6.69905	6.67666
	0.007128	-0.00254	Q9UGP8	Translocation protein SEC63 homolog OS	SEC63	Color2 [DarkGray]	1	4		6.66818	6.62205	6.71012	6.62352	6.49025	6.87897	6.62644	6.63517	6.50303
	0.053591	0.011056	Q13315	Serine-protein kinase ATM OS	ATM	Color2 [DarkGray]	1	4		6.62352	6.6907	6.57743	6.74147	6.65821	6.52513	6.65392	6.67948	6.63517
	0.228278	0.03706	Q69YQ0	Cytospin-A OS	SPECC1L	Color2 [DarkGray]	1	4		6.6851	6.52199	6.50938	6.64241	6.55152	6.63372	6.83289	6.54844	6.82528
	0.196472	-0.02875	P51812	Ribosomal protein S6 kinase alpha-3 OS	RPS6KA3	Color2 [DarkGray]	1	4		6.64818	6.67807	6.60585	6.70044	6.62498	6.52042	6.66249	6.72247	6.62059
	0.03746	0.01142	Q10570	Cleavage and polyadenylation specificity factor subunit 1 OS	CPSF1	Color2 [DarkGray]	1	4		6.7879	6.45943	6.65535	6.69488	6.67525	6.56682	6.74819	6.60733	6.57137
	0.309802	0.140788	Q8NFC6	Biorientation of chromosomes in cell division protein 1-like 1 OS	BOD1L1	Color2 [DarkGray]	1	4		6.77873	6.40259	6.37504	6.92005	6.56682	6.49185	6.824	6.62644	6.70874
	0.644421	-0.09773	Q13177	Serine/threonine-protein kinase PAK 2 OS	PAK2	Color2 [DarkGray]	1	4		6.66959	6.69349	6.67242	6.60437	6.6851	6.45286	6.65392	6.68089	6.66676
	0.03907	-0.01213	Q96KP4	Cytosolic non-specific dipeptidase OS	CNDP2	Color2 [DarkGray]	1	4		6.58646	6.69905	6.59991	6.69209	6.73742	6.41954	6.6453	6.67101	6.71562
	1.00122	-0.09661	P31946	14-3-3 protein beta/alpha OS	YWHAB	Color2 [DarkGray]	1	4		6.62644	6.71973	6.65964	6.59395	6.62059	6.50144	6.70874	6.59096	6.75756
	1.28964	0.147544	Q7Z6E9	E3 ubiquitin-protein ligase RBBP6 OS	RBBP6	Color2 [DarkGray]	1	4		6.52982	6.60288	6.65105	6.73877	6.67384	6.81378	6.53916	6.5267	6.6907
	0.19124	0.028395	O95831	Apoptosis-inducing factor 1, mitochondrial OS	AIFM1	Color2 [DarkGray]	1	4		6.64674	6.59694	6.70044	6.61618	6.64097	6.77215	6.59991	6.5744	6.63663
	0.631554	-0.06785	P49419	Alpha-aminoadipic semialdehyde dehydrogenase OS	ALDH7A1	Color2 [DarkGray]	1	4		6.69905	6.60881	6.75489	6.65678	6.62498	6.57743	6.67384	6.59246	6.59694
	0.253158	-0.06932	Q96PZ0	Pseudouridylate synthase 7 homolog OS	PUS7	Color2 [DarkGray]	1	4		6.59096	6.6893	6.73064	6.67242	6.72792	6.40259	6.61324	6.68229	6.65964
	0.153191	-0.04488	Q9UDR5	Alpha-aminoadipic semialdehyde synthase, mitochondrial OS	AASS	Color2 [DarkGray]	1	4		6.7879	6.54226	6.70321	6.64674	6.48382	6.76818	6.69905	6.55612	6.57592
	0.444433	0.115137	Q9NVP1	ATP-dependent RNA helicase DDX18 OS	DDX18	Color2 [DarkGray]	1	4		6.51885	6.59544	6.6893	6.64097	6.59395	6.91409	6.54535	6.52513	6.7252
	0.00375	0.000859	P40222	Alpha-taxilin OS	TXLNA	Color2 [DarkGray]	1	4		6.66676	6.66249	6.46271	6.62352	6.63807	6.53294	6.71699	6.73064	6.73742
	0.316828	0.07673	O76094	Signal recognition particle subunit SRP72 OS	SRP72	Color2 [DarkGray]	1	4		6.46761	6.66818	6.69488	6.65249	6.8189	6.58946	6.62352	6.66534	6.58796
	0.408355	-0.06688	P36578	60S ribosomal protein L4 OS	RPL4	Color2 [DarkGray]	1	4		6.6453	6.69905	6.6879	6.57894	6.74012	6.51254	6.60437	6.71287	6.59991
	0.546221	-0.07842	Q9Y678	Coatomer subunit gamma-1 OS	COPG1	Color2 [DarkGray]	1	4		6.63517	6.71287	6.67525	6.65105	6.65964	6.47735	6.65535	6.7046	6.61029
	0.196903	0.324153	P02533	Keratin, type I cytoskeletal 14 OS	KRT14	Color2 [DarkGray]	1	4		6.71836	6.13545	5.37156	5.55765	6.35755	7.28263	5.80478	7.37765	7.46025
	0.244962	-0.0224	Q9UBE0	SUMO-activating enzyme subunit 1 OS	SAE1	Color2 [DarkGray]	1	4		6.65105	6.66107	6.60881	6.67101	6.62352	6.55919	6.74819	6.65535	6.61029
	3.81478	0.633271	P35222	Catenin beta-1 OS	CTNNB1	Color2 [DarkGray]	1	4		6.43296	6.34873	6.45615	7.02126	7.00787	7.10852	6.39575	6.36457	6.33985
	1.13981	-0.08887	P49959	Double-strand break repair protein MRE11 OS	MRE11	Color2 [DarkGray]	1	4		6.70874	6.68089	6.71562	6.63663	6.5438	6.65821	6.65105	6.56072	6.6279
	0.204382	-0.02889	P40926	Malate dehydrogenase, mitochondrial OS	MDH2	Color2 [DarkGray]	1	4		6.71836	6.63081	6.72928	6.61912	6.61912	6.75355	6.59694	6.58045	6.53138
	0.632565	-0.03799	P42765	3-ketoacyl-CoA thiolase, mitochondrial OS	ACAA2	Color2 [DarkGray]	1	4		6.69488	6.65964	6.71012	6.60585	6.66534	6.67948	6.62644	6.60437	6.54071
	0.207652	-0.04826	P78316	Nucleolar protein 14 OS	NOP14	Color2 [DarkGray]	1	4		6.67101	6.56682	6.8009	6.66107	6.51728	6.71562	6.57592	6.59096	6.67384
	0.119939	-0.04203	Q16881	Thioredoxin reductase 1, cytoplasmic OS	TXNRD1	Color2 [DarkGray]	1	4		6.5438	6.74953	6.66818	6.62644	6.7996	6.40939	6.59246	6.70183	6.66676
	1.30936	-0.12821	P11047	Laminin subunit gamma-1 OS	LAMC1	Color2 [DarkGray]	1	4		6.73606	6.65821	6.75622	6.55305	6.55459	6.65821	6.63952	6.59991	6.62352
	0.133852	0.025754	Q6YHU6	Thyroid adenoma-associated protein OS	THADA	Color2 [DarkGray]	1	4		6.57743	6.64241	6.64241	6.69905	6.72792	6.51254	6.6893	6.66249	6.63081
	0.851876	-0.05983	Q13308	Inactive tyrosine-protein kinase 7 OS	PTK7	Color2 [DarkGray]	1	4		6.74819	6.63952	6.66959	6.63372	6.62205	6.62205	6.66107	6.57743	6.61618
	0.191965	-0.0884	Q06830	Peroxiredoxin-1 OS	PRDX1	Color2 [DarkGray]	1	4		6.64674	6.65249	6.7211	6.6279	6.86419	6.26303	6.60437	6.69349	6.65392
	0.43996	-0.056	P08240	Signal recognition particle receptor subunit alpha OS	SRPRA	Color2 [DarkGray]	1	4		6.72656	6.59694	6.75756	6.61324	6.61471	6.6851	6.64241	6.60288	6.54071
	0.03687	-0.00674	O76031	ATP-dependent Clp protease ATP-binding subunit clpX-like, mitochondrial OS	CLPX	Color2 [DarkGray]	1	4		6.66959	6.61618	6.69209	6.63081	6.56529	6.76155	6.66676	6.56986	6.61471
	0.164495	-0.03621	Q16555	Dihydropyrimidinase-related protein 2 OS	DPYSL2	Color2 [DarkGray]	1	4		6.65964	6.62059	6.67666	6.66391	6.72656	6.45779	6.66534	6.66818	6.64097
	1.4068	-0.09664	P42356	Phosphatidylinositol 4-kinase alpha OS	PI4KA	Color2 [DarkGray]	1	4		6.73064	6.7115	6.65392	6.62352	6.55765	6.62498	6.69766	6.61471	6.57137
	0.189628	-0.05263	O43175	D-3-phosphoglycerate dehydrogenase OS	PHGDH	Color2 [DarkGray]	1	4		6.62936	6.71012	6.64386	6.69766	6.7252	6.40259	6.69209	6.69766	6.56834
	0.179558	-0.02786	P23526	Adenosylhomocysteinase OS	AHCY	Color2 [DarkGray]	1	4		6.61618	6.74416	6.54226	6.60585	6.60881	6.60437	6.67948	6.6453	6.73606
	0.592697	-0.10886	Q92974	Rho guanine nucleotide exchange factor 2 OS	ARHGEF2	Color2 [DarkGray]	1	4		6.74551	6.62936	6.63807	6.57894	6.67948	6.42794	6.7252	6.65535	6.6907
	0.208149	-0.04966	P60174	Triosephosphate isomerase OS	TPI1	Color2 [DarkGray]	1	4		6.61618	6.6879	6.69627	6.64097	6.75756	6.45286	6.64097	6.6865	6.59544
	0.424532	-0.06029	Q9H501	ESF1 homolog OS	ESF1	Color2 [DarkGray]	1	4		6.65105	6.63807	6.71012	6.62644	6.49985	6.69209	6.61029	6.63081	6.7252
	0.0381	-0.01712	P27797	Calreticulin OS	CALR	Color2 [DarkGray]	1	4		6.69766	6.64386	6.6851	6.55765	6.46107	6.95652	6.61324	6.5345	6.58796
	0.073898	-0.01056	Q9UPT5	Exocyst complex component 7 OS	EXOC7	Color2 [DarkGray]	1	4		6.59694	6.65964	6.67807	6.71836	6.61324	6.57137	6.63227	6.6453	6.67242
	0.831774	-0.07988	Q8TEW0	Partitioning defective 3 homolog OS	PARD3	Color2 [DarkGray]	1	4		6.62644	6.6837	6.75622	6.6453	6.56377	6.61765	6.63952	6.63952	6.61471
	0.004273	-0.00114	Q9Y450	HBS1-like protein OS	HBS1L	Color2 [DarkGray]	1	4		6.55765	6.6879	6.65821	6.6837	6.73606	6.48059	6.62352	6.68229	6.67101
	0.286795	0.044449	Q92797	Symplekin OS	SYMPK	Color2 [DarkGray]	1	4		6.64818	6.50303	6.71425	6.67242	6.65678	6.66959	6.61912	6.67948	6.62205
	0.020638	0.006993	O60287	Nucleolar pre-ribosomal-associated protein 1 OS	URB1	Color2 [DarkGray]	1	4		6.6879	6.45615	6.732	6.60288	6.52199	6.77215	6.6879	6.66959	6.63807
	0.457979	-0.07999	Q9Y3P9	Rab GTPase-activating protein 1 OS	RABGAP1	Color2 [DarkGray]	1	4		6.71562	6.61029	6.70598	6.65678	6.67242	6.46271	6.66534	6.7115	6.5744
	0.402929	-0.06579	Q14240	Eukaryotic initiation factor 4A-II OS	EIF4A2	Color2 [DarkGray]	1	4		6.76686	6.67525	6.63081	6.57894	6.55919	6.73742	6.52982	6.6837	6.61471
	0.188954	0.028394	P12277	Creatine kinase B-type OS	CKB	Color2 [DarkGray]	1	4		6.56072	6.6453	6.6453	6.71012	6.67948	6.5469	6.66676	6.65105	6.68089
	0.04601	-0.00801	Q9GZR7	ATP-dependent RNA helicase DDX24 OS	DDX24	Color2 [DarkGray]	1	4		6.75087	6.56529	6.66249	6.61176	6.64241	6.70044	6.63227	6.61618	6.60288
	0.717984	0.159839	O14654	Insulin receptor substrate 4 OS	IRS4	Color2 [DarkGray]	1	4		6.70044	6.44626	6.53916	6.85922	6.67242	6.63372	6.77347	6.5267	6.59694
	0.437325	0.109952	Q9UPN4	Centrosomal protein of 131 kDa OS	CEP131	Color2 [DarkGray]	1	4		6.71562	6.39746	6.56072	6.69627	6.55919	6.74819	6.74416	6.57137	6.76155
	0.291327	-0.05414	O60749	Sorting nexin-2 OS	SNX2	Color2 [DarkGray]	1	4		6.65535	6.65392	6.67384	6.61324	6.73336	6.47411	6.59842	6.67101	6.70598
	0.088481	-0.01833	O00154	Cytosolic acyl coenzyme A thioester hydrolase OS	ACOT7	Color2 [DarkGray]	1	4		6.56834	6.7211	6.56834	6.60288	6.69209	6.50779	6.69209	6.6865	6.73742
	0.707809	0.056936	P82094	TATA element modulatory factor OS	TMF1	Color2 [DarkGray]	1	4		6.66391	6.58496	6.64097	6.7211	6.63081	6.70874	6.69488	6.60437	6.5345
	0.072156	0.047913	P20042	Eukaryotic translation initiation factor 2 subunit 2 OS	EIF2S2	Color2 [DarkGray]	1	4		6.40429	6.84674	6.50144	6.53916	6.35931	6.99774	6.64241	6.46434	6.88874
	0.307853	-0.05005	P00505	Aspartate aminotransferase, mitochondrial OS	GOT2	Color2 [DarkGray]	1	4		6.66534	6.64097	6.79701	6.60733	6.60437	6.74147	6.56529	6.57592	6.58195
	0.025291	0.004197	Q14997	Proteasome activator complex subunit 4 OS	PSME4	Color2 [DarkGray]	1	4		6.57137	6.71836	6.6453	6.6837	6.6865	6.57743	6.65105	6.6279	6.62644
	0.040221	0.009379	Q13561	Dynactin subunit 2 OS	DCTN2	Color2 [DarkGray]	1	4		6.61765	6.63081	6.69488	6.75889	6.70321	6.50938	6.63081	6.66107	6.57289
	0.067311	-0.02873	Q9NUU7	ATP-dependent RNA helicase DDX19A OS	DDX19A	Color2 [DarkGray]	1	4		6.5157	6.74685	6.69349	6.64097	6.84172	6.38716	6.65392	6.70044	6.56529
	0.023784	-0.00369	Q7Z3U7	Protein MON2 homolog OS	MON2	Color2 [DarkGray]	1	4		6.62059	6.70598	6.59544	6.7115	6.62352	6.57592	6.72792	6.56072	6.66249
	0.06938	-0.01778	P21796	Voltage-dependent anion-selective channel protein 1 OS	VDAC1	Color2 [DarkGray]	1	4		6.71836	6.56529	6.78005	6.61176	6.60288	6.79572	6.57592	6.56834	6.54998
	0.09749	-0.0466	Q9UMR2	ATP-dependent RNA helicase DDX19B OS	DDX19B	Color2 [DarkGray]	1	4		6.58045	6.60288	6.65535	6.70321	6.76686	6.22882	6.60437	6.61324	6.94251
	0.764015	-0.06188	Q9NZB2	Constitutive coactivator of PPAR-gamma-like protein 1 OS	FAM120A	Color2 [DarkGray]	1	4		6.66249	6.62936	6.70044	6.64097	6.62498	6.54071	6.67807	6.6879	6.62498
	0.132745	-0.06193	Q6PL18	ATPase family AAA domain-containing protein 2 OS	ATAD2	Color2 [DarkGray]	1	4		6.52982	6.58045	6.74147	6.33985	6.45943	6.86666	6.64818	6.77742	6.77083
	0.15196	-0.02677	O60488	Long-chain-fatty-acid--CoA ligase 4 OS	ACSL4	Color2 [DarkGray]	1	4		6.67666	6.59395	6.69209	6.54535	6.59694	6.74012	6.60881	6.67807	6.65249
	0.340866	0.026387	Q9Y485	DmX-like protein 1 OS	DMXL1	Color2 [DarkGray]	1	4		6.61471	6.62205	6.64097	6.70598	6.59842	6.65249	6.69209	6.57743	6.6851
	0.327079	-0.02784	P28838	Cytosol aminopeptidase OS	LAP3	Color2 [DarkGray]	1	4		6.65964	6.71425	6.64818	6.6893	6.65678	6.59246	6.60288	6.61912	6.61029
	0.940921	-0.04294	P07954	Fumarate hydratase, mitochondrial OS	FH	Color2 [DarkGray]	1	4		6.72247	6.65249	6.67525	6.63807	6.63227	6.65105	6.62936	6.60733	6.58346
	0.17771	-0.03592	P28340	DNA polymerase delta catalytic subunit OS	POLD1	Color2 [DarkGray]	1	4		6.65964	6.65249	6.64097	6.71973	6.65964	6.46597	6.75622	6.61176	6.60881
	0.687647	-0.12455	Q562R1	Beta-actin-like protein 2 OS	ACTBL2	Color2 [DarkGray]	1	4		6.65105	6.6837	6.74953	6.48059	6.72383	6.50621	6.5267	6.7879	6.65249
	0.505248	0.070518	Q9Y265	RuvB-like 1 OS	RUVBL1	Color2 [DarkGray]	1	4		6.65105	6.64674	6.53294	6.73336	6.72247	6.58646	6.6279	6.68229	6.6014
	0.028804	-0.00552	P63104	14-3-3 protein zeta/delta OS	YWHAZ	Color2 [DarkGray]	1	4		6.57743	6.78005	6.61176	6.66959	6.62059	6.66249	6.64818	6.57289	6.63952
	0.210271	-0.03909	P34897	Serine hydroxymethyltransferase, mitochondrial OS	SHMT2	Color2 [DarkGray]	1	4		6.6893	6.62936	6.74012	6.57743	6.58796	6.7761	6.6014	6.62644	6.54844
	0.136148	-0.02721	P51784	Ubiquitin carboxyl-terminal hydrolase 11 OS	USP11	Color2 [DarkGray]	1	4		6.59694	6.65821	6.69488	6.6837	6.69766	6.48704	6.67666	6.66676	6.61912
	0.175326	-0.05081	O15294	UDP-N-acetylglucosamine--peptide N-acetylglucosaminyltransferase 110 kDa subunit OS	OGT	Color2 [DarkGray]	1	4		6.81378	6.56377	6.56834	6.67101	6.66959	6.45286	6.73471	6.70598	6.58045
	0.209705	-0.03498	Q09161	Nuclear cap-binding protein subunit 1 OS	NCBP1	Color2 [DarkGray]	1	4		6.64097	6.69488	6.67525	6.67525	6.71836	6.51254	6.6879	6.71287	6.45121
	0.12121	-0.01438	P29317	Ephrin type-A receptor 2 OS	EPHA2	Color2 [DarkGray]	1	4		6.61765	6.66818	6.73471	6.62205	6.64386	6.7115	6.56529	6.63663	6.58946
	0.196523	-0.04126	P80303	Nucleobindin-2 OS	NUCB2	Color2 [DarkGray]	1	4		6.67525	6.65821	6.70736	6.64241	6.49985	6.77479	6.65964	6.57592	6.58346
	0.555722	0.613725	P04083	Annexin A1 OS	ANXA1	Color2 [DarkGray]	1	4		5.42962	7.03342	6.04876	6.88753	6.97039	6.49506	6.60881	6.97728	6.67666
	0.35795	-0.08443	Q8WWI1	LIM domain only protein 7 OS	LMO7	Color2 [DarkGray]	1	4		6.59694	6.63952	6.76421	6.53916	6.46271	6.74551	6.64674	6.59544	6.77479
	0.054895	-0.00725	Q9BSJ2	Gamma-tubulin complex component 2 OS	TUBGCP2	Color2 [DarkGray]	1	4		6.64674	6.7046	6.56072	6.66249	6.6279	6.59991	6.69905	6.66676	6.62059
	1.04977	0.093002	Q92922	SWI/SNF complex subunit SMARCC1 OS	SMARCC1	Color2 [DarkGray]	1	4		6.63227	6.56377	6.59842	6.76288	6.66818	6.64241	6.6279	6.65535	6.63372
	0.235057	-0.04916	P49591	Serine--tRNA ligase, cytoplasmic OS	SARS1	Color2 [DarkGray]	1	4		6.56682	6.79701	6.64961	6.67807	6.65964	6.52826	6.58045	6.71836	6.59544
	0.057776	0.014993	O60566	Mitotic checkpoint serine/threonine-protein kinase BUB1 beta OS	BUB1B	Color2 [DarkGray]	1	4		6.64818	6.63952	6.60585	6.7211	6.74819	6.46924	6.6879	6.6865	6.56986
	0.027252	0.006275	P61221	ATP-binding cassette sub-family E member 1 OS	ABCE1	Color2 [DarkGray]	1	4		6.56529	6.7115	6.60585	6.65105	6.73471	6.5157	6.63081	6.70598	6.65964
	0.302145	-0.07371	P07942	Laminin subunit beta-1 OS	LAMB1	Color2 [DarkGray]	1	4		6.63081	6.70183	6.7252	6.51096	6.52356	6.80219	6.62498	6.62352	6.6279
	0.074901	0.019779	Q15020	Squamous cell carcinoma antigen recognized by T-cells 3 OS	SART3	Color2 [DarkGray]	1	4		6.58496	6.6879	6.63663	6.70598	6.77742	6.48543	6.61912	6.61324	6.66534
	0.017506	0.003274	Q8N201	Integrator complex subunit 1 OS	INTS1	Color2 [DarkGray]	1	4		6.72928	6.5438	6.65678	6.6453	6.59395	6.70044	6.70874	6.59544	6.61029
	0.987956	-0.05475	Q92547	DNA topoisomerase 2-binding protein 1 OS	TOPBP1	Color2 [DarkGray]	1	4		6.6837	6.63663	6.69766	6.65105	6.58796	6.61471	6.66249	6.60288	6.65392
	0.24774	-0.05427	P31689	DnaJ homolog subfamily A member 1 OS	DNAJA1	Color2 [DarkGray]	1	4		6.54844	6.73877	6.67666	6.60437	6.71287	6.48382	6.63807	6.7879	6.57592
	0.218993	-0.0448	Q9HD20	Endoplasmic reticulum transmembrane helix translocase OS	ATP13A1	Color2 [DarkGray]	1	4		6.73742	6.58796	6.7115	6.61176	6.5345	6.75622	6.62352	6.5469	6.66676
	0.045628	0.003462	Q9HCS7	Pre-mRNA-splicing factor SYF1 OS	XAB2	Color2 [DarkGray]	1	4		6.63081	6.62352	6.6453	6.58946	6.67525	6.6453	6.64241	6.63517	6.70321
	0.385986	-0.0506	Q9BPX3	Condensin complex subunit 3 OS	NCAPG	Color2 [DarkGray]	1	4		6.65392	6.68229	6.66534	6.70044	6.63517	6.51412	6.6893	6.61176	6.63517
	0.150197	-0.04037	P51858	Hepatoma-derived growth factor OS	HDGF	Color2 [DarkGray]	1	4		6.48059	6.78267	6.64818	6.63227	6.65821	6.49985	6.58195	6.59544	6.8716
	0.308379	-0.04926	P04181	Ornithine aminotransferase, mitochondrial OS	OAT	Color2 [DarkGray]	1	4		6.732	6.63952	6.69905	6.62059	6.54998	6.75221	6.59842	6.58646	6.60288
	0.122278	-0.02959	P63244	Receptor of activated protein C kinase 1 OS	RACK1	Color2 [DarkGray]	1	4		6.47735	6.71287	6.71425	6.52513	6.64961	6.64097	6.55305	6.73606	6.75622
	0.33321	-0.06354	P20585	DNA mismatch repair protein Msh3 OS	MSH3	Color2 [DarkGray]	1	4		6.6907	6.61029	6.68089	6.60881	6.71973	6.46271	6.66249	6.72928	6.61176
	0.816805	0.180363	P53675	Clathrin heavy chain 2 OS	CLTCL1	Color2 [DarkGray]	1	4		6.73742	6.51412	6.45615	6.86047	6.6851	6.70321	6.56377	6.58796	6.64386
	0.008564	0.001826	Q99707	Methionine synthase OS	MTR	Color2 [DarkGray]	1	4		6.57289	6.65105	6.63663	6.6907	6.6851	6.49025	6.65392	6.70874	6.69209
	0.543499	-0.04697	Q96JG6	Syndetin OS	VPS50	Color2 [DarkGray]	1	4		6.62205	6.69488	6.64097	6.6453	6.6279	6.5438	6.65678	6.72383	6.63227
	0.579743	-0.09478	Q9HCK8	Chromodomain-helicase-DNA-binding protein 8 OS	CHD8	Color2 [DarkGray]	1	4		6.6851	6.71836	6.64674	6.6851	6.6279	6.45286	6.70736	6.59246	6.66249
	0.411325	0.162692	O00567	Nucleolar protein 56 OS	NOP56	Color2 [DarkGray]	1	4		6.36457	6.3733	6.85798	6.64097	6.77479	6.66818	6.49665	6.76022	6.76818
	0.029868	-0.00645	Q9H2P0	Activity-dependent neuroprotector homeobox protein OS	ADNP	Color2 [DarkGray]	1	4		6.64674	6.54844	6.79572	6.67807	6.64961	6.64386	6.58045	6.62936	6.60733
	0.344941	-0.06183	Q15084	Protein disulfide-isomerase A6 OS	PDIA6	Color2 [DarkGray]	1	4		6.73606	6.6907	6.69209	6.58496	6.55919	6.78921	6.64818	6.52513	6.54535
	0.851806	-0.13095	Q9P2D3	HEAT repeat-containing protein 5B OS	HEATR5B	Color2 [DarkGray]	1	4		6.71287	6.70321	6.71973	6.62644	6.67525	6.44128	6.62644	6.64961	6.61912
	0.296453	-0.08118	Q15398	Disks large-associated protein 5 OS	DLGAP5	Color2 [DarkGray]	1	4		6.60437	6.67384	6.67525	6.65821	6.69766	6.35403	6.7252	6.74685	6.62205
	0.012784	-0.00188	Q8IZH2	5'-3' exoribonuclease 1 OS	XRN1	Color2 [DarkGray]	1	4		6.66534	6.63372	6.62205	6.64818	6.71425	6.55305	6.68089	6.63227	6.63663
	0.267981	0.390425	P08779	Keratin, type I cytoskeletal 16 OS	KRT16	Color2 [DarkGray]	1	4		6.98413	6.41785	5.46271	5.94954	6.87406	7.21237	5.70874	6.85922	7.21043
	0.214688	-0.04637	Q15003	Condensin complex subunit 2 OS	NCAPH	Color2 [DarkGray]	1	4		6.66107	6.66391	6.63227	6.71699	6.65821	6.44294	6.6837	6.67242	6.64818
	0.297777	0.096496	Q9H4A3	Serine/threonine-protein kinase WNK1 OS	WNK1	Color2 [DarkGray]	1	4		6.69209	6.41616	6.52042	6.70183	6.78005	6.4363	6.75087	6.6879	6.75355
	0.509733	-0.07687	A3KMH1	von Willebrand factor A domain-containing protein 8 OS	VWA8	Color2 [DarkGray]	1	4		6.73606	6.62059	6.72656	6.61912	6.52199	6.7115	6.67525	6.59246	6.5744
	0.055446	-0.01019	Q9C0C9	(E3-independent) E2 ubiquitin-conjugating enzyme OS	UBE2O	Color2 [DarkGray]	1	4		6.5744	6.74819	6.59395	6.6907	6.60881	6.58646	6.65821	6.6453	6.67948
	0.111761	-0.02907	Q9P258	Protein RCC2 OS	RCC2	Color2 [DarkGray]	1	4		6.59246	6.67525	6.68229	6.65535	6.75622	6.45121	6.66676	6.67384	6.62059
	0.47306	-0.07047	Q02809	Procollagen-lysine,2-oxoglutarate 5-dioxygenase 1 OS	PLOD1	Color2 [DarkGray]	1	4		6.76421	6.56224	6.6907	6.55152	6.63952	6.61471	6.71287	6.62936	6.61618
	1.36047	0.259189	Q9Y2X3	Nucleolar protein 58 OS	NOP58	Color2 [DarkGray]	1	4		6.59544	6.32012	6.56834	6.78398	6.73064	6.74685	6.58496	6.79831	6.60585
	0.017224	-0.00498	Q9NTZ6	RNA-binding protein 12 OS	RBM12	Color2 [DarkGray]	1	4		6.70044	6.6014	6.58646	6.70874	6.71836	6.44626	6.73064	6.69349	6.58496
	0.1249	-0.02942	Q9NXF1	Testis-expressed protein 10 OS	TEX10	Color2 [DarkGray]	1	4		6.6865	6.5744	6.75489	6.60585	6.5469	6.77479	6.71012	6.59544	6.52356
	0.426743	-0.08264	Q93034	Cullin-5 OS	CUL5	Color2 [DarkGray]	1	4		6.63663	6.70183	6.69905	6.62936	6.71562	6.4446	6.63952	6.67242	6.63807
	0.202739	-0.06022	Q86WJ1	Chromodomain-helicase-DNA-binding protein 1-like OS	CHD1L	Color2 [DarkGray]	1	4		6.67948	6.64097	6.70736	6.63517	6.8009	6.41109	6.61912	6.58496	6.6865
	0.125484	-0.03459	A3KN83	Protein strawberry notch homolog 1 OS	SBNO1	Color2 [DarkGray]	1	4		6.55152	6.68229	6.69905	6.63227	6.75221	6.4446	6.65105	6.72247	6.63517
	0.773316	0.142599	P20810	Calpastatin OS	CAST	Color2 [DarkGray]	1	4		6.45121	6.62498	6.56986	6.77742	6.73877	6.55765	6.47897	6.6014	6.92955
	0.345736	0.053876	P31943	Heterogeneous nuclear ribonucleoprotein H OS	HNRNPH1	Color2 [DarkGray]	1	4		6.63952	6.50779	6.72792	6.66249	6.68089	6.69349	6.61324	6.67384	6.58346
	0.427762	-0.04525	Q99623	Prohibitin-2 OS	PHB2	Color2 [DarkGray]	1	4		6.77479	6.63807	6.67242	6.63952	6.62352	6.6865	6.62059	6.56986	6.55612
	0.778785	-0.10512	P21399	Cytoplasmic aconitate hydratase OS	ACO1	Color2 [DarkGray]	1	4		6.70183	6.67666	6.70044	6.63227	6.66534	6.46597	6.67807	6.62059	6.63807
	0.531201	0.076183	Q5JSH3	WD repeat-containing protein 44 OS	WDR44	Color2 [DarkGray]	1	4		6.53294	6.65964	6.56529	6.64674	6.58346	6.75622	6.65105	6.56529	6.80864
	0.090267	0.011864	Q9P2R3	Rabankyrin-5 OS	ANKFY1	Color2 [DarkGray]	1	4		6.72247	6.59842	6.58045	6.65964	6.61765	6.65964	6.68229	6.62936	6.63807
	0.29761	0.03499	P51116	Fragile X mental retardation syndrome-related protein 2 OS	FXR2	Color2 [DarkGray]	1	4		6.62498	6.56834	6.62498	6.65105	6.7115	6.56072	6.69349	6.66959	6.68089
	0.231066	0.076164	P07951	Tropomyosin beta chain OS	TPM2	Color2 [DarkGray]	1	4		6.45121	6.5438	6.61618	6.67242	6.38198	6.78529	6.72792	6.44294	7.04767
	0.058808	-0.01107	P40925	Malate dehydrogenase, cytoplasmic OS	MDH1	Color2 [DarkGray]	1	4		6.58195	6.75087	6.58045	6.56377	6.67101	6.6453	6.67384	6.71012	6.60733
	0.419512	-0.05866	P12081	Histidine--tRNA ligase, cytoplasmic OS	HARS1	Color2 [DarkGray]	1	4		6.65678	6.74819	6.63807	6.65249	6.6879	6.5267	6.6453	6.64386	6.58646
	0.262601	0.223083	Q96KR1	Zinc finger RNA-binding protein OS	ZFR	Color2 [DarkGray]	1	4		5.95652	6.85798	6.80993	6.42962	6.87652	6.98755	6.17592	6.61765	6.76155
	0.317464	-0.08092	Q9Y4D8	Probable E3 ubiquitin-protein ligase HECTD4 OS	HECTD4	Color2 [DarkGray]	1	4		6.74551	6.65392	6.6453	6.6865	6.71287	6.40259	6.66676	6.6014	6.65392
	0.558581	-0.07879	O60333	Kinesin-like protein KIF1B OS	KIF1B	Color2 [DarkGray]	1	4		6.6837	6.65249	6.72383	6.62059	6.70321	6.49985	6.73336	6.66534	6.48864
	0.259414	-0.04088	Q9Y3R5	Protein dopey-2 OS	DOP1B	Color2 [DarkGray]	1	4		6.63952	6.70598	6.61176	6.61176	6.70874	6.51412	6.66676	6.64241	6.68229
	0.010065	0.004216	Q14444	Caprin-1 OS	CAPRIN1	Color2 [DarkGray]	1	4		6.73336	6.40939	6.64386	6.66534	6.72792	6.40599	6.78136	6.66676	6.70874
	0.188698	0.028067	Q9Y3F4	Serine-threonine kinase receptor-associated protein OS	STRAP	Color2 [DarkGray]	1	4		6.56834	6.61765	6.60585	6.66249	6.69627	6.51728	6.66676	6.74282	6.70183
	1.2675	0.038809	Q96A65	Exocyst complex component 4 OS	EXOC4	Color2 [DarkGray]	1	4		6.62205	6.61765	6.65535	6.66391	6.66107	6.6865	6.64241	6.64386	6.59991
	0.598655	-0.07447	Q6P158	Putative ATP-dependent RNA helicase DHX57 OS	DHX57	Color2 [DarkGray]	1	4		6.60585	6.71699	6.64818	6.57289	6.66534	6.50938	6.63952	6.70598	6.71562
	0.2903	-0.12944	O14646	Chromodomain-helicase-DNA-binding protein 1 OS	CHD1	Color2 [DarkGray]	1	4		6.42122	6.97842	6.79312	6.45451	6.64674	6.70321	6.38198	6.64961	6.66391
	1.26464	0.227267	P49750	YLP motif-containing protein 1 OS	YLPM1	Color2 [DarkGray]	1	4		6.65678	6.37678	6.55919	6.79701	6.74012	6.73742	6.71425	6.56986	6.59544
	2.2632	0.117702	Q9UBB9	Tuftelin-interacting protein 11 OS	TFIP11	Color2 [DarkGray]	1	4		6.59991	6.56377	6.58796	6.66534	6.7115	6.72792	6.64386	6.61912	6.66534
	0.236873	-0.03955	Q15019	Septin-2 OS	SEPTIN2	Color2 [DarkGray]	1	4		6.58045	6.65249	6.70598	6.63372	6.6851	6.50144	6.64241	6.71287	6.67101
	0.055865	0.024079	O43837	Isocitrate dehydrogenase [NAD] subunit beta, mitochondrial OS	IDH3B	Color2 [DarkGray]	1	4		6.66676	6.63517	6.61176	6.53916	6.49025	6.95652	6.63227	6.52513	6.6851
	0.176738	-0.02622	Q9NZN5	Rho guanine nucleotide exchange factor 12 OS	ARHGEF12	Color2 [DarkGray]	1	4		6.71699	6.62498	6.60881	6.71425	6.57743	6.58045	6.59096	6.61618	6.75087
	0.692371	0.066634	Q96QC0	Serine/threonine-protein phosphatase 1 regulatory subunit 10 OS	PPP1R10	Color2 [DarkGray]	1	4		6.6879	6.57289	6.58496	6.6893	6.63663	6.71973	6.63952	6.55765	6.69488
	0.198267	0.035943	P43686	26S proteasome regulatory subunit 6B OS	PSMC4	Color2 [DarkGray]	1	4		6.58346	6.6907	6.56986	6.65964	6.74685	6.54535	6.65392	6.67101	6.66249
	0.172647	-0.04477	Q9Y6G9	Cytoplasmic dynein 1 light intermediate chain 1 OS	DYNC1LI1	Color2 [DarkGray]	1	4		6.61618	6.7046	6.61912	6.70183	6.6893	6.41447	6.66391	6.66676	6.69766
	0.050371	0.011711	O43615	Mitochondrial import inner membrane translocase subunit TIM44 OS	TIMM44	Color2 [DarkGray]	1	4		6.67948	6.67242	6.64241	6.58796	6.60733	6.83415	6.57743	6.58946	6.58496
	0.403055	-0.04838	P51114	Fragile X mental retardation syndrome-related protein 1 OS	FXR1	Color2 [DarkGray]	1	4		6.69905	6.60585	6.74685	6.62205	6.69209	6.59246	6.63517	6.57289	6.61912
	0.222029	-0.03719	O60826	Coiled-coil domain-containing protein 22 OS	CCDC22	Color2 [DarkGray]	1	4		6.61324	6.71836	6.65535	6.66676	6.69766	6.51096	6.65105	6.70321	6.56529
	0.222036	-0.07838	P27694	Replication protein A 70 kDa DNA-binding subunit OS	RPA1	Color2 [DarkGray]	1	4		6.65535	6.78267	6.62352	6.65964	6.80219	6.36457	6.6014	6.72383	6.53138
	0.398544	-0.08789	P37837	Transaldolase OS	TALDO1	Color2 [DarkGray]	1	4		6.63517	6.70874	6.66676	6.62644	6.71287	6.40769	6.61618	6.72383	6.67384
	1.5374	-0.05265	Q9BZJ0	Crooked neck-like protein 1 OS	CRNKL1	Color2 [DarkGray]	1	4		6.67101	6.65678	6.69905	6.61471	6.64241	6.61176	6.61471	6.54844	6.72792
	0.038836	-0.00948	Q96JH7	Deubiquitinating protein VCPIP1 OS	VCPIP1	Color2 [DarkGray]	1	4		6.54998	6.73877	6.59544	6.65249	6.70183	6.50144	6.69349	6.67948	6.66534
	0.17419	-0.03633	Q9HB71	Calcyclin-binding protein OS	CACYBP	Color2 [DarkGray]	1	4		6.57743	6.74147	6.65535	6.66818	6.70044	6.49665	6.66959	6.46271	6.78921
	0.499501	-0.10358	Q15397	Pumilio homolog 3 OS	PUM3	Color2 [DarkGray]	1	4		6.71425	6.52826	6.81634	6.57743	6.52826	6.64241	6.61471	6.64961	6.70044
	0.072285	-0.02007	Q15751	Probable E3 ubiquitin-protein ligase HERC1 OS	HERC1	Color2 [DarkGray]	1	4		6.59096	6.61912	6.6851	6.76686	6.62352	6.4446	6.74416	6.59096	6.70598
	0.342406	-0.03776	Q8WWY3	U4/U6 small nuclear ribonucleoprotein Prp31 OS	PRPF31	Color2 [DarkGray]	1	4		6.70044	6.61471	6.6907	6.6879	6.64241	6.56224	6.62498	6.64241	6.62498
	0.069715	0.047057	Q13838	Spliceosome RNA helicase DDX39B OS	DDX39B	Color2 [DarkGray]	1	4		6.38543	6.76818	6.732	6.38198	6.58195	7.06286	6.30561	6.69209	6.7252
	0.015283	0.001822	Q07866	Kinesin light chain 1 OS	KLC1	Color2 [DarkGray]	1	4		6.63372	6.64097	6.63807	6.7046	6.6453	6.56834	6.65678	6.63807	6.66534
	0.51814	-0.04848	O15144	Actin-related protein 2/3 complex subunit 2 OS	ARPC2	Color2 [DarkGray]	1	4		6.67101	6.73606	6.59842	6.63952	6.61618	6.60437	6.62936	6.64961	6.64386
	0.106604	-0.02274	O00116	Alkyldihydroxyacetonephosphate synthase, peroxisomal OS	AGPS	Color2 [DarkGray]	1	4		6.70598	6.61765	6.71012	6.55459	6.61912	6.79181	6.58946	6.56986	6.61765
	0.454356	-0.09874	P25786	Proteasome subunit alpha type-1 OS	PSMA1	Color2 [DarkGray]	1	4		6.62644	6.77347	6.69349	6.60585	6.74012	6.45121	6.65392	6.70321	6.5157
	0.158102	-0.02392	Q9BW19	Kinesin-like protein KIFC1 OS	KIFC1	Color2 [DarkGray]	1	4		6.72656	6.58496	6.61912	6.64961	6.66391	6.54535	6.74416	6.60288	6.6453
	0.006972	0.001682	P23381	Tryptophan--tRNA ligase, cytoplasmic OS	WARS1	Color2 [DarkGray]	1	4		6.52826	6.77215	6.58946	6.67948	6.63952	6.57592	6.69209	6.61471	6.6879
	0.551837	-0.04444	Q14CX7	N-alpha-acetyltransferase 25, NatB auxiliary subunit OS	NAA25	Color2 [DarkGray]	1	4		6.61471	6.69766	6.69627	6.63952	6.65535	6.58045	6.6014	6.66818	6.63663
	0.116343	-0.03523	Q5T9A4	ATPase family AAA domain-containing protein 3B OS	ATAD3B	Color2 [DarkGray]	1	4		6.77873	6.59544	6.66249	6.63081	6.48382	6.81634	6.63372	6.56377	6.59694
	0.228345	0.04213	Q01581	Hydroxymethylglutaryl-CoA synthase, cytoplasmic OS	HMGCS1	Color2 [DarkGray]	1	4		6.59246	6.68229	6.49665	6.6879	6.53605	6.67384	6.72792	6.64674	6.73064
	0.09623	-0.02247	Q96FV9	THO complex subunit 1 OS	THOC1	Color2 [DarkGray]	1	4		6.65105	6.62059	6.75221	6.70044	6.50779	6.74819	6.62352	6.56072	6.61324
	0.042786	-0.00828	P05091	Aldehyde dehydrogenase, mitochondrial OS	ALDH2	Color2 [DarkGray]	1	4		6.72928	6.55459	6.72928	6.64241	6.62205	6.72383	6.62352	6.56224	6.59544
	0.077294	-0.01568	Q02818	Nucleobindin-1 OS	NUCB1	Color2 [DarkGray]	1	4		6.66818	6.64961	6.73877	6.63227	6.57894	6.79831	6.66391	6.43296	6.6014
	0.095246	-0.0186	Q6P996	Pyridoxal-dependent decarboxylase domain-containing protein 1 OS	PDXDC1	Color2 [DarkGray]	1	4		6.53916	6.74012	6.63517	6.66391	6.65249	6.54226	6.6893	6.65535	6.66676
	0.317501	-0.04606	P54132	Bloom syndrome protein OS	BLM	Color2 [DarkGray]	1	4		6.73742	6.56224	6.70183	6.62498	6.5744	6.66391	6.68229	6.57289	6.66391
	0.737647	-0.09603	P61247	40S ribosomal protein S3a OS	RPS3A	Color2 [DarkGray]	1	4		6.65535	6.70183	6.66818	6.53916	6.69349	6.50462	6.65678	6.68229	6.67807
	0.265437	0.034065	Q9Y6U3	Adseverin OS	SCIN	Color2 [DarkGray]	1	4		6.59991	6.71012	6.55152	6.6837	6.66534	6.61471	6.61765	6.6851	6.65821
	0.027197	0.005507	Q9NQW6	Anillin OS	ANLN	Color2 [DarkGray]	1	4		6.53761	6.67242	6.67666	6.67384	6.69488	6.5345	6.59842	6.7046	6.6893
	0.023874	0.005986	Q13330	Metastasis-associated protein MTA1 OS	MTA1	Color2 [DarkGray]	1	4		6.66676	6.55152	6.66959	6.6879	6.48864	6.72928	6.70736	6.60585	6.67384
	0.38651	0.028294	Q96SI9	Spermatid perinuclear RNA-binding protein OS	STRBP	Color2 [DarkGray]	1	4		6.66249	6.69627	6.61912	6.69349	6.64818	6.7211	6.63517	6.56834	6.53916
	0.308045	-0.04471	P06493	Cyclin-dependent kinase 1 OS	CDK1	Color2 [DarkGray]	1	4		6.64386	6.6851	6.64097	6.61176	6.7115	6.51254	6.67666	6.63517	6.66818
	0.153603	-0.05829	P52209	6-phosphogluconate dehydrogenase, decarboxylating OS	PGD	Color2 [DarkGray]	1	4		6.67807	6.6907	6.64818	6.71836	6.78921	6.3345	6.63663	6.72656	6.52356
	0.516031	0.735668	P08758	Annexin A5 OS	ANXA5	Color2 [DarkGray]	1	4		4.87774	6.97957	6.30195	6.82655	6.91767	6.62205	6.6879	6.89239	6.79181
	0.085441	0.018518	Q9BZE4	GTP-binding protein 4 OS	GTPBP4	Color2 [DarkGray]	1	4		6.57894	6.66676	6.69627	6.60437	6.59096	6.80219	6.65249	6.57743	6.61176
	0.189947	-0.01778	O60341	Lysine-specific histone demethylase 1A OS	KDM1A	Color2 [DarkGray]	1	4		6.69627	6.59246	6.67242	6.65392	6.65249	6.6014	6.6851	6.63372	6.60585
	0.396098	-0.12749	Q01995	Transgelin OS	TAGLN	Color2 [DarkGray]	1	4		6.51412	6.8392	6.71562	6.52042	6.74819	6.41785	6.54535	6.72247	6.71836
	0.076836	-0.01377	Q5T1M5	FK506-binding protein 15 OS	FKBP15	Color2 [DarkGray]	1	4		6.66818	6.7046	6.54998	6.65535	6.68229	6.5438	6.71699	6.65249	6.60881
	0.179572	-0.04453	P30153	Serine/threonine-protein phosphatase 2A 65 kDa regulatory subunit A alpha isoform OS	PPP2R1A	Color2 [DarkGray]	1	4		6.61912	6.67807	6.6851	6.63227	6.76686	6.44956	6.61912	6.69627	6.62644
	0.189328	-0.03048	O15042	U2 snRNP-associated SURP motif-containing protein OS	U2SURP	Color2 [DarkGray]	1	4		6.71425	6.66534	6.63517	6.63227	6.5469	6.74416	6.70183	6.56834	6.5744
	0.668923	-0.07548	Q96RT1	Erbin OS	ERBIN	Color2 [DarkGray]	1	4		6.74282	6.60288	6.72792	6.59096	6.58946	6.66676	6.59395	6.57743	6.6907
	0.063946	-0.00902	Q93074	Mediator of RNA polymerase II transcription subunit 12 OS	MED12	Color2 [DarkGray]	1	4		6.7115	6.55919	6.66107	6.67384	6.62352	6.60733	6.71425	6.62205	6.61618
	0.066191	-0.0178	P22033	Methylmalonyl-CoA mutase, mitochondrial OS	MMUT	Color2 [DarkGray]	1	4		6.73877	6.55152	6.73742	6.6279	6.55459	6.79181	6.65392	6.56377	6.54998
	0.531116	-0.04947	O94915	Protein furry homolog-like OS	FRYL	Color2 [DarkGray]	1	4		6.70183	6.69349	6.60881	6.65821	6.63372	6.56377	6.66534	6.64961	6.61471
	0.264089	-0.03315	O43815	Striatin OS	STRN	Color2 [DarkGray]	1	4		6.6014	6.65964	6.73606	6.6879	6.63081	6.57894	6.59544	6.64097	6.65678
	0.389085	-0.07628	P49815	Tuberin OS	TSC2	Color2 [DarkGray]	1	4		6.60881	6.732	6.68089	6.65678	6.6865	6.44956	6.63952	6.65678	6.66676
	0.272868	0.105275	Q9NW13	RNA-binding protein 28 OS	RBM28	Color2 [DarkGray]	1	4		6.34873	6.59991	6.84674	6.59544	6.72656	6.78921	6.44294	6.69627	6.67807
	0.392993	-0.07881	O15355	Protein phosphatase 1G OS	PPM1G	Color2 [DarkGray]	1	4		6.66676	6.71012	6.63807	6.7046	6.64097	6.43296	6.59395	6.67101	6.71562
	0.76092	-0.08189	Q13619	Cullin-4A OS	CUL4A	Color2 [DarkGray]	1	4		6.58045	6.74012	6.65821	6.56529	6.55459	6.61324	6.66534	6.66391	6.74147
	0.008285	0.003105	P55809	Succinyl-CoA:3-ketoacid coenzyme A transferase 1, mitochondrial OS	OXCT1	Color2 [DarkGray]	1	4		6.7211	6.56682	6.65535	6.60733	6.47735	6.8679	6.64386	6.56072	6.65964
	0.120801	-0.03867	O95394	Phosphoacetylglucosamine mutase OS	PGM3	Color2 [DarkGray]	1	4		6.64241	6.66676	6.61765	6.65535	6.77347	6.38198	6.64961	6.69766	6.67948
	0.361106	-0.07801	Q8N3U4	Cohesin subunit SA-2 OS	STAG2	Color2 [DarkGray]	1	4		6.71562	6.59544	6.75355	6.62936	6.46924	6.732	6.66249	6.61618	6.6014
	0.729529	0.13754	P42566	Epidermal growth factor receptor substrate 15 OS	EPS15	Color2 [DarkGray]	1	4		6.70736	6.48543	6.4822	6.78136	6.66818	6.63807	6.74819	6.61765	6.63807
	0.142581	-0.01604	Q9NSD9	Phenylalanine--tRNA ligase beta subunit OS	FARSB	Color2 [DarkGray]	1	4		6.64818	6.67242	6.59694	6.62936	6.68089	6.55919	6.69627	6.70183	6.60288
	0.293245	0.463134	P13647	Keratin, type II cytoskeletal 5 OS	KRT5	Color2 [DarkGray]	1	4		6.67101	5.92125	5.57894	5.49506	6.67666	7.38888	5.86047	7.36894	7.23936
	0.645529	-0.06943	Q96KP1	Exocyst complex component 2 OS	EXOC2	Color2 [DarkGray]	1	4		6.66959	6.69905	6.63372	6.67948	6.58946	6.52513	6.64961	6.69488	6.6453
	0.230829	0.184016	Q15293	Reticulocalbin-1 OS	RCN1	Color2 [DarkGray]	1	4		6.62498	6.53916	6.56834	6.58195	6.3345	7.36807	6.52199	6.46761	6.51254
	0.291508	-0.03933	Q6P3W7	SCY1-like protein 2 OS	SCYL2	Color2 [DarkGray]	1	4		6.5469	6.71012	6.6851	6.61618	6.63807	6.56986	6.65964	6.72928	6.6279
	0.213664	-0.04551	P12236	ADP/ATP translocase 3 OS	SLC25A6	Color2 [DarkGray]	1	4		6.74551	6.59991	6.69766	6.55152	6.57894	6.7761	6.65249	6.57592	6.59544
	0.18483	-0.04587	Q05086	Ubiquitin-protein ligase E3A OS	UBE3A	Color2 [DarkGray]	1	4		6.63517	6.76818	6.58796	6.732	6.65249	6.46924	6.74147	6.61471	6.57137
	0.357336	-0.04611	Q15008	26S proteasome non-ATPase regulatory subunit 6 OS	PSMD6	Color2 [DarkGray]	1	4		6.61618	6.76155	6.6453	6.6865	6.61324	6.58496	6.66959	6.61176	6.59544
	0.294768	-0.06204	P14314	Glucosidase 2 subunit beta OS	PRKCSH	Color2 [DarkGray]	1	4		6.63227	6.61618	6.76686	6.55765	6.52199	6.74953	6.66534	6.55459	6.70874
	0.003164	-0.00026	Q5TH69	Brefeldin A-inhibited guanine nucleotide-exchange protein 3 OS	ARFGEF3	Color2 [DarkGray]	1	4		6.63372	6.63517	6.70321	6.64674	6.6865	6.63807	6.60881	6.67242	6.56529
	0.093883	-0.025	P62333	26S proteasome regulatory subunit 10B OS	PSMC6	Color2 [DarkGray]	1	4		6.64097	6.71425	6.60733	6.66391	6.76421	6.45943	6.59842	6.71012	6.61471
	0.534119	-0.08638	P04040	Catalase OS	CAT	Color2 [DarkGray]	1	4		6.71836	6.71699	6.67666	6.54844	6.5469	6.75756	6.50144	6.64386	6.66107
	0.176473	0.077805	P80723	Brain acid soluble protein 1 OS	BASP1	Color2 [DarkGray]	1	4		6.48059	6.78529	6.4822	6.6279	6.44791	6.90569	6.62498	6.49025	6.86171
	0.512049	-0.0985	P13591	Neural cell adhesion molecule 1 OS	NCAM1	Color2 [DarkGray]	1	4		6.76553	6.64674	6.73742	6.65678	6.47086	6.72656	6.62205	6.54535	6.59991
	0.197214	-0.05848	Q02218	2-oxoglutarate dehydrogenase, mitochondrial OS	OGDH	Color2 [DarkGray]	1	4		6.73471	6.52513	6.81378	6.60585	6.51885	6.77347	6.68089	6.57137	6.53294
	0.287597	0.064977	Q5VUA4	Zinc finger protein 318 OS	ZNF318	Color2 [DarkGray]	1	4		6.69627	6.48543	6.6014	6.74416	6.70874	6.52513	6.81506	6.61176	6.5744
	0.759053	-0.08765	Q6NUK1	Calcium-binding mitochondrial carrier protein SCaMC-1 OS	SLC25A24	Color2 [DarkGray]	1	4		6.7252	6.67242	6.78005	6.55919	6.64818	6.70736	6.59544	6.5744	6.51096
	0.007106	0.000628	Q9UBF2	Coatomer subunit gamma-2 OS	COPG2	Color2 [DarkGray]	1	4		6.61765	6.66107	6.62644	6.64241	6.67666	6.58796	6.67101	6.64961	6.65678
	0.364749	-0.04157	O15372	Eukaryotic translation initiation factor 3 subunit H OS	EIF3H	Color2 [DarkGray]	1	4		6.71699	6.71699	6.5744	6.62352	6.63227	6.6279	6.67948	6.55152	6.66107
	0.000815	0.000198	Q9BT78	COP9 signalosome complex subunit 4 OS	COPS4	Color2 [DarkGray]	1	4		6.69209	6.59395	6.66959	6.64818	6.78136	6.5267	6.67384	6.60881	6.58346
	0.106118	-0.01758	Q9UHG3	Prenylcysteine oxidase 1 OS	PCYOX1	Color2 [DarkGray]	1	4		6.71287	6.58496	6.75756	6.65249	6.62498	6.7252	6.55765	6.62498	6.53761
	0.583196	-0.03079	Q14677	Clathrin interactor 1 OS	CLINT1	Color2 [DarkGray]	1	4		6.66391	6.67242	6.60437	6.59842	6.63227	6.61765	6.66534	6.67101	6.66818
	0.1607	-0.04259	Q15813	Tubulin-specific chaperone E OS	TBCE	Color2 [DarkGray]	1	4		6.60437	6.71287	6.62352	6.71425	6.68089	6.41785	6.71425	6.66959	6.63372
	0.333862	0.531511	P07355	Annexin A2 OS	ANXA2	Color2 [DarkGray]	1	4		5.7252	7.37591	5.60881	6.48059	7.41616	6.40769	6.09803	7.08002	6.38543
	0.03693	-0.00691	Q9BZH6	WD repeat-containing protein 11 OS	WDR11	Color2 [DarkGray]	1	4		6.67525	6.58796	6.67525	6.63517	6.73877	6.5438	6.68229	6.67384	6.57137
	0.217678	-0.05251	P22059	Oxysterol-binding protein 1 OS	OSBP	Color2 [DarkGray]	1	4		6.65821	6.80993	6.52356	6.66676	6.52356	6.64386	6.64241	6.60437	6.69905
	0.084788	-0.02414	P55011	Solute carrier family 12 member 2 OS	SLC12A2	Color2 [DarkGray]	1	4		6.6837	6.64386	6.69627	6.6865	6.46271	6.80219	6.66107	6.60437	6.5267
	0.333241	-0.05343	O94822	E3 ubiquitin-protein ligase listerin OS	LTN1	Color2 [DarkGray]	1	4		6.63517	6.74685	6.64674	6.71836	6.62498	6.52513	6.62644	6.73742	6.51412
	0.161493	-0.02794	Q9NRY4	Rho GTPase-activating protein 35 OS	ARHGAP35	Color2 [DarkGray]	1	4		6.70044	6.66534	6.55305	6.69905	6.59991	6.53605	6.6851	6.67948	6.66391
	0.02515	0.004869	Q5T8P6	RNA-binding protein 26 OS	RBM26	Color2 [DarkGray]	1	4		6.59694	6.71836	6.56834	6.72247	6.60288	6.57289	6.67948	6.69349	6.62936
	0.591158	0.041632	Q14498	RNA-binding protein 39 OS	RBM39	Color2 [DarkGray]	1	4		6.64961	6.62936	6.69905	6.68089	6.74819	6.67384	6.54998	6.56986	6.58195
	0.147827	0.147848	P06748	Nucleophosmin OS	NPM1	Color2 [DarkGray]	1	4		5.89239	6.89239	6.88142	6.37504	6.79572	6.93899	6.08958	6.78136	6.76686
	0.047924	-0.00547	Q9Y262	Eukaryotic translation initiation factor 3 subunit L OS	EIF3L	Color2 [DarkGray]	1	4		6.60733	6.72792	6.64241	6.66107	6.62352	6.67666	6.62059	6.66818	6.56224
	0.330325	-0.04277	O75390	Citrate synthase, mitochondrial OS	CS	Color2 [DarkGray]	1	4		6.72383	6.6453	6.70321	6.58346	6.61912	6.74147	6.61765	6.58045	6.57137
	0.026093	0.00264	Q8IYI6	Exocyst complex component 8 OS	EXOC8	Color2 [DarkGray]	1	4		6.58045	6.67242	6.61471	6.65964	6.6279	6.58796	6.68089	6.71699	6.65105
	0.944599	0.159042	Q13428	Treacle protein OS	TCOF1	Color2 [DarkGray]	1	4		6.69627	6.57894	6.56529	6.75221	6.89724	6.66818	6.59395	6.56529	6.42794
	0.079266	0.03747	Q16643	Drebrin OS	DBN1	Color2 [DarkGray]	1	4		6.61176	6.47735	6.7046	6.54844	6.42459	6.9331	6.5438	6.7211	6.76022
	0.435157	-0.12165	P36542	ATP synthase subunit gamma, mitochondrial OS	ATP5F1C	Color2 [DarkGray]	1	4		6.82018	6.58796	6.77083	6.54226	6.47735	6.79442	6.63517	6.58946	6.53294
	0.489952	-0.0771	Q9Y3Z3	Deoxynucleoside triphosphate triphosphohydrolase SAMHD1 OS	SAMHD1	Color2 [DarkGray]	1	4		6.61471	6.74147	6.67242	6.64674	6.66676	6.48382	6.69627	6.64241	6.61618
	0.134546	-0.02349	Q13617	Cullin-2 OS	CUL2	Color2 [DarkGray]	1	4		6.55919	6.67666	6.69905	6.67525	6.66249	6.5267	6.61765	6.71425	6.65105
	0.085857	-0.00819	Q8N1G4	Leucine-rich repeat-containing protein 47 OS	LRRC47	Color2 [DarkGray]	1	4		6.60881	6.68229	6.67242	6.67525	6.59694	6.66676	6.61912	6.67948	6.58946
	0.198817	-0.07769	P46379	Large proline-rich protein BAG6 OS	BAG6	Color2 [DarkGray]	1	4		6.6893	6.67666	6.62205	6.7879	6.67242	6.29462	6.73064	6.68089	6.58646
	0.10855	0.022089	Q8IY37	Probable ATP-dependent RNA helicase DHX37 OS	DHX37	Color2 [DarkGray]	1	4		6.58195	6.53916	6.76288	6.67666	6.67666	6.59694	6.71699	6.64241	6.58646
	0.384969	0.171165	Q1KMD3	Heterogeneous nuclear ribonucleoprotein U-like protein 2 OS	HNRNPUL2	Color2 [DarkGray]	1	4		6.59544	6.51254	6.58946	6.68089	6.44791	7.08215	6.6014	6.41616	6.75221
	1.08441	-0.09463	Q5VT25	Serine/threonine-protein kinase MRCK alpha OS	CDC42BPA	Color2 [DarkGray]	1	4		6.74685	6.61471	6.64386	6.56834	6.56224	6.59096	6.77742	6.65105	6.62352
	0.069526	0.029187	Q96QK1	Vacuolar protein sorting-associated protein 35 OS	VPS35	Color2 [DarkGray]	1	4		6.58796	6.74012	6.55459	6.60733	6.45121	6.91169	6.65821	6.61765	6.61912
	0.567687	-0.04359	Q14674	Separin OS	ESPL1	Color2 [DarkGray]	1	4		6.65821	6.64241	6.64386	6.61324	6.65821	6.54226	6.6453	6.67948	6.70736
	0.015689	-0.0051	Q9H3S7	Tyrosine-protein phosphatase non-receptor type 23 OS	PTPN23	Color2 [DarkGray]	1	4		6.79312	6.5469	6.58346	6.75489	6.65821	6.49506	6.71425	6.58946	6.63227
	0.072871	-0.02344	Q9UMN6	Histone-lysine N-methyltransferase 2B OS	KMT2B	Color2 [DarkGray]	1	4		6.78005	6.64818	6.59694	6.74012	6.45451	6.76022	6.66959	6.47249	6.63517
	0.154391	0.027645	Q9UMZ2	Synergin gamma OS	SYNRG	Color2 [DarkGray]	1	4		6.62936	6.62352	6.63517	6.78267	6.63372	6.55459	6.70874	6.48059	6.72247
	0.019821	-0.00474	Q96A33	PAT complex subunit CCDC47 OS	CCDC47	Color2 [DarkGray]	1	4		6.63372	6.7046	6.6837	6.65535	6.5438	6.80864	6.62498	6.52042	6.59842
	0.428362	0.106662	Q641Q2	WASH complex subunit 2A OS	WASHC2A	Color2 [DarkGray]	1	4		6.41616	6.70598	6.61618	6.72656	6.76951	6.56224	6.53294	6.55612	6.85674
	0.921972	0.161419	Q9UBC2	Epidermal growth factor receptor substrate 15-like 1 OS	EPS15L1	Color2 [DarkGray]	1	4		6.59842	6.55152	6.57289	6.8189	6.5744	6.81378	6.7115	6.40599	6.69766
	0.077652	0.009191	Q5VZ89	DENN domain-containing protein 4C OS	DENND4C	Color2 [DarkGray]	1	4		6.60437	6.63081	6.6851	6.70183	6.66107	6.58496	6.6865	6.58195	6.65392
	0.56107	-0.07879	O15371	Eukaryotic translation initiation factor 3 subunit D OS	EIF3D	Color2 [DarkGray]	1	4		6.67948	6.7115	6.64241	6.6279	6.6837	6.48543	6.64097	6.70183	6.61029
	0.292889	-0.07334	P09104	Gamma-enolase OS	ENO2	Color2 [DarkGray]	1	4		6.71973	6.73877	6.56986	6.70321	6.67384	6.43129	6.58796	6.66391	6.68089
	0.414392	-0.1103	P62937	Peptidyl-prolyl cis-trans isomerase A OS	PPIA	Color2 [DarkGray]	1	4		6.59991	6.79051	6.67948	6.56529	6.75756	6.41616	6.62352	6.65105	6.67948
	0.388114	-0.06106	Q96TA2	ATP-dependent zinc metalloprotease YME1L1 OS	YME1L1	Color2 [DarkGray]	1	4		6.69627	6.59096	6.79831	6.59096	6.62352	6.6879	6.61471	6.61471	6.56377
	0.202546	0.008593	O43747	AP-1 complex subunit gamma-1 OS	AP1G1	Color2 [DarkGray]	1	4		6.62498	6.63372	6.65535	6.66676	6.62059	6.65249	6.62936	6.65105	6.65964
	0.445575	-0.0969	O75083	WD repeat-containing protein 1 OS	WDR1	Color2 [DarkGray]	1	4		6.61324	6.6865	6.7115	6.58496	6.7211	6.41447	6.62936	6.74953	6.65535
	0.153587	0.034523	P61764	Syntaxin-binding protein 1 OS	STXBP1	Color2 [DarkGray]	1	4		6.66959	6.6851	6.56834	6.6837	6.54071	6.80219	6.63081	6.5469	6.64818
	1.81162	0.052847	Q96PU5	E3 ubiquitin-protein ligase NEDD4-like OS	NEDD4L	Color2 [DarkGray]	1	4		6.60881	6.61029	6.63663	6.67101	6.65535	6.6879	6.64241	6.64386	6.63663
	1.10377	-0.10797	Q9P265	Disco-interacting protein 2 homolog B OS	DIP2B	Color2 [DarkGray]	1	4		6.61765	6.76288	6.69905	6.58195	6.61912	6.55459	6.70598	6.65249	6.58796
	0.415315	-0.02987	O43592	Exportin-T OS	XPOT	Color2 [DarkGray]	1	4		6.68089	6.6893	6.63517	6.63372	6.6851	6.59694	6.69488	6.63807	6.5345
	0.251775	-0.04351	Q14671	Pumilio homolog 1 OS	PUM1	Color2 [DarkGray]	1	4		6.70044	6.67666	6.65249	6.63517	6.74819	6.5157	6.57743	6.68229	6.59096
	0.27636	-0.0618	Q13724	Mannosyl-oligosaccharide glucosidase OS	MOGS	Color2 [DarkGray]	1	4		6.71287	6.61618	6.78921	6.5345	6.61176	6.7866	6.60585	6.56377	6.5469
	0.295252	-0.06713	P37268	Squalene synthase OS	FDFT1	Color2 [DarkGray]	1	4		6.75087	6.53916	6.79312	6.60881	6.55459	6.71836	6.64674	6.59991	6.55765
	0.197162	-0.03225	P43490	Nicotinamide phosphoribosyltransferase OS	NAMPT	Color2 [DarkGray]	1	4		6.64097	6.65964	6.63372	6.6453	6.70044	6.49185	6.60733	6.72247	6.68089
	0.463819	-0.04931	P51003	Poly(A) polymerase alpha OS	PAPOLA	Color2 [DarkGray]	1	4		6.64386	6.6865	6.67384	6.67384	6.65105	6.53138	6.63952	6.6279	6.66107
	0.34686	-0.07659	O94905	Erlin-2 OS	ERLIN2	Color2 [DarkGray]	1	4		6.83542	6.52042	6.70321	6.62205	6.59991	6.60733	6.69627	6.56986	6.61765
	0.234818	-0.03586	Q8WYA6	Beta-catenin-like protein 1 OS	CTNNBL1	Color2 [DarkGray]	1	4		6.54844	6.74416	6.6865	6.65392	6.61176	6.60585	6.62352	6.66676	6.64386
	0.088482	-0.03045	Q12873	Chromodomain-helicase-DNA-binding protein 3 OS	CHD3	Color2 [DarkGray]	1	4		6.87283	6.55152	6.61471	6.79312	6.59694	6.55765	6.70736	6.58496	6.46924
	0.047097	0.00633	Q01968	Inositol polyphosphate 5-phosphatase OCRL OS	OCRL	Color2 [DarkGray]	1	4		6.56529	6.7115	6.6279	6.67384	6.61176	6.63807	6.64386	6.61324	6.70183
	0.363391	-0.07592	Q8TCG1	Protein CIP2A OS	CIP2A	Color2 [DarkGray]	1	4		6.72383	6.61765	6.60881	6.67948	6.62352	6.41954	6.67384	6.72656	6.69627
	0.089132	-0.02845	P18858	DNA ligase 1 OS	LIG1	Color2 [DarkGray]	1	4		6.64386	6.64818	6.69349	6.71562	6.77347	6.41109	6.61029	6.68229	6.58796
	0.125104	-0.06547	P49257	Protein ERGIC-53 OS	LMAN1	Color2 [DarkGray]	1	4		6.66818	6.66534	6.69209	6.52982	6.32553	6.97384	6.62498	6.62936	6.60437
	0.030147	0.004096	Q6P1J9	Parafibromin OS	CDC73	Color2 [DarkGray]	1	4		6.67101	6.69209	6.57743	6.7046	6.64386	6.60437	6.67525	6.67242	6.5438
	0.281404	0.066133	P62495	Eukaryotic peptide chain release factor subunit 1 OS	ETF1	Color2 [DarkGray]	1	4		6.64097	6.60733	6.65964	6.60288	6.61471	6.88874	6.65249	6.59694	6.49985
	0.996061	-0.08145	Q8NEB9	Phosphatidylinositol 3-kinase catalytic subunit type 3 OS	PIK3C3	Color2 [DarkGray]	1	4		6.67525	6.66249	6.65105	6.60437	6.63227	6.50779	6.67101	6.67101	6.71012
	0.212004	-0.04739	P17174	Aspartate aminotransferase, cytoplasmic OS	GOT1	Color2 [DarkGray]	1	4		6.61324	6.72792	6.64097	6.64961	6.72928	6.46107	6.60288	6.70874	6.64241
	0.287327	-0.03501	Q14166	Tubulin--tyrosine ligase-like protein 12 OS	TTLL12	Color2 [DarkGray]	1	4		6.61176	6.6907	6.67807	6.70874	6.56834	6.59842	6.63663	6.68229	6.61176
	0.120257	-0.01419	P11277	Spectrin beta chain, erythrocytic OS	SPTB	Color2 [DarkGray]	1	4		6.67666	6.58496	6.66249	6.63372	6.67948	6.56834	6.55459	6.79181	6.6279
	0.495198	0.053035	Q13823	Nucleolar GTP-binding protein 2 OS	GNL2	Color2 [DarkGray]	1	4		6.63372	6.5469	6.65105	6.64961	6.61324	6.72792	6.63952	6.59842	6.7252
	0.452284	-0.02573	Q9NW08	DNA-directed RNA polymerase III subunit RPC2 OS	POLR3B	Color2 [DarkGray]	1	4		6.64241	6.67384	6.66249	6.62936	6.67525	6.59694	6.66818	6.5744	6.66818
	0.150715	-0.01733	P22307	Sterol carrier protein 2 OS	SCP2	Color2 [DarkGray]	1	4		6.68089	6.62352	6.76155	6.64818	6.66534	6.70044	6.58346	6.55765	6.56072
	0.37318	-0.06298	Q8NBP0	Tetratricopeptide repeat protein 13 OS	TTC13	Color2 [DarkGray]	1	4		6.72656	6.58646	6.76553	6.60733	6.56529	6.71699	6.64386	6.62498	6.54071
	0.71173	0.061178	Q14103	Heterogeneous nuclear ribonucleoprotein D0 OS	HNRNPD	Color2 [DarkGray]	1	4		6.66107	6.59694	6.63227	6.73742	6.62352	6.71287	6.61618	6.5438	6.66249
	0.175117	-0.02463	P11171	Protein 4.1 OS	EPB41	Color2 [DarkGray]	1	4		6.65964	6.62498	6.6851	6.59246	6.57137	6.732	6.63227	6.62498	6.66676
	0.242861	0.03758	Q6P1N0	Coiled-coil and C2 domain-containing protein 1A OS	CC2D1A	Color2 [DarkGray]	1	4		6.61471	6.58045	6.62059	6.64961	6.74282	6.53605	6.65535	6.74147	6.64097
	0.101117	-0.02151	P05556	Integrin beta-1 OS	ITGB1	Color2 [DarkGray]	1	4		6.74953	6.61176	6.7046	6.58946	6.61618	6.79572	6.60585	6.53605	6.56072
	0.415607	-0.04364	Q9H1A4	Anaphase-promoting complex subunit 1 OS	ANAPC1	Color2 [DarkGray]	1	4		6.67101	6.69905	6.64674	6.64674	6.6907	6.54844	6.69209	6.62352	6.56986
	0.261293	-0.0465	Q9BTW9	Tubulin-specific chaperone D OS	TBCD	Color2 [DarkGray]	1	4		6.67666	6.62644	6.64386	6.57289	6.73471	6.49985	6.72656	6.65535	6.64386
	0.240388	-0.04228	Q9HDC9	Adipocyte plasma membrane-associated protein OS	APMAP	Color2 [DarkGray]	1	4		6.75756	6.64674	6.75221	6.59544	6.64241	6.79181	6.52199	6.54535	6.50938
	0.285069	-0.04641	P07737	Profilin-1 OS	PFN1	Color2 [DarkGray]	1	4		6.61324	6.73336	6.62936	6.66534	6.66676	6.50462	6.63807	6.69766	6.63372
	0.377052	-0.05825	Q9NR50	Translation initiation factor eIF-2B subunit gamma OS	EIF2B3	Color2 [DarkGray]	1	4		6.6014	6.71973	6.67384	6.6865	6.63227	6.50144	6.70044	6.61471	6.65249
	0.192796	-0.04388	P11172	Uridine 5'-monophosphate synthase OS	UMPS	Color2 [DarkGray]	1	4		6.62644	6.6907	6.64241	6.70598	6.68229	6.43962	6.65535	6.69905	6.63517
	0.046742	-0.01547	Q76FK4	Nucleolar protein 8 OS	NOL8	Color2 [DarkGray]	1	4		6.64674	6.52826	6.75622	6.6014	6.48382	6.7996	6.70183	6.55459	6.6907
	0.918973	0.097053	Q92541	RNA polymerase-associated protein RTF1 homolog OS	RTF1	Color2 [DarkGray]	1	4		6.62059	6.60585	6.54226	6.75756	6.60881	6.69349	6.67384	6.63081	6.65105
	0.191266	-0.01227	Q2M389	WASH complex subunit 4 OS	WASHC4	Color2 [DarkGray]	1	4		6.62936	6.6279	6.69349	6.65105	6.61471	6.64818	6.63807	6.69488	6.59694
	0.228427	-0.02751	Q7RTP6	[F-actin]-monooxygenase MICAL3 OS	MICAL3	Color2 [DarkGray]	1	4		6.59544	6.62205	6.69766	6.67101	6.61471	6.5469	6.61324	6.65821	6.76686
	0.197894	0.036063	O00411	DNA-directed RNA polymerase, mitochondrial OS	POLRMT	Color2 [DarkGray]	1	4		6.73064	6.5469	6.66676	6.62498	6.65535	6.77215	6.70598	6.52199	6.54844
	0.001853	0.000572	P30566	Adenylosuccinate lyase OS	ADSL	Color2 [DarkGray]	1	4		6.58496	6.62059	6.62644	6.61176	6.78398	6.43796	6.65821	6.72656	6.71836
	0.253557	0.038286	P35269	General transcription factor IIF subunit 1 OS	GTF2F1	Color2 [DarkGray]	1	4		6.61471	6.64097	6.63952	6.73471	6.72383	6.55152	6.6837	6.55612	6.63807
	0.924407	0.08236	Q7Z2W4	Zinc finger CCCH-type antiviral protein 1 OS	ZC3HAV1	Color2 [DarkGray]	1	4		6.53605	6.67242	6.61618	6.67242	6.71562	6.6837	6.63807	6.65535	6.59842
	0.429335	-0.05937	P52789	Hexokinase-2 OS	HK2	Color2 [DarkGray]	1	4		6.61618	6.71836	6.68229	6.60881	6.5267	6.70321	6.60288	6.66391	6.66249
	0.004878	0.0009	O00754	Lysosomal alpha-mannosidase OS	MAN2B1	Color2 [DarkGray]	1	4		6.6907	6.58946	6.71287	6.70874	6.57137	6.71562	6.62498	6.56072	6.60733
	0.477307	-0.08892	Q12965	Unconventional myosin-Ie OS	MYO1E	Color2 [DarkGray]	1	4		6.59991	6.70183	6.65535	6.66959	6.60288	6.41785	6.71699	6.6453	6.75889
	0.70298	0.248066	O76021	Ribosomal L1 domain-containing protein 1 OS	RSL1D1	Color2 [DarkGray]	1	4		6.34518	6.51254	6.71562	6.59395	6.72247	7.00113	6.45943	6.51412	6.81634
	0.4003	-0.03726	Q96LB3	Intraflagellar transport protein 74 homolog OS	IFT74	Color2 [DarkGray]	1	4		6.65535	6.70183	6.60733	6.66818	6.61471	6.56986	6.69488	6.56072	6.71562
	0.179547	0.024933	Q8N1G2	Cap-specific mRNA (nucleoside-2'-O-)-methyltransferase 1 OS	CMTR1	Color2 [DarkGray]	1	4		6.59842	6.65821	6.64097	6.71973	6.69349	6.55919	6.59246	6.65392	6.66959
	0.388981	-0.02365	O75436	Vacuolar protein sorting-associated protein 26A OS	VPS26A	Color2 [DarkGray]	1	4		6.60733	6.67807	6.64241	6.61324	6.59544	6.64818	6.66534	6.66534	6.67525
	0.208052	-0.04388	P17655	Calpain-2 catalytic subunit OS	CAPN2	Color2 [DarkGray]	1	4		6.56529	6.73064	6.63081	6.57894	6.7211	6.49506	6.64961	6.7211	6.6837
	0.256083	-0.05709	Q9Y6D9	Mitotic spindle assembly checkpoint protein MAD1 OS	MAD1L1	Color2 [DarkGray]	1	4		6.56072	6.63952	6.72656	6.63807	6.67948	6.43796	6.65535	6.67948	6.75355
	0.123584	-0.01069	Q9UNY4	Transcription termination factor 2 OS	TTF2	Color2 [DarkGray]	1	4		6.64674	6.60733	6.64241	6.63663	6.66249	6.56529	6.68089	6.71425	6.63372
	0.068576	-0.01548	Q15738	Sterol-4-alpha-carboxylate 3-dehydrogenase, decarboxylating OS	NSDHL	Color2 [DarkGray]	1	4		6.6837	6.5744	6.72247	6.58796	6.57137	6.77479	6.64674	6.64674	6.57289
	0.439283	0.074798	Q9NP81	Serine--tRNA ligase, mitochondrial OS	SARS2	Color2 [DarkGray]	1	4		6.63081	6.58346	6.64386	6.67101	6.58496	6.82655	6.64961	6.59991	6.58946
	0.054878	-0.01119	O94979	Protein transport protein Sec31A OS	SEC31A	Color2 [DarkGray]	1	4		6.66959	6.67242	6.57592	6.70044	6.68089	6.50303	6.65105	6.69349	6.63807
	0.040526	0.004745	Q9NQW7	Xaa-Pro aminopeptidase 1 OS	XPNPEP1	Color2 [DarkGray]	1	4		6.60288	6.67101	6.64097	6.6851	6.66959	6.5744	6.62352	6.74819	6.56986
	0.376259	-0.07559	Q99598	Translin-associated protein X OS	TSNAX	Color2 [DarkGray]	1	4		6.59694	6.69905	6.70044	6.62352	6.70321	6.44294	6.64961	6.60585	6.75087
	2.16429	-0.14476	Q9Y4E8	Ubiquitin carboxyl-terminal hydrolase 15 OS	USP15	Color2 [DarkGray]	1	4		6.67384	6.74953	6.7046	6.57592	6.58796	6.52982	6.6453	6.64241	6.67242
	0.053222	-0.00707	O95433	Activator of 90 kDa heat shock protein ATPase homolog 1 OS	AHSA1	Color2 [DarkGray]	1	4		6.56224	6.7115	6.61471	6.61618	6.64818	6.60288	6.65392	6.64097	6.73471
	0.12454	-0.01888	Q9H078	Caseinolytic peptidase B protein homolog OS	CLPB	Color2 [DarkGray]	1	4		6.67384	6.60733	6.71425	6.6879	6.55459	6.69627	6.65392	6.55612	6.64097
	0.169414	-0.04695	O75044	SLIT-ROBO Rho GTPase-activating protein 2 OS	SRGAP2	Color2 [DarkGray]	1	4		6.75622	6.56224	6.5345	6.69905	6.58346	6.42962	6.83542	6.65249	6.69905
	0.160171	-0.02877	P07384	Calpain-1 catalytic subunit OS	CAPN1	Color2 [DarkGray]	1	4		6.71562	6.65535	6.58946	6.71562	6.63807	6.52042	6.80736	6.58346	6.54535
	0.001	0.000415	Q14257	Reticulocalbin-2 OS	RCN2	Color2 [DarkGray]	1	4		6.72792	6.54226	6.70183	6.6279	6.46271	6.88264	6.60881	6.51412	6.67948
	0.14799	0.046161	Q7Z5K2	Wings apart-like protein homolog OS	WAPL	Color2 [DarkGray]	1	4		6.64961	6.60585	6.54535	6.52513	6.5438	6.87036	6.67384	6.58195	6.76022
	0.424958	-0.08299	P28288	ATP-binding cassette sub-family D member 3 OS	ABCD3	Color2 [DarkGray]	1	4		6.82655	6.55765	6.60881	6.59991	6.55765	6.58646	6.84046	6.59544	6.58796
	0.280562	-0.02836	O95819	Mitogen-activated protein kinase kinase kinase kinase 4 OS	MAP4K4	Color2 [DarkGray]	1	4		6.64961	6.67242	6.55459	6.63372	6.58646	6.57137	6.71425	6.69488	6.70736
	0.110485	0.030346	A0FGR8	Extended synaptotagmin-2 OS	ESYT2	Color2 [DarkGray]	1	4		6.77083	6.47897	6.66107	6.67948	6.57289	6.74953	6.69488	6.60733	6.55765
	0.219956	-0.02535	Q4V328	GRIP1-associated protein 1 OS	GRIPAP1	Color2 [DarkGray]	1	4		6.58496	6.66391	6.65964	6.61765	6.67101	6.5438	6.64818	6.67666	6.71973
	0.126966	0.030837	Q01484	Ankyrin-2 OS	ANK2	Color2 [DarkGray]	1	4		6.61471	6.56377	6.60288	6.70321	6.7211	6.44956	6.73742	6.62498	6.75221
	0.051727	0.010222	Q14651	Plastin-1 OS	PLS1	Color2 [DarkGray]	1	4		6.50303	6.67948	6.67525	6.66818	6.66107	6.55919	6.58346	6.65678	6.79051
	0.124267	-0.0202	Q15417	Calponin-3 OS	CNN3	Color2 [DarkGray]	1	4		6.58796	6.67101	6.63663	6.59544	6.71287	6.5267	6.68229	6.70183	6.67101
	0.02142	0.005501	Q8WTT2	Nucleolar complex protein 3 homolog OS	NOC3L	Color2 [DarkGray]	1	4		6.67807	6.54998	6.71562	6.5744	6.59395	6.79181	6.65249	6.59842	6.62352
	0.101216	0.024451	P26196	Probable ATP-dependent RNA helicase DDX6 OS	DDX6	Color2 [DarkGray]	1	4		6.73336	6.52356	6.62498	6.73877	6.6851	6.53138	6.69766	6.68229	6.55459
	0.111805	0.047901	P18615	Negative elongation factor E OS	NELFE	Color2 [DarkGray]	1	4		6.44294	6.75489	6.66107	6.73336	6.84298	6.42626	6.57137	6.67666	6.63227
	0.213989	0.081105	Q5VZL5	Zinc finger MYM-type protein 4 OS	ZMYM4	Color2 [DarkGray]	1	4		6.83289	6.34341	6.59842	6.7211	6.59096	6.70598	6.75622	6.58195	6.60881
	0.078586	-0.0275	Q96RP9	Elongation factor G, mitochondrial OS	GFM1	Color2 [DarkGray]	1	4		6.61765	6.70183	6.63807	6.60288	6.42794	6.84424	6.62936	6.59246	6.70736
	0.080464	-0.01147	Q8NHU6	Tudor domain-containing protein 7 OS	TDRD7	Color2 [DarkGray]	1	4		6.65105	6.67807	6.59096	6.64961	6.6907	6.54535	6.67666	6.67242	6.63372
	0.777696	-0.06726	Q13867	Bleomycin hydrolase OS	BLMH	Color2 [DarkGray]	1	4		6.6279	6.71973	6.66249	6.62936	6.63517	6.5438	6.60881	6.6865	6.67242
	0.541675	0.252427	Q14151	Scaffold attachment factor B2 OS	SAFB2	Color2 [DarkGray]	1	4		6.80349	6.35931	6.16591	6.83036	6.5469	6.70874	6.8505	6.67101	6.71699
	1.33514	-0.1279	P62701	40S ribosomal protein S4, X isoform OS	RPS4X	Color2 [DarkGray]	1	4		6.69766	6.73606	6.69209	6.63517	6.61029	6.49665	6.69488	6.67807	6.53605
	1.24135	-0.03401	P30260	Cell division cycle protein 27 homolog OS	CDC27	Color2 [DarkGray]	1	4		6.68089	6.66818	6.65392	6.61324	6.64241	6.6453	6.67101	6.60585	6.61471
	0.408392	-0.04707	Q7Z2Z2	Elongation factor-like GTPase 1 OS	EFL1	Color2 [DarkGray]	1	4		6.57743	6.73064	6.64241	6.6014	6.63952	6.56834	6.59544	6.67242	6.75489
	0.115307	0.031199	Q9NSK0	Kinesin light chain 4 OS	KLC4	Color2 [DarkGray]	1	4		6.5438	6.58496	6.70736	6.70044	6.75355	6.47573	6.60881	6.67525	6.7252
	0.437595	-0.02969	A0AVT1	Ubiquitin-like modifier-activating enzyme 6 OS	UBA6	Color2 [DarkGray]	1	4		6.6279	6.69905	6.66676	6.63663	6.66959	6.59842	6.64386	6.68089	6.56529
	0.467894	-0.06806	Q12802	A-kinase anchor protein 13 OS	AKAP13	Color2 [DarkGray]	1	4		6.75889	6.63372	6.61765	6.65678	6.63517	6.51412	6.73606	6.60881	6.62059
	0.497786	-0.06281	P12004	Proliferating cell nuclear antigen OS	PCNA	Color2 [DarkGray]	1	4		6.67242	6.68089	6.6907	6.68229	6.66391	6.50938	6.65105	6.64674	6.58946
	0.598418	-0.04571	Q86XI2	Condensin-2 complex subunit G2 OS	NCAPG2	Color2 [DarkGray]	1	4		6.71287	6.64241	6.65678	6.57894	6.67101	6.62498	6.65821	6.59096	6.65535
	0.263184	-0.0808	O15066	Kinesin-like protein KIF3B OS	KIF3B	Color2 [DarkGray]	1	4		6.65392	6.58946	6.75355	6.66107	6.73064	6.36282	6.66959	6.65964	6.67948
	0.321317	-0.06459	Q8WWK9	Cytoskeleton-associated protein 2 OS	CKAP2	Color2 [DarkGray]	1	4		6.76155	6.67666	6.58796	6.66391	6.6879	6.48059	6.61029	6.61765	6.6907
	1.03893	0.136529	Q86YP4	Transcriptional repressor p66-alpha OS	GATAD2A	Color2 [DarkGray]	1	4		6.55152	6.60437	6.66391	6.84674	6.70598	6.67666	6.66249	6.59842	6.45286
	0.05494	-0.01523	P82650	28S ribosomal protein S22, mitochondrial OS	MRPS22	Color2 [DarkGray]	1	4		6.64386	6.59842	6.74551	6.56682	6.55765	6.81762	6.61324	6.66534	6.56224
	0.253723	-0.06035	Q9Y5X1	Sorting nexin-9 OS	SNX9	Color2 [DarkGray]	1	4		6.70736	6.7046	6.58646	6.66959	6.7115	6.4363	6.70044	6.70044	6.55459
	0.477626	-0.07542	Q9H9E3	Conserved oligomeric Golgi complex subunit 4 OS	COG4	Color2 [DarkGray]	1	4		6.64961	6.75221	6.66534	6.71425	6.62205	6.50462	6.63372	6.65678	6.58346
	0.222693	0.053612	P08559	Pyruvate dehydrogenase E1 component subunit alpha, somatic form, mitochondrial OS	PDHA1	Color2 [DarkGray]	1	4		6.57137	6.62936	6.65964	6.61765	6.55305	6.8505	6.6014	6.59395	6.69627
	0.377439	-0.03889	Q86XL3	Ankyrin repeat and LEM domain-containing protein 2 OS	ANKLE2	Color2 [DarkGray]	1	4		6.63952	6.71287	6.65678	6.6837	6.55919	6.64961	6.63952	6.62644	6.62059
	0.831772	0.115153	Q99959	Plakophilin-2 OS	PKP2	Color2 [DarkGray]	1	4		6.66676	6.57137	6.66107	6.66249	6.72792	6.85424	6.63372	6.56834	6.40939
	0.023397	-0.00407	Q8IWI9	MAX gene-associated protein OS	MGA	Color2 [DarkGray]	1	4		6.70321	6.55459	6.6879	6.63517	6.59096	6.70736	6.64674	6.63517	6.62498
	0.076059	-0.01358	P09622	Dihydrolipoyl dehydrogenase, mitochondrial OS	DLD	Color2 [DarkGray]	1	4		6.71836	6.55459	6.72792	6.64674	6.60881	6.7046	6.68229	6.60733	6.53138
	0.713274	-0.09066	Q96P70	Importin-9 OS	IPO9	Color2 [DarkGray]	1	4		6.65964	6.75489	6.62644	6.62644	6.63952	6.50303	6.67101	6.64674	6.65535
	0.25777	-0.07543	P41227	N-alpha-acetyltransferase 10 OS	NAA10	Color2 [DarkGray]	1	4		6.56834	6.81762	6.52826	6.60733	6.66107	6.41954	6.65821	6.7761	6.71562
	0.28155	-0.08426	Q86VM9	Zinc finger CCCH domain-containing protein 18 OS	ZC3H18	Color2 [DarkGray]	1	4		6.66534	6.79181	6.59246	6.49345	6.49345	6.80993	6.66534	6.52982	6.71287
	0.499302	0.020066	Q9NZM3	Intersectin-2 OS	ITSN2	Color2 [DarkGray]	1	4		6.65105	6.61324	6.59544	6.62936	6.63952	6.65105	6.7046	6.66249	6.6453
	0.505575	0.35729	P51991	Heterogeneous nuclear ribonucleoprotein A3 OS	HNRNPA3	Color2 [DarkGray]	1	4		5.95652	6.86419	6.58346	6.56377	6.81634	7.09592	6.31288	6.61912	6.69488
	0.809198	-0.08256	Q96EK5	KIF-binding protein OS	KIFBP	Color2 [DarkGray]	1	4		6.66249	6.6851	6.70598	6.64818	6.64674	6.51096	6.62644	6.66818	6.63081
	0.341109	0.033998	Q969V3	Nicalin OS	NCLN	Color2 [DarkGray]	1	4		6.63952	6.58946	6.70044	6.6279	6.6879	6.71562	6.63081	6.63663	6.56072
	0.448679	-0.04198	Q5T5U3	Rho GTPase-activating protein 21 OS	ARHGAP21	Color2 [DarkGray]	1	4		6.6837	6.65821	6.58946	6.65392	6.59694	6.55459	6.74282	6.59544	6.7115
	0.040633	0.010821	O15381	Nuclear valosin-containing protein-like OS	NVL	Color2 [DarkGray]	1	4		6.65249	6.55919	6.76022	6.65535	6.55459	6.79442	6.52826	6.59991	6.66676
	0.39693	0.039869	P23528	Cofilin-1 OS	CFL1	Color2 [DarkGray]	1	4		6.58646	6.70736	6.58646	6.66107	6.69209	6.64674	6.60881	6.68229	6.61912
	0.067953	0.02188	O75152	Zinc finger CCCH domain-containing protein 11A OS	ZC3H11A	Color2 [DarkGray]	1	4		6.60437	6.75087	6.59544	6.71012	6.824	6.4822	6.67384	6.58045	6.54226
	0.211025	0.099487	O75821	Eukaryotic translation initiation factor 3 subunit G OS	EIF3G	Color2 [DarkGray]	1	4		6.46597	6.79181	6.43296	6.65678	6.41954	6.91289	6.61176	6.66534	6.75622
	0.424079	0.034565	Q9NRZ9	Lymphoid-specific helicase OS	HELLS	Color2 [DarkGray]	1	4		6.61029	6.65249	6.61176	6.66534	6.6014	6.7115	6.66107	6.56682	6.70598
	0.184432	-0.06025	Q16222	UDP-N-acetylhexosamine pyrophosphorylase OS	UAP1	Color2 [DarkGray]	1	4		6.55152	6.84549	6.63663	6.65678	6.74819	6.44791	6.55612	6.71425	6.59544
	0.215095	-0.04451	Q9H0S4	Probable ATP-dependent RNA helicase DDX47 OS	DDX47	Color2 [DarkGray]	1	4		6.66959	6.60288	6.76022	6.56834	6.56529	6.76553	6.61324	6.63517	6.59694
	0.368361	-0.0444	P68400	Casein kinase II subunit alpha OS	CSNK2A1	Color2 [DarkGray]	1	4		6.62352	6.64241	6.70598	6.64241	6.66959	6.5267	6.63663	6.67525	6.66534
	0.289306	-0.0549	Q9Y496	Kinesin-like protein KIF3A OS	KIF3A	Color2 [DarkGray]	1	4		6.60585	6.71836	6.73742	6.7046	6.6893	6.50303	6.55919	6.65105	6.60881
	1.26223	0.202267	Q5T5Y3	Calmodulin-regulated spectrin-associated protein 1 OS	CAMSAP1	Color2 [DarkGray]	1	4		6.51412	6.52199	6.46271	6.81121	6.73064	6.56377	6.78005	6.59395	6.76553
	0.033031	0.007837	Q96I99	Succinate--CoA ligase [GDP-forming] subunit beta, mitochondrial OS	SUCLG2	Color2 [DarkGray]	1	4		6.6893	6.53916	6.74416	6.64961	6.58496	6.76155	6.67807	6.56986	6.56072
	0.468218	-0.16018	Q08945	FACT complex subunit SSRP1 OS	SSRP1	Color2 [DarkGray]	1	4		6.46271	6.95652	6.78398	6.51412	6.62059	6.58796	6.4446	6.64961	6.69905
	0.049258	0.014357	Q15436	Protein transport protein Sec23A OS	SEC23A	Color2 [DarkGray]	1	4		6.71012	6.51096	6.54071	6.62352	6.7252	6.45615	6.76288	6.71973	6.71287
	0.031258	0.010811	Q69YN4	Protein virilizer homolog OS	VIRMA	Color2 [DarkGray]	1	4		6.76288	6.45779	6.66249	6.59246	6.53916	6.78398	6.77347	6.54535	6.64241
	0.011584	0.002311	Q8WXX5	DnaJ homolog subfamily C member 9 OS	DNAJC9	Color2 [DarkGray]	1	4		6.57592	6.6865	6.63807	6.67807	6.70736	6.52199	6.67525	6.66959	6.63227
	0.034196	-0.00741	Q9Y2L5	Trafficking protein particle complex subunit 8 OS	TRAPPC8	Color2 [DarkGray]	1	4		6.6837	6.57894	6.58045	6.65678	6.6851	6.47897	6.76553	6.6453	6.69905
	0.147614	-0.03488	Q12923	Tyrosine-protein phosphatase non-receptor type 13 OS	PTPN13	Color2 [DarkGray]	1	4		6.76155	6.56072	6.62205	6.74282	6.54998	6.5469	6.70044	6.57137	6.71699
	0.139313	-0.0348	Q9NV70	Exocyst complex component 1 OS	EXOC1	Color2 [DarkGray]	1	4		6.65964	6.66818	6.59842	6.6907	6.70321	6.42794	6.7046	6.63372	6.6879
	0.132523	-0.02182	Q99567	Nuclear pore complex protein Nup88 OS	NUP88	Color2 [DarkGray]	1	4		6.73742	6.55612	6.59842	6.62059	6.55919	6.64674	6.73064	6.63663	6.69627
	0.040737	0.013549	Q9UJZ1	Stomatin-like protein 2, mitochondrial OS	STOML2	Color2 [DarkGray]	1	4		6.71287	6.51412	6.74685	6.80349	6.70321	6.50779	6.61176	6.54226	6.62059
	0.252089	-0.01412	Q0VDF9	Heat shock 70 kDa protein 14 OS	HSPA14	Color2 [DarkGray]	1	4		6.60733	6.6837	6.65249	6.63517	6.63081	6.63517	6.63807	6.64097	6.67101
	0.066205	-0.0122	Q99797	Mitochondrial intermediate peptidase OS	MIPEP	Color2 [DarkGray]	1	4		6.7115	6.5744	6.71699	6.58195	6.64961	6.73471	6.67666	6.59395	6.54226
	0.012331	0.002104	Q10471	Polypeptide N-acetylgalactosaminyltransferase 2 OS	GALNT2	Color2 [DarkGray]	1	4		6.63663	6.62059	6.70736	6.60585	6.60881	6.75622	6.54844	6.66249	6.63952
	0.096851	0.010358	Q13535	Serine/threonine-protein kinase ATR OS	ATR	Color2 [DarkGray]	1	4		6.61471	6.66107	6.62352	6.71287	6.62205	6.59544	6.66249	6.66249	6.63517
	0.190775	0.046396	Q12769	Nuclear pore complex protein Nup160 OS	NUP160	Color2 [DarkGray]	1	4		6.69766	6.49025	6.71836	6.58796	6.66959	6.7879	6.6837	6.53605	6.59842
	0.129606	0.017598	O43719	HIV Tat-specific factor 1 OS	HTATSF1	Color2 [DarkGray]	1	4		6.59544	6.69905	6.65535	6.65964	6.60288	6.74012	6.55765	6.53605	6.73606
	0.284708	-0.03258	P50502	Hsc70-interacting protein OS	ST13	Color2 [DarkGray]	1	4		6.59246	6.70321	6.63952	6.63663	6.65392	6.5469	6.61618	6.69905	6.69766
	0.164662	-0.03684	Q9H4A4	Aminopeptidase B OS	RNPEP	Color2 [DarkGray]	1	4		6.63517	6.6851	6.63952	6.69209	6.70598	6.45121	6.67666	6.63952	6.65105
	0.518768	-0.05023	Q9Y6D6	Brefeldin A-inhibited guanine nucleotide-exchange protein 1 OS	ARFGEF1	Color2 [DarkGray]	1	4		6.65535	6.73336	6.62936	6.66676	6.63227	6.56834	6.65821	6.6279	6.61912
	0.000923	0.000335	Q13283	Ras GTPase-activating protein-binding protein 1 OS	G3BP1	Color2 [DarkGray]	1	4		6.67807	6.63081	6.64674	6.75087	6.7879	6.41785	6.66534	6.68089	6.49985
	2.36921	-0.15179	Q7Z2T5	TRMT1-like protein OS	TRMT1L	Color2 [DarkGray]	1	4		6.76553	6.70874	6.69627	6.58946	6.58346	6.54226	6.67666	6.57289	6.64241
	0.086968	0.037163	Q9UNZ2	NSFL1 cofactor p47 OS	NSFL1C	Color2 [DarkGray]	1	4		6.63081	6.58045	6.61176	6.75087	6.83668	6.34696	6.74953	6.66534	6.56834
	0.173328	-0.04652	Q9UJS0	Calcium-binding mitochondrial carrier protein Aralar2 OS	SLC25A13	Color2 [DarkGray]	1	4		6.75221	6.52042	6.76553	6.61324	6.5345	6.75087	6.66534	6.60288	6.56377
	0.12454	-0.0186	Q7Z3B4	Nucleoporin p54 OS	NUP54	Color2 [DarkGray]	1	4		6.71973	6.55919	6.71973	6.62644	6.65249	6.66391	6.66818	6.56224	6.61324
	0.187515	0.03582	Q9NVA2	Septin-11 OS	SEPTIN11	Color2 [DarkGray]	1	4		6.61324	6.70598	6.55919	6.64386	6.56986	6.77215	6.60288	6.63952	6.67525
	0.728189	-0.12952	P30041	Peroxiredoxin-6 OS	PRDX6	Color2 [DarkGray]	1	4		6.6893	6.72383	6.65249	6.60288	6.66818	6.40599	6.70321	6.63227	6.69209
	0.396699	-0.06417	P06396	Gelsolin OS	GSN	Color2 [DarkGray]	1	4		6.63807	6.75221	6.59395	6.64961	6.64386	6.49825	6.58346	6.69627	6.72247
	0.015881	0.005485	Q15437	Protein transport protein Sec23B OS	SEC23B	Color2 [DarkGray]	1	4		6.80993	6.54535	6.52826	6.73606	6.66249	6.50144	6.75221	6.65249	6.57137
	0.234238	-0.10452	P09936	Ubiquitin carboxyl-terminal hydrolase isozyme L1 OS	UCHL1	Color2 [DarkGray]	1	4		6.58946	6.67666	6.75622	6.74819	6.72792	6.23266	6.61765	6.59842	6.7761
	0.354191	-0.05367	Q9UBB4	Ataxin-10 OS	ATXN10	Color2 [DarkGray]	1	4		6.67807	6.69766	6.63663	6.66959	6.6851	6.49665	6.62205	6.67384	6.62352
	0.126372	-0.03233	P07686	Beta-hexosaminidase subunit beta OS	HEXB	Color2 [DarkGray]	1	4		6.70736	6.65392	6.71973	6.61471	6.53138	6.83794	6.57137	6.51254	6.61618
	0.049281	-0.00603	Q14BN4	Sarcolemmal membrane-associated protein OS	SLMAP	Color2 [DarkGray]	1	4		6.68089	6.6014	6.67807	6.64097	6.59395	6.70736	6.71699	6.55152	6.61324
	0.862545	-0.0557	P62829	60S ribosomal protein L23 OS	RPL23	Color2 [DarkGray]	1	4		6.6851	6.69766	6.61471	6.61029	6.58346	6.63663	6.6837	6.59395	6.68229
	0.376393	0.06086	Q96A49	Synapse-associated protein 1 OS	SYAP1	Color2 [DarkGray]	1	4		6.47411	6.66534	6.65535	6.70598	6.61176	6.65964	6.57289	6.46434	6.92955
	0.120488	-0.02111	Q86TI2	Dipeptidyl peptidase 9 OS	DPP9	Color2 [DarkGray]	1	4		6.59544	6.70598	6.61471	6.64818	6.69209	6.51254	6.63807	6.70321	6.67384
	0.087559	-0.01337	Q8NB90	ATPase family protein 2 homolog OS	SPATA5	Color2 [DarkGray]	1	4		6.60585	6.64097	6.65678	6.65535	6.6893	6.51885	6.64241	6.67101	6.70598
	0.065777	0.015372	Q12874	Splicing factor 3A subunit 3 OS	SF3A3	Color2 [DarkGray]	1	4		6.65105	6.67807	6.59246	6.6014	6.55765	6.80864	6.54998	6.63372	6.70183
	0.486095	-0.08339	Q15418	Ribosomal protein S6 kinase alpha-1 OS	RPS6KA1	Color2 [DarkGray]	1	4		6.67666	6.72383	6.66391	6.66107	6.69209	6.46107	6.62059	6.60881	6.66818
	0.590764	-0.06812	Q9BZF1	Oxysterol-binding protein-related protein 8 OS	OSBPL8	Color2 [DarkGray]	1	4		6.72383	6.65105	6.6837	6.61618	6.53761	6.70044	6.73336	6.56834	6.56529
	0.122657	0.041145	Q9ULV4	Coronin-1C OS	CORO1C	Color2 [DarkGray]	1	4		6.49506	6.77215	6.56834	6.51254	6.62498	6.82146	6.40939	6.76686	6.76022
	0.261419	-0.06445	P62081	40S ribosomal protein S7 OS	RPS7	Color2 [DarkGray]	1	4		6.65105	6.70874	6.63517	6.61912	6.75622	6.42626	6.63081	6.70044	6.64386
	0.236576	0.042057	P42166	Lamina-associated polypeptide 2, isoform alpha OS	TMPO	Color2 [DarkGray]	1	4		6.60881	6.55305	6.732	6.71425	6.72383	6.58195	6.61618	6.61765	6.63372
	0.068171	-0.01578	Q9NTJ5	Phosphatidylinositol-3-phosphatase SAC1 OS	SACM1L	Color2 [DarkGray]	1	4		6.67948	6.64386	6.68229	6.59096	6.55612	6.81121	6.61471	6.63517	6.56224
	0.449937	-0.07164	P05141	ADP/ATP translocase 2 OS	SLC25A5	Color2 [DarkGray]	1	4		6.78529	6.61324	6.68089	6.60733	6.54844	6.70874	6.71836	6.58646	6.52513
	0.760033	-0.09113	Q16795	NADH dehydrogenase [ubiquinone] 1 alpha subcomplex subunit 9, mitochondrial OS	NDUFA9	Color2 [DarkGray]	1	4		6.7761	6.65105	6.72928	6.61912	6.56072	6.70321	6.66249	6.57894	6.49345
	0.020446	-0.00311	Q2TAY7	WD40 repeat-containing protein SMU1 OS	SMU1	Color2 [DarkGray]	1	4		6.63952	6.66534	6.66534	6.65105	6.56834	6.74147	6.63081	6.57592	6.64961
	0.124784	0.017441	Q96I24	Far upstream element-binding protein 3 OS	FUBP3	Color2 [DarkGray]	1	4		6.57137	6.62059	6.71425	6.61324	6.71012	6.63517	6.56986	6.72656	6.62352
	0.84969	-0.08409	Q9H7Z7	Prostaglandin E synthase 2 OS	PTGES2	Color2 [DarkGray]	1	4		6.74953	6.65678	6.72247	6.64386	6.55459	6.67807	6.63372	6.56529	6.57743
	0.101565	-0.03275	Q99661	Kinesin-like protein KIF2C OS	KIF2C	Color2 [DarkGray]	1	4		6.62352	6.65249	6.69349	6.62352	6.82146	6.42626	6.57137	6.66107	6.6879
	0.440456	-0.07899	Q9NZW5	Protein PALS2 OS	PALS2	Color2 [DarkGray]	1	4		6.732	6.66391	6.67948	6.56834	6.51254	6.75756	6.67807	6.58346	6.6014
	0.212286	-0.06547	Q9H9A6	Leucine-rich repeat-containing protein 40 OS	LRRC40	Color2 [DarkGray]	1	4		6.64241	6.67384	6.65249	6.66391	6.75087	6.35755	6.70183	6.67384	6.64674
	0.313379	0.132375	P67809	Y-box-binding protein 1 OS	YBX1	Color2 [DarkGray]	1	4		6.42626	6.75087	6.35226	6.62644	6.43962	6.86047	6.84925	6.33985	6.98299
	0.406679	-0.04064	Q15386	Ubiquitin-protein ligase E3C OS	UBE3C	Color2 [DarkGray]	1	4		6.61471	6.73742	6.64386	6.64241	6.64818	6.58346	6.6893	6.60437	6.62352
	0.047983	-0.00992	Q8WX93	Palladin OS	PALLD	Color2 [DarkGray]	1	4		6.59694	6.67525	6.65821	6.63807	6.74685	6.5157	6.65249	6.66676	6.63372
	0.221264	0.457794	P02538	Keratin, type II cytoskeletal 6A OS	KRT6A	Color2 [DarkGray]	1	4		6.77479	6.59842	4.85798	5.56072	7.3672	6.67666	5.52042	6.85798	7.55536
	0.383924	-0.02842	O43264	Centromere/kinetochore protein zw10 homolog OS	ZW10	Color2 [DarkGray]	1	4		6.6893	6.62059	6.66959	6.66107	6.58496	6.64818	6.68229	6.70736	6.52199
	0.298298	0.09727	P24539	ATP synthase F(0) complex subunit B1, mitochondrial OS	ATP5PB	Color2 [DarkGray]	1	4		6.64674	6.64241	6.59842	6.61176	6.57894	6.98869	6.53761	6.56377	6.57137
	0.226346	0.041872	Q9HAU0	Pleckstrin homology domain-containing family A member 5 OS	PLEKHA5	Color2 [DarkGray]	1	4		6.6851	6.46761	6.49345	6.63663	6.56682	6.56834	6.87529	6.62059	6.82655
	0.097371	0.011007	Q15637	Splicing factor 1 OS	SF1	Color2 [DarkGray]	1	4		6.58946	6.65392	6.72656	6.6837	6.65535	6.66391	6.63807	6.5157	6.65821
	0.538291	-0.05642	Q9Y4G6	Talin-2 OS	TLN2	Color2 [DarkGray]	1	4		6.63372	6.6014	6.54844	6.48704	6.61471	6.51254	6.59991	6.87529	6.86666
	0.28054	-0.02836	P41229	Lysine-specific demethylase 5C OS	KDM5C	Color2 [DarkGray]	1	4		6.67384	6.63663	6.66391	6.67101	6.66676	6.55152	6.63517	6.61176	6.67948
	0.016927	-0.00515	P30837	Aldehyde dehydrogenase X, mitochondrial OS	ALDH1B1	Color2 [DarkGray]	1	4		6.63952	6.60585	6.74685	6.55459	6.58045	6.84172	6.62498	6.55152	6.62352
	0.420079	-0.09808	Q9UH65	Switch-associated protein 70 OS	SWAP70	Color2 [DarkGray]	1	4		6.60288	6.84925	6.66959	6.71562	6.62644	6.48543	6.56986	6.57743	6.67101
	0.341937	0.079973	O14497	AT-rich interactive domain-containing protein 1A OS	ARID1A	Color2 [DarkGray]	1	4		6.73064	6.42626	6.60733	6.6865	6.59246	6.7252	6.73606	6.58796	6.67525
	0.25261	0.080363	Q9HC35	Echinoderm microtubule-associated protein-like 4 OS	EML4	Color2 [DarkGray]	1	4		6.6879	6.60733	6.40429	6.80736	6.65105	6.4822	6.70874	6.64961	6.75221
	0.230536	-0.05641	Q10713	Mitochondrial-processing peptidase subunit alpha OS	PMPCA	Color2 [DarkGray]	1	4		6.70874	6.55765	6.80736	6.5469	6.6014	6.75622	6.65105	6.58346	6.55612
	0.342367	-0.06356	O95340	Bifunctional 3'-phosphoadenosine 5'-phosphosulfate synthase 2 OS	PAPSS2	Color2 [DarkGray]	1	4		6.72928	6.63372	6.63663	6.65392	6.6907	6.46434	6.66534	6.66391	6.64386
	0.206421	-0.03629	P11413	Glucose-6-phosphate 1-dehydrogenase OS	G6PD	Color2 [DarkGray]	1	4		6.64241	6.70044	6.63807	6.63952	6.72792	6.50462	6.66676	6.58796	6.67525
	0.108071	0.0674	P82933	28S ribosomal protein S9, mitochondrial OS	MRPS9	Color2 [DarkGray]	1	4		6.63517	6.74953	6.43463	6.60437	6.35755	7.05961	6.79181	6.26491	6.73064
	0.777035	-0.12274	Q9UKJ3	G patch domain-containing protein 8 OS	GPATCH8	Color2 [DarkGray]	1	4		6.76022	6.73606	6.64818	6.70183	6.59544	6.47897	6.65964	6.66676	6.52356
	0.332169	-0.06219	Q13017	Rho GTPase-activating protein 5 OS	ARHGAP5	Color2 [DarkGray]	1	4		6.61765	6.78136	6.66391	6.69349	6.67666	6.50621	6.61765	6.60881	6.61324
	0.181275	0.028341	P42695	Condensin-2 complex subunit D3 OS	NCAPD3	Color2 [DarkGray]	1	4		6.6837	6.54535	6.63663	6.70183	6.6851	6.56377	6.71973	6.67384	6.57289
	0.444125	0.070702	Q14684	Ribosomal RNA processing protein 1 homolog B OS	RRP1B	Color2 [DarkGray]	1	4		6.56529	6.63372	6.70598	6.66959	6.63372	6.81378	6.55612	6.55152	6.64386
	0.205772	-0.02417	Q13895	Bystin OS	BYSL	Color2 [DarkGray]	1	4		6.61029	6.67242	6.75221	6.64674	6.6907	6.62498	6.57743	6.63807	6.57137
	0.536925	0.068287	Q9NYV4	Cyclin-dependent kinase 12 OS	CDK12	Color2 [DarkGray]	1	4		6.5744	6.57743	6.6865	6.59694	6.71562	6.73064	6.64818	6.59096	6.66107
	0.057851	-0.02181	Q9UBS4	DnaJ homolog subfamily B member 11 OS	DNAJB11	Color2 [DarkGray]	1	4		6.7046	6.63081	6.732	6.6453	6.45943	6.89724	6.58346	6.51254	6.58195
	0.007401	-0.00277	Q16543	Hsp90 co-chaperone Cdc37 OS	CDC37	Color2 [DarkGray]	1	4		6.49665	6.80993	6.56529	6.58045	6.51096	6.77215	6.55612	6.66959	6.79051
	0.144597	-0.01939	P21127	Cyclin-dependent kinase 11B OS	CDK11B	Color2 [DarkGray]	1	4		6.66249	6.70874	6.61765	6.61618	6.58796	6.72656	6.64097	6.63517	6.59096
	0.031415	0.007507	Q12996	Cleavage stimulation factor subunit 3 OS	CSTF3	Color2 [DarkGray]	1	4		6.67948	6.53916	6.77215	6.65821	6.60288	6.75221	6.62352	6.55765	6.59246
	0.521875	0.180159	Q5QJE6	Deoxynucleotidyltransferase terminal-interacting protein 2 OS	DNTTIP2	Color2 [DarkGray]	1	4		6.73336	6.30743	6.64674	6.85175	6.78529	6.59096	6.70598	6.60288	6.49825
	0.064558	-0.01449	Q6ZXV5	Protein O-mannosyl-transferase TMTC3 OS	TMTC3	Color2 [DarkGray]	1	4		6.71287	6.61029	6.66534	6.60585	6.54998	6.78921	6.67242	6.59246	6.58045
	0.102901	-0.03435	Q8NI36	WD repeat-containing protein 36 OS	WDR36	Color2 [DarkGray]	1	4		6.55919	6.61176	6.80478	6.45615	6.63517	6.78136	6.46271	6.71973	6.71836
	0.122659	-0.03453	Q15181	Inorganic pyrophosphatase OS	PPA1	Color2 [DarkGray]	1	4		6.58646	6.80478	6.55612	6.63517	6.49025	6.71836	6.62352	6.74282	6.61029
	0.014102	-0.00379	O60256	Phosphoribosyl pyrophosphate synthase-associated protein 2 OS	PRPSAP2	Color2 [DarkGray]	1	4		6.62644	6.56682	6.72792	6.69349	6.72928	6.48704	6.6453	6.69488	6.60585
	0.208475	0.054492	P46100	Transcriptional regulator ATRX OS	ATRX	Color2 [DarkGray]	1	4		6.76686	6.42962	6.66818	6.67807	6.70044	6.64961	6.68089	6.67948	6.51096
	0.021235	0.008342	P13674	Prolyl 4-hydroxylase subunit alpha-1 OS	P4HA1	Color2 [DarkGray]	1	4		6.72928	6.58346	6.6453	6.55612	6.51885	6.90809	6.62644	6.59096	6.59694
	0.76546	-0.06175	Q86Y56	Dynein axonemal assembly factor 5 OS	DNAAF5	Color2 [DarkGray]	1	4		6.6837	6.70874	6.6279	6.65678	6.61912	6.55919	6.6893	6.61176	6.63372
	1.40156	-0.06125	O00471	Exocyst complex component 5 OS	EXOC5	Color2 [DarkGray]	1	4		6.69209	6.67525	6.63227	6.62498	6.59395	6.59694	6.66534	6.62352	6.6879
	0.145761	0.028752	Q9H3P7	Golgi resident protein GCP60 OS	ACBD3	Color2 [DarkGray]	1	4		6.61765	6.68229	6.55305	6.71562	6.52042	6.70321	6.67384	6.59395	6.71836
	0.088944	-0.03135	Q96GA3	Protein LTV1 homolog OS	LTV1	Color2 [DarkGray]	1	4		6.53294	6.66249	6.66249	6.62059	6.77347	6.36982	6.63952	6.7879	6.70183
	0.402884	0.112524	O75376	Nuclear receptor corepressor 1 OS	NCOR1	Color2 [DarkGray]	1	4		6.65392	6.45451	6.50462	6.77479	6.72792	6.44791	6.7252	6.68229	6.77479
	0.089848	-0.02842	Q15365	Poly(rC)-binding protein 1 OS	PCBP1	Color2 [DarkGray]	1	4		6.64386	6.58646	6.72247	6.57137	6.82528	6.47086	6.66249	6.71012	6.57137
	0.044942	-0.08609	Q86YZ3	Hornerin OS	HRNR	Color2 [DarkGray]	1	4		7.11582	6.08321	5.67807	5.50144	5.95652	7.16088	6.10434	7.69418	6.85798
	0.136045	-0.03971	Q12788	Transducin beta-like protein 3 OS	TBL3	Color2 [DarkGray]	1	4		6.55765	6.59991	6.7761	6.46271	6.59694	6.75489	6.52513	6.76022	6.72383
	0.58472	0.069224	Q8NC51	Plasminogen activator inhibitor 1 RNA-binding protein OS	SERBP1	Color2 [DarkGray]	1	4		6.5267	6.6907	6.59395	6.7115	6.67525	6.63227	6.5438	6.6907	6.71562
	0.04985	0.014317	Q2NKX8	DNA excision repair protein ERCC-6-like OS	ERCC6L	Color2 [DarkGray]	1	4		6.51412	6.68229	6.6014	6.64674	6.74282	6.45121	6.67948	6.7046	6.74416
	0.204223	0.168117	O43852	Calumenin OS	CALU	Color2 [DarkGray]	1	4		6.5267	6.43796	6.72928	6.4446	6.40939	7.3443	6.5345	6.43796	6.65821
	0.005621	-0.00161	Q7Z3K3	Pogo transposable element with ZNF domain OS	POGZ	Color2 [DarkGray]	1	4		6.71425	6.5345	6.66391	6.6893	6.48382	6.73471	6.71562	6.61471	6.62205
	0.080475	0.047681	Q9Y6M1	Insulin-like growth factor 2 mRNA-binding protein 2 OS	IGF2BP2	Color2 [DarkGray]	1	4		6.30743	6.7252	6.75889	6.63227	6.91169	6.3906	6.56682	6.59395	6.80478
	0.099862	0.007521	Q7KZI7	Serine/threonine-protein kinase MARK2 OS	MARK2	Color2 [DarkGray]	1	4		6.59544	6.63807	6.62644	6.63807	6.58195	6.66249	6.66534	6.68089	6.69905
	0.24738	-0.06362	Q96S55	ATPase WRNIP1 OS	WRNIP1	Color2 [DarkGray]	1	4		6.65249	6.65105	6.64818	6.67948	6.69766	6.3837	6.66107	6.6837	6.71287
	3.39815	0.353408	Q13523	Serine/threonine-protein kinase PRP4 homolog OS	PRPF4B	Color2 [DarkGray]	1	4		6.46271	6.55305	6.45779	6.86295	6.8392	6.83162	6.61765	6.57592	6.51728
	0.122035	0.046242	Q96L91	E1A-binding protein p400 OS	EP400	Color2 [DarkGray]	1	4		6.83162	6.39575	6.55919	6.75087	6.58195	6.59246	6.77083	6.62936	6.63663
	0.052926	-0.01421	O14976	Cyclin-G-associated kinase OS	GAK	Color2 [DarkGray]	1	4		6.62059	6.69209	6.58646	6.73877	6.66818	6.44956	6.65249	6.79831	6.55765
	0.396888	0.056063	Q6N069	N-alpha-acetyltransferase 16, NatA auxiliary subunit OS	NAA16	Color2 [DarkGray]	1	4		6.53294	6.59842	6.63952	6.61765	6.74551	6.57592	6.72928	6.52199	6.80607
	0.552114	-0.05943	Q12768	WASH complex subunit 5 OS	WASHC5	Color2 [DarkGray]	1	4		6.68229	6.6851	6.7252	6.68229	6.6851	6.5469	6.65678	6.5469	6.57137
	0.242688	0.069229	O95487	Protein transport protein Sec24B OS	SEC24B	Color2 [DarkGray]	1	4		6.66534	6.46434	6.56224	6.70044	6.75622	6.44294	6.77347	6.74551	6.64241
	0.031371	0.006654	Q96T88	E3 ubiquitin-protein ligase UHRF1 OS	UHRF1	Color2 [DarkGray]	1	4		6.68089	6.63663	6.66534	6.68229	6.53916	6.78136	6.63952	6.58496	6.56986
	0.044589	-0.00492	Q9UJC3	Protein Hook homolog 1 OS	HOOK1	Color2 [DarkGray]	1	4		6.62498	6.67807	6.58946	6.65964	6.57137	6.64674	6.66959	6.56224	6.78267
	0.203375	-0.01659	Q14527	Helicase-like transcription factor OS	HLTF	Color2 [DarkGray]	1	4		6.6907	6.63952	6.66391	6.63372	6.70183	6.60881	6.71562	6.55305	6.58195
	0.046929	0.015824	Q9NWH9	SAFB-like transcription modulator OS	SLTM	Color2 [DarkGray]	1	4		6.82528	6.45451	6.62498	6.6865	6.56529	6.70044	6.6851	6.59991	6.62205
	0.094071	-0.00697	Q93050	V-type proton ATPase 116 kDa subunit a1 OS	ATP6V0A1	Color2 [DarkGray]	1	4		6.65535	6.60437	6.63807	6.64674	6.64818	6.58195	6.69349	6.6893	6.63517
	0.118131	-0.02078	Q9UNN5	FAS-associated factor 1 OS	FAF1	Color2 [DarkGray]	1	4		6.69627	6.74012	6.54071	6.67242	6.64241	6.59991	6.59544	6.67384	6.62352
	0.661354	-0.07034	O43663	Protein regulator of cytokinesis 1 OS	PRC1	Color2 [DarkGray]	1	4		6.68229	6.74685	6.63227	6.6865	6.57743	6.58646	6.61324	6.65964	6.6014
	0.012112	-0.00256	Q15435	Protein phosphatase 1 regulatory subunit 7 OS	PPP1R7	Color2 [DarkGray]	1	4		6.57592	6.69349	6.70044	6.64961	6.75489	6.55765	6.58496	6.70321	6.56072
	0.109426	-0.02758	Q96EY7	Pentatricopeptide repeat domain-containing protein 3, mitochondrial OS	PTCD3	Color2 [DarkGray]	1	4		6.65535	6.61029	6.78267	6.59246	6.56834	6.80478	6.56224	6.57137	6.62205
	0.093644	0.029193	O43379	WD repeat-containing protein 62 OS	WDR62	Color2 [DarkGray]	1	4		6.70321	6.63663	6.50462	6.74147	6.73606	6.45451	6.71562	6.66534	6.60733
	1.25685	-0.06185	Q9Y5Q9	General transcription factor 3C polypeptide 3 OS	GTF3C3	Color2 [DarkGray]	1	4		6.6837	6.65249	6.7211	6.60288	6.62498	6.64386	6.67807	6.62644	6.55305
	0.003456	0.001481	Q16204	Coiled-coil domain-containing protein 6 OS	CCDC6	Color2 [DarkGray]	1	4		6.6893	6.61765	6.47735	6.72383	6.71973	6.34518	6.79831	6.64097	6.72792
	0.114664	-0.04676	Q99497	Parkinson disease protein 7 OS	PARK7	Color2 [DarkGray]	1	4		6.7252	6.61324	6.65821	6.74147	6.78398	6.33092	6.57137	6.75622	6.56072
	0.121453	0.028303	Q9UHV9	Prefoldin subunit 2 OS	PFDN2	Color2 [DarkGray]	1	4		6.56834	6.66249	6.59544	6.70183	6.732	6.47735	6.57894	6.49345	6.92955
	0.29014	-0.02889	Q9BYT8	Neurolysin, mitochondrial OS	NLN	Color2 [DarkGray]	1	4		6.6453	6.6851	6.69209	6.71836	6.62352	6.59395	6.65392	6.58346	6.59246
	0.405749	-0.05055	P22234	Multifunctional protein ADE2 OS	PAICS	Color2 [DarkGray]	1	4		6.66391	6.71562	6.6279	6.58496	6.71012	6.56072	6.60437	6.70736	6.61029
	0.483713	-0.0678	P48506	Glutamate--cysteine ligase catalytic subunit OS	GCLC	Color2 [DarkGray]	1	4		6.66107	6.72792	6.67525	6.66534	6.6893	6.50621	6.64241	6.61324	6.6014
	0.33161	-0.05518	Q9Y305	Acyl-coenzyme A thioesterase 9, mitochondrial OS	ACOT9	Color2 [DarkGray]	1	4		6.77479	6.59544	6.6879	6.6279	6.55459	6.71012	6.61618	6.63372	6.58045
	0.555409	-0.09151	Q92769	Histone deacetylase 2 OS	HDAC2	Color2 [DarkGray]	1	4		6.70321	6.6453	6.65249	6.58646	6.69209	6.44791	6.73877	6.67242	6.63663
	0.295367	-0.05152	O75306	NADH dehydrogenase [ubiquinone] iron-sulfur protein 2, mitochondrial OS	NDUFS2	Color2 [DarkGray]	1	4		6.6851	6.61912	6.8189	6.58646	6.65964	6.72247	6.65392	6.56834	6.44956
	0.025046	0.004061	Q8IYD1	Eukaryotic peptide chain release factor GTP-binding subunit ERF3B OS	GSPT2	Color2 [DarkGray]	1	4		6.70183	6.66534	6.61471	6.74685	6.58045	6.66676	6.7115	6.43962	6.64674
	0.377352	-0.06347	P11177	Pyruvate dehydrogenase E1 component subunit beta, mitochondrial OS	PDHB	Color2 [DarkGray]	1	4		6.71562	6.57743	6.80607	6.59991	6.68089	6.6279	6.61471	6.56986	6.58496
	0.29744	-0.03056	Q13206	Probable ATP-dependent RNA helicase DDX10 OS	DDX10	Color2 [DarkGray]	1	4		6.6014	6.64386	6.72792	6.6453	6.58946	6.64674	6.67948	6.70598	6.5438
	0.224555	-0.05523	Q92625	Ankyrin repeat and SAM domain-containing protein 1A OS	ANKS1A	Color2 [DarkGray]	1	4		6.56224	6.74012	6.64961	6.67666	6.67666	6.43296	6.62205	6.67525	6.73336
	0.419464	-0.07024	P33527	Multidrug resistance-associated protein 1 OS	ABCC1	Color2 [DarkGray]	1	4		6.73606	6.69627	6.67101	6.56986	6.55459	6.76818	6.61324	6.56377	6.60288
	0.233095	-0.0278	Q9Y376	Calcium-binding protein 39 OS	CAB39	Color2 [DarkGray]	1	4		6.6279	6.74282	6.60437	6.64961	6.59246	6.64961	6.64241	6.71012	6.56682
	0.006748	0.00231	Q969Z0	FAST kinase domain-containing protein 4 OS	TBRG4	Color2 [DarkGray]	1	4		6.69766	6.58195	6.74416	6.61471	6.54071	6.87529	6.61324	6.5157	6.57592
	0.023431	0.008655	O00139	Kinesin-like protein KIF2A OS	KIF2A	Color2 [DarkGray]	1	4		6.79181	6.56986	6.55612	6.66391	6.80736	6.47249	6.70183	6.61029	6.58496
	0.799481	0.054636	O60292	Signal-induced proliferation-associated 1-like protein 3 OS	SIPA1L3	Color2 [DarkGray]	1	4		6.63663	6.61324	6.60585	6.62205	6.67101	6.72656	6.70321	6.63081	6.58045
	0.432882	-0.07991	Q6P1M0	Long-chain fatty acid transport protein 4 OS	SLC27A4	Color2 [DarkGray]	1	4		6.78921	6.52513	6.7115	6.57592	6.59991	6.61029	6.70598	6.59694	6.66107
	0.306644	-0.02589	Q99747	Gamma-soluble NSF attachment protein OS	NAPG	Color2 [DarkGray]	1	4		6.57743	6.67384	6.6837	6.62498	6.62498	6.60733	6.58346	6.60881	6.79701
	0.115585	-0.01564	O75351	Vacuolar protein sorting-associated protein 4B OS	VPS4B	Color2 [DarkGray]	1	4		6.61765	6.71425	6.58796	6.65678	6.65392	6.56224	6.65678	6.74282	6.59246
	0.073871	-0.05911	Q13409	Cytoplasmic dynein 1 intermediate chain 2 OS	DYNC1I2	Color2 [DarkGray]	1	4		6.47735	6.94251	6.44956	6.46761	6.2211	7.00338	6.62059	6.30012	7.04439
	0.016655	-0.00527	P10515	Dihydrolipoyllysine-residue acetyltransferase component of pyruvate dehydrogenase complex, mitochondrial OS	DLAT	Color2 [DarkGray]	1	4		6.83036	6.47897	6.63372	6.59991	6.63663	6.6907	6.7046	6.54226	6.65105
	0.060019	-0.01398	P30084	Enoyl-CoA hydratase, mitochondrial OS	ECHS1	Color2 [DarkGray]	1	4		6.67384	6.65392	6.68089	6.55919	6.59246	6.81506	6.61324	6.58496	6.60288
	0.153359	0.028595	Q05193	Dynamin-1 OS	DNM1	Color2 [DarkGray]	1	4		6.49345	6.7252	6.62205	6.62936	6.67948	6.61765	6.58045	6.71425	6.71699
	0.184577	-0.03859	Q9Y3T9	Nucleolar complex protein 2 homolog OS	NOC2L	Color2 [DarkGray]	1	4		6.7211	6.58346	6.75087	6.62352	6.55459	6.76155	6.63081	6.61471	6.53294
	0.258876	-0.0426	Q9NZ08	Endoplasmic reticulum aminopeptidase 1 OS	ERAP1	Color2 [DarkGray]	1	4		6.6907	6.58496	6.75221	6.61324	6.56986	6.71699	6.67948	6.53605	6.63663
	0.80761	-0.0763	Q9NXC5	GATOR complex protein MIOS OS	MIOS	Color2 [DarkGray]	1	4		6.69209	6.67242	6.67807	6.63663	6.65821	6.51885	6.62644	6.69488	6.60881
	0.085118	-0.0126	Q99873	Protein arginine N-methyltransferase 1 OS	PRMT1	Color2 [DarkGray]	1	4		6.62352	6.67525	6.61765	6.59544	6.56072	6.72247	6.6865	6.61912	6.6879
	0.985842	0.283134	Q9UKV3	Apoptotic chromatin condensation inducer in the nucleus OS	ACIN1	Color2 [DarkGray]	1	4		6.32012	6.58195	6.62644	6.60437	6.86666	6.90689	6.40939	6.61029	6.76421
	0.220377	0.078566	O94964	Protein SOGA1 OS	SOGA1	Color2 [DarkGray]	1	4		6.72656	6.42291	6.52199	6.76421	6.71836	6.42459	6.84674	6.63372	6.67242
	0.367709	-0.06911	Q9H223	EH domain-containing protein 4 OS	EHD4	Color2 [DarkGray]	1	4		6.59991	6.77083	6.63227	6.6453	6.66818	6.4822	6.6279	6.67807	6.67525
	0.462342	-0.07875	Q16512	Serine/threonine-protein kinase N1 OS	PKN1	Color2 [DarkGray]	1	4		6.65392	6.7115	6.63952	6.60881	6.70044	6.45943	6.64961	6.69627	6.66107
	0.179722	-0.03563	P17612	cAMP-dependent protein kinase catalytic subunit alpha OS	PRKACA	Color2 [DarkGray]	1	4		6.70598	6.60733	6.61912	6.62498	6.4822	6.71836	6.6893	6.61618	6.71562
	0.190771	-0.04581	Q13347	Eukaryotic translation initiation factor 3 subunit I OS	EIF3I	Color2 [DarkGray]	1	4		6.6014	6.69209	6.63227	6.64097	6.7211	6.42626	6.66818	6.74819	6.64097
	0.272499	-0.06439	O94925	Glutaminase kidney isoform, mitochondrial OS	GLS	Color2 [DarkGray]	1	4		6.61471	6.6837	6.79442	6.59395	6.52042	6.78529	6.63517	6.50144	6.63952
	0.104811	-0.01987	Q96JJ3	Engulfment and cell motility protein 2 OS	ELMO2	Color2 [DarkGray]	1	4		6.69488	6.58496	6.57289	6.7046	6.51412	6.5744	6.67242	6.6837	6.77347
	0.044839	-0.02512	P05388	60S acidic ribosomal protein P0 OS	RPLP0	Color2 [DarkGray]	1	4		6.29462	6.85549	6.82018	6.51254	6.66676	6.71562	6.40599	6.6907	6.73606
	0.456014	-0.07788	P20839	Inosine-5'-monophosphate dehydrogenase 1 OS	IMPDH1	Color2 [DarkGray]	1	4		6.69209	6.65105	6.58195	6.63081	6.62936	6.43129	6.78005	6.65535	6.71836
	0.108952	-0.02113	Q7Z4H7	HAUS augmin-like complex subunit 6 OS	HAUS6	Color2 [DarkGray]	1	4		6.56682	6.64097	6.6893	6.6865	6.65535	6.49185	6.6837	6.54998	6.80607
	0.166665	-0.02959	Q96G03	Phosphoglucomutase-2 OS	PGM2	Color2 [DarkGray]	1	4		6.55612	6.74147	6.60437	6.64674	6.63663	6.52982	6.64386	6.63517	6.78267
	1.16137	0.238958	Q14258	E3 ubiquitin/ISG15 ligase TRIM25 OS	TRIM25	Color2 [DarkGray]	1	4		6.38198	6.63663	6.40429	6.69209	6.8125	6.63517	6.57289	6.74012	6.84674
	0.203908	-0.0338	Q12797	Aspartyl/asparaginyl beta-hydroxylase OS	ASPH	Color2 [DarkGray]	1	4		6.71012	6.61912	6.7115	6.60585	6.57592	6.75756	6.65964	6.52199	6.61912
	0.152534	-0.01438	Q9UPN6	SR-related and CTD-associated factor 8 OS	SCAF8	Color2 [DarkGray]	1	4		6.69209	6.65249	6.60288	6.63081	6.59544	6.67807	6.68229	6.60437	6.65249
	0.487309	-0.06439	O14777	Kinetochore protein NDC80 homolog OS	NDC80	Color2 [DarkGray]	1	4		6.64818	6.65392	6.64818	6.65964	6.62498	6.47249	6.7046	6.66818	6.70044
	0.291222	0.07739	Q9BTC0	Death-inducer obliterator 1 OS	DIDO1	Color2 [DarkGray]	1	4		6.75489	6.44128	6.60585	6.79312	6.63227	6.60881	6.72656	6.61471	6.58646
	1.19414	-0.11076	P46977	Dolichyl-diphosphooligosaccharide--protein glycosyltransferase subunit STT3A OS	STT3A	Color2 [DarkGray]	1	4		6.75087	6.70736	6.67384	6.66249	6.53294	6.60437	6.70321	6.62644	6.51728
	0.602142	-0.11803	O43396	Thioredoxin-like protein 1 OS	TXNL1	Color2 [DarkGray]	1	4		6.63372	6.71836	6.73877	6.67242	6.64818	6.41616	6.67242	6.51254	6.74819
	0.820886	-0.05918	Q13547	Histone deacetylase 1 OS	HDAC1	Color2 [DarkGray]	1	4		6.73877	6.62936	6.67242	6.63517	6.62644	6.6014	6.6879	6.69905	6.49025
	0.199132	-0.02274	O75665	Oral-facial-digital syndrome 1 protein OS	OFD1	Color2 [DarkGray]	1	4		6.66107	6.67807	6.55459	6.64386	6.57137	6.61029	6.72792	6.65678	6.6851
	0.231078	0.049791	Q9Y2Z0	Protein SGT1 homolog OS	SUGT1	Color2 [DarkGray]	1	4		6.61618	6.67101	6.54844	6.60288	6.56834	6.81378	6.61029	6.61029	6.73336
	0.021364	-0.01129	Q9UQ88	Cyclin-dependent kinase 11A OS	CDK11A	Color2 [DarkGray]	1	4		6.69349	6.82528	6.41616	6.4363	6.87529	6.58946	6.63081	6.6453	6.61618
	0.194821	-0.03864	P22695	Cytochrome b-c1 complex subunit 2, mitochondrial OS	UQCRC2	Color2 [DarkGray]	1	4		6.67242	6.57894	6.77479	6.55765	6.62059	6.732	6.62059	6.62498	6.59842
	0.062406	-0.02099	P42694	Probable helicase with zinc finger domain OS	HELZ	Color2 [DarkGray]	1	4		6.61176	6.6453	6.59544	6.58346	6.80349	6.40259	6.76155	6.64386	6.71012
	0.223522	-0.0418	Q9NSV4	Protein diaphanous homolog 3 OS	DIAPH3	Color2 [DarkGray]	1	4		6.57137	6.76421	6.58646	6.6453	6.52199	6.62936	6.6865	6.70183	6.67384
	0.000393	0.000161	Q9NP61	ADP-ribosylation factor GTPase-activating protein 3 OS	ARFGAP3	Color2 [DarkGray]	1	4		6.67525	6.67666	6.58646	6.73064	6.81762	6.3906	6.5345	6.60288	6.73742
	0.660713	-0.08646	P35232	Prohibitin OS	PHB	Color2 [DarkGray]	1	4		6.80993	6.60585	6.71699	6.63227	6.6279	6.61324	6.66391	6.56529	6.53916
	0.218385	-0.06081	P31153	S-adenosylmethionine synthase isoform type-2 OS	MAT2A	Color2 [DarkGray]	1	4		6.64961	6.66107	6.61618	6.59096	6.76288	6.3906	6.62644	6.83794	6.61765
	0.279013	-0.06543	P30740	Leukocyte elastase inhibitor OS	SERPINB1	Color2 [DarkGray]	1	4		6.59395	6.78136	6.59694	6.62936	6.69209	6.45451	6.64386	6.70321	6.67948
	1.08217	-0.20487	P26373	60S ribosomal protein L13 OS	RPL13	Color2 [DarkGray]	1	4		6.74819	6.71836	6.75889	6.57743	6.66534	6.36807	6.65678	6.61912	6.64674
	0.377114	1.07078	P04259	Keratin, type II cytoskeletal 6B OS	KRT6B	Color2 [DarkGray]	1	4		5.94017	6.3733	4.56682	5.32193	8.78202	5.98869	5.6865	6.14364	6.04439
	0.038015	0.012231	O76003	Glutaredoxin-3 OS	GLRX3	Color2 [DarkGray]	1	4		6.60733	6.74551	6.52199	6.6837	6.76022	6.46761	6.68229	6.65821	6.64386
	0.256123	-0.05185	P31751	RAC-beta serine/threonine-protein kinase OS	AKT2	Color2 [DarkGray]	1	4		6.62352	6.67948	6.67525	6.66249	6.70736	6.45286	6.67101	6.62352	6.6837
	1.01238	-0.06469	Q9UJV9	Probable ATP-dependent RNA helicase DDX41 OS	DDX41	Color2 [DarkGray]	1	4		6.69627	6.64818	6.7252	6.62205	6.59246	6.66107	6.65535	6.58946	6.59842
	0.532725	0.208568	P16989	Y-box-binding protein 3 OS	YBX3	Color2 [DarkGray]	1	4		6.41278	6.79181	6.28355	6.6453	6.60437	6.86419	6.6893	6.48543	6.89724
	0.312446	0.074741	Q68CP9	AT-rich interactive domain-containing protein 2 OS	ARID2	Color2 [DarkGray]	1	4		6.71287	6.3906	6.63227	6.65249	6.67666	6.63081	6.8125	6.56224	6.6865
	0.192016	-0.05066	Q16706	Alpha-mannosidase 2 OS	MAN2A1	Color2 [DarkGray]	1	4		6.66534	6.6279	6.76421	6.70874	6.45121	6.74551	6.57743	6.57592	6.65105
	0.055455	0.012592	O75027	Iron-sulfur clusters transporter ABCB7, mitochondrial OS	ABCB7	Color2 [DarkGray]	1	4		6.69627	6.6014	6.69209	6.63807	6.5744	6.81506	6.62644	6.55305	6.57894
	0.978571	-0.10655	Q8NBS9	Thioredoxin domain-containing protein 5 OS	TXNDC5	Color2 [DarkGray]	1	4		6.76022	6.61765	6.77083	6.63081	6.58646	6.61176	6.61765	6.62059	6.56224
	0.092559	-0.02649	Q9UHI6	Probable ATP-dependent RNA helicase DDX20 OS	DDX20	Color2 [DarkGray]	1	4		6.72792	6.58796	6.57894	6.57592	6.77347	6.46597	6.80993	6.62352	6.61765
	0.413202	-0.05627	O43172	U4/U6 small nuclear ribonucleoprotein Prp4 OS	PRPF4	Color2 [DarkGray]	1	4		6.62498	6.59991	6.77873	6.58346	6.63517	6.61618	6.66818	6.61765	6.66107
	0.100669	0.01665	Q9UKX7	Nuclear pore complex protein Nup50 OS	NUP50	Color2 [DarkGray]	1	4		6.6837	6.53916	6.72383	6.6851	6.6851	6.62644	6.67807	6.57743	6.58496
	0.095342	0.036703	P14923	Junction plakoglobin OS	JUP	Color2 [DarkGray]	1	4		6.69209	6.43129	6.6865	6.51885	6.5469	6.85424	6.59694	6.61765	6.79831
	0.062383	-0.02645	Q99590	Protein SCAF11 OS	SCAF11	Color2 [DarkGray]	1	4		6.74551	6.49985	6.6865	6.74551	6.36282	6.74416	6.76951	6.48704	6.69766
	0.131811	-0.03175	Q06787	Synaptic functional regulator FMR1 OS	FMR1	Color2 [DarkGray]	1	4		6.80478	6.58796	6.58946	6.69209	6.66818	6.5267	6.67525	6.63663	6.59694
	0.084826	-0.01906	P48449	Lanosterol synthase OS	LSS	Color2 [DarkGray]	1	4		6.69349	6.53916	6.74819	6.65105	6.55152	6.7211	6.59991	6.58646	6.6893
	0.22061	-0.05906	P48739	Phosphatidylinositol transfer protein beta isoform OS	PITPNB	Color2 [DarkGray]	1	4		6.58796	6.80993	6.6014	6.6893	6.67666	6.45615	6.59096	6.66676	6.6893
	0.462046	-0.08295	Q96AY4	Tetratricopeptide repeat protein 28 OS	TTC28	Color2 [DarkGray]	1	4		6.71973	6.58346	6.67948	6.67807	6.60288	6.45286	6.7211	6.57743	6.75622
	0.059078	-0.01473	P21281	V-type proton ATPase subunit B, brain isoform OS	ATP6V1B2	Color2 [DarkGray]	1	4		6.61324	6.56682	6.76288	6.63081	6.74282	6.52513	6.56224	6.62059	6.74685
	0.375719	-0.05175	Q9Y5X3	Sorting nexin-5 OS	SNX5	Color2 [DarkGray]	1	4		6.63952	6.67666	6.63807	6.56986	6.70874	6.52042	6.60437	6.68089	6.74282
	0.075547	0.06125	Q02878	60S ribosomal protein L6 OS	RPL6	Color2 [DarkGray]	1	4		6.12722	6.85175	6.77873	6.3345	6.90929	6.69766	6.32193	6.7879	6.7761
	0.092582	-0.02183	O95155	Ubiquitin conjugation factor E4 B OS	UBE4B	Color2 [DarkGray]	1	4		6.58496	6.6893	6.66249	6.70183	6.70183	6.46761	6.63952	6.73064	6.59842
	0.012596	0.002735	Q13564	NEDD8-activating enzyme E1 regulatory subunit OS	NAE1	Color2 [DarkGray]	1	4		6.57894	6.74282	6.57137	6.71012	6.63663	6.55459	6.61765	6.74012	6.62936
	0.026647	-0.01432	Q6YHK3	CD109 antigen OS	CD109	Color2 [DarkGray]	1	4		6.49825	6.73471	6.77873	6.42459	6.58646	6.95768	6.4446	6.64386	6.64097
	0.356495	0.097348	Q15648	Mediator of RNA polymerase II transcription subunit 1 OS	MED1	Color2 [DarkGray]	1	4		6.65105	6.47573	6.67242	6.7761	6.50779	6.80736	6.68089	6.55612	6.63227
	0.317707	-0.05967	Q5T447	E3 ubiquitin-protein ligase HECTD3 OS	HECTD3	Color2 [DarkGray]	1	4		6.61618	6.70321	6.69766	6.66676	6.70044	6.47086	6.65821	6.63952	6.62936
	0.029988	-0.0088	Q8WU90	Zinc finger CCCH domain-containing protein 15 OS	ZC3H15	Color2 [DarkGray]	1	4		6.59991	6.81121	6.52982	6.60288	6.57289	6.73877	6.55152	6.65249	6.71012
	0.24794	-0.04644	P23229	Integrin alpha-6 OS	ITGA6	Color2 [DarkGray]	1	4		6.67807	6.6907	6.7211	6.61029	6.54844	6.79181	6.59991	6.61912	6.51412
	1.19579	0.255633	Q12905	Interleukin enhancer-binding factor 2 OS	ILF2	Color2 [DarkGray]	1	4		6.45615	6.62205	6.62352	6.72792	6.98982	6.75087	6.54844	6.43962	6.55305
	0.580532	0.175347	Q6PJT7	Zinc finger CCCH domain-containing protein 14 OS	ZC3H14	Color2 [DarkGray]	1	4		6.38888	6.62644	6.70874	6.58796	6.91528	6.74685	6.39575	6.74416	6.60288
	0.351554	-0.07843	P62820	Ras-related protein Rab-1A OS	RAB1A	Color2 [DarkGray]	1	4		6.70874	6.65964	6.74685	6.54535	6.80478	6.52982	6.61765	6.60288	6.55305
	0.186646	-0.03826	Q7Z4S6	Kinesin-like protein KIF21A OS	KIF21A	Color2 [DarkGray]	1	4		6.62498	6.62059	6.69766	6.66391	6.70183	6.46271	6.6279	6.71562	6.66391
	0.12539	-0.04492	P52888	Thimet oligopeptidase OS	THOP1	Color2 [DarkGray]	1	4		6.64961	6.72928	6.58195	6.67666	6.78136	6.36807	6.63807	6.74551	6.58346
	0.041245	0.009467	P30419	Glycylpeptide N-tetradecanoyltransferase 1 OS	NMT1	Color2 [DarkGray]	1	4		6.56224	6.75889	6.59991	6.64961	6.56377	6.73606	6.58346	6.69905	6.62644
	0.264511	0.047942	Q6R327	Rapamycin-insensitive companion of mTOR OS	RICTOR	Color2 [DarkGray]	1	4		6.60437	6.67525	6.62205	6.76951	6.73064	6.54535	6.59991	6.65964	6.57137
	0.30532	-0.03875	Q96TA1	Protein Niban 2 OS	NIBAN2	Color2 [DarkGray]	1	4		6.60585	6.69209	6.65821	6.62936	6.68229	6.52826	6.62205	6.70321	6.66534
	0.350129	-0.04644	Q12979	Active breakpoint cluster region-related protein OS	ABR	Color2 [DarkGray]	1	4		6.6907	6.61618	6.6907	6.67948	6.65678	6.52199	6.66676	6.64097	6.62352
	0.215705	-0.0754	P48163	NADP-dependent malic enzyme OS	ME1	Color2 [DarkGray]	1	4		6.55305	6.8009	6.67525	6.58496	6.80864	6.40939	6.58045	6.69488	6.64386
	1.07955	-0.08194	Q8TAT6	Nuclear protein localization protein 4 homolog OS	NPLOC4	Color2 [DarkGray]	1	4		6.6453	6.68229	6.69488	6.65678	6.56529	6.55459	6.7252	6.52513	6.72928
	0.411007	-0.08716	Q13153	Serine/threonine-protein kinase PAK 1 OS	PAK1	Color2 [DarkGray]	1	4		6.66107	6.73471	6.58646	6.70736	6.58045	6.43296	6.65964	6.63663	6.76818
	0.309994	0.037621	P19174	1-phosphatidylinositol 4,5-bisphosphate phosphodiesterase gamma-1 OS	PLCG1	Color2 [DarkGray]	1	4		6.69905	6.61029	6.5744	6.66818	6.7211	6.60733	6.65821	6.60585	6.6453
	0.238023	-0.08913	O00487	26S proteasome non-ATPase regulatory subunit 14 OS	PSMD14	Color2 [DarkGray]	1	4		6.59842	6.74819	6.65821	6.6851	6.75221	6.30012	6.5744	6.74685	6.67807
	0.049843	-0.00884	Q969G3	SWI/SNF-related matrix-associated actin-dependent regulator of chromatin subfamily E member 1 OS	SMARCE1	Color2 [DarkGray]	1	4		6.59246	6.60437	6.73471	6.61912	6.5744	6.7115	6.63372	6.55305	6.75622
	0.186027	-0.03655	Q8WTW3	Conserved oligomeric Golgi complex subunit 1 OS	COG1	Color2 [DarkGray]	1	4		6.61618	6.66391	6.66107	6.62352	6.73064	6.47735	6.72792	6.62352	6.65678
	0.537631	-0.06506	O60244	Mediator of RNA polymerase II transcription subunit 14 OS	MED14	Color2 [DarkGray]	1	4		6.74012	6.61765	6.7211	6.62644	6.56377	6.69349	6.67666	6.64818	6.48864
	0.243953	-0.04814	Q9Y5K5	Ubiquitin carboxyl-terminal hydrolase isozyme L5 OS	UCHL5	Color2 [DarkGray]	1	4		6.63517	6.67101	6.6865	6.64241	6.73336	6.47249	6.61029	6.6893	6.63952
	0.283961	-0.06088	Q8NBF2	NHL repeat-containing protein 2 OS	NHLRC2	Color2 [DarkGray]	1	4		6.61912	6.72383	6.63227	6.63372	6.71425	6.4446	6.66534	6.70183	6.64097
	0.847904	-0.07727	P51692	Signal transducer and activator of transcription 5B OS	STAT5B	Color2 [DarkGray]	1	4		6.67666	6.6837	6.68089	6.65105	6.63952	6.51885	6.62644	6.7211	6.58496
	0.291007	-0.04368	P61201	COP9 signalosome complex subunit 2 OS	COPS2	Color2 [DarkGray]	1	4		6.60585	6.73877	6.62936	6.66676	6.65105	6.52513	6.56072	6.7211	6.68229
	0.181155	0.040044	P63241	Eukaryotic translation initiation factor 5A-1 OS	EIF5A	Color2 [DarkGray]	1	4		6.6453	6.74012	6.48059	6.59544	6.66959	6.7211	6.63081	6.65392	6.64241
	0.600457	0.130433	Q5SSJ5	Heterochromatin protein 1-binding protein 3 OS	HP1BP3	Color2 [DarkGray]	1	4		6.47411	6.58346	6.75489	6.6453	6.73064	6.82782	6.48704	6.64386	6.60881
	0.257087	-0.05862	Q6IN85	Serine/threonine-protein phosphatase 4 regulatory subunit 3A OS	PPP4R3A	Color2 [DarkGray]	1	4		6.55459	6.71973	6.70044	6.67242	6.67525	6.45121	6.67101	6.65821	6.67101
	0.257385	0.033059	Q9P2N5	RNA-binding protein 27 OS	RBM27	Color2 [DarkGray]	1	4		6.63807	6.67242	6.52356	6.6851	6.6014	6.64674	6.68229	6.70736	6.63081
	0.651585	-0.12135	Q14807	Kinesin-like protein KIF22 OS	KIF22	Color2 [DarkGray]	1	4		6.77083	6.53916	6.80736	6.58045	6.59694	6.57592	6.69627	6.61618	6.58496
	0.45809	-0.08202	O43896	Kinesin-like protein KIF1C OS	KIF1C	Color2 [DarkGray]	1	4		6.60585	6.76155	6.64674	6.63372	6.66676	6.46761	6.66534	6.65105	6.68089
	0.139671	-0.04941	P55209	Nucleosome assembly protein 1-like 1 OS	NAP1L1	Color2 [DarkGray]	1	4		6.55305	6.71836	6.75087	6.71012	6.76818	6.39575	6.62205	6.65105	6.58646
	0.3666	-0.08172	Q9NY65	Tubulin alpha-8 chain OS	TUBA8	Color2 [DarkGray]	1	4		6.34489	6.35383	6.37773	6.42095	6.30632	6.10402	6.42215	6.37378	6.26905
	0.21031	0.07245	P23378	Glycine dehydrogenase (decarboxylating), mitochondrial OS	GLDC	Color2 [DarkGray]	1	4		6.8009	6.48382	6.53916	6.73471	6.50303	6.80349	6.79572	6.54226	6.5345
	0.049218	0.01969	P18031	Tyrosine-protein phosphatase non-receptor type 1 OS	PTPN1	Color2 [DarkGray]	1	4		6.59842	6.67101	6.66249	6.5744	6.48704	6.92955	6.60437	6.58646	6.63952
	0.095083	-0.02386	O00178	GTP-binding protein 1 OS	GTPBP1	Color2 [DarkGray]	1	4		6.61912	6.68089	6.62352	6.65821	6.74416	6.44956	6.67384	6.70044	6.62644
	0.491522	0.091689	Q9NRL3	Striatin-4 OS	STRN4	Color2 [DarkGray]	1	4		6.51096	6.61029	6.70183	6.77742	6.73877	6.58195	6.61618	6.66107	6.57743
	0.367727	-0.05297	Q9UNM6	26S proteasome non-ATPase regulatory subunit 13 OS	PSMD13	Color2 [DarkGray]	1	4		6.67101	6.70044	6.66249	6.64961	6.71287	6.51254	6.6453	6.6837	6.54226
	0.614275	0.025161	P31350	Ribonucleoside-diphosphate reductase subunit M2 OS	RRM2	Color2 [DarkGray]	1	4		6.5744	6.63663	6.60881	6.62498	6.63227	6.63807	6.67242	6.70736	6.69488
	0.432993	-0.08243	Q9GZZ1	N-alpha-acetyltransferase 50 OS	NAA50	Color2 [DarkGray]	1	4		6.64386	6.67384	6.732	6.67948	6.67666	6.44626	6.59991	6.7211	6.6014
	0.082081	0.046151	P23588	Eukaryotic translation initiation factor 4B OS	EIF4B	Color2 [DarkGray]	1	4		6.5267	6.47573	6.89603	6.71973	6.91289	6.40429	6.57137	6.67384	6.52199
	0.371343	0.071789	Q9Y2U8	Inner nuclear membrane protein Man1 OS	LEMD3	Color2 [DarkGray]	1	4		6.67242	6.4446	6.68089	6.70736	6.62644	6.67948	6.72656	6.54844	6.6865
	0.010707	0.001674	Q96QE3	ATPase family AAA domain-containing protein 5 OS	ATAD5	Color2 [DarkGray]	1	4		6.64961	6.62205	6.62205	6.64241	6.54071	6.71562	6.65392	6.63807	6.70321
	0.065003	0.011154	Q96CV9	Optineurin OS	OPTN	Color2 [DarkGray]	1	4		6.58796	6.71287	6.56529	6.64818	6.56072	6.6907	6.65392	6.6907	6.67666
	0.182859	-0.04444	Q96HE7	ERO1-like protein alpha OS	ERO1A	Color2 [DarkGray]	1	4		6.71012	6.61765	6.74953	6.54998	6.57894	6.81506	6.54071	6.62498	6.58346
	0.043491	-0.00915	O95486	Protein transport protein Sec24A OS	SEC24A	Color2 [DarkGray]	1	4		6.74819	6.52826	6.55305	6.59842	6.63227	6.57137	6.82146	6.6879	6.62498
	0.14904	0.02658	Q9Y285	Phenylalanine--tRNA ligase alpha subunit OS	FARSA	Color2 [DarkGray]	1	4		6.61912	6.6879	6.54226	6.6851	6.70321	6.54071	6.67807	6.64386	6.6837
	0.131233	0.068183	O75822	Eukaryotic translation initiation factor 3 subunit J OS	EIF3J	Color2 [DarkGray]	1	4		6.55459	6.76686	6.46434	6.56529	6.43296	6.99209	6.63517	6.53294	6.75889
	1.29109	-0.08166	Q14139	Ubiquitin conjugation factor E4 A OS	UBE4A	Color2 [DarkGray]	1	4		6.72928	6.67807	6.6907	6.66534	6.60881	6.57894	6.61618	6.63372	6.58646
	0.194244	-0.05899	Q96JJ7	Protein disulfide-isomerase TMX3 OS	TMX3	Color2 [DarkGray]	1	4		6.70736	6.64241	6.72247	6.52982	6.50621	6.85922	6.58946	6.59842	6.60733
	0.213268	-0.04096	P23284	Peptidyl-prolyl cis-trans isomerase B OS	PPIB	Color2 [DarkGray]	1	4		6.67101	6.7996	6.54844	6.66391	6.60437	6.6279	6.65964	6.60585	6.59842
	0.031758	-0.00584	Q7Z3T8	Zinc finger FYVE domain-containing protein 16 OS	ZFYVE16	Color2 [DarkGray]	1	4		6.7252	6.65392	6.59096	6.74416	6.62644	6.58195	6.62936	6.65678	6.57743
	0.040061	0.013441	Q13573	SNW domain-containing protein 1 OS	SNW1	Color2 [DarkGray]	1	4		6.45286	6.75489	6.6837	6.60437	6.77742	6.54998	6.56986	6.63952	6.73064
	0.212935	-0.05064	Q00059	Transcription factor A, mitochondrial OS	TFAM	Color2 [DarkGray]	1	4		6.73336	6.65964	6.67525	6.63227	6.48704	6.79701	6.63081	6.60288	6.55459
	0.163539	-0.04117	O60942	mRNA-capping enzyme OS	RNGTT	Color2 [DarkGray]	1	4		6.67666	6.63227	6.65249	6.66818	6.74012	6.42962	6.6837	6.6837	6.60733
	0.072581	0.016196	P57678	Gem-associated protein 4 OS	GEMIN4	Color2 [DarkGray]	1	4		6.74551	6.60437	6.48704	6.66818	6.58796	6.62936	6.81378	6.65821	6.5744
	0.359838	-0.07805	Q9UGI8	Testin OS	TES	Color2 [DarkGray]	1	4		6.62059	6.69905	6.65964	6.61029	6.71699	6.41785	6.64241	6.69627	6.71012
	0.39408	-0.06488	O75151	Lysine-specific demethylase PHF2 OS	PHF2	Color2 [DarkGray]	1	4		6.73742	6.63227	6.73606	6.66391	6.52199	6.7252	6.63663	6.54226	6.57894
	0.325848	-0.0531	Q96RU3	Formin-binding protein 1 OS	FNBP1	Color2 [DarkGray]	1	4		6.64961	6.65535	6.65964	6.7115	6.48059	6.61324	6.68229	6.60437	6.7252
	0.444695	-0.05919	Q53GS9	U4/U6.U5 tri-snRNP-associated protein 2 OS	USP39	Color2 [DarkGray]	1	4		6.65535	6.63081	6.78005	6.56224	6.65964	6.66676	6.6279	6.6014	6.59842
	0.171387	-0.02935	P10253	Lysosomal alpha-glucosidase OS	GAA	Color2 [DarkGray]	1	4		6.77479	6.55919	6.6865	6.6453	6.61471	6.67242	6.72928	6.57137	6.52356
	0.119875	-0.03309	O60568	Multifunctional procollagen lysine hydroxylase and glycosyltransferase LH3 OS	PLOD3	Color2 [DarkGray]	1	4		6.83162	6.50144	6.61324	6.65392	6.56377	6.62936	6.73471	6.59694	6.6453
	0.234387	0.044931	Q8WYA0	Intraflagellar transport protein 81 homolog OS	IFT81	Color2 [DarkGray]	1	4		6.67525	6.6279	6.4363	6.65105	6.63372	6.58946	6.6907	6.7252	6.74416
	2.32092	-0.23386	P19022	Cadherin-2 OS	CDH2	Color2 [DarkGray]	1	4		6.75756	6.71562	6.81121	6.48864	6.50621	6.58796	6.62498	6.62644	6.64241
	0.501409	-0.05785	Q9H0U4	Ras-related protein Rab-1B OS	RAB1B	Color2 [DarkGray]	1	4		6.66818	6.67948	6.75221	6.55612	6.6865	6.6837	6.60288	6.60881	6.5438
	0.402816	-0.05723	Q9UBU9	Nuclear RNA export factor 1 OS	NXF1	Color2 [DarkGray]	1	4		6.77479	6.62498	6.65105	6.58195	6.59395	6.70321	6.67807	6.62644	6.54535
	0.027414	-0.00794	P09543	2',3'-cyclic-nucleotide 3'-phosphodiesterase OS	CNP	Color2 [DarkGray]	1	4		6.59096	6.65964	6.72383	6.58646	6.53761	6.82655	6.60437	6.56986	6.67384
	0.193304	-0.03504	Q9NVE7	4'-phosphopantetheine phosphatase OS	PANK4	Color2 [DarkGray]	1	4		6.63807	6.62936	6.64386	6.63952	6.69905	6.46761	6.72247	6.64674	6.69349
	2.9698	-0.21992	O75330	Hyaluronan mediated motility receptor OS	HMMR	Color2 [DarkGray]	1	4		6.74953	6.66818	6.6837	6.47573	6.49506	6.47086	6.70321	6.62352	6.87406
	0.1787	-0.04849	Q8N122	Regulatory-associated protein of mTOR OS	RPTOR	Color2 [DarkGray]	1	4		6.70321	6.62936	6.62352	6.71562	6.6907	6.40429	6.63372	6.62205	6.74551
	0.800053	-0.10014	P30040	Endoplasmic reticulum resident protein 29 OS	ERP29	Color2 [DarkGray]	1	4		6.69349	6.70044	6.71562	6.53294	6.55919	6.71699	6.64241	6.61029	6.61029
	1.21413	0.05084	Q8N7H5	RNA polymerase II-associated factor 1 homolog OS	PAF1	Color2 [DarkGray]	1	4		6.61029	6.66391	6.63807	6.71012	6.66818	6.6865	6.61765	6.6279	6.56529
	0.02436	-0.00582	Q9BSC4	Nucleolar protein 10 OS	NOL10	Color2 [DarkGray]	1	4		6.7211	6.5744	6.65249	6.55765	6.59544	6.77742	6.60585	6.65821	6.63663
	0.009499	-0.00218	Q14738	Serine/threonine-protein phosphatase 2A 56 kDa regulatory subunit delta isoform OS	PPP2R5D	Color2 [DarkGray]	1	4		6.62644	6.732	6.6014	6.73606	6.69209	6.52513	6.66249	6.58796	6.61765
	1.06055	-0.07025	Q9Y570	Protein phosphatase methylesterase 1 OS	PPME1	Color2 [DarkGray]	1	4		6.70183	6.71699	6.64961	6.65392	6.5744	6.62936	6.5744	6.68229	6.60585
	0.04112	0.010855	Q8IWV8	E3 ubiquitin-protein ligase UBR2 OS	UBR2	Color2 [DarkGray]	1	4		6.52356	6.79442	6.53138	6.62059	6.65105	6.61029	6.732	6.69627	6.61471
	0.162461	-0.03955	P22087	rRNA 2'-O-methyltransferase fibrillarin OS	FBL	Color2 [DarkGray]	1	4		6.55919	6.56529	6.79831	6.51412	6.67384	6.61618	6.53294	6.69627	6.80478
	0.448097	-0.09675	P12429	Annexin A3 OS	ANXA3	Color2 [DarkGray]	1	4		6.55765	6.7761	6.6837	6.56986	6.69627	6.46107	6.57743	6.7211	6.7211
	0.835642	-0.15802	Q9Y4E1	WASH complex subunit 2C OS	WASHC2C	Color2 [DarkGray]	1	4		6.37202	6.35506	6.41214	6.38887	6.17382	6.10248	6.43259	6.37831	6.27471
	0.179165	0.166191	Q8TED0	U3 small nucleolar RNA-associated protein 15 homolog OS	UTP15	Color2 [DarkGray]	1	4		5.97957	6.71973	6.84298	6.24603	6.78136	7.01346	5.926	7.03562	6.7761
	0.18633	0.039496	Q9C0J8	pre-mRNA 3' end processing protein WDR33 OS	WDR33	Color2 [DarkGray]	1	4		6.77479	6.54071	6.59694	6.65678	6.62059	6.75355	6.67242	6.55459	6.60288
	0.118912	-0.03869	Q9Y617	Phosphoserine aminotransferase OS	PSAT1	Color2 [DarkGray]	1	4		6.56986	6.75087	6.63227	6.60733	6.79831	6.43129	6.59694	6.73742	6.63663
	0.234583	0.035512	P11274	Breakpoint cluster region protein OS	BCR	Color2 [DarkGray]	1	4		6.62352	6.6014	6.60733	6.72792	6.67948	6.53138	6.6865	6.69627	6.63227
	0.396026	-0.06518	Q969S3	Zinc finger protein 622 OS	ZNF622	Color2 [DarkGray]	1	4		6.5744	6.72383	6.70044	6.67101	6.63227	6.49985	6.62059	6.67242	6.6865
	0.054472	-0.01344	Q15366	Poly(rC)-binding protein 2 OS	PCBP2	Color2 [DarkGray]	1	4		6.5744	6.62059	6.73471	6.62644	6.75355	6.50938	6.64097	6.71836	6.59842
	0.216139	-0.0625	P12235	ADP/ATP translocase 1 OS	SLC25A4	Color2 [DarkGray]	1	4		6.88142	6.65964	6.62644	6.56224	6.6014	6.81634	6.65249	6.63372	6.28355
	0.468959	0.033117	P62750	60S ribosomal protein L23a OS	RPL23A	Color2 [DarkGray]	1	4		6.58496	6.63663	6.63517	6.6453	6.69905	6.61176	6.65821	6.66107	6.65964
	0.283614	0.02082	Q9H4L5	Oxysterol-binding protein-related protein 3 OS	OSBPL3	Color2 [DarkGray]	1	4		6.60437	6.63663	6.64097	6.70183	6.61324	6.62936	6.71562	6.57894	6.66818
	0.034294	-0.00895	Q8NFD5	AT-rich interactive domain-containing protein 1B OS	ARID1B	Color2 [DarkGray]	1	4		6.79701	6.53761	6.67807	6.73742	6.67101	6.57743	6.78398	6.44294	6.52513
	0.149108	-0.03356	O96019	Actin-like protein 6A OS	ACTL6A	Color2 [DarkGray]	1	4		6.73877	6.56224	6.74282	6.70044	6.71287	6.52982	6.67242	6.57743	6.53605
	0.082522	-0.021	P08865	40S ribosomal protein SA OS	RPSA	Color2 [DarkGray]	1	4		6.49665	6.78267	6.70044	6.66107	6.67525	6.58045	6.53761	6.66818	6.67242
	0.01773	0.006167	O60437	Periplakin OS	PPL	Color2 [DarkGray]	1	4		6.79442	6.39575	6.58195	6.59694	6.61324	6.58045	6.71287	6.63081	6.84046
	0.09412	-0.01	Q96BY7	Autophagy-related protein 2 homolog B OS	ATG2B	Color2 [DarkGray]	1	4		6.66107	6.62205	6.57743	6.66818	6.5744	6.58796	6.78005	6.65964	6.65249
	0.189966	-0.02117	Q9HC38	Glyoxalase domain-containing protein 4 OS	GLOD4	Color2 [DarkGray]	1	4		6.63807	6.72656	6.61324	6.66818	6.65821	6.58796	6.66107	6.6279	6.61029
	0.414063	-0.04705	P13798	Acylamino-acid-releasing enzyme OS	APEH	Color2 [DarkGray]	1	4		6.68229	6.67666	6.64818	6.67807	6.65964	6.52826	6.67807	6.67101	6.56224
	0.137003	-0.02492	P30533	Alpha-2-macroglobulin receptor-associated protein OS	LRPAP1	Color2 [DarkGray]	1	4		6.76421	6.63372	6.66249	6.6879	6.55765	6.74012	6.59246	6.59246	6.54844
	0.138891	0.017276	P29375	Lysine-specific demethylase 5A OS	KDM5A	Color2 [DarkGray]	1	4		6.62059	6.6453	6.69766	6.68089	6.59842	6.73606	6.6453	6.45943	6.69488
	0.68142	-0.14184	P23634	Plasma membrane calcium-transporting ATPase 4 OS	ATP2B4	Color2 [DarkGray]	1	4		6.74147	6.62059	6.78529	6.59096	6.7046	6.42626	6.67384	6.61765	6.60437
	0.176258	-0.05275	Q13769	THO complex subunit 5 homolog OS	THOC5	Color2 [DarkGray]	1	4		6.74953	6.50779	6.76818	6.65249	6.47735	6.73742	6.6907	6.63663	6.54071
	0.250914	0.08977	P15531	Nucleoside diphosphate kinase A OS	NME1	Color2 [DarkGray]	1	4		6.60585	6.67242	6.51728	6.66534	6.46761	6.93192	6.64674	6.67101	6.56834
	0.424317	0.071941	Q14999	Cullin-7 OS	CUL7	Color2 [DarkGray]	1	4		6.71287	6.49025	6.60733	6.73877	6.66107	6.62644	6.70598	6.55305	6.67948
	0.079051	-0.02347	P23368	NAD-dependent malic enzyme, mitochondrial OS	ME2	Color2 [DarkGray]	1	4		6.74147	6.56377	6.76951	6.61912	6.55612	6.82909	6.59842	6.58045	6.50144
	0.32531	-0.04138	Q68CQ4	U3 small nucleolar RNA-associated protein 25 homolog OS	UTP25	Color2 [DarkGray]	1	4		6.65105	6.61618	6.76686	6.63081	6.59544	6.6837	6.58946	6.6893	6.56377
	0.315363	-0.01388	Q9BTC8	Metastasis-associated protein MTA3 OS	MTA3	Color2 [DarkGray]	1	4		6.64961	6.67384	6.68089	6.6837	6.63227	6.64674	6.59246	6.65821	6.57289
	0.101034	-0.01452	P61106	Ras-related protein Rab-14 OS	RAB14	Color2 [DarkGray]	1	4		6.59544	6.67101	6.74282	6.64097	6.61324	6.7115	6.56529	6.6453	6.6014
	1.43582	-0.1142	Q00325	Phosphate carrier protein, mitochondrial OS	SLC25A3	Color2 [DarkGray]	1	4		6.75221	6.6453	6.72928	6.57137	6.58346	6.62936	6.64674	6.65964	6.56377
	1.91697	-0.23201	P10586	Receptor-type tyrosine-protein phosphatase F OS	PTPRF	Color2 [DarkGray]	1	4		6.73471	6.6837	6.8189	6.44626	6.5267	6.56834	6.67242	6.60288	6.7046
	0.302046	-0.04955	Q5VZK9	F-actin-uncapping protein LRRC16A OS	CARMIL1	Color2 [DarkGray]	1	4		6.6907	6.63952	6.6014	6.69627	6.60288	6.48382	6.73336	6.65392	6.67807
	0.185669	-0.02931	Q9UNS2	COP9 signalosome complex subunit 3 OS	COPS3	Color2 [DarkGray]	1	4		6.66391	6.64386	6.66818	6.67384	6.70321	6.51096	6.66249	6.64818	6.61176
	0.222333	-0.03904	Q9BZD4	Kinetochore protein Nuf2 OS	NUF2	Color2 [DarkGray]	1	4		6.67384	6.71012	6.50462	6.53916	6.60733	6.62498	6.66391	6.56682	6.86913
	0.33041	0.030626	O94760	N(G),N(G)-dimethylarginine dimethylaminohydrolase 1 OS	DDAH1	Color2 [DarkGray]	1	4		6.63517	6.67242	6.56834	6.62352	6.64386	6.70044	6.58796	6.66107	6.69627
	0.677123	-0.11099	P30520	Adenylosuccinate synthetase isozyme 2 OS	ADSS2	Color2 [DarkGray]	1	4		6.62936	6.79701	6.61912	6.55765	6.65821	6.49665	6.63372	6.7211	6.66249
	0.666796	-0.06727	Q8WVV9	Heterogeneous nuclear ribonucleoprotein L-like OS	HNRNPLL	Color2 [DarkGray]	1	4		6.70321	6.66107	6.6865	6.65678	6.66391	6.52826	6.64097	6.66676	6.57894
	0.568363	-0.11918	P41091	Eukaryotic translation initiation factor 2 subunit 3 OS	EIF2S3	Color2 [DarkGray]	1	4		6.61324	6.75221	6.71012	6.64386	6.66818	6.40599	6.60585	6.71287	6.65392
	0.368559	0.161994	Q9P2K5	Myelin expression factor 2 OS	MYEF2	Color2 [DarkGray]	1	4		6.33807	6.69209	6.73742	6.55305	6.69488	7.00563	6.44294	6.56529	6.66249
	0.913859	-0.14619	Q7Z2K6	Endoplasmic reticulum metallopeptidase 1 OS	ERMP1	Color2 [DarkGray]	1	4		6.74282	6.71973	6.70736	6.47573	6.5345	6.7211	6.69349	6.60881	6.56529
	0.09062	-0.02766	O14744	Protein arginine N-methyltransferase 5 OS	PRMT5	Color2 [DarkGray]	1	4		6.732	6.66249	6.52356	6.6865	6.71562	6.43296	6.72928	6.70736	6.57592
	0.316938	-0.06151	O94927	HAUS augmin-like complex subunit 5 OS	HAUS5	Color2 [DarkGray]	1	4		6.65249	6.69627	6.63227	6.67101	6.68089	6.4446	6.76421	6.64674	6.58496
	0.086601	-0.01408	Q13043	Serine/threonine-protein kinase 4 OS	STK4	Color2 [DarkGray]	1	4		6.58496	6.7046	6.65964	6.70736	6.64961	6.54998	6.57894	6.70044	6.64961
	0.370114	0.070367	Q9UJA5	tRNA (adenine(58)-N(1))-methyltransferase non-catalytic subunit TRM6 OS	TRMT6	Color2 [DarkGray]	1	4		6.52982	6.7211	6.63663	6.68229	6.80607	6.61029	6.60733	6.70044	6.46924
	0.007684	0.002123	P61160	Actin-related protein 2 OS	ACTR2	Color2 [DarkGray]	1	4		6.57592	6.66818	6.68089	6.69349	6.75889	6.47897	6.64097	6.67948	6.59991
	0.00463	0.001447	Q86TU7	Actin-histidine N-methyltransferase OS	SETD3	Color2 [DarkGray]	1	4		6.55459	6.69488	6.63081	6.69349	6.74819	6.44294	6.57743	6.78267	6.63952
	0.894915	0.195672	P08621	U1 small nuclear ribonucleoprotein 70 kDa OS	SNRNP70	Color2 [DarkGray]	1	4		6.5469	6.70874	6.39232	6.75756	6.66107	6.81634	6.6279	6.67242	6.56682
	0.515588	0.128068	Q5VT52	Regulation of nuclear pre-mRNA domain-containing protein 2 OS	RPRD2	Color2 [DarkGray]	1	4		6.62936	6.47897	6.59842	6.732	6.51096	6.848	6.67101	6.54844	6.73877
	0.19561	0.049027	Q9H2J4	Phosducin-like protein 3 OS	PDCL3	Color2 [DarkGray]	1	4		6.56224	6.67384	6.57743	6.62059	6.51728	6.82273	6.61765	6.70598	6.67242
	0.377022	-0.03657	P07339	Cathepsin D OS	CTSD	Color2 [DarkGray]	1	4		6.70183	6.64241	6.74416	6.63081	6.63227	6.71562	6.61324	6.56986	6.52982
	1.97615	0.485114	P35637	RNA-binding protein FUS OS	FUS	Color2 [DarkGray]	1	4		6.5345	6.44626	6.1819	6.87652	6.89724	6.84424	6.85549	6.5267	6.45779
	0.461079	0.060801	P00374	Dihydrofolate reductase OS	DHFR	Color2 [DarkGray]	1	4		6.50938	6.66107	6.57743	6.65392	6.70044	6.57592	6.69905	6.62059	6.77873
	0.274125	-0.12329	Q13098	COP9 signalosome complex subunit 1 OS	GPS1	Color2 [DarkGray]	1	4		6.57592	6.64386	6.80607	6.61471	6.80478	6.23649	6.61176	6.78398	6.63663
	0.358933	-0.01878	O60645	Exocyst complex component 3 OS	EXOC3	Color2 [DarkGray]	1	4		6.6453	6.66107	6.6837	6.65964	6.66676	6.60733	6.61765	6.70321	6.5438
	0.252549	-0.0412	Q9BW27	Nuclear pore complex protein Nup85 OS	NUP85	Color2 [DarkGray]	1	4		6.7046	6.62205	6.76951	6.65821	6.57289	6.74147	6.59991	6.57894	6.52826
	0.120425	-0.02282	Q96BP3	Peptidylprolyl isomerase domain and WD repeat-containing protein 1 OS	PPWD1	Color2 [DarkGray]	1	4		6.55612	6.76553	6.71699	6.6014	6.6893	6.67948	6.61765	6.5267	6.62498
	0.268574	-0.04704	Q6NUQ4	Transmembrane protein 214 OS	TMEM214	Color2 [DarkGray]	1	4		6.70736	6.6279	6.75756	6.67242	6.53916	6.74012	6.58496	6.62498	6.52199
	0.275542	-0.05234	P22830	Ferrochelatase, mitochondrial OS	FECH	Color2 [DarkGray]	1	4		6.75756	6.54226	6.76155	6.61471	6.60733	6.68229	6.64097	6.62352	6.54844
	0.320653	-0.04431	Q9Y295	Developmentally-regulated GTP-binding protein 1 OS	DRG1	Color2 [DarkGray]	1	4		6.62352	6.6837	6.66534	6.62644	6.69905	6.51412	6.60733	6.69349	6.67242
	0.229532	-0.07378	Q9NR45	Sialic acid synthase OS	NANS	Color2 [DarkGray]	1	4		6.62644	6.67384	6.6865	6.69766	6.72792	6.33985	6.62205	6.70736	6.67948
	0.215078	-0.06225	Q86VS8	Protein Hook homolog 3 OS	HOOK3	Color2 [DarkGray]	1	4		6.59544	6.71699	6.6865	6.65678	6.75622	6.39917	6.71287	6.64097	6.59991
	0.298787	0.238925	O95793	Double-stranded RNA-binding protein Staufen homolog 1 OS	STAU1	Color2 [DarkGray]	1	4		6.22882	6.91049	6.49985	6.90328	7.15987	6.29278	6.55612	6.34873	6.60585
	0.081069	0.028245	Q92805	Golgin subfamily A member 1 OS	GOLGA1	Color2 [DarkGray]	1	4		6.55459	6.64386	6.7046	6.59246	6.50779	6.88753	6.67384	6.52042	6.67242
	0.650071	0.189492	Q7Z417	Nuclear fragile X mental retardation-interacting protein 2 OS	NUFIP2	Color2 [DarkGray]	1	4		6.64097	6.49985	6.38198	6.83794	6.76951	6.48382	6.70321	6.75355	6.66107
	0.221378	-0.08006	Q9UNH7	Sorting nexin-6 OS	SNX6	Color2 [DarkGray]	1	4		6.60881	6.70736	6.71425	6.71562	6.75087	6.32373	6.59246	6.69905	6.63807
	1.10353	-0.08875	P49642	DNA primase small subunit OS	PRIM1	Color2 [DarkGray]	1	4		6.59544	6.68089	6.65821	6.55612	6.60437	6.50779	6.70736	6.74685	6.71836
	0.024283	0.008156	Q15750	TGF-beta-activated kinase 1 and MAP3K7-binding protein 1 OS	TAB1	Color2 [DarkGray]	1	4		6.61912	6.6453	6.57289	6.67666	6.77742	6.40769	6.74685	6.65678	6.65964
	0.404423	-0.08684	O15347	High mobility group protein B3 OS	HMGB3	Color2 [DarkGray]	1	4		6.70044	6.72247	6.65392	6.69349	6.69488	6.42794	6.6907	6.64386	6.54071
	0.084125	-0.01485	Q8WX92	Negative elongation factor B OS	NELFB	Color2 [DarkGray]	1	4		6.59544	6.68089	6.65249	6.67525	6.69488	6.51412	6.70044	6.6453	6.62498
	0.171792	0.019607	Q9NQT8	Kinesin-like protein KIF13B OS	KIF13B	Color2 [DarkGray]	1	4		6.62936	6.57743	6.61912	6.69488	6.63372	6.55612	6.7115	6.65964	6.7046
	0.460652	-0.06342	P54819	Adenylate kinase 2, mitochondrial OS	AK2	Color2 [DarkGray]	1	4		6.69905	6.59395	6.79831	6.61912	6.64241	6.63952	6.5744	6.58496	6.63081
	0.145997	-0.0346	Q8IY17	Patatin-like phospholipase domain-containing protein 6 OS	PNPLA6	Color2 [DarkGray]	1	4		6.69627	6.56986	6.75355	6.66391	6.50779	6.74416	6.58195	6.59991	6.65821
	0.317255	-0.06783	P09429	High mobility group protein B1 OS	HMGB1	Color2 [DarkGray]	1	4		6.59544	6.81506	6.57137	6.67384	6.55765	6.5469	6.63807	6.66249	6.7115
	0.916338	-0.13881	Q9ULV0	Unconventional myosin-Vb OS	MYO5B	Color2 [DarkGray]	1	4		6.75087	6.59246	6.7761	6.57743	6.63372	6.49185	6.69905	6.6279	6.62498
	0.696432	-0.04936	Q7L1Q6	Basic leucine zipper and W2 domain-containing protein 1 OS	BZW1	Color2 [DarkGray]	1	4		6.63227	6.68089	6.66107	6.57743	6.66676	6.58195	6.59246	6.74551	6.64674
	0.193195	-0.05315	P00387	NADH-cytochrome b5 reductase 3 OS	CYB5R3	Color2 [DarkGray]	1	4		6.70736	6.52199	6.83542	6.57289	6.59096	6.74147	6.65105	6.49185	6.64818
	0.219719	-0.04251	Q9Y5Q8	General transcription factor 3C polypeptide 5 OS	GTF3C5	Color2 [DarkGray]	1	4		6.64961	6.59991	6.72792	6.62352	6.72656	6.49985	6.69905	6.71425	6.5345
	0.091921	0.010688	Q9UQB8	Brain-specific angiogenesis inhibitor 1-associated protein 2 OS	BAIAP2	Color2 [DarkGray]	1	4		6.57137	6.63807	6.67242	6.66107	6.67242	6.58045	6.61912	6.73742	6.63372
	0.013002	0.001315	Q9UBD5	Origin recognition complex subunit 3 OS	ORC3	Color2 [DarkGray]	1	4		6.68229	6.61471	6.67807	6.66959	6.69766	6.61176	6.62059	6.65535	6.55919
	0.150127	-0.02495	Q6DKJ4	Nucleoredoxin OS	NXN	Color2 [DarkGray]	1	4		6.58045	6.72247	6.64097	6.69905	6.63081	6.53916	6.60733	6.67242	6.69209
	0.976222	-0.15217	Q9BTV4	Transmembrane protein 43 OS	TMEM43	Color2 [DarkGray]	1	4		6.74685	6.65249	6.83036	6.53761	6.54071	6.69488	6.61912	6.56682	6.57894
	0.443577	-0.08332	Q9H361	Polyadenylate-binding protein 3 OS	PABPC3	Color2 [DarkGray]	1	4		6.43335	6.37059	6.41248	6.42563	6.37278	6.16807	6.44352	6.38994	6.37209
	0.126403	-0.02892	Q9BTE3	Mini-chromosome maintenance complex-binding protein OS	MCMBP	Color2 [DarkGray]	1	4		6.65392	6.66676	6.58946	6.74416	6.61324	6.46597	6.69488	6.67666	6.67101
	0.229028	-0.06419	Q9H089	Large subunit GTPase 1 homolog OS	LSG1	Color2 [DarkGray]	1	4		6.67384	6.64674	6.74819	6.57137	6.47573	6.82909	6.61765	6.63517	6.56377
	0.212568	-0.03238	Q9UN37	Vacuolar protein sorting-associated protein 4A OS	VPS4A	Color2 [DarkGray]	1	4		6.63372	6.62059	6.66391	6.65821	6.67101	6.49185	6.75489	6.61029	6.67525
	0.267544	-0.04503	P48723	Heat shock 70 kDa protein 13 OS	HSPA13	Color2 [DarkGray]	1	4		6.73336	6.6279	6.75355	6.61029	6.59991	6.76951	6.58496	6.56682	6.5267
	0.221218	-0.03796	Q99961	Endophilin-A2 OS	SH3GL1	Color2 [DarkGray]	1	4		6.62644	6.75489	6.56224	6.67807	6.59395	6.55765	6.63663	6.59544	6.77215
	0.224227	-0.04652	P16152	Carbonyl reductase [NADPH] 1 OS	CBR1	Color2 [DarkGray]	1	4		6.64674	6.69349	6.65821	6.64386	6.74416	6.47086	6.62644	6.67101	6.62644
	0.95652	-0.06446	P25440	Bromodomain-containing protein 2 OS	BRD2	Color2 [DarkGray]	1	4		6.66107	6.70321	6.732	6.59395	6.63227	6.67666	6.56072	6.58045	6.64818
	0.412183	0.090756	Q8IZL8	Proline-, glutamic acid- and leucine-rich protein 1 OS	PELP1	Color2 [DarkGray]	1	4		6.7211	6.58646	6.5438	6.71836	6.56986	6.83542	6.64241	6.59544	6.55305
	0.598283	-0.1028	Q92973	Transportin-1 OS	TNPO1	Color2 [DarkGray]	1	4		6.72247	6.67525	6.70598	6.6014	6.72792	6.46597	6.61765	6.63952	6.62059
	0.154537	-0.02378	P61758	Prefoldin subunit 3 OS	VBP1	Color2 [DarkGray]	1	4		6.56529	6.71562	6.66107	6.65105	6.66959	6.54998	6.61765	6.69488	6.65964
	0.236088	-0.04027	Q8TEX9	Importin-4 OS	IPO4	Color2 [DarkGray]	1	4		6.6893	6.66676	6.65821	6.74416	6.63517	6.51412	6.65535	6.70321	6.51096
	0.573646	-0.16792	Q6NZI2	Caveolae-associated protein 1 OS	CAVIN1	Color2 [DarkGray]	1	4		6.63517	6.58346	6.92481	6.41278	6.67384	6.55305	6.58796	6.67101	6.70044
	0.489167	-0.04069	Q16630	Cleavage and polyadenylation specificity factor subunit 6 OS	CPSF6	Color2 [DarkGray]	1	4		6.65535	6.6279	6.71836	6.60437	6.59991	6.67525	6.67666	6.63081	6.6014
	0.257489	0.074013	Q9Y224	RNA transcription, translation and transport factor protein OS	RTRAF	Color2 [DarkGray]	1	4		6.67384	6.50779	6.70736	6.87529	6.69349	6.54226	6.62936	6.44791	6.67242
	0.316717	-0.05951	P61163	Alpha-centractin OS	ACTR1A	Color2 [DarkGray]	1	4		6.64386	6.64818	6.6879	6.65392	6.69627	6.45121	6.65964	6.70044	6.63952
	0.338725	-0.05676	Q92905	COP9 signalosome complex subunit 5 OS	COPS5	Color2 [DarkGray]	1	4		6.6279	6.71836	6.69349	6.71699	6.65105	6.50144	6.61176	6.68089	6.57592
	0.372973	0.037564	O75396	Vesicle-trafficking protein SEC22b OS	SEC22B	Color2 [DarkGray]	1	4		6.62059	6.56224	6.7046	6.64961	6.67384	6.67666	6.68089	6.57289	6.64818
	0.172654	0.02339	O00566	U3 small nucleolar ribonucleoprotein protein MPP10 OS	MPHOSPH10	Color2 [DarkGray]	1	4		6.6879	6.62059	6.70321	6.66534	6.63517	6.78136	6.5345	6.58346	6.56529
	0.263152	0.031238	P17812	CTP synthase 1 OS	CTPS1	Color2 [DarkGray]	1	4		6.61324	6.69905	6.58496	6.69349	6.69905	6.59842	6.60881	6.63081	6.66107
	0.539745	-0.15117	P04818	Thymidylate synthase OS	TYMS	Color2 [DarkGray]	1	4		6.70598	6.74282	6.7046	6.74953	6.61765	6.33271	6.69766	6.63227	6.56682
	0.513864	-0.06759	Q8NHQ9	ATP-dependent RNA helicase DDX55 OS	DDX55	Color2 [DarkGray]	1	4		6.63081	6.66676	6.76022	6.53916	6.62936	6.6865	6.64961	6.63663	6.58045
	0.183981	-0.02806	Q86UV5	Ubiquitin carboxyl-terminal hydrolase 48 OS	USP48	Color2 [DarkGray]	1	4		6.62352	6.64818	6.67807	6.6907	6.66391	6.51096	6.59096	6.65535	6.72247
	0.398763	0.216844	P27348	14-3-3 protein theta OS	YWHAQ	Color2 [DarkGray]	1	4		6.63372	6.74416	6.23841	6.7866	6.4446	7.03562	6.6279	6.13545	6.90689
	0.00648	-0.00153	Q9Y2R4	Probable ATP-dependent RNA helicase DDX52 OS	DDX52	Color2 [DarkGray]	1	4		6.67525	6.56529	6.7115	6.54844	6.63081	6.76818	6.54998	6.63517	6.69488
	0.263074	0.036924	Q6ZMI0	Protein phosphatase 1 regulatory subunit 21 OS	PPP1R21	Color2 [DarkGray]	1	4		6.64241	6.56682	6.61912	6.70183	6.69349	6.5438	6.65535	6.62059	6.74147
	0.058345	0.016067	P08195	4F2 cell-surface antigen heavy chain OS	SLC3A2	Color2 [DarkGray]	1	4		6.62205	6.70874	6.69488	6.59544	6.60437	6.87406	6.50779	6.6014	6.55459
	0.105073	-0.01579	Q9ULH0	Kinase D-interacting substrate of 220 kDa OS	KIDINS220	Color2 [DarkGray]	1	4		6.72792	6.57137	6.68089	6.69905	6.62644	6.60733	6.60288	6.60881	6.66249
	0.914048	-0.08884	Q15833	Syntaxin-binding protein 2 OS	STXBP2	Color2 [DarkGray]	1	4		6.6837	6.63952	6.76686	6.64961	6.56072	6.61324	6.67242	6.63517	6.56072
	0.206601	-0.04055	P86790	Vacuolar fusion protein CCZ1 homolog B OS	CCZ1B	Color2 [DarkGray]	1	4		6.6907	6.65105	6.67384	6.74282	6.66249	6.48864	6.66534	6.63807	6.56682
	0.42177	-0.04594	O43148	mRNA cap guanine-N7 methyltransferase OS	RNMT	Color2 [DarkGray]	1	4		6.66107	6.67666	6.72656	6.65105	6.71012	6.56529	6.55612	6.60881	6.6279
	0.072288	-0.0278	Q96HC4	PDZ and LIM domain protein 5 OS	PDLIM5	Color2 [DarkGray]	1	4		6.66818	6.65964	6.58346	6.6851	6.79051	6.35226	6.69349	6.73606	6.58346
	0.753768	-0.13232	Q9NXE4	Sphingomyelin phosphodiesterase 4 OS	SMPD4	Color2 [DarkGray]	1	4		6.73471	6.62059	6.80864	6.52356	6.53605	6.70736	6.67948	6.6014	6.55765
	0.016955	0.004238	Q12959	Disks large homolog 1 OS	DLG1	Color2 [DarkGray]	1	4		6.70736	6.53138	6.72247	6.69349	6.54844	6.732	6.59991	6.53138	6.70736
	0.916901	-0.10631	P10155	60 kDa SS-A/Ro ribonucleoprotein OS	RO60	Color2 [DarkGray]	1	4		6.68229	6.69349	6.67101	6.60881	6.64818	6.47086	6.65964	6.64818	6.69766
	0.433627	-0.09576	Q6PI48	Aspartate--tRNA ligase, mitochondrial OS	DARS2	Color2 [DarkGray]	1	4		6.70044	6.55919	6.86171	6.54535	6.61912	6.66959	6.68229	6.53605	6.59096
	0.369981	-0.10734	Q8N1B4	Vacuolar protein sorting-associated protein 52 homolog OS	VPS52	Color2 [DarkGray]	1	4		6.67384	6.67807	6.67384	6.62059	6.74685	6.33628	6.69627	6.69209	6.63807
	0.04147	0.005273	Q9H0P0	Cytosolic 5'-nucleotidase 3A OS	NT5C3A	Color2 [DarkGray]	1	4		6.64241	6.60437	6.71012	6.63807	6.61765	6.71699	6.65678	6.61176	6.59096
	0.266137	-0.07219	P63151	Serine/threonine-protein phosphatase 2A 55 kDa regulatory subunit B alpha isoform OS	PPP2R2A	Color2 [DarkGray]	1	4		6.60881	6.63807	6.6879	6.59246	6.74551	6.38025	6.69349	6.69349	6.72247
	0.022742	0.006285	Q7Z4H8	Protein O-glucosyltransferase 3 OS	POGLUT3	Color2 [DarkGray]	1	4		6.71699	6.50303	6.75355	6.67807	6.57289	6.74147	6.61765	6.58195	6.60881
	0.371451	-0.06278	Q9UIQ6	Leucyl-cystinyl aminopeptidase OS	LNPEP	Color2 [DarkGray]	1	4		6.75622	6.67666	6.68089	6.64386	6.5267	6.75489	6.64386	6.55919	6.53138
	0.131681	-0.03125	Q92925	SWI/SNF-related matrix-associated actin-dependent regulator of chromatin subfamily D member 2 OS	SMARCD2	Color2 [DarkGray]	1	4		6.71012	6.60437	6.66818	6.66391	6.47411	6.75087	6.6014	6.61765	6.6851
	0.831451	-0.08113	O14936	Peripheral plasma membrane protein CASK OS	CASK	Color2 [DarkGray]	1	4		6.75221	6.59842	6.6879	6.58346	6.60881	6.60288	6.67807	6.66959	6.60288
	0.135476	-0.0142	P51148	Ras-related protein Rab-5C OS	RAB5C	Color2 [DarkGray]	1	4		6.66249	6.6014	6.70321	6.62352	6.6907	6.61029	6.65105	6.62059	6.6279
	0.172092	0.052636	Q9UPQ9	Trinucleotide repeat-containing gene 6B protein OS	TNRC6B	Color2 [DarkGray]	1	4		6.65964	6.5438	6.65821	6.84549	6.70321	6.47086	6.57289	6.67948	6.6279
	0.107633	-0.01586	P10644	cAMP-dependent protein kinase type I-alpha regulatory subunit OS	PRKAR1A	Color2 [DarkGray]	1	4		6.65535	6.61618	6.64097	6.71425	6.61618	6.5345	6.66107	6.64386	6.70598
	0.229254	-0.03561	Q5VZE5	N-alpha-acetyltransferase 35, NatC auxiliary subunit OS	NAA35	Color2 [DarkGray]	1	4		6.59096	6.72792	6.62059	6.69209	6.6014	6.53916	6.64674	6.69766	6.66818
	0.398387	-0.05863	P23786	Carnitine O-palmitoyltransferase 2, mitochondrial OS	CPT2	Color2 [DarkGray]	1	4		6.73064	6.63952	6.7252	6.59991	6.57137	6.74819	6.69488	6.53605	6.52826
	0.483917	-0.08481	Q96RS6	NudC domain-containing protein 1 OS	NUDCD1	Color2 [DarkGray]	1	4		6.66391	6.75221	6.61029	6.65821	6.65105	6.46271	6.67242	6.67525	6.63081
	0.213205	-0.07335	Q15269	Periodic tryptophan protein 2 homolog OS	PWP2	Color2 [DarkGray]	1	4		6.55459	6.67807	6.80478	6.45451	6.53761	6.82528	6.43463	6.74012	6.70736
	0.321949	0.052687	Q9UN86	Ras GTPase-activating protein-binding protein 2 OS	G3BP2	Color2 [DarkGray]	1	4		6.65678	6.60288	6.51254	6.6879	6.70321	6.53916	6.71699	6.69766	6.66249
	0.345693	-0.06542	Q9UHD2	Serine/threonine-protein kinase TBK1 OS	TBK1	Color2 [DarkGray]	1	4		6.73064	6.59246	6.62205	6.67525	6.61912	6.45451	6.67666	6.64241	6.76022
	0.142446	-0.0285	P30519	Heme oxygenase 2 OS	HMOX2	Color2 [DarkGray]	1	4		6.67666	6.57592	6.824	6.6879	6.62936	6.67384	6.57592	6.51412	6.61471
	0.174864	-0.01859	Q9UJX4	Anaphase-promoting complex subunit 5 OS	ANAPC5	Color2 [DarkGray]	1	4		6.7046	6.63517	6.63517	6.70321	6.62352	6.59246	6.59991	6.64386	6.65249
	0.013412	0.003006	O95140	Mitofusin-2 OS	MFN2	Color2 [DarkGray]	1	4		6.6865	6.60881	6.70321	6.64241	6.56682	6.79831	6.67666	6.54844	6.54535
	0.029025	0.013044	Q9BVP2	Guanine nucleotide-binding protein-like 3 OS	GNL3	Color2 [DarkGray]	1	4		6.66959	6.47897	6.7046	6.57592	6.43129	6.88509	6.63807	6.67242	6.6893
	0.083077	0.013192	Q9UIJ7	GTP:AMP phosphotransferase AK3, mitochondrial OS	AK3	Color2 [DarkGray]	1	4		6.69209	6.6014	6.6879	6.60881	6.6453	6.76686	6.64386	6.5469	6.58946
	0.015466	-0.00273	Q96AX1	Vacuolar protein sorting-associated protein 33A OS	VPS33A	Color2 [DarkGray]	1	4		6.64961	6.65678	6.62936	6.70598	6.69488	6.5267	6.70044	6.68229	6.5345
	0.045207	0.008977	Q53GS7	Nucleoporin GLE1 OS	GLE1	Color2 [DarkGray]	1	4		6.58646	6.66959	6.67384	6.69209	6.53138	6.73336	6.77083	6.45286	6.65821
	0.085372	-0.01998	P53992	Protein transport protein Sec24C OS	SEC24C	Color2 [DarkGray]	1	4		6.72792	6.5469	6.57137	6.67807	6.63081	6.47735	6.80993	6.69349	6.62936
	0.707391	-0.10121	Q8NBJ5	Procollagen galactosyltransferase 1 OS	COLGALT1	Color2 [DarkGray]	1	4		6.7761	6.58496	6.67384	6.57592	6.51728	6.63807	6.71287	6.61324	6.6851
	0.268099	-0.04871	Q9H270	Vacuolar protein sorting-associated protein 11 homolog OS	VPS11	Color2 [DarkGray]	1	4		6.59096	6.73336	6.70736	6.6837	6.6893	6.51254	6.65964	6.58496	6.61912
	0.010909	-0.00177	Q3YEC7	Rab-like protein 6 OS	RABL6	Color2 [DarkGray]	1	4		6.61324	6.65678	6.63227	6.73064	6.61176	6.55459	6.77083	6.5438	6.66534
	0.234884	-0.06626	Q14232	Translation initiation factor eIF-2B subunit alpha OS	EIF2B1	Color2 [DarkGray]	1	4		6.64097	6.66959	6.69905	6.66534	6.75489	6.3906	6.66391	6.63081	6.65392
	0.196765	-0.05058	Q9NYL9	Tropomodulin-3 OS	TMOD3	Color2 [DarkGray]	1	4		6.60288	6.56224	6.81762	6.61765	6.70874	6.50462	6.59991	6.78136	6.56834
	0.013413	0.00456	O60884	DnaJ homolog subfamily A member 2 OS	DNAJA2	Color2 [DarkGray]	1	4		6.6453	6.80864	6.46924	6.68089	6.53761	6.71836	6.6279	6.69349	6.58346
	0.011977	-0.00288	P00491	Purine nucleoside phosphorylase OS	PNP	Color2 [DarkGray]	1	4		6.60288	6.61912	6.73606	6.64674	6.76818	6.5345	6.6014	6.65535	6.61471
	0.034349	0.017414	P07197	Neurofilament medium polypeptide OS	NEFM	Color2 [DarkGray]	1	4		6.66249	6.3906	6.6907	6.69766	6.31832	6.78005	6.78398	6.57289	6.81634
	0.086773	-0.02061	Q15067	Peroxisomal acyl-coenzyme A oxidase 1 OS	ACOX1	Color2 [DarkGray]	1	4		6.64097	6.63807	6.76022	6.53916	6.64386	6.79442	6.58045	6.60437	6.57289
	0.267696	-0.05546	Q5VV42	Threonylcarbamoyladenosine tRNA methylthiotransferase OS	CDKAL1	Color2 [DarkGray]	1	4		6.72383	6.54844	6.80607	6.58195	6.63372	6.69627	6.63952	6.56377	6.58045
	0.692155	0.120028	O15357	Phosphatidylinositol 3,4,5-trisphosphate 5-phosphatase 2 OS	INPPL1	Color2 [DarkGray]	1	4		6.63807	6.43296	6.65535	6.74416	6.7115	6.63081	6.74551	6.58496	6.62498
	0.084593	-0.02135	Q9Y6D5	Brefeldin A-inhibited guanine nucleotide-exchange protein 2 OS	ARFGEF2	Color2 [DarkGray]	1	4		6.63081	6.7046	6.55152	6.64097	6.72247	6.45943	6.57894	6.732	6.74819
	0.798657	-0.09903	P62753	40S ribosomal protein S6 OS	RPS6	Color2 [DarkGray]	1	4		6.66676	6.67101	6.70321	6.61912	6.65392	6.47086	6.64386	6.68229	6.66959
	0.281366	-0.06099	Q69YN2	CWF19-like protein 1 OS	CWF19L1	Color2 [DarkGray]	1	4		6.62205	6.74819	6.6865	6.7046	6.70321	6.46597	6.62059	6.6879	6.53294
	1.38306	-0.04379	P61158	Actin-related protein 3 OS	ACTR3	Color2 [DarkGray]	1	4		6.66249	6.63227	6.65535	6.62498	6.60881	6.58496	6.63227	6.7252	6.66249
	0.08147	0.020408	P31040	Succinate dehydrogenase [ubiquinone] flavoprotein subunit, mitochondrial OS	SDHA	Color2 [DarkGray]	1	4		6.75489	6.53761	6.66534	6.58946	6.63517	6.79442	6.64097	6.52826	6.6279
	0.296747	-0.04179	O76074	cGMP-specific 3',5'-cyclic phosphodiesterase OS	PDE5A	Color2 [DarkGray]	1	4		6.63807	6.73877	6.5744	6.67101	6.57894	6.57592	6.67384	6.62936	6.7046
	0.090656	0.01063	Q9NTX5	Ethylmalonyl-CoA decarboxylase OS	ECHDC1	Color2 [DarkGray]	1	4		6.70321	6.64961	6.59544	6.66676	6.7046	6.60881	6.62059	6.60585	6.63227
	0.059545	0.026258	Q9HD26	Golgi-associated PDZ and coiled-coil motif-containing protein OS	GOPC	Color2 [DarkGray]	1	4		6.63952	6.73471	6.47573	6.57743	6.45286	6.89845	6.69349	6.58195	6.6893
	0.349111	-0.06218	P30154	Serine/threonine-protein phosphatase 2A 65 kDa regulatory subunit A beta isoform OS	PPP2R1B	Color2 [DarkGray]	1	4		6.52356	6.73336	6.6907	6.63952	6.60585	6.5157	6.62936	6.72928	6.70874
	0.706927	-0.05962	Q7Z3J2	VPS35 endosomal protein-sorting factor-like OS	VPS35L	Color2 [DarkGray]	1	4		6.65249	6.73877	6.66391	6.66818	6.63372	6.5744	6.63372	6.61765	6.60585
	0.182113	0.008431	P18124	60S ribosomal protein L7 OS	RPL7	Color2 [DarkGray]	1	4		6.63952	6.63227	6.58796	6.64097	6.6279	6.61618	6.65535	6.67101	6.71973
	0.841268	0.072458	Q5BKZ1	DBIRD complex subunit ZNF326 OS	ZNF326	Color2 [DarkGray]	1	4		6.6851	6.58195	6.5744	6.65105	6.69766	6.71012	6.71562	6.47573	6.6837
	0.245642	-0.04227	Q8TEU7	Rap guanine nucleotide exchange factor 6 OS	RAPGEF6	Color2 [DarkGray]	1	4		6.6893	6.7252	6.56224	6.6837	6.63952	6.5267	6.75221	6.5744	6.62498
	0.16871	0.020396	P39748	Flap endonuclease 1 OS	FEN1	Color2 [DarkGray]	1	4		6.60288	6.69209	6.60733	6.69905	6.67948	6.58496	6.66676	6.64961	6.60733
	0.138408	-0.0288	Q9H8H2	Probable ATP-dependent RNA helicase DDX31 OS	DDX31	Color2 [DarkGray]	1	4		6.67666	6.61029	6.72383	6.52513	6.63372	6.76553	6.69627	6.60733	6.53761
	1.1041	-0.09275	Q7L2H7	Eukaryotic translation initiation factor 3 subunit M OS	EIF3M	Color2 [DarkGray]	1	4		6.67242	6.72383	6.6879	6.61618	6.65678	6.53294	6.65535	6.65392	6.58496
	0.037892	-0.01168	O96008	Mitochondrial import receptor subunit TOM40 homolog OS	TOMM40	Color2 [DarkGray]	1	4		6.6453	6.58646	6.76951	6.59544	6.53916	6.83162	6.64386	6.60288	6.55305
	0.81494	-0.10814	Q5VIR6	Vacuolar protein sorting-associated protein 53 homolog OS	VPS53	Color2 [DarkGray]	1	4		6.67242	6.78921	6.65678	6.6879	6.54844	6.55765	6.63372	6.64386	6.58796
	0.273816	-0.06827	Q9Y4R8	Telomere length regulation protein TEL2 homolog OS	TELO2	Color2 [DarkGray]	1	4		6.6865	6.65105	6.67948	6.72928	6.67525	6.40769	6.67101	6.58496	6.6865
	0.012601	0.004883	Q99700	Ataxin-2 OS	ATXN2	Color2 [DarkGray]	1	4		6.73877	6.6453	6.42122	6.71973	6.66391	6.4363	6.8392	6.52982	6.74282
	0.234022	-0.05799	Q9Y4C8	Probable RNA-binding protein 19 OS	RBM19	Color2 [DarkGray]	1	4		6.63227	6.56834	6.82146	6.54844	6.56224	6.73742	6.53761	6.57894	6.77742
	0.140102	-0.01833	P52907	F-actin-capping protein subunit alpha-1 OS	CAPZA1	Color2 [DarkGray]	1	4		6.60585	6.61324	6.73742	6.61324	6.67948	6.60881	6.58796	6.70736	6.63372
	0.459074	0.067566	Q6NSI4	RPA-related protein RADX OS	RADX	Color2 [DarkGray]	1	4		6.57137	6.55305	6.70183	6.75889	6.61471	6.65535	6.62936	6.63952	6.65821
	0.293828	-0.08797	P52292	Importin subunit alpha-1 OS	KPNA2	Color2 [DarkGray]	1	4		6.58496	6.8125	6.66107	6.57137	6.78529	6.43796	6.61029	6.75889	6.52826
	2.02541	0.210264	Q86UE4	Protein LYRIC OS	MTDH	Color2 [DarkGray]	1	4		6.58346	6.56377	6.58946	6.85922	6.8009	6.70736	6.71836	6.43796	6.47897
	0.136211	0.028593	P35659	Protein DEK OS	DEK	Color2 [DarkGray]	1	4		6.61912	6.56377	6.73877	6.63081	6.59395	6.78267	6.56224	6.59694	6.6893
	0.170572	-0.01626	P19784	Casein kinase II subunit alpha' OS	CSNK2A2	Color2 [DarkGray]	1	4		6.65964	6.62352	6.63517	6.62936	6.67948	6.56072	6.70044	6.67525	6.62644
	0.13467	0.056328	Q14694	Ubiquitin carboxyl-terminal hydrolase 10 OS	USP10	Color2 [DarkGray]	1	4		6.75889	6.45286	6.45943	6.73064	6.72928	6.38025	6.80219	6.75087	6.66249
	0.214457	-0.07087	P30085	UMP-CMP kinase OS	CMPK1	Color2 [DarkGray]	1	4		6.63807	6.71973	6.66249	6.72247	6.73471	6.3505	6.59246	6.64961	6.6879
	0.420328	-0.12592	O94788	Retinal dehydrogenase 2 OS	ALDH1A2	Color2 [DarkGray]	1	4		6.66676	6.74953	6.65392	6.53605	6.79181	6.36457	6.57743	6.74282	6.66391
	0.781531	-0.06312	P51149	Ras-related protein Rab-7a OS	RAB7A	Color2 [DarkGray]	1	4		6.73064	6.67807	6.71562	6.57743	6.68089	6.67666	6.62059	6.56224	6.53916
	0.3639	0.040126	Q8WXF1	Paraspeckle component 1 OS	PSPC1	Color2 [DarkGray]	1	4		6.70321	6.59842	6.5469	6.65964	6.65678	6.65249	6.6893	6.64961	6.63081
	0.952968	-0.03675	Q15811	Intersectin-1 OS	ITSN1	Color2 [DarkGray]	1	4		6.64961	6.66534	6.66818	6.62936	6.59246	6.65105	6.66959	6.65392	6.61471
	0.217331	0.02608	Q9C0B1	Alpha-ketoglutarate-dependent dioxygenase FTO OS	FTO	Color2 [DarkGray]	1	4		6.57592	6.67384	6.64961	6.72247	6.65821	6.59694	6.63081	6.60288	6.67807
	0.054512	0.005788	P52597	Heterogeneous nuclear ribonucleoprotein F OS	HNRNPF	Color2 [DarkGray]	1	4		6.68089	6.58346	6.68089	6.63952	6.6879	6.63517	6.65535	6.62644	6.6014
	0.054045	0.011359	O60885	Bromodomain-containing protein 4 OS	BRD4	Color2 [DarkGray]	1	4		6.57289	6.63081	6.8009	6.70736	6.69905	6.63227	6.5469	6.62352	6.56072
	0.781113	-0.09713	Q08752	Peptidyl-prolyl cis-trans isomerase D OS	PPID	Color2 [DarkGray]	1	4		6.58045	6.75889	6.64674	6.59395	6.58346	6.51728	6.64241	6.66107	6.79051
	0.091899	-0.01428	Q86US8	Telomerase-binding protein EST1A OS	SMG6	Color2 [DarkGray]	1	4		6.70736	6.60585	6.6279	6.68089	6.67666	6.54071	6.71012	6.63807	6.59991
	0.21092	-0.04584	Q5SY16	Polynucleotide 5'-hydroxyl-kinase NOL9 OS	NOL9	Color2 [DarkGray]	1	4		6.71287	6.62936	6.66959	6.56834	6.52199	6.78398	6.63227	6.55919	6.69627
	0.003259	0.000996	Q8IXB1	DnaJ homolog subfamily C member 10 OS	DNAJC10	Color2 [DarkGray]	1	4		6.71699	6.60733	6.66391	6.61029	6.53294	6.848	6.62498	6.61176	6.55152
	0.102386	-0.02213	Q9NTK5	Obg-like ATPase 1 OS	OLA1	Color2 [DarkGray]	1	4		6.60733	6.65392	6.66959	6.59246	6.76421	6.50779	6.64097	6.67807	6.66818
	0.022366	-0.01696	P39019	40S ribosomal protein S19 OS	RPS19	Color2 [DarkGray]	1	4		6.19377	6.95884	6.79572	6.52513	6.83162	6.54071	6.2817	6.80349	6.68229
	0.308731	-0.06399	Q9UNF1	Melanoma-associated antigen D2 OS	MAGED2	Color2 [DarkGray]	1	4		6.7996	6.64386	6.6014	6.73606	6.55305	6.56377	6.70183	6.62352	6.54998
	0.364152	-0.04162	O95470	Sphingosine-1-phosphate lyase 1 OS	SGPL1	Color2 [DarkGray]	1	4		6.70874	6.62498	6.69627	6.56072	6.64674	6.69766	6.60733	6.66107	6.58195
	0.882701	0.065028	Q9UKE5	TRAF2 and NCK-interacting protein kinase OS	TNIK	Color2 [DarkGray]	1	4		6.55152	6.61324	6.64961	6.63952	6.7046	6.66534	6.63663	6.65392	6.67384
	0.217055	-0.02368	Q99543	DnaJ homolog subfamily C member 2 OS	DNAJC2	Color2 [DarkGray]	1	4		6.66676	6.72247	6.61176	6.69627	6.63227	6.6014	6.60881	6.58045	6.67101
	0.714115	-0.13667	Q86SQ0	Pleckstrin homology-like domain family B member 2 OS	PHLDB2	Color2 [DarkGray]	1	4		6.81634	6.59991	6.60881	6.62936	6.5345	6.45121	6.79442	6.732	6.58946
	0.109883	-0.03796	Q96AG4	Leucine-rich repeat-containing protein 59 OS	LRRC59	Color2 [DarkGray]	1	4		6.72383	6.67948	6.66818	6.54226	6.5157	6.89966	6.6014	6.64097	6.47573
	0.505164	0.042433	Q5JSL3	Dedicator of cytokinesis protein 11 OS	DOCK11	Color2 [DarkGray]	1	4		6.66676	6.64097	6.56986	6.71287	6.63952	6.65249	6.70736	6.53605	6.65821
	0.461877	-0.02995	Q15334	Lethal(2) giant larvae protein homolog 1 OS	LLGL1	Color2 [DarkGray]	1	4		6.67525	6.60437	6.66107	6.59991	6.65249	6.59842	6.67384	6.69905	6.62644
	0.24157	-0.0339	Q9NRK6	ATP-binding cassette sub-family B member 10, mitochondrial OS	ABCB10	Color2 [DarkGray]	1	4		6.66391	6.62352	6.73742	6.59246	6.6014	6.72928	6.63663	6.62936	6.5744
	0.184849	-0.05367	Q9BPU6	Dihydropyrimidinase-related protein 5 OS	DPYSL5	Color2 [DarkGray]	1	4		6.67525	6.64241	6.65105	6.70736	6.71836	6.38198	6.71287	6.63227	6.6453
	0.303302	-0.03405	P40937	Replication factor C subunit 5 OS	RFC5	Color2 [DarkGray]	1	4		6.6893	6.58496	6.72247	6.63807	6.59544	6.66107	6.68089	6.59694	6.61912
	0.345022	0.108936	Q6UN15	Pre-mRNA 3'-end-processing factor FIP1 OS	FIP1L1	Color2 [DarkGray]	1	4		6.6851	6.34696	6.67525	6.80349	6.66534	6.56529	6.73064	6.64241	6.63663
	0.205043	-0.06402	Q92917	G-patch domain and KOW motifs-containing protein OS	GPKOW	Color2 [DarkGray]	1	4		6.68229	6.6279	6.67948	6.74551	6.6893	6.36282	6.66676	6.7115	6.59395
	0.839482	0.172192	P46087	Probable 28S rRNA (cytosine(4447)-C(5))-methyltransferase OS	NOP2	Color2 [DarkGray]	1	4		6.43296	6.46107	6.73064	6.69905	6.71836	6.72383	6.54226	6.7252	6.7211
	0.018405	0.003605	O60502	Protein O-GlcNAcase OS	OGA	Color2 [DarkGray]	1	4		6.60288	6.71973	6.59842	6.71012	6.67948	6.54226	6.6453	6.62936	6.65821
	0.341523	-0.06682	Q9H9Y6	DNA-directed RNA polymerase I subunit RPA2 OS	POLR1B	Color2 [DarkGray]	1	4		6.66249	6.59096	6.81762	6.5469	6.61912	6.7046	6.59694	6.69905	6.53294
	0.434891	-0.06171	Q8TC07	TBC1 domain family member 15 OS	TBC1D15	Color2 [DarkGray]	1	4		6.66391	6.69209	6.61912	6.70183	6.58195	6.50621	6.7211	6.69627	6.59842
	0.114514	-0.01541	Q9BY89	Uncharacterized protein KIAA1671 OS	KIAA1671	Color2 [DarkGray]	1	4		6.65535	6.58195	6.71699	6.58796	6.6893	6.63081	6.76553	6.55612	6.59842
	0.036313	-0.00658	Q13613	Myotubularin-related protein 1 OS	MTMR1	Color2 [DarkGray]	1	4		6.66249	6.69488	6.50303	6.63663	6.62059	6.58346	6.74685	6.66391	6.66818
	0.544099	-0.05439	Q9HAU5	Regulator of nonsense transcripts 2 OS	UPF2	Color2 [DarkGray]	1	4		6.68229	6.6879	6.65964	6.6851	6.64241	6.53916	6.6893	6.6279	6.57137
	0.590762	0.487399	P07910	Heterogeneous nuclear ribonucleoproteins C1/C2 OS	HNRNPC	Color2 [DarkGray]	1	4		6.32373	6.77083	6.03562	6.95768	7.33092	6.30378	6.84549	5.94486	6.7046
	0.199468	-0.03313	O94826	Mitochondrial import receptor subunit TOM70 OS	TOMM70	Color2 [DarkGray]	1	4		6.67242	6.65964	6.73742	6.58946	6.60585	6.77479	6.65392	6.49985	6.58346
	0.137154	-0.04526	Q8WZA9	Immunity-related GTPase family Q protein OS	IRGQ	Color2 [DarkGray]	1	4		6.58646	6.75889	6.61324	6.70874	6.7252	6.38888	6.65535	6.6837	6.64241
	0.059995	-0.0455	P62424	60S ribosomal protein L7a OS	RPL7A	Color2 [DarkGray]	1	4		6.2724	6.89724	6.91289	6.49185	6.96232	6.49185	6.17991	6.81634	6.53916
	0.550437	0.164159	Q6P597	Kinesin light chain 3 OS	KLC3	Color2 [DarkGray]	1	4		6.36107	6.57743	6.71425	6.7866	6.80864	6.54998	6.72656	6.63081	6.58646
	0.052869	0.032936	Q9UPY3	Endoribonuclease Dicer OS	DICER1	Color2 [DarkGray]	1	4		6.3345	6.85922	6.69766	6.66534	6.91886	6.40599	6.58045	6.61765	6.61765
	0.295873	-0.08521	Q96SB8	Structural maintenance of chromosomes protein 6 OS	SMC6	Color2 [DarkGray]	1	4		6.67807	6.45615	6.8009	6.67242	6.53294	6.47411	6.71836	6.46107	6.92363
	0.107949	0.016124	Q14241	Elongin-A OS	ELOA	Color2 [DarkGray]	1	4		6.54844	6.71562	6.64818	6.64097	6.69905	6.62059	6.58346	6.66534	6.66676
	0.272082	-0.06592	P13861	cAMP-dependent protein kinase type II-alpha regulatory subunit OS	PRKAR2A	Color2 [DarkGray]	1	4		6.7996	6.62205	6.65249	6.67242	6.73471	6.46924	6.65105	6.60437	6.56529
	0.187024	0.042225	Q6DD88	Atlastin-3 OS	ATL3	Color2 [DarkGray]	1	4		6.64674	6.61618	6.73606	6.60288	6.66107	6.86171	6.56986	6.5744	6.49185
	0.207181	-0.07244	P48637	Glutathione synthetase OS	GSS	Color2 [DarkGray]	1	4		6.6014	6.70736	6.65249	6.72656	6.69905	6.31832	6.64818	6.66959	6.72928
	0.234032	0.045701	Q8IWX8	Calcium homeostasis endoplasmic reticulum protein OS	CHERP	Color2 [DarkGray]	1	4		6.71012	6.50462	6.65249	6.66249	6.59096	6.75087	6.70321	6.51728	6.6837
	0.786952	0.210949	Q15424	Scaffold attachment factor B1 OS	SAFB	Color2 [DarkGray]	1	4		6.67666	6.50621	6.3345	6.86542	6.64961	6.63517	6.82655	6.61176	6.62205
	0.182293	0.03817	Q9H6R4	Nucleolar protein 6 OS	NOL6	Color2 [DarkGray]	1	4		6.66818	6.47573	6.71562	6.6865	6.59544	6.69209	6.59246	6.69488	6.65678
	0.422745	-0.08275	Q96S52	GPI transamidase component PIG-S OS	PIGS	Color2 [DarkGray]	1	4		6.824	6.57289	6.80349	6.63952	6.61912	6.69349	6.57592	6.5469	6.48382
	0.272731	-0.05022	Q8NB49	Phospholipid-transporting ATPase IG OS	ATP11C	Color2 [DarkGray]	1	4		6.74282	6.55152	6.71562	6.55765	6.59842	6.70321	6.70183	6.58796	6.62059
	0.210666	-0.06072	Q9BWH6	RNA polymerase II-associated protein 1 OS	RPAP1	Color2 [DarkGray]	1	4		6.6453	6.59694	6.72928	6.7115	6.6907	6.38716	6.74012	6.66818	6.59544
	0.108766	0.008322	O43933	Peroxisome biogenesis factor 1 OS	PEX1	Color2 [DarkGray]	1	4		6.64818	6.66391	6.59246	6.66818	6.65105	6.61029	6.69627	6.64674	6.61176
	1.20985	-0.07757	Q9C0E2	Exportin-4 OS	XPO4	Color2 [DarkGray]	1	4		6.70598	6.66249	6.71287	6.57592	6.60881	6.66391	6.7115	6.66676	6.46924
	0.103582	-0.03762	Q9NYY8	FAST kinase domain-containing protein 2, mitochondrial OS	FASTKD2	Color2 [DarkGray]	1	4		6.6851	6.62352	6.75889	6.59991	6.46597	6.88874	6.62644	6.53916	6.56072
	0.153755	-0.0196	P48047	ATP synthase subunit O, mitochondrial OS	ATP5PO	Color2 [DarkGray]	1	4		6.70598	6.60881	6.7252	6.6014	6.67242	6.70736	6.60881	6.65964	6.49025
	0.561781	-0.08947	Q13217	DnaJ homolog subfamily C member 3 OS	DNAJC3	Color2 [DarkGray]	1	4		6.79701	6.6893	6.63517	6.58646	6.5469	6.71973	6.58646	6.56529	6.64961
	0.019084	-0.00544	Q13596	Sorting nexin-1 OS	SNX1	Color2 [DarkGray]	1	4		6.58646	6.74953	6.67242	6.71562	6.77347	6.50303	6.57743	6.61471	6.57894
	0.507381	-0.08529	P50213	Isocitrate dehydrogenase [NAD] subunit alpha, mitochondrial OS	IDH3A	Color2 [DarkGray]	1	4		6.67666	6.6879	6.732	6.51728	6.56986	6.75355	6.61618	6.63952	6.58646
	0.646834	-0.07091	Q9UJX3	Anaphase-promoting complex subunit 7 OS	ANAPC7	Color2 [DarkGray]	1	4		6.7115	6.59694	6.74147	6.64961	6.57137	6.61618	6.63952	6.66676	6.59096
	0.262455	-0.04903	O75477	Erlin-1 OS	ERLIN1	Color2 [DarkGray]	1	4		6.72928	6.55919	6.66676	6.58646	6.5157	6.70598	6.68089	6.58796	6.74416
	0.245531	-0.07772	P20618	Proteasome subunit beta type-1 OS	PSMB1	Color2 [DarkGray]	1	4		6.57592	6.7046	6.73064	6.59991	6.78921	6.38888	6.60881	6.71287	6.64674
	0.634653	0.157595	Q5T6F2	Ubiquitin-associated protein 2 OS	UBAP2	Color2 [DarkGray]	1	4		6.52982	6.44791	6.5438	6.63952	6.86295	6.49185	6.77083	6.79831	6.64961
	0.287833	-0.08017	Q4LE39	AT-rich interactive domain-containing protein 4B OS	ARID4B	Color2 [DarkGray]	1	4		6.65249	6.66818	6.76553	6.65249	6.41447	6.77873	6.63227	6.64097	6.55765
	0.199462	-0.01247	P54619	5'-AMP-activated protein kinase subunit gamma-1 OS	PRKAG1	Color2 [DarkGray]	1	4		6.62644	6.68229	6.6279	6.66107	6.60733	6.63081	6.6893	6.64674	6.62059
	0.528207	0.074863	O95232	Luc7-like protein 3 OS	LUC7L3	Color2 [DarkGray]	1	4		6.54226	6.75221	6.60437	6.71287	6.71012	6.70044	6.56529	6.73606	6.43962
	0.009034	-0.00232	Q8IYB8	ATP-dependent RNA helicase SUPV3L1, mitochondrial OS	SUPV3L1	Color2 [DarkGray]	1	4		6.66107	6.62498	6.72792	6.6279	6.55765	6.82146	6.56529	6.55612	6.63227
	0.507514	-0.12734	O00303	Eukaryotic translation initiation factor 3 subunit F OS	EIF3F	Color2 [DarkGray]	1	4		6.71425	6.7115	6.64386	6.7115	6.62205	6.35403	6.6837	6.71425	6.60437
	0.322986	-0.1172	P18754	Regulator of chromosome condensation OS	RCC1	Color2 [DarkGray]	1	4		6.49185	6.77479	6.80478	6.48543	6.44128	6.79312	6.49825	6.58045	6.84674
	0.02562	-0.00456	Q96J02	E3 ubiquitin-protein ligase Itchy homolog OS	ITCH	Color2 [DarkGray]	1	4		6.6865	6.62644	6.53138	6.6851	6.59096	6.55459	6.69766	6.6837	6.7252
	0.4595	0.034821	Q9Y2D5	A-kinase anchor protein 2 OS	AKAP2	Color2 [DarkGray]	1	4		6.59544	6.61765	6.64818	6.62205	6.71287	6.63081	6.65105	6.70598	6.60585
	0.744286	0.112188	Q14141	Septin-6 OS	SEPTIN6	Color2 [DarkGray]	1	4		6.56834	6.54535	6.7115	6.62936	6.76288	6.76951	6.57289	6.63227	6.58045
	0.088809	-0.02282	P82675	28S ribosomal protein S5, mitochondrial OS	MRPS5	Color2 [DarkGray]	1	4		6.65392	6.61324	6.75489	6.55612	6.58496	6.8125	6.58195	6.50621	6.70321
	0.059566	0.020268	Q9H857	5'-nucleotidase domain-containing protein 2 OS	NT5DC2	Color2 [DarkGray]	1	4		6.77215	6.43296	6.71562	6.69766	6.55459	6.72928	6.71012	6.50303	6.64241
	0.421085	0.178844	Q07666	KH domain-containing, RNA-binding, signal transduction-associated protein 1 OS	KHDRBS1	Color2 [DarkGray]	1	4		6.69209	6.47573	6.44791	6.77479	6.40939	6.96809	6.77742	6.37156	6.75622
	0.012045	0.001623	O43252	Bifunctional 3'-phosphoadenosine 5'-phosphosulfate synthase 1 OS	PAPSS1	Color2 [DarkGray]	1	4		6.6279	6.64241	6.57743	6.66959	6.64386	6.53916	6.66818	6.71699	6.69905
	0.075881	-0.01842	Q9H4L4	Sentrin-specific protease 3 OS	SENP3	Color2 [DarkGray]	1	4		6.73742	6.49025	6.69209	6.66249	6.5438	6.65821	6.78921	6.52513	6.66818
	0.764789	-0.13044	Q32P28	Prolyl 3-hydroxylase 1 OS	P3H1	Color2 [DarkGray]	1	4		6.6879	6.63807	6.84549	6.5157	6.58496	6.67948	6.58346	6.61765	6.61765
	0.024982	0.006141	Q13492	Phosphatidylinositol-binding clathrin assembly protein OS	PICALM	Color2 [DarkGray]	1	4		6.55919	6.67948	6.68089	6.58195	6.78921	6.56682	6.59842	6.67666	6.6453
	0.143463	-0.01631	Q8NEU8	DCC-interacting protein 13-beta OS	APPL2	Color2 [DarkGray]	1	4		6.66959	6.61912	6.69488	6.70598	6.58195	6.64674	6.7115	6.53138	6.62059
	0.180797	-0.03144	Q13011	Delta(3,5)-Delta(2,4)-dienoyl-CoA isomerase, mitochondrial OS	ECH1	Color2 [DarkGray]	1	4		6.79831	6.61912	6.6879	6.59694	6.67666	6.73742	6.60437	6.5157	6.5345
	0.390238	-0.07222	P40123	Adenylyl cyclase-associated protein 2 OS	CAP2	Color2 [DarkGray]	1	4		6.59694	6.70598	6.68089	6.65105	6.66818	6.44791	6.66959	6.66534	6.69349
	0.100079	0.032963	O60664	Perilipin-3 OS	PLIN3	Color2 [DarkGray]	1	4		6.63663	6.64674	6.59544	6.6851	6.848	6.4446	6.56834	6.66391	6.67384
	0.279145	-0.06005	Q99733	Nucleosome assembly protein 1-like 4 OS	NAP1L4	Color2 [DarkGray]	1	4		6.61618	6.70044	6.70736	6.67948	6.7115	6.45286	6.68089	6.58045	6.6453
	0.048463	0.009288	Q8TBA6	Golgin subfamily A member 5 OS	GOLGA5	Color2 [DarkGray]	1	4		6.66959	6.71699	6.60733	6.74819	6.56072	6.71287	6.62498	6.49665	6.64097
	0.173646	-0.23778	P17066	Heat shock 70 kDa protein 6 OS	HSPA6	Color2 [DarkGray]	1	4		6.70044	6.33807	7.03892	6.64674	7.16892	5.54844	6.75087	6.96694	5.89966
	0.190961	-0.03061	Q93063	Exostosin-2 OS	EXT2	Color2 [DarkGray]	1	4		6.7211	6.58496	6.72247	6.63227	6.58195	6.72247	6.61176	6.63227	6.57592
	0.35865	-0.08586	Q96KA5	Cleft lip and palate transmembrane protein 1-like protein OS	CLPTM1L	Color2 [DarkGray]	1	4		6.73471	6.55305	6.81121	6.5438	6.55612	6.74147	6.65964	6.59544	6.57289
	0.138918	-0.02238	Q14562	ATP-dependent RNA helicase DHX8 OS	DHX8	Color2 [DarkGray]	1	4		6.59694	6.61176	6.76553	6.65964	6.58496	6.66249	6.58346	6.67807	6.64241
	0.789274	0.081074	Q14149	MORC family CW-type zinc finger protein 3 OS	MORC3	Color2 [DarkGray]	1	4		6.57743	6.54998	6.65535	6.732	6.6837	6.61029	6.74282	6.65964	6.57289
	0.170338	0.016476	Q9Y223	Bifunctional UDP-N-acetylglucosamine 2-epimerase/N-acetylmannosamine kinase OS	GNE	Color2 [DarkGray]	1	4		6.64674	6.62205	6.63372	6.6865	6.6865	6.57894	6.6907	6.59842	6.64818
	0.411591	0.070635	Q9BZQ8	Protein Niban 1 OS	NIBAN1	Color2 [DarkGray]	1	4		6.61912	6.66818	6.53294	6.75355	6.55612	6.72247	6.65535	6.62059	6.65392
	0.267005	-0.06018	O60870	DNA/RNA-binding protein KIN17 OS	KIN	Color2 [DarkGray]	1	4		6.49665	6.74147	6.74685	6.56377	6.67384	6.56682	6.5345	6.61324	6.82146
	0.407014	-0.08893	Q6UVJ0	Spindle assembly abnormal protein 6 homolog OS	SASS6	Color2 [DarkGray]	1	4		6.71012	6.59246	6.65392	6.59395	6.69488	6.40088	6.69488	6.66391	6.76022
	0.597696	-0.09917	Q12907	Vesicular integral-membrane protein VIP36 OS	LMAN2	Color2 [DarkGray]	1	4		6.7211	6.62059	6.85674	6.67666	6.57894	6.6453	6.59544	6.53294	6.53605
	0.70227	-0.04946	P18074	General transcription and DNA repair factor IIH helicase subunit XPD OS	ERCC2	Color2 [DarkGray]	1	4		6.65392	6.62644	6.72656	6.61324	6.64241	6.60288	6.66534	6.62498	6.63517
	0.097851	-0.01846	Q969S9	Ribosome-releasing factor 2, mitochondrial OS	GFM2	Color2 [DarkGray]	1	4		6.71287	6.56682	6.69488	6.58946	6.59096	6.73877	6.64674	6.66676	6.57743
	0.199056	-0.03911	O75844	CAAX prenyl protease 1 homolog OS	ZMPSTE24	Color2 [DarkGray]	1	4		6.63081	6.62352	6.75756	6.55305	6.58796	6.75355	6.6279	6.62644	6.62205
	0.693035	-0.0263	O75448	Mediator of RNA polymerase II transcription subunit 24 OS	MED24	Color2 [DarkGray]	1	4		6.65964	6.66249	6.6879	6.64818	6.61618	6.66676	6.66818	6.6907	6.48382
	0.099613	-0.03032	Q9H0H5	Rac GTPase-activating protein 1 OS	RACGAP1	Color2 [DarkGray]	1	4		6.71425	6.57289	6.5744	6.58646	6.76288	6.42122	6.67384	6.77083	6.6851
	0.124318	-0.0317	Q00688	Peptidyl-prolyl cis-trans isomerase FKBP3 OS	FKBP3	Color2 [DarkGray]	1	4		6.62644	6.73064	6.6453	6.7115	6.73471	6.46107	6.65678	6.61324	6.59395
	0.206062	-0.06077	P50579	Methionine aminopeptidase 2 OS	METAP2	Color2 [DarkGray]	1	4		6.53761	6.8189	6.64241	6.67242	6.69627	6.44791	6.62205	6.7252	6.6014
	0.061006	-0.0147	O00469	Procollagen-lysine,2-oxoglutarate 5-dioxygenase 2 OS	PLOD2	Color2 [DarkGray]	1	4		6.6907	6.54226	6.74147	6.71836	6.52826	6.6837	6.62936	6.66534	6.58045
	0.631192	0.076349	Q13416	Origin recognition complex subunit 2 OS	ORC2	Color2 [DarkGray]	1	4		6.53916	6.61324	6.67948	6.75889	6.66107	6.64097	6.6907	6.72792	6.46107
	1.2225	0.114421	Q96PU8	Protein quaking OS	QKI	Color2 [DarkGray]	1	4		6.5157	6.58496	6.61618	6.74819	6.63807	6.67384	6.60585	6.62059	6.77347
	0.764441	0.057326	Q8N684	Cleavage and polyadenylation specificity factor subunit 7 OS	CPSF7	Color2 [DarkGray]	1	4		6.66107	6.61324	6.60437	6.65678	6.65105	6.74282	6.66107	6.62936	6.56682
	0.341909	0.122086	Q96SB4	SRSF protein kinase 1 OS	SRPK1	Color2 [DarkGray]	1	4		6.46271	6.75889	6.5267	6.73877	6.88874	6.48704	6.71836	6.61324	6.54226
	0.311764	0.090867	Q9UJU6	Drebrin-like protein OS	DBNL	Color2 [DarkGray]	1	4		6.63517	6.50303	6.6279	6.81506	6.76421	6.45943	6.6279	6.6014	6.72247
	0.36653	-0.06468	P22392	Nucleoside diphosphate kinase B OS	NME2	Color2 [DarkGray]	1	4		6.61912	6.75756	6.65678	6.66107	6.6865	6.49185	6.60881	6.6837	6.61176
	0.102387	-0.01704	P13804	Electron transfer flavoprotein subunit alpha, mitochondrial OS	ETFA	Color2 [DarkGray]	1	4		6.6879	6.64818	6.71425	6.63081	6.59096	6.77742	6.59096	6.61324	6.52356
	1.04075	-0.12801	Q9BQ39	ATP-dependent RNA helicase DDX50 OS	DDX50	Color2 [DarkGray]	1	4		6.72247	6.64674	6.80607	6.56682	6.55765	6.66676	6.60881	6.61765	6.58195
	0.096987	-0.03491	P09211	Glutathione S-transferase P OS	GSTP1	Color2 [DarkGray]	1	4		6.63081	6.68089	6.66107	6.71425	6.78398	6.36982	6.64386	6.6837	6.59096
	0.036107	-0.01151	P55795	Heterogeneous nuclear ribonucleoprotein H2 OS	HNRNPH2	Color2 [DarkGray]	1	4		6.69905	6.47897	6.79181	6.74282	6.64097	6.55152	6.64961	6.6865	6.52199
	0.362912	-0.08833	Q14146	Unhealthy ribosome biogenesis protein 2 homolog OS	URB2	Color2 [DarkGray]	1	4		6.73336	6.49985	6.80864	6.56682	6.53761	6.67242	6.69905	6.55612	6.6893
	0.079149	-0.01698	Q9BVI4	Nucleolar complex protein 4 homolog OS	NOC4L	Color2 [DarkGray]	1	4		6.7046	6.51096	6.73336	6.66249	6.5744	6.66107	6.57894	6.7115	6.64241
	0.35114	-0.03854	Q70CQ2	Ubiquitin carboxyl-terminal hydrolase 34 OS	USP34	Color2 [DarkGray]	1	4		6.65105	6.62059	6.72383	6.69349	6.6014	6.58496	6.70321	6.63372	6.5744
	0.005882	-0.00099	P11908	Ribose-phosphate pyrophosphokinase 2 OS	PRPS2	Color2 [DarkGray]	1	4		6.56224	6.67384	6.65392	6.56682	6.60733	6.71287	6.61176	6.73742	6.65678
	0.045305	-0.00914	O14727	Apoptotic protease-activating factor 1 OS	APAF1	Color2 [DarkGray]	1	4		6.65964	6.68089	6.53294	6.62205	6.70044	6.52356	6.7211	6.58646	6.74953
	0.336417	-0.0578	Q13625	Apoptosis-stimulating of p53 protein 2 OS	TP53BP2	Color2 [DarkGray]	1	4		6.69488	6.62936	6.59694	6.66391	6.62936	6.45451	6.79051	6.57894	6.732
	0.174599	0.065917	Q9Y277	Voltage-dependent anion-selective channel protein 3 OS	VDAC3	Color2 [DarkGray]	1	4		6.81378	6.45451	6.65249	6.70874	6.5345	6.87529	6.6879	6.59246	6.40769
	0.696144	-0.11407	Q8WVM7	Cohesin subunit SA-1 OS	STAG1	Color2 [DarkGray]	1	4		6.72928	6.56682	6.80736	6.60288	6.54071	6.61765	6.6837	6.61912	6.60733
	0.293387	-0.03802	P84077	ADP-ribosylation factor 1 OS	ARF1	Color2 [DarkGray]	1	4		6.64818	6.64241	6.71425	6.67384	6.68089	6.53605	6.69349	6.65392	6.53916
	0.212161	-0.04539	Q9HCC0	Methylcrotonoyl-CoA carboxylase beta chain, mitochondrial OS	MCCC2	Color2 [DarkGray]	1	4		6.80478	6.5267	6.69349	6.62644	6.59842	6.66391	6.62205	6.62936	6.61176
	0.398166	-0.09445	O60701	UDP-glucose 6-dehydrogenase OS	UGDH	Color2 [DarkGray]	1	4		6.59544	6.71012	6.70598	6.63372	6.70044	6.39403	6.66959	6.67807	6.67948
	0.826567	-0.06885	P61026	Ras-related protein Rab-10 OS	RAB10	Color2 [DarkGray]	1	4		6.70598	6.64097	6.72247	6.59842	6.58496	6.67948	6.62205	6.67948	6.55459
	0.232217	-0.05953	Q99816	Tumor susceptibility gene 101 protein OS	TSG101	Color2 [DarkGray]	1	4		6.75489	6.64386	6.54535	6.72247	6.59842	6.4446	6.71012	6.7211	6.62644
	0.740902	0.16381	Q8WXI9	Transcriptional repressor p66-beta OS	GATAD2B	Color2 [DarkGray]	1	4		6.56224	6.52982	6.53294	6.75622	6.84925	6.51096	6.65105	6.73336	6.63081
	0.571694	-0.04374	P35611	Alpha-adducin OS	ADD1	Color2 [DarkGray]	1	4		6.70874	6.60437	6.67948	6.60585	6.60733	6.64818	6.61176	6.60881	6.71562
	0.25262	-0.04474	Q13148	TAR DNA-binding protein 43 OS	TARDBP	Color2 [DarkGray]	1	4		6.65678	6.68089	6.65392	6.57289	6.52826	6.75622	6.67666	6.67101	6.58496
	0.972223	0.066425	Q9BY77	Polymerase delta-interacting protein 3 OS	POLDIP3	Color2 [DarkGray]	1	4		6.60437	6.57137	6.63227	6.63952	6.72247	6.6453	6.6279	6.63081	6.71287
	0.066609	0.008107	Q6UWE0	E3 ubiquitin-protein ligase LRSAM1 OS	LRSAM1	Color2 [DarkGray]	1	4		6.66107	6.62205	6.66818	6.71973	6.67242	6.58346	6.61471	6.61029	6.63952
	0.130186	0.043916	P46108	Adapter molecule crk OS	CRK	Color2 [DarkGray]	1	4		6.59246	6.7046	6.54071	6.81378	6.7211	6.43463	6.7211	6.64674	6.58195
	0.616805	0.084552	Q9P2D1	Chromodomain-helicase-DNA-binding protein 7 OS	CHD7	Color2 [DarkGray]	1	4		6.69905	6.52199	6.64241	6.74551	6.64097	6.73064	6.70321	6.54998	6.53916
	0.690631	-0.08856	Q9UJ70	N-acetyl-D-glucosamine kinase OS	NAGK	Color2 [DarkGray]	1	4		6.66249	6.69766	6.6865	6.6907	6.59842	6.49185	6.66534	6.67807	6.61324
	0.179062	-0.02432	P52306	Rap1 GTPase-GDP dissociation stimulator 1 OS	RAP1GDS1	Color2 [DarkGray]	1	4		6.66959	6.61029	6.67807	6.68089	6.66959	6.5345	6.70183	6.66959	6.5744
	0.122286	-0.02973	Q9BQ70	Transcription factor 25 OS	TCF25	Color2 [DarkGray]	1	4		6.66818	6.74282	6.58195	6.62936	6.50621	6.76818	6.69488	6.70044	6.47249
	0.136887	-0.0257	P50453	Serpin B9 OS	SERPINB9	Color2 [DarkGray]	1	4		6.64097	6.62644	6.63663	6.64961	6.70321	6.47411	6.67525	6.72383	6.65105
	0.301906	0.046408	O14639	Actin-binding LIM protein 1 OS	ABLIM1	Color2 [DarkGray]	1	4		6.59991	6.51096	6.71973	6.64386	6.6879	6.63807	6.64961	6.62936	6.70321
	0.048538	0.006038	Q9UNQ2	Probable dimethyladenosine transferase OS	DIMT1	Color2 [DarkGray]	1	4		6.70736	6.57743	6.66818	6.67101	6.62059	6.67948	6.61324	6.66391	6.58496
	0.138109	-0.04534	Q86V21	Acetoacetyl-CoA synthetase OS	AACS	Color2 [DarkGray]	1	4		6.62205	6.79181	6.5744	6.66249	6.76686	6.42291	6.63663	6.66107	6.62498
	0.328741	0.060252	P09661	U2 small nuclear ribonucleoprotein A' OS	SNRPA1	Color2 [DarkGray]	1	4		6.61471	6.70598	6.52513	6.62936	6.61324	6.78398	6.62352	6.61029	6.67525
	0.234534	-0.04758	P56199	Integrin alpha-1 OS	ITGA1	Color2 [DarkGray]	1	4		6.65821	6.70044	6.67948	6.59991	6.51412	6.78136	6.68089	6.6279	6.53294
	1.03379	-0.20362	P13807	Glycogen [starch] synthase, muscle OS	GYS1	Color2 [DarkGray]	1	4		6.76553	6.70736	6.63372	6.46107	6.65964	6.37504	6.74685	6.66676	6.72928
	0.143943	0.050372	Q99575	Ribonucleases P/MRP protein subunit POP1 OS	POP1	Color2 [DarkGray]	1	4		6.36982	6.65678	6.77479	6.55459	6.71562	6.68229	6.4822	6.69766	6.80349
	0.472137	-0.08013	Q96EB6	NAD-dependent protein deacetylase sirtuin-1 OS	SIRT1	Color2 [DarkGray]	1	4		6.70044	6.71699	6.66534	6.67384	6.69766	6.47086	6.65535	6.61618	6.58195
	0.1643	0.143773	Q8IWA0	WD repeat-containing protein 75 OS	WDR75	Color2 [DarkGray]	1	4		6.04439	6.732	6.88996	6.30378	6.8189	6.97499	6.0268	6.98527	6.63807
	0.195132	-0.06515	P53004	Biliverdin reductase A OS	BLVRA	Color2 [DarkGray]	1	4		6.6279	6.7252	6.59991	6.69209	6.72383	6.34163	6.6851	6.70321	6.65821
	0.107685	0.043698	Q9NRY5	Protein FAM114A2 OS	FAM114A2	Color2 [DarkGray]	1	4		6.46271	6.71562	6.76951	6.62498	6.54226	6.91169	6.66959	6.45451	6.58045
	0.016659	0.008667	Q9HAV7	GrpE protein homolog 1, mitochondrial OS	GRPEL1	Color2 [DarkGray]	1	4		6.67666	6.57743	6.75756	6.55305	6.47897	7.00563	6.51885	6.46271	6.67807
	0.647881	0.148823	Q09472	Histone acetyltransferase p300 OS	EP300	Color2 [DarkGray]	1	4		6.61765	6.39917	6.58646	6.72656	6.79181	6.53138	6.7046	6.59694	6.79442
	0.172606	-0.04826	Q9NY93	Probable ATP-dependent RNA helicase DDX56 OS	DDX56	Color2 [DarkGray]	1	4		6.75889	6.47411	6.76022	6.56682	6.57289	6.70874	6.61618	6.62644	6.6851
	0.014381	-0.00483	Q92820	Gamma-glutamyl hydrolase OS	GGH	Color2 [DarkGray]	1	4		6.69627	6.58946	6.71012	6.55765	6.55459	6.86913	6.6453	6.62059	6.51885
	0.285095	0.204645	Q12888	TP53-binding protein 1 OS	TP53BP1	Color2 [DarkGray]	1	4		6.92125	6.17393	6.25927	6.96116	6.62352	6.3837	7.01458	6.64386	6.55612
	1.02776	0.10096	Q8IWZ8	SURP and G-patch domain-containing protein 1 OS	SUGP1	Color2 [DarkGray]	1	4		6.64386	6.57137	6.63081	6.79701	6.67807	6.67384	6.63517	6.53138	6.61618
	0.400181	-0.07159	P28482	Mitogen-activated protein kinase 1 OS	MAPK1	Color2 [DarkGray]	1	4		6.63807	6.76288	6.62498	6.61471	6.7046	6.49185	6.62352	6.68089	6.63663
	0.446065	0.107696	Q14137	Ribosome biogenesis protein BOP1 OS	BOP1	Color2 [DarkGray]	1	4		6.50462	6.49025	6.76022	6.61324	6.66534	6.7996	6.40769	6.83542	6.65964
	0.049136	-0.01468	O96013	Serine/threonine-protein kinase PAK 4 OS	PAK4	Color2 [DarkGray]	1	4		6.63081	6.65678	6.61324	6.75355	6.6837	6.41954	6.7046	6.65678	6.65249
	0.040863	0.010208	O60524	Nuclear export mediator factor NEMF OS	NEMF	Color2 [DarkGray]	1	4		6.63081	6.63663	6.68229	6.71287	6.77083	6.49665	6.56224	6.64097	6.64241
	0.47689	0.082203	Q15031	Probable leucine--tRNA ligase, mitochondrial OS	LARS2	Color2 [DarkGray]	1	4		6.70874	6.54535	6.63372	6.73471	6.6014	6.79831	6.58496	6.58796	6.58045
	0.769354	-0.08814	Q96CW5	Gamma-tubulin complex component 3 OS	TUBGCP3	Color2 [DarkGray]	1	4		6.67948	6.65392	6.7046	6.64961	6.63372	6.49025	6.6837	6.65105	6.63807
	0.086189	0.019082	P22061	Protein-L-isoaspartate(D-aspartate) O-methyltransferase OS	PCMT1	Color2 [DarkGray]	1	4		6.62498	6.67242	6.59694	6.7211	6.73064	6.49985	6.64386	6.61618	6.67525
	1.00517	0.121777	Q2M1P5	Kinesin-like protein KIF7 OS	KIF7	Color2 [DarkGray]	1	4		6.63372	6.56834	6.44791	6.70183	6.6453	6.66818	6.73064	6.58796	6.78267
	0.176317	-0.01434	P84085	ADP-ribosylation factor 5 OS	ARF5	Color2 [DarkGray]	1	4		6.7046	6.65392	6.63372	6.6865	6.65392	6.60881	6.66676	6.66818	6.51096
	0.716626	-0.11518	Q13740	CD166 antigen OS	ALCAM	Color2 [DarkGray]	1	4		6.75221	6.63952	6.76022	6.54535	6.5345	6.72656	6.57743	6.55459	6.67948
	0.008893	0.001932	Q9P287	BRCA2 and CDKN1A-interacting protein OS	BCCIP	Color2 [DarkGray]	1	4		6.57289	6.74685	6.58045	6.66391	6.69209	6.54998	6.58195	6.70874	6.6837
	1.53544	-0.07329	O60684	Importin subunit alpha-7 OS	KPNA6	Color2 [DarkGray]	1	4		6.65821	6.71973	6.70044	6.61176	6.60288	6.64386	6.61324	6.60881	6.63227
	0.48707	-0.05825	P41214	Eukaryotic translation initiation factor 2D OS	EIF2D	Color2 [DarkGray]	1	4		6.62498	6.76022	6.62205	6.61176	6.65392	6.56682	6.64674	6.67101	6.6279
	0.008418	0.001867	Q9UMS4	Pre-mRNA-processing factor 19 OS	PRPF19	Color2 [DarkGray]	1	4		6.58346	6.56986	6.74819	6.55152	6.64961	6.70598	6.6453	6.64961	6.67807
	0.412932	-0.1201	Q0ZGT2	Nexilin OS	NEXN	Color2 [DarkGray]	1	4		6.54535	6.8189	6.79442	6.49665	6.52826	6.77347	6.49185	6.71012	6.58646
	0.265368	0.085477	Q5PRF9	Protein Smaug homolog 2 OS	SAMD4B	Color2 [DarkGray]	1	4		6.6893	6.46924	6.65678	6.77873	6.8189	6.47411	6.77742	6.56224	6.5157
	0.36003	0.165213	P27816	Microtubule-associated protein 4 OS	MAP4	Color2 [DarkGray]	1	4		6.66391	6.56224	6.31288	6.83289	6.84424	6.35755	6.67384	6.72928	6.7211
	0.025334	-0.00663	Q9Y4J8	Dystrobrevin alpha OS	DTNA	Color2 [DarkGray]	1	4		6.71012	6.5744	6.64097	6.58346	6.53294	6.78921	6.74282	6.57894	6.62205
	0.519531	0.071015	Q8IWT6	Volume-regulated anion channel subunit LRRC8A OS	LRRC8A	Color2 [DarkGray]	1	4		6.70044	6.52042	6.69627	6.69349	6.7252	6.7115	6.59544	6.54226	6.59246
	0.286	0.136635	Q12849	G-rich sequence factor 1 OS	GRSF1	Color2 [DarkGray]	1	4		6.51412	6.6279	6.69488	6.75889	7.06501	6.42291	6.65392	6.46761	6.47573
	0.173021	-0.04076	O95251	Histone acetyltransferase KAT7 OS	KAT7	Color2 [DarkGray]	1	4		6.51254	6.74147	6.74012	6.5744	6.58045	6.71699	6.58195	6.63081	6.69627
	0.017468	-0.00632	Q12904	Aminoacyl tRNA synthase complex-interacting multifunctional protein 1 OS	AIMP1	Color2 [DarkGray]	1	4		6.64818	6.54535	6.6879	6.71012	6.75489	6.39746	6.64097	6.61176	6.76288
	0.054689	0.015022	Q13151	Heterogeneous nuclear ribonucleoprotein A0 OS	HNRNPA0	Color2 [DarkGray]	1	4		6.55459	6.66534	6.66534	6.7761	6.67525	6.47897	6.60585	6.89966	6.41278
	0.576376	-0.09061	Q99536	Synaptic vesicle membrane protein VAT-1 homolog OS	VAT1	Color2 [DarkGray]	1	4		6.58946	6.66818	6.76421	6.59694	6.65964	6.49345	6.62059	6.70044	6.6837
	0.776566	0.033612	Q96F86	Enhancer of mRNA-decapping protein 3 OS	EDC3	Color2 [DarkGray]	1	4		6.58045	6.62059	6.63227	6.65249	6.66107	6.62059	6.70736	6.65678	6.65821
	0.090551	0.025571	Q9UDY8	Mucosa-associated lymphoid tissue lymphoma translocation protein 1 OS	MALT1	Color2 [DarkGray]	1	4		6.64386	6.59991	6.54998	6.74012	6.69905	6.43129	6.71699	6.73064	6.65535
	0.287567	-0.11384	P23193	Transcription elongation factor A protein 1 OS	TCEA1	Color2 [DarkGray]	1	4		6.67242	6.76022	6.70321	6.73336	6.77742	6.28355	6.61471	6.61176	6.57894
	0.178365	-0.05922	Q9Y217	Myotubularin-related protein 6 OS	MTMR6	Color2 [DarkGray]	1	4		6.71012	6.6893	6.62498	6.66818	6.79831	6.38025	6.61912	6.71012	6.55765
	1.23389	0.186803	P42167	Lamina-associated polypeptide 2, isoforms beta/gamma OS	TMPO	Color2 [DarkGray]	1	4		6.67242	6.46924	6.59395	6.76686	6.69627	6.83289	6.59096	6.51096	6.62644
	0.978255	0.333378	Q9NX58	Cell growth-regulating nucleolar protein OS	LYAR	Color2 [DarkGray]	1	4		6.35403	6.72656	6.4363	6.77479	6.6837	7.05853	6.56224	6.52513	6.54535
	0.126542	0.020641	Q9HBM1	Kinetochore protein Spc25 OS	SPC25	Color2 [DarkGray]	1	4		6.61471	6.6879	6.56377	6.71836	6.65535	6.55459	6.63517	6.69349	6.66249
	0.662346	-0.29814	Q9UQ16	Dynamin-3 OS	DNM3	Color2 [DarkGray]	1	4		6.65821	6.7115	7.04658	6.67948	6.66249	6.17991	6.39232	6.67384	6.63807
	0.494656	0.091866	Q9H2D6	TRIO and F-actin-binding protein OS	TRIOBP	Color2 [DarkGray]	1	4		6.63807	6.49506	6.48543	6.71287	6.67666	6.50462	6.78267	6.63517	6.82146
	0.02888	0.0054	O15056	Synaptojanin-2 OS	SYNJ2	Color2 [DarkGray]	1	4		6.64961	6.6893	6.59842	6.75221	6.64674	6.55459	6.64386	6.61765	6.63227
	0.302453	0.072395	Q3LXA3	Triokinase/FMN cyclase OS	TKFC	Color2 [DarkGray]	1	4		6.59096	6.6014	6.62059	6.84674	6.67242	6.51096	6.7046	6.56377	6.65678
	0.13452	-0.03693	Q9UH99	SUN domain-containing protein 2 OS	SUN2	Color2 [DarkGray]	1	4		6.69349	6.54226	6.75756	6.62059	6.49506	6.76686	6.61471	6.63081	6.65105
	0.532433	-0.04672	Q12840	Kinesin heavy chain isoform 5A OS	KIF5A	Color2 [DarkGray]	1	4		6.31291	6.35372	6.41467	6.32404	6.35077	6.26632	6.46667	6.41393	6.38547
	0.025551	-0.00471	P31930	Cytochrome b-c1 complex subunit 1, mitochondrial OS	UQCRC1	Color2 [DarkGray]	1	4		6.732	6.5469	6.67666	6.59544	6.65249	6.69349	6.68229	6.61471	6.58946
	0.51011	-0.10791	Q06203	Amidophosphoribosyltransferase OS	PPAT	Color2 [DarkGray]	1	4		6.57592	6.79312	6.6865	6.62352	6.66534	6.44294	6.62498	6.72656	6.62644
	0.428635	-0.08809	P18621	60S ribosomal protein L17 OS	RPL17	Color2 [DarkGray]	1	4		6.65678	6.66959	6.7211	6.63081	6.7211	6.43129	6.6014	6.7761	6.55765
	0.103766	0.026322	O14818	Proteasome subunit alpha type-7 OS	PSMA7	Color2 [DarkGray]	1	4		6.5469	6.62352	6.67807	6.66534	6.77347	6.48864	6.61176	6.6893	6.69627
	0.087446	-0.03952	P08708	40S ribosomal protein S17 OS	RPS17	Color2 [DarkGray]	1	4		6.40088	6.75756	6.78921	6.66676	6.74953	6.41278	6.55459	6.8009	6.59842
	0.257434	-0.02737	Q86W92	Liprin-beta-1 OS	PPFIBP1	Color2 [DarkGray]	1	4		6.6879	6.61471	6.67807	6.66107	6.67525	6.56224	6.64241	6.69349	6.57289
	0.410755	-0.04642	Q9Y6W3	Calpain-7 OS	CAPN7	Color2 [DarkGray]	1	4		6.71425	6.65678	6.59246	6.65535	6.62352	6.54535	6.73742	6.63372	6.62644
	0.128953	-0.05604	P20290	Transcription factor BTF3 OS	BTF3	Color2 [DarkGray]	1	4		6.59246	6.53916	6.81378	6.66107	6.78529	6.33092	6.61029	6.7866	6.61324
	0.418212	-0.06214	Q9P273	Teneurin-3 OS	TENM3	Color2 [DarkGray]	1	4		6.76155	6.58946	6.70736	6.69766	6.57289	6.6014	6.66818	6.57137	6.61176
	0.048568	-0.01108	Q15645	Pachytene checkpoint protein 2 homolog OS	TRIP13	Color2 [DarkGray]	1	4		6.65821	6.67666	6.62205	6.63372	6.77742	6.51254	6.65105	6.65105	6.59991
	0.038085	0.008241	Q92665	28S ribosomal protein S31, mitochondrial OS	MRPS31	Color2 [DarkGray]	1	4		6.64961	6.65678	6.6837	6.68229	6.54071	6.79181	6.62498	6.54071	6.60585
	0.029252	-0.00874	Q14558	Phosphoribosyl pyrophosphate synthase-associated protein 1 OS	PRPSAP1	Color2 [DarkGray]	1	4		6.57743	6.62498	6.74416	6.71562	6.73877	6.46597	6.65392	6.62498	6.62936
	0.339461	-0.05663	Q6P1M3	LLGL scribble cell polarity complex component 2 OS	LLGL2	Color2 [DarkGray]	1	4		6.67384	6.5744	6.75889	6.52826	6.63372	6.67525	6.6907	6.67666	6.56834
	0.035072	-0.01001	Q96GM5	SWI/SNF-related matrix-associated actin-dependent regulator of chromatin subfamily D member 1 OS	SMARCD1	Color2 [DarkGray]	1	4		6.76155	6.50462	6.7046	6.70183	6.53294	6.70598	6.6879	6.52042	6.64961
	0.232405	-0.0136	Q9UID3	Vacuolar protein sorting-associated protein 51 homolog OS	VPS51	Color2 [DarkGray]	1	4		6.64961	6.67525	6.63227	6.67101	6.64097	6.60437	6.63372	6.61765	6.66676
	0.660825	-0.14706	P30048	Thioredoxin-dependent peroxide reductase, mitochondrial OS	PRDX3	Color2 [DarkGray]	1	4		6.824	6.57743	6.76686	6.71012	6.49185	6.52513	6.62352	6.53761	6.69905
	0.615273	-0.05728	P61006	Ras-related protein Rab-8A OS	RAB8A	Color2 [DarkGray]	1	4		6.64674	6.73877	6.74953	6.60288	6.67242	6.6879	6.62644	6.48543	6.56529
	0.523147	-0.04145	Q96PY5	Formin-like protein 2 OS	FMNL2	Color2 [DarkGray]	1	4		6.72383	6.65392	6.6837	6.69349	6.64818	6.59544	6.60288	6.58346	6.6014
	0.084123	0.031071	Q9UII4	E3 ISG15--protein ligase HERC5 OS	HERC5	Color2 [DarkGray]	1	4		6.37504	6.75355	6.7252	6.55459	6.71012	6.68229	6.5469	6.71699	6.6879
	0.421827	-0.06046	P49755	Transmembrane emp24 domain-containing protein 10 OS	TMED10	Color2 [DarkGray]	1	4		6.70874	6.63807	6.6851	6.63517	6.50938	6.70598	6.61324	6.61618	6.67242
	0.144436	0.062312	O94901	SUN domain-containing protein 1 OS	SUN1	Color2 [DarkGray]	1	4		6.85922	6.3147	6.64241	6.7115	6.62644	6.66534	6.72792	6.61618	6.5744
	0.14071	0.023181	P20340	Ras-related protein Rab-6A OS	RAB6A	Color2 [DarkGray]	1	4		6.62936	6.58646	6.75489	6.71287	6.61176	6.71562	6.55612	6.62352	6.59246
	0.052193	-0.00887	Q8WUA2	Peptidyl-prolyl cis-trans isomerase-like 4 OS	PPIL4	Color2 [DarkGray]	1	4		6.53916	6.71287	6.6893	6.59544	6.65964	6.65964	6.60585	6.64674	6.67807
	0.069379	0.019707	Q9Y2W2	WW domain-binding protein 11 OS	WBP11	Color2 [DarkGray]	1	4		6.60733	6.79051	6.53605	6.61324	6.58796	6.79181	6.63372	6.51412	6.6907
	0.168919	0.03598	Q5TFE4	5'-nucleotidase domain-containing protein 1 OS	NT5DC1	Color2 [DarkGray]	1	4		6.59096	6.7252	6.61029	6.71425	6.77479	6.54535	6.63227	6.60733	6.57894
	0.878413	-0.15298	Q9Y666	Solute carrier family 12 member 7 OS	SLC12A7	Color2 [DarkGray]	1	4		6.77083	6.59842	6.824	6.49025	6.61618	6.6279	6.55612	6.61765	6.66534
	0.303001	-0.0239	O15439	ATP-binding cassette sub-family C member 4 OS	ABCC4	Color2 [DarkGray]	1	4		6.7211	6.63372	6.6893	6.66534	6.62059	6.6865	6.60881	6.60585	6.55612
	0.481205	-0.03859	Q96EE3	Nucleoporin SEH1 OS	SEH1L	Color2 [DarkGray]	1	4		6.66107	6.59544	6.67101	6.58796	6.56986	6.65392	6.7046	6.67384	6.67242
	0.645229	-0.07974	O14795	Protein unc-13 homolog B OS	UNC13B	Color2 [DarkGray]	1	4		6.6893	6.67101	6.67666	6.58496	6.70183	6.51096	6.6907	6.67384	6.58346
	0.505477	-0.10002	Q5VT06	Centrosome-associated protein 350 OS	CEP350	Color2 [DarkGray]	1	4		6.55919	6.70598	6.73336	6.69627	6.53294	6.46924	6.67948	6.63663	6.75489
	0.200049	0.041634	Q53EZ4	Centrosomal protein of 55 kDa OS	CEP55	Color2 [DarkGray]	1	4		6.70874	6.63952	6.45286	6.63952	6.6851	6.6014	6.6837	6.70321	6.66249
	0.619388	-0.10704	Q04656	Copper-transporting ATPase 1 OS	ATP7A	Color2 [DarkGray]	1	4		6.72383	6.60437	6.79701	6.56986	6.52826	6.70598	6.74953	6.52513	6.56072
	0.263717	-0.03452	Q01970	1-phosphatidylinositol 4,5-bisphosphate phosphodiesterase beta-3 OS	PLCB3	Color2 [DarkGray]	1	4		6.5744	6.69766	6.7211	6.58496	6.63081	6.67384	6.62352	6.53294	6.74012
	0.176525	-0.03099	P27448	MAP/microtubule affinity-regulating kinase 3 OS	MARK3	Color2 [DarkGray]	1	4		6.65535	6.74282	6.58796	6.60437	6.56224	6.72656	6.69488	6.58496	6.62205
	0.158307	-0.05258	Q8TEP8	Centrosomal protein of 192 kDa OS	CEP192	Color2 [DarkGray]	1	4		6.72792	6.67948	6.43962	6.71562	6.55919	6.41447	6.8716	6.69627	6.63227
	0.088927	0.013858	Q4G0N4	NAD kinase 2, mitochondrial OS	NADK2	Color2 [DarkGray]	1	4		6.63952	6.58045	6.73064	6.68089	6.59842	6.71287	6.6279	6.59246	6.62205
	0.637852	-0.07512	Q01085	Nucleolysin TIAR OS	TIAL1	Color2 [DarkGray]	1	4		6.59246	6.74685	6.72928	6.64818	6.57592	6.61912	6.64097	6.58045	6.64961
	1.20406	-0.11746	O75937	DnaJ homolog subfamily C member 8 OS	DNAJC8	Color2 [DarkGray]	1	4		6.63517	6.77083	6.6851	6.62059	6.57743	6.54071	6.56834	6.7252	6.65535
	0.943472	-0.11241	Q13395	Probable methyltransferase TARBP1 OS	TARBP1	Color2 [DarkGray]	1	4		6.71836	6.61176	6.71425	6.56072	6.64818	6.49825	6.71287	6.66818	6.64818
	0.594884	0.038299	Q92609	TBC1 domain family member 5 OS	TBC1D5	Color2 [DarkGray]	1	4		6.60585	6.65821	6.60881	6.65105	6.70736	6.62936	6.61765	6.56224	6.74416
	0.197902	-0.01072	Q9UHR4	Brain-specific angiogenesis inhibitor 1-associated protein 2-like protein 1 OS	BAIAP2L1	Color2 [DarkGray]	1	4		6.66818	6.67384	6.67101	6.70183	6.63952	6.63952	6.55612	6.63663	6.60437
	0.347544	-0.09796	P51665	26S proteasome non-ATPase regulatory subunit 7 OS	PSMD7	Color2 [DarkGray]	1	4		6.64961	6.6865	6.7046	6.61324	6.76553	6.36807	6.61618	6.67384	6.6851
	0.145442	-0.04634	Q92552	28S ribosomal protein S27, mitochondrial OS	MRPS27	Color2 [DarkGray]	1	4		6.67525	6.73877	6.69349	6.49665	6.58796	6.88387	6.56834	6.58346	6.52513
	0.076665	0.034061	Q9UBW7	Zinc finger MYM-type protein 2 OS	ZMYM2	Color2 [DarkGray]	1	4		6.85549	6.34518	6.54226	6.69627	6.62059	6.52826	6.85424	6.62205	6.65964
	0.719699	-0.07908	Q68CZ6	HAUS augmin-like complex subunit 3 OS	HAUS3	Color2 [DarkGray]	1	4		6.66534	6.64674	6.7115	6.67101	6.60437	6.51096	6.69627	6.65678	6.62205
	0.011143	-0.00194	P00390	Glutathione reductase, mitochondrial OS	GSR	Color2 [DarkGray]	1	4		6.62059	6.60881	6.6865	6.66959	6.70598	6.5345	6.6879	6.65249	6.62059
	0.18067	-0.03181	Q99714	3-hydroxyacyl-CoA dehydrogenase type-2 OS	HSD17B10	Color2 [DarkGray]	1	4		6.71012	6.60881	6.74819	6.62352	6.58796	6.76022	6.63663	6.53294	6.56986
	0.370462	0.18218	P38432	Coilin OS	COIL	Color2 [DarkGray]	1	4		6.84549	6.30561	6.37851	6.926	6.59096	6.55919	6.89118	6.54844	6.61618
	0.547647	-0.09427	Q96D46	60S ribosomal export protein NMD3 OS	NMD3	Color2 [DarkGray]	1	4		6.7115	6.64961	6.73606	6.63227	6.71287	6.46924	6.62644	6.7046	6.52826
	0.035681	-0.01073	P34949	Mannose-6-phosphate isomerase OS	MPI	Color2 [DarkGray]	1	4		6.62936	6.65964	6.6279	6.74282	6.71562	6.42626	6.6907	6.60585	6.67384
	0.041959	0.012091	O14647	Chromodomain-helicase-DNA-binding protein 2 OS	CHD2	Color2 [DarkGray]	1	4		6.62498	6.61324	6.67242	6.67807	6.46924	6.7996	6.66818	6.59842	6.65105
	0.248696	0.055669	O95453	Poly(A)-specific ribonuclease PARN OS	PARN	Color2 [DarkGray]	1	4		6.61176	6.58346	6.55612	6.55152	6.55305	6.81378	6.66249	6.73877	6.69905
	0.076499	-0.01121	Q9NRF8	CTP synthase 2 OS	CTPS2	Color2 [DarkGray]	1	4		6.63517	6.66818	6.61618	6.7211	6.61176	6.55305	6.6851	6.67101	6.62498
	0.620063	-0.07084	Q8ND04	Protein SMG8 OS	SMG8	Color2 [DarkGray]	1	4		6.61471	6.71287	6.70044	6.68229	6.59096	6.54226	6.61471	6.64818	6.67948
	0.011677	-0.00248	P33121	Long-chain-fatty-acid--CoA ligase 1 OS	ACSL1	Color2 [DarkGray]	1	4		6.65964	6.69349	6.60288	6.56529	6.60585	6.77742	6.62059	6.62498	6.63372
	0.085067	0.016795	P35240	Merlin OS	NF2	Color2 [DarkGray]	1	4		6.59694	6.52042	6.75489	6.62352	6.66249	6.63663	6.71836	6.66534	6.60437
	0.045134	-0.01831	Q86YR5	G-protein-signaling modulator 1 OS	GPSM1	Color2 [DarkGray]	1	4		6.58946	6.57137	6.66107	6.6893	6.75756	6.32012	6.72247	6.73606	6.70044
	0.245845	-0.04828	Q01433	AMP deaminase 2 OS	AMPD2	Color2 [DarkGray]	1	4		6.54998	6.73471	6.6879	6.65105	6.67525	6.50144	6.62498	6.7252	6.63081
	0.000782	-0.00022	Q86UK7	E3 ubiquitin-protein ligase ZNF598 OS	ZNF598	Color2 [DarkGray]	1	4		6.66534	6.63952	6.5469	6.72792	6.67525	6.44791	6.76288	6.56072	6.73742
	0.462729	-0.09813	P49903	Selenide, water dikinase 1 OS	SEPHS1	Color2 [DarkGray]	1	4		6.70183	6.67525	6.65392	6.63081	6.70321	6.40259	6.66818	6.75221	6.57743
	0.29605	0.055231	Q8TBX8	Phosphatidylinositol 5-phosphate 4-kinase type-2 gamma OS	PIP4K2C	Color2 [DarkGray]	1	4		6.49185	6.6865	6.67525	6.66391	6.74953	6.60585	6.62936	6.69488	6.58195
	0.12186	-0.03178	Q16576	Histone-binding protein RBBP7 OS	RBBP7	Color2 [DarkGray]	1	4		6.58045	6.64241	6.74685	6.6851	6.72656	6.46271	6.65105	6.70321	6.57289
	0.012106	-0.00334	P11310	Medium-chain specific acyl-CoA dehydrogenase, mitochondrial OS	ACADM	Color2 [DarkGray]	1	4		6.66959	6.58195	6.72792	6.55765	6.59544	6.81634	6.63372	6.55152	6.64097
	0.011876	0.002889	Q9Y4W2	Ribosomal biogenesis protein LAS1L OS	LAS1L	Color2 [DarkGray]	1	4		6.62498	6.57743	6.69209	6.64818	6.50144	6.75355	6.70321	6.57289	6.7046
	0.964502	-0.12264	O95235	Kinesin-like protein KIF20A OS	KIF20A	Color2 [DarkGray]	1	4		6.74147	6.60733	6.72656	6.55305	6.50621	6.64818	6.66249	6.66534	6.66676
	0.145673	-0.04631	Q9NUQ9	CYFIP-related Rac1 interactor B OS	CYRIB	Color2 [DarkGray]	1	4		6.55305	6.67807	6.75355	6.61765	6.79181	6.4363	6.63952	6.73471	6.55305
	0.241646	-0.02183	Q08257	Quinone oxidoreductase OS	CRYZ	Color2 [DarkGray]	1	4		6.6865	6.61618	6.70183	6.66959	6.59842	6.67101	6.60288	6.69627	6.54226
	0.169541	-0.03318	Q8IWV7	E3 ubiquitin-protein ligase UBR1 OS	UBR1	Color2 [DarkGray]	1	4		6.67242	6.67948	6.62936	6.66107	6.732	6.48864	6.52826	6.67666	6.70736
	0.066611	-0.00597	O60518	Ran-binding protein 6 OS	RANBP6	Color2 [DarkGray]	1	4		6.63663	6.70044	6.61324	6.61029	6.65535	6.66676	6.67807	6.59246	6.63807
	0.280728	-0.04464	O43865	S-adenosylhomocysteine hydrolase-like protein 1 OS	AHCYL1	Color2 [DarkGray]	1	4		6.62936	6.75087	6.59395	6.56682	6.69905	6.5744	6.60437	6.63952	6.72247
	0.402961	-0.09561	Q14320	Protein FAM50A OS	FAM50A	Color2 [DarkGray]	1	4		6.63517	6.77347	6.66249	6.67525	6.69627	6.41278	6.61618	6.6893	6.60733
	0.064667	0.019574	Q9Y2S7	Polymerase delta-interacting protein 2 OS	POLDIP2	Color2 [DarkGray]	1	4		6.70044	6.56072	6.71012	6.66534	6.52042	6.84424	6.59842	6.58045	6.58796
	0.160514	-0.02185	Q7Z4V5	Hepatoma-derived growth factor-related protein 2 OS	HDGFL2	Color2 [DarkGray]	1	4		6.59544	6.74551	6.61618	6.66534	6.63081	6.59544	6.53761	6.6851	6.71012
	0.074564	0.024582	Q9NPQ8	Synembryn-A OS	RIC8A	Color2 [DarkGray]	1	4		6.52982	6.85549	6.5267	6.65249	6.59991	6.73336	6.56529	6.69209	6.60733
	0.036613	0.011934	Q8NDI1	EH domain-binding protein 1 OS	EHBP1	Color2 [DarkGray]	1	4		6.46107	6.72792	6.71287	6.75889	6.65678	6.52199	6.62936	6.58346	6.71425
	0.352759	0.044179	Q9NRA8	Eukaryotic translation initiation factor 4E transporter OS	EIF4ENIF1	Color2 [DarkGray]	1	4		6.65821	6.56529	6.6837	6.60733	6.73336	6.69905	6.61029	6.52826	6.69905
	0.441077	-0.06657	Q9NX63	MICOS complex subunit MIC19 OS	CHCHD3	Color2 [DarkGray]	1	4		6.74416	6.67242	6.65821	6.67101	6.50779	6.69627	6.71562	6.5157	6.59246
	0.606894	-0.08324	P49917	DNA ligase 4 OS	LIG4	Color2 [DarkGray]	1	4		6.63517	6.76686	6.7046	6.70183	6.62059	6.5345	6.56529	6.59395	6.65678
	0.167301	-0.04353	Q9H845	Complex I assembly factor ACAD9, mitochondrial OS	ACAD9	Color2 [DarkGray]	1	4		6.73877	6.71562	6.64097	6.61618	6.5157	6.83289	6.57743	6.55459	6.57137
	0.284681	-0.05907	P55010	Eukaryotic translation initiation factor 5 OS	EIF5	Color2 [DarkGray]	1	4		6.53916	6.79442	6.66534	6.61618	6.67101	6.5345	6.65392	6.64674	6.65964
	0.141293	0.03372	O00541	Pescadillo homolog OS	PES1	Color2 [DarkGray]	1	4		6.59544	6.52356	6.77873	6.57592	6.70874	6.71425	6.5157	6.71287	6.6453
	0.619444	-0.09411	Q08209	Serine/threonine-protein phosphatase 2B catalytic subunit alpha isoform OS	PPP3CA	Color2 [DarkGray]	1	4		6.65678	6.73606	6.6837	6.62059	6.69627	6.47735	6.69209	6.61176	6.60288
	0.656131	-0.11188	Q9Y6X9	ATPase MORC2 OS	MORC2	Color2 [DarkGray]	1	4		6.72247	6.53916	6.79051	6.54071	6.57289	6.60288	6.62498	6.732	6.64818
	0.197392	-0.47409	Q8TDI0	Chromodomain-helicase-DNA-binding protein 5 OS	CHD5	Color2 [DarkGray]	1	4		6.85922	6.01569	7.19869	6.92363	7.21043	4.51728	6.77742	7.01903	5.33985
	0.08031	0.016431	Q9UG01	Intraflagellar transport protein 172 homolog OS	IFT172	Color2 [DarkGray]	1	4		6.73471	6.56377	6.56377	6.7252	6.60288	6.58346	6.71699	6.63807	6.65105
	0.289339	0.040822	Q9NY61	Protein AATF OS	AATF	Color2 [DarkGray]	1	4		6.70874	6.55152	6.69627	6.69349	6.64674	6.73877	6.59694	6.53761	6.61029
	0.140474	-0.06148	P28070	Proteasome subunit beta type-4 OS	PSMB4	Color2 [DarkGray]	1	4		6.52042	6.72792	6.78136	6.61324	6.86047	6.37156	6.5744	6.74953	6.52982
	0.160243	0.015972	Q92889	DNA repair endonuclease XPF OS	ERCC4	Color2 [DarkGray]	1	4		6.61912	6.64097	6.63372	6.69905	6.66676	6.57592	6.71562	6.63081	6.60733
	0.278243	0.121352	Q9NQX3	Gephyrin OS	GPHN	Color2 [DarkGray]	1	4		6.84298	6.36807	6.37156	6.7866	6.63807	6.52199	6.91528	6.58946	6.65678
	0.281846	-0.06539	P28074	Proteasome subunit beta type-5 OS	PSMB5	Color2 [DarkGray]	1	4		6.62059	6.64818	6.71836	6.62936	6.732	6.42962	6.62205	6.71287	6.65821
	0.138865	-0.0558	Q9Y512	Sorting and assembly machinery component 50 homolog OS	SAMM50	Color2 [DarkGray]	1	4		6.66676	6.66249	6.73064	6.62644	6.37851	6.88753	6.60733	6.56834	6.61471
	0.306944	0.103902	Q99986	Serine/threonine-protein kinase VRK1 OS	VRK1	Color2 [DarkGray]	1	4		6.4363	6.6907	6.66391	6.65678	6.53294	6.91289	6.50938	6.64818	6.69209
	0.103193	-0.01803	Q9H9B4	Sideroflexin-1 OS	SFXN1	Color2 [DarkGray]	1	4		6.76686	6.57289	6.70321	6.63807	6.63517	6.71562	6.63517	6.61324	6.49506
	0.054234	0.011046	Q6NXE6	Armadillo repeat-containing protein 6 OS	ARMC6	Color2 [DarkGray]	1	4		6.60881	6.74685	6.57289	6.67666	6.71973	6.56529	6.59544	6.70044	6.59694
	0.846134	-0.05056	P25789	Proteasome subunit alpha type-4 OS	PSMA4	Color2 [DarkGray]	1	4		6.60585	6.67948	6.59842	6.57137	6.59694	6.56377	6.7046	6.69488	6.76421
	0.314397	0.04972	P43378	Tyrosine-protein phosphatase non-receptor type 9 OS	PTPN9	Color2 [DarkGray]	1	4		6.68089	6.59395	6.58796	6.72928	6.55612	6.72656	6.66959	6.58796	6.65105
	0.337887	-0.06133	P82673	28S ribosomal protein S35, mitochondrial OS	MRPS35	Color2 [DarkGray]	1	4		6.74012	6.57743	6.78136	6.63372	6.56834	6.71287	6.6879	6.47249	6.59246
	0.60149	0.227532	Q16352	Alpha-internexin OS	INA	Color2 [DarkGray]	1	4		6.74551	6.21335	6.49506	6.78136	6.56986	6.78529	6.88874	6.64386	6.56072
	0.354204	0.067935	Q9BRK5	45 kDa calcium-binding protein OS	SDF4	Color2 [DarkGray]	1	4		6.70321	6.49506	6.63227	6.65535	6.60288	6.7761	6.65678	6.5469	6.70598
	0.027897	-0.00748	Q9NUQ8	ATP-binding cassette sub-family F member 3 OS	ABCF3	Color2 [DarkGray]	1	4		6.63227	6.65105	6.65105	6.63952	6.79181	6.48059	6.62205	6.65821	6.65249
	0.646219	0.646665	P10412	Histone H1.4 OS	H1-4	Color2 [DarkGray]	1	4		6.00899	6.61471	6.30743	6.84674	7.72792	6.29646	6.4363	6.3906	6.35755
	0.30199	0.196146	O75367	Core histone macro-H2A.1 OS	MACROH2A1	Color2 [DarkGray]	1	4		6.04439	6.78005	6.6865	6.47573	6.70598	6.91767	6.08321	6.97384	6.82528
	0.238388	-0.07981	Q9BWD1	Acetyl-CoA acetyltransferase, cytosolic OS	ACAT2	Color2 [DarkGray]	1	4		6.72247	6.59096	6.66676	6.6837	6.72792	6.32912	6.61765	6.68089	6.732
	0.449541	-0.07943	Q16401	26S proteasome non-ATPase regulatory subunit 5 OS	PSMD5	Color2 [DarkGray]	1	4		6.63517	6.75355	6.67242	6.61176	6.72247	6.48864	6.63952	6.6907	6.56529
	0.110566	0.025817	P53999	Activated RNA polymerase II transcriptional coactivator p15 OS	SUB1	Color2 [DarkGray]	1	4		6.60585	6.67101	6.59246	6.78267	6.66107	6.50303	6.65535	6.62205	6.6879
	0.315558	-0.05513	Q9H267	Vacuolar protein sorting-associated protein 33B OS	VPS33B	Color2 [DarkGray]	1	4		6.70321	6.65249	6.63517	6.73606	6.58796	6.50144	6.69349	6.63952	6.63081
	0.479112	-0.04607	O60762	Dolichol-phosphate mannosyltransferase subunit 1 OS	DPM1	Color2 [DarkGray]	1	4		6.70736	6.61324	6.7115	6.64241	6.58045	6.67101	6.7046	6.56986	6.58496
	0.169395	-0.07724	Q9NYK5	39S ribosomal protein L39, mitochondrial OS	MRPL39	Color2 [DarkGray]	1	4		6.85922	6.49665	6.73877	6.75355	6.75889	6.3505	6.78136	6.43962	6.5267
	0.111733	-0.02437	Q6L8Q7	2',5'-phosphodiesterase 12 OS	PDE12	Color2 [DarkGray]	1	4		6.66534	6.63227	6.69488	6.66249	6.76022	6.49665	6.58796	6.64097	6.63952
	1.18928	-0.1219	Q8IZT6	Abnormal spindle-like microcephaly-associated protein OS	ASPM	Color2 [DarkGray]	1	4		6.59096	6.67101	6.73064	6.57289	6.56377	6.49025	6.76155	6.62936	6.76022
	0.045311	-0.01091	P16949	Stathmin OS	STMN1	Color2 [DarkGray]	1	4		6.70598	6.73471	6.49665	6.65821	6.67807	6.56834	6.60585	6.74416	6.58646
	0.38575	-0.07885	O75746	Calcium-binding mitochondrial carrier protein Aralar1 OS	SLC25A12	Color2 [DarkGray]	1	4		6.76818	6.57743	6.79051	6.59246	6.56834	6.73877	6.65105	6.58195	6.49665
	0.382121	0.08379	Q9Y2K7	Lysine-specific demethylase 2A OS	KDM2A	Color2 [DarkGray]	1	4		6.65105	6.55305	6.61176	6.68229	6.54071	6.84424	6.58646	6.62644	6.67666
	0.748827	-0.10068	Q9Y383	Putative RNA-binding protein Luc7-like 2 OS	LUC7L2	Color2 [DarkGray]	1	4		6.63952	6.70598	6.75355	6.57894	6.69766	6.52042	6.67525	6.61324	6.59544
	0.983258	-0.07274	Q9NRW7	Vacuolar protein sorting-associated protein 45 OS	VPS45	Color2 [DarkGray]	1	4		6.62205	6.71836	6.67666	6.59991	6.63517	6.56377	6.67101	6.57894	6.71973
	0.122611	0.067276	Q4VCS5	Angiomotin OS	AMOT	Color2 [DarkGray]	1	4		6.88509	6.24031	6.53761	6.76951	6.54535	6.54998	6.85922	6.63952	6.66107
	0.616431	0.096799	P40692	DNA mismatch repair protein Mlh1 OS	MLH1	Color2 [DarkGray]	1	4		6.55459	6.52199	6.62352	6.71973	6.73471	6.53605	6.70321	6.6837	6.69766
	1.37194	-0.07726	P35249	Replication factor C subunit 4 OS	RFC4	Color2 [DarkGray]	1	4		6.70874	6.7115	6.68229	6.64818	6.5744	6.64818	6.65964	6.59096	6.56224
	0.546431	-0.09088	Q8IZQ1	WD repeat and FYVE domain-containing protein 3 OS	WDFY3	Color2 [DarkGray]	1	4		6.71836	6.56224	6.72656	6.66676	6.57592	6.49185	6.74551	6.67384	6.61618
	0.575264	0.114761	Q8IWR0	Zinc finger CCCH domain-containing protein 7A OS	ZC3H7A	Color2 [DarkGray]	1	4		6.47411	6.66959	6.62644	6.72383	6.80864	6.58195	6.65392	6.63372	6.59991
	0.185706	-0.04767	Q96KG9	N-terminal kinase-like protein OS	SCYL1	Color2 [DarkGray]	1	4		6.71836	6.64241	6.61176	6.66959	6.732	6.42794	6.7211	6.65392	6.59096
	0.074513	-0.01486	Q01105	Protein SET OS	SET	Color2 [DarkGray]	1	4		6.55919	6.63227	6.72247	6.60288	6.7211	6.54535	6.62205	6.73877	6.63517
	0.243351	-0.03981	P63092	Guanine nucleotide-binding protein G(s) subunit alpha isoforms short OS	GNAS	Color2 [DarkGray]	1	4		6.70874	6.67242	6.61765	6.5267	6.62205	6.73064	6.58946	6.66959	6.64674
	0.120654	-0.05068	O95721	Synaptosomal-associated protein 29 OS	SNAP29	Color2 [DarkGray]	1	4		6.61912	6.64386	6.79701	6.78398	6.77347	6.3505	6.5744	6.50938	6.6851
	0.00237	-0.00088	O60678	Protein arginine N-methyltransferase 3 OS	PRMT3	Color2 [DarkGray]	1	4		6.62936	6.64674	6.57137	6.78921	6.66676	6.38888	6.66534	6.75221	6.65105
	0.049781	-0.00902	Q9Y697	Cysteine desulfurase, mitochondrial OS	NFS1	Color2 [DarkGray]	1	4		6.71562	6.55765	6.72656	6.6453	6.61324	6.71425	6.56072	6.64818	6.6014
	0.200864	-0.05318	Q9UBL3	Set1/Ash2 histone methyltransferase complex subunit ASH2 OS	ASH2L	Color2 [DarkGray]	1	4		6.74282	6.60881	6.7211	6.82146	6.57289	6.51885	6.74012	6.60733	6.41447
	0.176933	-0.01804	O75439	Mitochondrial-processing peptidase subunit beta OS	PMPCB	Color2 [DarkGray]	1	4		6.70183	6.62936	6.67101	6.61324	6.62059	6.71425	6.62205	6.57137	6.6453
	0.75623	0.119606	Q8NDV7	Trinucleotide repeat-containing gene 6A protein OS	TNRC6A	Color2 [DarkGray]	1	4		6.66107	6.5469	6.51254	6.74416	6.75622	6.57894	6.61471	6.77215	6.58195
	0.018603	0.008713	Q8TDM6	Disks large homolog 5 OS	DLG5	Color2 [DarkGray]	1	4		6.86542	6.37504	6.53916	6.71973	6.54998	6.53605	6.84172	6.63372	6.66676
	0.274537	-0.0731	P52788	Spermine synthase OS	SMS	Color2 [DarkGray]	1	4		6.63372	6.65535	6.6879	6.66391	6.71699	6.37678	6.63372	6.732	6.66676
	0.482328	-0.08836	P55039	Developmentally-regulated GTP-binding protein 2 OS	DRG2	Color2 [DarkGray]	1	4		6.67948	6.72656	6.64961	6.59395	6.73064	6.46597	6.64241	6.66959	6.62059
	0.233446	0.045479	Q7L8L6	FAST kinase domain-containing protein 5, mitochondrial OS	FASTKD5	Color2 [DarkGray]	1	4		6.70874	6.55305	6.70183	6.69905	6.6014	6.7996	6.61471	6.55459	6.53916
	0.167898	0.063493	Q6ZRS2	Helicase SRCAP OS	SRCAP	Color2 [DarkGray]	1	4		6.80607	6.38543	6.63372	6.81378	6.56529	6.63663	6.78921	6.56377	6.5438
	0.375716	0.090216	Q8N5C6	S1 RNA-binding domain-containing protein 1 OS	SRBD1	Color2 [DarkGray]	1	4		6.63807	6.47249	6.68089	6.66391	6.56529	6.83289	6.70321	6.54998	6.65821
	0.564291	-0.08333	Q9UHD1	Cysteine and histidine-rich domain-containing protein 1 OS	CHORDC1	Color2 [DarkGray]	1	4		6.61471	6.73336	6.66534	6.58946	6.6837	6.49025	6.57894	6.74819	6.67242
	0.172438	-0.04151	O43237	Cytoplasmic dynein 1 light intermediate chain 2 OS	DYNC1LI2	Color2 [DarkGray]	1	4		6.55152	6.6879	6.64386	6.74953	6.49665	6.51254	6.69488	6.66391	6.76818
	0.036162	0.00754	P15880	40S ribosomal protein S2 OS	RPS2	Color2 [DarkGray]	1	4		6.51885	6.66249	6.71425	6.56682	6.70321	6.64818	6.55459	6.71973	6.69209
	0.028336	-0.00709	Q9UNE7	E3 ubiquitin-protein ligase CHIP OS	STUB1	Color2 [DarkGray]	1	4		6.67948	6.71425	6.49985	6.72247	6.6014	6.54844	6.70183	6.64674	6.66391
	0.70947	-0.06422	Q9Y2D4	Exocyst complex component 6B OS	EXOC6B	Color2 [DarkGray]	1	4		6.67948	6.75221	6.62352	6.65392	6.59246	6.61618	6.73606	6.5469	6.58045
	0.477091	-0.05605	Q6YN16	Hydroxysteroid dehydrogenase-like protein 2 OS	HSDL2	Color2 [DarkGray]	1	4		6.7115	6.61912	6.77215	6.59842	6.65249	6.6837	6.60881	6.55459	6.58346
	0.340385	0.284492	Q9HCE1	Helicase MOV-10 OS	MOV10	Color2 [DarkGray]	1	4		6.41954	6.72656	6.26115	6.90569	7.2114	6.14364	6.96347	6.33092	6.45615
	0.137856	0.024625	Q9NVH0	Exonuclease 3'-5' domain-containing protein 2 OS	EXD2	Color2 [DarkGray]	1	4		6.65535	6.64386	6.63227	6.60881	6.59694	6.7996	6.74012	6.48864	6.60733
	0.323977	-0.12446	Q14978	Nucleolar and coiled-body phosphoprotein 1 OS	NOLC1	Color2 [DarkGray]	1	4		6.86295	6.42794	6.92244	6.60288	6.65964	6.57743	6.58195	6.57743	6.50938
	0.055771	-0.01421	Q9P2R7	Succinate--CoA ligase [ADP-forming] subunit beta, mitochondrial OS	SUCLA2	Color2 [DarkGray]	1	4		6.76818	6.56377	6.6879	6.62644	6.56682	6.78398	6.61324	6.61618	6.54998
	0.187743	-0.16095	P62491	Ras-related protein Rab-11A OS	RAB11A	Color2 [DarkGray]	1	4		6.87036	6.20555	7.08108	6.16993	6.76951	6.73471	6.3837	6.6837	6.64097
	0.423226	0.133656	O00461	Golgi integral membrane protein 4 OS	GOLIM4	Color2 [DarkGray]	1	4		6.49985	6.59246	6.6879	6.62352	6.58496	6.97269	6.59694	6.56682	6.61765
	0.611264	-0.04909	Q9UI26	Importin-11 OS	IPO11	Color2 [DarkGray]	1	4		6.64961	6.74282	6.64097	6.64818	6.63952	6.59842	6.67101	6.6453	6.55152
	0.072899	-0.05102	Q07021	Complement component 1 Q subcomponent-binding protein, mitochondrial OS	C1QBP	Color2 [DarkGray]	1	4		6.71012	6.58346	6.71699	6.3733	6.38198	7.10224	6.53761	6.35579	6.853
	0.134233	0.046204	P78332	RNA-binding protein 6 OS	RBM6	Color2 [DarkGray]	1	4		6.8009	6.46434	6.63227	6.75489	6.76553	6.5157	6.69766	6.56682	6.55765
	0.047509	-0.02971	O75947	ATP synthase subunit d, mitochondrial OS	ATP5PD	Color2 [DarkGray]	1	4		6.73606	6.39575	7.06824	6.77742	6.80993	6.52356	6.56529	6.58195	6.13955
	1.52167	-0.09663	P22694	cAMP-dependent protein kinase catalytic subunit beta OS	PRKACB	Color2 [DarkGray]	1	4		6.63227	6.7211	6.71836	6.59991	6.59246	6.58946	6.55612	6.6453	6.72928
	0.341399	-0.09445	P49770	Translation initiation factor eIF-2B subunit beta OS	EIF2B2	Color2 [DarkGray]	1	4		6.59842	6.75355	6.66676	6.65821	6.70736	6.36982	6.59991	6.7252	6.68089
	0.935601	-0.10149	Q9UKF6	Cleavage and polyadenylation specificity factor subunit 3 OS	CPSF3	Color2 [DarkGray]	1	4		6.73471	6.60437	6.76951	6.60585	6.61029	6.58796	6.6014	6.59096	6.67807
	0.443482	0.068099	Q86X10	Ral GTPase-activating protein subunit beta OS	RALGAPB	Color2 [DarkGray]	1	4		6.63807	6.52513	6.62059	6.76288	6.65535	6.56986	6.74282	6.66391	6.59991
	0.221969	0.049533	O95400	CD2 antigen cytoplasmic tail-binding protein 2 OS	CD2BP2	Color2 [DarkGray]	1	4		6.46761	6.63372	6.75622	6.68089	6.70321	6.62205	6.58796	6.63807	6.6865
	0.131162	0.084245	P19525	Interferon-induced, double-stranded RNA-activated protein kinase OS	EIF2AK2	Color2 [DarkGray]	1	4		6.20359	6.94017	6.70321	6.65392	6.87897	6.56682	6.50462	6.46924	6.73742
	0.256495	0.058936	Q2TAZ0	Autophagy-related protein 2 homolog A OS	ATG2A	Color2 [DarkGray]	1	4		6.62205	6.64241	6.59544	6.63807	6.85175	6.5469	6.59694	6.71425	6.56224
	0.155088	0.029408	Q5JTV8	Torsin-1A-interacting protein 1 OS	TOR1AIP1	Color2 [DarkGray]	1	4		6.68089	6.71562	6.57894	6.65821	6.60585	6.7996	6.64674	6.62644	6.45943
	0.017535	0.004898	P31937	3-hydroxyisobutyrate dehydrogenase, mitochondrial OS	HIBADH	Color2 [DarkGray]	1	4		6.65821	6.57894	6.76022	6.64241	6.55459	6.81506	6.64674	6.5157	6.59694
	0.009764	-0.00303	Q9BVS4	Serine/threonine-protein kinase RIO2 OS	RIOK2	Color2 [DarkGray]	1	4		6.64674	6.63372	6.60881	6.6907	6.76155	6.42794	6.57894	6.71287	6.70736
	0.633605	-0.07728	O60293	Zinc finger C3H1 domain-containing protein OS	ZFC3H1	Color2 [DarkGray]	1	4		6.70321	6.61471	6.6865	6.6851	6.52982	6.55765	6.74147	6.59395	6.66818
	0.02768	-0.00819	Q9UKG1	DCC-interacting protein 13-alpha OS	APPL1	Color2 [DarkGray]	1	4		6.66249	6.59544	6.63663	6.77742	6.64961	6.44294	6.66107	6.73742	6.61029
	0.083898	0.022594	P54920	Alpha-soluble NSF attachment protein OS	NAPA	Color2 [DarkGray]	1	4		6.61912	6.55765	6.75087	6.74953	6.73336	6.51254	6.57137	6.59395	6.68229
	0.098579	0.043514	P46109	Crk-like protein OS	CRKL	Color2 [DarkGray]	1	4		6.66818	6.59096	6.5267	6.76553	6.81634	6.3345	6.74551	6.6837	6.60585
	0.500142	0.066067	Q8N8S7	Protein enabled homolog OS	ENAH	Color2 [DarkGray]	1	4		6.58045	6.5438	6.67101	6.59395	6.65535	6.74416	6.64241	6.6865	6.66534
	0.121181	0.018545	Q13131	5'-AMP-activated protein kinase catalytic subunit alpha-1 OS	PRKAA1	Color2 [DarkGray]	1	4		6.63517	6.6851	6.55919	6.7115	6.65678	6.56682	6.65105	6.63517	6.6865
	0.404989	-0.07396	Q9NZL4	Hsp70-binding protein 1 OS	HSPBP1	Color2 [DarkGray]	1	4		6.70044	6.64818	6.70874	6.72383	6.64241	6.46924	6.75221	6.59395	6.53138
	0.248577	0.051597	Q9UPN9	E3 ubiquitin-protein ligase TRIM33 OS	TRIM33	Color2 [DarkGray]	1	4		6.67948	6.47086	6.63663	6.74282	6.63517	6.56377	6.6851	6.66534	6.69905
	0.235994	-0.06828	P78406	mRNA export factor OS	RAE1	Color2 [DarkGray]	1	4		6.69766	6.5469	6.83289	6.66676	6.73336	6.47249	6.66959	6.59096	6.54998
	0.070031	-0.01708	O96005	Cleft lip and palate transmembrane protein 1 OS	CLPTM1	Color2 [DarkGray]	1	4		6.65392	6.59096	6.75622	6.58796	6.57137	6.79051	6.64097	6.52513	6.65678
	0.10256	-0.02268	Q9Y3A5	Ribosome maturation protein SBDS OS	SBDS	Color2 [DarkGray]	1	4		6.58946	6.76288	6.6014	6.56682	6.57743	6.74147	6.61176	6.63663	6.69349
	0.457716	-0.10752	Q13418	Integrin-linked protein kinase OS	ILK	Color2 [DarkGray]	1	4		6.67666	6.65964	6.69488	6.66249	6.67807	6.36807	6.65392	6.63372	6.73606
	0.657309	-0.05225	P17301	Integrin alpha-2 OS	ITGA2	Color2 [DarkGray]	1	4		6.65821	6.68229	6.76155	6.6453	6.61912	6.68089	6.62498	6.55765	6.55305
	0.376786	-0.06649	Q9NYL2	Mitogen-activated protein kinase kinase kinase 20 OS	MAP3K20	Color2 [DarkGray]	1	4		6.73471	6.63663	6.64241	6.69488	6.6453	6.47411	6.65105	6.58796	6.7115
	0.161274	0.042027	Q96HW7	Integrator complex subunit 4 OS	INTS4	Color2 [DarkGray]	1	4		6.69209	6.52199	6.74953	6.69209	6.57743	6.82018	6.54535	6.64097	6.52199
	1.289	0.11572	Q12872	Splicing factor, suppressor of white-apricot homolog OS	SFSWAP	Color2 [DarkGray]	1	4		6.58646	6.68229	6.58796	6.7879	6.7211	6.69488	6.52513	6.5744	6.61324
	1.60224	-0.10678	P53350	Serine/threonine-protein kinase PLK1 OS	PLK1	Color2 [DarkGray]	1	4		6.70736	6.68089	6.6837	6.63081	6.59096	6.52982	6.58646	6.76155	6.60733
	0.823018	-0.08331	Q9UL63	Muskelin OS	MKLN1	Color2 [DarkGray]	1	4		6.67525	6.74282	6.66818	6.6837	6.60881	6.5438	6.64818	6.60733	6.60733
	0.136	-0.02654	O75934	Pre-mRNA-splicing factor SPF27 OS	BCAS2	Color2 [DarkGray]	1	4		6.59096	6.58195	6.74282	6.63952	6.5157	6.68089	6.55765	6.53761	6.90328
	1.06433	-0.10641	Q9P035	Very-long-chain (3R)-3-hydroxyacyl-CoA dehydratase 3 OS	HACD3	Color2 [DarkGray]	1	4		6.77347	6.63081	6.74819	6.61176	6.63952	6.58195	6.63372	6.58946	6.56986
	0.241203	-0.06135	Q9Y2X7	ARF GTPase-activating protein GIT1 OS	GIT1	Color2 [DarkGray]	1	4		6.75756	6.54226	6.61912	6.6851	6.62352	6.42626	6.65964	6.70183	6.74819
	0.039575	0.031448	Q86X55	Histone-arginine methyltransferase CARM1 OS	CARM1	Color2 [DarkGray]	1	4		6.90448	6.28355	6.38888	6.76951	6.72383	6.17792	6.92363	6.70321	6.72247
	0.074534	-0.01934	Q9NW64	Pre-mRNA-splicing factor RBM22 OS	RBM22	Color2 [DarkGray]	1	4		6.61912	6.61765	6.67525	6.61029	6.7761	6.46761	6.66107	6.66818	6.67948
	0.282452	0.049923	Q92574	Hamartin OS	TSC1	Color2 [DarkGray]	1	4		6.67101	6.55765	6.53761	6.6865	6.70598	6.52356	6.6837	6.77479	6.63227
	0.54964	-0.09177	P39656	Dolichyl-diphosphooligosaccharide--protein glycosyltransferase 48 kDa subunit OS	DDOST	Color2 [DarkGray]	1	4		6.73336	6.63663	6.78136	6.54226	6.59096	6.74282	6.63807	6.58045	6.5267
	0.196454	-0.03304	Q9Y6E2	Basic leucine zipper and W2 domain-containing protein 2 OS	BZW2	Color2 [DarkGray]	1	4		6.61029	6.7879	6.59694	6.63081	6.66676	6.59842	6.66391	6.65964	6.57137
	0.161074	-0.03511	Q9NZL9	Methionine adenosyltransferase 2 subunit beta OS	MAT2B	Color2 [DarkGray]	1	4		6.58646	6.73877	6.62936	6.64386	6.71836	6.48704	6.61618	6.69488	6.66249
	0.164874	-0.04734	P45880	Voltage-dependent anion-selective channel protein 2 OS	VDAC2	Color2 [DarkGray]	1	4		6.7761	6.53138	6.75889	6.58646	6.54998	6.7879	6.62205	6.59395	6.55919
	0.225038	-0.07434	Q9Y237	Peptidyl-prolyl cis-trans isomerase NIMA-interacting 4 OS	PIN4	Color2 [DarkGray]	1	4		6.49185	6.88874	6.55919	6.51728	6.65105	6.54844	6.6865	6.52356	6.86171
	0.978465	0.072523	Q68E01	Integrator complex subunit 3 OS	INTS3	Color2 [DarkGray]	1	4		6.61176	6.66107	6.61176	6.732	6.63952	6.73064	6.66959	6.57289	6.55459
	0.272292	0.067715	Q15652	Probable JmjC domain-containing histone demethylation protein 2C OS	JMJD1C	Color2 [DarkGray]	1	4		6.5157	6.6014	6.63663	6.6851	6.47735	6.79442	6.62498	6.59991	6.82273
	0.138817	0.030207	Q9UMX0	Ubiquilin-1 OS	UBQLN1	Color2 [DarkGray]	1	4		6.67242	6.55612	6.68089	6.79442	6.65105	6.55459	6.57743	6.64097	6.65105
	0.130779	0.033682	A2RTX5	Threonine--tRNA ligase 2, cytoplasmic OS	TARS3	Color2 [DarkGray]	1	4		6.73742	6.58346	6.60437	6.7761	6.73606	6.51412	6.69627	6.5438	6.57743
	0.182844	0.105809	O00148	ATP-dependent RNA helicase DDX39A OS	DDX39A	Color2 [DarkGray]	1	4		6.36282	6.64961	6.69766	6.56224	6.41109	7.0542	6.46597	6.69905	6.76553
	0.217542	-0.02605	P61019	Ras-related protein Rab-2A OS	RAB2A	Color2 [DarkGray]	1	4		6.66249	6.60733	6.72928	6.59694	6.62498	6.69905	6.62936	6.65678	6.58195
	0.041997	-0.01174	Q5VUJ6	Leucine-rich repeat and calponin homology domain-containing protein 2 OS	LRCH2	Color2 [DarkGray]	1	4		6.77083	6.4822	6.74416	6.6893	6.60733	6.66534	6.64674	6.59991	6.56682
	0.365743	-0.0912	Q9NR46	Endophilin-B2 OS	SH3GLB2	Color2 [DarkGray]	1	4		6.61029	6.62059	6.79312	6.69905	6.63517	6.41616	6.66818	6.5744	6.74551
	0.074779	0.026604	Q9NXW2	DnaJ homolog subfamily B member 12 OS	DNAJB12	Color2 [DarkGray]	1	4		6.61324	6.72383	6.52356	6.62936	6.46434	6.84674	6.6879	6.54535	6.72247
	1.11492	-0.09535	Q9HBG6	Intraflagellar transport protein 122 homolog OS	IFT122	Color2 [DarkGray]	1	4		6.6837	6.65821	6.66107	6.64961	6.52042	6.5469	6.6865	6.61176	6.76288
	0.601407	-0.16068	Q6UX04	Spliceosome-associated protein CWC27 homolog OS	CWC27	Color2 [DarkGray]	1	4		6.58796	6.74685	6.85175	6.67525	6.64386	6.38543	6.65392	6.61912	6.58646
	0.098661	0.024432	Q14739	Delta(14)-sterol reductase LBR OS	LBR	Color2 [DarkGray]	1	4		6.56224	6.74012	6.62644	6.59246	6.59842	6.81121	6.65392	6.61471	6.57592
	0.171133	0.049791	O14929	Histone acetyltransferase type B catalytic subunit OS	HAT1	Color2 [DarkGray]	1	4		6.49985	6.62352	6.63517	6.75355	6.71973	6.43463	6.67101	6.8125	6.60585
	0.717321	-0.08376	Q8IWC1	MAP7 domain-containing protein 3 OS	MAP7D3	Color2 [DarkGray]	1	4		6.58496	6.69766	6.69488	6.63372	6.58946	6.50303	6.60881	6.72792	6.73606
	0.411583	-0.08597	P46734	Dual specificity mitogen-activated protein kinase kinase 3 OS	MAP2K3	Color2 [DarkGray]	1	4		6.62205	6.76951	6.63807	6.66391	6.66818	6.43962	6.63807	6.76553	6.56377
	0.118387	-0.03005	P41240	Tyrosine-protein kinase CSK OS	CSK	Color2 [DarkGray]	1	4		6.62498	6.67948	6.61618	6.70321	6.69766	6.42962	6.61324	6.62352	6.78136
	0.011838	0.004895	Q9Y371	Endophilin-B1 OS	SH3GLB1	Color2 [DarkGray]	1	4		6.57894	6.74282	6.60585	6.77215	6.7761	6.39403	6.62644	6.6279	6.63081
	0.190175	-0.03899	Q53GQ0	Very-long-chain 3-oxoacyl-CoA reductase OS	HSD17B12	Color2 [DarkGray]	1	4		6.76818	6.58346	6.70598	6.58646	6.59395	6.76022	6.66249	6.52042	6.59246
	0.076282	-0.01729	Q99570	Phosphoinositide 3-kinase regulatory subunit 4 OS	PIK3R4	Color2 [DarkGray]	1	4		6.62205	6.7115	6.60437	6.71973	6.68089	6.48543	6.65392	6.62205	6.68089
	0.578372	0.171861	O60832	H/ACA ribonucleoprotein complex subunit DKC1 OS	DKC1	Color2 [DarkGray]	1	4		6.57137	6.65249	6.50938	6.71699	6.98185	6.54998	6.69209	6.3505	6.6851
	0.267107	-0.07944	Q8TCT9	Minor histocompatibility antigen H13 OS	HM13	Color2 [DarkGray]	1	4		6.78921	6.58496	6.74551	6.63807	6.44626	6.79701	6.63081	6.58946	6.53294
	0.096894	0.009403	P19447	General transcription and DNA repair factor IIH helicase subunit XPB OS	ERCC3	Color2 [DarkGray]	1	4		6.69627	6.6014	6.62644	6.62205	6.64097	6.6893	6.7115	6.61765	6.58496
	0.379288	-0.07442	Q8WVY7	Ubiquitin-like domain-containing CTD phosphatase 1 OS	UBLCP1	Color2 [DarkGray]	1	4		6.63227	6.72656	6.67242	6.73336	6.61029	6.46434	6.6014	6.65105	6.6837
	0.577494	-0.10518	Q9P253	Vacuolar protein sorting-associated protein 18 homolog OS	VPS18	Color2 [DarkGray]	1	4		6.69766	6.67807	6.67384	6.63952	6.67666	6.41785	6.73606	6.7115	6.53605
	0.163243	-0.02081	P43487	Ran-specific GTPase-activating protein OS	RANBP1	Color2 [DarkGray]	1	4		6.59694	6.70598	6.57137	6.56224	6.60288	6.64674	6.63227	6.6865	6.77742
	0.003891	0.001828	Q8WVX9	Fatty acyl-CoA reductase 1 OS	FAR1	Color2 [DarkGray]	1	4		6.7866	6.38543	6.75087	6.70044	6.47573	6.75221	6.70736	6.5345	6.64674
	0.604383	0.11904	O00151	PDZ and LIM domain protein 1 OS	PDLIM1	Color2 [DarkGray]	1	4		6.55919	6.58646	6.54535	6.78921	6.74953	6.50938	6.55612	6.75622	6.71012
	0.253456	-0.03294	Q15907	Ras-related protein Rab-11B OS	RAB11B	Color2 [DarkGray]	1	4		6.6865	6.58796	6.72792	6.57743	6.64386	6.68229	6.63663	6.60437	6.64241
	0.451818	0.148504	P31942	Heterogeneous nuclear ribonucleoprotein H3 OS	HNRNPH3	Color2 [DarkGray]	1	4		6.37678	6.848	6.60585	6.70321	6.83415	6.73877	6.47411	6.56986	6.57289
	0.942996	0.105509	Q96DI7	U5 small nuclear ribonucleoprotein 40 kDa protein OS	SNRNP40	Color2 [DarkGray]	1	4		6.54226	6.56986	6.62644	6.60585	6.6837	6.76553	6.59991	6.63227	6.75355
	0.768523	0.056545	Q8WXA3	RUN and FYVE domain-containing protein 2 OS	RUFY2	Color2 [DarkGray]	1	4		6.66107	6.6014	6.61029	6.65392	6.73742	6.65105	6.67666	6.56682	6.6279
	0.140967	-0.01831	Q9P0V3	SH3 domain-binding protein 4 OS	SH3BP4	Color2 [DarkGray]	1	4		6.64386	6.6865	6.69488	6.59544	6.62936	6.74551	6.66391	6.58195	6.53916
	0.002343	0.000386	P28289	Tropomodulin-1 OS	TMOD1	Color2 [DarkGray]	1	4		6.70183	6.61471	6.68229	6.72792	6.69766	6.5744	6.62644	6.58045	6.57894
	0.089978	0.029717	P36543	V-type proton ATPase subunit E 1 OS	ATP6V1E1	Color2 [DarkGray]	1	4		6.39917	6.61029	6.76686	6.65821	6.6837	6.52356	6.64674	6.52042	6.92244
	0.181359	0.046159	Q8NHH9	Atlastin-2 OS	ATL2	Color2 [DarkGray]	1	4		6.62936	6.5744	6.73471	6.75221	6.52513	6.7996	6.58346	6.65821	6.50779
	0.140458	0.052868	Q9BY44	Eukaryotic translation initiation factor 2A OS	EIF2A	Color2 [DarkGray]	1	4		6.40599	6.80349	6.66676	6.69349	6.80219	6.53916	6.52513	6.63517	6.67807
	1.08693	-0.05009	Q9Y5L0	Transportin-3 OS	TNPO3	Color2 [DarkGray]	1	4		6.66818	6.66391	6.64961	6.56986	6.62205	6.63952	6.69766	6.67948	6.59991
	0.238628	-0.0685	P00568	Adenylate kinase isoenzyme 1 OS	AK1	Color2 [DarkGray]	1	4		6.65678	6.73336	6.6453	6.66959	6.76288	6.39746	6.64818	6.6014	6.65392
	0.785552	-0.07236	P18085	ADP-ribosylation factor 4 OS	ARF4	Color2 [DarkGray]	1	4		6.6851	6.78267	6.67101	6.6865	6.60585	6.62936	6.61324	6.6453	6.45451
	0.48286	-0.09194	Q8N392	Rho GTPase-activating protein 18 OS	ARHGAP18	Color2 [DarkGray]	1	4		6.62936	6.74012	6.6851	6.71562	6.61029	6.45286	6.63663	6.70044	6.60437
	0.263224	-0.0925	Q66GS9	Centrosomal protein of 135 kDa OS	CEP135	Color2 [DarkGray]	1	4		6.80478	6.43296	6.6879	6.67948	6.58496	6.3837	6.83542	6.68229	6.63952
	0.462747	-0.08426	P25685	DnaJ homolog subfamily B member 1 OS	DNAJB1	Color2 [DarkGray]	1	4		6.61618	6.74147	6.6893	6.62498	6.70321	6.46597	6.65249	6.6851	6.59842
	0.000492	5.64e-05	O43660	Pleiotropic regulator 1 OS	PLRG1	Color2 [DarkGray]	1	4		6.65678	6.63952	6.63663	6.67242	6.57137	6.6893	6.58946	6.54535	6.77873
	0.167158	0.07634	Q9P2F8	Signal-induced proliferation-associated 1-like protein 2 OS	SIPA1L2	Color2 [DarkGray]	1	4		6.71699	6.48059	6.732	6.7761	6.94954	6.43296	6.60733	6.6014	6.40939
	0.033251	-0.00915	Q9H3G5	Probable serine carboxypeptidase CPVL OS	CPVL	Color2 [DarkGray]	1	4		6.73471	6.5469	6.69209	6.65105	6.52042	6.77479	6.75622	6.51254	6.57592
	0.051519	-0.02116	O00192	Armadillo repeat protein deleted in velo-cardio-facial syndrome OS	ARVCF	Color2 [DarkGray]	1	4		6.79701	6.56682	6.57289	6.63517	6.41278	6.82528	6.75221	6.55305	6.62936
	0.325178	-0.07564	Q5T6V5	Queuosine salvage protein OS	C9orf64	Color2 [DarkGray]	1	4		6.60881	6.79572	6.59842	6.63081	6.6907	6.45451	6.65678	6.66107	6.67525
	0.032725	-0.00687	Q52LJ0	Protein FAM98B OS	FAM98B	Color2 [DarkGray]	1	4		6.52042	6.71562	6.69488	6.64674	6.6907	6.57289	6.73336	6.67101	6.52982
	1.03601	0.051122	Q8N3F8	MICAL-like protein 1 OS	MICALL1	Color2 [DarkGray]	1	4		6.60437	6.63227	6.62205	6.70736	6.63227	6.67242	6.6893	6.61471	6.61471
	0.413738	-0.05668	Q5VYS8	Terminal uridylyltransferase 7 OS	TUT7	Color2 [DarkGray]	1	4		6.60881	6.63807	6.74147	6.61324	6.67525	6.52982	6.67948	6.65392	6.6453
	0.681422	0.156529	Q7Z739	YTH domain-containing family protein 3 OS	YTHDF3	Color2 [DarkGray]	1	4		6.34696	6.64097	6.67101	6.70736	6.73606	6.6851	6.51254	6.72247	6.72928
	0.659211	0.847719	P16403	Histone H1.2 OS	H1-2	Color2 [DarkGray]	1	4		6.04658	6.65105	5.80219	7.07895	7.88935	6.07468	6.67666	6.23458	5.91409
	0.220977	0.031624	Q15717	ELAV-like protein 1 OS	ELAVL1	Color2 [DarkGray]	1	4		6.65105	6.60585	6.66818	6.64674	6.59842	6.77479	6.6014	6.65392	6.58496
	0.485662	0.13783	O15213	WD repeat-containing protein 46 OS	WDR46	Color2 [DarkGray]	1	4		6.67807	6.42459	6.52042	6.70736	6.49506	6.83415	6.76553	6.56072	6.75355
	0.047864	-0.02055	Q15785	Mitochondrial import receptor subunit TOM34 OS	TOMM34	Color2 [DarkGray]	1	4		6.56834	6.68229	6.66534	6.71973	6.79831	6.33628	6.59694	6.62352	6.75489
	0.654208	-0.06921	O75128	Protein cordon-bleu OS	COBL	Color2 [DarkGray]	1	4		6.71836	6.66959	6.64386	6.52356	6.65964	6.64097	6.67242	6.65535	6.60437
	1.45399	-0.15308	Q15375	Ephrin type-A receptor 7 OS	EPHA7	Color2 [DarkGray]	1	4		6.75756	6.69488	6.79442	6.62059	6.51885	6.64818	6.60733	6.56072	6.56986
	0.554044	0.118292	Q9NPF5	DNA methyltransferase 1-associated protein 1 OS	DMAP1	Color2 [DarkGray]	1	4		6.65249	6.52826	6.56682	6.76553	6.52826	6.80864	6.73742	6.54998	6.62498
	0.129872	0.085872	O15550	Lysine-specific demethylase 6A OS	KDM6A	Color2 [DarkGray]	1	4		6.93192	6.24983	6.48704	6.77479	6.78529	6.36632	6.80993	6.57592	6.67666
	0.248406	-0.04635	P55263	Adenosine kinase OS	ADK	Color2 [DarkGray]	1	4		6.65249	6.73336	6.62059	6.61765	6.51096	6.73877	6.65392	6.66676	6.58646
	0.030181	-0.00466	Q8TAG9	Exocyst complex component 6 OS	EXOC6	Color2 [DarkGray]	1	4		6.65964	6.69766	6.55459	6.67525	6.64674	6.57592	6.65105	6.67948	6.64674
	0.003873	-0.00148	Q96RQ3	Methylcrotonoyl-CoA carboxylase subunit alpha, mitochondrial OS	MCCC1	Color2 [DarkGray]	1	4		6.82909	6.39746	6.64241	6.60288	6.63081	6.63081	6.84549	6.51096	6.65392
	0.767531	0.230851	Q08170	Serine/arginine-rich splicing factor 4 OS	SRSF4	Color2 [DarkGray]	1	4		6.32012	6.75622	6.59246	6.70321	6.76818	6.88996	6.39917	6.57289	6.70044
	0.198054	-0.04426	P19838	Nuclear factor NF-kappa-B p105 subunit OS	NFKB1	Color2 [DarkGray]	1	4		6.64818	6.71699	6.50621	6.62936	6.64818	6.46107	6.7252	6.67525	6.75622
	0.475566	0.069178	Q9GZL7	Ribosome biogenesis protein WDR12 OS	WDR12	Color2 [DarkGray]	1	4		6.5345	6.56682	6.6907	6.59395	6.66818	6.73742	6.49506	6.75889	6.72247
	0.566357	0.075885	Q5T160	Probable arginine--tRNA ligase, mitochondrial OS	RARS2	Color2 [DarkGray]	1	4		6.7252	6.56224	6.62498	6.73877	6.64241	6.75889	6.65105	6.56986	6.49665
	0.335713	-0.04712	Q9BXS5	AP-1 complex subunit mu-1 OS	AP1M1	Color2 [DarkGray]	1	4		6.64674	6.63952	6.68089	6.65105	6.67807	6.49665	6.63517	6.66959	6.6879
	0.069735	-0.05762	O43768	Alpha-endosulfine OS	ENSA	Color2 [DarkGray]	1	4		6.46761	6.58045	6.74282	6.80478	6.82909	5.98413	6.57743	6.61029	6.98527
	0.118985	-0.09983	Q92734	Protein TFG OS	TFG	Color2 [DarkGray]	1	4		6.80349	6.3837	6.66107	6.73336	6.85424	5.96116	6.83162	6.52982	6.8189
	0.025337	0.004576	O75147	Obscurin-like protein 1 OS	OBSL1	Color2 [DarkGray]	1	4		6.70044	6.56834	6.54844	6.67242	6.61471	6.5438	6.79181	6.59544	6.73742
	0.255416	-0.06419	Q93100	Phosphorylase b kinase regulatory subunit beta OS	PHKB	Color2 [DarkGray]	1	4		6.71012	6.66818	6.5744	6.732	6.61029	6.41785	6.75889	6.62644	6.66959
	0.331558	-0.0834	Q8TBC4	NEDD8-activating enzyme E1 catalytic subunit OS	UBA3	Color2 [DarkGray]	1	4		6.57743	6.77479	6.70183	6.64674	6.72247	6.43463	6.64818	6.66676	6.59544
	0.048204	0.012149	Q7Z3E2	Coiled-coil domain-containing protein 186 OS	CCDC186	Color2 [DarkGray]	1	4		6.65105	6.61912	6.64097	6.57743	6.82018	6.54998	6.60733	6.56529	6.74282
	0.030208	-0.00749	O75688	Protein phosphatase 1B OS	PPM1B	Color2 [DarkGray]	1	4		6.52982	6.79442	6.56986	6.59694	6.63227	6.64241	6.63663	6.59842	6.77083
	0.43709	-0.06301	Q13546	Receptor-interacting serine/threonine-protein kinase 1 OS	RIPK1	Color2 [DarkGray]	1	4		6.63227	6.71699	6.69488	6.72792	6.58646	6.54071	6.65535	6.67525	6.55152
	0.222773	-0.05186	Q9P289	Serine/threonine-protein kinase 26 OS	STK26	Color2 [DarkGray]	1	4		6.65249	6.63227	6.73064	6.65249	6.74953	6.45779	6.70321	6.65249	6.54071
	0.491125	-0.08668	P17252	Protein kinase C alpha type OS	PRKCA	Color2 [DarkGray]	1	4		6.62205	6.732	6.77742	6.73336	6.61765	6.52042	6.66676	6.5157	6.58496
	0.612325	-0.09423	Q70UQ0	Inhibitor of nuclear factor kappa-B kinase-interacting protein OS	IKBIP	Color2 [DarkGray]	1	4		6.6865	6.69349	6.73742	6.59991	6.50144	6.73336	6.63952	6.60733	6.57894
	0.587437	-0.10086	Q96T76	MMS19 nucleotide excision repair protein homolog OS	MMS19	Color2 [DarkGray]	1	4		6.75889	6.7211	6.63372	6.59842	6.72247	6.49025	6.65535	6.63372	6.55919
	1.01532	0.086322	Q96HY7	Probable 2-oxoglutarate dehydrogenase E1 component DHKTD1, mitochondrial OS	DHTKD1	Color2 [DarkGray]	1	4		6.64097	6.56377	6.67666	6.73742	6.66959	6.73336	6.65678	6.59395	6.50621
	0.454852	0.206893	Q5H9R7	Serine/threonine-protein phosphatase 6 regulatory subunit 3 OS	PPP6R3	Color2 [DarkGray]	1	4		6.4822	6.65964	6.45943	6.65249	6.47249	7.09698	6.64386	6.56529	6.65105
	0.062867	-0.0127	Q13033	Striatin-3 OS	STRN3	Color2 [DarkGray]	1	4		6.57137	6.67807	6.70183	6.71973	6.66676	6.5267	6.6014	6.6279	6.6893
	0.286035	-0.12685	Q99447	Ethanolamine-phosphate cytidylyltransferase OS	PCYT2	Color2 [DarkGray]	1	4		6.80993	6.63663	6.67101	6.77479	6.72383	6.23841	6.67525	6.59544	6.59842
	0.195427	0.056768	P51398	28S ribosomal protein S29, mitochondrial OS	DAP3	Color2 [DarkGray]	1	4		6.63517	6.59694	6.6865	6.64097	6.54226	6.90569	6.60733	6.52042	6.62352
	0.076338	-0.00952	Q8NG31	Kinetochore scaffold 1 OS	KNL1	Color2 [DarkGray]	1	4		6.6453	6.62205	6.63081	6.64674	6.6837	6.53916	6.65392	6.71012	6.65678
	0.15961	-0.04292	Q9H582	Zinc finger protein 644 OS	ZNF644	Color2 [DarkGray]	1	4		6.7761	6.47573	6.71287	6.66818	6.63952	6.52826	6.70183	6.63227	6.63807
	0.465764	0.123913	Q92793	CREB-binding protein OS	CREBBP	Color2 [DarkGray]	1	4		6.63952	6.42291	6.59246	6.86047	6.61618	6.54998	6.79701	6.6279	6.64386
	0.106574	-0.02192	Q9Y315	Deoxyribose-phosphate aldolase OS	DERA	Color2 [DarkGray]	1	4		6.60733	6.6837	6.61324	6.66534	6.69905	6.47411	6.75087	6.66818	6.61618
	0.105516	-0.04475	P55327	Tumor protein D52 OS	TPD52	Color2 [DarkGray]	1	4		6.61176	6.6865	6.70044	6.80736	6.73336	6.32373	6.62059	6.48059	6.76686
	0.167062	-0.04149	Q96M96	FYVE, RhoGEF and PH domain-containing protein 4 OS	FGD4	Color2 [DarkGray]	1	4		6.55765	6.68229	6.79312	6.66676	6.72928	6.51254	6.62059	6.67666	6.52982
	0.251937	0.03719	Q9BRR8	G patch domain-containing protein 1 OS	GPATCH1	Color2 [DarkGray]	1	4		6.58496	6.65249	6.66818	6.75221	6.69209	6.57289	6.58646	6.64386	6.63227
	0.119014	-0.03427	Q9UGR2	Zinc finger CCCH domain-containing protein 7B OS	ZC3H7B	Color2 [DarkGray]	1	4		6.45121	6.75087	6.71699	6.54071	6.69209	6.58346	6.62059	6.65392	6.75622
	0.365108	0.105525	O15047	Histone-lysine N-methyltransferase SETD1A OS	SETD1A	Color2 [DarkGray]	1	4		6.76818	6.48059	6.45779	6.80607	6.58045	6.63663	6.7866	6.56224	6.67101
	0.181769	-0.11569	O60814	Histone H2B type 1-K OS	H2BC12	Color2 [DarkGray]	1	4		6.2211	6.75889	6.88631	6.28355	6.49825	6.73742	6.29094	6.69766	7.14771
	0.639923	-0.09864	P49643	DNA primase large subunit OS	PRIM2	Color2 [DarkGray]	1	4		6.71699	6.66959	6.69209	6.64386	6.67948	6.45943	6.6279	6.7211	6.56377
	0.276479	-0.04867	Q9H8Y5	Ankyrin repeat and zinc finger domain-containing protein 1 OS	ANKZF1	Color2 [DarkGray]	1	4		6.59991	6.71699	6.66534	6.6851	6.66249	6.48864	6.56986	6.70736	6.68229
	0.006778	-0.00149	P43034	Platelet-activating factor acetylhydrolase IB subunit beta OS	PAFAH1B1	Color2 [DarkGray]	1	4		6.55612	6.75489	6.57894	6.66249	6.66534	6.55765	6.58496	6.68089	6.73606
	0.092403	0.010932	Q8IY67	Ribonucleoprotein PTB-binding 1 OS	RAVER1	Color2 [DarkGray]	1	4		6.62205	6.64674	6.72383	6.72383	6.62352	6.67807	6.6279	6.59096	6.54998
	0.044823	0.012865	Q86VN1	Vacuolar protein-sorting-associated protein 36 OS	VPS36	Color2 [DarkGray]	1	4		6.61176	6.84046	6.53916	6.69905	6.72656	6.60437	6.61618	6.62498	6.50303
	0.083552	-0.02235	Q00169	Phosphatidylinositol transfer protein alpha isoform OS	PITPNA	Color2 [DarkGray]	1	4		6.61912	6.82528	6.53916	6.69209	6.66676	6.55765	6.60585	6.63807	6.63081
	0.061063	0.009705	Q9UL15	BAG family molecular chaperone regulator 5 OS	BAG5	Color2 [DarkGray]	1	4		6.59096	6.66249	6.65678	6.71836	6.67101	6.54998	6.61618	6.65392	6.66676
	0.07371	0.017507	Q7L592	Protein arginine methyltransferase NDUFAF7, mitochondrial OS	NDUFAF7	Color2 [DarkGray]	1	4		6.78921	6.61324	6.66107	6.66676	6.61765	6.83162	6.58946	6.44956	6.53916
	2.50555	0.141374	O14908	PDZ domain-containing protein GIPC1 OS	GIPC1	Color2 [DarkGray]	1	4		6.60881	6.53916	6.56224	6.69905	6.70736	6.72792	6.65535	6.60881	6.67384
	0.306206	-0.06101	Q9BX63	Fanconi anemia group J protein OS	BRIP1	Color2 [DarkGray]	1	4		6.7211	6.50303	6.76288	6.62059	6.58796	6.59544	6.732	6.52513	6.7211
	0.018368	-0.003	Q5C9Z4	Nucleolar MIF4G domain-containing protein 1 OS	NOM1	Color2 [DarkGray]	1	4		6.69209	6.59694	6.69488	6.61176	6.61765	6.74551	6.66818	6.63081	6.5267
	0.005132	-0.00156	Q7L0Y3	tRNA methyltransferase 10 homolog C OS	TRMT10C	Color2 [DarkGray]	1	4		6.71836	6.52356	6.74685	6.58646	6.59544	6.80219	6.61029	6.56834	6.61912
	0.043378	0.013399	Q9BVG4	Protein PBDC1 OS	PBDC1	Color2 [DarkGray]	1	4		6.44626	6.67525	6.6851	6.75355	6.5744	6.51885	6.74551	6.53916	6.81378
	0.274313	0.071605	P40818	Ubiquitin carboxyl-terminal hydrolase 8 OS	USP8	Color2 [DarkGray]	1	4		6.48382	6.6907	6.56986	6.81378	6.62498	6.52042	6.66107	6.6453	6.75622
	0.493965	-0.15273	P43405	Tyrosine-protein kinase SYK OS	SYK	Color2 [DarkGray]	1	4		6.71012	6.73742	6.71836	6.65392	6.74819	6.30561	6.58045	6.70736	6.58346
	0.09054	0.025112	O15460	Prolyl 4-hydroxylase subunit alpha-2 OS	P4HA2	Color2 [DarkGray]	1	4		6.67242	6.58646	6.65821	6.58946	6.54998	6.853	6.56834	6.60288	6.6893
	0.302349	0.031701	Q3B7T1	Erythroid differentiation-related factor 1 OS	EDRF1	Color2 [DarkGray]	1	4		6.60881	6.66249	6.57289	6.69905	6.65678	6.58346	6.69905	6.71012	6.59544
	0.293628	-0.07964	O75155	Cullin-associated NEDD8-dissociated protein 2 OS	CAND2	Color2 [DarkGray]	1	4		6.60733	6.64386	6.71836	6.58646	6.75355	6.3906	6.58796	6.71973	6.75087
	0.311588	-0.04995	Q9UBQ7	Glyoxylate reductase/hydroxypyruvate reductase OS	GRHPR	Color2 [DarkGray]	1	4		6.6865	6.57894	6.74819	6.70044	6.61029	6.55305	6.61471	6.65535	6.63517
	0.197799	-0.04005	P51617	Interleukin-1 receptor-associated kinase 1 OS	IRAK1	Color2 [DarkGray]	1	4		6.62059	6.65964	6.64386	6.65392	6.70044	6.44956	6.7046	6.71699	6.62644
	1.59064	0.16693	Q9NXV6	CDKN2A-interacting protein OS	CDKN2AIP	Color2 [DarkGray]	1	4		6.59991	6.53138	6.53294	6.64097	6.78529	6.73877	6.6851	6.68089	6.57592
	0.558898	-0.12098	Q8N3R9	Protein PALS1 OS	PALS1	Color2 [DarkGray]	1	4		6.7996	6.52042	6.69209	6.59395	6.60733	6.44791	6.76818	6.61176	6.71973
	0.188785	-0.03942	Q9UBP0	Spastin OS	SPAST	Color2 [DarkGray]	1	4		6.57592	6.69627	6.63372	6.6893	6.64386	6.45451	6.74282	6.55919	6.77215
	0.026266	0.00511	Q6GYQ0	Ral GTPase-activating protein subunit alpha-1 OS	RALGAPA1	Color2 [DarkGray]	1	4		6.59544	6.70321	6.59842	6.6851	6.69905	6.52826	6.63807	6.63227	6.70598
	0.377302	0.116312	Q96PC5	Melanoma inhibitory activity protein 2 OS	MIA2	Color2 [DarkGray]	1	4		6.73877	6.43129	6.49825	6.60881	6.55919	6.84925	6.76686	6.60733	6.6837
	0.698934	-0.11256	Q9Y5T5	Ubiquitin carboxyl-terminal hydrolase 16 OS	USP16	Color2 [DarkGray]	1	4		6.56682	6.75756	6.67525	6.53138	6.64674	6.48382	6.65392	6.77873	6.67242
	0.079137	-0.022	O14641	Segment polarity protein dishevelled homolog DVL-2 OS	DVL2	Color2 [DarkGray]	1	4		6.65821	6.57137	6.62936	6.58646	6.43962	6.76686	6.76421	6.62059	6.73064
	0.044093	0.011407	P14550	Aldo-keto reductase family 1 member A1 OS	AKR1A1	Color2 [DarkGray]	1	4		6.60881	6.69349	6.62644	6.73606	6.74147	6.48543	6.60288	6.57592	6.7046
	0.395149	0.089315	Q68DQ2	Very large A-kinase anchor protein OS	CRYBG3	Color2 [DarkGray]	1	4		6.40259	6.62205	6.68089	6.7211	6.67948	6.57289	6.7046	6.67525	6.70874
	0.595307	-0.09878	Q13425	Beta-2-syntrophin OS	SNTB2	Color2 [DarkGray]	1	4		6.78921	6.65105	6.55612	6.60288	6.50621	6.59096	6.7761	6.6014	6.69488
	0.169322	0.032898	Q7Z392	Trafficking protein particle complex subunit 11 OS	TRAPPC11	Color2 [DarkGray]	1	4		6.69349	6.53294	6.59694	6.72792	6.65964	6.5345	6.7761	6.64241	6.61029
	0.344456	0.1012	O60216	Double-strand-break repair protein rad21 homolog OS	RAD21	Color2 [DarkGray]	1	4		6.52826	6.42459	6.7866	6.76155	6.71012	6.57137	6.56834	6.60585	6.79181
	0.730488	0.053814	O95219	Sorting nexin-4 OS	SNX4	Color2 [DarkGray]	1	4		6.61324	6.62644	6.57592	6.69905	6.59991	6.67807	6.65105	6.60881	6.73336
	1.0352	-0.0961	Q8WUQ7	Cactin OS	CACTIN	Color2 [DarkGray]	1	4		6.6279	6.68089	6.74953	6.60881	6.53916	6.62205	6.69488	6.6279	6.63227
	0.265212	0.04115	Q9NYU1	UDP-glucose:glycoprotein glucosyltransferase 2 OS	UGGT2	Color2 [DarkGray]	1	4		6.65392	6.59096	6.69488	6.6879	6.59395	6.78136	6.69209	6.51728	6.56377
	0.212432	0.037018	Q9BW92	Threonine--tRNA ligase, mitochondrial OS	TARS2	Color2 [DarkGray]	1	4		6.75221	6.5438	6.63227	6.69209	6.62205	6.7252	6.64386	6.62644	6.54226
	0.440472	-0.04601	P15586	N-acetylglucosamine-6-sulfatase OS	GNS	Color2 [DarkGray]	1	4		6.73606	6.62498	6.71836	6.62936	6.60881	6.70321	6.60733	6.53138	6.62352
	0.161947	-0.05655	P62910	60S ribosomal protein L32 OS	RPL32	Color2 [DarkGray]	1	4		6.59096	6.82146	6.51254	6.65678	6.40088	6.69766	6.74282	6.51254	6.80219
	1.0026	-0.11081	Q15007	Pre-mRNA-splicing regulator WTAP OS	WTAP	Color2 [DarkGray]	1	4		6.61765	6.69349	6.73064	6.60733	6.49025	6.61176	6.66676	6.62205	6.74012
	0.227429	-0.08965	O94813	Slit homolog 2 protein OS	SLIT2	Color2 [DarkGray]	1	4		6.92005	6.45943	6.67525	6.64961	6.44128	6.69488	6.74012	6.42962	6.7115
	0.250643	0.043382	Q8N4C8	Misshapen-like kinase 1 OS	MINK1	Color2 [DarkGray]	1	4		6.73742	6.5267	6.57894	6.66534	6.69905	6.60881	6.70321	6.66249	6.59991
	0.955531	-0.09224	Q9NVN8	Guanine nucleotide-binding protein-like 3-like protein OS	GNL3L	Color2 [DarkGray]	1	4		6.62205	6.77479	6.72247	6.60288	6.62205	6.61765	6.58195	6.61324	6.6279
	0.461589	-0.12646	O75131	Copine-3 OS	CPNE3	Color2 [DarkGray]	1	4		6.79572	6.60437	6.70044	6.50779	6.77873	6.43463	6.66249	6.67666	6.59842
	0.87114	-0.21852	P54727	UV excision repair protein RAD23 homolog B OS	RAD23B	Color2 [DarkGray]	1	4		6.853	6.65249	6.75087	6.70874	6.5345	6.35755	6.63807	6.5157	6.7252
	0.059636	-0.01445	P07948	Tyrosine-protein kinase Lyn OS	LYN	Color2 [DarkGray]	1	4		6.66249	6.62205	6.71287	6.59544	6.54998	6.80864	6.66107	6.49985	6.65964
	0.086979	-0.01923	Q13162	Peroxiredoxin-4 OS	PRDX4	Color2 [DarkGray]	1	4		6.75355	6.5438	6.72247	6.65678	6.57743	6.72792	6.67101	6.6453	6.47249
	1.98767	-0.22518	P23458	Tyrosine-protein kinase JAK1 OS	JAK1	Color2 [DarkGray]	1	4		6.74819	6.71287	6.7761	6.44128	6.52042	6.59991	6.71287	6.63227	6.61765
	0.863463	0.206847	P46783	40S ribosomal protein S10 OS	RPS10	Color2 [DarkGray]	1	4		6.34341	6.71836	6.55152	6.78529	6.69766	6.75087	6.48864	6.64386	6.75622
	0.175105	0.028627	Q8TF05	Serine/threonine-protein phosphatase 4 regulatory subunit 1 OS	PPP4R1	Color2 [DarkGray]	1	4		6.70183	6.65392	6.56529	6.76022	6.6453	6.6014	6.61912	6.60288	6.63517
	0.513556	-0.14807	P25787	Proteasome subunit alpha type-2 OS	PSMA2	Color2 [DarkGray]	1	4		6.73471	6.72383	6.66391	6.65249	6.71287	6.31288	6.66391	6.6907	6.59694
	0.189422	-0.1377	Q8N257	Histone H2B type 3-B OS	H2BU1	Color2 [DarkGray]	1	4		6.29462	6.86295	6.95536	6.33092	6.43463	6.93428	6.25739	6.65964	6.83542
[truncated: 6,087 more rows]

## Sheet: 27vsDMSO
Significant	#NAME?	Difference	Accession	Description	Gene Symbol	Symbol color	Symbol type	Symbol size	Show label	Abundances (Grouped): 126	Abundances (Grouped): 127N	Abundances (Grouped): 127C	Abundances (Grouped): 128N	Abundances (Grouped): 128C	Abundances (Grouped): 129N	Abundances (Grouped): 129C	Abundances (Grouped): 130N	Abundances (Grouped): 130C
	1.06705	0.267788	P35579	Myosin-9 OS	MYH9	Color2 [DarkGray]	1	4		6.66249	6.58946	6.31107	6.58796	6.74282	6.45451	6.88753	6.74551	6.73336
	0.856204	0.035356	Q14204	Cytoplasmic dynein 1 heavy chain 1 OS	DYNC1H1	Color2 [DarkGray]	1	4		6.65821	6.65678	6.60733	6.66534	6.63372	6.54071	6.69488	6.66534	6.66818
	1.32647	0.346885	Q09666	Neuroblast differentiation-associated protein AHNAK OS	AHNAK	Color2 [DarkGray]	1	4		6.23458	6.48059	6.38888	6.853	6.86666	6.68089	6.51728	6.7996	6.82782
	0.016856	-0.00441	Q13813	Spectrin alpha chain, non-erythrocytic 1 OS	SPTAN1	Color2 [DarkGray]	1	4		6.71425	6.51096	6.73471	6.57894	6.5469	6.73877	6.55152	6.71287	6.68229
	0.24319	-0.00772	Q9UPN3	Microtubule-actin cross-linking factor 1, isoforms 1/2/3/5 OS	MACF1	Color2 [DarkGray]	1	4		6.66391	6.66107	6.64961	6.64674	6.57743	6.64097	6.67384	6.63663	6.64097
	1.16141	-0.0232	Q03001	Dystonin OS	DST	Color2 [DarkGray]	1	4		6.67807	6.66107	6.6893	6.63807	6.61176	6.55305	6.65821	6.64386	6.65678
	0.788004	0.303881	P21333	Filamin-A OS	FLNA	Color2 [DarkGray]	1	4		6.83668	6.2854	6.35403	6.70736	6.76421	6.30561	6.85424	6.81378	6.71973
	0.722379	0.494831	P35580	Myosin-10 OS	MYH10	Color2 [DarkGray]	1	4		6.84046	6.29462	5.89966	6.8009	6.56224	6.54535	7.14466	6.6453	6.72928
	0.196312	-0.03129	P78527	DNA-dependent protein kinase catalytic subunit OS	PRKDC	Color2 [DarkGray]	1	4		6.73471	6.58646	6.61765	6.60881	6.54844	6.82909	6.69488	6.59395	6.55612
	0.034229	-0.00904	Q01082	Spectrin beta chain, non-erythrocytic 1 OS	SPTBN1	Color2 [DarkGray]	1	4		6.71836	6.51254	6.75622	6.56072	6.57894	6.6879	6.56224	6.7211	6.67666
	1.54493	0.13907	P46013	Proliferation marker protein Ki-67 OS	MKI67	Color2 [DarkGray]	1	4		6.54071	6.42291	6.50621	6.80736	6.63952	6.92481	6.66676	6.58946	6.63081
	0.86938	0.144132	O75369	Filamin-B OS	FLNB	Color2 [DarkGray]	1	4		6.75489	6.49985	6.5744	6.61765	6.65392	6.38198	6.78136	6.74953	6.73064
	0.762635	0.019475	Q9Y490	Talin-1 OS	TLN1	Color2 [DarkGray]	1	4		6.6453	6.66534	6.64097	6.65105	6.70183	6.46761	6.66818	6.6865	6.65535
	0.39435	0.222377	P15924	Desmoplakin OS	DSP	Color2 [DarkGray]	1	4		6.97039	6.47411	6.22882	6.72247	6.56072	6.31288	6.96694	6.72247	6.65105
	0.244125	-0.02736	Q9NU22	Midasin OS	MDN1	Color2 [DarkGray]	1	4		6.69905	6.57137	6.67101	6.61912	6.58646	6.77479	6.64674	6.63517	6.57743
	0.77892	0.107073	P12270	Nucleoprotein TPR OS	TPR	Color2 [DarkGray]	1	4		6.65678	6.56224	6.51728	6.67242	6.55765	6.74953	6.73742	6.58946	6.73064
	0.525323	0.255239	Q15149	Plectin OS	PLEC	Color2 [DarkGray]	1	4		6.91289	6.27053	6.40429	6.70874	6.61029	6.38198	6.9472	6.65535	6.75087
	0.288423	0.00673	Q6P2Q9	Pre-mRNA-processing-splicing factor 8 OS	PRPF8	Color2 [DarkGray]	1	4		6.63081	6.64674	6.65678	6.60881	6.59096	6.70183	6.64386	6.64818	6.66249
	0.048627	0.007804	P49327	Fatty acid synthase OS	FASN	Color2 [DarkGray]	1	4		6.73336	6.61324	6.59096	6.72792	6.66818	6.4822	6.70874	6.65678	6.59544
	0.428391	0.175621	Q14980	Nuclear mitotic apparatus protein 1 OS	NUMA1	Color2 [DarkGray]	1	4		6.83415	6.34518	6.42962	6.71287	6.54226	6.71012	6.87036	6.56224	6.70321
	0.138346	-0.01108	P49792	E3 SUMO-protein ligase RanBP2 OS	RANBP2	Color2 [DarkGray]	1	4		6.64674	6.59246	6.6907	6.61765	6.55765	6.78267	6.63663	6.64386	6.61618
	0.131243	0.016877	P46940	Ras GTPase-activating-like protein IQGAP1 OS	IQGAP1	Color2 [DarkGray]	1	4		6.6837	6.60437	6.67384	6.58796	6.59694	6.6279	6.59246	6.7252	6.69488
	0.036226	-0.01555	Q8WXH0	Nesprin-2 OS	SYNE2	Color2 [DarkGray]	1	4		6.7996	6.37851	6.7211	6.71012	6.47735	6.79442	6.732	6.50144	6.61912
	0.562498	0.310689	Q14789	Golgin subfamily B member 1 OS	GOLGB1	Color2 [DarkGray]	1	4		6.89239	6.14975	6.29278	6.82782	6.62498	6.55765	6.93428	6.63227	6.70044
	0.282045	0.023178	Q92616	eIF-2-alpha kinase activator GCN1 OS	GCN1	Color2 [DarkGray]	1	4		6.61324	6.70044	6.62205	6.64961	6.65964	6.53761	6.64961	6.7046	6.65105
	0.752081	-0.02779	Q14008	Cytoskeleton-associated protein 5 OS	CKAP5	Color2 [DarkGray]	1	4		6.65678	6.67384	6.67948	6.64818	6.61765	6.58796	6.63807	6.67101	6.61765
	1.81794	-0.09823	Q86UP2	Kinectin OS	KTN1	Color2 [DarkGray]	1	4		6.6879	6.63081	6.70044	6.6453	6.51885	6.85674	6.59694	6.56529	6.56224
	0.632445	0.02785	P46939	Utrophin OS	UTRN	Color2 [DarkGray]	1	4		6.64961	6.60288	6.59246	6.61765	6.52042	6.86047	6.64097	6.6279	6.65964
	0.330555	0.016332	O75643	U5 small nuclear ribonucleoprotein 200 kDa helicase OS	SNRNP200	Color2 [DarkGray]	1	4		6.60437	6.62498	6.63227	6.58045	6.60585	6.82146	6.60288	6.66676	6.64097
	0.929409	0.163089	P58107	Epiplakin OS	EPPK1	Color2 [DarkGray]	1	4		6.58796	6.56224	6.50144	6.76022	6.7879	6.3906	6.86666	6.61176	6.66249
	0.066038	0.007664	P18206	Vinculin OS	VCL	Color2 [DarkGray]	1	4		6.60437	6.73471	6.63517	6.62936	6.69766	6.48382	6.64961	6.68229	6.66534
	0.414376	0.08994	Q00610	Clathrin heavy chain 1 OS	CLTC	Color2 [DarkGray]	1	4		6.74282	6.59694	6.47411	6.65249	6.69488	6.52042	6.76155	6.7252	6.59694
	0.073818	0.014517	Q15075	Early endosome antigen 1 OS	EEA1	Color2 [DarkGray]	1	4		6.73877	6.58496	6.61765	6.58346	6.5469	6.72247	6.75756	6.58496	6.64241
	0.325132	0.101743	P05787	Keratin, type II cytoskeletal 8 OS	KRT8	Color2 [DarkGray]	1	4		6.77873	6.48704	6.4446	6.63372	6.65535	6.73471	6.81506	6.63372	6.56682
	0.319426	0.013424	Q5T4S7	E3 ubiquitin-protein ligase UBR4 OS	UBR4	Color2 [DarkGray]	1	4		6.63952	6.6907	6.6453	6.6453	6.63807	6.51254	6.66676	6.6837	6.66534
	1.01287	-0.11766	P10809	60 kDa heat shock protein, mitochondrial OS	HSPD1	Color2 [DarkGray]	1	4		6.73471	6.6014	6.77742	6.58346	6.64386	6.68089	6.57894	6.61176	6.56986
	0.44261	0.034252	P07814	Bifunctional glutamate/proline--tRNA ligase OS	EPRS1	Color2 [DarkGray]	1	4		6.69627	6.65105	6.58946	6.65392	6.67666	6.47411	6.6851	6.69766	6.65678
	0.293937	0.023613	Q7Z6Z7	E3 ubiquitin-protein ligase HUWE1 OS	HUWE1	Color2 [DarkGray]	1	4		6.67666	6.66249	6.59096	6.68089	6.67948	6.49025	6.6837	6.6879	6.62936
	0.589013	0.137494	Q99996	A-kinase anchor protein 9 OS	AKAP9	Color2 [DarkGray]	1	4		6.76951	6.5157	6.52513	6.70598	6.58195	6.42122	6.86171	6.64961	6.7115
	0.255754	-0.01463	Q14839	Chromodomain-helicase-DNA-binding protein 4 OS	CHD4	Color2 [DarkGray]	1	4		6.64097	6.61176	6.66107	6.64386	6.58346	6.7761	6.64097	6.58796	6.64097
	0.220301	0.012053	Q9NTJ3	Structural maintenance of chromosomes protein 4 OS	SMC4	Color2 [DarkGray]	1	4		6.65678	6.65105	6.65392	6.6837	6.6453	6.49665	6.6893	6.6851	6.62352
	0.765855	0.035147	Q13085	Acetyl-CoA carboxylase 1 OS	ACACA	Color2 [DarkGray]	1	4		6.68089	6.62352	6.63952	6.67948	6.63952	6.46597	6.6879	6.65964	6.70183
	0.223766	0.036424	Q14683	Structural maintenance of chromosomes protein 1A OS	SMC1A	Color2 [DarkGray]	1	4		6.70321	6.53761	6.65535	6.63807	6.5744	6.66818	6.70874	6.58796	6.70874
	0.305209	0.023869	O95347	Structural maintenance of chromosomes protein 2 OS	SMC2	Color2 [DarkGray]	1	4		6.62936	6.70874	6.60881	6.64241	6.67101	6.50621	6.6907	6.65964	6.66818
	1.26086	0.216877	Q14315	Filamin-C OS	FLNC	Color2 [DarkGray]	1	4		6.71425	6.5267	6.45286	6.60437	6.78398	6.27612	6.74012	6.8125	6.79181
	0.098547	-0.01503	P08238	Heat shock protein HSP 90-beta OS	HSP90AB1	Color2 [DarkGray]	1	4		6.63081	6.71425	6.65964	6.62352	6.77215	6.40259	6.60881	6.75087	6.59991
	0.087478	-0.01931	P09874	Poly [ADP-ribose] polymerase 1 OS	PARP1	Color2 [DarkGray]	1	4		6.5267	6.78136	6.58045	6.62936	6.53138	6.87652	6.62205	6.58646	6.62205
	0.042931	0.004841	P07900	Heat shock protein HSP 90-alpha OS	HSP90AA1	Color2 [DarkGray]	1	4		6.64097	6.67948	6.67242	6.62936	6.7046	6.44128	6.62352	6.74147	6.64241
	0.61474	0.255302	A6NHR9	Structural maintenance of chromosomes flexible hinge domain-containing protein 1 OS	SMCHD1	Color2 [DarkGray]	1	4		6.84046	6.26303	6.43796	6.72656	6.63517	6.46761	6.91767	6.6851	6.7046
	0.626437	0.079621	Q9UQE7	Structural maintenance of chromosomes protein 3 OS	SMC3	Color2 [DarkGray]	1	4		6.70874	6.5345	6.58045	6.67384	6.54998	6.67242	6.68229	6.64961	6.73064
	0.270607	-0.03686	P11142	Heat shock cognate 71 kDa protein OS	HSPA8	Color2 [DarkGray]	1	4		6.62059	6.74416	6.63952	6.6453	6.74012	6.49506	6.62352	6.70183	6.56834
	0.294169	-0.04293	Q92878	DNA repair protein RAD50 OS	RAD50	Color2 [DarkGray]	1	4		6.73877	6.59246	6.72792	6.65535	6.52513	6.61029	6.69766	6.57592	6.65678
	0.042783	-0.00729	P31948	Stress-induced-phosphoprotein 1 OS	STIP1	Color2 [DarkGray]	1	4		6.61618	6.77479	6.59246	6.60733	6.58946	6.64386	6.64386	6.64386	6.67384
	0.826563	-0.11851	P42704	Leucine-rich PPR motif-containing protein, mitochondrial OS	LRPPRC	Color2 [DarkGray]	1	4		6.77347	6.58646	6.73606	6.59694	6.63663	6.70736	6.59395	6.63081	6.5157
	0.267323	0.022341	P33176	Kinesin-1 heavy chain OS	KIF5B	Color2 [DarkGray]	1	4		6.66959	6.6879	6.60585	6.66249	6.67948	6.43962	6.69627	6.70183	6.63227
	0.814574	0.165713	Q7Z406	Myosin-14 OS	MYH14	Color2 [DarkGray]	1	4		6.70044	6.59544	6.41278	6.75355	6.66676	6.40429	6.80478	6.65821	6.74282
	1.24339	-0.10004	P14625	Endoplasmin OS	HSP90B1	Color2 [DarkGray]	1	4		6.74953	6.63807	6.7115	6.56224	6.55612	6.75756	6.63227	6.56682	6.59991
	0.138346	0.014951	P53396	ATP-citrate synthase OS	ACLY	Color2 [DarkGray]	1	4		6.70598	6.66534	6.59842	6.65964	6.7211	6.40259	6.6851	6.70598	6.62352
	0.266664	-0.02387	Q7L014	Probable ATP-dependent RNA helicase DDX46 OS	DDX46	Color2 [DarkGray]	1	4		6.60733	6.72928	6.67948	6.64097	6.6279	6.55919	6.65105	6.65535	6.63807
	0.171556	0.012269	P55072	Transitional endoplasmic reticulum ATPase OS	VCP	Color2 [DarkGray]	1	4		6.60288	6.6837	6.67242	6.63517	6.71699	6.47573	6.65105	6.6837	6.66107
	0.820722	-0.0878	Q9NYU2	UDP-glucose:glycoprotein glucosyltransferase 1 OS	UGGT1	Color2 [DarkGray]	1	4		6.73471	6.59694	6.73064	6.61765	6.54226	6.75622	6.63807	6.56986	6.59096
	0.038787	-0.00346	Q93008	Probable ubiquitin carboxyl-terminal hydrolase FAF-X OS	USP9X	Color2 [DarkGray]	1	4		6.66959	6.65535	6.66107	6.63517	6.67666	6.51412	6.69905	6.67666	6.59991
	1.24432	0.039162	Q00341	Vigilin OS	HDLBP	Color2 [DarkGray]	1	4		6.65392	6.6453	6.61176	6.62352	6.64818	6.57743	6.66959	6.66818	6.6907
	1.26657	-0.06645	P11021	Endoplasmic reticulum chaperone BiP OS	HSPA5	Color2 [DarkGray]	1	4		6.71012	6.63807	6.66391	6.58496	6.62205	6.75221	6.61471	6.57894	6.61912
	0.348809	-0.14355	O43707	Alpha-actinin-4 OS	ACTN4	Color2 [DarkGray]	1	4		6.64818	6.73064	6.8679	6.27612	6.42626	6.87897	6.2891	6.7761	6.75087
	0.28469	0.040231	P24928	DNA-directed RNA polymerase II subunit RPB1 OS	POLR2A	Color2 [DarkGray]	1	4		6.73742	6.5469	6.66818	6.61324	6.58496	6.55765	6.70321	6.66676	6.70321
	0.447892	0.277606	P49454	Centromere protein F OS	CENPF	Color2 [DarkGray]	1	4		6.99887	6.26303	6.31288	6.72383	6.53138	6.32733	7.03782	6.63372	6.73606
	0.85536	0.037475	Q9P2J5	Leucine--tRNA ligase, cytoplasmic OS	LARS1	Color2 [DarkGray]	1	4		6.63952	6.65964	6.59842	6.67807	6.6014	6.60437	6.67242	6.65249	6.6851
	0.089618	0.011953	P13639	Elongation factor 2 OS	EEF2	Color2 [DarkGray]	1	4		6.56224	6.71836	6.68089	6.61176	6.75355	6.44791	6.65535	6.67666	6.66534
	1.5102	-0.07261	P0DMV9	Heat shock 70 kDa protein 1B OS	HSPA1B	Color2 [DarkGray]	1	4		6.72792	6.71012	6.732	6.59694	6.70183	6.33271	6.63807	6.69209	6.62205
	0.660317	-0.04288	P34932	Heat shock 70 kDa protein 4 OS	HSPA4	Color2 [DarkGray]	1	4		6.62936	6.72792	6.67242	6.61176	6.70321	6.54071	6.62205	6.63227	6.64674
	0.782419	-0.0706	P38646	Stress-70 protein, mitochondrial OS	HSPA9	Color2 [DarkGray]	1	4		6.6907	6.59096	6.7252	6.54998	6.53916	6.8716	6.60585	6.61176	6.57743
	0.06365	-0.05104	Q9P2E9	Ribosome-binding protein 1 OS	RRBP1	Color2 [DarkGray]	1	4		6.35931	6.82018	6.33807	6.94017	7.39318	5.97957	6.853	6.05528	6.45615
	1.64089	-0.13427	P13667	Protein disulfide-isomerase A4 OS	PDIA4	Color2 [DarkGray]	1	4		6.73336	6.64241	6.73877	6.6453	6.5267	6.77215	6.61029	6.54226	6.55919
	0.165906	0.134567	P08670	Vimentin OS	VIM	Color2 [DarkGray]	1	4		7.09803	6.16792	6.49345	6.67948	6.53294	6.43296	6.99774	6.59096	6.5744
	0.12132	-0.01809	P06733	Alpha-enolase OS	ENO1	Color2 [DarkGray]	1	4		6.57592	6.73064	6.69349	6.65678	6.74685	6.41616	6.59544	6.65964	6.6907
	0.582865	0.044837	P14618	Pyruvate kinase PKM OS	PKM	Color2 [DarkGray]	1	4		6.60733	6.69488	6.58195	6.62644	6.6837	6.5744	6.67101	6.66959	6.67807
	1.14028	0.098812	Q04637	Eukaryotic translation initiation factor 4 gamma 1 OS	EIF4G1	Color2 [DarkGray]	1	4		6.58496	6.55612	6.48382	6.6837	6.59395	6.92481	6.68089	6.58796	6.65249
	0.022064	0.003818	P22314	Ubiquitin-like modifier-activating enzyme 1 OS	UBA1	Color2 [DarkGray]	1	4		6.61765	6.69488	6.62205	6.69488	6.70874	6.49185	6.62059	6.74953	6.57592
	0.044665	0.004412	Q5VYK3	Proteasome adapter and scaffold protein ECM29 OS	ECPAS	Color2 [DarkGray]	1	4		6.63227	6.69627	6.66676	6.63372	6.67948	6.46597	6.64961	6.7252	6.63372
	0.07321	0.015176	P55196	Afadin OS	AFDN	Color2 [DarkGray]	1	4		6.75889	6.56529	6.55152	6.67948	6.63227	6.67525	6.6907	6.59246	6.63807
	0.191653	-0.0272	P78371	T-complex protein 1 subunit beta OS	CCT2	Color2 [DarkGray]	1	4		6.62059	6.70874	6.6907	6.63227	6.75087	6.42962	6.62644	6.73606	6.57592
	0.00691	-0.00103	Q14152	Eukaryotic translation initiation factor 3 subunit A OS	EIF3A	Color2 [DarkGray]	1	4		6.65105	6.66676	6.63081	6.63807	6.69905	6.55305	6.63372	6.73742	6.5744
	0.445914	0.099636	A5YKK6	CCR4-NOT transcription complex subunit 1 OS	CNOT1	Color2 [DarkGray]	1	4		6.75622	6.4822	6.55459	6.70183	6.6865	6.48864	6.79051	6.68229	6.61912
	0.208799	-0.03693	P13010	X-ray repair cross-complementing protein 5 OS	XRCC5	Color2 [DarkGray]	1	4		6.59096	6.68229	6.71425	6.64097	6.79831	6.46107	6.54535	6.73742	6.59395
	0.511518	0.067203	P46821	Microtubule-associated protein 1B OS	MAP1B	Color2 [DarkGray]	1	4		6.52826	6.6851	6.5744	6.75087	6.80736	6.41954	6.59544	6.70044	6.69349
	0.633963	0.096883	P27708	CAD protein OS	CAD	Color2 [DarkGray]	1	4		6.73742	6.59395	6.50779	6.68089	6.69627	6.41278	6.74012	6.7046	6.6851
	0.239037	-0.02515	P50990	T-complex protein 1 subunit theta OS	CCT8	Color2 [DarkGray]	1	4		6.65535	6.69905	6.64241	6.60288	6.68089	6.58646	6.60881	6.71562	6.59694
	0.067672	-0.01283	P52272	Heterogeneous nuclear ribonucleoprotein M OS	HNRNPM	Color2 [DarkGray]	1	4		6.5157	6.66534	6.7115	6.60437	6.72928	6.70044	6.56529	6.66818	6.62059
	0.049473	-0.01064	Q9Y4A5	Transformation/transcription domain-associated protein OS	TRRAP	Color2 [DarkGray]	1	4		6.75087	6.54071	6.66107	6.64818	6.55919	6.69905	6.71425	6.56986	6.63663
	0.380904	0.023254	O75533	Splicing factor 3B subunit 1 OS	SF3B1	Color2 [DarkGray]	1	4		6.58195	6.54535	6.63227	6.70598	6.65678	6.82528	6.61912	6.60733	6.60288
	0.247949	0.02243	Q9UM54	Unconventional myosin-VI OS	MYO6	Color2 [DarkGray]	1	4		6.6893	6.61471	6.61618	6.66534	6.59694	6.62059	6.71425	6.63227	6.64097
	1.14107	-0.12296	P05023	Sodium/potassium-transporting ATPase subunit alpha-1 OS	ATP1A1	Color2 [DarkGray]	1	4		6.7211	6.62936	6.79051	6.57592	6.61618	6.67384	6.60585	6.61471	6.55152
	0.041692	0.013925	O15020	Spectrin beta chain, non-erythrocytic 2 OS	SPTBN2	Color2 [DarkGray]	1	4		6.79701	6.44956	6.7046	6.56377	6.63952	6.61765	6.59842	6.75355	6.64097
	1.07433	-0.11796	Q9Y4L1	Hypoxia up-regulated protein 1 OS	HYOU1	Color2 [DarkGray]	1	4		6.74953	6.61618	6.75221	6.56682	6.50303	6.8125	6.6279	6.59544	6.54071
	0.011499	-0.00238	P12956	X-ray repair cross-complementing protein 6 OS	XRCC6	Color2 [DarkGray]	1	4		6.55919	6.71425	6.64241	6.59096	6.6907	6.67807	6.54535	6.72383	6.63952
	0.210974	-0.05904	P20700	Lamin-B1 OS	LMNB1	Color2 [DarkGray]	1	4		6.7761	6.47411	6.75756	6.62352	6.50779	6.78529	6.69766	6.53605	6.59694
	0.332381	0.047362	Q13439	Golgin subfamily A member 4 OS	GOLGA4	Color2 [DarkGray]	1	4		6.66534	6.62059	6.59842	6.6279	6.64241	6.60585	6.77347	6.58195	6.67101
	0.053792	-0.01138	O43491	Band 4.1-like protein 2 OS	EPB41L2	Color2 [DarkGray]	1	4		6.70874	6.6014	6.62644	6.55919	6.49985	6.86047	6.62352	6.5267	6.75221
	0.38549	0.113263	Q9BZF9	Uveal autoantigen with coiled-coil domains and ankyrin repeats OS	UACA	Color2 [DarkGray]	1	4		6.82273	6.46271	6.54844	6.6865	6.61176	6.43463	6.84046	6.6453	6.6879
	0.141632	-0.01106	P68104	Elongation factor 1-alpha 1 OS	EEF1A1	Color2 [DarkGray]	1	4		6.62059	6.69209	6.70044	6.60437	6.78136	6.38198	6.6453	6.6879	6.64674
	0.463394	0.075	P48643	T-complex protein 1 subunit epsilon OS	CCT5	Color2 [DarkGray]	1	4		6.55765	6.73877	6.52982	6.63372	6.65535	6.61324	6.63517	6.71425	6.70183
	0.183818	0.024733	Q96N67	Dedicator of cytokinesis protein 7 OS	DOCK7	Color2 [DarkGray]	1	4		6.6879	6.58496	6.65678	6.65105	6.65105	6.55152	6.72928	6.6851	6.58946
	0.667523	-0.07946	Q08378	Golgin subfamily A member 3 OS	GOLGA3	Color2 [DarkGray]	1	4		6.73742	6.63227	6.7252	6.62644	6.5744	6.63227	6.70321	6.58646	6.56682
	0.283557	0.012767	P42345	Serine/threonine-protein kinase mTOR OS	MTOR	Color2 [DarkGray]	1	4		6.6453	6.64241	6.67666	6.7046	6.59694	6.5157	6.67101	6.6907	6.64097
	0.056114	0.024588	Q14690	Protein RRP5 homolog OS	PDCD11	Color2 [DarkGray]	1	4		6.42291	6.57592	6.8125	6.54998	6.56834	6.90328	6.42962	6.7046	6.75087
	0.359575	-0.07183	Q9BQG0	Myb-binding protein 1A OS	MYBBP1A	Color2 [DarkGray]	1	4		6.69209	6.53761	6.75756	6.61176	6.58045	6.81378	6.56834	6.6893	6.51412
	0.305457	0.027586	Q02224	Centromere-associated protein E OS	CENPE	Color2 [DarkGray]	1	4		6.72792	6.62352	6.62498	6.64961	6.64386	6.45121	6.7115	6.67525	6.67242
	2.53232	0.239033	Q9Y520	Protein PRRC2C OS	PRRC2C	Color2 [DarkGray]	1	4		6.49185	6.44294	6.38025	6.88509	6.84549	6.63372	6.70874	6.64674	6.67666
	0.088061	-0.01873	Q8NF91	Nesprin-1 OS	SYNE1	Color2 [DarkGray]	1	4		6.75355	6.53761	6.71699	6.63081	6.50303	6.68089	6.71836	6.59842	6.63517
	0.112336	0.009824	Q9NR09	Baculoviral IAP repeat-containing protein 6 OS	BIRC6	Color2 [DarkGray]	1	4		6.63952	6.70321	6.64386	6.66818	6.66676	6.44128	6.71562	6.66818	6.63227
	0.052678	-0.0149	O75691	Small subunit processome component 20 homolog OS	UTP20	Color2 [DarkGray]	1	4		6.732	6.45779	6.74282	6.63517	6.56682	6.74685	6.67525	6.63372	6.57894
	0.047343	0.007294	P04406	Glyceraldehyde-3-phosphate dehydrogenase OS	GAPDH	Color2 [DarkGray]	1	4		6.5744	6.65964	6.70598	6.67666	6.74416	6.44956	6.60881	6.7252	6.6279
	0.029598	0.014023	P26038	Moesin OS	MSN	Color2 [DarkGray]	1	4		6.76553	6.63517	6.47735	6.82909	6.82528	6.20163	6.89118	6.42459	6.60437
	0.898243	0.052252	Q14203	Dynactin subunit 1 OS	DCTN1	Color2 [DarkGray]	1	4		6.64818	6.5744	6.61324	6.71836	6.6893	6.54998	6.63952	6.69627	6.65678
	0.049644	-0.00756	P53618	Coatomer subunit beta OS	COPB1	Color2 [DarkGray]	1	4		6.62644	6.69349	6.64961	6.62644	6.6893	6.55305	6.66249	6.7252	6.55919
	0.07518	-0.02488	Q08211	ATP-dependent RNA helicase A OS	DHX9	Color2 [DarkGray]	1	4		6.38716	6.75221	6.62059	6.49825	6.67384	7.06501	6.50144	6.65249	6.53138
	0.534051	-0.10557	Q16891	MICOS complex subunit MIC60 OS	IMMT	Color2 [DarkGray]	1	4		6.75756	6.51412	6.76022	6.62059	6.60733	6.7879	6.62936	6.52513	6.56072
	0.024146	-0.00291	P49588	Alanine--tRNA ligase, cytoplasmic OS	AARS1	Color2 [DarkGray]	1	4		6.60733	6.7211	6.6453	6.61176	6.78921	6.42626	6.61912	6.69627	6.64961
	0.251193	0.0416	P30622	CAP-Gly domain-containing linker protein 1 OS	CLIP1	Color2 [DarkGray]	1	4		6.57289	6.7046	6.67666	6.64386	6.62205	6.47411	6.63952	6.64241	6.79701
	0.349706	0.070274	P35658	Nuclear pore complex protein Nup214 OS	NUP214	Color2 [DarkGray]	1	4		6.64386	6.46434	6.6014	6.71562	6.80607	6.61176	6.72383	6.68089	6.5157
	0.026454	0.014319	P11388	DNA topoisomerase 2-alpha OS	TOP2A	Color2 [DarkGray]	1	4		6.27426	6.71973	6.59096	6.57289	6.71562	7.11582	6.38025	6.7866	6.46107
	0.387599	-0.03243	O60506	Heterogeneous nuclear ribonucleoprotein Q OS	SYNCRIP	Color2 [DarkGray]	1	4		6.59096	6.70321	6.64097	6.65821	6.64241	6.71836	6.60881	6.63807	6.59096
	0.231973	0.099066	Q5UIP0	Telomere-associated protein RIF1 OS	RIF1	Color2 [DarkGray]	1	4		6.87774	6.36457	6.49665	6.73064	6.56834	6.65392	6.81121	6.60437	6.62059
	0.276125	-0.03484	Q8WUM0	Nuclear pore complex protein Nup133 OS	NUP133	Color2 [DarkGray]	1	4		6.65105	6.5469	6.69766	6.64097	6.63227	6.81634	6.63807	6.55459	6.59842
	0.303962	-0.05746	Q14573	Inositol 1,4,5-trisphosphate receptor type 3 OS	ITPR3	Color2 [DarkGray]	1	4		6.80219	6.56529	6.64097	6.65964	6.56072	6.7115	6.67384	6.59694	6.56529
	0.505408	0.849466	P04264	Keratin, type II cytoskeletal 1 OS	KRT1	Color2 [DarkGray]	1	4		6.84172	5.76818	5.51412	5.17792	5.90207	7.35403	5.88509	7.99944	6.7879
	0.355591	0.036831	P11586	C-1-tetrahydrofolate synthase, cytoplasmic OS	MTHFD1	Color2 [DarkGray]	1	4		6.63517	6.67666	6.60881	6.65821	6.6851	6.48704	6.63517	6.75355	6.64241
	0.867384	-0.09196	P40939	Trifunctional enzyme subunit alpha, mitochondrial OS	HADHA	Color2 [DarkGray]	1	4		6.65392	6.64097	6.76553	6.56834	6.58796	6.77347	6.60585	6.63952	6.53916
	0.077283	0.034987	Q9H583	HEAT repeat-containing protein 1 OS	HEATR1	Color2 [DarkGray]	1	4		6.83289	6.34696	6.6279	6.74551	6.52199	6.74282	6.7761	6.61618	6.52042
	0.110351	0.025746	O75116	Rho-associated protein kinase 2 OS	ROCK2	Color2 [DarkGray]	1	4		6.63663	6.74685	6.58195	6.59395	6.54844	6.62352	6.71287	6.54844	6.78136
	0.697556	-0.09518	P06576	ATP synthase subunit beta, mitochondrial OS	ATP5F1B	Color2 [DarkGray]	1	4		6.67807	6.55765	6.76818	6.60585	6.71699	6.732	6.58346	6.58646	6.54844
	0.075773	0.014257	P15311	Ezrin OS	EZR	Color2 [DarkGray]	1	4		6.67101	6.70321	6.53138	6.69905	6.75622	6.45943	6.72928	6.60733	6.61176
	0.923736	-0.0516	Q15393	Splicing factor 3B subunit 3 OS	SF3B3	Color2 [DarkGray]	1	4		6.64818	6.66818	6.67242	6.66959	6.65964	6.64097	6.59096	6.66107	6.58195
	0.338198	-0.0265	Q7KZ85	Transcription elongation factor SPT6 OS	SUPT6H	Color2 [DarkGray]	1	4		6.62059	6.64961	6.71425	6.63517	6.64674	6.61912	6.6014	6.65249	6.65105
	0.271574	0.037844	Q02790	Peptidyl-prolyl cis-trans isomerase FKBP4 OS	FKBP4	Color2 [DarkGray]	1	4		6.55305	6.71699	6.62059	6.63081	6.69488	6.56224	6.62498	6.65535	6.72383
	0.266302	0.048618	O60841	Eukaryotic translation initiation factor 5B OS	EIF5B	Color2 [DarkGray]	1	4		6.59544	6.72792	6.54998	6.6851	6.53916	6.65964	6.67101	6.58796	6.76022
	0.293043	-0.05348	P60709	Actin, cytoplasmic 1 OS	ACTB	Color2 [DarkGray]	1	4		6.70874	6.58346	6.81506	6.55612	6.66391	6.49665	6.58646	6.6837	6.67666
	0.274349	-0.04707	P49321	Nuclear autoantigenic sperm protein OS	NASP	Color2 [DarkGray]	1	4		6.64241	6.64818	6.70321	6.74012	6.66534	6.52356	6.58195	6.52513	6.74551
	0.528569	0.041256	Q9NZJ4	Sacsin OS	SACS	Color2 [DarkGray]	1	4		6.67807	6.66818	6.59544	6.63081	6.59842	6.54998	6.70736	6.71425	6.64386
	0.309645	0.699551	P35908	Keratin, type II cytoskeletal 2 epidermal OS	KRT2	Color2 [DarkGray]	1	4		6.61176	5.82273	5.74147	5.42291	5.95884	6.76818	5.56072	8.47167	6.24222
	0.663628	0.088757	Q13200	26S proteasome non-ATPase regulatory subunit 2 OS	PSMD2	Color2 [DarkGray]	1	4		6.55612	6.71012	6.55152	6.63227	6.55765	6.6879	6.66959	6.65821	6.75622
	0.177476	-0.07378	P12814	Alpha-actinin-1 OS	ACTN1	Color2 [DarkGray]	1	4		6.58045	6.6837	6.848	6.34696	6.50303	6.83668	6.35579	6.76155	6.77347
	0.503396	0.045459	P49736	DNA replication licensing factor MCM2 OS	MCM2	Color2 [DarkGray]	1	4		6.64097	6.55612	6.6879	6.62498	6.70044	6.55459	6.66391	6.6907	6.66676
	0.493052	0.30629	O95613	Pericentrin OS	PCNT	Color2 [DarkGray]	1	4		6.96809	6.24603	6.23266	6.853	6.64097	6.21529	7.02791	6.66249	6.67525
	0.382385	0.057152	O43432	Eukaryotic translation initiation factor 4 gamma 3 OS	EIF4G3	Color2 [DarkGray]	1	4		6.70874	6.62644	6.50938	6.70874	6.71287	6.49345	6.7211	6.6453	6.64961
	0.235665	-0.03303	Q16531	DNA damage-binding protein 1 OS	DDB1	Color2 [DarkGray]	1	4		6.59991	6.74282	6.68229	6.59246	6.68229	6.55765	6.57743	6.70321	6.6453
	0.501255	0.039662	Q15021	Condensin complex subunit 1 OS	NCAPD2	Color2 [DarkGray]	1	4		6.61765	6.64386	6.61324	6.63081	6.60881	6.68229	6.70321	6.69209	6.59842
	0.037871	-0.00583	O00410	Importin-5 OS	IPO5	Color2 [DarkGray]	1	4		6.56377	6.6851	6.65821	6.70183	6.6893	6.59842	6.63372	6.69209	6.56377
	0.058555	0.004705	P49368	T-complex protein 1 subunit gamma OS	CCT3	Color2 [DarkGray]	1	4		6.61765	6.68089	6.65392	6.61029	6.68089	6.58195	6.64818	6.69488	6.62352
	0.35649	0.025328	P41252	Isoleucine--tRNA ligase, cytoplasmic OS	IARS1	Color2 [DarkGray]	1	4		6.69209	6.66391	6.60733	6.6014	6.70044	6.47411	6.69905	6.69209	6.64818
	0.201706	0.022965	Q99832	T-complex protein 1 subunit eta OS	CCT7	Color2 [DarkGray]	1	4		6.62352	6.72247	6.61912	6.61324	6.68089	6.48543	6.71012	6.70183	6.62205
	0.206436	0.019576	Q8IWJ2	GRIP and coiled-coil domain-containing protein 2 OS	GCC2	Color2 [DarkGray]	1	4		6.65535	6.58496	6.65678	6.67242	6.63952	6.62644	6.70736	6.61765	6.63081
	0.077976	-0.00487	Q8N3C0	Activating signal cointegrator 1 complex subunit 3 OS	ASCC3	Color2 [DarkGray]	1	4		6.67948	6.6453	6.63517	6.70874	6.62059	6.55459	6.67807	6.64961	6.61765
	0.097257	0.00869	P22102	Trifunctional purine biosynthetic protein adenosine-3 OS	GART	Color2 [DarkGray]	1	4		6.63081	6.69627	6.61912	6.63952	6.74551	6.47573	6.65249	6.69627	6.62352
	0.020154	-0.00381	P13797	Plastin-3 OS	PLS3	Color2 [DarkGray]	1	4		6.61029	6.77742	6.58346	6.5438	6.67242	6.63372	6.62059	6.67807	6.66107
	0.685584	-0.10076	Q07065	Cytoskeleton-associated protein 4 OS	CKAP4	Color2 [DarkGray]	1	4		6.76155	6.59544	6.71699	6.63372	6.54535	6.74819	6.66391	6.50938	6.59842
	1.19057	-0.08152	Q14697	Neutral alpha-glucosidase AB OS	GANAB	Color2 [DarkGray]	1	4		6.67525	6.65249	6.74416	6.57137	6.5267	6.77742	6.61618	6.57743	6.63372
	0.383371	0.054304	O95714	E3 ubiquitin-protein ligase HERC2 OS	HERC2	Color2 [DarkGray]	1	4		6.7046	6.56986	6.54226	6.71699	6.62498	6.64674	6.71425	6.60288	6.66249
	0.405026	0.055142	Q15233	Non-POU domain-containing octamer-binding protein OS	NONO	Color2 [DarkGray]	1	4		6.71287	6.56224	6.54998	6.58045	6.62059	6.76421	6.7046	6.66534	6.62059
	0.135436	0.009634	Q29RF7	Sister chromatid cohesion protein PDS5 homolog A OS	PDS5A	Color2 [DarkGray]	1	4		6.61176	6.67525	6.59096	6.61176	6.65964	6.732	6.64818	6.62498	6.63372
	0.283811	-0.04291	Q12789	General transcription factor 3C polypeptide 1 OS	GTF3C1	Color2 [DarkGray]	1	4		6.76686	6.59096	6.66249	6.6279	6.54535	6.69766	6.6907	6.57592	6.62498
	0.71549	0.029161	Q9ULT8	E3 ubiquitin-protein ligase HECTD1 OS	HECTD1	Color2 [DarkGray]	1	4		6.68089	6.62205	6.63807	6.66959	6.63372	6.5157	6.6879	6.66676	6.67384
	0.225012	0.048663	Q9BVA1	Tubulin beta-2B chain OS	TUBB2B	Color2 [DarkGray]	1	4		6.57137	6.69627	6.56682	6.79572	6.71562	6.42626	6.57894	6.80607	6.59544
	0.07638	-0.02439	P62258	14-3-3 protein epsilon OS	YWHAE	Color2 [DarkGray]	1	4		6.59395	6.59842	6.66249	6.66818	6.66391	6.78921	6.55919	6.42291	6.7996
	0.739682	-0.0695	P42285	Exosome RNA helicase MTR4 OS	MTREX	Color2 [DarkGray]	1	4		6.732	6.60288	6.72792	6.6014	6.63081	6.63517	6.60881	6.63372	6.61176
	1.0637	-0.13844	P07237	Protein disulfide-isomerase OS	P4HB	Color2 [DarkGray]	1	4		6.77083	6.63372	6.75889	6.59694	6.60585	6.66107	6.61471	6.63517	6.49825
	0.35228	0.123534	P05455	Lupus La protein OS	SSB	Color2 [DarkGray]	1	4		6.45451	6.80736	6.45615	6.69349	6.6279	6.61324	6.70183	6.5438	6.84298
	0.252371	0.023181	Q8NCM8	Cytoplasmic dynein 2 heavy chain 1 OS	DYNC2H1	Color2 [DarkGray]	1	4		6.63081	6.66107	6.59544	6.70183	6.63663	6.60881	6.71425	6.62644	6.61618
	0.064372	-0.01835	P02545	Prelamin-A/C OS	LMNA	Color2 [DarkGray]	1	4		6.76553	6.46434	6.75355	6.6279	6.59991	6.63372	6.65535	6.65392	6.61912
	0.199199	0.026677	Q9HAV4	Exportin-5 OS	XPO5	Color2 [DarkGray]	1	4		6.64241	6.71425	6.56072	6.61324	6.70183	6.55612	6.63952	6.71836	6.63952
	0.199706	0.065128	Q05682	Caldesmon OS	CALD1	Color2 [DarkGray]	1	4		6.45779	6.8009	6.5469	6.60288	6.67666	6.66959	6.52356	6.75221	6.7252
	0.275053	-0.01732	P23246	Splicing factor, proline- and glutamine-rich OS	SFPQ	Color2 [DarkGray]	1	4		6.6851	6.64386	6.62352	6.61471	6.66391	6.66107	6.66391	6.60288	6.63372
	0.169744	0.020932	P25205	DNA replication licensing factor MCM3 OS	MCM3	Color2 [DarkGray]	1	4		6.69905	6.54844	6.62936	6.67242	6.62059	6.67948	6.67525	6.64674	6.61765
	0.62162	-0.09481	Q13423	NAD(P) transhydrogenase, mitochondrial OS	NNT	Color2 [DarkGray]	1	4		6.74282	6.55152	6.73742	6.63372	6.58496	6.77479	6.62498	6.53138	6.59096
	0.551999	-0.04127	Q15029	116 kDa U5 small nuclear ribonucleoprotein component OS	EFTUD2	Color2 [DarkGray]	1	4		6.63952	6.70183	6.6879	6.6014	6.66676	6.58496	6.59395	6.6865	6.62498
	0.044829	0.005654	Q9Y2A7	Nck-associated protein 1 OS	NCKAP1	Color2 [DarkGray]	1	4		6.71836	6.61471	6.65535	6.65535	6.62205	6.51254	6.72792	6.65249	6.62498
	0.028958	-0.00343	Q13885	Tubulin beta-2A chain OS	TUBB2A	Color2 [DarkGray]	1	4		6.61912	6.68089	6.74685	6.58496	6.76686	6.31107	6.66818	6.70874	6.65964
	0.906856	-0.09494	P16615	Sarcoplasmic/endoplasmic reticulum calcium ATPase 2 OS	ATP2A2	Color2 [DarkGray]	1	4		6.73877	6.61029	6.74953	6.55612	6.58195	6.72792	6.64386	6.58646	6.58346
	0.155843	0.065819	P05783	Keratin, type I cytoskeletal 18 OS	KRT18	Color2 [DarkGray]	1	4		6.80864	6.44128	6.52513	6.73336	6.69766	6.55459	6.85798	6.6453	6.46924
	0.272944	0.018115	P55884	Eukaryotic translation initiation factor 3 subunit B OS	EIF3B	Color2 [DarkGray]	1	4		6.63952	6.65392	6.65105	6.63807	6.69209	6.51412	6.66391	6.71287	6.62205
	0.062084	-0.00586	O60264	SWI/SNF-related matrix-associated actin-dependent regulator of chromatin subfamily A member 5 OS	SMARCA5	Color2 [DarkGray]	1	4		6.66676	6.64097	6.58946	6.59246	6.62352	6.79051	6.61324	6.67242	6.59395
	0.082462	-0.0062	Q9Y230	RuvB-like 2 OS	RUVBL2	Color2 [DarkGray]	1	4		6.66249	6.70736	6.64961	6.60437	6.6453	6.51728	6.65535	6.63952	6.70598
	0.032115	-0.00449	P50991	T-complex protein 1 subunit delta OS	CCT4	Color2 [DarkGray]	1	4		6.63372	6.6279	6.70598	6.63807	6.76951	6.44128	6.6279	6.72928	6.59694
	0.612979	-0.05396	Q00839	Heterogeneous nuclear ribonucleoprotein U OS	HNRNPU	Color2 [DarkGray]	1	4		6.66676	6.6279	6.6851	6.61471	6.51412	6.84298	6.62205	6.53761	6.65821
	0.518321	0.077901	Q14966	Zinc finger protein 638 OS	ZNF638	Color2 [DarkGray]	1	4		6.69488	6.47411	6.57137	6.7115	6.60585	6.74551	6.67525	6.62498	6.67384
	0.188744	0.010343	P68371	Tubulin beta-4B chain OS	TUBB4B	Color2 [DarkGray]	1	4		6.63081	6.66391	6.66534	6.63372	6.79831	6.37851	6.66249	6.69488	6.63372
	0.139817	-0.02478	O95602	DNA-directed RNA polymerase I subunit RPA1 OS	POLR1A	Color2 [DarkGray]	1	4		6.60733	6.56682	6.76818	6.60881	6.58346	6.7761	6.59842	6.6014	6.66818
	0.072808	-0.01079	P55265	Double-stranded RNA-specific adenosine deaminase OS	ADAR	Color2 [DarkGray]	1	4		6.70044	6.56072	6.70321	6.61765	6.61176	6.66249	6.68229	6.60585	6.64386
	0.218755	-0.02039	P33991	DNA replication licensing factor MCM4 OS	MCM4	Color2 [DarkGray]	1	4		6.65678	6.68089	6.65535	6.63081	6.59246	6.64097	6.70044	6.57894	6.65249
	0.357046	0.017645	P53621	Coatomer subunit alpha OS	COPA	Color2 [DarkGray]	1	4		6.65821	6.6865	6.62644	6.6279	6.62936	6.53916	6.65964	6.69627	6.66818
	0.122453	0.012279	O60282	Kinesin heavy chain isoform 5C OS	KIF5C	Color2 [DarkGray]	1	4		6.66534	6.67242	6.62059	6.67101	6.63807	6.52042	6.72383	6.61029	6.66107
	0.403889	-0.04726	Q99460	26S proteasome non-ATPase regulatory subunit 1 OS	PSMD1	Color2 [DarkGray]	1	4		6.61176	6.72928	6.69349	6.65249	6.6879	6.51412	6.63372	6.6907	6.56834
	0.682653	-0.06656	O75976	Carboxypeptidase D OS	CPD	Color2 [DarkGray]	1	4		6.64961	6.61912	6.75221	6.61912	6.60585	6.71699	6.57137	6.63372	6.61618
	0.390026	0.14633	Q02952	A-kinase anchor protein 12 OS	AKAP12	Color2 [DarkGray]	1	4		6.45121	6.72792	6.51254	6.70736	6.56834	6.6279	6.6453	6.51728	6.96809
	0.416643	0.052235	Q13435	Splicing factor 3B subunit 2 OS	SF3B2	Color2 [DarkGray]	1	4		6.58646	6.46761	6.62936	6.732	6.79831	6.71425	6.62498	6.6453	6.56986
	0.185392	-0.05051	Q6KC79	Nipped-B-like protein OS	NIPBL	Color2 [DarkGray]	1	4		6.78136	6.45615	6.75221	6.61471	6.62644	6.70044	6.62059	6.61176	6.60585
	0.596783	-0.09008	P25705	ATP synthase subunit alpha, mitochondrial OS	ATP5F1A	Color2 [DarkGray]	1	4		6.76288	6.55919	6.7211	6.61324	6.67101	6.67948	6.64386	6.56682	6.56224
	0.414369	-0.03865	P35221	Catenin alpha-1 OS	CTNNA1	Color2 [DarkGray]	1	4		6.57289	6.59096	6.69627	6.63081	6.63952	6.88996	6.56224	6.58796	6.59395
	0.045096	-0.00567	Q9H0D6	5'-3' exoribonuclease 2 OS	XRN2	Color2 [DarkGray]	1	4		6.67101	6.56224	6.64241	6.6879	6.66391	6.70183	6.66676	6.62205	6.56986
	0.306604	-0.03604	Q9Y4I1	Unconventional myosin-Va OS	MYO5A	Color2 [DarkGray]	1	4		6.70183	6.61618	6.71012	6.65821	6.58646	6.59395	6.70874	6.58045	6.63081
	0.145327	0.014837	Q08J23	RNA cytosine C(5)-methyltransferase NSUN2 OS	NSUN2	Color2 [DarkGray]	1	4		6.59096	6.67807	6.66534	6.68229	6.71425	6.46924	6.64818	6.71012	6.62059
	0.102996	0.017329	P51532	Transcription activator BRG1 OS	SMARCA4	Color2 [DarkGray]	1	4		6.74282	6.5438	6.67101	6.61618	6.55765	6.63807	6.70321	6.65249	6.65392
	0.563315	0.03607	P07437	Tubulin beta chain OS	TUBB	Color2 [DarkGray]	1	4		6.59842	6.61471	6.66676	6.6279	6.80736	6.46924	6.62498	6.67242	6.6907
	0.552666	0.029683	O60610	Protein diaphanous homolog 1 OS	DIAPH1	Color2 [DarkGray]	1	4		6.63081	6.66818	6.58796	6.65105	6.67384	6.60437	6.66818	6.64961	6.65821
	0.210832	-0.01847	Q92621	Nuclear pore complex protein Nup205 OS	NUP205	Color2 [DarkGray]	1	4		6.6879	6.59544	6.66959	6.59544	6.6014	6.74012	6.6453	6.65678	6.59544
	0.423665	0.053208	Q86VI3	Ras GTPase-activating-like protein IQGAP3 OS	IQGAP3	Color2 [DarkGray]	1	4		6.70044	6.63952	6.56682	6.65535	6.62205	6.53138	6.76288	6.64674	6.65678
	0.224541	0.023196	Q6PGP7	Tetratricopeptide repeat protein 37 OS	TTC37	Color2 [DarkGray]	1	4		6.64674	6.66107	6.60585	6.66676	6.64097	6.58496	6.67666	6.71562	6.59096
	0.023731	-0.00222	P55786	Puromycin-sensitive aminopeptidase OS	NPEPPS	Color2 [DarkGray]	1	4		6.67384	6.69349	6.61176	6.65105	6.6907	6.49185	6.64674	6.69488	6.63081
	0.127796	0.018594	Q709C8	Vacuolar protein sorting-associated protein 13C OS	VPS13C	Color2 [DarkGray]	1	4		6.72792	6.60881	6.59694	6.65964	6.71012	6.48864	6.72656	6.64818	6.61471
	0.890105	-0.10241	P30101	Protein disulfide-isomerase A3 OS	PDIA3	Color2 [DarkGray]	1	4		6.71836	6.62205	6.78136	6.56834	6.60288	6.67101	6.59991	6.65392	6.56072
	0.485839	-0.03247	Q14669	E3 ubiquitin-protein ligase TRIP12 OS	TRIP12	Color2 [DarkGray]	1	4		6.64097	6.63517	6.72383	6.60585	6.64097	6.64241	6.63517	6.64241	6.62498
	0.022541	0.003819	Q99666	RANBP2-like and GRIP domain-containing protein 5/6 OS	RGPD5	Color2 [DarkGray]	1	4		6.58646	6.54844	6.72656	6.59544	6.69209	6.76022	6.63372	6.59246	6.64674
	0.029611	-0.0045	Q01813	ATP-dependent 6-phosphofructokinase, platelet type OS	PFKP	Color2 [DarkGray]	1	4		6.61912	6.6893	6.7115	6.60288	6.76818	6.35755	6.58346	6.71973	6.70321
	0.12601	-0.01061	O95239	Chromosome-associated kinesin KIF4A OS	KIF4A	Color2 [DarkGray]	1	4		6.61765	6.6453	6.71012	6.67242	6.65249	6.54998	6.67242	6.62352	6.6453
	0.023386	-0.0135	P35241	Radixin OS	RDX	Color2 [DarkGray]	1	4		6.79442	6.6837	6.45121	6.82273	6.75489	6.25927	6.90689	6.33807	6.64386
	0.989643	0.326723	O14578	Citron Rho-interacting kinase OS	CIT	Color2 [DarkGray]	1	4		6.75221	6.3147	6.32912	6.72247	6.6851	6.50303	6.89966	6.70044	6.7761
	0.385788	0.051356	Q92945	Far upstream element-binding protein 2 OS	KHSRP	Color2 [DarkGray]	1	4		6.6837	6.52982	6.58045	6.72792	6.75355	6.55305	6.67807	6.6865	6.58346
	0.374962	-0.08614	Q14571	Inositol 1,4,5-trisphosphate receptor type 2 OS	ITPR2	Color2 [DarkGray]	1	4		6.79442	6.52513	6.72383	6.6014	6.53294	6.79701	6.69905	6.55765	6.52826
	0.073684	0.006124	P26640	Valine--tRNA ligase OS	VARS1	Color2 [DarkGray]	1	4		6.6279	6.70183	6.61765	6.66249	6.72383	6.48059	6.63663	6.67807	6.65105
	0.605026	0.118964	Q5VTR2	E3 ubiquitin-protein ligase BRE1A OS	RNF20	Color2 [DarkGray]	1	4		6.71973	6.61471	6.42459	6.68229	6.69488	6.51412	6.74012	6.6879	6.6879
	0.09699	0.007579	P60842	Eukaryotic initiation factor 4A-I OS	EIF4A1	Color2 [DarkGray]	1	4		6.61765	6.69766	6.62205	6.6014	6.74819	6.53605	6.67242	6.63663	6.65105
	0.04786	0.005716	Q93009	Ubiquitin carboxyl-terminal hydrolase 7 OS	USP7	Color2 [DarkGray]	1	4		6.69905	6.68229	6.5744	6.66676	6.52982	6.65964	6.67384	6.63372	6.66534
	0.104213	-0.0116	Q7Z460	CLIP-associating protein 1 OS	CLASP1	Color2 [DarkGray]	1	4		6.64674	6.70183	6.58496	6.7211	6.64241	6.59246	6.67525	6.61912	6.60437
	0.795104	1.02126	P35527	Keratin, type I cytoskeletal 9 OS	KRT9	Color2 [DarkGray]	1	4		6.66959	5.57894	5.52982	5.02237	5.70321	7.73403	6.06609	7.62936	7.1467
	0.109923	0.006887	O00267	Transcription elongation factor SPT5 OS	SUPT5H	Color2 [DarkGray]	1	4		6.62059	6.68229	6.6279	6.67807	6.66391	6.56986	6.63081	6.64961	6.67101
	0.247543	0.031007	O14715	RANBP2-like and GRIP domain-containing protein 8 OS	RGPD8	Color2 [DarkGray]	1	4		6.41029	6.25239	6.36467	6.39405	6.32609	6.01246	6.35797	6.35695	6.40545
	1.23002	0.05983	P50851	Lipopolysaccharide-responsive and beige-like anchor protein OS	LRBA	Color2 [DarkGray]	1	4		6.59842	6.64961	6.65249	6.64818	6.62936	6.52826	6.72247	6.67666	6.68089
	0.015339	-0.00513	Q7KZF4	Staphylococcal nuclease domain-containing protein 1 OS	SND1	Color2 [DarkGray]	1	4		6.41616	6.7115	6.71973	6.63807	6.80219	6.63952	6.51885	6.68089	6.63227
	0.943167	-0.05575	Q8N1F7	Nuclear pore complex protein Nup93 OS	NUP93	Color2 [DarkGray]	1	4		6.70321	6.64961	6.67948	6.63663	6.61324	6.6453	6.6453	6.64386	6.57592
	0.071262	-0.00794	P50570	Dynamin-2 OS	DNM2	Color2 [DarkGray]	1	4		6.6453	6.62352	6.70183	6.67666	6.7115	6.47411	6.67948	6.68089	6.58646
	0.572423	0.054614	O43143	Pre-mRNA-splicing factor ATP-dependent RNA helicase DHX15 OS	DHX15	Color2 [DarkGray]	1	4		6.64241	6.56377	6.61912	6.64674	6.67101	6.65535	6.6837	6.59395	6.7115
	0.459273	-0.04851	P49790	Nuclear pore complex protein Nup153 OS	NUP153	Color2 [DarkGray]	1	4		6.7115	6.59694	6.71973	6.66818	6.63372	6.57592	6.67101	6.59544	6.61618
	0.706834	-0.0393	Q9Y2J2	Band 4.1-like protein 3 OS	EPB41L3	Color2 [DarkGray]	1	4		6.69488	6.63952	6.67807	6.65105	6.59395	6.63952	6.59991	6.6279	6.66676
	0.092864	0.013326	P33993	DNA replication licensing factor MCM7 OS	MCM7	Color2 [DarkGray]	1	4		6.71562	6.57592	6.65964	6.64961	6.63807	6.55765	6.69209	6.69766	6.6014
	0.247258	0.021421	P43243	Matrin-3 OS	MATR3	Color2 [DarkGray]	1	4		6.66249	6.55765	6.62498	6.62352	6.56682	6.83162	6.60585	6.65105	6.65249
	0.35026	-0.01916	Q92598	Heat shock protein 105 kDa OS	HSPH1	Color2 [DarkGray]	1	4		6.65964	6.71562	6.6453	6.61618	6.60733	6.58646	6.65535	6.66676	6.64097
	0.120747	0.011557	Q92841	Probable ATP-dependent RNA helicase DDX17 OS	DDX17	Color2 [DarkGray]	1	4		6.67525	6.59991	6.60881	6.63952	6.57289	6.76951	6.61324	6.6907	6.61471
	0.088104	0.011524	O60271	C-Jun-amino-terminal kinase-interacting protein 4 OS	SPAG9	Color2 [DarkGray]	1	4		6.58946	6.73471	6.63517	6.63952	6.67807	6.51254	6.67666	6.6879	6.62936
	0.315043	-0.03574	P17844	Probable ATP-dependent RNA helicase DDX5 OS	DDX5	Color2 [DarkGray]	1	4		6.70598	6.56834	6.6837	6.57289	6.6865	6.71699	6.63372	6.63663	6.58045
	0.291299	-0.05441	P27824	Calnexin OS	CANX	Color2 [DarkGray]	1	4		6.69627	6.63081	6.6279	6.53916	6.35579	7.04549	6.56224	6.49345	6.73606
	1.24529	-0.11575	Q12931	Heat shock protein 75 kDa, mitochondrial OS	TRAP1	Color2 [DarkGray]	1	4		6.74282	6.64818	6.6907	6.58796	6.61324	6.76155	6.59544	6.62644	6.51254
	0.366829	-0.0467	O43795	Unconventional myosin-Ib OS	MYO1B	Color2 [DarkGray]	1	4		6.75489	6.59246	6.67807	6.58346	6.59096	6.69766	6.66534	6.63952	6.58045
	1.38132	0.17003	Q71U36	Tubulin alpha-1A chain OS	TUBA1A	Color2 [DarkGray]	1	4		6.54998	6.56377	6.55305	6.69209	6.33271	6.85549	6.70321	6.63952	6.83415
	0.408069	-0.03677	P06744	Glucose-6-phosphate isomerase OS	GPI	Color2 [DarkGray]	1	4		6.62059	6.72247	6.69627	6.64097	6.78136	6.36807	6.63807	6.6851	6.60585
	0.139085	-0.01952	Q86VP6	Cullin-associated NEDD8-dissociated protein 1 OS	CAND1	Color2 [DarkGray]	1	4		6.64818	6.73606	6.64241	6.63663	6.68229	6.46434	6.65821	6.72792	6.58195
	0.520937	0.055319	Q9H2G2	STE20-like serine/threonine-protein kinase OS	SLK	Color2 [DarkGray]	1	4		6.59395	6.73471	6.59694	6.69766	6.6453	6.40769	6.69488	6.70598	6.6907
	0.006418	-0.00139	Q92900	Regulator of nonsense transcripts 1 OS	UPF1	Color2 [DarkGray]	1	4		6.53138	6.77347	6.62352	6.6453	6.74953	6.5267	6.62498	6.65392	6.6453
	0.509303	-0.03485	Q13263	Transcription intermediary factor 1-beta OS	TRIM28	Color2 [DarkGray]	1	4		6.64241	6.6907	6.61471	6.69905	6.7211	6.57743	6.6014	6.65392	6.58796
	0.106679	0.014659	Q8IUD2	ELKS/Rab6-interacting/CAST family member 1 OS	ERC1	Color2 [DarkGray]	1	4		6.60437	6.66249	6.62205	6.70044	6.59246	6.67384	6.69627	6.55152	6.6851
	0.331861	0.016893	P63010	AP-2 complex subunit beta OS	AP2B1	Color2 [DarkGray]	1	4		6.65821	6.61765	6.61176	6.63952	6.59395	6.72792	6.67525	6.63807	6.62498
	0.199794	0.01218	Q9H3U1	Protein unc-45 homolog A OS	UNC45A	Color2 [DarkGray]	1	4		6.6879	6.61324	6.64961	6.65105	6.70044	6.49345	6.67242	6.67101	6.64386
	0.047223	-0.03012	Q9NR30	Nucleolar RNA helicase 2 OS	DDX21	Color2 [DarkGray]	1	4		6.47249	6.65249	7.01011	6.3505	6.49345	6.62644	6.41278	6.69766	6.93428
	0.71249	-0.1277	P51659	Peroxisomal multifunctional enzyme type 2 OS	HSD17B4	Color2 [DarkGray]	1	4		6.74551	6.55919	6.82146	6.58195	6.64674	6.67242	6.61324	6.53138	6.59842
	0.275238	-0.04292	Q5JRA6	Transport and Golgi organization protein 1 homolog OS	MIA3	Color2 [DarkGray]	1	4		6.76022	6.56529	6.67666	6.71836	6.59991	6.58646	6.65964	6.57137	6.64241
	0.834551	0.05225	P47897	Glutamine--tRNA ligase OS	QARS1	Color2 [DarkGray]	1	4		6.64961	6.61765	6.63952	6.64097	6.60437	6.57289	6.73064	6.63663	6.69627
	0.040011	0.00513	Q6P2E9	Enhancer of mRNA-decapping protein 4 OS	EDC4	Color2 [DarkGray]	1	4		6.67666	6.5469	6.67666	6.66959	6.6837	6.61765	6.6453	6.64241	6.6279
	0.063533	-0.00865	P31150	Rab GDP dissociation inhibitor alpha OS	GDI1	Color2 [DarkGray]	1	4		6.58946	6.71425	6.6837	6.6907	6.60733	6.53761	6.62498	6.62498	6.7115
	0.430799	0.033468	P21359	Neurofibromin OS	NF1	Color2 [DarkGray]	1	4		6.62059	6.6865	6.58796	6.63517	6.57894	6.6837	6.69766	6.64961	6.64818
	0.207981	-0.09569	Q9Y5B9	FACT complex subunit SPT16 OS	SUPT16H	Color2 [DarkGray]	1	4		6.41109	6.96694	6.66676	6.5267	6.71562	6.67101	6.4446	6.60437	6.70874
	0.056545	-0.01631	P39880	Homeobox protein cut-like 1 OS	CUX1	Color2 [DarkGray]	1	4		6.63663	6.55765	6.67807	6.71973	6.51728	6.824	6.65535	6.42794	6.74012
	0.317099	0.016661	P62195	26S proteasome regulatory subunit 8 OS	PSMC5	Color2 [DarkGray]	1	4		6.59246	6.65964	6.62498	6.6453	6.67242	6.66959	6.62498	6.65678	6.6453
	0.082569	0.023599	Q6WCQ1	Myosin phosphatase Rho-interacting protein OS	MPRIP	Color2 [DarkGray]	1	4		6.79181	6.53916	6.61176	6.62644	6.47249	6.7046	6.76288	6.53916	6.7115
	0.071487	0.093345	P19338	Nucleolin OS	NCL	Color2 [DarkGray]	1	4		6.18587	6.77479	5.99322	6.99548	7.59917	5.86047	7.07788	5.71973	6.4363
	0.131116	0.012748	Q8TAQ2	SWI/SNF complex subunit SMARCC2 OS	SMARCC2	Color2 [DarkGray]	1	4		6.61912	6.56834	6.65821	6.70736	6.64674	6.70736	6.65249	6.57894	6.65249
	0.665244	-0.02989	Q86XP3	ATP-dependent RNA helicase DDX42 OS	DDX42	Color2 [DarkGray]	1	4		6.63663	6.63663	6.6837	6.6453	6.65821	6.66534	6.59694	6.63081	6.63952
	0.086117	-0.01094	O00203	AP-3 complex subunit beta-1 OS	AP3B1	Color2 [DarkGray]	1	4		6.70044	6.65678	6.64097	6.64386	6.6851	6.48704	6.67384	6.71562	6.57592
	0.14498	-0.01591	P78344	Eukaryotic translation initiation factor 4 gamma 2 OS	EIF4G2	Color2 [DarkGray]	1	4		6.59246	6.66818	6.65535	6.65964	6.67807	6.66959	6.64241	6.66818	6.55765
	0.078768	-0.00979	Q7L2E3	ATP-dependent RNA helicase DHX30 OS	DHX30	Color2 [DarkGray]	1	4		6.68229	6.57894	6.7046	6.62205	6.61176	6.65392	6.6865	6.62644	6.62352
	0.017093	0.001735	Q7L576	Cytoplasmic FMR1-interacting protein 1 OS	CYFIP1	Color2 [DarkGray]	1	4		6.68229	6.6837	6.61912	6.66959	6.63372	6.50621	6.71562	6.63517	6.63952
	0.400583	-0.12884	Q9NZM1	Myoferlin OS	MYOF	Color2 [DarkGray]	1	4		6.49665	6.92837	6.78136	6.36457	6.61912	6.70736	6.50779	6.66676	6.6453
	1.77217	-0.14416	P69849	Nodal modulator 3 OS	NOMO3	Color2 [DarkGray]	1	4		6.70736	6.64674	6.76951	6.58946	6.54998	6.81378	6.58045	6.56072	6.54998
	0.152885	0.012458	P06737	Glycogen phosphorylase, liver form OS	PYGL	Color2 [DarkGray]	1	4		6.61471	6.69905	6.61324	6.6893	6.73742	6.46107	6.67101	6.65964	6.63372
	0.45272	0.094323	Q15643	Thyroid receptor-interacting protein 11 OS	TRIP11	Color2 [DarkGray]	1	4		6.72792	6.54535	6.49025	6.66534	6.61471	6.68229	6.77083	6.58496	6.6907
	0.284401	0.014113	P52701	DNA mismatch repair protein Msh6 OS	MSH6	Color2 [DarkGray]	1	4		6.66249	6.64961	6.63517	6.69488	6.65964	6.49345	6.68089	6.68229	6.62644
	0.179866	0.01534	Q9NVI1	Fanconi anemia group I protein OS	FANCI	Color2 [DarkGray]	1	4		6.64674	6.62936	6.61324	6.66107	6.58346	6.7211	6.6879	6.66249	6.58496
	0.40212	-0.0445	O95757	Heat shock 70 kDa protein 4L OS	HSPA4L	Color2 [DarkGray]	1	4		6.64961	6.7252	6.67807	6.64961	6.74147	6.40259	6.55919	6.69627	6.66391
	1.68716	-0.0432	P46459	Vesicle-fusing ATPase OS	NSF	Color2 [DarkGray]	1	4		6.65964	6.63081	6.66107	6.59991	6.59246	6.81378	6.61029	6.59544	6.61618
	0.155908	0.017229	P00558	Phosphoglycerate kinase 1 OS	PGK1	Color2 [DarkGray]	1	4		6.58195	6.71973	6.64097	6.63081	6.73742	6.47573	6.65392	6.6865	6.65392
	0.003009	-0.00067	P35606	Coatomer subunit beta' OS	COPB2	Color2 [DarkGray]	1	4		6.53605	6.7866	6.65535	6.61324	6.65249	6.55919	6.65535	6.65105	6.66959
	0.451424	-0.05579	P78347	General transcription factor II-I OS	GTF2I	Color2 [DarkGray]	1	4		6.71973	6.56072	6.69627	6.6879	6.57743	6.73064	6.61471	6.62936	6.56529
	0.048284	0.003501	P26358	DNA (cytosine-5)-methyltransferase 1 OS	DNMT1	Color2 [DarkGray]	1	4		6.63952	6.59842	6.66676	6.67384	6.65821	6.63952	6.65678	6.60881	6.64961
	0.153732	0.055225	P08727	Keratin, type I cytoskeletal 19 OS	KRT19	Color2 [DarkGray]	1	4		6.82655	6.47411	6.50303	6.73606	6.66676	6.57592	6.7879	6.64386	6.53761
	0.183656	-0.02202	P30876	DNA-directed RNA polymerase II subunit RPB2 OS	POLR2B	Color2 [DarkGray]	1	4		6.73064	6.60733	6.67666	6.59842	6.66391	6.56224	6.70321	6.63952	6.60585
	0.045406	-0.00977	Q07157	Tight junction protein ZO-1 OS	TJP1	Color2 [DarkGray]	1	4		6.72792	6.51885	6.74551	6.64241	6.47735	6.69627	6.66107	6.63372	6.66818
	0.014384	0.003449	Q9NYF8	Bcl-2-associated transcription factor 1 OS	BCLAF1	Color2 [DarkGray]	1	4		6.61765	6.45943	6.72656	6.69627	6.65105	6.80349	6.57289	6.61029	6.63081
	0.751652	-0.06806	P54652	Heat shock-related 70 kDa protein 2 OS	HSPA2	Color2 [DarkGray]	1	4		6.6879	6.6893	6.6837	6.77873	6.69488	6.36457	6.6851	6.62936	6.54226
	0.435855	-0.03371	P31939	Bifunctional purine biosynthesis protein ATIC OS	ATIC	Color2 [DarkGray]	1	4		6.60733	6.69349	6.7115	6.64386	6.6851	6.53605	6.62205	6.63952	6.64961
	0.067319	-0.00573	P43246	DNA mismatch repair protein Msh2 OS	MSH2	Color2 [DarkGray]	1	4		6.60437	6.6893	6.6865	6.63807	6.72383	6.47573	6.65392	6.67242	6.63663
	0.308757	-0.02116	Q9UIG0	Tyrosine-protein kinase BAZ1B OS	BAZ1B	Color2 [DarkGray]	1	4		6.65678	6.57289	6.64674	6.6865	6.54535	6.84925	6.62205	6.59246	6.59842
	0.061825	-0.06393	Q15155	Nodal modulator 1 OS	NOMO1	Color2 [DarkGray]	1	4		6.63081	6.98413	6.19574	6.6453	6.31107	7.04876	6.62498	6.02237	6.97154
	0.170679	0.042294	Q15058	Kinesin-like protein KIF14 OS	KIF14	Color2 [DarkGray]	1	4		6.74953	6.49345	6.62205	6.65821	6.6837	6.57289	6.77215	6.64386	6.57592
	0.584039	0.0817	Q86V48	Leucine zipper protein 1 OS	LUZP1	Color2 [DarkGray]	1	4		6.74012	6.57894	6.56072	6.52982	6.69209	6.5469	6.75889	6.67948	6.6865
	0.252217	0.030574	P54577	Tyrosine--tRNA ligase, cytoplasmic OS	YARS1	Color2 [DarkGray]	1	4		6.60437	6.72928	6.61029	6.66534	6.64818	6.48704	6.65964	6.72928	6.64674
	0.341	-0.04334	P26639	Threonine--tRNA ligase 1, cytoplasmic OS	TARS1	Color2 [DarkGray]	1	4		6.64818	6.75221	6.63372	6.63952	6.71973	6.47735	6.59842	6.70874	6.59694
	0.011221	-0.0024	Q99615	DnaJ homolog subfamily C member 7 OS	DNAJC7	Color2 [DarkGray]	1	4		6.60585	6.77347	6.58796	6.67666	6.65249	6.52199	6.62644	6.60437	6.72928
	0.611661	-0.0929	P54886	Delta-1-pyrroline-5-carboxylate synthase OS	ALDH18A1	Color2 [DarkGray]	1	4		6.732	6.55919	6.75889	6.60733	6.55765	6.78529	6.63081	6.53916	6.6014
	0.180005	-0.01758	O00571	ATP-dependent RNA helicase DDX3X OS	DDX3X	Color2 [DarkGray]	1	4		6.6865	6.69905	6.59246	6.64097	6.68229	6.56224	6.65678	6.65821	6.61029
	1.52411	0.245654	P18583	Protein SON OS	SON	Color2 [DarkGray]	1	4		6.57289	6.35931	6.35579	6.78398	6.69488	6.91049	6.70736	6.67807	6.63952
	0.133199	0.010344	Q8WUM4	Programmed cell death 6-interacting protein OS	PDCD6IP	Color2 [DarkGray]	1	4		6.6893	6.64818	6.6279	6.66249	6.77215	6.36457	6.66676	6.70321	6.62644
	0.345737	0.05006	Q92499	ATP-dependent RNA helicase DDX1 OS	DDX1	Color2 [DarkGray]	1	4		6.68089	6.60437	6.52042	6.64097	6.67384	6.70874	6.72383	6.63807	6.59395
	1.24314	-0.07983	P19367	Hexokinase-1 OS	HK1	Color2 [DarkGray]	1	4		6.72928	6.6879	6.6279	6.59246	6.6014	6.73742	6.60437	6.61176	6.58946
	0.026273	-0.00232	Q7Z478	ATP-dependent RNA helicase DHX29 OS	DHX29	Color2 [DarkGray]	1	4		6.63227	6.62498	6.69488	6.6453	6.71425	6.52826	6.61471	6.68229	6.64818
	1.50104	0.047384	Q7LBC6	Lysine-specific demethylase 3B OS	KDM3B	Color2 [DarkGray]	1	4		6.59991	6.6453	6.60437	6.64961	6.71973	6.57894	6.66249	6.66107	6.66818
	0.032956	0.010082	Q86U86	Protein polybromo-1 OS	PBRM1	Color2 [DarkGray]	1	4		6.73064	6.44294	6.732	6.66676	6.6279	6.63663	6.70321	6.5744	6.65821
	1.05255	0.048266	Q9BQE3	Tubulin alpha-1C chain OS	TUBA1C	Color2 [DarkGray]	1	4		6.58646	6.65392	6.62059	6.66391	6.66534	6.59395	6.65105	6.67242	6.68229
	0.434818	0.078985	P51610	Host cell factor 1 OS	HCFC1	Color2 [DarkGray]	1	4		6.73471	6.49345	6.58646	6.66959	6.6453	6.59694	6.7252	6.61765	6.70874
	0.091177	-0.00605	Q15459	Splicing factor 3A subunit 1 OS	SF3A1	Color2 [DarkGray]	1	4		6.57894	6.61912	6.62205	6.72383	6.64241	6.79181	6.63663	6.57137	6.59395
	0.230926	-0.02585	O75694	Nuclear pore complex protein Nup155 OS	NUP155	Color2 [DarkGray]	1	4		6.7115	6.57894	6.65821	6.65392	6.57592	6.73606	6.64961	6.63952	6.58195
	0.016326	0.003326	Q92614	Unconventional myosin-XVIIIa OS	MYO18A	Color2 [DarkGray]	1	4		6.76288	6.61471	6.54998	6.6865	6.46924	6.74953	6.67948	6.65964	6.59842
	0.110992	0.018487	O00231	26S proteasome non-ATPase regulatory subunit 11 OS	PSMD11	Color2 [DarkGray]	1	4		6.57894	6.6865	6.64674	6.62059	6.75221	6.52513	6.61912	6.75756	6.59096
	0.790716	-0.06819	P49411	Elongation factor Tu, mitochondrial OS	TUFM	Color2 [DarkGray]	1	4		6.71699	6.60585	6.70598	6.59395	6.59842	6.74012	6.64386	6.59694	6.58346
	0.257434	0.015202	O43290	U4/U6.U5 tri-snRNP-associated protein 1 OS	SART1	Color2 [DarkGray]	1	4		6.56986	6.60881	6.58646	6.78529	6.62936	6.78529	6.59096	6.57592	6.64386
	1.53089	-0.12723	Q9BSJ8	Extended synaptotagmin-1 OS	ESYT1	Color2 [DarkGray]	1	4		6.68089	6.65105	6.76155	6.64097	6.55305	6.77347	6.58045	6.59842	6.53294
	0.499194	0.047689	P42858	Huntingtin OS	HTT	Color2 [DarkGray]	1	4		6.6279	6.64961	6.58946	6.72383	6.67242	6.50938	6.74012	6.65964	6.61029
	0.206424	-0.01184	O94832	Unconventional myosin-Id OS	MYO1D	Color2 [DarkGray]	1	4		6.66249	6.60881	6.67242	6.54844	6.55919	6.81762	6.65392	6.61912	6.63517
	0.374778	-0.05232	Q08379	Golgin subfamily A member 2 OS	GOLGA2	Color2 [DarkGray]	1	4		6.72656	6.58946	6.74282	6.55612	6.62936	6.63372	6.68089	6.64961	6.57137
	0.891168	0.092979	O75534	Cold shock domain-containing protein E1 OS	CSDE1	Color2 [DarkGray]	1	4		6.65964	6.64961	6.52199	6.61029	6.6837	6.5469	6.66391	6.72928	6.71699
	0.11488	0.012921	P40227	T-complex protein 1 subunit zeta OS	CCT6A	Color2 [DarkGray]	1	4		6.59842	6.71425	6.62936	6.57137	6.73606	6.55459	6.64386	6.70321	6.63372
	0.274209	0.042155	P50395	Rab GDP dissociation inhibitor beta OS	GDI2	Color2 [DarkGray]	1	4		6.55919	6.73877	6.55152	6.62059	6.61029	6.7252	6.65821	6.67242	6.6453
	0.176226	0.018205	Q99613	Eukaryotic translation initiation factor 3 subunit C OS	EIF3C	Color2 [DarkGray]	1	4		6.60437	6.67384	6.67242	6.63663	6.72928	6.45615	6.63663	6.732	6.63663
	0.422564	0.051778	Q13464	Rho-associated protein kinase 1 OS	ROCK1	Color2 [DarkGray]	1	4		6.6907	6.62205	6.54844	6.60881	6.65392	6.6453	6.67525	6.61471	6.72656
	0.234386	-0.01301	Q13620	Cullin-4B OS	CUL4B	Color2 [DarkGray]	1	4		6.65535	6.67384	6.62352	6.67101	6.6279	6.6279	6.65105	6.65678	6.60585
	0.282701	-0.0341	O14980	Exportin-1 OS	XPO1	Color2 [DarkGray]	1	4		6.67948	6.69905	6.63952	6.64241	6.67525	6.53138	6.65105	6.71012	6.55459
	0.553377	0.068423	Q12830	Nucleosome-remodeling factor subunit BPTF OS	BPTF	Color2 [DarkGray]	1	4		6.7046	6.5345	6.56529	6.74282	6.6851	6.53294	6.70183	6.64961	6.65821
	0.100339	-0.00955	P55060	Exportin-2 OS	CSE1L	Color2 [DarkGray]	1	4		6.63372	6.68229	6.67242	6.62059	6.64241	6.57894	6.66391	6.70044	6.59544
	0.34717	-0.02886	Q8TEQ6	Gem-associated protein 5 OS	GEMIN5	Color2 [DarkGray]	1	4		6.66959	6.73336	6.66818	6.59096	6.62498	6.51096	6.67807	6.69766	6.60881
	1.71213	-0.0205	P29144	Tripeptidyl-peptidase 2 OS	TPP2	Color2 [DarkGray]	1	4		6.65821	6.67384	6.66534	6.64386	6.58946	6.6279	6.64386	6.65105	6.64097
	0.150276	-0.01122	O75153	Clustered mitochondria protein homolog OS	CLUH	Color2 [DarkGray]	1	4		6.64818	6.71973	6.68089	6.61029	6.60733	6.49985	6.64961	6.70874	6.65678
	1.12061	-0.06436	Q01780	Exosome component 10 OS	EXOSC10	Color2 [DarkGray]	1	4		6.66249	6.62936	6.71562	6.64674	6.58646	6.732	6.61471	6.58496	6.61471
	0.094726	-0.02096	Q9H0A0	RNA cytidine acetyltransferase OS	NAT10	Color2 [DarkGray]	1	4		6.7046	6.49985	6.75489	6.63372	6.59991	6.6907	6.61324	6.65678	6.62644
	0.072106	0.00573	P61011	Signal recognition particle 54 kDa protein OS	SRP54	Color2 [DarkGray]	1	4		6.63663	6.62205	6.6865	6.61176	6.6014	6.67101	6.6453	6.62498	6.69209
	0.246449	0.020205	P46060	Ran GTPase-activating protein 1 OS	RANGAP1	Color2 [DarkGray]	1	4		6.6453	6.65821	6.56834	6.61029	6.65964	6.71425	6.6279	6.6279	6.67666
	0.461025	0.073034	Q9UBT2	SUMO-activating enzyme subunit 2 OS	UBA2	Color2 [DarkGray]	1	4		6.60733	6.6907	6.50621	6.65535	6.63081	6.66818	6.66676	6.60437	6.75221
	0.218733	-0.01941	P17980	26S proteasome regulatory subunit 6A OS	PSMC3	Color2 [DarkGray]	1	4		6.60585	6.71012	6.6893	6.66534	6.70044	6.45943	6.6453	6.67384	6.6279
	0.146477	-0.03374	O60306	RNA helicase aquarius OS	AQR	Color2 [DarkGray]	1	4		6.5267	6.67666	6.78529	6.54535	6.56529	6.77873	6.55459	6.63517	6.69766
	0.108061	-0.01417	Q9NTI5	Sister chromatid cohesion protein PDS5 homolog B OS	PDS5B	Color2 [DarkGray]	1	4		6.65964	6.56986	6.71012	6.62205	6.56377	6.76022	6.65678	6.65535	6.58496
	0.112473	0.033403	Q99715	Collagen alpha-1(XII) chain OS	COL12A1	Color2 [DarkGray]	1	4		6.75622	6.45779	6.66676	6.6893	6.56224	6.65249	6.77873	6.57289	6.62936
	0.689518	0.061603	Q15276	Rab GTPase-binding effector protein 1 OS	RABEP1	Color2 [DarkGray]	1	4		6.63663	6.6865	6.58346	6.67525	6.64241	6.46271	6.74012	6.6453	6.70598
	0.188221	0.090743	Q9P2M7	Cingulin OS	CGN	Color2 [DarkGray]	1	4		6.94134	6.33985	6.56072	6.83162	6.47897	6.41109	6.81634	6.65105	6.64674
	0.234931	0.024294	O95163	Elongator complex protein 1 OS	ELP1	Color2 [DarkGray]	1	4		6.62205	6.65678	6.65249	6.70874	6.71287	6.41278	6.69488	6.71836	6.59096
	0.143208	-0.04071	Q03252	Lamin-B2 OS	LMNB2	Color2 [DarkGray]	1	4		6.81762	6.47735	6.6907	6.61029	6.49025	6.80607	6.66818	6.55152	6.64386
	0.43002	0.105446	Q04695	Keratin, type I cytoskeletal 17 OS	KRT17	Color2 [DarkGray]	1	4		6.65249	6.60881	6.45779	6.49345	6.86419	6.62936	6.66959	6.83289	6.53294
	0.519954	0.022979	Q13045	Protein flightless-1 homolog OS	FLII	Color2 [DarkGray]	1	4		6.62205	6.68229	6.64386	6.61029	6.69209	6.51885	6.67242	6.65821	6.6865
	0.253518	0.035295	P54578	Ubiquitin carboxyl-terminal hydrolase 14 OS	USP14	Color2 [DarkGray]	1	4		6.57592	6.73742	6.59842	6.64386	6.63952	6.57289	6.67242	6.63372	6.7115
	0.95209	-0.1282	P28331	NADH-ubiquinone oxidoreductase 75 kDa subunit, mitochondrial OS	NDUFS1	Color2 [DarkGray]	1	4		6.71973	6.59544	6.79442	6.59991	6.58796	6.74953	6.62205	6.53916	6.56377
	0.515609	0.094192	Q99459	Cell division cycle 5-like protein OS	CDC5L	Color2 [DarkGray]	1	4		6.53138	6.57137	6.66534	6.6014	6.60437	6.74685	6.61765	6.61029	6.82273
	0.685076	-0.05432	O60231	Pre-mRNA-splicing factor ATP-dependent RNA helicase DHX16 OS	DHX16	Color2 [DarkGray]	1	4		6.59694	6.69766	6.68229	6.6907	6.71699	6.58646	6.58045	6.63952	6.59395
	0.685506	-0.07982	Q6UB35	Monofunctional C1-tetrahydrofolate synthase, mitochondrial OS	MTHFD1L	Color2 [DarkGray]	1	4		6.69488	6.61029	6.74012	6.58796	6.61471	6.72792	6.66676	6.59991	6.53916
	0.097747	0.029386	O14974	Protein phosphatase 1 regulatory subunit 12A OS	PPP1R12A	Color2 [DarkGray]	1	4		6.49825	6.72247	6.55305	6.68229	6.59694	6.83542	6.65535	6.46107	6.74551
	1.05896	-0.08712	P36776	Lon protease homolog, mitochondrial OS	LONP1	Color2 [DarkGray]	1	4		6.72928	6.64674	6.69209	6.62498	6.49185	6.78136	6.64097	6.54226	6.62352
	0.092393	0.018418	Q16181	Septin-7 OS	SEPTIN7	Color2 [DarkGray]	1	4		6.70183	6.62352	6.54071	6.65964	6.7115	6.62205	6.69209	6.69627	6.53294
	0.608809	-0.09371	P20020	Plasma membrane calcium-transporting ATPase 1 OS	ATP2B1	Color2 [DarkGray]	1	4		6.75355	6.57894	6.78398	6.65249	6.56377	6.60881	6.66391	6.58195	6.58946
	1.04063	-0.07351	P11717	Cation-independent mannose-6-phosphate receptor OS	IGF2R	Color2 [DarkGray]	1	4		6.6837	6.7211	6.64961	6.59544	6.69488	6.60881	6.65678	6.61029	6.56682
	0.140163	-0.02257	Q9P0K7	Ankycorbin OS	RAI14	Color2 [DarkGray]	1	4		6.73471	6.59246	6.62936	6.65821	6.53294	6.74282	6.7046	6.56072	6.62352
	0.860651	-0.06895	Q5JTH9	RRP12-like protein OS	RRP12	Color2 [DarkGray]	1	4		6.66818	6.63663	6.72247	6.65105	6.58646	6.70321	6.56682	6.65964	6.59395
	1.21546	-0.07078	Q5JRX3	Presequence protease, mitochondrial OS	PITRM1	Color2 [DarkGray]	1	4		6.6879	6.62205	6.70183	6.59246	6.56682	6.80736	6.62352	6.59096	6.58496
	0.049289	-0.00719	Q13616	Cullin-1 OS	CUL1	Color2 [DarkGray]	1	4		6.67666	6.66959	6.63081	6.62205	6.65249	6.58045	6.61618	6.74685	6.59246
	0.508443	0.143047	Q8WWM7	Ataxin-2-like protein OS	ATXN2L	Color2 [DarkGray]	1	4		6.732	6.41785	6.50462	6.75622	6.75355	6.48704	6.85424	6.62352	6.60585
	0.144422	0.013815	P09884	DNA polymerase alpha catalytic subunit OS	POLA1	Color2 [DarkGray]	1	4		6.67948	6.66534	6.58195	6.70736	6.69209	6.48704	6.63227	6.69209	6.64386
	0.469781	0.052522	Q8TD16	Protein bicaudal D homolog 2 OS	BICD2	Color2 [DarkGray]	1	4		6.5744	6.70736	6.58946	6.61912	6.65821	6.60881	6.6907	6.62936	6.70874
	0.890125	-0.06799	P49916	DNA ligase 3 OS	LIG3	Color2 [DarkGray]	1	4		6.63227	6.66107	6.74416	6.62205	6.62936	6.66534	6.59096	6.63227	6.61029
	0.067142	0.006497	O95071	E3 ubiquitin-protein ligase UBR5 OS	UBR5	Color2 [DarkGray]	1	4		6.60585	6.67807	6.70044	6.64961	6.6893	6.45121	6.67525	6.69488	6.63372
	0.071233	0.014609	P09493	Tropomyosin alpha-1 chain OS	TPM1	Color2 [DarkGray]	1	4		6.58646	6.6879	6.6851	6.49665	6.6851	6.62936	6.54535	6.69905	6.75889
	0.869195	0.267106	Q9UQ35	Serine/arginine repetitive matrix protein 2 OS	SRRM2	Color2 [DarkGray]	1	4		6.62644	6.17592	6.36107	6.95536	6.85922	6.69488	6.76553	6.62936	6.56986
	0.877948	0.250584	O15027	Protein transport protein Sec16A OS	SEC16A	Color2 [DarkGray]	1	4		6.73064	6.33628	6.40259	6.81121	6.79181	6.39403	6.83542	6.73336	6.65249
	0.9035	-0.06043	P02786	Transferrin receptor protein 1 OS	TFRC	Color2 [DarkGray]	1	4		6.6837	6.63663	6.74012	6.53761	6.60585	6.70183	6.61176	6.62498	6.64241
	0.353645	0.018547	O00429	Dynamin-1-like protein OS	DNM1L	Color2 [DarkGray]	1	4		6.65105	6.61912	6.63227	6.73742	6.6879	6.49665	6.63081	6.69209	6.63517
	0.127369	0.009422	P42224	Signal transducer and activator of transcription 1-alpha/beta OS	STAT1	Color2 [DarkGray]	1	4		6.63517	6.69766	6.65535	6.61765	6.6907	6.46597	6.70044	6.68229	6.63372
	0.257828	-0.04906	P35573	Glycogen debranching enzyme OS	AGL	Color2 [DarkGray]	1	4		6.6907	6.82146	6.65964	6.54844	6.69349	6.29278	6.68089	6.77083	6.57289
	0.350202	-0.02662	P45974	Ubiquitin carboxyl-terminal hydrolase 5 OS	USP5	Color2 [DarkGray]	1	4		6.62205	6.71699	6.6907	6.6279	6.7115	6.45943	6.67101	6.62352	6.65535
	0.072134	0.010287	Q10567	AP-1 complex subunit beta-1 OS	AP1B1	Color2 [DarkGray]	1	4		6.67807	6.61912	6.62498	6.71699	6.62644	6.56529	6.67242	6.71836	6.56224
	1.30679	-0.06185	O75874	Isocitrate dehydrogenase [NADP] cytoplasmic OS	IDH1	Color2 [DarkGray]	1	4		6.68229	6.67384	6.69905	6.64818	6.74416	6.45779	6.64961	6.58195	6.63807
	0.255874	0.026207	P11216	Glycogen phosphorylase, brain form OS	PYGB	Color2 [DarkGray]	1	4		6.6453	6.71973	6.58195	6.65105	6.64818	6.51254	6.66534	6.69209	6.66818
	0.281986	-0.03521	Q9BXJ9	N-alpha-acetyltransferase 15, NatA auxiliary subunit OS	NAA15	Color2 [DarkGray]	1	4		6.61176	6.73877	6.6453	6.64097	6.74551	6.50621	6.64097	6.68089	6.56834
	0.043095	0.004858	P17987	T-complex protein 1 subunit alpha OS	TCP1	Color2 [DarkGray]	1	4		6.60585	6.66818	6.67101	6.62644	6.77215	6.47086	6.62644	6.71699	6.61618
	1.24281	0.170682	P48634	Protein PRRC2A OS	PRRC2A	Color2 [DarkGray]	1	4		6.55305	6.43796	6.35403	6.99435	6.89239	6.58946	6.67666	6.58946	6.59096
	0.382343	-0.044	P50454	Serpin H1 OS	SERPINH1	Color2 [DarkGray]	1	4		6.70598	6.56986	6.67384	6.66676	6.61029	6.73877	6.65678	6.57592	6.58496
	0.087902	0.009016	Q63HN8	E3 ubiquitin-protein ligase RNF213 OS	RNF213	Color2 [DarkGray]	1	4		6.69488	6.62936	6.59096	6.70736	6.65821	6.56529	6.6865	6.63663	6.61912
	1.31398	-0.08255	Q9Y4W6	AFG3-like protein 2 OS	AFG3L2	Color2 [DarkGray]	1	4		6.73471	6.64674	6.65535	6.64674	6.54998	6.75889	6.61176	6.59694	6.58045
	0.200209	0.457573	P13645	Keratin, type I cytoskeletal 10 OS	KRT10	Color2 [DarkGray]	1	4		6.7866	5.97957	5.87036	5.55459	6.09592	6.87283	5.66676	8.32012	6.02237
	0.360153	0.131505	Q92576	PHD finger protein 3 OS	PHF3	Color2 [DarkGray]	1	4		6.81762	6.3505	6.48059	6.75622	6.59395	6.6893	6.78267	6.56986	6.6907
	0.685653	0.077487	A0MZ66	Shootin-1 OS	SHTN1	Color2 [DarkGray]	1	4		6.52356	6.67101	6.64097	6.6907	6.53761	6.64818	6.65964	6.66959	6.73877
	0.302941	-0.03957	Q05639	Elongation factor 1-alpha 2 OS	EEF1A2	Color2 [DarkGray]	1	4		6.58646	6.75889	6.67525	6.61765	6.71699	6.52199	6.60437	6.66818	6.62936
	0.035802	0.034762	P39023	60S ribosomal protein L3 OS	RPL3	Color2 [DarkGray]	1	4		6.06178	6.9507	6.79181	6.35931	6.86047	6.60437	6.27612	6.76951	6.86295
	1.33004	-0.13529	Q8TCS8	Polyribonucleotide nucleotidyltransferase 1, mitochondrial OS	PNPT1	Color2 [DarkGray]	1	4		6.70044	6.62644	6.77873	6.59842	6.57894	6.79051	6.60288	6.54535	6.55152
	0.537354	0.008626	O00443	Phosphatidylinositol 4-phosphate 3-kinase C2 domain-containing subunit alpha OS	PIK3C2A	Color2 [DarkGray]	1	4		6.65392	6.65249	6.63517	6.65249	6.56834	6.66391	6.64961	6.66249	6.65535
	0.036785	0.005507	O14981	TATA-binding protein-associated factor 172 OS	BTAF1	Color2 [DarkGray]	1	4		6.56529	6.68089	6.67807	6.70736	6.69209	6.51885	6.67242	6.6879	6.58045
	0.004239	0.001003	P68032	Actin, alpha cardiac muscle 1 OS	ACTC1	Color2 [DarkGray]	1	4		6.63663	6.57894	6.70183	6.62498	6.55919	6.75221	6.50621	6.73471	6.67948
	0.012844	-0.00166	Q06124	Tyrosine-protein phosphatase non-receptor type 11 OS	PTPN11	Color2 [DarkGray]	1	4		6.63663	6.70736	6.61765	6.70321	6.77347	6.36107	6.71012	6.64961	6.59694
	0.634502	0.074401	Q5SW79	Centrosomal protein of 170 kDa OS	CEP170	Color2 [DarkGray]	1	4		6.60733	6.57592	6.56834	6.74953	6.63227	6.67242	6.63227	6.58496	6.75756
	1.14965	0.128511	O75150	E3 ubiquitin-protein ligase BRE1B OS	RNF40	Color2 [DarkGray]	1	4		6.66676	6.55919	6.50144	6.68229	6.68089	6.57289	6.74416	6.67666	6.69209
	0.392675	0.02979	P49915	GMP synthase [glutamine-hydrolyzing] OS	GMPS	Color2 [DarkGray]	1	4		6.60733	6.64818	6.67242	6.62644	6.71562	6.49345	6.63663	6.72247	6.65821
	1.17833	0.044508	Q9Y263	Phospholipase A-2-activating protein OS	PLAA	Color2 [DarkGray]	1	4		6.62936	6.66391	6.60733	6.66107	6.71425	6.47086	6.66818	6.67525	6.6907
	0.479274	-0.08064	Q99798	Aconitate hydratase, mitochondrial OS	ACO2	Color2 [DarkGray]	1	4		6.7879	6.54535	6.70183	6.62205	6.52826	6.79051	6.62936	6.56986	6.59395
	0.362543	0.073757	P67936	Tropomyosin alpha-4 chain OS	TPM4	Color2 [DarkGray]	1	4		6.48543	6.72656	6.56529	6.56224	6.52042	6.88753	6.59991	6.64241	6.75622
	0.076569	0.014307	Q9BXP5	Serrate RNA effector molecule homolog OS	SRRT	Color2 [DarkGray]	1	4		6.60585	6.73606	6.5267	6.63517	6.52356	6.82909	6.63081	6.59842	6.68229
	0.177486	0.011635	P61978	Heterogeneous nuclear ribonucleoprotein K OS	HNRNPK	Color2 [DarkGray]	1	4		6.63227	6.58796	6.59544	6.7252	6.71425	6.68089	6.65821	6.59991	6.59246
	0.167774	-0.0215	O14802	DNA-directed RNA polymerase III subunit RPC1 OS	POLR3A	Color2 [DarkGray]	1	4		6.63081	6.6893	6.69209	6.65105	6.66959	6.50303	6.72383	6.65249	6.57137
	0.526672	0.106702	O15078	Centrosomal protein of 290 kDa OS	CEP290	Color2 [DarkGray]	1	4		6.70183	6.50303	6.55459	6.732	6.63081	6.56682	6.824	6.64674	6.60881
	0.661944	0.06716	Q14126	Desmoglein-2 OS	DSG2	Color2 [DarkGray]	1	4		6.50779	6.59544	6.58195	6.7252	6.66818	6.80607	6.56682	6.69488	6.62498
	0.707572	-0.0752	P04843	Dolichyl-diphosphooligosaccharide--protein glycosyltransferase subunit 1 OS	RPN1	Color2 [DarkGray]	1	4		6.70736	6.59246	6.75355	6.58796	6.62352	6.69209	6.60733	6.62352	6.59694
	0.194726	0.043995	Q9Y2W1	Thyroid hormone receptor-associated protein 3 OS	THRAP3	Color2 [DarkGray]	1	4		6.61765	6.55305	6.55612	6.62644	6.55919	6.96347	6.62936	6.46924	6.76022
	0.259803	0.031034	O95425	Supervillin OS	SVIL	Color2 [DarkGray]	1	4		6.6279	6.52982	6.67101	6.70874	6.64961	6.67666	6.65821	6.59544	6.66818
	0.789364	0.071392	Q9Y6Y8	SEC23-interacting protein OS	SEC23IP	Color2 [DarkGray]	1	4		6.61029	6.66959	6.56377	6.63663	6.59096	6.65964	6.68089	6.63952	6.73742
	0.014702	-0.00217	P41250	Glycine--tRNA ligase OS	GARS1	Color2 [DarkGray]	1	4		6.61471	6.76421	6.62352	6.66249	6.58195	6.54071	6.67384	6.66818	6.65392
	1.07554	-0.08105	Q8N766	ER membrane protein complex subunit 1 OS	EMC1	Color2 [DarkGray]	1	4		6.6879	6.62644	6.72928	6.57894	6.55459	6.79831	6.63081	6.56529	6.60437
	0.232198	-0.01093	O43149	Zinc finger ZZ-type and EF-hand domain-containing protein 1 OS	ZZEF1	Color2 [DarkGray]	1	4		6.6279	6.67948	6.66107	6.6837	6.62059	6.58346	6.62498	6.64961	6.66107
	0.557477	-0.04619	O94906	Pre-mRNA-processing factor 6 OS	PRPF6	Color2 [DarkGray]	1	4		6.67948	6.60437	6.72656	6.61176	6.6014	6.69349	6.63517	6.60585	6.63081
	0.144278	-0.01307	Q9UHB9	Signal recognition particle subunit SRP68 OS	SRP68	Color2 [DarkGray]	1	4		6.60585	6.70044	6.61471	6.66818	6.74282	6.57289	6.64818	6.59842	6.63517
	0.888873	0.080321	Q6Y7W6	GRB10-interacting GYF protein 2 OS	GIGYF2	Color2 [DarkGray]	1	4		6.58796	6.51096	6.54844	6.79831	6.87283	6.5438	6.63081	6.6907	6.56682
	0.259499	-0.01687	Q9H2M9	Rab3 GTPase-activating protein non-catalytic subunit OS	RAB3GAP2	Color2 [DarkGray]	1	4		6.62498	6.7046	6.63517	6.62352	6.64386	6.64818	6.64961	6.62644	6.63807
	1.34026	0.084007	Q14247	Src substrate cortactin OS	CTTN	Color2 [DarkGray]	1	4		6.56072	6.59395	6.58346	6.78136	6.75489	6.50462	6.62498	6.71699	6.64818
	1.18188	-0.04621	P14735	Insulin-degrading enzyme OS	IDE	Color2 [DarkGray]	1	4		6.67666	6.7046	6.66107	6.6279	6.67101	6.54071	6.66107	6.62205	6.62059
	0.135059	-0.01727	O00232	26S proteasome non-ATPase regulatory subunit 12 OS	PSMD12	Color2 [DarkGray]	1	4		6.59395	6.74819	6.63952	6.62644	6.61765	6.63517	6.65678	6.62059	6.65249
	0.15999	-0.0151	P05198	Eukaryotic translation initiation factor 2 subunit 1 OS	EIF2S1	Color2 [DarkGray]	1	4		6.65105	6.71973	6.63227	6.58496	6.72247	6.5157	6.67807	6.67384	6.60585
	0.385751	-0.07293	Q9NSE4	Isoleucine--tRNA ligase, mitochondrial OS	IARS2	Color2 [DarkGray]	1	4		6.74685	6.54226	6.71425	6.64386	6.61176	6.73336	6.66107	6.62205	6.50144
	0.067891	-0.01759	Q9BVJ6	U3 small nucleolar RNA-associated protein 14 homolog A OS	UTP14A	Color2 [DarkGray]	1	4		6.59842	6.54071	6.80864	6.65964	6.64241	6.63372	6.57894	6.60733	6.70874
	0.12988	-0.00729	P09960	Leukotriene A-4 hydrolase OS	LTA4H	Color2 [DarkGray]	1	4		6.64674	6.67525	6.63663	6.65964	6.7046	6.52826	6.65821	6.66676	6.61176
	0.096972	0.016833	Q9H6T3	RNA polymerase II-associated protein 3 OS	RPAP3	Color2 [DarkGray]	1	4		6.56986	6.63227	6.76951	6.69766	6.70736	6.35755	6.6453	6.66534	6.7115
	0.025706	-0.00162	P23921	Ribonucleoside-diphosphate reductase large subunit OS	RRM1	Color2 [DarkGray]	1	4		6.64386	6.67101	6.64097	6.66249	6.74282	6.46761	6.64097	6.6865	6.62352
	0.104893	-0.00708	Q9Y3I0	RNA-splicing ligase RtcB homolog OS	RTCB	Color2 [DarkGray]	1	4		6.63807	6.65821	6.63372	6.67525	6.7115	6.56682	6.67101	6.6453	6.59246
	0.568837	0.058158	Q3V6T2	Girdin OS	CCDC88A	Color2 [DarkGray]	1	4		6.67807	6.66107	6.58646	6.64241	6.68089	6.41954	6.72656	6.74416	6.62936
	0.585556	0.210628	Q96SN8	CDK5 regulatory subunit-associated protein 2 OS	CDK5RAP2	Color2 [DarkGray]	1	4		6.824	6.45615	6.36282	6.73336	6.58195	6.46924	6.90207	6.63807	6.73471
	0.044384	0.007574	P13796	Plastin-2 OS	LCP1	Color2 [DarkGray]	1	4		6.59395	6.74551	6.55765	6.66391	6.74282	6.55919	6.63807	6.65678	6.62498
	0.478667	0.044435	P33992	DNA replication licensing factor MCM5 OS	MCM5	Color2 [DarkGray]	1	4		6.66391	6.58195	6.61324	6.63952	6.60881	6.6879	6.7046	6.59991	6.6879
	0.887084	0.120325	Q96T58	Msx2-interacting protein OS	SPEN	Color2 [DarkGray]	1	4		6.56072	6.43296	6.60881	6.7761	6.62352	6.79312	6.63663	6.60437	6.72247
	0.532184	0.079498	Q9Y5K6	CD2-associated protein OS	CD2AP	Color2 [DarkGray]	1	4		6.52356	6.66534	6.6453	6.69766	6.63663	6.53605	6.64961	6.63517	6.7879
[truncated: 7,658 more rows]
