# Supplementary material for: Discovery of a CNS active GSK3 degrader using orthogonally reactive linker screening
Source: Nat Commun. 2025 Oct 6;16:8857. doi: 10.1038/s41467-025-63928-8 (PMC12501029; doi:10.1038/s41467-025-63928-8)
Supplement: Supplementary file 6 — Supplementary Dataset 4 [file 41467_2025_63928_MOESM6_ESM.xlsx]

## Sheet: KH1(24)vsDMSO
Significant	#NAME?	Difference	Symbol color	Symbol type	Symbol size	Show label	Gene Symbol	Abundances (Grouped): 126	Abundances (Grouped): 127N	Abundances (Grouped): 127C	Abundances (Grouped): 128N	Abundances (Grouped): 128C	Abundances (Grouped): 129N	Abundances (Grouped): 129C	Abundances (Grouped): 130N	Abundances (Grouped): 130C	Abundances (Grouped): 131N	Abundances (Grouped): 131C	Abundances (Grouped): 132N
	0.723727	-0.19023	Color2 [DarkGray]	1	4		DYNC1H1	6.7211	6.56072	6.77479	6.80219	6.62205	6.66959	6.75087	6.63517	6.58646	6.59096	6.18982	6.73064
	0.069204	0.045076	Color2 [DarkGray]	1	4		AHNAK	6.74282	6.824	6.4363	6.38025	6.70874	6.62352	6.4363	6.75221	6.58045	6.5469	7.2075	6.22882
	1.05963	-0.05657	Color2 [DarkGray]	1	4		MACF1	6.69766	6.63807	6.69766	6.69488	6.63372	6.59991	6.62936	6.6279	6.66676	6.55919	6.64818	6.6279
	0.014584	-0.00272	Color2 [DarkGray]	1	4		DST	6.7866	6.63227	6.57137	6.61176	6.70598	6.60881	6.52356	6.66959	6.75087	6.58646	6.68089	6.57289
	1.14951	-0.26254	Color2 [DarkGray]	1	4		PRKDC	6.73471	6.61324	6.75756	6.79831	6.69349	6.7996	6.71425	6.6453	6.48059	6.59544	6.13955	6.63807
	0.22037	0.076161	Color2 [DarkGray]	1	4		MYH9	6.824	6.63517	6.42626	6.38543	6.853	6.54998	6.47573	6.86666	6.88631	6.56986	6.67807	6.44128
	0.31524	-0.04673	Color2 [DarkGray]	1	4		SPTAN1	6.73742	6.6865	6.59246	6.58496	6.69488	6.64386	6.61176	6.73606	6.67101	6.58346	6.6907	6.46924
	0.379039	0.148029	Color2 [DarkGray]	1	4		FLNA	6.71287	6.62936	6.41278	6.36982	6.81506	6.62936	6.49345	6.77873	6.71836	6.58346	7.06286	6.35226
	0.003497	-0.00161	Color2 [DarkGray]	1	4		MKI67	6.6879	6.81378	6.53761	6.4446	6.7115	6.62936	6.60733	6.71425	6.62644	6.56072	6.96116	6.32912
	0.562652	-0.06352	Color2 [DarkGray]	1	4		SPTBN1	6.73336	6.7046	6.60881	6.60733	6.6907	6.62205	6.61912	6.7211	6.65821	6.59246	6.66391	6.48543
	0.474395	0.115221	Color2 [DarkGray]	1	4		MYH10	6.51885	6.77479	6.54844	6.50303	6.61176	6.61618	6.62352	6.65821	6.59246	6.70321	6.9542	6.55612
	0.752731	-0.13256	Color2 [DarkGray]	1	4		SYNE2	6.62644	6.61765	6.82655	6.84674	6.49825	6.62205	6.74282	6.49506	6.50462	6.57743	6.53294	6.77215
	1.56176	-0.09774	Color2 [DarkGray]	1	4		PLEC	6.732	6.74953	6.66249	6.61176	6.68229	6.65821	6.6279	6.62498	6.59842	6.61029	6.59694	6.55919
	0.329655	-0.08905	Color2 [DarkGray]	1	4		MDN1	6.78398	6.50621	6.69209	6.66676	6.76022	6.66107	6.61029	6.6865	6.7046	6.60288	6.28355	6.70183
	2.22957	0.196857	Color2 [DarkGray]	1	4		DSP	6.55919	6.6851	6.52356	6.47411	6.59544	6.67384	6.50938	6.63227	6.75489	6.79442	6.75489	6.7252
	0.203985	0.053782	Color2 [DarkGray]	1	4		TLN1	6.6453	6.70598	6.51728	6.50779	6.71973	6.69349	6.56834	6.72383	6.60437	6.67807	6.87774	6.43129
	0.174085	-0.04197	Color2 [DarkGray]	1	4		FASN	6.55919	6.61324	6.73336	6.73064	6.60288	6.67948	6.71699	6.57894	6.56529	6.68229	6.41616	6.80478
	0.758502	0.084513	Color2 [DarkGray]	1	4		GOLGB1	6.56072	6.67948	6.63663	6.65821	6.51254	6.60288	6.60881	6.56224	6.67242	6.67807	6.86295	6.65964
	1.70457	0.085121	Color2 [DarkGray]	1	4		RANBP2	6.60881	6.59395	6.61912	6.56986	6.68229	6.61324	6.61912	6.67948	6.74819	6.65821	6.69209	6.63372
	0.228305	0.067826	Color2 [DarkGray]	1	4		FLNB	6.63807	6.68089	6.57592	6.49985	6.70321	6.61324	6.58946	6.6907	6.6453	6.58045	6.98413	6.45615
	0.498666	-0.07637	Color2 [DarkGray]	1	4		GCN1	6.6851	6.57289	6.69766	6.6837	6.70044	6.6893	6.67666	6.65964	6.60585	6.62498	6.40259	6.70044
	0.241391	0.031717	Color2 [DarkGray]	1	4		AKAP9	6.60733	6.69349	6.64241	6.67948	6.51096	6.63081	6.60437	6.58346	6.67948	6.59842	6.82782	6.64386
	0.970554	-0.13569	Color2 [DarkGray]	1	4		HUWE1	6.68229	6.74012	6.70044	6.6865	6.61618	6.75087	6.65249	6.59096	6.5267	6.7115	6.38888	6.63952
	0.300387	-0.10051	Color2 [DarkGray]	1	4		PRPF8	6.71973	6.60881	6.65678	6.70736	6.6907	6.65392	6.65678	6.65678	6.7252	6.62936	6.16792	6.76818
	0.25745	0.105716	Color2 [DarkGray]	1	4		NUMA1	6.62352	6.76686	6.50938	6.47249	6.56682	6.64961	6.5438	6.65964	6.63227	6.64674	7.12722	6.38888
	0.431192	-0.16178	Color2 [DarkGray]	1	4		SNRNP200	6.74012	6.61029	6.6837	6.70044	6.78529	6.67101	6.66391	6.65535	6.70321	6.62644	6.03122	6.72656
	1.18772	0.188416	Color2 [DarkGray]	1	4		TPR	6.49506	6.69627	6.59246	6.56682	6.49025	6.56834	6.60437	6.53138	6.7211	6.70598	6.99209	6.6851
	0.595794	-0.16036	Color2 [DarkGray]	1	4		UBR4	6.75756	6.5157	6.7252	6.72928	6.78398	6.69349	6.66391	6.67807	6.65105	6.55612	6.18982	6.6893
	0.680863	0.186134	Color2 [DarkGray]	1	4		MAP1B	6.51728	6.72656	6.56377	6.5157	6.5345	6.52982	6.58195	6.56834	6.60881	6.69209	7.13031	6.63663
	0.353598	-0.04277	Color2 [DarkGray]	1	4		PCNT	6.65678	6.67525	6.6907	6.6851	6.59246	6.62498	6.58646	6.66391	6.63081	6.53605	6.77742	6.59246
	1.11404	-0.08922	Color2 [DarkGray]	1	4		IQGAP1	6.71287	6.60437	6.67807	6.7211	6.62352	6.64674	6.67666	6.6879	6.64241	6.55152	6.51885	6.64674
	0.498646	-0.16689	Color2 [DarkGray]	1	4		CLTC	6.76553	6.56529	6.65105	6.67384	6.86295	6.70736	6.63372	6.74282	6.64386	6.63081	6.05528	6.65821
	1.20532	-0.062	Color2 [DarkGray]	1	4		UTRN	6.67948	6.6837	6.67807	6.65821	6.65821	6.60585	6.67525	6.6279	6.59991	6.57289	6.6907	6.58796
	1.06087	0.141583	Color2 [DarkGray]	1	4		CKAP5	6.63952	6.56224	6.5267	6.55305	6.69627	6.64241	6.54998	6.66676	6.74685	6.69766	6.85798	6.54535
	1.06119	-0.26377	Color2 [DarkGray]	1	4		USP9X	6.76022	6.53605	6.824	6.82528	6.72928	6.69209	6.72928	6.61912	6.5469	6.50303	6.1639	6.67666
	2.8249	-0.25372	Color2 [DarkGray]	1	4		EPPK1	6.82146	6.71836	6.6907	6.67807	6.81506	6.6865	6.66249	6.69209	6.45943	6.52826	6.38716	6.51885
	0.412751	-0.14134	Color2 [DarkGray]	1	4		ACACA	6.73471	6.59395	6.72792	6.73877	6.67807	6.63227	6.66249	6.6279	6.70598	6.65821	6.11894	6.74685
	0.291638	-0.06856	Color2 [DarkGray]	1	4		CENPF	6.72656	6.74416	6.63517	6.61618	6.61912	6.6279	6.57289	6.69209	6.67242	6.52513	6.8392	6.41109
	1.06142	0.316013	Color2 [DarkGray]	1	4		AKAP12	6.64386	6.65105	6.41616	6.31651	6.61176	6.49185	6.43463	6.66676	6.85922	6.71699	7.1639	6.55152
	0.671736	0.154812	Color2 [DarkGray]	1	4		RRBP1	6.58796	6.63807	6.55152	6.51728	6.64386	6.5345	6.60881	6.65392	6.70183	6.60585	7.04111	6.56529
	1.36814	0.144326	Color2 [DarkGray]	1	4		HSPA4	6.57743	6.66249	6.5267	6.53138	6.55459	6.64961	6.63663	6.68089	6.73606	6.69627	6.83415	6.60881
	0.378746	0.111665	Color2 [DarkGray]	1	4		KTN1	6.61029	6.72383	6.58195	6.49506	6.59842	6.55152	6.59096	6.6279	6.66391	6.59544	7.06393	6.5345
	0.331539	-0.105	Color2 [DarkGray]	1	4		CAD	6.63517	6.53916	6.71562	6.79181	6.732	6.6851	6.68089	6.59991	6.58496	6.63807	6.22497	6.81378
	0.231073	0.038865	Color2 [DarkGray]	1	4		PARP1	6.55612	6.72792	6.61765	6.61324	6.59694	6.66107	6.67242	6.58796	6.62352	6.76686	6.52513	6.75489
	0.169422	0.039302	Color2 [DarkGray]	1	4		HSP90AA1	6.58496	6.69349	6.60585	6.63227	6.56224	6.65105	6.62644	6.66249	6.73606	6.78921	6.41109	6.73742
	0.300147	0.12613	Color2 [DarkGray]	1	4		FLNC	6.45943	6.77215	6.56682	6.52199	6.55612	6.72247	6.58646	6.55459	6.49665	6.7115	7.1639	6.45286
	0.536424	0.01963	Color2 [DarkGray]	1	4		EPRS1	6.60585	6.61029	6.62936	6.59246	6.69766	6.64961	6.70183	6.71425	6.67242	6.62498	6.61618	6.60288
	0.942716	0.185653	Color2 [DarkGray]	1	4		SPEN	6.66107	6.62059	6.53761	6.45121	6.61029	6.5267	6.56224	6.66818	6.84172	6.6279	6.96	6.58346
	0.259213	0.027159	Color2 [DarkGray]	1	4		ACTN4	6.69349	6.6279	6.60733	6.59544	6.67807	6.63663	6.60881	6.63807	6.76553	6.64097	6.59694	6.62936
	0.65852	0.142487	Color2 [DarkGray]	1	4		EEA1	6.52199	6.69209	6.59991	6.5744	6.49345	6.54535	6.66391	6.59694	6.69209	6.58346	7.02459	6.65821
	0.89823	-0.07281	Color2 [DarkGray]	1	4		BIRC6	6.69488	6.59395	6.66818	6.7211	6.66249	6.66107	6.66249	6.66534	6.63517	6.59544	6.51096	6.6453
	1.60642	0.221071	Color2 [DarkGray]	1	4		HSPD1	6.4446	6.73064	6.52513	6.54226	6.49345	6.6279	6.57289	6.59096	6.70044	6.85798	6.85424	6.71425
	0.288021	0.03696	Color2 [DarkGray]	1	4		SMC1A	6.5744	6.73606	6.6014	6.61912	6.61324	6.63807	6.63663	6.61324	6.62352	6.69766	6.76818	6.58946
	0.670029	0.040312	Color2 [DarkGray]	1	4		CHD4	6.66107	6.57137	6.65964	6.69488	6.52356	6.61029	6.62059	6.62498	6.70598	6.66107	6.67242	6.70874
	1.65286	-0.16821	Color2 [DarkGray]	1	4		VCL	6.75622	6.76553	6.64674	6.73606	6.6837	6.63227	6.61176	6.62936	6.55919	6.51096	6.6907	6.47086
	1.71487	-0.20095	Color2 [DarkGray]	1	4		TOP2A	6.79181	6.73064	6.66959	6.59395	6.76818	6.732	6.6453	6.75087	6.56834	6.58045	6.38716	6.44626
	0.756636	0.084209	Color2 [DarkGray]	1	4		EEF2	6.60585	6.56072	6.56072	6.67101	6.61618	6.67525	6.60437	6.67666	6.76421	6.7115	6.5438	6.71562
	0.614033	0.161466	Color2 [DarkGray]	1	4		BOD1L1	6.5157	6.76421	6.55152	6.50938	6.52513	6.5744	6.57894	6.62059	6.70736	6.64097	7.06393	6.5744
	0.263724	-0.07979	Color2 [DarkGray]	1	4		LRPPRC	6.69905	6.52982	6.69627	6.66107	6.73471	6.69766	6.71287	6.65535	6.66391	6.65392	6.21723	6.732
	0.294564	0.044076	Color2 [DarkGray]	1	4		HSPA1B	6.58346	6.65535	6.56377	6.63663	6.61765	6.6837	6.58496	6.76155	6.65535	6.61912	6.81121	6.52982
	1.27507	0.39242	Color2 [DarkGray]	1	4		PRRC2C	6.45121	6.61471	6.42291	6.38025	6.52982	6.50779	6.50938	6.61029	6.8009	6.732	7.30743	6.59842
	0.511503	0.068037	Color2 [DarkGray]	1	4		HSP90AB1	6.50938	6.63517	6.64818	6.65392	6.55459	6.71699	6.61176	6.65392	6.7252	6.73606	6.52826	6.72928
	1.69311	0.098248	Color2 [DarkGray]	1	4		SUPT6H	6.64241	6.51728	6.61765	6.56224	6.6851	6.64674	6.66818	6.64097	6.71287	6.67525	6.69627	6.64818
	0.056465	-0.00653	Color2 [DarkGray]	1	4		RIF1	6.68089	6.64386	6.63517	6.65964	6.65105	6.65964	6.61029	6.58195	6.72928	6.62936	6.5469	6.6879
	2.49449	0.22657	Color2 [DarkGray]	1	4		EIF3A	6.56986	6.59991	6.5438	6.50938	6.62498	6.52356	6.59096	6.58045	6.82655	6.71699	6.88387	6.70183
	0.533062	-0.14577	Color2 [DarkGray]	1	4		DHX9	6.70044	6.61765	6.71425	6.7115	6.72247	6.6893	6.67384	6.65392	6.65105	6.65249	6.16792	6.6893
	0.705728	-0.15641	Color2 [DarkGray]	1	4		ACLY	6.74282	6.6014	6.70736	6.71012	6.71012	6.67525	6.6907	6.6865	6.61618	6.64241	6.22497	6.65249
	0.124691	0.014633	Color2 [DarkGray]	1	4		CNOT1	6.65105	6.54071	6.65964	6.6907	6.67242	6.63663	6.65821	6.60585	6.67948	6.60585	6.59694	6.71836
	0.598012	-0.03571	Color2 [DarkGray]	1	4		SMC3	6.63663	6.70044	6.69766	6.66818	6.58796	6.63227	6.66676	6.56682	6.57743	6.63081	6.6879	6.66391
+	2.33563	0.685731	Color2 [DarkGray]	1	4		PRRC2A	6.29829	6.49185	6.36107	6.30012	6.35931	6.32553	6.34163	6.46434	7.03122	6.90689	7.47086	6.78529
	0.780606	0.081996	Color2 [DarkGray]	1	4		ILF3	6.58796	6.59395	6.63517	6.59694	6.63372	6.62205	6.7252	6.56834	6.64818	6.64097	6.83668	6.61618
	1.47437	0.196597	Color2 [DarkGray]	1	4		GOLGA4	6.56072	6.59096	6.57894	6.56834	6.55152	6.55152	6.5438	6.63372	6.75756	6.67525	6.97728	6.67525
	1.03274	-0.20715	Color2 [DarkGray]	1	4		TOP2B	6.69627	6.65964	6.80864	6.76818	6.58045	6.67101	6.73064	6.63081	6.58496	6.58346	6.24222	6.69349
	0.30325	-0.02925	Color2 [DarkGray]	1	4		UBA1	6.59246	6.69488	6.67242	6.65821	6.61324	6.67948	6.67525	6.63081	6.59246	6.67525	6.54535	6.6879
	0.339323	-0.11216	Color2 [DarkGray]	1	4		PDCD11	6.71562	6.57137	6.67242	6.66249	6.74147	6.74551	6.65964	6.6893	6.68089	6.66959	6.12928	6.69349
	1.36247	0.158041	Color2 [DarkGray]	1	4		HNRNPM	6.54844	6.63663	6.59842	6.59694	6.53138	6.57592	6.61029	6.56834	6.7046	6.7046	6.92955	6.67384
	0.963898	-0.29212	Color2 [DarkGray]	1	4		RNF213	6.64241	6.72792	6.86171	6.85549	6.50621	6.75489	6.7761	6.51096	6.38198	6.63807	6.11894	6.78005
	0.622803	-0.19544	Color2 [DarkGray]	1	4		VPS13C	6.71287	6.63952	6.79831	6.75756	6.60288	6.6453	6.70874	6.62352	6.57894	6.60733	6.12516	6.81506
	0.273329	-0.02662	Color2 [DarkGray]	1	4		SMCHD1	6.65964	6.60585	6.64961	6.63227	6.69209	6.71562	6.63663	6.68089	6.6907	6.65821	6.5267	6.56529
	2.12209	0.303894	Color2 [DarkGray]	1	4		HSPA8	6.43463	6.68229	6.43129	6.52199	6.51885	6.59842	6.4822	6.66249	6.85798	6.79051	6.93546	6.70183
	0.043076	0.007185	Color2 [DarkGray]	1	4		MYH14	6.6879	6.74685	6.59544	6.59544	6.52826	6.60733	6.59991	6.6893	6.64674	6.63517	6.79051	6.58195
	0.815815	-0.09989	Color2 [DarkGray]	1	4		IGF2R	6.80607	6.62059	6.56224	6.5744	6.89118	6.69349	6.57894	6.7761	6.54071	6.57137	6.57592	6.47573
	1.12224	0.2283	Color2 [DarkGray]	1	4		EIF4G1	6.6014	6.55612	6.52826	6.55305	6.61176	6.54844	6.50621	6.56224	6.76155	6.69209	7.08958	6.60881
	0.392623	0.044926	Color2 [DarkGray]	1	4		VCP	6.59096	6.71699	6.53916	6.57743	6.65821	6.72792	6.63227	6.66249	6.64674	6.72383	6.66534	6.56834
	0.202051	-0.0302	Color2 [DarkGray]	1	4		RAD50	6.60881	6.79312	6.67666	6.58195	6.60437	6.6893	6.58646	6.62498	6.71012	6.64961	6.53761	6.64241
	0.179316	-0.02851	Color2 [DarkGray]	1	4		HDLBP	6.64818	6.65249	6.7046	6.68089	6.55765	6.64818	6.63952	6.60437	6.69488	6.6907	6.46271	6.72383
	0.29224	-0.09364	Color2 [DarkGray]	1	4		TRRAP	6.732	6.5345	6.70044	6.70736	6.72247	6.6453	6.65678	6.64818	6.73471	6.61471	6.2075	6.74282
	2.42101	-0.22374	Color2 [DarkGray]	1	4		SYNE1	6.85674	6.75756	6.73064	6.64097	6.6837	6.66534	6.62498	6.62936	6.57592	6.49825	6.48382	6.53294
	0.760836	-0.1762	Color2 [DarkGray]	1	4		HERC2	6.71973	6.59096	6.75355	6.76421	6.69209	6.66676	6.69627	6.64241	6.62205	6.59842	6.21529	6.6879
	0.159298	-0.07289	Color2 [DarkGray]	1	4		SACS	6.78529	6.40259	6.66534	6.70598	6.76553	6.62205	6.66107	6.71699	6.80864	6.57289	6.12722	6.75889
	0.490022	-0.21791	Color2 [DarkGray]	1	4		HSP90B1	6.49825	6.54844	6.96694	6.99209	6.50621	6.46434	6.93074	6.41278	6.41954	6.48864	6.2555	6.97039
	0.058362	0.012419	Color2 [DarkGray]	1	4		LARS1	6.62936	6.67666	6.6014	6.59544	6.64097	6.73606	6.62205	6.64674	6.67525	6.75087	6.42459	6.70183
	0.003151	0.001179	Color2 [DarkGray]	1	4		TP53BP1	6.59096	6.6879	6.69488	6.65392	6.52826	6.62352	6.61029	6.6279	6.56986	6.53761	7.02348	6.50144
	0.37022	-0.07719	Color2 [DarkGray]	1	4		GTF3C1	6.75355	6.66959	6.62059	6.58496	6.73471	6.6879	6.58946	6.7211	6.67807	6.66818	6.33271	6.64097
	1.10925	-0.09705	Color2 [DarkGray]	1	4		SMC4	6.68229	6.76155	6.6279	6.68229	6.65392	6.69905	6.62059	6.61471	6.66959	6.59694	6.49345	6.60585
	0.113497	-0.02839	Color2 [DarkGray]	1	4		PKM	6.61765	6.66391	6.61912	6.65105	6.68089	6.67525	6.66107	6.68229	6.65821	6.74147	6.33807	6.70044
	0.882483	-0.11071	Color2 [DarkGray]	1	4		MYO6	6.70736	6.6879	6.67948	6.64097	6.61618	6.70321	6.6893	6.69905	6.54535	6.63952	6.40429	6.6837
	0.017718	0.006388	Color2 [DarkGray]	1	4		SPTBN2	6.71836	6.8392	6.50303	6.46107	6.66534	6.69349	6.5345	6.69627	6.61912	6.7252	6.79181	6.41109
	0.452349	0.141779	Color2 [DarkGray]	1	4		MDC1	6.58346	6.68089	6.5267	6.51885	6.60288	6.59991	6.59694	6.63372	6.61471	6.63081	7.11894	6.51254
	0.534673	0.073913	Color2 [DarkGray]	1	4		DDX46	6.6907	6.57894	6.56224	6.58796	6.70874	6.58045	6.59694	6.67948	6.83415	6.67101	6.56072	6.64961
	0.187259	0.063074	Color2 [DarkGray]	1	4		HSPA5	6.42291	6.5345	6.81121	6.8125	6.37504	6.44128	6.86666	6.48543	6.58946	6.52982	6.82782	6.88631
	0.334014	0.045004	Color2 [DarkGray]	1	4		TRIP11	6.5744	6.6279	6.72928	6.67807	6.52826	6.54535	6.66534	6.55919	6.66818	6.62059	6.83415	6.66676
	0.034977	0.00664	Color2 [DarkGray]	1	4		ECPAS	6.71562	6.62059	6.56072	6.56682	6.73336	6.76288	6.56682	6.68089	6.66391	6.75221	6.49825	6.57592
	0.964716	0.313057	Color2 [DarkGray]	1	4		SRRM2	6.47086	6.63663	6.45121	6.42122	6.56377	6.55765	6.5469	6.63517	6.76818	6.63952	7.26679	6.55765
	1.21362	-0.14545	Color2 [DarkGray]	1	4		HECTD1	6.64961	6.55765	6.732	6.74685	6.75087	6.65249	6.75221	6.73471	6.54844	6.51885	6.40769	6.62936
	0.65461	-0.27138	Color2 [DarkGray]	1	4		ASCC3	6.78398	6.62352	6.76155	6.81121	6.69905	6.66249	6.65964	6.63517	6.62936	6.55152	5.91169	6.80219
	0.204811	-0.01595	Color2 [DarkGray]	1	4		POLR2A	6.67101	6.67807	6.67948	6.61912	6.62644	6.64818	6.61618	6.59694	6.67948	6.6851	6.56682	6.65249
	0.866071	-0.07077	Color2 [DarkGray]	1	4		DCTN1	6.65105	6.65105	6.73064	6.72928	6.60881	6.61765	6.67101	6.57289	6.62059	6.62498	6.53294	6.70044
	0.522886	-0.10406	Color2 [DarkGray]	1	4		MTOR	6.64097	6.6279	6.6893	6.72383	6.63807	6.74685	6.70874	6.63807	6.62352	6.62059	6.30743	6.71425
	0.385128	-0.04357	Color2 [DarkGray]	1	4		KRT8	6.74551	6.64961	6.65105	6.6279	6.69349	6.5744	6.59246	6.67666	6.74551	6.55305	6.61029	6.59096
	1.91086	-0.12317	Color2 [DarkGray]	1	4		AFDN	6.65105	6.74282	6.71425	6.66391	6.6453	6.7046	6.67666	6.63081	6.5438	6.62644	6.50621	6.60288
	0.514095	0.056812	Color2 [DarkGray]	1	4		KIF5B	6.63372	6.5744	6.65535	6.59246	6.63081	6.59395	6.69349	6.65392	6.70874	6.60288	6.7866	6.58496
	0.396286	0.100701	Color2 [DarkGray]	1	4		ROCK1	6.51254	6.74685	6.58045	6.58346	6.51412	6.6453	6.63081	6.61765	6.60288	6.64241	7.00338	6.57743
	1.41356	-0.06963	Color2 [DarkGray]	1	4		EPB41L2	6.67242	6.67948	6.66959	6.59991	6.74953	6.66959	6.62498	6.70321	6.59544	6.6279	6.53761	6.58195
	0.742916	0.167568	Color2 [DarkGray]	1	4		MIA3	6.65964	6.70044	6.50779	6.49506	6.58496	6.49985	6.56377	6.59246	6.74012	6.65535	7.03782	6.59991
	0.815901	-0.11499	Color2 [DarkGray]	1	4		SMC2	6.74953	6.78136	6.60881	6.65249	6.71287	6.67101	6.56834	6.61912	6.71287	6.60881	6.43463	6.57592
	0.061141	0.0199	Color2 [DarkGray]	1	4		CCT2	6.63952	6.66959	6.59694	6.58346	6.67242	6.67384	6.62352	6.64241	6.74282	6.77347	6.30195	6.75087
	0.781749	0.157411	Color2 [DarkGray]	1	4		BPTF	6.55459	6.64674	6.59991	6.51096	6.55305	6.60437	6.6014	6.6453	6.73877	6.61324	7.00338	6.58646
	0.948917	0.353143	Color2 [DarkGray]	1	4		TCOF1	6.40599	6.75489	6.41109	6.39403	6.40599	6.59842	6.5438	6.5438	6.7115	6.76818	7.3336	6.56529
	0.361555	0.049348	Color2 [DarkGray]	1	4		MTHFD1	6.49665	6.58496	6.71425	6.72247	6.55305	6.61618	6.75889	6.54071	6.63227	6.67807	6.66391	6.74147
	0.059964	0.012853	Color2 [DarkGray]	1	4		CCT8	6.67101	6.59842	6.61912	6.61618	6.73471	6.62644	6.63663	6.63952	6.73471	6.69209	6.41785	6.7115
	0.506953	0.034578	Color2 [DarkGray]	1	4		CCT5	6.64961	6.55765	6.60585	6.66107	6.70874	6.68089	6.6014	6.63952	6.68089	6.67666	6.59246	6.66249
	0.185385	0.032993	Color2 [DarkGray]	1	4		GCC2	6.59096	6.67666	6.63081	6.7046	6.5345	6.62205	6.6279	6.57289	6.62352	6.58045	6.87283	6.65821
	0.714181	0.09238	Color2 [DarkGray]	1	4		AKAP13	6.59395	6.66818	6.59991	6.56377	6.62205	6.64241	6.58646	6.62936	6.64241	6.69627	6.86419	6.59246
	0.35004	0.080966	Color2 [DarkGray]	1	4		GOLGA3	6.59842	6.62498	6.64674	6.65964	6.5267	6.53605	6.63952	6.57894	6.70321	6.59842	6.99435	6.55765
	1.26892	0.392177	Color2 [DarkGray]	1	4		PRRC2B	6.50779	6.56529	6.38198	6.36282	6.5744	6.53916	6.48704	6.67242	6.85175	6.74012	7.26959	6.52513
	0.291241	-0.14851	Color2 [DarkGray]	1	4		PDIA4	6.39917	6.51412	6.94954	7.00899	6.41785	6.42626	6.96578	6.47735	6.42962	6.45779	6.38025	7.01011
	1.20254	0.296344	Color2 [DarkGray]	1	4		HSPA9	6.40769	6.7046	6.47897	6.47573	6.49025	6.56529	6.58045	6.61765	6.70321	6.76022	7.14364	6.6453
	0.672606	-0.14525	Color2 [DarkGray]	1	4		ACTN1	6.7996	6.56529	6.65678	6.70183	6.76421	6.60288	6.72383	6.70044	6.65964	6.52356	6.27984	6.67948
	0.657976	-0.25159	Color2 [DarkGray]	1	4		COPA	6.74147	6.61324	6.75889	6.75221	6.75889	6.69349	6.6851	6.6893	6.58496	6.58045	5.93781	6.75622
	0.827302	-0.17798	Color2 [DarkGray]	1	4		CAND1	6.70736	6.48059	6.72928	6.78267	6.6879	6.78005	6.77083	6.7115	6.50621	6.55152	6.26491	6.66534
	1.27439	0.21445	Color2 [DarkGray]	1	4		VIM	6.58796	6.51096	6.51728	6.5267	6.64961	6.48543	6.59544	6.76951	6.81506	6.59842	6.96809	6.61912
	0.477083	-0.07827	Color2 [DarkGray]	1	4		DOCK7	6.67948	6.67807	6.63081	6.62352	6.63807	6.74147	6.67242	6.732	6.62059	6.61912	6.36282	6.69627
	0.554037	0.115296	Color2 [DarkGray]	1	4		ZNF638	6.59246	6.7211	6.55152	6.54998	6.6014	6.59096	6.5744	6.61471	6.69209	6.70598	6.95303	6.52513
	1.71783	0.151013	Color2 [DarkGray]	1	4		TRIP12	6.63663	6.53761	6.56224	6.53138	6.67384	6.62205	6.59544	6.66676	6.74282	6.66107	6.82273	6.6453
	0.394565	-0.16006	Color2 [DarkGray]	1	4		GEMIN5	6.76951	6.54226	6.67807	6.75622	6.78921	6.67666	6.6279	6.64097	6.70183	6.65678	6.01792	6.72928
	0.013389	0.001889	Color2 [DarkGray]	1	4		EIF5B	6.74685	6.54844	6.65249	6.62059	6.70874	6.63807	6.57137	6.65105	6.7046	6.62644	6.59096	6.65392
	1.20069	-0.27787	Color2 [DarkGray]	1	4		UGGT1	6.75087	6.61176	6.82528	6.76686	6.74685	6.66249	6.76155	6.63663	6.49025	6.53761	6.1416	6.67384
	0.924428	0.09496	Color2 [DarkGray]	1	4		TRIM28	6.57289	6.63517	6.5438	6.61029	6.69766	6.66534	6.55919	6.67807	6.68089	6.70598	6.79442	6.56072
	0.526415	0.093739	Color2 [DarkGray]	1	4		ACTG1	6.56834	6.83036	6.4822	6.5345	6.61765	6.61765	6.51412	6.72656	6.732	6.75355	6.66818	6.63663
	0.074431	0.015801	Color2 [DarkGray]	1	4		EFTUD2	6.65535	6.63807	6.57592	6.58346	6.73336	6.69488	6.61912	6.6837	6.7115	6.72383	6.41109	6.66959
	1.02483	0.167475	Color2 [DarkGray]	1	4		NUP214	6.59246	6.67666	6.52042	6.51885	6.50462	6.66818	6.54998	6.65535	6.8009	6.67666	6.92481	6.57592
	0.807605	-0.10081	Color2 [DarkGray]	1	4		PSMD1	6.70044	6.6014	6.64097	6.77215	6.65392	6.72383	6.64961	6.64961	6.64241	6.62352	6.42962	6.61618
	0.740063	0.108291	Color2 [DarkGray]	1	4		POLR1A	6.64818	6.50621	6.60585	6.59096	6.6893	6.67666	6.59096	6.60288	6.82273	6.70874	6.51412	6.73877
	1.05849	-0.10914	Color2 [DarkGray]	1	4		KIF4A	6.70598	6.56377	6.73877	6.70183	6.72656	6.6279	6.69209	6.67101	6.64818	6.51412	6.61324	6.49825
	0.01273	0.001355	Color2 [DarkGray]	1	4		NIPBL	6.64961	6.6865	6.64961	6.60733	6.62936	6.61471	6.67101	6.61029	6.64818	6.63952	6.73336	6.57743
	0.592093	-0.15442	Color2 [DarkGray]	1	4		AGL	6.75221	6.56072	6.7046	6.7115	6.78136	6.64674	6.68089	6.69209	6.67525	6.55919	6.1918	6.6851
	0.049395	-0.01442	Color2 [DarkGray]	1	4		UACA	6.66676	6.75489	6.56377	6.58346	6.63081	6.61912	6.65249	6.69766	6.59246	6.54535	6.89603	6.47735
	0.596138	0.228585	Color2 [DarkGray]	1	4		MAP4	6.54071	6.72792	6.51412	6.40088	6.51096	6.56072	6.55765	6.61029	6.69488	6.65678	7.25927	6.48704
	2.07463	0.323714	Color2 [DarkGray]	1	4		PCM1	6.50621	6.61324	6.46597	6.4363	6.5744	6.55612	6.57137	6.56986	6.78921	6.74416	7.04985	6.73336
	0.927986	0.307596	Color2 [DarkGray]	1	4		STIP1	6.46107	6.71699	6.41785	6.40939	6.56834	6.61765	6.50621	6.58195	6.65964	6.78136	7.24317	6.55152
	0.027868	-0.00232	Color2 [DarkGray]	1	4		DNMT1	6.57743	6.61765	6.66534	6.69627	6.58796	6.71425	6.6865	6.6279	6.60585	6.64241	6.65964	6.63952
	0.113739	-0.02913	Color2 [DarkGray]	1	4		XRCC5	6.67242	6.63081	6.63081	6.62352	6.69349	6.71562	6.59694	6.67807	6.69905	6.71425	6.32733	6.70044
	1.00908	0.349695	Color2 [DarkGray]	1	4		SEC16A	6.54071	6.6014	6.42459	6.38716	6.50779	6.56834	6.43962	6.63952	6.79701	6.732	7.31741	6.50621
	0.379053	-0.05593	Color2 [DarkGray]	1	4		PLS3	6.78398	6.62644	6.56682	6.56072	6.77347	6.6279	6.59395	6.83542	6.6893	6.54071	6.56224	6.52199
	0.606268	0.157766	Color2 [DarkGray]	1	4		NCOR1	6.60881	6.70321	6.52356	6.51728	6.57137	6.56529	6.54071	6.61618	6.74416	6.63081	7.06824	6.54071
	0.914453	-0.28266	Color2 [DarkGray]	1	4		ITPR2	6.72247	6.66534	6.7866	6.84549	6.61029	6.71836	6.69488	6.6453	6.62059	6.59395	6.01792	6.65678
	2.77382	0.10078	Color2 [DarkGray]	1	4		SF3B1	6.57592	6.6014	6.61912	6.57894	6.64674	6.60881	6.66391	6.64241	6.68089	6.65678	6.71836	6.72247
	1.31227	-0.06958	Color2 [DarkGray]	1	4		BAZ1B	6.61912	6.69627	6.62498	6.66534	6.70736	6.70044	6.66676	6.70598	6.59991	6.60881	6.51728	6.6014
	0.661075	-0.10031	Color2 [DarkGray]	1	4		VARS1	6.65249	6.6837	6.66391	6.74953	6.61324	6.70598	6.70736	6.56682	6.55612	6.65392	6.40769	6.73064
	0.614486	0.252517	Color2 [DarkGray]	1	4		NASP	6.41616	6.76951	6.52982	6.43463	6.44791	6.53605	6.65678	6.5267	6.49825	6.74416	7.30012	6.61765
	0.556908	0.107522	Color2 [DarkGray]	1	4		CLIP1	6.63952	6.65105	6.59246	6.55765	6.61176	6.56986	6.54226	6.63807	6.70321	6.59395	6.96924	6.60437
	0.712548	-0.25842	Color2 [DarkGray]	1	4		IARS1	6.73606	6.69627	6.70736	6.71973	6.78398	6.72656	6.67101	6.6907	6.58646	6.62205	5.93074	6.6865
	0.466787	-0.13242	Color2 [DarkGray]	1	4		ITPR3	6.59991	6.71425	6.71287	6.76155	6.52356	6.78398	6.70044	6.57894	6.52826	6.77742	6.23074	6.72247
	0.772548	-0.40429	Color2 [DarkGray]	1	4		DDB1	6.89239	6.67101	6.76421	6.73877	6.81121	6.7252	6.65821	6.66818	6.54535	6.56986	5.60881	6.7252
	0.957729	0.109712	Color2 [DarkGray]	1	4		ENO1	6.44791	6.67666	6.61765	6.62644	6.5267	6.67807	6.69209	6.62205	6.65964	6.76553	6.63952	6.74282
	0.1059	-0.01672	Color2 [DarkGray]	1	4		ROCK2	6.65392	6.60437	6.71562	6.71012	6.5744	6.59694	6.63517	6.59991	6.64241	6.56224	6.80219	6.61029
	0.091816	-0.01282	Color2 [DarkGray]	1	4		NPEPPS	6.67242	6.6453	6.61324	6.62644	6.66534	6.65535	6.69209	6.63807	6.6893	6.68229	6.48059	6.65392
	1.28812	-0.23314	Color2 [DarkGray]	1	4		KIF14	6.83542	6.68089	6.69627	6.6837	6.77347	6.61912	6.65821	6.732	6.70044	6.49825	6.26679	6.49825
	0.47036	0.068485	Color2 [DarkGray]	1	4		SPAG9	6.59096	6.69627	6.63807	6.56529	6.56072	6.61765	6.71973	6.5438	6.62498	6.64961	6.8679	6.62205
	0.542039	-0.13671	Color2 [DarkGray]	1	4		GART	6.66818	6.63663	6.69349	6.72656	6.7211	6.67384	6.65105	6.71012	6.61618	6.66391	6.20163	6.69627
	1.20442	0.081427	Color2 [DarkGray]	1	4		MYBBP1A	6.62352	6.50621	6.63372	6.57894	6.81634	6.62936	6.63081	6.61765	6.69349	6.70183	6.61029	6.66249
	1.09765	0.234635	Color2 [DarkGray]	1	4		CEP170	6.4363	6.67807	6.53605	6.53916	6.53294	6.52356	6.61176	6.63227	6.73606	6.67101	7.07575	6.6453
	0.992189	-0.14749	Color2 [DarkGray]	1	4		MSH6	6.67666	6.63227	6.74819	6.72656	6.66391	6.74953	6.70321	6.58646	6.43796	6.62059	6.41954	6.71562
	0.751972	-0.26554	Color2 [DarkGray]	1	4		TTC37	6.7866	6.52513	6.79572	6.77083	6.70874	6.72928	6.732	6.6907	6.49025	6.62205	5.99095	6.71287
	0.050431	-0.008	Color2 [DarkGray]	1	4		MYO18A	6.63663	6.8009	6.59395	6.57137	6.6014	6.66107	6.64386	6.63372	6.63807	6.69209	6.64674	6.59395
	1.62895	-0.15062	Color2 [DarkGray]	1	4		HTT	6.64818	6.65678	6.73606	6.75087	6.64818	6.63663	6.70874	6.71836	6.63952	6.56377	6.43463	6.55152
	0.403977	0.063793	Color2 [DarkGray]	1	4		MSN	6.56986	6.77215	6.55152	6.53916	6.63081	6.70321	6.60733	6.63952	6.63227	6.75221	6.732	6.57137
	0.579287	0.084531	Color2 [DarkGray]	1	4		PHF3	6.56986	6.76421	6.57743	6.54844	6.60288	6.64097	6.61618	6.57894	6.64241	6.68089	6.83668	6.63807
	0.027413	-0.00541	Color2 [DarkGray]	1	4		CCT4	6.65535	6.64674	6.60585	6.61029	6.732	6.63952	6.62352	6.69766	6.7046	6.72656	6.43463	6.63081
	0.925098	-0.25597	Color2 [DarkGray]	1	4		MCM5	6.74819	6.63227	6.82655	6.82146	6.61029	6.67948	6.70183	6.57894	6.57592	6.54998	6.12516	6.75355
	1.8695	0.130267	Color2 [DarkGray]	1	4		DDX17	6.5267	6.65392	6.59544	6.54226	6.62059	6.63663	6.59246	6.69627	6.68229	6.7115	6.77742	6.66818
	1.58768	-0.23866	Color2 [DarkGray]	1	4		CLASP1	6.77873	6.74416	6.76022	6.71012	6.69766	6.67242	6.67666	6.58195	6.55765	6.53916	6.28355	6.65821
	1.68063	-0.10252	Color2 [DarkGray]	1	4		MYO5A	6.67948	6.74012	6.69488	6.67525	6.59991	6.66959	6.66391	6.61176	6.57289	6.60437	6.53138	6.67101
	3.81183	0.2398	Color2 [DarkGray]	1	4		TUBB	6.45121	6.52199	6.53761	6.5345	6.62205	6.6453	6.64241	6.71973	6.7046	6.75221	6.80219	6.74551
	0.061051	0.018914	Color2 [DarkGray]	1	4		ZNF318	6.61324	6.76553	6.63663	6.60585	6.49985	6.60881	6.63663	6.60288	6.56682	6.60288	6.98185	6.54535
	0.633818	-0.07158	Color2 [DarkGray]	1	4		ATP1A1	6.732	6.63517	6.59096	6.62498	6.77742	6.6851	6.62205	6.73471	6.70183	6.56529	6.49985	6.52982
	0.340393	-0.17429	Color2 [DarkGray]	1	4		HEATR1	6.82146	6.49025	6.71562	6.72928	6.7866	6.6879	6.62205	6.60437	6.74685	6.56072	5.91648	6.83542
	1.19822	-0.17859	Color2 [DarkGray]	1	4		PTPN13	6.59694	6.69349	6.81378	6.81121	6.51728	6.732	6.75355	6.5469	6.39575	6.55305	6.57137	6.68089
	2.48199	0.171076	Color2 [DarkGray]	1	4		ANKRD17	6.57137	6.55152	6.57894	6.62352	6.57137	6.61912	6.60585	6.56072	6.76155	6.71973	6.84046	6.6879
	1.03389	-0.1595	Color2 [DarkGray]	1	4		LMNB1	6.58346	6.88387	6.80478	6.72928	6.45615	6.61618	6.6893	6.53761	6.53138	6.68229	6.48864	6.66107
	0.630481	0.0682	Color2 [DarkGray]	1	4		HSPH1	6.61912	6.5744	6.59096	6.61912	6.70183	6.74416	6.55612	6.62205	6.63952	6.76553	6.54071	6.73064
	0.298345	0.075605	Color2 [DarkGray]	1	4		HNRNPU	6.50621	6.79831	6.49345	6.57137	6.67384	6.67242	6.55612	6.7252	6.61029	6.67948	6.87897	6.50303
	1.03858	0.106303	Color2 [DarkGray]	1	4		PFAS	6.55765	6.44791	6.65678	6.6453	6.70183	6.62205	6.71287	6.62644	6.6893	6.6893	6.62498	6.72928
	0.773297	-0.08498	Color2 [DarkGray]	1	4		SMARCA5	6.67666	6.6893	6.67948	6.6851	6.6279	6.62059	6.64386	6.69349	6.6907	6.60881	6.44294	6.64818
	1.28509	0.221981	Color2 [DarkGray]	1	4		SF3B2	6.55152	6.66534	6.54071	6.49185	6.55765	6.56834	6.55459	6.5744	6.78136	6.72928	7.01346	6.61324
	1.41534	0.097888	Color2 [DarkGray]	1	4		CCT3	6.60733	6.64241	6.5345	6.54071	6.77083	6.63227	6.54998	6.70874	6.72656	6.69488	6.60437	6.6907
	1.22416	0.056172	Color2 [DarkGray]	1	4		TCP1	6.61176	6.59544	6.57894	6.59544	6.71836	6.64097	6.64386	6.7252	6.67242	6.6879	6.58346	6.66249
	0.343126	0.077883	Color2 [DarkGray]	1	4		CENPE	6.76288	6.63372	6.54535	6.51885	6.67384	6.5438	6.56072	6.66534	6.86171	6.61176	6.7879	6.51096
	2.24438	0.226753	Color2 [DarkGray]	1	4		DDX21	6.62352	6.52826	6.52982	6.49506	6.63517	6.61029	6.52042	6.64674	6.8189	6.74685	6.86542	6.65249
	1.2975	-0.37471	Color2 [DarkGray]	1	4		PI4KA	6.76818	6.59694	6.85922	6.90448	6.67525	6.73064	6.732	6.63807	6.48059	6.48059	6.01346	6.65535
	0.895038	-0.26952	Color2 [DarkGray]	1	4		USP24	6.76951	6.56377	6.83162	6.83668	6.63081	6.69209	6.71973	6.61912	6.53605	6.56529	6.08746	6.73471
	1.34258	-0.08025	Color2 [DarkGray]	1	4		KDM3B	6.59991	6.73877	6.68229	6.67948	6.62352	6.67807	6.69209	6.64097	6.58496	6.62936	6.56224	6.60288
	0.566957	-0.21797	Color2 [DarkGray]	1	4		SF3B3	6.77479	6.61765	6.74147	6.74282	6.71699	6.67242	6.6907	6.61176	6.66107	6.63952	5.97499	6.72928
	0.266643	-0.04563	Color2 [DarkGray]	1	4		AARS1	6.5267	6.70598	6.69766	6.73336	6.56986	6.66391	6.73606	6.58195	6.51885	6.71425	6.54071	6.70736
	2.05822	0.261992	Color2 [DarkGray]	1	4		TUBB4B	6.59991	6.52982	6.52513	6.50621	6.60437	6.59246	6.53605	6.54071	6.824	6.6453	6.96232	6.77742
	0.10758	0.050644	Color2 [DarkGray]	1	4		SUPT5H	6.73471	6.57289	6.6279	6.35226	6.82528	6.6837	6.58946	6.71012	6.8392	6.79051	6.16993	6.6907
	0.842768	-0.17507	Color2 [DarkGray]	1	4		LRBA	6.73877	6.61471	6.73877	6.73606	6.70183	6.66249	6.7046	6.63663	6.60585	6.59395	6.24031	6.6879
	0.721684	-0.14321	Color2 [DarkGray]	1	4		DYNC2H1	6.69349	6.67101	6.76553	6.7211	6.63952	6.65678	6.6865	6.56072	6.61029	6.64818	6.29462	6.7252
	0.951522	-0.19904	Color2 [DarkGray]	1	4		MCM3	6.71562	6.66107	6.80478	6.74012	6.64961	6.6279	6.70321	6.62498	6.62059	6.57592	6.23266	6.69627
	0.653643	-0.27113	Color2 [DarkGray]	1	4		ATP2A2	6.72656	6.57137	6.79831	6.77742	6.732	6.64097	6.7866	6.69627	6.57289	6.5438	5.89239	6.78005
	0.799734	-0.0687	Color2 [DarkGray]	1	4		PHIP	6.72792	6.57743	6.65105	6.63663	6.72656	6.71287	6.66534	6.69349	6.64818	6.58045	6.50462	6.58496
	0.25526	-0.07561	Color2 [DarkGray]	1	4		HYOU1	6.50144	6.58496	6.85175	6.84298	6.57592	6.45943	6.83289	6.49665	6.49665	6.51728	6.61176	6.853
	1.12047	0.295903	Color2 [DarkGray]	1	4		SAFB2	6.46107	6.62644	6.46597	6.49825	6.58195	6.53916	6.54226	6.61324	6.78005	6.69905	7.18487	6.57137
	0.189207	-0.03421	Color2 [DarkGray]	1	4		ATP5F1B	6.69209	6.74416	6.62936	6.63081	6.61618	6.60585	6.61765	6.60585	6.68089	6.70044	6.44626	6.732
	0.245502	0.038547	Color2 [DarkGray]	1	4		TJP1	6.74953	6.66959	6.56072	6.51096	6.74147	6.60733	6.52826	6.6865	6.74551	6.64097	6.67807	6.58045
	0.06782	0.014	Color2 [DarkGray]	1	4		FKBP4	6.52513	6.6879	6.64674	6.63952	6.6879	6.67948	6.59246	6.6865	6.64961	6.77742	6.46434	6.66391
	0.911027	-0.17448	Color2 [DarkGray]	1	4		USP47	6.78005	6.7046	6.69905	6.70874	6.65535	6.66534	6.61324	6.64818	6.63663	6.65535	6.26303	6.63952
	0.661185	-0.25497	Color2 [DarkGray]	1	4		ANXA6	6.59991	6.5469	6.96809	6.83794	6.61029	6.56224	6.91528	6.53761	6.44128	6.52982	6.10014	6.86171
	1.25724	0.165591	Color2 [DarkGray]	1	4		SYNCRIP	6.55459	6.66534	6.56986	6.50621	6.6279	6.56834	6.56682	6.66391	6.8125	6.67384	6.86913	6.60288
	0.706811	-0.11373	Color2 [DarkGray]	1	4		UBR5	6.67666	6.66676	6.77479	6.67242	6.64674	6.61176	6.69349	6.61324	6.66676	6.59246	6.3733	6.70321
	0.05822	0.020721	Color2 [DarkGray]	1	4		UPF1	6.64818	6.54844	6.62498	6.63081	6.66676	6.63663	6.6851	6.6851	6.80607	6.71425	6.26679	6.74819
	0.666365	-0.08185	Color2 [DarkGray]	1	4		CIT	6.7211	6.76288	6.64674	6.61471	6.65392	6.63517	6.60585	6.64961	6.64961	6.52826	6.71973	6.52042
	0.42206	0.069195	Color2 [DarkGray]	1	4		SMG1	6.55459	6.6279	6.63807	6.7046	6.50621	6.64961	6.6279	6.58045	6.6907	6.75889	6.52199	6.83036
	0.908394	-0.27318	Color2 [DarkGray]	1	4		TUBA1A	6.64097	6.5345	6.7252	6.75622	6.93074	6.8125	6.77215	6.77083	6.23649	6.6453	6.06178	6.62059
	0.634256	0.043065	Color2 [DarkGray]	1	4		ADAR	6.60288	6.66959	6.60437	6.58646	6.61324	6.66818	6.63372	6.70321	6.65105	6.63952	6.73471	6.61029
	0.707934	-0.24683	Color2 [DarkGray]	1	4		MCM2	6.6851	6.64961	6.8189	6.79831	6.67384	6.64674	6.74282	6.59246	6.57743	6.58045	6.02015	6.7866
	1.33327	0.277315	Color2 [DarkGray]	1	4		SFPQ	6.46761	6.63952	6.55459	6.49345	6.43296	6.54226	6.58195	6.61029	6.76553	6.7211	7.12102	6.65678
	0.78435	-0.11852	Color2 [DarkGray]	1	4		DICER1	6.71425	6.63807	6.72383	6.70321	6.61765	6.64241	6.70874	6.64097	6.63807	6.63372	6.36107	6.67242
	0.38301	0.109319	Color2 [DarkGray]	1	4		SMARCC2	6.6014	6.67807	6.60288	6.52826	6.53294	6.61471	6.64241	6.59395	6.62644	6.59694	7.07146	6.55305
	1.12519	0.153875	Color2 [DarkGray]	1	4		P4HB	6.42122	6.66107	6.67525	6.59096	6.47249	6.51728	6.77873	6.58346	6.68089	6.69349	6.86171	6.72792
	0.030964	0.011123	Color2 [DarkGray]	1	4		RAI14	6.72656	6.70874	6.57592	6.53761	6.69627	6.58195	6.53761	6.69349	6.67101	6.55765	6.95187	6.41278
	0.778531	0.225335	Color2 [DarkGray]	1	4		KIF5C	6.45943	6.71973	6.51885	6.52826	6.42122	6.65392	6.56072	6.58195	6.5744	6.78921	7.15076	6.61324
	0.63466	0.025547	Color2 [DarkGray]	1	4		EIF4G3	6.63952	6.63663	6.59694	6.62205	6.71973	6.64961	6.64241	6.61912	6.66534	6.61176	6.6865	6.63372
	2.0021	0.109056	Color2 [DarkGray]	1	4		AHCTF1	6.57894	6.67807	6.63517	6.60733	6.51885	6.60288	6.59096	6.55152	6.72792	6.71973	6.79181	6.69627
	0.044459	0.010211	Color2 [DarkGray]	1	4		CHD3	6.52982	6.79181	6.66107	6.6279	6.49185	6.7252	6.62644	6.58045	6.49185	6.67948	6.75355	6.72656
	0.257956	-0.02786	Color2 [DarkGray]	1	4		PDS5A	6.70598	6.59694	6.63952	6.62205	6.66249	6.6893	6.65964	6.6879	6.61765	6.65392	6.50621	6.67525
	1.19492	0.242126	Color2 [DarkGray]	1	4		NONO	6.48059	6.63372	6.46434	6.55919	6.47573	6.60733	6.61618	6.67948	6.7211	6.69349	7.06824	6.62352
	1.07527	-0.40934	Color2 [DarkGray]	1	4		KNTC1	6.74012	6.67666	6.90207	6.86666	6.63807	6.72383	6.76288	6.60437	6.40259	6.52356	5.86047	6.76155
	0.106729	0.01189	Color2 [DarkGray]	1	4		SLK	6.63227	6.74685	6.60288	6.59842	6.6453	6.60288	6.59395	6.66534	6.65105	6.67807	6.70044	6.59842
	0.144022	0.038897	Color2 [DarkGray]	1	4		GANAB	6.66534	6.63372	6.56224	6.48059	6.71973	6.65249	6.68089	6.77742	6.80993	6.70183	6.36807	6.61765
	0.400439	-0.11447	Color2 [DarkGray]	1	4		POLR2B	6.67384	6.5744	6.64386	6.76155	6.71012	6.67242	6.71699	6.70044	6.64386	6.66107	6.1918	6.69905
	0.888669	-0.28884	Color2 [DarkGray]	1	4		NF1	6.85549	6.48704	6.82146	6.78267	6.7866	6.66107	6.70736	6.65964	6.52042	6.49665	6.05311	6.7211
	0.607448	-0.13171	Color2 [DarkGray]	1	4		DDX1	6.66818	6.63663	6.66249	6.71562	6.7252	6.67948	6.6893	6.732	6.66249	6.61324	6.23649	6.64386
+	2.73765	-0.57687	Color2 [DarkGray]	1	4		IQGAP3	6.8125	6.74147	6.97039	6.91648	6.69627	6.74416	6.78398	6.63952	6.30561	6.29829	6.03122	6.49825
	0.56775	0.055557	Color2 [DarkGray]	1	4		XRCC6	6.60585	6.6865	6.57743	6.59842	6.61471	6.64818	6.61471	6.67666	6.75622	6.71973	6.59096	6.62352
	0.65797	-0.20596	Color2 [DarkGray]	1	4		SUPT16H	6.77347	6.55765	6.77873	6.77347	6.61765	6.69905	6.732	6.61471	6.61324	6.5345	6.12516	6.7866
	0.776038	-0.2126	Color2 [DarkGray]	1	4		FLII	6.68229	6.67525	6.69349	6.74685	6.75889	6.73336	6.67384	6.70321	6.56986	6.59246	6.0917	6.69349
	0.365385	-0.01877	Color2 [DarkGray]	1	4		YWHAE	6.66107	6.73877	6.71012	6.70874	6.49345	6.49185	6.61618	6.53138	6.71973	6.67666	6.64818	6.69905
	0.113516	0.016195	Color2 [DarkGray]	1	4		DIAPH1	6.63517	6.52513	6.71562	6.6893	6.61618	6.67384	6.63372	6.59395	6.67101	6.59694	6.74147	6.62059
	1.7196	-0.12419	Color2 [DarkGray]	1	4		SVIL	6.73336	6.69766	6.67948	6.61324	6.74147	6.65678	6.66107	6.69488	6.58045	6.58496	6.59395	6.46761
	0.338625	0.17884	Color2 [DarkGray]	1	4		IRS4	6.31107	6.79181	6.57137	6.57894	6.30012	6.73742	6.68229	6.48382	6.27984	6.79572	7.25927	6.63372
	1.1377	0.282876	Color2 [DarkGray]	1	4		SAFB	6.46761	6.74819	6.52356	6.39232	6.50621	6.50303	6.60881	6.56072	6.74685	6.7252	7.12722	6.66391
	1.40458	0.185868	Color2 [DarkGray]	1	4		MATR3	6.52826	6.61912	6.5438	6.55459	6.61029	6.62352	6.58796	6.62352	6.71425	6.71425	6.94017	6.62059
	2.00723	-0.28569	Color2 [DarkGray]	1	4		ZZEF1	6.79572	6.64818	6.71699	6.77215	6.80478	6.7046	6.64241	6.75221	6.55919	6.47411	6.24603	6.51096
	0.150528	-0.04404	Color2 [DarkGray]	1	4		MCM7	6.62059	6.69349	6.66249	6.65392	6.58796	6.63081	6.73064	6.63807	6.67525	6.74012	6.2854	6.75355
	0.172775	-0.08519	Color2 [DarkGray]	1	4		TUBB4A	6.79051	6.21723	6.81762	6.89603	6.66818	6.64961	6.66534	6.48059	6.67666	6.38198	6.45286	6.86913
	0.115032	-0.0748	Color2 [DarkGray]	1	4		RGPD3	6.82018	6.59544	6.54535	6.61324	6.74416	6.65392	6.51728	6.71973	7.04549	6.56986	5.9331	6.72656
	0.644523	0.157683	Color2 [DarkGray]	1	4		YLPM1	6.53761	6.7115	6.63807	6.55612	6.4446	6.52042	6.56529	6.56682	6.65964	6.62498	7.09592	6.69349
	0.487979	0.075526	Color2 [DarkGray]	1	4		CLUH	6.63807	6.53605	6.58045	6.65392	6.68229	6.62644	6.63227	6.64097	6.78136	6.70183	6.48864	6.73877
	1.40219	0.354069	Color2 [DarkGray]	1	4		NUP153	6.3733	6.67242	6.41109	6.46597	6.48059	6.58195	6.63517	6.58346	6.80993	6.76288	7.16189	6.60437
	0.867758	0.085308	Color2 [DarkGray]	1	4		DDX42	6.59694	6.67101	6.56986	6.60881	6.64386	6.60881	6.60585	6.61471	6.67807	6.6865	6.8189	6.60437
	0.981559	0.150276	Color2 [DarkGray]	1	4		HCFC1	6.60733	6.62059	6.56377	6.52982	6.66107	6.58946	6.59096	6.59246	6.72247	6.67384	6.94134	6.58496
	0.367127	-0.04492	Color2 [DarkGray]	1	4		NUP98	6.71287	6.74551	6.60437	6.57137	6.67384	6.64241	6.61618	6.6907	6.6893	6.6453	6.54998	6.56986
	0.144143	0.025386	Color2 [DarkGray]	1	4		EEF1A1	6.6851	6.55612	6.61471	6.68089	6.53761	6.70321	6.67101	6.61471	6.70874	6.67384	6.49025	6.76553
	0.113261	0.025751	Color2 [DarkGray]	1	4		DDX3X	6.65105	6.67666	6.59246	6.59694	6.63663	6.6279	6.62059	6.67525	6.79831	6.69905	6.41954	6.70321
	0.301326	-0.04383	Color2 [DarkGray]	1	4		UBA2	6.73471	6.66107	6.6279	6.57894	6.73471	6.6851	6.61176	6.6453	6.67948	6.6879	6.46597	6.59395
	0.594538	-0.08084	Color2 [DarkGray]	1	4		IPO5	6.61029	6.57592	6.7046	6.69627	6.71425	6.71699	6.68229	6.72928	6.56529	6.65821	6.40939	6.63081
	1.06063	0.148939	Color2 [DarkGray]	1	4		PABPC1	6.57137	6.66107	6.56377	6.52982	6.61765	6.59246	6.61176	6.61618	6.80736	6.732	6.84172	6.54071
	0.946618	0.188229	Color2 [DarkGray]	1	4		ANKHD1	6.48543	6.67948	6.54226	6.57137	6.5157	6.61176	6.60881	6.6014	6.66534	6.70736	7.03232	6.62644
	0.234649	0.02947	Color2 [DarkGray]	1	4		ATRX	6.5469	6.74147	6.66676	6.64097	6.55459	6.66391	6.60881	6.57289	6.58796	6.6893	6.72383	6.71287
	0.045156	-0.01709	Color2 [DarkGray]	1	4		UTP20	6.6893	6.51412	6.66249	6.7046	6.69627	6.66107	6.63663	6.58646	6.81378	6.63517	6.27053	6.78267
	1.34977	0.295146	Color2 [DarkGray]	1	4		RBBP6	6.49506	6.65964	6.49665	6.43296	6.5157	6.59991	6.5345	6.58796	6.74551	6.71562	7.13134	6.67242
	0.995821	0.145145	Color2 [DarkGray]	1	4		CEP350	6.5157	6.67807	6.59991	6.56986	6.55305	6.61471	6.56834	6.63952	6.71973	6.63663	6.92955	6.65821
	3.24022	-0.14596	Color2 [DarkGray]	1	4		ANK2	6.66676	6.76686	6.73606	6.71012	6.56834	6.59544	6.71425	6.65249	6.56224	6.56834	6.59096	6.5744
	0.46852	-0.14268	Color2 [DarkGray]	1	4		CSE1L	6.69905	6.45943	6.79572	6.79181	6.6865	6.66676	6.77479	6.57743	6.52982	6.59096	6.25361	6.8009
	0.232658	-0.07201	Color2 [DarkGray]	1	4		CCT7	6.65821	6.68229	6.60585	6.67384	6.68229	6.6865	6.63952	6.69905	6.67666	6.7115	6.21335	6.73064
	0.273182	-0.08529	Color2 [DarkGray]	1	4		SND1	6.5744	6.64674	6.73471	6.74819	6.57289	6.67101	6.73336	6.60585	6.58496	6.6851	6.25739	6.83542
	0.018832	0.004799	Color2 [DarkGray]	1	4		ARID1A	6.61471	6.71425	6.64241	6.62644	6.61471	6.58946	6.6837	6.58946	6.58195	6.58796	6.90328	6.5438
	0.392726	-0.10336	Color2 [DarkGray]	1	4		NUP93	6.75622	6.60733	6.61029	6.64241	6.75355	6.69905	6.65821	6.72792	6.66534	6.66818	6.2211	6.64818
	0.698758	0.127012	Color2 [DarkGray]	1	4		CANX	6.47249	6.49345	6.67948	6.76155	6.40769	6.58045	6.81506	6.52199	6.64961	6.63081	6.7866	6.848
	0.593276	-0.15807	Color2 [DarkGray]	1	4		AP2B1	6.77479	6.36982	6.74685	6.82909	6.79442	6.71012	6.66818	6.64961	6.54226	6.47573	6.36982	6.70044
	0.619118	-0.14036	Color2 [DarkGray]	1	4		MCM4	6.61765	6.67242	6.69766	6.76951	6.64386	6.68229	6.7252	6.66107	6.58195	6.64241	6.25172	6.71973
	1.31708	0.335581	Color2 [DarkGray]	1	4		KHSRP	6.44956	6.63807	6.43296	6.45615	6.57137	6.50144	6.63227	6.5438	6.73877	6.71699	7.20653	6.65678
	0.90662	0.2358	Color2 [DarkGray]	1	4		ACIN1	6.45451	6.62498	6.55305	6.50938	6.51728	6.59096	6.64961	6.61324	6.66676	6.6837	7.1467	6.58796
	1.15997	-0.16466	Color2 [DarkGray]	1	4		MYO9B	6.76155	6.63807	6.73336	6.76288	6.65249	6.6453	6.65392	6.59991	6.57592	6.55612	6.38543	6.71973
	0.196305	0.079028	Color2 [DarkGray]	1	4		TNRC6B	6.58045	6.67525	6.53605	6.65821	6.48543	6.63372	6.61471	6.64818	6.63227	6.54226	7.14364	6.44791
	0.143178	-0.04159	Color2 [DarkGray]	1	4		GAPDH	6.5744	6.71012	6.7046	6.69905	6.57289	6.62352	6.69488	6.56986	6.61324	6.73606	6.34341	6.82909
	0.873092	0.116083	Color2 [DarkGray]	1	4		LIG3	6.49665	6.74416	6.58045	6.56834	6.51254	6.70874	6.67525	6.5469	6.58946	6.77083	6.75622	6.73742
	0.008786	-0.00249	Color2 [DarkGray]	1	4		TUBA1C	6.66249	6.59246	6.6014	6.71287	6.65392	6.63081	6.60585	6.67101	6.65249	6.71699	6.3837	6.80607
	0.553751	-0.06154	Color2 [DarkGray]	1	4		DHX29	6.69766	6.59694	6.62936	6.70321	6.73064	6.62205	6.63663	6.71012	6.68089	6.62936	6.47086	6.59991
	0.667397	0.321185	Color2 [DarkGray]	1	4		TNKS1BP1	6.50779	6.79051	6.34696	6.33628	6.44294	6.6453	6.38543	6.64241	6.70183	6.76022	7.39146	6.41278
	0.920973	-0.15945	Color2 [DarkGray]	1	4		HADHA	6.74147	6.69905	6.63517	6.6865	6.67101	6.70598	6.6837	6.72656	6.65964	6.59246	6.27984	6.59246
	0.269891	-0.11515	Color2 [DarkGray]	1	4		TRAP1	6.64818	6.72928	6.65105	6.67101	6.68089	6.65678	6.70321	6.62059	6.67525	6.72792	6.04002	6.79572
	0.905588	-0.18982	Color2 [DarkGray]	1	4		COPB2	6.80607	6.63663	6.73064	6.7252	6.65964	6.69209	6.62644	6.64241	6.63807	6.54071	6.25172	6.70874
	0.198194	-0.04699	Color2 [DarkGray]	1	4		LMNA	6.62644	6.77742	6.69209	6.57289	6.55612	6.66249	6.70044	6.61618	6.5157	6.59694	6.86047	6.50779
	0.855509	0.228136	Color2 [DarkGray]	1	4		LUZP1	6.62644	6.62352	6.50779	6.45615	6.62059	6.49665	6.5345	6.60288	6.7866	6.64674	7.13545	6.55765
	0.646011	-0.06578	Color2 [DarkGray]	1	4		NSUN2	6.69209	6.65821	6.59096	6.60585	6.78529	6.66818	6.61618	6.79442	6.63952	6.63952	6.46271	6.54226
	0.300508	-0.1175	Color2 [DarkGray]	1	4		NUP133	6.77083	6.56986	6.69488	6.67807	6.69488	6.63807	6.67948	6.6453	6.79572	6.64674	6.09381	6.70736
	1.1054	0.160026	Color2 [DarkGray]	1	4		CCDC88A	6.63372	6.6865	6.58045	6.48543	6.59991	6.51254	6.53916	6.60437	6.8392	6.69209	6.8802	6.61471
	0.36232	-0.07117	Color2 [DarkGray]	1	4		KPNB1	6.62498	6.59246	6.66534	6.77083	6.75221	6.65249	6.64241	6.61765	6.61618	6.62352	6.3837	6.74551
	0.796237	0.156259	Color2 [DarkGray]	1	4		IMMT	6.55152	6.66391	6.60288	6.5157	6.59395	6.58496	6.55612	6.63227	6.65964	6.69349	7.00899	6.59694
	0.5882	0.147959	Color2 [DarkGray]	1	4		CUX1	6.51885	6.74551	6.58346	6.56834	6.45615	6.59842	6.5744	6.57137	6.6865	6.6851	7.06501	6.57137
	0.529573	-0.12887	Color2 [DarkGray]	1	4		TPP2	6.66107	6.58946	6.7211	6.71836	6.732	6.67525	6.6851	6.70183	6.59694	6.59694	6.23649	6.74416
	0.514909	-0.19345	Color2 [DarkGray]	1	4		COPB1	6.71562	6.58796	6.7211	6.78005	6.66959	6.70044	6.67807	6.70183	6.58045	6.62498	6.02459	6.8009
	0.385307	-0.06874	Color2 [DarkGray]	1	4		CPD	6.78529	6.6014	6.64241	6.6014	6.77742	6.63807	6.5744	6.71287	6.72928	6.54226	6.65105	6.43296
	2.50281	0.245261	Color2 [DarkGray]	1	4		TUBB2B	6.42291	6.54071	6.55919	6.56377	6.58346	6.68089	6.6879	6.55919	6.6837	6.83036	6.83794	6.71562
	0.896512	-0.08348	Color2 [DarkGray]	1	4		UNC45A	6.63227	6.65678	6.65821	6.65105	6.77215	6.72792	6.63807	6.69905	6.57137	6.65105	6.43463	6.60733
	0.517948	-0.19968	Color2 [DarkGray]	1	4		NUP205	6.77215	6.51885	6.73877	6.75489	6.79181	6.71425	6.67242	6.62205	6.60733	6.61029	6.00675	6.76155
	0.292561	-0.04545	Color2 [DarkGray]	1	4		ACO2	6.55919	6.7761	6.6907	6.59395	6.62059	6.70874	6.71973	6.59544	6.49665	6.69349	6.65105	6.59694
	0.492058	0.054641	Color2 [DarkGray]	1	4		EDC4	6.65249	6.52513	6.63663	6.59842	6.76553	6.61765	6.61471	6.66249	6.70321	6.6014	6.75221	6.5744
	0.183305	-0.02948	Color2 [DarkGray]	1	4		EZR	6.65105	6.78529	6.60437	6.58946	6.64674	6.64818	6.57743	6.69349	6.66534	6.7115	6.50462	6.63081
	0.924562	0.087588	Color2 [DarkGray]	1	4		ZFR	6.54998	6.67807	6.53605	6.57137	6.66107	6.6851	6.61912	6.71973	6.71836	6.66107	6.732	6.5744
	1.02338	-0.11072	Color2 [DarkGray]	1	4		TASOR	6.71287	6.65249	6.6865	6.7115	6.68089	6.64241	6.64241	6.65535	6.65105	6.63517	6.41954	6.61471
	0.358253	-0.07895	Color2 [DarkGray]	1	4		NNT	6.53294	6.87774	6.70874	6.63807	6.56377	6.71287	6.71699	6.47249	6.45615	6.732	6.56986	6.6837
	0.99107	-0.26908	Color2 [DarkGray]	1	4		AP2A1	6.86913	6.56834	6.73742	6.75221	6.83162	6.62644	6.63517	6.71425	6.63807	6.49345	6.10014	6.61912
	0.374234	-0.09861	Color2 [DarkGray]	1	4		QARS1	6.70736	6.62644	6.67807	6.61912	6.67242	6.6907	6.7046	6.7252	6.74012	6.59842	6.23266	6.66534
	0.017248	-0.00304	Color2 [DarkGray]	1	4		DHX30	6.66107	6.62205	6.61471	6.64241	6.7046	6.61324	6.66818	6.65535	6.72247	6.66107	6.45943	6.6851
	0.541955	0.039442	Color2 [DarkGray]	1	4		THOC2	6.64097	6.54071	6.6453	6.67101	6.63807	6.65392	6.59544	6.67807	6.71425	6.63807	6.66391	6.63952
	0.806255	0.189366	Color2 [DarkGray]	1	4		HSPA4L	6.52356	6.6837	6.49506	6.47249	6.56682	6.71287	6.6279	6.62205	6.67807	6.71012	7.0268	6.51728
	2.27837	-0.09912	Color2 [DarkGray]	1	4		EPB41L3	6.64097	6.7046	6.6879	6.66676	6.6865	6.68089	6.66818	6.67525	6.60437	6.61176	6.53916	6.54844
	1.78339	-0.23814	Color2 [DarkGray]	1	4		CUL4B	6.74012	6.66249	6.74416	6.73742	6.72792	6.75622	6.77347	6.57592	6.48543	6.53761	6.29094	6.61765
	1.15475	0.108531	Color2 [DarkGray]	1	4		CHD1	6.66676	6.56072	6.58496	6.59694	6.66959	6.59096	6.56986	6.62059	6.82018	6.61471	6.73336	6.67525
	0.133564	-0.01939	Color2 [DarkGray]	1	4		USO1	6.6279	6.69488	6.74819	6.66676	6.55612	6.54998	6.71287	6.47573	6.63807	6.53916	6.73877	6.74416
	1.63482	0.197891	Color2 [DarkGray]	1	4		RNF40	6.57137	6.64097	6.50938	6.6014	6.51412	6.57894	6.53605	6.59694	6.81634	6.70321	6.92837	6.66676
	0.096836	0.025051	Color2 [DarkGray]	1	4		PGK1	6.41616	6.79831	6.66818	6.67525	6.4822	6.6851	6.74416	6.5469	6.52356	6.73471	6.66107	6.73877
	0.353703	0.059229	Color2 [DarkGray]	1	4		CKAP4	6.52199	6.75622	6.66534	6.61912	6.47249	6.64241	6.6893	6.5157	6.58796	6.68089	6.84424	6.6865
	1.60635	0.082864	Color2 [DarkGray]	1	4		PARD3	6.55612	6.66959	6.59544	6.61765	6.59694	6.63952	6.61324	6.65821	6.7252	6.69488	6.65392	6.69627
	0.985078	0.079797	Color2 [DarkGray]	1	4		GTF2I	6.55765	6.58646	6.63372	6.61618	6.55459	6.7046	6.67101	6.67242	6.62498	6.63227	6.78921	6.66676
	0.536637	0.065176	Color2 [DarkGray]	1	4		PPP1R12A	6.63952	6.66107	6.55152	6.59991	6.65249	6.59694	6.62059	6.67242	6.70598	6.58045	6.80864	6.61765
	0.127021	-0.05865	Color2 [DarkGray]	1	4		EIF4A1	6.70044	6.58496	6.66534	6.6879	6.6893	6.64818	6.58045	6.64818	6.8125	6.66107	6.10014	6.83036
	0.553991	-0.14352	Color2 [DarkGray]	1	4		PSMD2	6.7761	6.6865	6.63663	6.61618	6.74953	6.70321	6.67242	6.66959	6.6879	6.6279	6.1918	6.63372
	1.71547	0.160061	Color2 [DarkGray]	1	4		HNRNPL	6.45779	6.66249	6.55919	6.48704	6.61471	6.69349	6.6865	6.72656	6.6851	6.74012	6.73336	6.64818
	1.5477	0.170982	Color2 [DarkGray]	1	4		PDIA3	6.46597	6.58646	6.64386	6.51096	6.6865	6.51728	6.76818	6.60733	6.79701	6.66391	6.62936	6.8009
	0.720232	-0.08569	Color2 [DarkGray]	1	4		UBE2O	6.5744	6.67525	6.6837	6.78005	6.58045	6.66818	6.71425	6.65535	6.56529	6.63081	6.49506	6.67948
	0.706983	-0.27375	Color2 [DarkGray]	1	4		MYO1D	6.82782	6.56072	6.77215	6.78529	6.7252	6.66391	6.71287	6.64386	6.59544	6.57894	5.93781	6.73877
	0.036138	0.002635	Color2 [DarkGray]	1	4		PITRM1	6.61618	6.58195	6.6453	6.62205	6.69905	6.67101	6.71699	6.6907	6.55765	6.63807	6.62352	6.65678
	1.36004	0.228101	Color2 [DarkGray]	1	4		SON	6.54535	6.66534	6.51728	6.44791	6.64674	6.56529	6.57137	6.60288	6.73742	6.73606	6.98982	6.62498
	0.314547	-0.11985	Color2 [DarkGray]	1	4		NUP155	6.73877	6.47086	6.75221	6.74147	6.77083	6.62205	6.66959	6.62059	6.66818	6.66107	6.12516	6.76951
	2.12614	0.182568	Color2 [DarkGray]	1	4		DDX5	6.60437	6.5157	6.59395	6.52042	6.60585	6.56834	6.6279	6.6893	6.82655	6.65105	6.78529	6.70183
	1.21859	-0.27854	Color2 [DarkGray]	1	4		MCM6	6.69209	6.63663	6.7761	6.81121	6.64241	6.71012	6.77347	6.75489	6.44791	6.56377	6.1334	6.65678
	1.319	0.246032	Color2 [DarkGray]	1	4		NCL	6.49985	6.77083	6.48704	6.46271	6.50144	6.58346	6.58796	6.52356	6.73064	6.7866	6.99661	6.6907
	0.556429	0.149454	Color2 [DarkGray]	1	4		SMARCC1	6.59246	6.59842	6.63227	6.55152	6.56529	6.56986	6.61912	6.5267	6.70183	6.59694	7.10539	6.56834
	0.662758	-0.1941	Color2 [DarkGray]	1	4		DNAJC13	6.70598	6.61029	6.71012	6.79312	6.66676	6.67807	6.69209	6.7211	6.64674	6.5345	6.12309	6.73877
	1.65569	0.235452	Color2 [DarkGray]	1	4		CEP290	6.51254	6.6014	6.61471	6.59544	6.47735	6.47897	6.56224	6.5157	6.78921	6.64961	7.00563	6.82146
	0.922596	-0.18158	Color2 [DarkGray]	1	4		YTHDC2	6.71699	6.66818	6.67242	6.72247	6.74551	6.67384	6.67666	6.72928	6.59096	6.61912	6.21723	6.62644
	1.34759	0.163758	Color2 [DarkGray]	1	4		ATIC	6.4446	6.60288	6.56682	6.58496	6.54071	6.70736	6.66959	6.71012	6.64386	6.72792	6.86047	6.62205
	0.293924	0.118695	Color2 [DarkGray]	1	4		LAMC1	6.67384	6.71836	6.52513	6.43463	6.56529	6.60585	6.56224	6.67384	6.63227	6.61912	7.15076	6.42459
	0.402516	0.060373	Color2 [DarkGray]	1	4		CREBBP	6.63807	6.65535	6.58346	6.65821	6.5469	6.60437	6.58796	6.64674	6.80219	6.60585	6.80478	6.56377
	0.344881	0.130465	Color2 [DarkGray]	1	4		RDX	6.6851	6.76022	6.4363	6.31651	6.7996	6.56529	6.56682	6.73471	6.71699	6.60437	6.99774	6.40088
	0.073131	-0.00736	Color2 [DarkGray]	1	4		DNM2	6.64961	6.56377	6.70598	6.67384	6.65392	6.58646	6.67101	6.65105	6.67948	6.59096	6.63227	6.66107
	0.620672	-0.23384	Color2 [DarkGray]	1	4		TUBB2A	6.36769	6.252	6.3624	6.32881	6.29158	6.38222	6.4238	6.33745	6.16146	6.3582	5.57658	6.27929
	1.34995	0.15511	Color2 [DarkGray]	1	4		HNRNPA2B1	6.65105	6.6851	6.48382	6.4446	6.62352	6.60585	6.6879	6.6279	6.732	6.75221	6.7115	6.6893
	0.956821	0.196734	Color2 [DarkGray]	1	4		LARP1	6.48543	6.71425	6.55612	6.52982	6.50938	6.57592	6.63372	6.55612	6.6879	6.67525	7.04549	6.66391
	1.12247	-0.0811	Color2 [DarkGray]	1	4		SART3	6.60437	6.65964	6.71287	6.76553	6.62936	6.63517	6.66959	6.62059	6.59395	6.61324	6.56986	6.64097
	1.45263	0.148094	Color2 [DarkGray]	1	4		ADNP	6.54844	6.49185	6.60288	6.62059	6.58045	6.62644	6.67807	6.69349	6.69349	6.63517	6.848	6.67948
	0.469808	-0.05086	Color2 [DarkGray]	1	4		POLA1	6.62498	6.62059	6.66249	6.7761	6.55919	6.70598	6.66959	6.61029	6.57743	6.6279	6.56529	6.71012
	0.326021	0.051658	Color2 [DarkGray]	1	4		ALDOA	6.53761	6.63372	6.65678	6.62352	6.61765	6.66249	6.71836	6.59096	6.63952	6.7252	6.50303	6.79051
	0.066484	0.013844	Color2 [DarkGray]	1	4		ATP5F1A	6.60585	6.74551	6.61471	6.57894	6.56834	6.64961	6.67948	6.65821	6.76421	6.6865	6.46597	6.6837
	0.988062	0.036768	Color2 [DarkGray]	1	4		ZC3HAV1	6.62059	6.61912	6.63952	6.59395	6.63081	6.65964	6.66676	6.67242	6.69209	6.61471	6.66959	6.64386
	1.42815	-0.13273	Color2 [DarkGray]	1	4		KIF11	6.7115	6.67101	6.71012	6.6837	6.61912	6.74282	6.65105	6.66391	6.62498	6.61029	6.41616	6.59395
	0.675529	0.067634	Color2 [DarkGray]	1	4		TCERG1	6.61912	6.71562	6.63807	6.55459	6.57743	6.58346	6.60585	6.61471	6.6865	6.64818	6.80219	6.66107
	0.452235	-0.10982	Color2 [DarkGray]	1	4		USP7	6.74282	6.56529	6.65678	6.76288	6.66959	6.70736	6.70044	6.57137	6.63227	6.65392	6.27984	6.72247
	0.409691	-0.15802	Color2 [DarkGray]	1	4		FANCI	6.76421	6.27799	6.82528	6.87283	6.66107	6.72383	6.74551	6.60585	6.53605	6.49985	6.29094	6.78136
	0.299991	-0.06416	Color2 [DarkGray]	1	4		AP3D1	6.67948	6.48059	6.73742	6.76288	6.65249	6.64674	6.7115	6.61176	6.48704	6.61029	6.53294	6.77347
	0.72299	-0.21789	Color2 [DarkGray]	1	4		PFKP	6.64674	6.69627	6.74012	6.74819	6.69766	6.74819	6.75756	6.60288	6.46271	6.68229	6.08958	6.7252
	1.26419	0.101571	Color2 [DarkGray]	1	4		EXOSC10	6.5157	6.68229	6.61324	6.65249	6.55305	6.64241	6.59991	6.57743	6.69488	6.73064	6.77347	6.67101
	0.018424	0.003469	Color2 [DarkGray]	1	4		LCP1	6.70598	6.53605	6.57743	6.64386	6.7115	6.6837	6.63517	6.732	6.71973	6.64818	6.47411	6.63517
	0.3825	-0.10307	Color2 [DarkGray]	1	4		DIS3	6.74282	6.56682	6.6893	6.69488	6.70183	6.64818	6.70874	6.62936	6.71012	6.61029	6.24413	6.71699
	1.87091	-0.10473	Color2 [DarkGray]	1	4		WDR44	6.71425	6.64386	6.72656	6.73336	6.63952	6.58946	6.65105	6.61471	6.66249	6.57894	6.59694	6.56072
	0.534666	0.047968	Color2 [DarkGray]	1	4		ABCF1	6.62205	6.63952	6.62644	6.55305	6.6879	6.65249	6.59991	6.70044	6.74819	6.62352	6.68229	6.57894
	0.003013	0.001212	Color2 [DarkGray]	1	4		TARS1	6.70598	6.51412	6.63081	6.59694	6.77083	6.6453	6.63372	6.69488	6.80736	6.68229	6.23649	6.72656
	0.350102	0.072029	Color2 [DarkGray]	1	4		PDCD6IP	6.64961	6.66391	6.48864	6.5267	6.6851	6.6837	6.63081	6.74012	6.6279	6.69349	6.83289	6.46271
	1.29722	-0.18787	Color2 [DarkGray]	1	4		NCAPD2	6.74012	6.56986	6.78529	6.72247	6.61912	6.71836	6.74416	6.70321	6.60437	6.46271	6.36982	6.62936
	1.04965	0.243183	Color2 [DarkGray]	1	4		DIDO1	6.50144	6.70598	6.50303	6.52513	6.46434	6.58946	6.5469	6.54998	6.69349	6.75221	7.12309	6.63952
	1.17694	-0.36545	Color2 [DarkGray]	1	4		XPO5	6.76421	6.52513	6.8392	6.86666	6.85424	6.73606	6.66959	6.71562	6.49025	6.41109	5.97957	6.65249
	0.109042	-0.0273	Color2 [DarkGray]	1	4		GDI2	6.63372	6.51412	6.70321	6.65821	6.6879	6.65105	6.74147	6.69488	6.67666	6.65964	6.35226	6.7115
	0.421303	0.02609	Color2 [DarkGray]	1	4		TOP1	6.55765	6.66107	6.64241	6.66249	6.62059	6.67525	6.6865	6.58796	6.66391	6.64961	6.62936	6.6851
	0.353379	0.069317	Color2 [DarkGray]	1	4		KMT2A	6.6851	6.7046	6.59246	6.55919	6.54226	6.55612	6.56834	6.65249	6.75489	6.63372	6.89239	6.53761
	0.769279	-0.10254	Color2 [DarkGray]	1	4		WDHD1	6.60733	6.7211	6.78529	6.70598	6.55152	6.64241	6.7252	6.5438	6.56682	6.63663	6.47411	6.732
	0.486218	-0.08238	Color2 [DarkGray]	1	4		EIF3C	6.75087	6.6879	6.58496	6.6907	6.78267	6.65821	6.57289	6.57289	6.67807	6.63081	6.39232	6.6837
	0.420927	-0.03567	Color2 [DarkGray]	1	4		ATP2B1	6.73471	6.69627	6.65249	6.58796	6.67242	6.58346	6.62498	6.63663	6.6851	6.62644	6.58496	6.63227
	2.18528	0.370401	Color2 [DarkGray]	1	4		APC	6.49825	6.62936	6.40769	6.47249	6.50621	6.52199	6.45121	6.58496	6.97499	6.7761	7.03232	6.70598
	0.264515	-0.10655	Color2 [DarkGray]	1	4		CSDE1	6.71425	6.58796	6.59246	6.67666	6.80349	6.67525	6.63372	6.76553	6.77347	6.64961	6.05528	6.66676
	1.15395	0.310911	Color2 [DarkGray]	1	4		RGPD8	6.66818	6.46924	6.43129	6.34341	6.5345	6.43129	6.59395	6.89724	7.03012	6.58346	6.97384	6.56834
	0.90084	0.113633	Color2 [DarkGray]	1	4		KMT2B	6.58045	6.65964	6.57592	6.55612	6.58195	6.69766	6.60288	6.61471	6.66107	6.65821	6.88387	6.62352
	0.423744	-0.14084	Color2 [DarkGray]	1	4		MTREX	6.70044	6.57592	6.65249	6.76155	6.77347	6.69766	6.67525	6.65535	6.71012	6.60585	6.11061	6.70044
	0.33579	0.1195	Color2 [DarkGray]	1	4		LIMA1	6.67666	6.66959	6.49345	6.39917	6.78136	6.54998	6.64241	6.67525	6.70321	6.59544	7.03452	6.3837
	1.26537	-0.23419	Color2 [DarkGray]	1	4		TRIO	6.75489	6.58796	6.76686	6.84674	6.70044	6.65249	6.70874	6.61029	6.52513	6.52826	6.2854	6.68089
	0.347196	-0.15209	Color2 [DarkGray]	1	4		NUP188	6.91289	6.58045	6.55152	6.63372	6.78005	6.74147	6.57137	6.71973	6.74282	6.63081	6.01569	6.68089
	0.343079	-0.0654	Color2 [DarkGray]	1	4		NSF	6.70598	6.5345	6.66818	6.66534	6.73336	6.6453	6.69349	6.72656	6.71425	6.57894	6.37678	6.64241
	0.544609	-0.1437	Color2 [DarkGray]	1	4		ESYT1	6.7879	6.4446	6.76155	6.74416	6.74282	6.58946	6.6907	6.71699	6.7046	6.47897	6.30743	6.67242
	0.257672	-0.03236	Color2 [DarkGray]	1	4		KIF1A	6.64961	6.70598	6.64961	6.68089	6.61765	6.64818	6.61912	6.58346	6.68089	6.73742	6.50462	6.63372
	0.22153	-0.1103	Color2 [DarkGray]	1	4		EIF3B	6.7252	6.63952	6.66534	6.61471	6.6865	6.67101	6.66391	6.69905	6.85549	6.6837	5.96809	6.69627
	0.656663	-0.12429	Color2 [DarkGray]	1	4		USP34	6.67525	6.55305	6.74282	6.76288	6.67807	6.69627	6.68229	6.65105	6.6279	6.58195	6.33628	6.6907
	1.17029	-0.20451	Color2 [DarkGray]	1	4		GBF1	6.72928	6.5469	6.76686	6.87036	6.6453	6.66391	6.71973	6.62205	6.56377	6.49185	6.37156	6.66818
	1.41406	0.251703	Color2 [DarkGray]	1	4		PABPC4	6.59991	6.48864	6.56529	6.48864	6.67101	6.5267	6.48864	6.64818	6.85424	6.67242	7.01234	6.61029
	1.60362	-0.13836	Color2 [DarkGray]	1	4		HECTD4	6.64241	6.72247	6.73064	6.70874	6.62059	6.70874	6.74282	6.57137	6.51885	6.63663	6.46597	6.62936
	1.34915	0.102401	Color2 [DarkGray]	1	4		CHD8	6.50462	6.58796	6.63807	6.66107	6.59246	6.65105	6.63807	6.63807	6.69349	6.64386	6.72792	6.73606
	0.274369	0.06924	Color2 [DarkGray]	1	4		TUBA4A	6.65105	6.46924	6.5469	6.62352	6.8505	6.49025	6.76022	6.6837	6.91409	6.6014	6.46271	6.58946
	0.018357	0.004479	Color2 [DarkGray]	1	4		NAA15	6.69627	6.49025	6.62352	6.6865	6.69766	6.67525	6.65249	6.65678	6.77347	6.59694	6.45615	6.6879
	0.333221	-0.05115	Color2 [DarkGray]	1	4		HNRNPR	6.65105	6.73742	6.6453	6.65392	6.60437	6.68089	6.61324	6.63517	6.6893	6.66818	6.4363	6.6893
	1.64432	-0.15043	Color2 [DarkGray]	1	4		XRN1	6.76421	6.66959	6.69905	6.61176	6.72656	6.6893	6.66676	6.7252	6.63081	6.52356	6.44626	6.54226
	0.347783	-0.1029	Color2 [DarkGray]	1	4		PIK3C2A	6.73471	6.6279	6.66676	6.70736	6.69209	6.67666	6.57289	6.65392	6.70736	6.6837	6.2075	6.72656
	0.41184	-0.04131	Color2 [DarkGray]	1	4		HIP1R	6.6893	6.71836	6.63227	6.62498	6.66107	6.62059	6.63372	6.63517	6.63952	6.59096	6.72383	6.54535
	1.14588	-0.17362	Color2 [DarkGray]	1	4		GAPVD1	6.81506	6.72247	6.60881	6.6851	6.71973	6.72656	6.52513	6.72792	6.64241	6.59246	6.33985	6.56224
	0.51563	-0.1264	Color2 [DarkGray]	1	4		CUL3	6.6851	6.6279	6.72383	6.73336	6.67948	6.67384	6.64961	6.6279	6.6893	6.61471	6.24222	6.71836
	0.722328	0.244538	Color2 [DarkGray]	1	4		TCF20	6.45286	6.66959	6.55765	6.56529	6.31107	6.60585	6.57289	6.54535	6.6837	6.71287	7.2724	6.55459
	1.76733	0.201179	Color2 [DarkGray]	1	4		NUDC	6.59246	6.62936	6.54535	6.61324	6.3906	6.57289	6.60288	6.50938	6.6851	6.79701	6.95884	6.74416
	0.406475	-0.15975	Color2 [DarkGray]	1	4		ELP1	6.74282	6.65821	6.64818	6.63372	6.76951	6.76155	6.64674	6.67948	6.71836	6.66676	5.99774	6.66107
	3.40434	-0.20011	Color2 [DarkGray]	1	4		ANK3	6.74685	6.78005	6.7252	6.6907	6.63372	6.62059	6.67948	6.67525	6.52982	6.59395	6.49345	6.52513
	0.084995	-0.00845	Color2 [DarkGray]	1	4		CDC42BPA	6.68229	6.63517	6.60881	6.6453	6.69488	6.63372	6.58496	6.69349	6.65105	6.66107	6.53916	6.6865
	0.608306	0.087783	Color2 [DarkGray]	1	4		FYCO1	6.60288	6.63952	6.67666	6.62936	6.55612	6.51412	6.52042	6.64241	6.70183	6.65535	6.91886	6.62352
	0.712952	0.130233	Color2 [DarkGray]	1	4		TMF1	6.60881	6.6837	6.55612	6.5267	6.58195	6.59842	6.59991	6.62352	6.63663	6.66249	6.96924	6.6279
	0.839304	0.087231	Color2 [DarkGray]	1	4		RTCB	6.6279	6.62498	6.61176	6.50779	6.69349	6.59246	6.66959	6.65821	6.76951	6.65392	6.72656	6.57137
	0.747818	0.269752	Color2 [DarkGray]	1	4		FUBP1	6.51885	6.7252	6.40939	6.45451	6.52199	6.55919	6.52982	6.60585	6.75221	6.68229	7.25739	6.49506
	0.818684	-0.04148	Color2 [DarkGray]	1	4		TMPO	6.61029	6.63663	6.65821	6.67948	6.69349	6.63227	6.732	6.65535	6.58946	6.56682	6.66249	6.59991
	0.98291	0.103035	Color2 [DarkGray]	1	4		MED12	6.6279	6.58045	6.54226	6.61176	6.6851	6.64386	6.56072	6.67666	6.74819	6.62352	6.80736	6.59544
	0.108257	-0.03398	Color2 [DarkGray]	1	4		ALDH18A1	6.59842	6.73471	6.65249	6.65105	6.66676	6.62059	6.65964	6.58646	6.69209	6.72928	6.29278	6.7866
	0.685442	-0.1903	Color2 [DarkGray]	1	4		UBA6	6.66818	6.55305	6.71973	6.79701	6.74012	6.6893	6.74147	6.73064	6.59246	6.58045	6.12722	6.67666
	1.83662	0.123582	Color2 [DarkGray]	1	4		MARS1	6.61765	6.5157	6.61029	6.53605	6.63807	6.64097	6.66818	6.71012	6.70598	6.70183	6.74416	6.62205
	0.319617	0.079185	Color2 [DarkGray]	1	4		AFG3L2	6.66249	6.79831	6.46107	6.41447	6.66391	6.71287	6.60585	6.70183	6.71287	6.7866	6.61912	6.5345
	0.292658	-0.0673	Color2 [DarkGray]	1	4		DHX15	6.70183	6.51885	6.78398	6.71836	6.64674	6.64241	6.66534	6.55152	6.70321	6.64818	6.38543	6.71699
	0.197416	-0.02009	Color2 [DarkGray]	1	4		PDS5B	6.69627	6.57137	6.65821	6.69349	6.64386	6.64241	6.63807	6.63517	6.66107	6.55612	6.63952	6.68229
	0.654731	0.173677	Color2 [DarkGray]	1	4		CDC5L	6.56529	6.77873	6.45779	6.49025	6.59544	6.5744	6.57289	6.60585	6.72928	6.73606	7.01681	6.50462
	0.934975	-0.16148	Color2 [DarkGray]	1	4		TRAPPC8	6.73336	6.68089	6.69627	6.72792	6.72792	6.67525	6.63372	6.60733	6.6837	6.59694	6.29278	6.61912
	0.582621	-0.1747	Color2 [DarkGray]	1	4		THADA	6.75622	6.44791	6.75622	6.85798	6.70874	6.70598	6.6837	6.58496	6.59395	6.58045	6.21723	6.72792
	0.476912	0.03808	Color2 [DarkGray]	1	4		PBRM1	6.64241	6.64386	6.67101	6.56682	6.62936	6.61029	6.63807	6.63952	6.69627	6.6279	6.73606	6.61618
	0.851553	0.063242	Color2 [DarkGray]	1	4		SYMPK	6.6014	6.56834	6.62205	6.67948	6.62205	6.64386	6.62059	6.63372	6.69488	6.62352	6.75622	6.64961
	1.39796	0.098698	Color2 [DarkGray]	1	4		CRYBG3	6.62205	6.59544	6.64097	6.59694	6.62059	6.56377	6.60585	6.61471	6.78529	6.62205	6.75355	6.6893
	0.216384	-0.05258	Color2 [DarkGray]	1	4		POLD1	6.59395	6.73336	6.61324	6.67666	6.58195	6.78136	6.66676	6.62059	6.59842	6.7866	6.35226	6.66959
	0.505798	0.079818	Color2 [DarkGray]	1	4		SSB	6.67242	6.64386	6.56834	6.47897	6.73606	6.63227	6.64241	6.64097	6.70321	6.64818	6.80478	6.5267
	0.446497	-0.15875	Color2 [DarkGray]	1	4		RRM1	6.7252	6.71287	6.57743	6.64961	6.71287	6.76686	6.64674	6.77479	6.63227	6.71973	6.04439	6.63372
	0.884171	0.256986	Color2 [DarkGray]	1	4		KMT2D	6.49665	6.58496	6.57289	6.58496	6.46761	6.51254	6.57894	6.47249	6.69349	6.69766	7.24983	6.62644
	1.1801	-0.30654	Color2 [DarkGray]	1	4		SKIV2L	6.82528	6.65392	6.82782	6.80864	6.64818	6.63952	6.71287	6.58496	6.54998	6.56834	6.0917	6.67948
	0.086779	-0.03045	Color2 [DarkGray]	1	4		LONP1	6.43296	6.6893	6.79572	6.77215	6.43296	6.71562	6.74551	6.47735	6.47086	6.76155	6.48543	6.8505
	0.323577	-0.03317	Color2 [DarkGray]	1	4		SMARCA4	6.67948	6.63081	6.64097	6.66818	6.64097	6.65105	6.65678	6.66249	6.71012	6.66818	6.52199	6.58646
	0.968532	0.246105	Color2 [DarkGray]	1	4		BCLAF1	6.50938	6.72928	6.50462	6.4446	6.60585	6.52199	6.5469	6.55765	6.76288	6.72383	7.1127	6.57289
	0.272392	0.071912	Color2 [DarkGray]	1	4		CTNND1	6.5438	6.73877	6.58346	6.51254	6.6879	6.63372	6.62352	6.68229	6.62936	6.56377	6.94954	6.52356
	0.000244	2.55e-05	Color2 [DarkGray]	1	4		WNK1	6.65249	6.64674	6.69209	6.67525	6.5438	6.62644	6.64961	6.56072	6.64961	6.61176	6.76288	6.64241
	0.784972	-0.08806	Color2 [DarkGray]	1	4		HNRNPUL2	6.64961	6.7879	6.61176	6.63952	6.50779	6.78136	6.66391	6.71287	6.47249	6.65105	6.59096	6.62205
	0.838685	0.158621	Color2 [DarkGray]	1	4		CTNNA1	6.62498	6.68229	6.5345	6.50779	6.58195	6.54535	6.53294	6.66534	6.84549	6.6907	6.91648	6.53138
	0.550703	0.065967	Color2 [DarkGray]	1	4		MYCBP2	6.73336	6.65535	6.58346	6.54071	6.58346	6.59544	6.5469	6.6851	6.7996	6.6837	6.63952	6.65392
	0.271374	0.035323	Color2 [DarkGray]	1	4		CCAR2	6.61765	6.6865	6.60881	6.61618	6.61176	6.65678	6.64674	6.59544	6.65249	6.64097	6.80864	6.56834
	0.805315	0.077429	Color2 [DarkGray]	1	4		PA2G4	6.58796	6.65964	6.52982	6.53294	6.74685	6.65535	6.62936	6.74147	6.70736	6.71836	6.55919	6.63517
	0.841198	0.112451	Color2 [DarkGray]	1	4		RABEP1	6.59544	6.70183	6.61912	6.5744	6.5267	6.58045	6.58496	6.56072	6.66107	6.69488	6.91648	6.66818
	0.464527	-0.06389	Color2 [DarkGray]	1	4		MOV10	6.63372	6.74685	6.74282	6.63372	6.51096	6.67525	6.67807	6.57743	6.47249	6.63372	6.69488	6.70044
	0.349875	-0.07096	Color2 [DarkGray]	1	4		PLXNB2	6.52826	6.7211	6.73742	6.74953	6.48864	6.7879	6.70183	6.50303	6.40429	6.67242	6.67948	6.69627
	0.352548	0.046486	Color2 [DarkGray]	1	4		TANC1	6.74282	6.61176	6.6014	6.58346	6.68089	6.59096	6.56682	6.60288	6.80864	6.66534	6.63081	6.62059
	0.193077	-0.05859	Color2 [DarkGray]	1	4		ANLN	6.81762	6.66249	6.50938	6.61471	6.70598	6.61176	6.54535	6.81506	6.77215	6.50303	6.74416	6.3505
	1.30971	0.245062	Color2 [DarkGray]	1	4		EP400	6.54998	6.62205	6.5469	6.44128	6.59991	6.55612	6.53605	6.63807	6.81506	6.70874	7.02569	6.59096
	0.649131	0.1036	Color2 [DarkGray]	1	4		DSG2	6.65105	6.74147	6.5345	6.47573	6.67101	6.64818	6.52356	6.62644	6.74685	6.70321	6.79572	6.57137
	0.584894	0.139061	Color2 [DarkGray]	1	4		ERC1	6.56834	6.68089	6.60733	6.53916	6.5267	6.62059	6.57743	6.57137	6.6865	6.59694	7.05528	6.61324
	0.217569	0.047607	Color2 [DarkGray]	1	4		SUGP2	6.52042	6.8392	6.63081	6.54535	6.51254	6.69766	6.61324	6.59694	6.55919	6.74551	6.77479	6.64674
	0.344208	-0.05619	Color2 [DarkGray]	1	4		OGDH	6.53916	6.59246	6.74551	6.69905	6.62205	6.76553	6.71562	6.66391	6.56377	6.6893	6.45451	6.64386
	0.40793	0.028207	Color2 [DarkGray]	1	4		ELAC2	6.60585	6.5469	6.56986	6.65105	6.7211	6.72792	6.66249	6.73742	6.6453	6.66676	6.58496	6.58946
	2.16016	-0.24082	Color2 [DarkGray]	1	4		GLG1	6.82782	6.62352	6.59991	6.57894	6.95303	6.66818	6.68089	6.96924	6.42459	6.44128	6.43296	6.36807
	0.845638	-0.31519	Color2 [DarkGray]	1	4		MYO1B	6.79442	6.6851	6.70598	6.76288	6.78136	6.70598	6.66676	6.73064	6.58195	6.59246	5.8679	6.6453
	0.705386	0.141148	Color2 [DarkGray]	1	4		TKT	6.52042	6.79831	6.44128	6.44128	6.6893	6.70874	6.62498	6.68089	6.75355	6.78267	6.57289	6.65678
	0.735244	-0.22931	Color2 [DarkGray]	1	4		XPO1	6.75355	6.59395	6.75355	6.78005	6.74012	6.74282	6.66818	6.6014	6.56529	6.58346	6.06824	6.74685
	0.767651	0.085113	Color2 [DarkGray]	1	4		YARS1	6.60881	6.62644	6.58496	6.55305	6.64674	6.6907	6.65821	6.62352	6.6893	6.71012	6.78136	6.53294
	1.01985	-0.28703	Color2 [DarkGray]	1	4		LTN1	6.82528	6.38543	6.82909	6.83794	6.83415	6.66818	6.70321	6.74685	6.47086	6.4446	6.1819	6.63227
	0.679336	0.051426	Color2 [DarkGray]	1	4		PRPF6	6.65964	6.58045	6.63081	6.55305	6.73336	6.58796	6.6893	6.64961	6.73877	6.61912	6.62936	6.64241
	1.56169	-0.06463	Color2 [DarkGray]	1	4		UHRF1	6.62205	6.63807	6.59842	6.65821	6.68229	6.73742	6.78267	6.72383	6.51885	6.60881	6.56377	6.56682
	1.08446	0.245183	Color2 [DarkGray]	1	4		RGPD2	6.50938	6.80478	6.31832	6.32733	6.38888	6.76951	6.63372	6.88874	6.76686	6.71287	6.79831	6.66249
	0.722385	0.225981	Color2 [DarkGray]	1	4		UBAP2L	6.55919	6.66391	6.47411	6.51096	6.49665	6.53138	6.58946	6.62936	6.73336	6.66534	7.19771	6.5157
	0.106785	-0.03113	Color2 [DarkGray]	1	4		MPRIP	6.78136	6.70598	6.56986	6.5469	6.70598	6.58496	6.55765	6.73742	6.72247	6.53605	6.81506	6.40599
	0.69839	0.171602	Color2 [DarkGray]	1	4		SPECC1L	6.69627	6.61912	6.46434	6.45286	6.73606	6.53294	6.49025	6.71425	6.88753	6.59096	6.92481	6.5157
	1.06454	0.267164	Color2 [DarkGray]	1	4		TNRC6A	6.69627	6.52042	6.45943	6.40599	6.79312	6.50303	6.33092	6.69488	6.93074	6.61029	7.03232	6.57743
	0.830747	0.150896	Color2 [DarkGray]	1	4		RBM10	6.50462	6.73606	6.56986	6.56072	6.50779	6.61912	6.60437	6.58496	6.65821	6.71973	6.96463	6.63227
	0.453533	-0.15424	Color2 [DarkGray]	1	4		DHX57	6.72928	6.56529	6.71287	6.67101	6.82018	6.6865	6.65821	6.70183	6.72656	6.58496	6.07895	6.67101
	1.21002	0.141542	Color2 [DarkGray]	1	4		MED1	6.49185	6.65964	6.58496	6.57894	6.56986	6.63372	6.65392	6.64097	6.73336	6.67948	6.85549	6.61324
	1.08335	0.140797	Color2 [DarkGray]	1	4		SART1	6.55305	6.72792	6.50779	6.57592	6.58045	6.59246	6.57894	6.6453	6.76155	6.67525	6.853	6.63807
	1.32507	-0.22565	Color2 [DarkGray]	1	4		SMARCA1	6.65105	6.8392	6.70321	6.77873	6.53294	6.75889	6.69905	6.61618	6.54535	6.61029	6.2817	6.63227
	1.31257	0.275455	Color2 [DarkGray]	1	4		GIGYF2	6.49185	6.66391	6.4822	6.45121	6.55765	6.58796	6.52982	6.64961	6.77873	6.71287	7.08321	6.61618
	0.64862	-0.11644	Color2 [DarkGray]	1	4		RAB3GAP2	6.66249	6.59096	6.77083	6.75355	6.66959	6.63952	6.69349	6.59246	6.57743	6.6014	6.3837	6.74953
	1.13588	-0.33405	Color2 [DarkGray]	1	4		PREP	6.79312	6.6907	6.73336	6.75221	6.81634	6.74416	6.69488	6.6865	6.49506	6.56986	5.95652	6.61176
	0.412229	-0.13975	Color2 [DarkGray]	1	4		XAB2	6.75355	6.6279	6.66534	6.65105	6.732	6.65678	6.7046	6.69209	6.70874	6.65964	6.09381	6.67666
	0.576616	0.120392	Color2 [DarkGray]	1	4		PPFIA1	6.56377	6.72792	6.50621	6.61029	6.56072	6.58045	6.59544	6.63372	6.71425	6.64674	6.96347	6.56529
	0.16556	0.031127	Color2 [DarkGray]	1	4		CLASP2	6.63517	6.6851	6.61471	6.61765	6.65535	6.54071	6.65392	6.61765	6.7115	6.54226	6.8505	6.57289
	0.241262	-0.06081	Color2 [DarkGray]	1	4		TJP2	6.79831	6.77215	6.56834	6.4363	6.80478	6.63081	6.5469	6.77215	6.69905	6.55612	6.63372	6.44294
	0.628498	0.112328	Color2 [DarkGray]	1	4		ARID1B	6.58496	6.65249	6.56377	6.62205	6.58796	6.58946	6.60733	6.60288	6.66249	6.63517	6.96463	6.61029
	2.06717	-0.30251	Color2 [DarkGray]	1	4		DIP2B	6.75756	6.79181	6.73606	6.73471	6.71836	6.67242	6.71012	6.70183	6.51412	6.48864	6.22689	6.58045
	0.792946	-0.27985	Color2 [DarkGray]	1	4		NCKAP1	6.92363	6.44128	6.76951	6.78921	6.79831	6.7046	6.65821	6.64961	6.55459	6.45451	6.06178	6.73336
	0.149811	-0.01066	Color2 [DarkGray]	1	4		SIN3A	6.61324	6.7211	6.67807	6.63517	6.58496	6.65678	6.62644	6.59842	6.63081	6.66676	6.6279	6.67948
	0.142621	0.047299	Color2 [DarkGray]	1	4		FAM120A	6.72792	6.66391	6.48382	6.55459	6.6907	6.65821	6.5469	6.71012	6.74953	6.56986	6.91289	6.38716
	0.621612	-0.17741	Color2 [DarkGray]	1	4		RPS6KA3	6.7211	6.67101	6.74953	6.64386	6.69488	6.70044	6.75756	6.61471	6.6453	6.60288	6.12309	6.7046
	0.890063	-0.17419	Color2 [DarkGray]	1	4		WDR62	6.77215	6.5744	6.7115	6.73877	6.7211	6.6879	6.63952	6.71699	6.63663	6.55612	6.26491	6.64241
	1.58765	-0.15256	Color2 [DarkGray]	1	4		TAOK1	6.74551	6.65821	6.74012	6.78136	6.61029	6.58346	6.6851	6.5744	6.63807	6.5267	6.48059	6.66959
	0.962079	0.090782	Color2 [DarkGray]	1	4		SCRIB	6.66107	6.67384	6.57743	6.51412	6.65678	6.68089	6.49345	6.65535	6.71425	6.67807	6.77083	6.62644
	1.88936	-0.07224	Color2 [DarkGray]	1	4		SBF1	6.6453	6.71836	6.68229	6.6907	6.60437	6.63807	6.63807	6.65535	6.64241	6.62936	6.58496	6.59096
	0.74992	-0.0886	Color2 [DarkGray]	1	4		IQGAP2	6.64097	6.66818	6.78398	6.7866	6.49506	6.58195	6.70321	6.49825	6.61029	6.59544	6.56072	6.75889
	0.14928	0.019512	Color2 [DarkGray]	1	4		CDK5RAP2	6.74416	6.67807	6.58045	6.5744	6.62059	6.66107	6.56986	6.62936	6.72383	6.6837	6.65964	6.58796
	0.099994	-0.03478	Color2 [DarkGray]	1	4		NOMO2	6.80219	6.37156	6.67525	6.67384	6.824	6.62205	6.65392	6.64097	6.73336	6.55459	6.36107	6.73471
	1.78166	-0.15143	Color2 [DarkGray]	1	4		EML4	6.74551	6.62498	6.64818	6.72928	6.81762	6.64097	6.65678	6.6837	6.52356	6.61029	6.4446	6.56377
	0.518419	-0.08005	Color2 [DarkGray]	1	4		AP3B1	6.6851	6.5438	6.7252	6.70874	6.73471	6.59842	6.71562	6.63952	6.68229	6.55305	6.4363	6.67101
	0.639756	-0.16372	Color2 [DarkGray]	1	4		TUFM	6.71973	6.66818	6.65964	6.73606	6.72247	6.70183	6.65105	6.65964	6.66391	6.63952	6.16993	6.65535
	0.786273	0.157085	Color2 [DarkGray]	1	4		HNRNPK	6.53916	6.70321	6.52356	6.52042	6.46271	6.71012	6.57743	6.69766	6.6879	6.67242	6.98299	6.57137
	0.328511	-0.04727	Color2 [DarkGray]	1	4		SPAG5	6.69488	6.5744	6.65821	6.64961	6.7211	6.6907	6.61176	6.71425	6.74953	6.50621	6.61029	6.52199
	0.424204	-0.15411	Color2 [DarkGray]	1	4		POLE	6.7115	6.57743	6.76686	6.78136	6.66534	6.61176	6.73742	6.53138	6.71973	6.59544	6.10852	6.79701
	0.208358	-0.05364	Color2 [DarkGray]	1	4		KRT18	6.86666	6.50303	6.62498	6.63807	6.6865	6.58796	6.63372	6.71699	6.79831	6.57743	6.47411	6.56834
	0.523271	0.030795	Color2 [DarkGray]	1	4		PPP2R1A	6.61618	6.58646	6.61176	6.63372	6.66534	6.6865	6.65678	6.6907	6.70598	6.65535	6.58646	6.62352
	0.849373	-0.2419	Color2 [DarkGray]	1	4		PFKL	6.65964	6.7046	6.8009	6.76686	6.62205	6.73742	6.7866	6.55459	6.45943	6.64674	6.1127	6.74551
	0.398604	-0.14442	Color2 [DarkGray]	1	4		PYGL	6.51096	6.64097	6.89845	6.82655	6.47249	6.62936	6.85798	6.42962	6.50938	6.61618	6.26679	6.90689
	0.876964	0.19664	Color2 [DarkGray]	1	4		ATXN2L	6.54844	6.59246	6.5345	6.60288	6.50144	6.55459	6.56986	6.65821	6.74953	6.62644	7.08746	6.6014
	3.04417	0.230617	Color2 [DarkGray]	1	4		PSMC3	6.49506	6.61176	6.54998	6.53605	6.63081	6.58346	6.60881	6.5469	6.78267	6.77479	6.8505	6.70736
	0.480722	-0.03011	Color2 [DarkGray]	1	4		IGF2BP1	6.66818	6.69627	6.64097	6.60437	6.65105	6.61765	6.67101	6.6837	6.59842	6.68229	6.59246	6.61618
	0.820088	-0.25536	Color2 [DarkGray]	1	4		HK1	6.79051	6.65821	6.73471	6.69905	6.75622	6.73742	6.72792	6.61471	6.60288	6.59096	6.00899	6.65821
	0.233992	0.060485	Color2 [DarkGray]	1	4		KDM5C	6.41954	6.76022	6.66959	6.70321	6.36807	6.74953	6.66391	6.5157	6.48382	6.7879	6.78267	6.74012
	0.040745	-0.0099	Color2 [DarkGray]	1	4		BUB1B	6.74012	6.5157	6.64097	6.64386	6.71836	6.63227	6.59842	6.70321	6.79442	6.62644	6.44791	6.63227
	0.416174	-0.10396	Color2 [DarkGray]	1	4		PTPN11	6.63372	6.67807	6.71425	6.68089	6.61324	6.70321	6.66818	6.6865	6.69209	6.69905	6.24603	6.65392
	0.551793	-0.16566	Color2 [DarkGray]	1	4		HSD17B4	6.71562	6.52826	6.72656	6.8009	6.6907	6.64241	6.71012	6.7046	6.66676	6.60288	6.14975	6.6893
	0.194356	-0.02411	Color2 [DarkGray]	1	4		RFC1	6.59694	6.73606	6.63663	6.65535	6.63952	6.6453	6.64241	6.63227	6.66676	6.53916	6.71973	6.60288
	0.6216	-0.23804	Color2 [DarkGray]	1	4		TUBGCP2	6.72792	6.48864	6.78267	6.83289	6.71012	6.72383	6.73064	6.67384	6.5469	6.5345	6.00675	6.79181
	0.044652	-0.00291	Color2 [DarkGray]	1	4		USP5	6.64818	6.64961	6.67384	6.59842	6.66534	6.58946	6.69209	6.64674	6.68229	6.60437	6.64241	6.62936
	0.715156	-0.12802	Color2 [DarkGray]	1	4		AP1B1	6.67948	6.53916	6.81762	6.75221	6.70598	6.6279	6.73606	6.53916	6.55152	6.61324	6.40429	6.70736
	0.552131	-0.06884	Color2 [DarkGray]	1	4		AP2A2	6.67384	6.62936	6.62498	6.70321	6.65535	6.74012	6.67101	6.65105	6.64674	6.67384	6.42962	6.60585
	2.51512	0.297916	Color2 [DarkGray]	1	4		STRBP	6.59842	6.47573	6.45615	6.50462	6.66959	6.59842	6.47086	6.63517	6.86666	6.79701	6.90328	6.65964
	0.161939	0.057998	Color2 [DarkGray]	1	4		PHGDH	6.40088	6.81762	6.55305	6.62936	6.54226	6.82146	6.64818	6.58195	6.42291	6.92837	6.70874	6.57289
	1.06245	-0.3215	Color2 [DarkGray]	1	4		PSME4	6.83794	6.49506	6.83542	6.84925	6.74147	6.71836	6.73471	6.60733	6.5267	6.4822	6.05745	6.66534
	0.194788	-0.06173	Color2 [DarkGray]	1	4		IDE	6.60585	6.64674	6.71287	6.71699	6.64241	6.64386	6.67525	6.58045	6.75756	6.67384	6.24793	6.75622
	0.380188	-0.0636	Color2 [DarkGray]	1	4		RARS1	6.58796	6.58346	6.66391	6.64674	6.78529	6.70874	6.66391	6.81121	6.63227	6.6453	6.34873	6.6014
	0.461921	-0.19495	Color2 [DarkGray]	1	4		DARS1	6.67101	6.63372	6.75087	6.75489	6.6851	6.70044	6.70874	6.6279	6.60881	6.6837	5.9542	6.78398
	0.039613	0.007701	Color2 [DarkGray]	1	4		KARS1	6.70321	6.65249	6.54535	6.58946	6.72247	6.66959	6.65249	6.64818	6.66249	6.6879	6.45943	6.7115
	0.608501	-0.18803	Color2 [DarkGray]	1	4		RUVBL2	6.75355	6.76686	6.69905	6.66534	6.76686	6.61765	6.62644	6.58946	6.69766	6.69905	6.10224	6.63372
	0.444028	0.165313	Color2 [DarkGray]	1	4		RAI1	6.46434	6.66818	6.66534	6.54844	6.38888	6.65105	6.57592	6.58045	6.54844	6.63081	7.22689	6.6014
	4.99313	0.160717	Color2 [DarkGray]	1	4		ACTA2	6.56377	6.61471	6.59842	6.58496	6.48704	6.59991	6.57289	6.66818	6.75355	6.76421	6.74147	6.74551
	1.07133	0.109874	Color2 [DarkGray]	1	4		CCT6A	6.62644	6.44128	6.58045	6.62205	6.73742	6.65392	6.62205	6.70598	6.74282	6.70321	6.59694	6.66676
	0.487466	0.128742	Color2 [DarkGray]	1	4		SLTM	6.56986	6.77215	6.48382	6.55919	6.53138	6.59395	6.55305	6.67807	6.7252	6.61176	7.01458	6.54844
	0.765099	0.073715	Color2 [DarkGray]	1	4		KIF21A	6.6879	6.56072	6.58796	6.58045	6.732	6.62352	6.64386	6.58045	6.71425	6.6279	6.76686	6.60288
	0.560337	-0.08819	Color2 [DarkGray]	1	4		ARHGEF2	6.6279	6.6851	6.63372	6.63807	6.74282	6.75756	6.67525	6.69209	6.55152	6.71973	6.36982	6.59096
	3.39982	0.163326	Color2 [DarkGray]	1	4		XRN2	6.56224	6.59544	6.55612	6.5469	6.55612	6.63227	6.70044	6.63517	6.72928	6.71425	6.78398	6.6865
	0.501444	0.060338	Color2 [DarkGray]	1	4		OGT	6.67666	6.6014	6.51728	6.56682	6.73064	6.75889	6.54998	6.69209	6.74416	6.66249	6.66391	6.53294
	0.014681	-0.00204	Color2 [DarkGray]	1	4		KRT19	6.59246	6.56224	6.71836	6.71699	6.56834	6.62498	6.7046	6.64386	6.64674	6.58496	6.65392	6.69627
	1.62431	-0.16269	Color2 [DarkGray]	1	4		ESPL1	6.69627	6.60881	6.7996	6.77215	6.60585	6.69905	6.58646	6.69905	6.5157	6.60437	6.48543	6.62059
	0.065116	-0.0131	Color2 [DarkGray]	1	4		LMNB2	6.5438	6.78005	6.71973	6.65964	6.49665	6.60437	6.75489	6.47249	6.5157	6.72928	6.67384	6.732
	0.63974	0.12028	Color2 [DarkGray]	1	4		GOLGA2	6.64386	6.72792	6.56682	6.56529	6.5157	6.55305	6.51096	6.58796	6.73742	6.69905	6.96809	6.58045
	0.854981	-0.1713	Color2 [DarkGray]	1	4		LTA4H	6.71973	6.63807	6.70044	6.73742	6.69209	6.6837	6.72928	6.65105	6.60437	6.65535	6.23458	6.61618
	0.13073	-0.04752	Color2 [DarkGray]	1	4		EIF3D	6.67242	6.52826	6.58496	6.66534	6.77083	6.71562	6.67384	6.76022	6.72928	6.67101	6.16993	6.6907
	0.550944	-0.19124	Color2 [DarkGray]	1	4		RPA1	6.75756	6.66391	6.74551	6.63952	6.77742	6.6893	6.66959	6.61176	6.69905	6.57289	6.04439	6.7252
	0.776414	0.188879	Color2 [DarkGray]	1	4		TFRC	6.61765	6.41278	6.63372	6.64097	6.66534	6.54535	6.54535	6.50303	6.8392	6.77215	6.47086	6.97842
	0.730375	-0.10995	Color2 [DarkGray]	1	4		HEATR5B	6.63952	6.62352	6.76155	6.69488	6.64241	6.69905	6.70044	6.65105	6.64386	6.61176	6.37156	6.65249
	1.03244	0.303716	Color2 [DarkGray]	1	4		SERBP1	6.45615	6.7046	6.46434	6.44626	6.49185	6.50144	6.53761	6.63952	6.74147	6.69488	7.23074	6.61912
	0.260018	0.096218	Color2 [DarkGray]	1	4		CGN	6.76553	6.74147	6.42962	6.39403	6.73471	6.53294	6.44128	6.83668	6.79701	6.60733	6.91886	6.39232
	1.20002	0.264303	Color2 [DarkGray]	1	4		PNN	6.49025	6.67807	6.53916	6.48704	6.48864	6.5438	6.56072	6.55305	6.76553	6.74416	7.11998	6.62205
	1.40898	0.228704	Color2 [DarkGray]	1	4		MICAL3	6.55612	6.64818	6.54535	6.52042	6.52042	6.54226	6.50462	6.60881	6.77347	6.6851	7.03562	6.6907
	1.93428	0.166405	Color2 [DarkGray]	1	4		ANKLE2	6.62498	6.54226	6.61765	6.55919	6.63372	6.54071	6.56377	6.59694	6.79312	6.65535	6.84424	6.71699
	0.350967	0.044296	Color2 [DarkGray]	1	4		DHX38	6.56834	6.73336	6.60585	6.59544	6.56072	6.7046	6.61324	6.64818	6.77742	6.6837	6.61765	6.6014
	0.489208	-0.20433	Color2 [DarkGray]	1	4		MSH2	6.58346	6.76686	6.71562	6.80607	6.52199	6.74416	6.6851	6.67525	6.49825	6.72383	6.00225	6.83036
	0.445695	-0.04768	Color2 [DarkGray]	1	4		PSMD3	6.65535	6.66249	6.66676	6.70736	6.59694	6.65821	6.62059	6.64674	6.71699	6.62352	6.49825	6.66249
	1.45046	0.167125	Color2 [DarkGray]	1	4		SRP54	6.52826	6.5469	6.60437	6.61029	6.58045	6.57894	6.65105	6.62936	6.77083	6.63952	6.89118	6.65678
	0.839968	-0.13151	Color2 [DarkGray]	1	4		LIG1	6.58346	6.79181	6.72792	6.71973	6.53138	6.6865	6.6893	6.65678	6.39917	6.60288	6.71287	6.58195
	0.737727	0.181201	Color2 [DarkGray]	1	4		EPS15L1	6.48704	6.64674	6.62352	6.56072	6.47897	6.58195	6.64674	6.54998	6.64674	6.61471	7.10329	6.67807
	0.459888	-0.10844	Color2 [DarkGray]	1	4		GDI1	6.56986	6.66959	6.7115	6.81378	6.48059	6.74551	6.6893	6.64961	6.51885	6.69209	6.3505	6.76951
	0.681478	0.238699	Color2 [DarkGray]	1	4		HSPA1L	6.45779	6.51254	6.56986	6.54535	6.56377	6.58195	6.6879	6.58946	6.69627	6.75355	7.20163	6.38888
	0.629554	-0.17166	Color2 [DarkGray]	1	4		ITPR1	6.61912	6.64097	6.8125	6.81378	6.51096	6.68229	6.79051	6.55152	6.47573	6.62498	6.26866	6.83036
	0.064681	0.0109	Color2 [DarkGray]	1	4		GSPT1	6.67525	6.60437	6.60288	6.59842	6.71836	6.63517	6.67101	6.67807	6.71836	6.63372	6.46924	6.70321
	0.23134	0.070001	Color2 [DarkGray]	1	4		ITSN1	6.62059	6.79051	6.59544	6.5267	6.50938	6.54844	6.62205	6.61765	6.64818	6.63952	7.01458	6.51096
	0.12151	-0.03027	Color2 [DarkGray]	1	4		RPN1	6.72656	6.53138	6.71699	6.63227	6.73064	6.56986	6.7115	6.57743	6.73606	6.58346	6.40769	6.75889
	1.37097	0.123528	Color2 [DarkGray]	1	4		RNF20	6.62352	6.69905	6.54535	6.57592	6.61176	6.58195	6.52199	6.6014	6.78005	6.71012	6.7996	6.64818
+	2.25788	0.496194	Color2 [DarkGray]	1	4		TUBB3	6.53916	6.09803	6.49825	6.34163	6.68089	6.52356	6.58796	6.76155	7.02126	6.74012	6.90087	6.7996
	0.133009	0.038516	Color2 [DarkGray]	1	4		USP14	6.79051	6.52826	6.52513	6.44626	6.87774	6.66391	6.59395	6.77347	6.8125	6.66249	6.48059	6.48864
	0.581994	-0.15278	Color2 [DarkGray]	1	4		CPSF1	6.70183	6.48704	6.77083	6.83289	6.66249	6.71425	6.72383	6.56682	6.58646	6.60437	6.26679	6.72383
	0.175216	-0.06964	Color2 [DarkGray]	1	4		HNRNPA1	6.66107	6.61471	6.7115	6.66676	6.70321	6.64961	6.65821	6.59246	6.75889	6.71425	6.13545	6.76686
	0.607036	-0.15361	Color2 [DarkGray]	1	4		DHX16	6.78136	6.57137	6.67666	6.76288	6.732	6.64674	6.68229	6.61912	6.66391	6.56072	6.23074	6.72247
+	2.86194	0.896528	Color2 [DarkGray]	1	4		CTNNB1	6.29829	6.30743	6.14568	6.22882	6.36107	6.32912	6.29646	6.31651	7.60659	7.02126	6.96694	6.97154
	0.297207	-0.03551	Color2 [DarkGray]	1	4		WAPL	6.59694	6.67948	6.66391	6.67525	6.6865	6.66107	6.65678	6.61912	6.62352	6.63663	6.49506	6.71836
	0.181952	-0.02952	Color2 [DarkGray]	1	4		ERBIN	6.71562	6.67666	6.56682	6.67101	6.63517	6.61765	6.63517	6.67807	6.63952	6.54535	6.77873	6.54844
	0.766374	-0.07729	Color2 [DarkGray]	1	4		ARFGEF3	6.61618	6.70736	6.68089	6.74147	6.57743	6.67807	6.66391	6.60733	6.50779	6.62936	6.58946	6.71012
	0.237683	0.086511	Color2 [DarkGray]	1	4		LRRFIP1	6.59694	6.74282	6.56834	6.49025	6.60437	6.63372	6.59694	6.6453	6.62352	6.59246	7.08215	6.44626
	1.14261	0.34536	Color2 [DarkGray]	1	4		KIAA1671	6.48382	6.6851	6.41785	6.44956	6.47086	6.48059	6.52826	6.55152	6.76553	6.72928	7.28633	6.63663
	0.906199	-0.29416	Color2 [DarkGray]	1	4		ANKFY1	6.78136	6.48704	6.78005	6.92955	6.75221	6.6893	6.71973	6.61176	6.58496	6.44128	6.07468	6.70044
	0.011074	-0.00368	Color2 [DarkGray]	1	4		CKB	6.39917	6.6865	6.77215	6.74953	6.49825	6.61765	6.79831	6.53761	6.56377	6.65105	6.52982	6.848
	0.373948	-0.13326	Color2 [DarkGray]	1	4		NOMO1	6.30127	6.25521	6.32835	6.40238	6.21192	6.36044	6.34809	6.25655	6.38259	6.41082	5.75356	6.2072
	0.270767	0.057922	Color2 [DarkGray]	1	4		HNRNPUL1	6.55152	6.74819	6.56834	6.56224	6.64818	6.69766	6.56986	6.68089	6.6453	6.65105	6.86419	6.50144
	0.152982	0.03919	Color2 [DarkGray]	1	4		MTHFD1L	6.70598	6.62498	6.56377	6.55612	6.78267	6.58646	6.60585	6.64386	6.80736	6.73471	6.38888	6.67666
	0.764045	0.198273	Color2 [DarkGray]	1	4		SF3A1	6.59694	6.67948	6.54071	6.51885	6.55305	6.49506	6.55919	6.52513	6.75087	6.64674	7.1375	6.59395
	0.96788	-0.21739	Color2 [DarkGray]	1	4		NUP210	6.7866	6.6879	6.75221	6.68229	6.71012	6.67666	6.68089	6.62498	6.56682	6.59246	6.18388	6.69627
	1.23774	-0.10711	Color2 [DarkGray]	1	4		PKN2	6.73064	6.73606	6.72792	6.61765	6.66959	6.65392	6.64097	6.54535	6.57137	6.56682	6.5438	6.70183
	1.69225	-0.13523	Color2 [DarkGray]	1	4		NDC80	6.71562	6.68089	6.61324	6.6851	6.74012	6.66959	6.69488	6.74012	6.58946	6.46271	6.61471	6.48704
	0.860597	0.066889	Color2 [DarkGray]	1	4		PRPF40A	6.64386	6.67242	6.66391	6.61324	6.56224	6.60585	6.55612	6.52513	6.7761	6.6879	6.77347	6.62352
	1.24111	-0.27436	Color2 [DarkGray]	1	4		ALDH7A1	6.6851	6.78136	6.82909	6.67948	6.60437	6.74012	6.79181	6.62059	6.44791	6.61471	6.1639	6.65105
	0.911682	-0.19981	Color2 [DarkGray]	1	4		KIF1B	6.80993	6.5345	6.79831	6.76288	6.73064	6.63081	6.65821	6.61471	6.65249	6.50303	6.27984	6.67101
	1.08553	0.181869	Color2 [DarkGray]	1	4		CDK12	6.50621	6.66534	6.59544	6.50938	6.56834	6.58045	6.61176	6.62352	6.70598	6.68229	6.98185	6.63372
	0.062047	0.008635	Color2 [DarkGray]	1	4		DENND4C	6.68089	6.6879	6.56224	6.59096	6.58195	6.76288	6.50621	6.76818	6.71425	6.6453	6.66249	6.5345
	0.467901	-0.10611	Color2 [DarkGray]	1	4		RRP12	6.7252	6.62352	6.66249	6.67242	6.73742	6.74147	6.58045	6.66818	6.66391	6.64386	6.26491	6.6865
	1.97033	0.118702	Color2 [DarkGray]	1	4		DDX18	6.62498	6.56072	6.60585	6.57743	6.64097	6.61176	6.6014	6.6453	6.79442	6.65821	6.69488	6.69627
	1.23951	-0.42169	Color2 [DarkGray]	1	4		RECQL	6.853	6.62059	6.8392	6.7866	6.77742	6.78921	6.69766	6.69349	6.52199	6.46271	5.84298	6.58496
	0.117623	0.020147	Color2 [DarkGray]	1	4		ARHGAP35	6.63517	6.69349	6.56529	6.60733	6.66818	6.69209	6.64386	6.61912	6.62644	6.74819	6.49025	6.71699
	0.789336	-0.38881	Color2 [DarkGray]	1	4		CYFIP1	6.89724	6.46924	6.78136	6.88142	6.75622	6.71562	6.70736	6.71836	6.61176	6.47411	5.7115	6.67666
	0.710406	0.164635	Color2 [DarkGray]	1	4		THRAP3	6.60881	6.74685	6.61765	6.36457	6.5744	6.51096	6.61618	6.60881	6.74819	6.63952	6.97499	6.63372
	0.300541	-0.06593	Color2 [DarkGray]	1	4		RPS6KA1	6.60585	6.60881	6.74147	6.66391	6.66676	6.76288	6.6879	6.58796	6.62205	6.6865	6.33628	6.7115
	0.609864	0.175234	Color2 [DarkGray]	1	4		TAGLN2	6.68229	6.56834	6.35403	6.49665	6.66107	6.64818	6.51096	6.87774	6.90569	6.63663	6.86419	6.39575
	0.147195	-0.03257	Color2 [DarkGray]	1	4		KIF20B	6.72928	6.59694	6.67101	6.66391	6.60437	6.63807	6.61029	6.64961	6.77479	6.66249	6.40429	6.6893
	0.41695	0.046599	Color2 [DarkGray]	1	4		SEC23IP	6.69627	6.55919	6.63372	6.60585	6.71699	6.53916	6.63372	6.64241	6.78398	6.62936	6.59991	6.66818
	0.609564	0.080567	Color2 [DarkGray]	1	4		DNAJC7	6.55919	6.69627	6.47897	6.52042	6.84549	6.70874	6.56682	6.72656	6.68229	6.67101	6.70183	6.52199
	0.874856	0.158298	Color2 [DarkGray]	1	4		SRRT	6.54071	6.66676	6.56986	6.49665	6.65678	6.57743	6.63372	6.62205	6.82146	6.66249	6.89966	6.52356
	0.116444	0.029841	Color2 [DarkGray]	1	4		TUBB6	6.78267	6.38888	6.63372	6.6453	6.70044	6.63081	6.6279	6.70736	6.74551	6.62205	6.51728	6.6851
	1.08611	0.249495	Color2 [DarkGray]	1	4		WASHC2A	6.64961	6.63952	6.45779	6.40939	6.54998	6.55152	6.51096	6.68089	6.83668	6.69488	7.04985	6.57289
	0.466863	-0.20142	Color2 [DarkGray]	1	4		ANAPC1	6.73471	6.61618	6.70183	6.76686	6.6837	6.67525	6.66676	6.70044	6.70736	6.59395	5.93781	6.77479
	0.329706	-0.09956	Color2 [DarkGray]	1	4		CUL1	6.732	6.56072	6.7211	6.64386	6.71699	6.68089	6.67666	6.65964	6.73064	6.58346	6.21335	6.732
	0.491891	0.096828	Color2 [DarkGray]	1	4		GARS1	6.57743	6.58496	6.58796	6.64818	6.58946	6.65821	6.68089	6.56986	6.81378	6.74953	6.43463	6.7879
	0.405128	0.118502	Color2 [DarkGray]	1	4		EPS15	6.50303	6.6865	6.57894	6.63517	6.51096	6.56377	6.65105	6.62644	6.6279	6.67101	7.07254	6.50621
	1.11846	-0.18111	Color2 [DarkGray]	1	4		MORC3	6.78529	6.69905	6.63517	6.67101	6.76288	6.65678	6.65535	6.732	6.66107	6.6014	6.30378	6.49985
	1.05113	-0.1906	Color2 [DarkGray]	1	4		FXR1	6.80607	6.66959	6.65964	6.63517	6.80864	6.70044	6.63081	6.732	6.62352	6.5744	6.24793	6.56224
	0.914579	0.224877	Color2 [DarkGray]	1	4		CEP131	6.43962	6.7866	6.49985	6.55612	6.32193	6.65392	6.60585	6.52826	6.66959	6.74551	7.08852	6.67807
	0.181613	-0.03199	Color2 [DarkGray]	1	4		KLC1	6.63517	6.50144	6.79831	6.71012	6.56529	6.60288	6.74953	6.61912	6.61618	6.56529	6.70044	6.63517
	0.678092	-0.09722	Color2 [DarkGray]	1	4		RNPEP	6.66959	6.51096	6.65678	6.76288	6.74282	6.70044	6.76421	6.66534	6.58346	6.56377	6.42459	6.63952
	0.631045	0.223478	Color2 [DarkGray]	1	4		CAST	6.55459	6.6879	6.53138	6.45943	6.54071	6.50621	6.53605	6.59395	6.63952	6.67101	7.2621	6.55459
	1.29232	-0.28912	Color2 [DarkGray]	1	4		UFL1	6.74953	6.71287	6.80993	6.75489	6.67101	6.69209	6.72383	6.63081	6.50303	6.55765	6.1334	6.67666
	0.648739	-0.09551	Color2 [DarkGray]	1	4		DNM1L	6.61176	6.63517	6.72928	6.7046	6.63517	6.7211	6.73336	6.62498	6.61765	6.62498	6.3837	6.67242
	0.389979	-0.07579	Color2 [DarkGray]	1	4		KIF13B	6.59544	6.67384	6.70321	6.74819	6.58646	6.63663	6.67948	6.65105	6.62498	6.67525	6.37851	6.73877
	0.350419	0.035725	Color2 [DarkGray]	1	4		MDH2	6.55459	6.6893	6.62936	6.58646	6.64097	6.72383	6.67807	6.60733	6.57592	6.732	6.66534	6.62936
	1.55847	0.327968	Color2 [DarkGray]	1	4		UTP14A	6.50938	6.65821	6.40259	6.44791	6.56529	6.51412	6.51728	6.63081	6.79572	6.75489	7.11686	6.66249
	0.982344	0.283074	Color2 [DarkGray]	1	4		BRD4	6.40429	6.59096	6.57592	6.57289	6.49506	6.52826	6.60585	6.48864	6.71012	6.66676	7.24127	6.65821
	1.48637	0.192389	Color2 [DarkGray]	1	4		RPRD2	6.52042	6.59991	6.5744	6.61618	6.58796	6.48382	6.59246	6.60733	6.77083	6.65964	6.95652	6.69349
	0.092051	0.021561	Color2 [DarkGray]	1	4		GPI	6.64674	6.59395	6.62059	6.63663	6.62059	6.66249	6.65249	6.67807	6.71562	6.76818	6.39575	6.7046
	1.92415	0.484394	Color2 [DarkGray]	1	4		DOCK11	6.29829	6.45615	6.52356	6.59096	6.24603	6.53138	6.59096	6.32553	7.02126	7.03562	6.59991	7.14975
	0.905785	-0.17878	Color2 [DarkGray]	1	4		MSH3	6.65964	6.6279	6.8009	6.7996	6.58646	6.6453	6.71425	6.65392	6.63227	6.6279	6.27612	6.63663
	0.687928	-0.23781	Color2 [DarkGray]	1	4		TBCD	6.57289	6.67948	6.75889	6.77873	6.76553	6.77347	6.78921	6.59991	6.41954	6.64241	6.02459	6.75221
	0.042227	-0.00852	Color2 [DarkGray]	1	4		CAP1	6.72247	6.45943	6.68229	6.66818	6.75889	6.63952	6.63517	6.63663	6.66818	6.56986	6.70874	6.55152
	0.424194	-0.07284	Color2 [DarkGray]	1	4		COPG1	6.65678	6.51096	6.65821	6.67525	6.79442	6.75889	6.7046	6.70598	6.5469	6.65535	6.36807	6.63952
	0.171197	-0.09641	Color2 [DarkGray]	1	4		CALR	6.60881	6.14568	6.92481	6.94837	6.62352	6.48059	6.91169	6.6014	6.57743	6.41447	6.37851	6.8716
	0.519484	-0.18271	Color2 [DarkGray]	1	4		EMC1	6.7996	6.54071	6.75889	6.77873	6.70736	6.60288	6.66959	6.59395	6.75756	6.5157	6.11894	6.75489
	0.643712	-0.05802	Color2 [DarkGray]	1	4		EPB41	6.58646	6.73877	6.6893	6.66249	6.64818	6.66676	6.67807	6.59842	6.56986	6.6014	6.69627	6.57743
	0.902824	-0.3083	Color2 [DarkGray]	1	4		STAG2	6.7996	6.56682	6.80607	6.83289	6.7115	6.71699	6.75622	6.58195	6.55459	6.54535	5.97039	6.70183
	0.811633	-0.05056	Color2 [DarkGray]	1	4		NCAPH	6.6907	6.70736	6.63081	6.59842	6.68229	6.63663	6.70736	6.63952	6.6279	6.56224	6.64097	6.59395
	0.335477	0.05431	Color2 [DarkGray]	1	4		SAE1	6.60437	6.7761	6.56072	6.52826	6.61618	6.64241	6.60881	6.67666	6.69905	6.77742	6.60733	6.60288
	0.74804	0.088275	Color2 [DarkGray]	1	4		SHTN1	6.59694	6.65535	6.67525	6.60733	6.53761	6.50938	6.63227	6.58946	6.67384	6.66676	6.88631	6.66107
	0.974367	-0.30679	Color2 [DarkGray]	1	4		MYO1C	6.72928	6.76022	6.71973	6.77215	6.63807	6.75756	6.70736	6.7211	6.54844	6.63372	5.95884	6.61324
	0.137032	-0.02215	Color2 [DarkGray]	1	4		ZFYVE16	6.77873	6.58946	6.59694	6.61471	6.71973	6.64961	6.55459	6.71012	6.73742	6.53916	6.60881	6.60585
	0.182232	0.044555	Color2 [DarkGray]	1	4		PLEKHA5	6.71012	6.64386	6.58646	6.54844	6.61618	6.53605	6.67101	6.70044	6.6279	6.5744	6.92719	6.53761
	1.47935	-0.1293	Color2 [DarkGray]	1	4		TUT4	6.64241	6.71012	6.67525	6.79442	6.60437	6.70044	6.63227	6.63952	6.48704	6.57137	6.59842	6.64818
	1.40735	0.195427	Color2 [DarkGray]	1	4		HNRNPC	6.57894	6.54998	6.6279	6.59842	6.49025	6.49825	6.56682	6.60288	6.71012	6.67666	6.99661	6.75355
	0.190477	-0.05033	Color2 [DarkGray]	1	4		ARCN1	6.69905	6.5744	6.59694	6.73336	6.65678	6.70183	6.65964	6.65964	6.76553	6.66249	6.32193	6.65249
	0.726839	-0.2095	Color2 [DarkGray]	1	4		GPD2	6.6865	6.68229	6.73064	6.75622	6.62936	6.74012	6.70874	6.66676	6.55152	6.6851	6.09592	6.6851
	0.296312	-0.13162	Color2 [DarkGray]	1	4		NUP107	6.7761	6.49665	6.70183	6.7252	6.80219	6.61324	6.6851	6.59842	6.76022	6.63227	6.02459	6.75622
	1.30454	-0.24978	Color2 [DarkGray]	1	4		KIF23	6.71287	6.63807	6.71425	6.8189	6.67948	6.74282	6.67666	6.76288	6.5438	6.58195	6.18785	6.57137
	0.797545	-0.11901	Color2 [DarkGray]	1	4		PTK7	6.64818	6.81121	6.67807	6.62936	6.64386	6.71562	6.65535	6.61912	6.45943	6.62644	6.7211	6.48382
	0.463944	0.055706	Color2 [DarkGray]	1	4		DDX27	6.60437	6.63663	6.58496	6.65821	6.64097	6.63227	6.62059	6.62644	6.77215	6.6851	6.53138	6.71836
	1.45673	0.232078	Color2 [DarkGray]	1	4		WDR33	6.5157	6.62059	6.56072	6.50303	6.50938	6.59842	6.65535	6.55152	6.70044	6.69209	7.02569	6.71012
	0.57498	0.106227	Color2 [DarkGray]	1	4		TSR1	6.64818	6.51885	6.57289	6.54998	6.77742	6.65105	6.61618	6.63081	6.77742	6.75489	6.43296	6.74953
	0.112369	-0.04365	Color2 [DarkGray]	1	4		ABCB1	6.88142	6.5438	6.56377	6.60437	6.80478	6.56377	6.54226	6.70183	6.85549	6.56682	6.2891	6.70736
	0.431562	-0.03246	Color2 [DarkGray]	1	4		YWHAZ	6.58195	6.71836	6.62205	6.66818	6.68089	6.6837	6.63952	6.66107	6.59096	6.63517	6.58496	6.64961
	1.43484	0.208589	Color2 [DarkGray]	1	4		MGA	6.53916	6.64961	6.55612	6.56072	6.50303	6.59694	6.54998	6.55612	6.75355	6.6865	7.00225	6.69766
	1.32421	-0.13362	Color2 [DarkGray]	1	4		DPYSL2	6.7115	6.71425	6.6907	6.63663	6.70598	6.68089	6.69209	6.64961	6.55765	6.65249	6.41447	6.59395
	0.183229	-0.07201	Color2 [DarkGray]	1	4		POR	6.53138	6.62059	6.73471	6.81378	6.52982	6.7211	6.6907	6.56682	6.6865	6.71973	6.18982	6.81634
	0.178044	0.02509	Color2 [DarkGray]	1	4		BTAF1	6.71699	6.49985	6.61471	6.64818	6.732	6.61471	6.60585	6.69488	6.7211	6.61471	6.57894	6.66534
	0.431043	-0.08983	Color2 [DarkGray]	1	4		GMPS	6.65964	6.64097	6.70321	6.57592	6.74953	6.69488	6.71562	6.71287	6.63372	6.63227	6.2891	6.66534
	0.307348	-0.06386	Color2 [DarkGray]	1	4		TES	6.5157	6.77742	6.58346	6.68089	6.57137	6.70044	6.70321	6.83794	6.43129	6.63663	6.72792	6.50621
	0.244735	-0.06751	Color2 [DarkGray]	1	4		DDX39B	6.66107	6.59842	6.67948	6.69766	6.75756	6.65249	6.67666	6.57743	6.69209	6.66676	6.26491	6.74282
	0.628529	-0.13581	Color2 [DarkGray]	1	4		AGPS	6.74416	6.57137	6.64674	6.73606	6.80607	6.67101	6.62936	6.69766	6.64097	6.6014	6.25739	6.65535
	0.399014	0.079407	Color2 [DarkGray]	1	4		HSPA2	6.42794	6.71562	6.75221	6.63081	6.41954	6.60585	6.68089	6.59246	6.60733	6.73471	6.83542	6.66676
	0.702408	0.066975	Color2 [DarkGray]	1	4		NAA25	6.66249	6.52826	6.65821	6.5438	6.74551	6.61765	6.66391	6.63081	6.732	6.68229	6.59246	6.65392
	0.367417	0.024017	Color2 [DarkGray]	1	4		SRGAP2	6.64241	6.68229	6.62352	6.66249	6.44128	6.62205	6.7115	6.61324	6.6453	6.67666	6.74819	6.63663
	0.676304	0.839071	Color2 [DarkGray]	1	4		KRT1	5.72792	7.5691	5.75489	5.40259	5.96578	5.77083	6.51096	6.824	6.51096	6.27426	7.26866	7.75689
	2.09079	0.199529	Color2 [DarkGray]	1	4		PTBP1	6.45121	6.49506	6.64241	6.61176	6.52982	6.65392	6.65678	6.64241	6.75622	6.69905	6.80993	6.73336
	0.819525	0.460138	Color2 [DarkGray]	1	4		AMOT	6.1334	6.75489	6.55612	6.52982	5.81762	6.59096	6.54071	6.17792	6.27984	7.05745	7.47411	7.00338
	0.368056	-0.05733	Color2 [DarkGray]	1	4		IARS2	6.58646	6.6879	6.69488	6.6837	6.63952	6.71699	6.68089	6.58796	6.56072	6.70321	6.44956	6.71012
	0.149889	-0.00858	Color2 [DarkGray]	1	4		PIKFYVE	6.63081	6.59544	6.6879	6.67525	6.59842	6.67807	6.66107	6.64241	6.65392	6.63372	6.62936	6.63807
	1.27389	-0.35785	Color2 [DarkGray]	1	4		FANCD2	6.81378	6.55305	6.83162	6.97728	6.65964	6.6851	6.7115	6.56834	6.45451	6.38716	6.15987	6.74282
	1.54922	-0.33725	Color2 [DarkGray]	1	4		HMGCS1	6.57592	6.91886	6.74953	6.83162	6.48704	6.8505	6.78267	6.63663	6.21335	6.63807	6.36457	6.51096
	0.632924	0.110767	Color2 [DarkGray]	1	4		POGZ	6.50938	6.62936	6.64818	6.58646	6.56377	6.64241	6.65105	6.63807	6.72792	6.55305	6.91049	6.62498
	0.423744	-0.08396	Color2 [DarkGray]	1	4		JUP	6.61471	6.77083	6.6907	6.60437	6.64961	6.70183	6.72792	6.58045	6.3505	6.65535	6.64961	6.6893
	0.4634	0.145963	Color2 [DarkGray]	1	4		GPATCH8	6.5438	6.69627	6.56224	6.5438	6.49025	6.54844	6.67242	6.61618	6.63081	6.61324	7.14057	6.54535
	0.195086	-0.02313	Color2 [DarkGray]	1	4		SEPTIN9	6.59395	6.76022	6.64961	6.58346	6.61912	6.6879	6.71836	6.60437	6.6014	6.6907	6.61765	6.58496
	1.06464	0.118788	Color2 [DarkGray]	1	4		U2SURP	6.58496	6.5345	6.72928	6.61618	6.54535	6.56682	6.60733	6.56682	6.78005	6.65964	6.82655	6.67384
	1.00617	-0.45248	Color2 [DarkGray]	1	4		CAPN2	6.78136	6.65821	6.73742	6.87406	6.90929	6.7761	6.72792	6.65678	6.39746	6.60585	5.64386	6.59395
	0.409777	-0.04983	Color2 [DarkGray]	1	4		OPA1	6.5744	6.77215	6.70874	6.6453	6.50779	6.6907	6.73471	6.56529	6.5438	6.67525	6.59991	6.68229
	1.47962	-0.16009	Color2 [DarkGray]	1	4		OSBP	6.64674	6.80607	6.63517	6.73742	6.70598	6.68229	6.65392	6.63952	6.56529	6.59544	6.42291	6.6014
	3.14215	0.161481	Color2 [DarkGray]	1	4		BMS1	6.52513	6.60437	6.5438	6.57743	6.63517	6.66959	6.59246	6.65964	6.72928	6.74282	6.67101	6.75355
	0.273831	-0.06052	Color2 [DarkGray]	1	4		AHCY	6.57289	6.65249	6.73877	6.75489	6.5744	6.67807	6.71973	6.51096	6.53916	6.69209	6.43962	6.80607
	0.518445	-0.16094	Color2 [DarkGray]	1	4		RPL3	6.71699	6.65964	6.70044	6.70321	6.732	6.7115	6.62644	6.64097	6.69209	6.64241	6.10852	6.69349
	1.52286	0.326801	Color2 [DarkGray]	1	4		PRPF3	6.55765	6.62059	6.42962	6.33985	6.64241	6.56072	6.52356	6.65678	6.8125	6.73742	7.08002	6.62498
	0.760178	0.134492	Color2 [DarkGray]	1	4		GRIPAP1	6.57743	6.69766	6.59246	6.58496	6.52356	6.56529	6.5469	6.58346	6.73064	6.62352	6.98527	6.65105
	0.048354	-0.01341	Color2 [DarkGray]	1	4		TTK	6.78921	6.64674	6.54226	6.56682	6.74282	6.6453	6.50144	6.74819	6.78267	6.56682	6.71562	6.42626
	0.34584	0.15491	Color2 [DarkGray]	1	4		PSIP1	6.56224	6.84172	6.51728	6.38543	6.46761	6.69905	6.51728	6.60733	6.58946	6.6907	7.20653	6.43962
	1.04834	0.121872	Color2 [DarkGray]	1	4		RBM15	6.59544	6.6893	6.56682	6.61176	6.42794	6.60585	6.63372	6.59842	6.76421	6.65535	6.8802	6.65105
	2.80349	-0.12893	Color2 [DarkGray]	1	4		CARMIL1	6.67525	6.74416	6.74012	6.75489	6.48543	6.60585	6.66676	6.63081	6.55765	6.62059	6.62352	6.59694
	0.435599	0.048826	Color2 [DarkGray]	1	4		EEF1G	6.72928	6.56377	6.53294	6.58045	6.76288	6.71699	6.52199	6.69349	6.7046	6.66107	6.58646	6.64961
	0.246881	0.03427	Color2 [DarkGray]	1	4		RABGAP1	6.6879	6.71836	6.52199	6.56224	6.69766	6.69209	6.60733	6.59395	6.65249	6.72656	6.66959	6.57894
	0.054732	0.013616	Color2 [DarkGray]	1	4		HNRNPH1	6.56986	6.60585	6.70874	6.65105	6.59991	6.62936	6.7115	6.62498	6.69905	6.74416	6.40259	6.74416
	0.313795	-0.08625	Color2 [DarkGray]	1	4		GTPBP4	6.75622	6.58346	6.6865	6.73606	6.66818	6.6865	6.58646	6.54226	6.76022	6.6893	6.27984	6.6879
	0.820167	-0.26889	Color2 [DarkGray]	1	4		PFKM	6.80478	6.65678	6.76686	6.76022	6.67807	6.6893	6.74685	6.55765	6.58346	6.56529	6.01346	6.75087
	1.10085	0.239462	Color2 [DarkGray]	1	4		EIF4G2	6.66534	6.44626	6.48543	6.47735	6.6879	6.58195	6.56529	6.68229	6.77215	6.62352	7.04111	6.59544
	0.336446	-0.04948	Color2 [DarkGray]	1	4		LAS1L	6.7211	6.45121	6.61176	6.69209	6.86913	6.74147	6.63227	6.68229	6.52982	6.60288	6.59096	6.55459
	1.03933	0.086249	Color2 [DarkGray]	1	4		CARS1	6.64097	6.63227	6.55919	6.55612	6.67666	6.6851	6.63663	6.59096	6.74012	6.74147	6.66249	6.58946
	0.419623	0.179586	Color2 [DarkGray]	1	4		CALD1	6.85922	6.62205	6.35226	6.25172	6.80736	6.47897	6.4363	6.88874	6.88509	6.52826	6.96232	6.42794
	1.13779	0.148151	Color2 [DarkGray]	1	4		MTA2	6.63227	6.68089	6.48704	6.46107	6.70183	6.63807	6.56834	6.66391	6.80993	6.72247	6.71562	6.60585
	0.54264	-0.03087	Color2 [DarkGray]	1	4		STRN	6.62498	6.67807	6.69209	6.63952	6.59694	6.63807	6.6893	6.65105	6.67101	6.58646	6.59694	6.65678
	0.258315	-0.07873	Color2 [DarkGray]	1	4		ATP13A1	6.62059	6.55152	6.76818	6.6879	6.67525	6.6893	6.77083	6.57592	6.68229	6.61471	6.24413	6.77215
	1.01209	-0.33635	Color2 [DarkGray]	1	4		CUL2	6.76553	6.55152	6.78136	6.74685	6.8716	6.72247	6.76288	6.79181	6.48864	6.54535	5.88996	6.57592
	0.01002	0.00081	Color2 [DarkGray]	1	4		BAZ1A	6.62498	6.57592	6.67948	6.67384	6.70736	6.64097	6.6279	6.63517	6.6453	6.60288	6.65392	6.65535
	1.84122	-0.11604	Color2 [DarkGray]	1	4		DHX8	6.6837	6.59991	6.71012	6.71287	6.64097	6.72928	6.71287	6.67384	6.61618	6.54844	6.51254	6.56529
	0.714987	-0.18403	Color2 [DarkGray]	1	4		NDUFS1	6.58045	6.7879	6.66959	6.75355	6.50303	6.88509	6.74685	6.62498	6.37156	6.73336	6.26115	6.6893
	0.400387	-0.04812	Color2 [DarkGray]	1	4		MPDZ	6.76421	6.66249	6.61618	6.63807	6.63952	6.65821	6.55765	6.6837	6.69627	6.64386	6.6453	6.50303
	0.06407	-0.01681	Color2 [DarkGray]	1	4		TBC1D4	6.54071	6.59544	6.74551	6.74953	6.54226	6.6865	6.74416	6.50779	6.5438	6.73606	6.48059	6.80349
	1.03258	-0.42792	Color2 [DarkGray]	1	4		G6PD	6.79442	6.56072	6.79831	6.85175	6.88874	6.72656	6.75221	6.73064	6.3837	6.5469	5.73064	6.63227
	0.832558	0.988543	Color2 [DarkGray]	1	4		KRT9	5.52982	7.39661	5.6893	5.52356	5.90689	5.70044	6.38198	6.86542	6.72792	6.12516	7.36019	7.8802
	0.361171	-0.10155	Color2 [DarkGray]	1	4		INTS1	6.69627	6.58646	6.74282	6.72928	6.61176	6.65535	6.69766	6.59096	6.70044	6.60288	6.25739	6.7879
	1.7933	-0.07423	Color2 [DarkGray]	1	4		ARHGEF1	6.68089	6.6879	6.65105	6.6453	6.64097	6.75087	6.66249	6.62644	6.55305	6.58045	6.64674	6.58796
	0.244407	-0.0472	Color2 [DarkGray]	1	4		SOGA1	6.56377	6.79312	6.72792	6.68089	6.46271	6.60881	6.69209	6.57894	6.48704	6.6453	6.78921	6.65535
	0.754696	-0.23826	Color2 [DarkGray]	1	4		IDH1	6.61912	6.77479	6.74953	6.7252	6.61176	6.71562	6.77083	6.70598	6.50144	6.65964	6.04439	6.71012
	0.440737	-0.10873	Color2 [DarkGray]	1	4		STAT3	6.79181	6.56072	6.67384	6.56986	6.82018	6.69627	6.67242	6.70321	6.70183	6.59246	6.26115	6.60585
	0.227903	0.053516	Color2 [DarkGray]	1	4		CD2AP	6.66959	6.63952	6.56529	6.59395	6.60585	6.66959	6.5744	6.67948	6.70183	6.56986	6.91409	6.49665
	0.221264	-0.05327	Color2 [DarkGray]	1	4		NAT10	6.62059	6.67384	6.65249	6.62644	6.70183	6.73606	6.64674	6.66391	6.66534	6.69488	6.30378	6.69627
	0.685561	-0.31421	Color2 [DarkGray]	1	4		TBL3	6.75087	6.56682	6.78529	6.76288	6.88874	6.70736	6.7046	6.6837	6.63952	6.59842	5.75489	6.61618
	0.435322	0.049296	Color2 [DarkGray]	1	4		NVL	6.66959	6.49985	6.64386	6.69488	6.61324	6.55919	6.6879	6.63372	6.66818	6.61618	6.68089	6.74012
	0.009301	-0.00395	Color2 [DarkGray]	1	4		FSCN1	6.6893	6.6851	6.56224	6.52513	6.72928	6.7252	6.59395	6.68229	6.76951	6.80349	6.21335	6.65964
	0.121389	0.018668	Color2 [DarkGray]	1	4		PSMC1	6.65678	6.76951	6.58195	6.56377	6.61471	6.63517	6.56377	6.67525	6.6279	6.76022	6.61471	6.64386
	0.008291	-0.00152	Color2 [DarkGray]	1	4		ARHGAP21	6.64241	6.78267	6.58946	6.67242	6.5469	6.59694	6.59395	6.59842	6.71012	6.55765	6.77215	6.64097
	0.088864	0.014929	Color2 [DarkGray]	1	4		POLR3A	6.64241	6.70598	6.59694	6.57592	6.67666	6.70044	6.55612	6.67101	6.69488	6.70321	6.48382	6.69905
	0.523859	-0.19873	Color2 [DarkGray]	1	4		AQR	6.77083	6.45121	6.76421	6.71012	6.79831	6.74282	6.73064	6.69209	6.62205	6.58195	6.00675	6.6907
	0.780603	0.100545	Color2 [DarkGray]	1	4		FHOD1	6.57743	6.6279	6.65392	6.62059	6.57137	6.57743	6.62352	6.56072	6.59395	6.67807	6.88753	6.72247
	0.689427	-0.08248	Color2 [DarkGray]	1	4		RANGAP1	6.67242	6.71699	6.62352	6.57289	6.79701	6.62644	6.60585	6.81506	6.66534	6.56682	6.43129	6.59246
	0.019683	0.006149	Color2 [DarkGray]	1	4		HNRNPA3	6.65678	6.64818	6.62205	6.47249	6.8505	6.65249	6.64241	6.69209	6.65535	6.76553	6.32373	6.67948
	0.021876	0.00286	Color2 [DarkGray]	1	4		PSMC5	6.66249	6.73742	6.65821	6.63517	6.53605	6.60733	6.56986	6.59694	6.75489	6.66959	6.57289	6.70736
	0.612557	-0.09082	Color2 [DarkGray]	1	4		ZMYM2	6.6851	6.64674	6.7115	6.65392	6.65105	6.70874	6.63517	6.67242	6.55305	6.65964	6.40429	6.71699
	1.05618	-0.13523	Color2 [DarkGray]	1	4		PLAA	6.82782	6.70736	6.63372	6.56377	6.70183	6.73471	6.62205	6.70321	6.59991	6.61029	6.46271	6.51885
	0.427965	-0.05824	Color2 [DarkGray]	1	4		USP11	6.60437	6.71699	6.64818	6.67242	6.55919	6.79181	6.72928	6.56224	6.48059	6.69349	6.5345	6.70044
	1.04061	0.131162	Color2 [DarkGray]	1	4		URB1	6.73742	6.4822	6.57289	6.53605	6.69627	6.59246	6.58195	6.64241	6.80349	6.64961	6.66676	6.73336
	0.699838	-0.36786	Color2 [DarkGray]	1	4		WDR3	6.83415	6.55152	6.77479	6.8125	6.86913	6.71973	6.69349	6.63081	6.57289	6.57894	5.64097	6.70874
	0.085852	-0.01506	Color2 [DarkGray]	1	4		PRPF4B	6.69349	6.57137	6.66534	6.6279	6.63807	6.6851	6.65821	6.67242	6.74685	6.64097	6.46761	6.64241
	0.557151	0.11402	Color2 [DarkGray]	1	4		FKBP15	6.66959	6.70044	6.54844	6.5438	6.61176	6.58346	6.46597	6.62059	6.76421	6.65964	6.9507	6.5438
	1.52933	-0.13928	Color2 [DarkGray]	1	4		TTF2	6.7046	6.7211	6.6837	6.69627	6.67525	6.7046	6.63227	6.63517	6.65105	6.59395	6.42459	6.57894
	0.208067	0.032674	Color2 [DarkGray]	1	4		FXR2	6.71012	6.58796	6.66676	6.52513	6.69905	6.64386	6.61765	6.63517	6.63952	6.60437	6.79181	6.58496
	0.81183	-0.4408	Color2 [DarkGray]	1	4		PRMT1	6.85175	6.63227	6.76288	6.86666	6.7761	6.81762	6.63517	6.63952	6.44626	6.5744	5.56682	6.76288
	0.709999	-0.09029	Color2 [DarkGray]	1	4		EXOC7	6.72383	6.59246	6.7879	6.69209	6.65964	6.56529	6.66959	6.57592	6.67948	6.57289	6.49345	6.6893
	1.08986	0.234787	Color2 [DarkGray]	1	4		DNTTIP2	6.48382	6.7046	6.47086	6.51412	6.49185	6.62644	6.57137	6.6453	6.82782	6.6907	7.02569	6.56834
	0.5319	-0.10286	Color2 [DarkGray]	1	4		GTF3C4	6.71836	6.59246	6.60733	6.61324	6.83036	6.75087	6.63952	6.78398	6.66534	6.6279	6.2891	6.53761
	0.687148	-0.15218	Color2 [DarkGray]	1	4		SRP72	6.7211	6.59842	6.7115	6.70874	6.70874	6.74147	6.65535	6.6837	6.54844	6.6879	6.23649	6.65821
	1.29645	0.316657	Color2 [DarkGray]	1	4		WASHC2C	6.49506	6.6837	6.49025	6.37156	6.53138	6.47086	6.52826	6.67807	6.82018	6.64961	7.1467	6.6907
	0.965396	-0.11068	Color2 [DarkGray]	1	4		TTC28	6.66676	6.70044	6.7879	6.73064	6.56072	6.63227	6.60288	6.57137	6.60288	6.6865	6.46434	6.6893
	0.31246	0.047702	Color2 [DarkGray]	1	4		NOP58	6.61765	6.65105	6.65392	6.59544	6.57743	6.67807	6.62205	6.59694	6.73606	6.69349	6.49665	6.78267
	0.169104	0.04041	Color2 [DarkGray]	1	4		CTTN	6.6893	6.83162	6.5469	6.47735	6.61618	6.60733	6.54226	6.66391	6.75889	6.67948	6.72928	6.53916
	1.41267	0.104709	Color2 [DarkGray]	1	4		CC2D1A	6.63081	6.60881	6.64961	6.54844	6.55152	6.61176	6.65249	6.59694	6.71287	6.65821	6.80736	6.67807
	0.602367	-0.18159	Color2 [DarkGray]	1	4		CMTR1	6.75221	6.66534	6.67666	6.66249	6.72792	6.65678	6.71287	6.73336	6.73471	6.58646	6.09592	6.61324
	0.329479	-0.07068	Color2 [DarkGray]	1	4		SHMT2	6.64386	6.7252	6.66107	6.64961	6.70183	6.71012	6.65392	6.5438	6.59246	6.75221	6.3505	6.70183
	0.474349	-0.22975	Color2 [DarkGray]	1	4		SARS1	6.64241	6.65535	6.81506	6.79831	6.6279	6.72383	6.73064	6.52042	6.59544	6.68089	5.87283	6.84298
	0.972407	-0.20268	Color2 [DarkGray]	1	4		RPTOR	6.6893	6.64097	6.80478	6.76951	6.60585	6.73742	6.65964	6.64818	6.49985	6.58946	6.26303	6.74147
	1.18959	0.079305	Color2 [DarkGray]	1	4		ZMYM4	6.6014	6.64097	6.67101	6.59096	6.55612	6.58796	6.66534	6.57592	6.67666	6.64674	6.71287	6.78529
	0.443138	0.577461	Color2 [DarkGray]	1	4		KRT2	5.70598	7.61102	5.97499	5.72247	5.87283	5.69766	6.87036	6.72247	6.41954	6.15381	6.9507	7.80025
	0.3782	-0.04731	Color2 [DarkGray]	1	4		PSMD11	6.67948	6.63517	6.56224	6.72247	6.67242	6.70044	6.67948	6.64961	6.64961	6.64961	6.47573	6.63517
	0.295135	0.033483	Color2 [DarkGray]	1	4		SLC12A2	6.69349	6.65964	6.61324	6.58796	6.61912	6.63807	6.58946	6.62498	6.65535	6.66959	6.58195	6.78136
	0.39859	-0.11104	Color2 [DarkGray]	1	4		PNPT1	6.75622	6.62936	6.6851	6.69905	6.62498	6.71287	6.61471	6.61029	6.71836	6.6865	6.22304	6.69766
	0.189634	-0.05121	Color2 [DarkGray]	1	4		ATP6V1A	6.6851	6.56224	6.72247	6.65821	6.72928	6.63807	6.67384	6.58496	6.75221	6.67101	6.30925	6.6907
	0.365126	-0.05767	Color2 [DarkGray]	1	4		TRMT1L	6.59246	6.56377	6.7211	6.74685	6.54998	6.6879	6.78921	6.64818	6.67384	6.58496	6.45943	6.67525
	0.840134	-0.17275	Color2 [DarkGray]	1	4		RAB3GAP1	6.6279	6.51885	6.79701	6.82273	6.74147	6.64961	6.75087	6.66818	6.55152	6.58646	6.30378	6.63372
	0.060482	-0.01403	Color2 [DarkGray]	1	4		ERCC6L	6.73471	6.51254	6.62644	6.69488	6.72928	6.58946	6.66534	6.63081	6.76155	6.58195	6.46434	6.7046
	0.025827	-0.0075	Color2 [DarkGray]	1	4		NARS1	6.79572	6.62352	6.56986	6.59246	6.75622	6.62936	6.50938	6.6453	6.8189	6.69905	6.41447	6.61912
	1.05441	-0.24015	Color2 [DarkGray]	1	4		HELZ	6.76951	6.59395	6.79701	6.75221	6.66959	6.7115	6.66676	6.71699	6.55919	6.54998	6.17193	6.67101
	0.25783	0.017419	Color2 [DarkGray]	1	4		SEPTIN7	6.63081	6.67384	6.63952	6.62205	6.51728	6.64818	6.69488	6.65249	6.67666	6.71973	6.63663	6.60288
	1.0107	-0.11772	Color2 [DarkGray]	1	4		PDXDC1	6.74282	6.63517	6.71836	6.70321	6.65392	6.67242	6.6865	6.55765	6.54535	6.65249	6.44294	6.6879
	0.83162	-0.18247	Color2 [DarkGray]	1	4		PYGB	6.73336	6.53916	6.72383	6.75622	6.67807	6.66959	6.80349	6.71425	6.54226	6.55152	6.23266	6.69627
	0.20166	0.02324	Color2 [DarkGray]	1	4		RBM28	6.61176	6.73064	6.56986	6.63517	6.66107	6.62205	6.61618	6.62936	6.74685	6.65678	6.62205	6.61471
	1.11034	0.146317	Color2 [DarkGray]	1	4		SIPA1L3	6.57289	6.6865	6.52826	6.62498	6.47249	6.62205	6.55459	6.61618	6.76288	6.70874	6.90569	6.62059
	0.811584	-0.17199	Color2 [DarkGray]	1	4		WARS1	6.64097	6.45779	6.76288	6.88874	6.7252	6.63517	6.7761	6.69766	6.51728	6.48382	6.40599	6.65535
	0.090741	-0.01571	Color2 [DarkGray]	1	4		EFL1	6.70736	6.52513	6.66818	6.58946	6.69905	6.65105	6.71836	6.71699	6.67666	6.64241	6.46434	6.64386
	0.730419	-0.18418	Color2 [DarkGray]	1	4		EXOC4	6.69905	6.59544	6.70736	6.86419	6.59544	6.68229	6.74685	6.61324	6.61912	6.53916	6.22689	6.74416
	0.674875	-0.32098	Color2 [DarkGray]	1	4		WDR36	6.80219	6.5744	6.79831	6.78921	6.80219	6.63807	6.6893	6.6865	6.62352	6.53761	5.76553	6.75355
	0.329245	-0.1344	Color2 [DarkGray]	1	4		UBE3A	6.68089	6.58796	6.66249	6.73064	6.78005	6.7046	6.6837	6.63807	6.7211	6.65249	6.02015	6.73064
	1.23532	-0.28846	Color2 [DarkGray]	1	4		NRDC	6.84298	6.61912	6.7866	6.74012	6.74819	6.67807	6.70183	6.64674	6.37851	6.47573	6.21917	6.76155
	0.787764	0.131915	Color2 [DarkGray]	1	4		RBM14	6.59096	6.66249	6.52513	6.54226	6.62644	6.67101	6.55612	6.65821	6.71973	6.67242	6.91409	6.54226
	0.631026	0.060892	Color2 [DarkGray]	1	4		HADHB	6.64097	6.67807	6.5438	6.55765	6.67101	6.60585	6.64097	6.71012	6.7211	6.6879	6.6837	6.57137
	0.136214	-0.03162	Color2 [DarkGray]	1	4		USP15	6.71287	6.45121	6.63807	6.71699	6.7211	6.6893	6.68229	6.6837	6.74953	6.56529	6.45286	6.62498
	0.362685	-0.08451	Color2 [DarkGray]	1	4		LDHB	6.6279	6.66676	6.71012	6.75087	6.65535	6.62936	6.64818	6.57592	6.60733	6.68089	6.33628	6.79312
	0.834071	-0.17061	Color2 [DarkGray]	1	4		RPSA	6.75355	6.5438	6.83162	6.86419	6.63372	6.58195	6.58496	6.54844	6.6837	6.54844	6.3837	6.69488
	0.448613	0.052221	Color2 [DarkGray]	1	4		RPL4	6.63081	6.65105	6.61324	6.55919	6.59544	6.64097	6.66391	6.69349	6.73742	6.7115	6.52356	6.6907
	0.984776	0.193955	Color2 [DarkGray]	1	4		SHROOM2	6.50779	6.69905	6.53916	6.55919	6.50621	6.55919	6.59395	6.59246	6.66676	6.6907	7.04549	6.67807
	0.155175	0.039528	Color2 [DarkGray]	1	4		ARHGEF12	6.64097	6.6865	6.61912	6.56377	6.60881	6.69627	6.58045	6.61471	6.63517	6.57743	6.94017	6.5157
	0.370541	-0.03556	Color2 [DarkGray]	1	4		TRIM25	6.58346	6.64674	6.6851	6.68089	6.69209	6.64241	6.68089	6.64961	6.61176	6.63807	6.52042	6.6837
	0.198474	0.064573	Color2 [DarkGray]	1	4		CHAMP1	6.57743	6.73336	6.65678	6.58646	6.41616	6.63517	6.63227	6.57592	6.59246	6.59842	7.07146	6.54998
	0.653459	-0.32866	Color2 [DarkGray]	1	4		GFPT1	6.79831	6.51096	6.853	6.79701	6.79831	6.60585	6.75622	6.66818	6.62205	6.53294	5.73877	6.75087
	0.349675	-0.02285	Color2 [DarkGray]	1	4		HBS1L	6.65964	6.62352	6.65105	6.61324	6.73742	6.59544	6.69488	6.6851	6.63807	6.58496	6.55919	6.67384
	0.347171	0.069835	Color2 [DarkGray]	1	4		SBNO1	6.67242	6.58946	6.57894	6.59991	6.74416	6.62498	6.51096	6.64097	6.85922	6.67242	6.45779	6.73064
	1.37707	-0.23591	Color2 [DarkGray]	1	4		ARFGEF1	6.84172	6.51728	6.76421	6.82273	6.732	6.62644	6.66249	6.67948	6.59246	6.47086	6.36457	6.5744
	1.11763	-0.18989	Color2 [DarkGray]	1	4		TLN2	6.55305	6.71699	6.8802	6.84674	6.51885	6.66391	6.74147	6.48864	6.52982	6.4822	6.52356	6.70183
	0.399244	-0.266	Color2 [DarkGray]	1	4		EIF4A3	6.78005	6.62498	6.6907	6.79442	6.73336	6.69488	6.63952	6.6014	6.6907	6.71287	5.59096	6.83162
	1.67205	-0.13549	Color2 [DarkGray]	1	4		KNL1	6.75221	6.71012	6.6879	6.63952	6.65678	6.6893	6.62352	6.69627	6.66818	6.52199	6.50303	6.55459
	0.782173	-0.42341	Color2 [DarkGray]	1	4		XPO7	6.8125	6.55919	6.87529	6.87036	6.70598	6.72383	6.75221	6.62059	6.42122	6.48704	5.64386	6.8716
	0.229576	-0.09537	Color2 [DarkGray]	1	4		SLC25A13	6.73606	6.47735	6.75889	6.68229	6.73471	6.62352	6.6879	6.63372	6.76951	6.58796	6.12516	6.79051
	0.929067	0.115596	Color2 [DarkGray]	1	4		ANKS1A	6.54226	6.7211	6.58646	6.55152	6.60437	6.64961	6.58346	6.59246	6.67525	6.69905	6.85424	6.63517
	1.2915	0.050897	Color2 [DarkGray]	1	4		CHD7	6.65678	6.63081	6.69766	6.64241	6.58195	6.55305	6.55919	6.55612	6.69209	6.67525	6.74282	6.7211
	0.977414	0.155901	Color2 [DarkGray]	1	4		ATXN2	6.5744	6.66391	6.52982	6.50462	6.64818	6.55459	6.61765	6.6865	6.63517	6.66959	6.94486	6.64674
	0.189438	0.047738	Color2 [DarkGray]	1	4		DBN1	6.81634	6.63081	6.57289	6.38025	6.81378	6.54998	6.54844	6.76022	6.76022	6.65392	6.61029	6.56682
	0.854937	0.129223	Color2 [DarkGray]	1	4		EP300	6.64097	6.62352	6.62205	6.52513	6.65535	6.57289	6.55305	6.56072	6.82909	6.59991	6.87897	6.62059
	0.916346	-0.08071	Color2 [DarkGray]	1	4		IGF2BP3	6.63952	6.7761	6.70598	6.60733	6.61618	6.63081	6.72792	6.59991	6.5345	6.62936	6.6453	6.59694
	0.193054	-0.04032	Color2 [DarkGray]	1	4		NOP56	6.6014	6.70044	6.69349	6.61765	6.69209	6.69905	6.63517	6.60585	6.60288	6.71699	6.39575	6.73606
	0.656453	0.153501	Color2 [DarkGray]	1	4		CHAF1A	6.46434	6.61765	6.6014	6.61029	6.58195	6.5744	6.64961	6.64097	6.66676	6.64961	7.03672	6.55459
	0.762137	-0.26765	Color2 [DarkGray]	1	4		DOCK1	6.69349	6.67384	6.84046	6.81378	6.63517	6.63227	6.72383	6.6014	6.53138	6.63807	6.00675	6.77479
	1.23099	0.214726	Color2 [DarkGray]	1	4		RPAP3	6.56072	6.66249	6.50938	6.43796	6.65964	6.61912	6.50938	6.66249	6.80993	6.70598	6.94369	6.56986
	0.652056	0.106706	Color2 [DarkGray]	1	4		TPI1	6.50779	6.69349	6.61912	6.56682	6.62205	6.60288	6.66534	6.59694	6.60733	6.70874	6.8936	6.60437
	1.17311	0.318201	Color2 [DarkGray]	1	4		LAMB1	6.60288	6.56529	6.37678	6.44294	6.61912	6.54226	6.48382	6.65249	6.80864	6.74819	7.17093	6.53294
	0.345261	0.084363	Color2 [DarkGray]	1	4		PLCB3	6.54844	6.78529	6.59544	6.49985	6.58946	6.63081	6.61176	6.6453	6.53294	6.75221	6.90087	6.58045
	1.37954	0.208178	Color2 [DarkGray]	1	4		EHBP1	6.47411	6.66249	6.55765	6.61029	6.51254	6.53294	6.59096	6.56986	6.67666	6.7115	6.98755	6.76155
	0.917039	-0.10689	Color2 [DarkGray]	1	4		MCMBP	6.65678	6.56986	6.71425	6.78267	6.67948	6.6865	6.71699	6.59694	6.58946	6.54226	6.49185	6.67242
	0.902375	0.163792	Color2 [DarkGray]	1	4		PPIA	6.45615	6.73742	6.55765	6.5744	6.46271	6.64241	6.56072	6.6837	6.65249	6.77873	6.93192	6.61765
	0.744601	0.073595	Color2 [DarkGray]	1	4		FTSJ3	6.62498	6.7046	6.59842	6.50938	6.67101	6.64241	6.59395	6.63372	6.72792	6.68089	6.60733	6.71562
	0.607963	-0.05213	Color2 [DarkGray]	1	4		PGD	6.59395	6.65821	6.67948	6.7046	6.58646	6.6837	6.70736	6.67384	6.5744	6.61618	6.54226	6.69488
	1.14203	0.266289	Color2 [DarkGray]	1	4		BRD2	6.49825	6.63952	6.50938	6.48382	6.57289	6.56224	6.58946	6.54535	6.75355	6.70321	7.13648	6.60288
	0.643004	0.060691	Color2 [DarkGray]	1	4		SERPINH1	6.66391	6.67384	6.58646	6.55305	6.59842	6.67101	6.60288	6.6453	6.77742	6.67101	6.65249	6.61912
	2.14027	0.251921	Color2 [DarkGray]	1	4		DDX24	6.4822	6.49345	6.53138	6.67948	6.49825	6.59246	6.60437	6.57743	6.80478	6.72656	6.92005	6.74282
	0.87843	0.173847	Color2 [DarkGray]	1	4		RBM25	6.58796	6.56834	6.55305	6.60437	6.57289	6.56224	6.59395	6.59694	6.71973	6.65392	7.04002	6.59544
	1.3339	-0.29295	Color2 [DarkGray]	1	4		MON2	6.82273	6.64386	6.79312	6.8125	6.65964	6.69766	6.67666	6.60733	6.48059	6.48543	6.19967	6.73471
	1.26835	0.225401	Color2 [DarkGray]	1	4		NOL8	6.62644	6.66534	6.46924	6.47249	6.57289	6.57289	6.48543	6.63517	6.86666	6.75622	6.93781	6.5744
	0.920284	0.041343	Color2 [DarkGray]	1	4		AIFM1	6.60288	6.65249	6.61912	6.6014	6.60733	6.6279	6.71562	6.64961	6.70044	6.67242	6.66107	6.60733
	0.851629	-0.31009	Color2 [DarkGray]	1	4		WDR11	6.81378	6.67948	6.71287	6.78921	6.71287	6.71973	6.68229	6.66959	6.52199	6.59096	5.91409	6.72792
	0.293188	-0.03913	Color2 [DarkGray]	1	4		CDC42BPB	6.57289	6.73606	6.72656	6.71562	6.54998	6.56682	6.66959	6.57137	6.5438	6.63663	6.67948	6.73471
	1.43696	0.267114	Color2 [DarkGray]	1	4		NOP2	6.52982	6.64386	6.43129	6.47411	6.63952	6.56072	6.55305	6.64674	6.80219	6.74953	7.01234	6.58346
	0.055883	0.005096	Color2 [DarkGray]	1	4		DDX54	6.59246	6.6851	6.65392	6.64097	6.6014	6.63952	6.62205	6.69209	6.70874	6.67242	6.59842	6.61324
	0.198618	0.060052	Color2 [DarkGray]	1	4		DPYSL3	6.82909	6.49985	6.49185	6.44626	6.853	6.60881	6.59395	6.80219	6.85674	6.61029	6.54998	6.49025
	0.484658	-0.14879	Color2 [DarkGray]	1	4		VPS13A	6.89724	6.64961	6.63663	6.52199	6.8802	6.66249	6.4363	6.79051	6.77479	6.60437	6.22497	6.50621
+	2.32539	0.425334	Color2 [DarkGray]	1	4		NPM1	6.41785	6.62644	6.41954	6.4363	6.35755	6.57894	6.53761	6.5345	6.83415	6.8505	7.14466	6.77215
	0.511987	-0.15374	Color2 [DarkGray]	1	4		PLOD1	6.70874	6.68089	6.71012	6.65105	6.74953	6.67948	6.68089	6.63807	6.65105	6.66959	6.12309	6.69209
	0.595336	-0.05174	Color2 [DarkGray]	1	4		THOP1	6.65249	6.74953	6.59395	6.60733	6.63081	6.67384	6.66959	6.74012	6.55152	6.61618	6.58045	6.64818
	0.429685	-0.04353	Color2 [DarkGray]	1	4		FKBP5	6.61618	6.72656	6.70874	6.59096	6.63372	6.65678	6.62498	6.6907	6.65821	6.65678	6.62352	6.52982
	0.259185	-0.06733	Color2 [DarkGray]	1	4		FARSB	6.59096	6.66391	6.62936	6.65392	6.6879	6.71425	6.72247	6.73606	6.64961	6.65964	6.25361	6.70598
	1.2424	0.270644	Color2 [DarkGray]	1	4		FUBP3	6.51728	6.69488	6.46924	6.40259	6.55459	6.59246	6.56377	6.64961	6.76686	6.76421	7.05202	6.58346
	0.963024	0.200447	Color2 [DarkGray]	1	4		STAU1	6.45943	6.64097	6.56834	6.53916	6.53294	6.52356	6.6879	6.67242	6.66959	6.64674	7.05094	6.64241
	1.01175	0.164229	Color2 [DarkGray]	1	4		LETM1	6.57894	6.67384	6.55919	6.53294	6.55919	6.61912	6.56986	6.57137	6.75489	6.66676	6.96694	6.61324
	0.076588	0.035691	Color2 [DarkGray]	1	4		METAP2	6.83036	6.14771	6.58646	6.58646	6.97269	6.65392	6.59246	6.87406	6.7866	6.55919	6.35403	6.59395
	0.948192	0.149915	Color2 [DarkGray]	1	4		PUM1	6.62644	6.60437	6.55765	6.54998	6.59544	6.57289	6.57743	6.65535	6.7046	6.66534	6.96232	6.60585
	0.536465	-0.09089	Color2 [DarkGray]	1	4		SDHA	6.63517	6.67525	6.65105	6.61765	6.78398	6.76818	6.76686	6.55919	6.61176	6.67807	6.32733	6.59842
	0.813038	-0.18039	Color2 [DarkGray]	1	4		MAP4K4	6.6907	6.62498	6.82146	6.6851	6.7252	6.58346	6.72928	6.6865	6.66676	6.5469	6.22882	6.65821
	0.099278	-0.02849	Color2 [DarkGray]	1	4		HIP1	6.51728	6.81762	6.66818	6.70736	6.57743	6.62936	6.61471	6.5438	6.41278	6.63807	6.77479	6.77083
	1.16139	-0.24761	Color2 [DarkGray]	1	4		RCC2	6.71425	6.68089	6.70874	6.69905	6.82273	6.72792	6.73471	6.70874	6.55459	6.63952	6.13134	6.48704
	1.13956	0.088584	Color2 [DarkGray]	1	4		RPS3A	6.58946	6.6865	6.53916	6.54226	6.69209	6.63807	6.65535	6.65964	6.7252	6.66249	6.69905	6.62498
	0.364076	0.07292	Color2 [DarkGray]	1	4		ASNS	6.51728	6.75622	6.60288	6.56377	6.63081	6.76421	6.63081	6.47897	6.65964	6.80736	6.49665	6.76818
	0.425286	-0.12247	Color2 [DarkGray]	1	4		DHX36	6.67948	6.55612	6.7211	6.69209	6.76951	6.6865	6.67807	6.69905	6.69766	6.58646	6.17991	6.69488
	0.965456	0.106849	Color2 [DarkGray]	1	4		TXLNG	6.65249	6.70044	6.59246	6.56072	6.56682	6.57743	6.56682	6.53916	6.85798	6.64961	6.75489	6.67101
	0.235584	-0.09365	Color2 [DarkGray]	1	4		EIF3E	6.79312	6.40259	6.732	6.75622	6.61471	6.63227	6.69766	6.67807	6.73606	6.54226	6.21723	6.81378
	0.682157	-0.12147	Color2 [DarkGray]	1	4		DLD	6.58946	6.77873	6.65678	6.64961	6.62205	6.74551	6.71012	6.73336	6.58796	6.65678	6.32193	6.62205
	0.088875	0.015444	Color2 [DarkGray]	1	4		DDX20	6.6453	6.62936	6.61765	6.63517	6.67242	6.62352	6.63952	6.65964	6.78136	6.58946	6.50144	6.71699
	0.620139	0.079509	Color2 [DarkGray]	1	4		KLC2	6.61765	6.67807	6.55305	6.54535	6.64386	6.70044	6.61912	6.63663	6.76818	6.62059	6.76421	6.55919
	0.260389	0.035995	Color2 [DarkGray]	1	4		MYO1E	6.65105	6.64241	6.63372	6.60437	6.59395	6.62059	6.62498	6.66249	6.77742	6.70874	6.51412	6.67525
	1.1938	-0.16711	Color2 [DarkGray]	1	4		MRE11	6.7046	6.73606	6.72247	6.66391	6.66959	6.67807	6.69627	6.65249	6.64241	6.66107	6.3505	6.50462
	0.442867	0.048058	Color2 [DarkGray]	1	4		TFIP11	6.69766	6.56682	6.59544	6.66391	6.59246	6.65964	6.61618	6.60585	6.78136	6.59842	6.65821	6.67807
	0.547889	0.126847	Color2 [DarkGray]	1	4		BICD2	6.70044	6.7252	6.51885	6.50144	6.60288	6.58045	6.49025	6.58045	6.77479	6.66818	6.96809	6.54226
	0.932509	0.094934	Color2 [DarkGray]	1	4		SMG8	6.63372	6.57592	6.54998	6.66959	6.57894	6.58496	6.64961	6.65249	6.79312	6.6879	6.58646	6.74147
	1.0429	-0.14495	Color2 [DarkGray]	1	4		TSC2	6.75489	6.67948	6.70874	6.64241	6.71699	6.69905	6.5744	6.70321	6.67948	6.58346	6.35931	6.58346
	0.216409	0.107114	Color2 [DarkGray]	1	4		FN1	6.89239	6.49025	6.30925	6.66391	6.8125	6.38025	6.33985	6.80864	7.07361	6.58496	6.77873	6.34696
	1.02511	-0.14289	Color2 [DarkGray]	1	4		OSBPL8	6.71425	6.69488	6.72928	6.67101	6.61176	6.6453	6.70044	6.6865	6.62644	6.59842	6.3505	6.66249
	1.42521	0.187625	Color2 [DarkGray]	1	4		KDM3A	6.47735	6.71012	6.4822	6.61324	6.45121	6.72383	6.62936	6.54071	6.63227	6.82273	6.79051	6.7879
	0.534018	-0.04309	Color2 [DarkGray]	1	4		VCPIP1	6.69209	6.74282	6.5744	6.66818	6.67666	6.61912	6.55459	6.6837	6.64818	6.62498	6.59246	6.63952
	2.40167	0.179672	Color2 [DarkGray]	1	4		ESF1	6.54535	6.65964	6.54535	6.59096	6.53294	6.53916	6.57137	6.63807	6.81762	6.6851	6.79572	6.76155
	0.437891	-0.06323	Color2 [DarkGray]	1	4		DDX23	6.70736	6.66534	6.65105	6.63663	6.73336	6.58646	6.64674	6.66959	6.7046	6.63227	6.41954	6.65105
	1.5825	-0.20183	Color2 [DarkGray]	1	4		UBR1	6.74416	6.68229	6.64818	6.63807	6.75489	6.80478	6.66818	6.80349	6.46434	6.57137	6.29829	6.57137
	1.19773	-0.36022	Color2 [DarkGray]	1	4		DMXL1	6.79572	6.65105	6.82146	6.84549	6.67948	6.67948	6.72656	6.66959	6.54226	6.49825	5.97269	6.65964
	1.89529	0.25513	Color2 [DarkGray]	1	4		GATAD2A	6.48864	6.63807	6.56986	6.49025	6.57743	6.52042	6.58195	6.57289	6.80219	6.74953	6.97613	6.67948
	0.634726	-0.09527	Color2 [DarkGray]	1	4		SEC23B	6.66959	6.61618	6.68089	6.72656	6.68229	6.65821	6.70598	6.64386	6.60437	6.64241	6.38025	6.6851
	0.245643	-0.05784	Color2 [DarkGray]	1	4		TMPO	6.45615	6.91049	6.7211	6.63372	6.49825	6.6453	6.69349	6.62936	6.59842	6.6279	6.66534	6.59842
	0.383408	0.037821	Color2 [DarkGray]	1	4		DYNC1LI1	6.65249	6.63227	6.59842	6.66107	6.59991	6.61324	6.65535	6.60881	6.70874	6.5744	6.76421	6.64818
	0.271834	-0.10178	Color2 [DarkGray]	1	4		SCIN	6.85424	6.853	6.47086	6.42794	6.79572	6.75087	6.45943	6.7761	6.66818	6.76818	6.42626	6.33628
	0.484505	0.031816	Color2 [DarkGray]	1	4		PTPN23	6.64241	6.63663	6.68229	6.66959	6.51885	6.66818	6.61618	6.52042	6.61618	6.6837	6.71012	6.74819
	0.434431	-0.10763	Color2 [DarkGray]	1	4		PC	6.82909	6.49665	6.70183	6.59694	6.84046	6.55459	6.64961	6.77873	6.79051	6.49506	6.39746	6.51096
	0.614551	0.086169	Color2 [DarkGray]	1	4		PKP2	6.59694	6.71012	6.62059	6.56224	6.52826	6.66391	6.62059	6.55305	6.70183	6.84172	6.55765	6.73336
	0.462289	0.134834	Color2 [DarkGray]	1	4		NUCB2	6.45286	6.63807	6.73742	6.62205	6.39746	6.53916	6.68229	6.54535	6.61618	6.61912	7.09908	6.65535
	1.05097	0.303646	Color2 [DarkGray]	1	4		PPM1G	6.48864	6.54844	6.43129	6.50303	6.54071	6.5469	6.61029	6.6907	6.70321	6.6837	7.23074	6.56834
	1.19227	0.196659	Color2 [DarkGray]	1	4		CCAR1	6.51254	6.65249	6.59395	6.50779	6.51254	6.58195	6.61618	6.62352	6.70044	6.69905	7	6.65392
	1.10847	0.300815	Color2 [DarkGray]	1	4		CAMSAP3	6.49665	6.59991	6.59246	6.4822	6.39232	6.54998	6.59395	6.43463	6.63517	6.69627	7.24603	6.79701
	1.40918	-0.0658	Color2 [DarkGray]	1	4		LEMD3	6.61912	6.6865	6.63663	6.66818	6.67242	6.67101	6.6837	6.72792	6.57289	6.63663	6.54226	6.59544
	1.42294	0.101904	Color2 [DarkGray]	1	4		SMC6	6.55459	6.67525	6.65105	6.59694	6.52513	6.58646	6.65105	6.58045	6.7761	6.75087	6.65249	6.70598
	1.11179	0.274574	Color2 [DarkGray]	1	4		CAPRIN1	6.56377	6.69488	6.44626	6.38716	6.57592	6.57592	6.55765	6.60288	6.83036	6.7115	7.08321	6.56529
	1.12498	0.235196	Color2 [DarkGray]	1	4		SPECC1	6.55765	6.55919	6.47735	6.46107	6.76421	6.5438	6.56377	6.70044	6.83036	6.57592	7.01234	6.57743
	1.03936	-0.23444	Color2 [DarkGray]	1	4		CASK	6.6453	6.72656	6.80478	6.76421	6.50144	6.74685	6.80607	6.61912	6.48382	6.62644	6.19377	6.69905
	0.166722	0.035664	Color2 [DarkGray]	1	4		DDX6	6.61912	6.5345	6.60437	6.64818	6.67384	6.69766	6.70183	6.66818	6.73064	6.66534	6.40599	6.74685
	1.2562	-0.09013	Color2 [DarkGray]	1	4		HERC1	6.68229	6.6879	6.70736	6.732	6.54844	6.64674	6.65249	6.60437	6.64961	6.63372	6.50462	6.66107
	0.599755	-0.16076	Color2 [DarkGray]	1	4		VPS35	6.78921	6.45779	6.75221	6.66249	6.77479	6.71012	6.76155	6.69627	6.55459	6.54226	6.21723	6.7046
	1.14386	0.226095	Color2 [DarkGray]	1	4		EIF2S2	6.46924	6.6453	6.46761	6.62205	6.50621	6.53916	6.57894	6.6893	6.6879	6.69905	7.05202	6.66959
	0.137438	0.039274	Color2 [DarkGray]	1	4		PCBP1	6.62936	6.33628	6.65964	6.79312	6.6907	6.66676	6.66391	6.65821	6.54071	6.58195	6.74685	6.70598
	0.716839	0.071415	Color2 [DarkGray]	1	4		CLPX	6.58796	6.64674	6.60733	6.57592	6.63952	6.64961	6.61912	6.6837	6.75756	6.70598	6.69627	6.5438
	0.88408	0.088233	Color2 [DarkGray]	1	4		BAG6	6.67525	6.5438	6.63807	6.63952	6.66534	6.55459	6.61765	6.51728	6.6893	6.67525	6.83542	6.64961
	0.398307	-0.08071	Color2 [DarkGray]	1	4		STAT1	6.82146	6.55612	6.57592	6.70598	6.67525	6.65821	6.63517	6.7211	6.67807	6.57137	6.40769	6.67948
+	2.43821	0.397193	Color2 [DarkGray]	1	4		USP36	6.50144	6.56377	6.48704	6.49185	6.46107	6.43463	6.50144	6.44294	6.82909	6.82528	7.16088	6.81762
	1.98409	0.216063	Color2 [DarkGray]	1	4		OFD1	6.62352	6.48704	6.62059	6.47897	6.67525	6.57592	6.57592	6.56224	6.85922	6.72792	6.81762	6.66959
	1.34844	-0.25369	Color2 [DarkGray]	1	4		PTPRF	6.60585	6.81378	6.84549	6.7996	6.45121	6.81762	6.78005	6.43463	6.26303	6.61765	6.61471	6.55459
	0.119646	-0.03623	Color2 [DarkGray]	1	4		LDHA	6.66676	6.56682	6.76686	6.66959	6.61029	6.65964	6.6851	6.5157	6.64241	6.72928	6.3345	6.8189
	1.85186	0.252881	Color2 [DarkGray]	1	4		MAD1L1	6.47573	6.65678	6.52042	6.49345	6.56986	6.55305	6.68229	6.53605	6.80349	6.73064	6.9542	6.66959
	0.693568	0.116804	Color2 [DarkGray]	1	4		ITSN2	6.56224	6.64961	6.56682	6.61324	6.62644	6.52826	6.62059	6.65249	6.69905	6.63227	6.94134	6.58646
	0.71328	-0.16723	Color2 [DarkGray]	1	4		PIK3R4	6.6014	6.62059	6.70874	6.81634	6.76818	6.70044	6.66249	6.6879	6.63807	6.5267	6.22689	6.6865
	0.055704	0.038499	Color2 [DarkGray]	1	4		ANXA1	6.82018	6.86542	6.34163	6.27799	6.8505	6.71562	6.3733	6.73606	6.65249	6.70321	7.00338	6.10014
	0.419025	-0.13998	Color2 [DarkGray]	1	4		ILF2	6.76288	6.53916	6.7211	6.76951	6.76155	6.61176	6.65964	6.56224	6.62936	6.62498	6.16591	6.8125
	1.70024	0.203639	Color2 [DarkGray]	1	4		PGAM1	6.49506	6.6893	6.54844	6.45615	6.62059	6.57137	6.65249	6.64241	6.73336	6.73336	6.86295	6.67384
	1.04959	0.200487	Color2 [DarkGray]	1	4		LMO7	6.7046	6.63372	6.44294	6.42626	6.69488	6.50779	6.46434	6.75087	6.91767	6.69627	6.80607	6.58946
	0.783707	0.211682	Color2 [DarkGray]	1	4		ZC3H14	6.45451	6.6907	6.55612	6.53138	6.47411	6.61618	6.62059	6.57592	6.75622	6.61912	7.12516	6.57894
	0.262802	0.065399	Color2 [DarkGray]	1	4		EDRF1	6.76288	6.5469	6.59544	6.58796	6.6907	6.57894	6.51412	6.64097	6.85549	6.69349	6.4363	6.76951
	1.87326	0.27693	Color2 [DarkGray]	1	4		COL14A1	6.38198	6.56072	6.64818	6.67101	6.32912	6.5267	6.70598	6.38025	6.72656	6.81378	6.90207	6.92719
	1.22448	-0.5411	Color2 [DarkGray]	1	4		NCAPG	6.90087	6.49185	6.86542	7.00113	6.81121	6.70183	6.76022	6.68229	6.41785	6.36107	5.6837	6.63227
	0.587509	-0.08573	Color2 [DarkGray]	1	4		DDX19A	6.66391	6.73606	6.64386	6.61912	6.71012	6.65535	6.6879	6.66249	6.6837	6.68089	6.41785	6.53761
	0.296349	-0.07646	Color2 [DarkGray]	1	4		PGM3	6.60288	6.69766	6.62644	6.64386	6.74147	6.70321	6.67807	6.70736	6.62936	6.65821	6.25361	6.72383
	0.701983	-0.17595	Color2 [DarkGray]	1	4		SEC24C	6.73336	6.52826	6.74819	6.72247	6.71012	6.732	6.72656	6.70598	6.62644	6.52513	6.1918	6.6851
	0.7216	0.171721	Color2 [DarkGray]	1	4		MTDH	6.48382	6.6851	6.59096	6.54844	6.49345	6.57743	6.65535	6.59991	6.67525	6.62059	7.07146	6.6279
	0.808939	-0.22303	Color2 [DarkGray]	1	4		PSMD12	6.79051	6.53916	6.7252	6.78398	6.78136	6.74416	6.6879	6.60733	6.61324	6.54998	6.12102	6.66249
	0.639392	-0.0894	Color2 [DarkGray]	1	4		AASS	6.64097	6.6014	6.73877	6.66391	6.6014	6.6879	6.77873	6.6907	6.61029	6.62205	6.39403	6.66107
	0.531367	-0.07225	Color2 [DarkGray]	1	4		UBE4B	6.67807	6.53761	6.76421	6.6851	6.66676	6.63372	6.70874	6.65249	6.58946	6.52042	6.55459	6.7115
	1.11633	-0.2782	Color2 [DarkGray]	1	4		EXOC2	6.73742	6.67242	6.76288	6.79701	6.71973	6.66534	6.71836	6.67807	6.57289	6.55919	6.08534	6.63952
	2.22883	0.172169	Color2 [DarkGray]	1	4		DDX10	6.61324	6.54844	6.5469	6.60585	6.60733	6.57592	6.54535	6.6453	6.81506	6.70183	6.81378	6.67242
	0.763076	-0.326	Color2 [DarkGray]	1	4		PGM2	6.80864	6.71699	6.73471	6.69349	6.74685	6.71562	6.75756	6.66391	6.49506	6.62059	5.80219	6.732
	0.634148	-0.24892	Color2 [DarkGray]	1	4		WDR1	6.86419	6.62352	6.61765	6.66107	6.90689	6.67666	6.6279	6.77215	6.60288	6.64386	5.90929	6.61471
	0.179175	-0.06019	Color2 [DarkGray]	1	4		POLR3B	6.69627	6.52826	6.67525	6.6837	6.73064	6.70321	6.62352	6.66959	6.76288	6.65249	6.21723	6.71012
	0.051807	0.008759	Color2 [DarkGray]	1	4		NKRF	6.67807	6.64674	6.53138	6.6865	6.62644	6.63807	6.61912	6.7046	6.70736	6.6279	6.51728	6.7252
	0.61709	-0.20841	Color2 [DarkGray]	1	4		TXNRD1	6.81634	6.65392	6.62498	6.57137	6.91528	6.74685	6.59694	6.79181	6.65249	6.64818	6.01346	6.51885
	0.464436	-0.15975	Color2 [DarkGray]	1	4		ABCD3	6.72656	6.60733	6.732	6.66249	6.7211	6.64241	6.73471	6.69488	6.71562	6.58346	6.07468	6.71562
	0.606819	-0.05696	Color2 [DarkGray]	1	4		KIF1C	6.63517	6.76421	6.7211	6.61029	6.56072	6.58346	6.62644	6.70598	6.69627	6.63081	6.59842	6.57743
	0.222877	-0.04941	Color2 [DarkGray]	1	4		RB1CC1	6.62498	6.78921	6.67384	6.64674	6.59991	6.59694	6.63372	6.58346	6.52199	6.53916	6.8716	6.60437
	0.065794	0.02871	Color2 [DarkGray]	1	4		PDIA6	6.3733	6.60733	6.79442	6.80993	6.35931	6.50462	6.87652	6.54071	6.44956	6.51254	6.79051	6.9472
	0.837996	0.218114	Color2 [DarkGray]	1	4		HDGF	6.61324	6.65249	6.44294	6.50144	6.55152	6.58946	6.49985	6.66818	6.6837	6.67666	7.12825	6.59395
	0.234942	0.035615	Color2 [DarkGray]	1	4		PUF60	6.57137	6.66818	6.6014	6.7046	6.59246	6.64097	6.60585	6.63517	6.76155	6.65964	6.5267	6.74012
	0.37758	0.07016	Color2 [DarkGray]	1	4		SYAP1	6.56529	6.75889	6.65249	6.64674	6.44956	6.46107	6.71562	6.50144	6.61618	6.66107	6.93192	6.69488
	0.207002	-0.03834	Color2 [DarkGray]	1	4		EHMT1	6.6879	6.74147	6.61029	6.51728	6.75087	6.71012	6.59991	6.67242	6.58496	6.67948	6.6879	6.45121
	0.639584	-0.08446	Color2 [DarkGray]	1	4		CWF19L1	6.69349	6.56529	6.67384	6.63807	6.7866	6.65964	6.69766	6.74282	6.66959	6.55459	6.40429	6.60437
	0.668785	-0.497	Color2 [DarkGray]	1	4		RACK1	6.86295	6.59544	6.7866	6.82528	6.8936	6.6907	6.73471	6.65964	6.51412	6.52042	5.23266	6.81506
	0.560712	-0.14891	Color2 [DarkGray]	1	4		ABCE1	6.81506	6.53916	6.63227	6.6837	6.89603	6.64818	6.63952	6.69209	6.68089	6.62352	6.19574	6.5744
	0.034124	0.003438	Color2 [DarkGray]	1	4		COPS4	6.56682	6.60881	6.60733	6.67384	6.6453	6.6879	6.71836	6.73336	6.63517	6.6837	6.56072	6.59096
	0.463525	0.611737	Color2 [DarkGray]	1	4		KRT10	5.49185	7.60511	5.96116	5.89239	5.76022	5.59096	6.76553	6.84046	6.4822	6.18388	6.85424	7.87713
	0.415533	-0.07671	Color2 [DarkGray]	1	4		HELLS	6.64241	6.74953	6.71425	6.69766	6.58946	6.62205	6.62059	6.55765	6.70044	6.71562	6.38888	6.69209
	0.642759	-0.17158	Color2 [DarkGray]	1	4		SEC23A	6.75087	6.5267	6.71836	6.71012	6.88753	6.65964	6.68089	6.66107	6.63952	6.58195	6.15583	6.64241
	0.832589	-0.08778	Color2 [DarkGray]	1	4		XPNPEP1	6.65535	6.55612	6.74551	6.73336	6.64241	6.63807	6.76022	6.62936	6.54535	6.61912	6.52513	6.64961
	0.710044	-0.14314	Color2 [DarkGray]	1	4		USP19	6.7046	6.63372	6.73877	6.66959	6.7046	6.6893	6.69627	6.65964	6.62644	6.58045	6.26679	6.70044
	0.48594	0.153569	Color2 [DarkGray]	1	4		BCOR	6.53294	6.66534	6.55612	6.59246	6.51096	6.6279	6.58346	6.5744	6.62352	6.69209	7.14568	6.49985
	0.670528	-0.09566	Color2 [DarkGray]	1	4		GLUD1	6.60585	6.79312	6.65392	6.6837	6.55459	6.75622	6.68089	6.61029	6.59694	6.69905	6.43296	6.62498
	0.532022	-0.05318	Color2 [DarkGray]	1	4		YWHAQ	6.63372	6.61912	6.6879	6.70598	6.73742	6.63952	6.72792	6.52042	6.52826	6.60585	6.72247	6.57743
	1.23308	0.20567	Color2 [DarkGray]	1	4		BCAP31	6.62644	6.68229	6.43129	6.54226	6.44791	6.55612	6.61324	6.63952	6.73606	6.71973	6.97957	6.66959
	0.259299	-0.05782	Color2 [DarkGray]	1	4		VWA8	6.65964	6.6879	6.72383	6.63807	6.57289	6.61029	6.70874	6.60585	6.69905	6.73336	6.35226	6.69349
	1.17337	-0.23474	Color2 [DarkGray]	1	4		RALGAPB	6.62059	6.60881	6.78921	6.90207	6.60288	6.65392	6.848	6.61765	6.4822	6.46761	6.32733	6.7046
	0.15589	-0.04728	Color2 [DarkGray]	1	4		HK2	6.62352	6.61618	6.71425	6.6893	6.66249	6.69627	6.71836	6.48543	6.54535	6.7211	6.33092	6.85674
	0.828881	-0.23044	Color2 [DarkGray]	1	4		IPO7	6.88874	6.36107	6.80607	6.82146	6.84925	6.6851	6.57137	6.65105	6.50462	6.43796	6.34341	6.66959
	0.812619	-0.25441	Color2 [DarkGray]	1	4		GSPT2	6.70321	6.57592	6.87897	6.88631	6.58195	6.67948	6.65535	6.59544	6.76421	6.36282	6.19377	6.70598
	0.960126	-0.26545	Color2 [DarkGray]	1	4		UBR2	6.86171	6.60733	6.67384	6.71425	6.8125	6.75087	6.61324	6.75221	6.62498	6.55459	6.05961	6.55612
	1.14356	-0.36517	Color2 [DarkGray]	1	4		CAPN1	6.73471	6.83036	6.83415	6.78136	6.67666	6.71287	6.67101	6.57137	6.43296	6.61471	5.96347	6.70874
	0.137004	-0.0264	Color2 [DarkGray]	1	4		SCYL2	6.76022	6.5267	6.63952	6.75087	6.64097	6.56529	6.61324	6.63227	6.72928	6.52826	6.59991	6.71425
	1.39296	-0.24351	Color2 [DarkGray]	1	4		LLGL1	6.61324	6.7866	6.8009	6.74416	6.65678	6.71012	6.77479	6.58496	6.41785	6.65105	6.29462	6.60733
	0.000389	-0.00011	Color2 [DarkGray]	1	4		KIFC1	6.61912	6.81378	6.56986	6.55612	6.52826	6.69349	6.62936	6.71562	6.65105	6.57592	6.82528	6.50621
	0.063645	0.019985	Color2 [DarkGray]	1	4		RSF1	6.66818	6.78267	6.5469	6.59544	6.61176	6.62205	6.54998	6.61618	6.63227	6.61029	6.94837	6.4822
	0.637028	-0.12538	Color2 [DarkGray]	1	4		EXOC3	6.67948	6.59395	6.76155	6.71699	6.63227	6.67101	6.72383	6.64674	6.64097	6.59246	6.31107	6.70598
	0.059556	-0.00978	Color2 [DarkGray]	1	4		TRIM24	6.64961	6.61912	6.70044	6.65535	6.62644	6.60733	6.65392	6.61324	6.6453	6.54226	6.8009	6.59694
	0.794036	-0.26989	Color2 [DarkGray]	1	4		WASHC5	6.71836	6.72928	6.7866	6.71836	6.62936	6.70736	6.72656	6.68089	6.57137	6.61471	5.97269	6.71425
	1.50687	0.215536	Color2 [DarkGray]	1	4		NOP14	6.52513	6.7115	6.53138	6.49985	6.61176	6.58796	6.5438	6.51254	6.74819	6.74953	6.9542	6.67807
	0.36442	-0.10168	Color2 [DarkGray]	1	4		STRAP	6.7879	6.58496	6.60733	6.62936	6.86419	6.64097	6.61618	6.70598	6.6907	6.64386	6.21723	6.65105
	0.810361	0.255687	Color2 [DarkGray]	1	4		PRR12	6.43296	6.73606	6.50938	6.48864	6.40429	6.59991	6.60288	6.57743	6.7252	6.75355	7.19377	6.51728
	0.188353	0.028516	Color2 [DarkGray]	1	4		NUP54	6.61471	6.61618	6.61912	6.6851	6.62352	6.63663	6.62352	6.64097	6.81121	6.58045	6.56682	6.6907
	0.231966	0.061459	Color2 [DarkGray]	1	4		IPO4	6.5157	6.37851	6.70874	6.70598	6.67525	6.69488	6.75087	6.6837	6.47735	6.56377	6.74282	6.77083
	0.740239	-0.26486	Color2 [DarkGray]	1	4		COPG2	6.76421	6.60881	6.76553	6.69209	6.848	6.68089	6.70736	6.70321	6.61471	6.50938	5.94251	6.7046
	0.365109	0.085329	Color2 [DarkGray]	1	4		PRKCSH	6.63227	6.66959	6.5744	6.57289	6.6014	6.58496	6.56072	6.6865	6.73877	6.64674	6.93899	6.46597
	3.05658	0.20577	Color2 [DarkGray]	1	4		CEBPZ	6.49985	6.61176	6.59096	6.5267	6.58496	6.6014	6.62352	6.59694	6.8125	6.72247	6.78267	6.73471
	0.586788	-0.12791	Color2 [DarkGray]	1	4		NBAS	6.71012	6.57289	6.74012	6.75221	6.67525	6.64961	6.65249	6.65678	6.62498	6.61618	6.29462	6.72792
	0.007195	0.001756	Color2 [DarkGray]	1	4		AARS2	6.53761	6.824	6.61618	6.5438	6.57289	6.78005	6.63807	6.64674	6.5267	6.7115	6.7115	6.57894
	0.097955	0.030276	Color2 [DarkGray]	1	4		TPX2	6.62059	6.73877	6.57894	6.62936	6.59544	6.57289	6.59395	6.64674	6.65821	6.52199	6.98185	6.5267
	0.327494	-0.07217	Color2 [DarkGray]	1	4		DDX50	6.5744	6.69766	6.6907	6.7211	6.63952	6.67384	6.70183	6.59096	6.61176	6.66959	6.35226	6.76155
	0.477759	-0.20245	Color2 [DarkGray]	1	4		GOT2	6.7046	6.68229	6.61029	6.63807	6.84925	6.75489	6.71973	6.74282	6.63372	6.70874	5.88753	6.59544
	0.967245	-0.23457	Color2 [DarkGray]	1	4		EXOC5	6.75622	6.54071	6.76155	6.83542	6.69488	6.6865	6.71562	6.67666	6.55765	6.44294	6.22304	6.732
	0.903183	0.214569	Color2 [DarkGray]	1	4		SCAF11	6.46597	6.70736	6.56224	6.5157	6.42459	6.58946	6.57137	6.65821	6.7211	6.66107	7.09803	6.62936
	0.715225	-0.38204	Color2 [DarkGray]	1	4		CYFIP2	6.84046	6.32012	6.96694	6.99435	6.57743	6.76421	6.80349	6.47411	6.29094	6.48059	5.91169	6.91049
	0.646604	-0.13538	Color2 [DarkGray]	1	4		SEC31A	6.78267	6.63372	6.6865	6.61324	6.6837	6.73606	6.71836	6.63663	6.62205	6.58946	6.2724	6.6907
	1.4493	0.311702	Color2 [DarkGray]	1	4		ALMS1	6.4822	6.7252	6.46761	6.49506	6.40769	6.48382	6.57289	6.49985	6.77742	6.82273	7.13443	6.68229
	0.257205	-0.03933	Color2 [DarkGray]	1	4		CTR9	6.67525	6.55765	6.63081	6.66818	6.72247	6.66107	6.7252	6.6865	6.71287	6.58796	6.44294	6.63081
	0.541172	-0.11699	Color2 [DarkGray]	1	4		MYO5B	6.64818	6.75221	6.69766	6.76288	6.5157	6.70183	6.69766	6.49025	6.60733	6.67384	6.32912	6.78267
	1.1764	-0.15773	Color2 [DarkGray]	1	4		DPP3	6.72656	6.66107	6.70736	6.67807	6.74685	6.69209	6.69488	6.63663	6.60881	6.61324	6.32912	6.59096
	1.99008	-0.14784	Color2 [DarkGray]	1	4		CIP2A	6.75087	6.63952	6.70321	6.72247	6.63517	6.71699	6.65535	6.65392	6.53294	6.5744	6.4822	6.63517
	0.323307	0.101758	Color2 [DarkGray]	1	4		PUS7	6.6014	6.52982	6.60437	6.57743	6.71287	6.61618	6.65964	6.62205	6.89845	6.7761	6.29462	6.75087
	0.074189	-0.03364	Color2 [DarkGray]	1	4		VARS2	6.43296	6.87652	6.75087	6.73336	6.30195	6.69209	6.76022	6.33092	6.31288	6.64818	6.9472	6.75087
	0.356975	-0.09535	Color2 [DarkGray]	1	4		CUL5	6.73606	6.58195	6.70736	6.65964	6.62936	6.70598	6.63807	6.70321	6.73471	6.69766	6.25361	6.61765
	1.70449	-0.20246	Color2 [DarkGray]	1	4		ATM	6.73471	6.72928	6.69488	6.7761	6.58496	6.75489	6.6893	6.58346	6.45779	6.60881	6.39746	6.66107
	1.29548	-0.16665	Color2 [DarkGray]	1	4		ALDH9A1	6.61471	6.79831	6.66676	6.6865	6.68229	6.7115	6.67666	6.74147	6.43962	6.66959	6.43129	6.55919
	0.029784	0.004159	Color2 [DarkGray]	1	4		SPATA5	6.67948	6.66107	6.60288	6.58346	6.74012	6.58946	6.69209	6.61618	6.7211	6.67242	6.52356	6.62644
	1.8835	0.146124	Color2 [DarkGray]	1	4		RRP1B	6.57289	6.58496	6.64818	6.49345	6.64674	6.65821	6.65535	6.55765	6.67525	6.71425	6.7996	6.69488
	0.277825	0.06767	Color2 [DarkGray]	1	4		GPKOW	6.62644	6.69209	6.59246	6.56834	6.64386	6.55765	6.56986	6.67384	6.66391	6.59246	6.96694	6.5267
	0.171699	0.04544	Color2 [DarkGray]	1	4		ABCF2	6.63663	6.60437	6.55765	6.66391	6.72792	6.61618	6.55305	6.67101	6.88753	6.7046	6.40259	6.64961
	0.494631	-0.0806	Color2 [DarkGray]	1	4		LARP7	6.7115	6.70321	6.63517	6.64674	6.64818	6.64386	6.67242	6.66391	6.71287	6.59096	6.39232	6.67807
	0.958295	-0.22902	Color2 [DarkGray]	1	4		KDM1A	6.68229	6.55459	6.80607	6.84424	6.59544	6.72383	6.76155	6.68229	6.50621	6.65249	6.19771	6.61471
	0.933239	0.11808	Color2 [DarkGray]	1	4		TXLNA	6.67101	6.6279	6.52826	6.58646	6.59544	6.64097	6.54998	6.60733	6.74685	6.59246	6.86295	6.6837
	0.422194	0.247783	Color2 [DarkGray]	1	4		DDX19B	6.66249	6.58496	6.23074	6.24793	6.56682	6.83668	6.75087	6.75221	6.70183	6.56682	7.29278	6.15583
	2.12922	0.151369	Color2 [DarkGray]	1	4		DHX37	6.57137	6.56072	6.59246	6.62936	6.64241	6.61029	6.51096	6.61618	6.82909	6.76155	6.67525	6.69349
	0.521936	0.032794	Color2 [DarkGray]	1	4		EHD1	6.65821	6.62644	6.67242	6.5744	6.60733	6.67666	6.58946	6.65392	6.65535	6.66534	6.71699	6.62498
	0.585712	-0.15238	Color2 [DarkGray]	1	4		OXR1	6.82146	6.5345	6.72247	6.70321	6.68089	6.65105	6.6851	6.67807	6.73877	6.52199	6.25172	6.65964
	0.986803	-0.03353	Color2 [DarkGray]	1	4		GAK	6.65821	6.63227	6.67384	6.63952	6.69349	6.59096	6.67242	6.69209	6.64386	6.61029	6.63663	6.57894
	0.656932	0.156196	Color2 [DarkGray]	1	4		RBMX	6.5744	6.79051	6.51096	6.50462	6.53605	6.56682	6.59246	6.55459	6.66391	6.6907	7.02569	6.62498
	2.05708	0.168807	Color2 [DarkGray]	1	4		GNL2	6.54535	6.63517	6.49825	6.59395	6.61765	6.65249	6.58045	6.62644	6.77347	6.79051	6.64386	6.74012
	2.71115	-0.16668	Color2 [DarkGray]	1	4		NEDD4L	6.75221	6.71425	6.72247	6.65964	6.67948	6.66959	6.65105	6.67101	6.56529	6.56224	6.47086	6.58346
	1.13983	0.125697	Color2 [DarkGray]	1	4		THOC1	6.58646	6.61176	6.5744	6.55459	6.63807	6.66676	6.59246	6.64674	6.75889	6.67242	6.83036	6.56834
	1.50194	0.151281	Color2 [DarkGray]	1	4		LRRC47	6.52513	6.63807	6.52513	6.59544	6.60733	6.54844	6.66107	6.70183	6.69209	6.6851	6.85922	6.65249
	0.470123	0.081515	Color2 [DarkGray]	1	4		KIF7	6.52826	6.59395	6.67948	6.75221	6.45286	6.60585	6.69766	6.47897	6.55152	6.71012	6.79051	6.82782
	2.3929	0.108309	Color2 [DarkGray]	1	4		CS	6.61324	6.61324	6.58496	6.56224	6.63517	6.66676	6.62498	6.61029	6.67666	6.67807	6.76288	6.6893
	0.235252	-0.06405	Color2 [DarkGray]	1	4		IMPDH2	6.60733	6.65392	6.7046	6.68229	6.60437	6.67525	6.71287	6.64241	6.65821	6.71562	6.27799	6.74012
	0.226365	0.055646	Color2 [DarkGray]	1	4		SCML2	6.58646	6.67101	6.68229	6.59694	6.52982	6.57743	6.67666	6.59395	6.57592	6.59842	6.97613	6.60881
	0.893708	-0.16274	Color2 [DarkGray]	1	4		CPSF2	6.59694	6.64818	6.78136	6.74953	6.64241	6.68229	6.7761	6.66249	6.52042	6.63227	6.30561	6.66676
	1.04024	0.108251	Color2 [DarkGray]	1	4		EEF1D	6.58346	6.47411	6.69905	6.53138	6.63807	6.66959	6.70321	6.68229	6.69349	6.62936	6.74282	6.65535
	0.145361	-0.05731	Color2 [DarkGray]	1	4		PLS1	6.87897	6.37851	6.70598	6.66959	6.70321	6.61471	6.59842	6.67666	6.87529	6.52826	6.35931	6.64097
	0.869903	0.229428	Color2 [DarkGray]	1	4		AKAP1	6.48382	6.67101	6.51254	6.57137	6.49506	6.57592	6.54071	6.58195	6.72383	6.7115	7.15279	6.56834
	0.101179	-0.01717	Color2 [DarkGray]	1	4		GAA	6.60881	6.76686	6.68229	6.61471	6.4822	6.69905	6.6837	6.55459	6.50144	6.71425	6.7046	6.6837
	0.162474	-0.04932	Color2 [DarkGray]	1	4		RICTOR	6.70183	6.61912	6.57743	6.67101	6.76686	6.6453	6.58346	6.72383	6.7761	6.67948	6.26115	6.65535
	0.331445	0.047101	Color2 [DarkGray]	1	4		FLOT2	6.56834	6.68089	6.61765	6.63952	6.52826	6.65392	6.71287	6.60881	6.59991	6.64961	6.83794	6.60733
	0.399151	-0.16476	Color2 [DarkGray]	1	4		IBTK	6.76022	6.53138	6.824	6.72247	6.74953	6.53294	6.72247	6.54535	6.75355	6.52982	6.07039	6.82528
	0.098554	-0.0324	Color2 [DarkGray]	1	4		HDAC2	6.61765	6.71012	6.60437	6.63227	6.65964	6.6865	6.62936	6.69349	6.74147	6.69905	6.2555	6.73877
	0.698991	-0.1504	Color2 [DarkGray]	1	4		FRYL	6.78267	6.5469	6.69349	6.79181	6.6865	6.63517	6.60437	6.71012	6.67948	6.54226	6.30925	6.68229
	0.271583	-0.06132	Color2 [DarkGray]	1	4		TOR1AIP1	6.80607	6.47735	6.70736	6.68229	6.56986	6.60288	6.66534	6.74416	6.66249	6.55305	6.74953	6.46271
	0.872376	-0.33566	Color2 [DarkGray]	1	4		MMS19	6.65105	6.45779	6.8716	6.91289	6.7252	6.80736	6.87529	6.60733	6.33271	6.46434	5.98413	6.76951
	0.2506	-0.06036	Color2 [DarkGray]	1	4		SMARCA2	6.70874	6.83289	6.62498	6.52199	6.63663	6.65821	6.52042	6.7252	6.57137	6.67666	6.76951	6.42962
	1.56238	-0.11748	Color2 [DarkGray]	1	4		RAD21	6.6279	6.74416	6.7115	6.82146	6.5469	6.60288	6.62936	6.58496	6.59694	6.61029	6.62498	6.60288
	0.01973	-0.00707	Color2 [DarkGray]	1	4		DDX39A	6.55459	6.52356	6.64674	6.7046	6.69627	6.67101	6.81378	6.63807	6.55765	6.71562	6.30012	6.82782
	1.61435	0.116332	Color2 [DarkGray]	1	4		RPL5	6.50779	6.66107	6.55305	6.58195	6.60585	6.67807	6.63081	6.71973	6.72656	6.69766	6.71562	6.62936
	1.55359	-0.27558	Color2 [DarkGray]	1	4		ACADVL	6.77347	6.83668	6.76288	6.69209	6.62205	6.73877	6.65392	6.59096	6.50303	6.65535	6.23458	6.56986
	0.511909	-0.14129	Color2 [DarkGray]	1	4		SLC25A5	6.59991	6.66818	6.74953	6.70321	6.70183	6.67807	6.8125	6.56377	6.30743	6.69766	6.35226	6.79831
	1.19265	0.193881	Color2 [DarkGray]	1	4		HNRNPH3	6.45943	6.73606	6.55459	6.58946	6.42122	6.62644	6.55459	6.58796	6.69209	6.82528	6.93664	6.66107
	0.188248	-0.03006	Color2 [DarkGray]	1	4		OGA	6.76421	6.56224	6.62936	6.57592	6.74416	6.66534	6.64386	6.7046	6.6893	6.54226	6.66107	6.51885
	1.22145	-0.19116	Color2 [DarkGray]	1	4		ATP2B4	6.59096	6.6879	6.83668	6.75622	6.58796	6.72792	6.82909	6.5267	6.3505	6.52513	6.65105	6.58045
	0.643642	-0.06641	Color2 [DarkGray]	1	4		DLG1	6.59395	6.71287	6.72247	6.732	6.56224	6.68229	6.62059	6.58796	6.6014	6.6879	6.52826	6.67807
	0.41488	-0.09134	Color2 [DarkGray]	1	4		OCRL	6.75355	6.50621	6.70321	6.75087	6.64097	6.65535	6.62059	6.70044	6.67666	6.63372	6.35579	6.68229
	1.20136	0.203873	Color2 [DarkGray]	1	4		SEC63	6.52826	6.35226	6.65964	6.67384	6.59246	6.53761	6.6851	6.60288	6.76686	6.63081	6.8716	6.76022
	0.711582	-0.14239	Color2 [DarkGray]	1	4		PPP1R7	6.73336	6.69766	6.73336	6.6865	6.53916	6.73064	6.6837	6.58195	6.59246	6.68229	6.29094	6.71562
	1.53834	-0.10427	Color2 [DarkGray]	1	4		RACGAP1	6.62205	6.65535	6.7252	6.75889	6.55152	6.65821	6.70736	6.6837	6.6279	6.53761	6.58346	6.59544
	0.46585	-0.0927	Color2 [DarkGray]	1	4		ARHGAP5	6.66391	6.66249	6.72247	6.74819	6.59991	6.6014	6.67666	6.58496	6.76288	6.56377	6.37851	6.7211
	0.802917	0.186835	Color2 [DarkGray]	1	4		CAMSAP1	6.61324	6.65249	6.52513	6.4822	6.6014	6.58646	6.50621	6.6453	6.77479	6.70598	7.03342	6.50621
	1.24396	0.117892	Color2 [DarkGray]	1	4		PRDX1	6.52982	6.68229	6.57137	6.5345	6.66818	6.6907	6.61912	6.62059	6.70874	6.64818	6.79312	6.63952
	0.295402	-0.0372	Color2 [DarkGray]	1	4		DDX41	6.62936	6.61471	6.66391	6.6907	6.7252	6.65964	6.66676	6.61176	6.50938	6.60585	6.58646	6.74819
	0.198299	-0.03168	Color2 [DarkGray]	1	4		ATAD2	6.61765	6.72928	6.67242	6.53605	6.61618	6.70874	6.69905	6.69627	6.59544	6.49185	6.7252	6.61618
	0.638975	0.135688	Color2 [DarkGray]	1	4		UBTF	6.5267	6.67101	6.62498	6.55765	6.55919	6.6453	6.64097	6.50621	6.63952	6.63227	7.01903	6.63227
	0.660813	0.170509	Color2 [DarkGray]	1	4		ENAH	6.69905	6.45121	6.51412	6.39403	6.79701	6.6014	6.61471	6.80736	6.76951	6.56834	6.93664	6.46597
	0.580067	0.237916	Color2 [DarkGray]	1	4		ZC3H4	6.49185	6.66818	6.52513	6.47411	6.48382	6.59991	6.5469	6.59096	6.60881	6.66818	7.33092	6.50303
	0.279705	-0.07766	Color2 [DarkGray]	1	4		PRPF4	6.732	6.59246	6.62205	6.5744	6.80607	6.73606	6.64818	6.72656	6.67101	6.71973	6.23458	6.58496
	0.474445	-0.03978	Color2 [DarkGray]	1	4		CCDC22	6.63663	6.6907	6.66534	6.69905	6.6837	6.57137	6.63952	6.59694	6.71973	6.58346	6.56834	6.66107
	0.349384	0.066784	Color2 [DarkGray]	1	4		INPPL1	6.6279	6.74685	6.58796	6.53761	6.62498	6.65105	6.52982	6.61471	6.61618	6.63517	6.89845	6.61765
	1.37022	-0.14283	Color2 [DarkGray]	1	4		OPTN	6.70874	6.73336	6.71973	6.68089	6.61471	6.60585	6.6893	6.67666	6.55612	6.52356	6.72247	6.46924
	0.36756	-0.06906	Color2 [DarkGray]	1	4		POLRMT	6.55919	6.56682	6.76686	6.77479	6.58646	6.67384	6.77215	6.59544	6.51412	6.62936	6.50779	6.74012
	1.78107	0.21068	Color2 [DarkGray]	1	4		NAP1L1	6.45286	6.64961	6.56682	6.65535	6.39232	6.59395	6.60881	6.56224	6.76951	6.6865	6.89118	6.82018
	0.075981	-0.02568	Color2 [DarkGray]	1	4		PHB2	6.58496	6.69349	6.63227	6.64097	6.61324	6.67101	6.74819	6.6279	6.62352	6.80219	6.2724	6.75087
	2.15173	0.122641	Color2 [DarkGray]	1	4		VDAC1	6.55765	6.65105	6.63227	6.58496	6.54071	6.64386	6.64097	6.53294	6.70736	6.76421	6.67807	6.76686
	0.153965	0.031992	Color2 [DarkGray]	1	4		HOOK1	6.62644	6.73336	6.59246	6.65392	6.59246	6.6014	6.6014	6.55612	6.54844	6.67101	6.89118	6.62352
	1.34296	-0.23053	Color2 [DarkGray]	1	4		MMUT	6.66818	6.85674	6.71562	6.72656	6.61176	6.71012	6.7115	6.60881	6.51412	6.62059	6.27799	6.63227
	1.22714	-0.08998	Color2 [DarkGray]	1	4		EHMT2	6.65105	6.72928	6.67525	6.61912	6.63517	6.77742	6.66676	6.63663	6.56377	6.64818	6.50144	6.6014
	0.260513	0.092484	Color2 [DarkGray]	1	4		CLTCL1	6.74147	6.78921	6.45615	6.34518	6.95884	6.59096	6.21723	6.73336	6.91169	6.74953	6.47086	6.56986
	0.531608	-0.15418	Color2 [DarkGray]	1	4		BLMH	6.65678	6.7211	6.65249	6.58496	6.77083	6.75355	6.67101	6.80607	6.63081	6.66534	6.10852	6.59395
	0.679913	-0.07613	Color2 [DarkGray]	1	4		NBN	6.71012	6.67666	6.61324	6.72247	6.67384	6.60288	6.58646	6.7046	6.74819	6.56834	6.54071	6.56072
	0.39927	0.063974	Color2 [DarkGray]	1	4		SYNRG	6.60733	6.69905	6.55152	6.62936	6.62644	6.57743	6.55612	6.70874	6.72247	6.63081	6.84298	6.5469
	0.438783	-0.07098	Color2 [DarkGray]	1	4		PCNA	6.54226	6.58946	6.75355	6.74551	6.5744	6.69766	6.77083	6.67242	6.59544	6.63227	6.44956	6.66959
	1.35871	0.21353	Color2 [DarkGray]	1	4		DNAJA1	6.62498	6.5438	6.45121	6.45779	6.73742	6.65535	6.51885	6.73064	6.87529	6.75489	6.77347	6.52826
	0.00469	0.000634	Color2 [DarkGray]	1	4		IFT81	6.59842	6.75221	6.6893	6.63081	6.5469	6.68229	6.55612	6.57894	6.68229	6.69905	6.7115	6.58045
	0.458045	-0.10762	Color2 [DarkGray]	1	4		ZW10	6.69209	6.58796	6.72928	6.6453	6.72928	6.62644	6.73471	6.69766	6.66959	6.53138	6.2817	6.74147
	0.511831	-0.11459	Color2 [DarkGray]	1	4		CDC27	6.73606	6.5438	6.65678	6.77215	6.73742	6.64818	6.67666	6.64961	6.62644	6.64386	6.29646	6.6837
	0.582835	-0.07068	Color2 [DarkGray]	1	4		ITPRID2	6.67101	6.66818	6.71012	6.71287	6.56986	6.69209	6.62644	6.57289	6.59395	6.58346	6.78005	6.52199
	0.479363	-0.26105	Color2 [DarkGray]	1	4		RPS3	6.74685	6.76288	6.62498	6.78529	6.71287	6.66534	6.61912	6.67242	6.67666	6.65678	5.74147	6.8009
	0.210618	-0.10557	Color2 [DarkGray]	1	4		NCLN	6.71425	6.52982	6.70183	6.73606	6.71425	6.58346	6.70044	6.62498	6.75087	6.63372	6.00225	6.87283
	0.126752	0.065	Color2 [DarkGray]	1	4		ITGB1	6.64241	6.74147	6.41447	6.3505	6.70874	6.72792	6.58796	6.93546	6.45451	6.55612	7.08534	6.31288
	0.364327	-0.13162	Color2 [DarkGray]	1	4		EIF3I	6.66959	6.54071	6.73877	6.75087	6.74685	6.61618	6.69905	6.67948	6.62936	6.68089	6.10434	6.75889
	0.103275	-0.01813	Color2 [DarkGray]	1	4		SSRP1	6.66818	6.60881	6.7046	6.66249	6.63807	6.61912	6.6865	6.5469	6.73606	6.64241	6.46924	6.72383
	0.627147	-0.06729	Color2 [DarkGray]	1	4		CHD1L	6.59544	6.71287	6.7996	6.64241	6.65249	6.63227	6.66676	6.5267	6.66818	6.59694	6.56072	6.65535
	0.416047	0.059079	Color2 [DarkGray]	1	4		TNPO1	6.65105	6.5345	6.61765	6.62205	6.61324	6.6865	6.66249	6.65678	6.60733	6.55152	6.81762	6.6851
	1.24926	0.129085	Color2 [DarkGray]	1	4		SLC4A1AP	6.58946	6.61029	6.54071	6.50303	6.71836	6.64097	6.6453	6.69209	6.75221	6.66249	6.78136	6.56377
	1.14603	-0.31561	Color2 [DarkGray]	1	4		APAF1	6.71699	6.70736	6.79051	6.79181	6.70321	6.67807	6.74819	6.69209	6.43129	6.52513	6.05311	6.73471
	1.17742	0.104983	Color2 [DarkGray]	1	4		SMG6	6.64097	6.63227	6.52513	6.6453	6.71425	6.53916	6.54071	6.59694	6.74685	6.66107	6.80607	6.64961
	1.64897	0.358149	Color2 [DarkGray]	1	4		CAMSAP2	6.62205	6.52513	6.40769	6.42626	6.55459	6.49025	6.46434	6.64386	6.93546	6.79051	7.09381	6.59395
	0.814052	-0.43982	Color2 [DarkGray]	1	4		NUP160	6.89845	6.54226	6.70874	6.85674	6.90689	6.69349	6.7046	6.75355	6.62205	6.46761	5.54844	6.60881
	1.19341	0.085275	Color2 [DarkGray]	1	4		UPF2	6.62644	6.58646	6.63081	6.63372	6.63807	6.62936	6.57592	6.5744	6.68229	6.61765	6.7866	6.732
	0.958291	-0.17467	Color2 [DarkGray]	1	4		GSR	6.63081	6.71562	6.71973	6.68089	6.7761	6.6851	6.76686	6.63227	6.52199	6.66249	6.25361	6.61029
	0.22949	-0.06694	Color2 [DarkGray]	1	4		GLDC	6.56072	6.75221	6.70736	6.59096	6.58045	6.8009	6.65249	6.66818	6.57894	6.7866	6.28725	6.6907
	0.521104	-0.18992	Color2 [DarkGray]	1	4		RUVBL1	6.70044	6.7211	6.7115	6.65105	6.70874	6.72247	6.6865	6.66391	6.6279	6.69349	6.00675	6.69627
	0.133526	-0.09968	Color2 [DarkGray]	1	4		BASP1	6.56986	7.01792	6.75889	6.66959	5.78398	6.34518	6.848	6.46597	6.29829	6.66818	7.39746	6.25361
	0.971335	0.223217	Color2 [DarkGray]	1	4		RSL1D1	6.56224	6.74012	6.38543	6.3837	6.67242	6.65678	6.5469	6.71699	6.7866	6.74685	6.91049	6.52042
	0.01115	-0.00055	Color2 [DarkGray]	1	4		TOMM70	6.66107	6.59842	6.63372	6.59991	6.74147	6.7046	6.66249	6.6279	6.62936	6.61765	6.60585	6.63807
	0.840262	-0.07905	Color2 [DarkGray]	1	4		CCDC186	6.6837	6.6907	6.61029	6.64097	6.62936	6.70044	6.70321	6.73877	6.69209	6.59096	6.53294	6.49345
	1.13304	0.254762	Color2 [DarkGray]	1	4		SRCAP	6.63663	6.56377	6.46434	6.52356	6.62352	6.57894	6.48704	6.50938	6.75756	6.71287	7.12516	6.61176
	0.596036	-0.14253	Color2 [DarkGray]	1	4		ACSL4	6.76686	6.59096	6.6851	6.65392	6.77083	6.76951	6.63663	6.64961	6.56224	6.66107	6.2211	6.68229
	1.50136	-0.13898	Color2 [DarkGray]	1	4		ANKRD52	6.732	6.58946	6.65249	6.6837	6.84298	6.83289	6.56834	6.66534	6.45451	6.58195	6.45943	6.60585
	0.679989	-0.10873	Color2 [DarkGray]	1	4		EEF1A2	6.72656	6.71836	6.77479	6.56986	6.53761	6.66107	6.79312	6.53916	6.49025	6.66534	6.47249	6.72656
	0.824592	-0.1673	Color2 [DarkGray]	1	4		PAPOLA	6.71699	6.58045	6.81634	6.79051	6.64097	6.61765	6.66959	6.59842	6.64097	6.51728	6.33807	6.73877
	0.23207	-0.07942	Color2 [DarkGray]	1	4		EIF2S1	6.64386	6.62059	6.65535	6.6851	6.732	6.70874	6.65105	6.66107	6.6879	6.6879	6.16189	6.74953
	1.07001	0.202854	Color2 [DarkGray]	1	4		G3BP1	6.50779	6.71425	6.54071	6.52042	6.41616	6.61176	6.57894	6.64674	6.83036	6.6865	6.98527	6.59246
	0.446905	-0.10829	Color2 [DarkGray]	1	4		ACSL3	6.57289	6.62205	6.74819	6.70736	6.6279	6.70874	6.80993	6.64097	6.53138	6.58646	6.30378	6.79572
	0.523782	-0.07479	Color2 [DarkGray]	1	4		GFM1	6.67242	6.69627	6.62205	6.68089	6.66818	6.6907	6.61471	6.6837	6.72792	6.6279	6.42122	6.59544
	0.255969	-0.05643	Color2 [DarkGray]	1	4		NCAPD3	6.78005	6.3906	6.61471	6.73742	6.78267	6.7211	6.6865	6.66959	6.60733	6.50779	6.59096	6.59096
	0.108026	-0.03089	Color2 [DarkGray]	1	4		ENO2	6.42291	6.6893	6.7866	6.71699	6.49506	6.732	6.7866	6.53605	6.41616	6.68229	6.68229	6.7115
	0.103713	-0.02232	Color2 [DarkGray]	1	4		ANXA2	6.74819	6.67807	6.51254	6.54844	6.88387	6.60585	6.53916	6.75489	6.74551	6.63227	6.52513	6.49506
	1.5533	-0.22763	Color2 [DarkGray]	1	4		APPL2	6.64818	6.65105	6.83036	6.85922	6.56529	6.71562	6.74012	6.56529	6.43129	6.50621	6.46271	6.67807
	0.085189	-0.01664	Color2 [DarkGray]	1	4		NMT1	6.66391	6.62059	6.60733	6.57894	6.7211	6.69766	6.69905	6.70321	6.7115	6.5744	6.41785	6.70044
	0.145836	-0.06487	Color2 [DarkGray]	1	4		IFI16	6.36807	6.88509	6.848	6.78005	6.26679	6.74953	6.74147	6.23458	6.29829	6.73877	6.8125	6.77215
	0.364678	-0.13074	Color2 [DarkGray]	1	4		PGM1	6.60288	6.77083	6.77479	6.61176	6.52513	6.74416	6.8009	6.53294	6.56986	6.73606	6.13955	6.79181
	0.963696	-0.12539	Color2 [DarkGray]	1	4		LRCH2	6.64961	6.72656	6.66249	6.6837	6.69905	6.64961	6.64961	6.75087	6.52199	6.55305	6.72792	6.41785
	0.806031	-0.13016	Color2 [DarkGray]	1	4		MDH1	6.67384	6.67101	6.71287	6.71973	6.66676	6.64097	6.72792	6.61765	6.54998	6.64386	6.34873	6.71425
	0.274088	0.027034	Color2 [DarkGray]	1	4		CNOT10	6.71836	6.5438	6.59544	6.67807	6.62644	6.66818	6.59096	6.65105	6.6893	6.66107	6.65249	6.64097
	0.206092	-0.04016	Color2 [DarkGray]	1	4		CORO7	6.52356	6.61765	6.71973	6.75221	6.65249	6.63081	6.74147	6.60585	6.47411	6.61765	6.75489	6.60585
	0.052481	0.012467	Color2 [DarkGray]	1	4		ANXA5	6.74953	6.52513	6.59991	6.54535	6.75355	6.67242	6.69209	6.68229	6.7879	6.5744	6.47086	6.63663
	0.302967	0.123086	Color2 [DarkGray]	1	4		HMGB1	6.43296	6.62644	6.6851	6.76155	6.29829	6.57894	6.56682	6.58195	6.62205	6.55765	7.21432	6.60437
	0.388322	-0.04367	Color2 [DarkGray]	1	4		YWHAG	6.56834	6.76421	6.64818	6.6893	6.52982	6.70598	6.66534	6.64241	6.63517	6.6279	6.54998	6.68229
	0.901516	-0.29233	Color2 [DarkGray]	1	4		CTPS1	6.64386	6.6893	6.77083	6.79831	6.70183	6.79701	6.7761	6.63952	6.42962	6.61324	5.98413	6.70598
	1.80972	0.203047	Color2 [DarkGray]	1	4		ZNF598	6.54998	6.58646	6.47249	6.53294	6.65964	6.57743	6.61912	6.72383	6.74819	6.66818	6.89239	6.6453
	0.458031	0.088238	Color2 [DarkGray]	1	4		KIF3A	6.5345	6.62059	6.60881	6.78398	6.52042	6.55152	6.57894	6.57289	6.6879	6.63807	6.92955	6.6453
	0.553474	-0.18026	Color2 [DarkGray]	1	4		FERMT2	6.78398	6.48704	6.78398	6.63663	6.83794	6.6453	6.73606	6.70874	6.63372	6.48864	6.11894	6.72928
	1.25702	0.187707	Color2 [DarkGray]	1	4		PSAT1	6.54226	6.69627	6.4822	6.43796	6.6014	6.7879	6.54535	6.66249	6.70736	6.88631	6.6865	6.62936
	1.89696	0.183737	Color2 [DarkGray]	1	4		TXNDC5	6.56986	6.59096	6.42291	6.5744	6.6893	6.63227	6.61912	6.69766	6.74147	6.73336	6.79181	6.62644
	2.29106	0.219361	Color2 [DarkGray]	1	4		TASOR2	6.60288	6.58796	6.49985	6.55765	6.59991	6.59246	6.51728	6.58646	6.73064	6.7761	6.91169	6.70736
	0.264466	-0.06406	Color2 [DarkGray]	1	4		RNMT	6.75355	6.79701	6.55919	6.50938	6.73471	6.65249	6.61618	6.69349	6.74953	6.65821	6.51885	6.4363
	0.156607	-0.01533	Color2 [DarkGray]	1	4		USP16	6.64097	6.62498	6.56682	6.57743	6.88631	6.70598	6.62205	6.71562	6.66107	6.60733	6.57743	6.50303
	0.175634	-0.04592	Color2 [DarkGray]	1	4		ARHGEF5	6.74147	6.62205	6.6837	6.60288	6.70598	6.61029	6.5744	6.67525	6.80864	6.63663	6.34873	6.67242
	0.129756	-0.02033	Color2 [DarkGray]	1	4		CHD2	6.51885	6.74147	6.71287	6.68089	6.60585	6.63081	6.69349	6.55152	6.58946	6.58946	6.6837	6.71012
	0.269489	0.023783	Color2 [DarkGray]	1	4		HLTF	6.58796	6.6453	6.58045	6.65392	6.64674	6.67242	6.63807	6.73064	6.70874	6.67384	6.57137	6.60881
	0.623611	-0.28593	Color2 [DarkGray]	1	4		PSMD13	6.88387	6.58195	6.69349	6.73877	6.81506	6.74147	6.63517	6.63952	6.65249	6.57137	5.81762	6.71287
	1.3331	-0.32514	Color2 [DarkGray]	1	4		DIP2A	6.62205	6.75221	6.88874	6.85922	6.57289	6.72656	6.81378	6.51254	6.43463	6.55765	6.14568	6.6837
	0.540937	0.097769	Color2 [DarkGray]	1	4		RBM27	6.65678	6.50621	6.59694	6.67666	6.61618	6.62936	6.54998	6.62644	6.65678	6.65392	6.926	6.59096
	0.897625	0.100366	Color2 [DarkGray]	1	4		POP1	6.55305	6.57894	6.53761	6.54998	6.6907	6.71699	6.65821	6.78398	6.61324	6.64097	6.81378	6.55305
	0.511516	-0.09841	Color2 [DarkGray]	1	4		HMMR	6.6279	6.732	6.73606	6.75889	6.51412	6.62936	6.63807	6.58195	6.56986	6.52982	6.86171	6.49985
	0.366094	-0.0675	Color2 [DarkGray]	1	4		CSTF3	6.67242	6.62205	6.73606	6.65105	6.65105	6.66534	6.65535	6.63227	6.58946	6.68089	6.39575	6.74551
	0.438545	-0.19584	Color2 [DarkGray]	1	4		PLRG1	6.7996	6.65249	6.68229	6.63663	6.77347	6.71425	6.63517	6.66534	6.74551	6.64818	5.91169	6.68229
	0.109788	-0.01657	Color2 [DarkGray]	1	4		API5	6.62059	6.71836	6.63663	6.66249	6.70874	6.66107	6.59544	6.5267	6.69209	6.72928	6.49506	6.65535
	1.26674	0.197934	Color2 [DarkGray]	1	4		USP10	6.55459	6.6865	6.53138	6.44128	6.63952	6.62936	6.55459	6.62352	6.7761	6.6893	6.92244	6.61765
	0.955702	-0.11863	Color2 [DarkGray]	1	4		KDM5A	6.71287	6.61176	6.76288	6.75889	6.58646	6.61471	6.64674	6.63372	6.65392	6.59694	6.44294	6.67807
	0.156009	-0.0218	Color2 [DarkGray]	1	4		RELCH	6.69488	6.59544	6.60437	6.5469	6.76022	6.7211	6.65249	6.76686	6.49506	6.64097	6.68229	6.53605
	0.491576	0.121531	Color2 [DarkGray]	1	4		STAU2	6.49825	6.81506	6.5157	6.59694	6.52356	6.56377	6.55765	6.66818	6.81121	6.63807	6.92363	6.53916
	0.55234	-0.18631	Color2 [DarkGray]	1	4		OAT	6.6865	6.63081	6.67384	6.78529	6.73606	6.71836	6.67666	6.66391	6.5345	6.66959	6.06824	6.75889
	0.465055	-0.06767	Color2 [DarkGray]	1	4		PPP5C	6.66391	6.47411	6.69488	6.67525	6.79442	6.77479	6.67807	6.69209	6.55459	6.64386	6.44956	6.58946
	0.195637	0.045364	Color2 [DarkGray]	1	4		EIF2B4	6.66676	6.55459	6.61176	6.50621	6.69627	6.64674	6.74685	6.73064	6.67384	6.72792	6.38025	6.73877
	0.67349	-0.10813	Color2 [DarkGray]	1	4		WDR81	6.7761	6.55612	6.69349	6.63081	6.65105	6.67525	6.63372	6.83542	6.6893	6.61618	6.40599	6.51254
	1.46659	0.113279	Color2 [DarkGray]	1	4		ZNF644	6.59096	6.58496	6.62936	6.65678	6.55152	6.57289	6.61176	6.58496	6.83162	6.74012	6.67242	6.67101
	0.419267	-0.08406	Color2 [DarkGray]	1	4		TTLL12	6.66676	6.48543	6.70044	6.66107	6.87529	6.72656	6.66676	6.70044	6.55919	6.64241	6.32912	6.64674
	0.496063	-0.2429	Color2 [DarkGray]	1	4		SLFN11	6.54535	6.55459	6.84549	6.92719	6.60881	6.69905	6.84549	6.54998	6.49985	6.60585	5.92125	6.87406
	0.058118	-0.01228	Color2 [DarkGray]	1	4		MARK2	6.7866	6.65392	6.50303	6.57289	6.80993	6.68089	6.48704	6.71973	6.67525	6.69209	6.59694	6.50303
	1.38222	0.153724	Color2 [DarkGray]	1	4		PARG	6.52826	6.57592	6.59246	6.62352	6.55612	6.66818	6.55305	6.65535	6.73742	6.63807	6.88996	6.66959
	0.223293	0.045518	Color2 [DarkGray]	1	4		DLGAP5	6.61912	6.6907	6.60288	6.5438	6.58346	6.61471	6.6907	6.70736	6.72792	6.52513	6.84172	6.5438
	1.15763	0.300599	Color2 [DarkGray]	1	4		NUP50	6.47573	6.63081	6.40769	6.52513	6.37851	6.61029	6.59991	6.67948	6.80607	6.65249	7.17293	6.61029
	0.2399	-0.027	Color2 [DarkGray]	1	4		NSD2	6.5744	6.62352	6.6879	6.64818	6.62498	6.70874	6.67666	6.74147	6.50621	6.60733	6.69627	6.61618
	0.812662	0.046359	Color2 [DarkGray]	1	4		NCOA7	6.67948	6.59991	6.65249	6.57289	6.55152	6.6907	6.66959	6.61029	6.70736	6.67666	6.63517	6.67101
	0.850541	0.20478	Color2 [DarkGray]	1	4		SCAF8	6.57289	6.64818	6.50144	6.50144	6.56377	6.59694	6.57743	6.61912	6.76818	6.6279	7.08321	6.56377
	0.167863	0.026822	Color2 [DarkGray]	1	4		GIT2	6.60733	6.67384	6.63807	6.63227	6.58496	6.66249	6.55765	6.69209	6.5438	6.63807	6.83162	6.6453
	0.062983	0.009556	Color2 [DarkGray]	1	4		PAFAH1B1	6.61765	6.6014	6.62059	6.63663	6.78136	6.64386	6.61176	6.67666	6.7252	6.6865	6.62059	6.4822
	0.404214	-0.07239	Color2 [DarkGray]	1	4		IGF2BP2	6.54998	6.74685	6.75355	6.69349	6.62352	6.64818	6.66391	6.56224	6.59694	6.70183	6.44128	6.71425
	0.339604	-0.02918	Color2 [DarkGray]	1	4		LAP3	6.67525	6.58346	6.60288	6.65105	6.71562	6.69766	6.66249	6.72792	6.63517	6.63952	6.51096	6.61029
	0.632043	-0.07117	Color2 [DarkGray]	1	4		SRPRA	6.70736	6.58346	6.66534	6.5744	6.83542	6.66249	6.70736	6.70874	6.64961	6.50938	6.46924	6.61765
	1.3468	-0.27374	Color2 [DarkGray]	1	4		MTR	6.72656	6.77347	6.79051	6.76686	6.58045	6.7046	6.77215	6.54226	6.49985	6.59246	6.18785	6.68229
	0.07433	-0.01196	Color2 [DarkGray]	1	4		CKAP2	6.69488	6.64961	6.54998	6.55765	6.70044	6.71287	6.63952	6.7866	6.72928	6.58646	6.51412	6.5744
	1.25528	0.29116	Color2 [DarkGray]	1	4		AFF4	6.53138	6.61029	6.37504	6.56377	6.49825	6.60733	6.56377	6.58796	6.92125	6.66959	7.06931	6.58496
	1.66441	-0.23346	Color2 [DarkGray]	1	4		CAND2	6.66818	6.67384	6.85175	6.76155	6.6837	6.74953	6.71562	6.52982	6.42794	6.59991	6.37156	6.62205
	1.96416	0.252552	Color2 [DarkGray]	1	4		USP8	6.53761	6.62352	6.51412	6.42794	6.65249	6.5469	6.53605	6.70044	6.82782	6.71425	6.91169	6.65964
	0.170348	0.037904	Color2 [DarkGray]	1	4		MAGED2	6.53605	6.70044	6.75756	6.57894	6.48382	6.66676	6.77215	6.44626	6.52826	6.64674	6.86171	6.6879
	0.276982	-0.09852	Color2 [DarkGray]	1	4		MAP1A	6.4822	6.74416	6.82655	6.7761	6.47897	6.54535	6.78136	6.5345	6.37156	6.44128	6.91886	6.70321
	2.59922	0.132056	Color2 [DarkGray]	1	4		PSMC2	6.55152	6.58045	6.58796	6.61765	6.65964	6.61324	6.61618	6.61765	6.73471	6.65964	6.76686	6.7046
	0.569647	-0.21264	Color2 [DarkGray]	1	4		TBRG4	6.6893	6.63227	6.73336	6.75221	6.76155	6.72792	6.71836	6.59991	6.57289	6.62644	5.98641	6.77083
	0.579886	-0.09968	Color2 [DarkGray]	1	4		HTATSF1	6.79312	6.52042	6.7252	6.72928	6.64097	6.56986	6.60585	6.73336	6.67242	6.47897	6.69905	6.51885
	2.22299	0.173699	Color2 [DarkGray]	1	4		CCDC47	6.5345	6.47897	6.59544	6.6014	6.62059	6.6279	6.66249	6.66818	6.67101	6.69905	6.81121	6.72383
	0.467877	-0.05505	Color2 [DarkGray]	1	4		THOC5	6.69766	6.66818	6.62936	6.6014	6.65535	6.64961	6.63663	6.78921	6.64961	6.69766	6.4822	6.5469
	0.600976	-0.10869	Color2 [DarkGray]	1	4		PPP4R3A	6.7252	6.50144	6.8009	6.75622	6.59842	6.65535	6.67948	6.62205	6.63663	6.54998	6.45779	6.7046
	0.356772	-0.13423	Color2 [DarkGray]	1	4		IDH3B	6.6865	6.71836	6.66676	6.60733	6.76421	6.71287	6.61765	6.69349	6.70044	6.72383	6.05528	6.66249
	0.834245	0.060136	Color2 [DarkGray]	1	4		TRIM33	6.57592	6.52982	6.6837	6.65821	6.61618	6.63081	6.70044	6.63227	6.66818	6.66249	6.6851	6.67242
	0.146326	0.034882	Color2 [DarkGray]	1	4		MACROH2A1	6.51096	6.68089	6.54071	6.76421	6.55152	6.7252	6.54844	6.7252	6.48382	6.65678	6.81762	6.67807
	0.92588	0.09792	Color2 [DarkGray]	1	4		PPA1	6.5157	6.63663	6.61618	6.55305	6.74012	6.65105	6.59694	6.68229	6.65678	6.65964	6.80736	6.58946
	0.22142	-0.03772	Color2 [DarkGray]	1	4		RPS2	6.7115	6.64818	6.55612	6.58045	6.79831	6.70044	6.65678	6.69209	6.60585	6.6865	6.41785	6.63517
	0.606657	-0.10172	Color2 [DarkGray]	1	4		SMS	6.67101	6.58195	6.60733	6.63807	6.84925	6.82146	6.67101	6.71973	6.38198	6.6851	6.40088	6.62352
	0.514772	-0.12295	Color2 [DarkGray]	1	4		ACTR3	6.71699	6.65249	6.65964	6.58796	6.88142	6.67948	6.67101	6.66959	6.70598	6.58496	6.2211	6.61324
	1.12088	0.173717	Color2 [DarkGray]	1	4		CDK13	6.52042	6.71425	6.51254	6.6014	6.5157	6.59842	6.63081	6.52513	6.66676	6.71699	6.95652	6.70321
	2.31385	-0.16424	Color2 [DarkGray]	1	4		CAT	6.70736	6.81506	6.6907	6.69209	6.59544	6.74551	6.63663	6.56682	6.51096	6.56834	6.62205	6.5469
	0.814698	-0.08966	Color2 [DarkGray]	1	4		TOPBP1	6.69209	6.66249	6.69905	6.6837	6.67948	6.63372	6.61471	6.66249	6.69627	6.61176	6.44128	6.62936
	0.069131	0.016798	Color2 [DarkGray]	1	4		DPYSL5	6.4822	6.77215	6.65535	6.63372	6.5744	6.67948	6.73064	6.55152	6.52513	6.76951	6.56377	6.75221
	0.931702	-0.40293	Color2 [DarkGray]	1	4		EIF4A2	6.63227	6.69488	6.89118	7	6.58045	6.74819	6.77347	6.49185	6.49825	6.43129	5.8505	6.82655
	0.114871	0.018747	Color2 [DarkGray]	1	4		RBM26	6.6014	6.76818	6.62936	6.64961	6.5157	6.62059	6.67666	6.50779	6.59842	6.63663	6.8189	6.66959
	0.633674	0.088619	Color2 [DarkGray]	1	4		GPHN	6.47573	6.60437	6.69209	6.68089	6.58195	6.64961	6.70598	6.49345	6.57289	6.71425	6.76553	6.75489
	0.069052	0.014786	Color2 [DarkGray]	1	4		ACO1	6.61912	6.80349	6.62644	6.52826	6.54998	6.75622	6.59395	6.57743	6.57743	6.79831	6.66676	6.59395
	0.718159	-0.18174	Color2 [DarkGray]	1	4		TBK1	6.67666	6.65678	6.7252	6.75622	6.7046	6.6837	6.6851	6.66676	6.61765	6.67666	6.15987	6.63372
	0.582808	0.15168	Color2 [DarkGray]	1	4		IK	6.59096	6.8716	6.4822	6.47086	6.58195	6.59842	6.46434	6.54226	6.74685	6.7115	6.97154	6.59246
	1.32179	0.077746	Color2 [DarkGray]	1	4		RUFY1	6.5345	6.67101	6.60437	6.61029	6.58646	6.6865	6.66676	6.62352	6.69209	6.6879	6.70874	6.64241
	0.229969	0.079853	Color2 [DarkGray]	1	4		ZNF711	6.33985	6.65821	6.79312	6.76686	6.2817	6.71562	6.73742	6.40088	6.46597	6.79051	6.71287	6.90809
	0.447052	0.14491	Color2 [DarkGray]	1	4		CUX1	6.48543	6.97039	6.53916	6.30925	6.66107	6.42626	6.71287	6.61765	6.63952	6.69209	6.8189	6.73336
	0.431167	-0.13595	Color2 [DarkGray]	1	4		ITGAV	6.96347	6.64818	6.44128	6.48543	6.86913	6.66959	6.57289	6.92125	6.66676	6.37851	6.58646	6.36282
	0.83513	-0.35399	Color2 [DarkGray]	1	4		SACM1L	6.80607	6.67242	6.76951	6.8189	6.71562	6.6893	6.75221	6.60437	6.56224	6.54226	5.7996	6.74685
	0.529614	-0.06594	Color2 [DarkGray]	1	4		SRP68	6.6453	6.64386	6.66249	6.71562	6.68229	6.69627	6.66676	6.59395	6.66676	6.56529	6.46271	6.70874
	0.902915	-0.15803	Color2 [DarkGray]	1	4		DCAF1	6.77215	6.56377	6.74282	6.76686	6.67242	6.63081	6.64386	6.67101	6.64818	6.62644	6.3345	6.60437
	0.050666	-0.01211	Color2 [DarkGray]	1	4		HSD17B10	6.75221	6.38716	6.67948	6.63952	6.80736	6.62059	6.6851	6.7046	6.67666	6.60881	6.55612	6.56834
	0.751321	-0.18751	Color2 [DarkGray]	1	4		CDC40	6.75355	6.65105	6.76288	6.64961	6.62498	6.7252	6.71699	6.6907	6.61912	6.66107	6.16189	6.62498
	1.36476	0.256126	Color2 [DarkGray]	1	4		FEN1	6.55919	6.52042	6.55305	6.41278	6.75622	6.51412	6.62205	6.61765	6.853	6.66107	6.98755	6.56834
	1.1137	-0.09763	Color2 [DarkGray]	1	4		ZC3H7A	6.74416	6.57137	6.67384	6.64674	6.75087	6.6893	6.67807	6.7046	6.57289	6.59395	6.47735	6.6014
	0.173152	-0.02966	Color2 [DarkGray]	1	4		MED14	6.76951	6.56377	6.65535	6.65392	6.68229	6.62498	6.55919	6.67242	6.69766	6.57743	6.51412	6.73471
	0.414341	0.149247	Color2 [DarkGray]	1	4		ATAD3B	6.61029	6.33807	6.57137	6.49345	6.92481	6.52356	6.6851	6.79572	6.99322	6.60733	6.2817	6.72792
	0.361764	-0.08634	Color2 [DarkGray]	1	4		SYNJ1	6.82146	6.59096	6.65392	6.54998	6.76421	6.62205	6.58346	6.80219	6.7866	6.56224	6.37678	6.54535
	0.396178	0.059088	Color2 [DarkGray]	1	4		SCFD1	6.58195	6.51885	6.79701	6.63952	6.54071	6.58796	6.6851	6.57137	6.71836	6.61324	6.70874	6.73336
	0.119227	-0.03434	Color2 [DarkGray]	1	4		PRMT5	6.60881	6.4363	6.77347	6.75355	6.65249	6.6893	6.70044	6.62498	6.60437	6.61029	6.42962	6.79051
	0.362238	0.052115	Color2 [DarkGray]	1	4		ACBD3	6.63663	6.55152	6.65535	6.54226	6.73877	6.59694	6.71699	6.66818	6.63807	6.58045	6.80736	6.56834
+	2.50367	-0.41958	Color2 [DarkGray]	1	4		RADX	6.78529	6.88264	6.78136	6.77873	6.59544	6.85922	6.67807	6.6453	6.29462	6.59246	6.2114	6.45121
	0.86662	-0.1483	Color2 [DarkGray]	1	4		USP48	6.67384	6.61765	6.69488	6.72792	6.74147	6.7211	6.70874	6.66676	6.54071	6.65678	6.29278	6.63081
	1.33059	-0.24932	Color2 [DarkGray]	1	4		ANKRD28	6.77215	6.63663	6.72383	6.79181	6.78529	6.6453	6.67948	6.67384	6.47411	6.64097	6.2211	6.59096
	0.146057	0.024285	Color2 [DarkGray]	1	4		WDR43	6.74551	6.51728	6.57743	6.56072	6.85424	6.63807	6.55612	6.73742	6.60733	6.6453	6.71562	6.52982
	0.74391	-0.20345	Color2 [DarkGray]	1	4		RIPK1	6.83668	6.51885	6.72656	6.73606	6.76022	6.67525	6.62644	6.73336	6.67384	6.55152	6.15987	6.61912
	0.445177	0.167805	Color2 [DarkGray]	1	4		GATAD2B	6.60881	6.58796	6.6014	6.46271	6.64674	6.50144	6.59842	6.62644	6.65105	6.58646	7.21723	6.47735
	1.99143	0.142734	Color2 [DarkGray]	1	4		SARS2	6.50621	6.61029	6.62059	6.56072	6.65392	6.69349	6.64097	6.54535	6.71699	6.78005	6.72928	6.64241
	0.243235	-0.07016	Color2 [DarkGray]	1	4		TXNL1	6.74416	6.58646	6.65964	6.63952	6.72247	6.69905	6.58796	6.67525	6.76818	6.70874	6.26491	6.60733
	0.672275	-0.05898	Color2 [DarkGray]	1	4		YWHAB	6.69349	6.78267	6.64386	6.732	6.54998	6.57289	6.54535	6.56682	6.59694	6.64097	6.63807	6.74012
	1.76578	0.287347	Color2 [DarkGray]	1	4		IRF2BP1	6.42626	6.56377	6.49985	6.53605	6.59246	6.67525	6.57289	6.58796	6.71012	6.69209	7.04111	6.732
	0.004108	-0.00105	Color2 [DarkGray]	1	4		RPS4X	6.63663	6.66676	6.63807	6.59544	6.60585	6.67948	6.66534	6.67384	6.73877	6.70598	6.38198	6.70598
	1.0067	-0.27148	Color2 [DarkGray]	1	4		KIFBP	6.82528	6.49345	6.8009	6.82782	6.72656	6.6865	6.76818	6.59694	6.55459	6.47086	6.15381	6.68229
	0.635339	0.127427	Color2 [DarkGray]	1	4		PAK2	6.59246	6.66249	6.57743	6.50144	6.6014	6.62205	6.62936	6.64241	6.7211	6.65678	6.94837	6.51728
	0.410146	0.059187	Color2 [DarkGray]	1	4		ATAD5	6.58646	6.58045	6.6893	6.70183	6.56986	6.55459	6.66391	6.55765	6.81506	6.60733	6.60288	6.76951
	0.201244	-0.06209	Color2 [DarkGray]	1	4		NEMF	6.64386	6.5744	6.71973	6.74819	6.54844	6.5744	6.73606	6.67384	6.7761	6.61765	6.27984	6.76421
	0.826119	-0.25337	Color2 [DarkGray]	1	4		ALDH2	6.64241	6.84549	6.77083	6.73877	6.52042	6.73064	6.74416	6.60585	6.45451	6.69349	6.09592	6.74012
	0.359551	-0.05212	Color2 [DarkGray]	1	4		MYO9A	6.59096	6.57743	6.77873	6.7879	6.42122	6.73064	6.71425	6.55765	6.58796	6.6014	6.63952	6.69766
	0.095481	0.021212	Color2 [DarkGray]	1	4		SCAPER	6.49825	6.70598	6.73877	6.69349	6.46434	6.62498	6.6865	6.54844	6.51885	6.65821	6.76553	6.77873
	0.881208	-0.21764	Color2 [DarkGray]	1	4		PDHA1	6.71562	6.8189	6.63372	6.65964	6.66107	6.79181	6.6837	6.69905	6.53916	6.62059	6.14364	6.65392
	0.428021	-0.04446	Color2 [DarkGray]	1	4		ARID2	6.72792	6.57137	6.66818	6.67948	6.72247	6.61618	6.61029	6.64818	6.70736	6.55459	6.59096	6.61618
	1.23552	-0.29389	Color2 [DarkGray]	1	4		IPO9	6.75622	6.60733	6.78921	6.84549	6.67948	6.74819	6.67242	6.68089	6.52356	6.53138	6.12102	6.64674
	1.43105	0.504704	Color2 [DarkGray]	1	4		NOLC1	6.40599	6.6851	6.29462	6.21723	6.49825	6.50462	6.56682	6.56224	6.82146	6.8505	7.35138	6.59842
	0.165319	-0.04934	Color2 [DarkGray]	1	4		HSPA14	6.70044	6.61029	6.61324	6.6893	6.71562	6.66534	6.62936	6.63081	6.76951	6.66249	6.2724	6.7115
	0.912841	-0.11736	Color2 [DarkGray]	1	4		SNX1	6.67101	6.61912	6.75756	6.78136	6.53916	6.66107	6.73471	6.56834	6.61471	6.58496	6.45121	6.70874
	1.05925	-0.53807	Color2 [DarkGray]	1	4		AP1G1	6.88387	6.52982	6.82146	6.92955	6.86171	6.76686	6.73471	6.71562	6.41954	6.40769	5.52982	6.65535
	0.047923	0.007752	Color2 [DarkGray]	1	4		RTF1	6.62059	6.69209	6.65678	6.64674	6.59991	6.60733	6.66249	6.5744	6.60437	6.61765	6.82528	6.59991
	0.134668	-0.05362	Color2 [DarkGray]	1	4		EIF3L	6.79051	6.36107	6.73336	6.74685	6.6851	6.6453	6.67101	6.58496	6.74551	6.62059	6.2817	6.76951
	0.597412	0.11438	Color2 [DarkGray]	1	4		SETD2	6.56072	6.65105	6.65964	6.54071	6.56834	6.63372	6.63081	6.56072	6.67807	6.60288	6.96809	6.62059
	0.338537	-0.13503	Color2 [DarkGray]	1	4		HNRNPLL	6.64097	6.67242	6.70321	6.58346	6.79051	6.69209	6.6893	6.75489	6.7115	6.64097	6.01123	6.69627
	0.474955	-0.03179	Color2 [DarkGray]	1	4		TBCE	6.57894	6.70598	6.66534	6.65249	6.61618	6.62936	6.69766	6.69766	6.61618	6.62352	6.58195	6.65392
	0.410185	-0.20486	Color2 [DarkGray]	1	4		NCAPG2	6.80864	6.52356	6.69349	6.64674	6.84925	6.72656	6.6893	6.70321	6.70736	6.58346	5.83289	6.72928
	1.1062	-0.40478	Color2 [DarkGray]	1	4		RO60	6.73606	6.79442	6.73471	6.79442	6.77347	6.7761	6.73606	6.68229	6.41109	6.60733	5.80736	6.61471
	0.141966	0.027202	Color2 [DarkGray]	1	4		RAPGEF6	6.58496	6.62205	6.6851	6.74551	6.47573	6.62644	6.64097	6.56224	6.76686	6.70598	6.50144	6.77215
	0.254414	0.37861	Color2 [DarkGray]	1	4		ACTBL2	7.25267	6.21335	5.62936	5.49825	7.42122	6.27426	5.7866	7.13443	7.77742	6.60881	6.04658	5.67525
	0.514414	-0.07633	Color2 [DarkGray]	1	4		NAA35	6.70321	6.5744	6.65821	6.73742	6.73064	6.64674	6.63663	6.64674	6.66249	6.60585	6.42291	6.67666
	1.62901	-0.15061	Color2 [DarkGray]	1	4		DNMBP	6.66818	6.73064	6.82909	6.74147	6.44294	6.6837	6.72247	6.49025	6.57743	6.55612	6.53294	6.70044
	0.837032	-0.13265	Color2 [DarkGray]	1	4		PPP6R3	6.79051	6.54535	6.64818	6.71973	6.65964	6.71836	6.72792	6.70044	6.63517	6.58045	6.36807	6.58946
	0.080066	0.011789	Color2 [DarkGray]	1	4		LRWD1	6.61912	6.66818	6.59991	6.60437	6.61029	6.67242	6.67384	6.7252	6.50621	6.62936	6.75355	6.64961
	0.049788	-0.01735	Color2 [DarkGray]	1	4		EIF2S3	6.69905	6.54998	6.62936	6.66391	6.70044	6.60733	6.62352	6.71562	6.77215	6.71562	6.26679	6.71836
	0.206513	0.014289	Color2 [DarkGray]	1	4		HNRNPD	6.64674	6.64386	6.70183	6.58946	6.53605	6.65678	6.67384	6.62936	6.65821	6.61765	6.67948	6.6837
	0.871112	0.198186	Color2 [DarkGray]	1	4		FUS	6.53138	6.69627	6.52982	6.54226	6.57289	6.52513	6.55152	6.58195	6.7046	6.66391	7.0917	6.63227
	1.8961	-0.29853	Color2 [DarkGray]	1	4		NCBP1	6.87406	6.64961	6.65249	6.74012	6.82146	6.79701	6.56682	6.7761	6.5267	6.47897	6.23266	6.48382
	0.678938	0.037704	Color2 [DarkGray]	1	4		CEP192	6.63227	6.59991	6.6907	6.66249	6.63663	6.58496	6.59096	6.58346	6.69349	6.65249	6.732	6.65821
	0.075429	-0.0131	Color2 [DarkGray]	1	4		RBM12	6.73471	6.62936	6.63807	6.63807	6.65392	6.58195	6.66959	6.57592	6.76421	6.59544	6.51254	6.71562
	1.33776	0.137369	Color2 [DarkGray]	1	4		EIF3H	6.65678	6.58496	6.47249	6.52513	6.63807	6.6837	6.65821	6.6893	6.8009	6.6279	6.70183	6.65821
	3.06201	0.187845	Color2 [DarkGray]	1	4		BLM	6.54226	6.61912	6.56986	6.58195	6.5438	6.62352	6.55765	6.58646	6.71425	6.74012	6.83542	6.77479
	0.176579	0.028689	Color2 [DarkGray]	1	4		FMR1	6.60733	6.67384	6.71836	6.61765	6.61765	6.55152	6.64674	6.53138	6.62205	6.6837	6.84424	6.58195
	0.863156	0.119379	Color2 [DarkGray]	1	4		HNRNPDL	6.5744	6.71012	6.57894	6.59544	6.52826	6.5744	6.59395	6.59096	6.76155	6.68229	6.89118	6.6014
	0.801469	0.098736	Color2 [DarkGray]	1	4		SENP6	6.73336	6.56986	6.5469	6.55612	6.55459	6.58346	6.63227	6.71973	6.8125	6.68229	6.69905	6.60733
	0.847345	-0.07654	Color2 [DarkGray]	1	4		GALNT2	6.76155	6.5744	6.63952	6.58195	6.74953	6.67807	6.7046	6.75889	6.59096	6.55305	6.52982	6.57743
	0.146382	0.026179	Color2 [DarkGray]	1	4		ATXN10	6.56072	6.56682	6.68229	6.63372	6.60585	6.77083	6.76686	6.55612	6.47411	6.76553	6.62352	6.6851
	0.410328	-0.06936	Color2 [DarkGray]	1	4		HARS1	6.69209	6.6279	6.67666	6.59544	6.65392	6.67384	6.70044	6.76022	6.70736	6.57743	6.38025	6.64961
	0.102321	0.022282	Color2 [DarkGray]	1	4		ATAD3A	6.66676	6.69488	6.65535	6.58346	6.59991	6.59544	6.69905	6.50621	6.84549	6.65249	6.47735	6.71425
	0.96017	-0.14404	Color2 [DarkGray]	1	4		TDRD7	6.80607	6.66391	6.60437	6.60733	6.77742	6.75355	6.51728	6.82273	6.67807	6.56834	6.44294	6.41616
	0.410146	-0.1212	Color2 [DarkGray]	1	4		MARK1	6.73336	6.59246	6.75889	6.6893	6.70183	6.57289	6.74416	6.56072	6.64386	6.62205	6.21723	6.80607
	0.252648	-0.03578	Color2 [DarkGray]	1	4		KIF15	6.58195	6.64241	6.70183	6.7879	6.50938	6.62498	6.6837	6.6014	6.67666	6.55305	6.72656	6.61471
	0.836749	-0.2833	Color2 [DarkGray]	1	4		CAPN7	6.8125	6.60733	6.7761	6.77742	6.69766	6.69905	6.70183	6.64818	6.63517	6.52826	5.98185	6.69488
	0.005029	-0.0019	Color2 [DarkGray]	1	4		ZCCHC8	6.6014	6.71836	6.69766	6.59544	6.61618	6.58496	6.65678	6.57894	6.63227	6.5345	6.99887	6.43962
	0.672415	0.129739	Color2 [DarkGray]	1	4		HAUS6	6.59991	6.73606	6.52513	6.43463	6.61618	6.6879	6.55459	6.70598	6.73064	6.70874	6.85175	6.52356
	0.048976	-0.00834	Color2 [DarkGray]	1	4		ZC3H7B	6.67384	6.55459	6.65249	6.6879	6.65821	6.61912	6.67666	6.65392	6.74953	6.56072	6.5345	6.6907
	2.51761	-0.17613	Color2 [DarkGray]	1	4		BAZ2A	6.71699	6.7046	6.80349	6.71425	6.60288	6.66959	6.7252	6.51885	6.53605	6.53605	6.51885	6.64386
	1.02314	-0.24082	Color2 [DarkGray]	1	4		CUL4A	6.81634	6.50938	6.82655	6.79312	6.78136	6.62644	6.6907	6.59395	6.65535	6.48382	6.23266	6.61029
	0.997724	0.08279	Color2 [DarkGray]	1	4		ARID4B	6.57592	6.58346	6.60585	6.71012	6.58496	6.69209	6.62644	6.52042	6.7252	6.65249	6.65535	6.77347
	0.479023	0.043752	Color2 [DarkGray]	1	4		VIRMA	6.64818	6.59991	6.63952	6.70044	6.5744	6.60881	6.57289	6.60437	6.75355	6.58946	6.69349	6.72656
	0.03584	-0.0075	Color2 [DarkGray]	1	4		BUB1	6.6893	6.50621	6.63663	6.6851	6.81506	6.58946	6.58796	6.69209	6.73471	6.50462	6.70874	6.53916
	0.526703	-0.23124	Color2 [DarkGray]	1	4		TELO2	6.81634	6.53761	6.6893	6.91648	6.66107	6.67807	6.59096	6.60881	6.65535	6.59395	5.97039	6.81506
	0.166114	-0.0677	Color2 [DarkGray]	1	4		SLC25A6	6.61912	6.59842	6.70321	6.71836	6.70044	6.69766	6.69627	6.51885	6.66107	6.71562	6.14364	6.848
	0.352302	0.070168	Color2 [DarkGray]	1	4		NOTCH2	6.55765	6.7115	6.6453	6.59544	6.57137	6.6279	6.59991	6.58946	6.59842	6.71973	6.91169	6.56072
	0.595023	0.057497	Color2 [DarkGray]	1	4		MCCC2	6.57743	6.63227	6.7115	6.5345	6.62644	6.63807	6.68089	6.62644	6.65535	6.74551	6.6453	6.63952
	0.081394	0.010605	Color2 [DarkGray]	1	4		PRDX6	6.60881	6.65964	6.67242	6.56377	6.67807	6.65249	6.68089	6.65249	6.55612	6.62644	6.61765	6.74685
	1.58157	0.067356	Color2 [DarkGray]	1	4		KIF22	6.61471	6.61618	6.62498	6.53294	6.62644	6.72383	6.58796	6.72928	6.6851	6.64818	6.66818	6.65678
	1.22808	-0.1808	Color2 [DarkGray]	1	4		ABR	6.61471	6.75221	6.77083	6.76022	6.61324	6.63952	6.72247	6.6279	6.59842	6.58796	6.34163	6.64674
	1.38799	0.28296	Color2 [DarkGray]	1	4		PCF11	6.46107	6.61471	6.45121	6.58496	6.53294	6.58195	6.54998	6.58045	6.79051	6.73742	7.09381	6.62205
	0.872504	-0.0674	Color2 [DarkGray]	1	4		SEPTIN2	6.63952	6.71562	6.68229	6.66959	6.6851	6.64241	6.59694	6.64386	6.62352	6.66818	6.50621	6.63952
	0.930686	-0.30152	Color2 [DarkGray]	1	4		FAM120B	6.82528	6.76155	6.77479	6.78267	6.50144	6.67384	6.70874	6.58796	6.5469	6.61324	6.01123	6.76686
	0.663637	-0.08928	Color2 [DarkGray]	1	4		KIF2A	6.69905	6.75756	6.63227	6.63372	6.62498	6.65964	6.69488	6.63372	6.6453	6.64386	6.41954	6.65678
	0.77877	0.122259	Color2 [DarkGray]	1	4		PSMC4	6.62059	6.66391	6.46924	6.49345	6.75622	6.66107	6.58195	6.70183	6.7761	6.76951	6.51254	6.67807
	1.20944	-0.16181	Color2 [DarkGray]	1	4		KIF2C	6.70183	6.65821	6.57137	6.73336	6.82018	6.74416	6.67525	6.74012	6.60437	6.56072	6.32733	6.52513
	0.3301	-0.07477	Color2 [DarkGray]	1	4		NEK9	6.50144	6.71836	6.80736	6.79051	6.42122	6.66676	6.78398	6.43463	6.4446	6.64097	6.67948	6.75355
	0.753337	-0.13317	Color2 [DarkGray]	1	4		PAICS	6.60437	6.64818	6.67242	6.67807	6.71973	6.76818	6.78921	6.70874	6.43296	6.61324	6.32373	6.70044
	0.164807	-0.04762	Color2 [DarkGray]	1	4		UMPS	6.7046	6.5157	6.72383	6.61029	6.70874	6.65392	6.72383	6.66534	6.6893	6.6837	6.2891	6.70183
	0.027016	-0.01289	Color2 [DarkGray]	1	4		PCBP2	6.72247	6.15987	6.7866	6.85175	6.69488	6.66107	6.65678	6.61618	6.60733	6.51412	6.67807	6.66959
	0.411668	-0.06898	Color2 [DarkGray]	1	4		CSNK2A1	6.6879	6.60437	6.72656	6.67242	6.71012	6.60733	6.66676	6.60585	6.72656	6.55152	6.43129	6.70598
	0.433681	0.026277	Color2 [DarkGray]	1	4		PAPSS1	6.58796	6.62352	6.64386	6.59246	6.6279	6.69209	6.69627	6.70321	6.63952	6.66676	6.57137	6.67525
	0.450966	0.124105	Color2 [DarkGray]	1	4		GOLIM4	6.61471	6.65105	6.55765	6.56986	6.62352	6.55919	6.50779	6.66391	6.7879	6.57592	7.03562	6.49025
	0.496861	0.106366	Color2 [DarkGray]	1	4		PES1	6.44626	6.70183	6.56224	6.58646	6.74685	6.65249	6.66107	6.59544	6.83415	6.7866	6.46924	6.63227
	0.116877	-0.02897	Color2 [DarkGray]	1	4		GIT1	6.55152	6.80993	6.70598	6.66249	6.49345	6.69488	6.63517	6.50621	6.44956	6.6851	6.81121	6.66818
	0.737019	-0.24369	Color2 [DarkGray]	1	4		MAP3K4	6.76686	6.62936	6.80736	6.74551	6.67242	6.67666	6.70321	6.61029	6.63517	6.57592	6.03122	6.732
	0.385527	0.087503	Color2 [DarkGray]	1	4		XRCC1	6.4446	6.7115	6.56986	6.61618	6.49185	6.77083	6.6865	6.68089	6.50144	6.65105	6.89724	6.64241
	0.807477	0.315441	Color2 [DarkGray]	1	4		YBX3	6.43796	6.6851	6.53138	6.36457	6.47249	6.6014	6.58946	6.48543	6.59096	6.7211	7.35843	6.61029
	0.571261	-0.06687	Color2 [DarkGray]	1	4		GTF3C2	6.7115	6.5469	6.61912	6.64961	6.8125	6.73742	6.66107	6.69488	6.63663	6.50938	6.47411	6.63952
	0.663672	-0.39116	Color2 [DarkGray]	1	4		ARPC2	6.99887	6.48059	6.78267	6.82782	6.78005	6.64961	6.68229	6.60733	6.69627	6.44956	5.62059	6.75889
	0.482864	0.124357	Color2 [DarkGray]	1	4		ACAT1	6.54071	6.71287	6.55612	6.51885	6.50462	6.6837	6.64961	6.65821	6.55459	6.84172	6.93781	6.49185
	0.420816	-0.07269	Color2 [DarkGray]	1	4		TBC1D9B	6.59694	6.67525	6.76288	6.78398	6.39746	6.65964	6.72792	6.53761	6.55919	6.69766	6.49665	6.77479
+	4.31271	-0.35434	Color2 [DarkGray]	1	4		SLIT2	6.85424	6.73064	6.732	6.71699	6.80864	6.67525	6.61765	6.848	6.4363	6.37678	6.39917	6.40429
	0.756597	0.157826	Color2 [DarkGray]	1	4		ADD2	6.59096	6.61471	6.5744	6.55152	6.57289	6.61618	6.62205	6.54844	6.65392	6.7046	7.03452	6.56986
	0.718178	-0.20229	Color2 [DarkGray]	1	4		PMPCA	6.80993	6.74147	6.70321	6.58646	6.78267	6.70044	6.59544	6.66391	6.66676	6.57894	6.12516	6.66107
	1.63245	0.238338	Color2 [DarkGray]	1	4		KPNA2	6.48059	6.63517	6.43129	6.52826	6.56834	6.67807	6.59096	6.71425	6.86295	6.77083	6.82655	6.56834
	0.22905	0.048619	Color2 [DarkGray]	1	4		CFL1	6.67807	6.74953	6.45451	6.51412	6.74282	6.61176	6.56834	6.77215	6.71836	6.74953	6.5469	6.57592
	0.518295	-0.27281	Color2 [DarkGray]	1	4		XPOT	6.80993	6.29094	6.79572	6.95187	6.74551	6.73742	6.74953	6.59694	6.57289	6.42122	5.91886	6.84424
	0.265029	0.072993	Color2 [DarkGray]	1	4		INCENP	6.59694	6.68229	6.54071	6.55305	6.65392	6.66959	6.59246	6.70874	6.68229	6.57592	6.95884	6.44791
	0.655147	-0.05226	Color2 [DarkGray]	1	4		SETDB1	6.65392	6.67807	6.73606	6.66107	6.67242	6.65249	6.59096	6.5469	6.64097	6.63952	6.53916	6.70044
	0.798379	-0.12967	Color2 [DarkGray]	1	4		ITGA6	6.68089	6.65535	6.6893	6.76553	6.62059	6.64386	6.65678	6.70183	6.41785	6.53294	6.78398	6.53761
	0.224877	-0.05592	Color2 [DarkGray]	1	4		NAMPT	6.6279	6.62644	6.75489	6.71562	6.54998	6.67384	6.72247	6.49825	6.56529	6.73877	6.38716	6.80993
	1.19149	0.151512	Color2 [DarkGray]	1	4		GLOD4	6.55152	6.63807	6.61029	6.49506	6.58045	6.61471	6.67807	6.61912	6.64674	6.70044	6.89845	6.65535
	0.008858	0.003167	Color2 [DarkGray]	1	4		MALT1	6.65964	6.63081	6.58195	6.60288	6.72383	6.71699	6.57137	6.6851	6.86666	6.67666	6.29646	6.64818
	2.68378	0.098438	Color2 [DarkGray]	1	4		EIF3G	6.55765	6.58646	6.61029	6.63517	6.65535	6.61912	6.65249	6.61912	6.7211	6.68089	6.69905	6.68229
	1.06119	0.240811	Color2 [DarkGray]	1	4		NSD1	6.54844	6.58195	6.44791	6.57743	6.58496	6.60585	6.52826	6.61912	6.72383	6.65392	7.11478	6.62644
	1.0204	0.267199	Color2 [DarkGray]	1	4		DVL2	6.52199	6.63517	6.5267	6.49665	6.49985	6.57592	6.58496	6.47411	6.63372	6.67384	7.20163	6.74012
	1.19213	-0.39914	Color2 [DarkGray]	1	4		WDR26	6.86295	6.67101	6.77479	6.7115	6.9507	6.72792	6.64818	6.69209	6.54844	6.45286	5.848	6.5744
	0.758011	-0.26532	Color2 [DarkGray]	1	4		VPS50	6.80349	6.58045	6.82655	6.78398	6.75087	6.6279	6.67384	6.58496	6.67666	6.5438	6.00675	6.70598
	0.2568	0.034372	Color2 [DarkGray]	1	4		ANKRD26	6.73064	6.56529	6.63663	6.59694	6.6014	6.66959	6.57894	6.66534	6.74953	6.59694	6.72656	6.59395
	0.332478	0.025911	Color2 [DarkGray]	1	4		PSMC6	6.56224	6.65678	6.61471	6.62352	6.75489	6.6865	6.65535	6.59842	6.69209	6.66391	6.56682	6.63807
	0.386216	-0.07096	Color2 [DarkGray]	1	4		ACAA2	6.66391	6.7761	6.52356	6.61765	6.65535	6.71699	6.69488	6.73877	6.65821	6.69488	6.44128	6.50303
	0.847634	-0.33745	Color2 [DarkGray]	1	4		GCLC	6.78921	6.66249	6.77479	6.84424	6.68089	6.68089	6.6893	6.66249	6.61324	6.54844	5.8505	6.70874
	1.19196	0.329463	Color2 [DarkGray]	1	4		EIF4B	6.49025	6.59842	6.49506	6.42626	6.5157	6.55305	6.50144	6.62498	6.81762	6.74416	7.21917	6.5469
	0.817855	0.087603	Color2 [DarkGray]	1	4		UQCRC1	6.49185	6.63952	6.54071	6.62498	6.5744	6.7761	6.7252	6.67666	6.59991	6.74685	6.71425	6.58646
	1.68077	0.104235	Color2 [DarkGray]	1	4		PPID	6.58195	6.65105	6.53761	6.54535	6.59544	6.7115	6.59096	6.75889	6.72656	6.71287	6.64386	6.64961
	0.495834	-0.07715	Color2 [DarkGray]	1	4		ALDH1A2	6.57743	6.65678	6.82909	6.78005	6.58496	6.59694	6.65249	6.47411	6.58045	6.62936	6.57137	6.75355
	0.133493	-0.02119	Color2 [DarkGray]	1	4		SLU7	6.61765	6.6879	6.67242	6.63663	6.61471	6.71012	6.56224	6.67384	6.73064	6.56529	6.72928	6.50462
	0.309661	-0.09077	Color2 [DarkGray]	1	4		DOP1B	6.69349	6.55152	6.7252	6.70321	6.69349	6.63081	6.6907	6.65821	6.59842	6.66249	6.24983	6.7996
	1.22077	-0.10769	Color2 [DarkGray]	1	4		PEX1	6.70183	6.65249	6.74147	6.73471	6.60733	6.63517	6.63663	6.59991	6.70874	6.55459	6.51728	6.61912
	0.053553	0.022537	Color2 [DarkGray]	1	4		TUBG1	6.63807	6.64097	6.57743	6.58946	6.79442	6.63517	6.62205	6.59991	6.75221	6.7879	6.19377	6.80219
	0.237964	-0.0759	Color2 [DarkGray]	1	4		BRIX1	6.70736	6.41785	6.69627	6.80349	6.74416	6.70736	6.63807	6.61471	6.74685	6.56986	6.30561	6.69905
	1.48553	0.178892	Color2 [DarkGray]	1	4		CALU	6.5157	6.66959	6.58195	6.55152	6.48864	6.60585	6.63517	6.59096	6.7115	6.732	6.92125	6.66959
	0.871867	0.119705	Color2 [DarkGray]	1	4		JMJD1C	6.60585	6.67807	6.50462	6.54535	6.60881	6.64674	6.58346	6.70736	6.80219	6.60881	6.80478	6.59694
	0.470335	0.075737	Color2 [DarkGray]	1	4		GTF3C5	6.6879	6.54071	6.56834	6.57743	6.66959	6.66107	6.62059	6.69627	6.8505	6.67807	6.58346	6.56529
	0.69086	-0.27631	Color2 [DarkGray]	1	4		PLK1	6.90448	6.71973	6.49345	6.58045	6.98982	6.80478	6.54535	6.81634	6.70183	6.5438	5.90929	6.43796
	0.830975	0.192653	Color2 [DarkGray]	1	4		MAP7D3	6.64674	6.50779	6.5345	6.51254	6.67666	6.50462	6.58195	6.69488	6.86542	6.61618	6.98755	6.50303
	1.07737	0.263426	Color2 [DarkGray]	1	4		ST13	6.41278	6.61324	6.56072	6.51412	6.53916	6.5744	6.6453	6.58346	6.73471	6.71562	7.13134	6.57289
	0.534884	0.081623	Color2 [DarkGray]	1	4		CDK1	6.65535	6.66959	6.54844	6.56986	6.53605	6.62498	6.61912	6.70044	6.76022	6.66391	6.8189	6.5267
	0.108025	0.027547	Color2 [DarkGray]	1	4		YWHAH	6.75087	6.49025	6.65249	6.55612	6.71425	6.64097	6.69627	6.62352	6.86171	6.55765	6.53916	6.6014
	0.208796	0.077041	Color2 [DarkGray]	1	4		FBL	6.55919	6.49506	6.63227	6.6279	6.70874	6.6865	6.70321	6.59694	6.84549	6.73064	6.23266	6.81378
	0.237141	-0.05776	Color2 [DarkGray]	1	4		DDX31	6.74551	6.6837	6.55612	6.59694	6.80349	6.66676	6.56377	6.70321	6.732	6.70874	6.34518	6.56529
	1.14882	-0.18661	Color2 [DarkGray]	1	4		DERA	6.71562	6.61912	6.70044	6.73742	6.7211	6.74012	6.73471	6.66534	6.48382	6.55152	6.30012	6.6907
	1.23187	0.209218	Color2 [DarkGray]	1	4		NUFIP2	6.52042	6.67666	6.50938	6.49665	6.64386	6.56529	6.56072	6.64386	6.82528	6.6879	6.94486	6.58195
	0.239177	-0.08966	Color2 [DarkGray]	1	4		FARSA	6.55459	6.63517	6.76022	6.68229	6.79831	6.58946	6.6865	6.64097	6.67666	6.59991	6.15785	6.8392
	0.373616	0.037794	Color2 [DarkGray]	1	4		HGS	6.5469	6.67807	6.67948	6.58946	6.63081	6.66391	6.61912	6.66391	6.70321	6.66818	6.69627	6.57743
	0.776533	-0.15919	Color2 [DarkGray]	1	4		PLCG1	6.61176	6.64674	6.80864	6.78921	6.45121	6.76022	6.74416	6.61471	6.55765	6.55305	6.33807	6.77083
	0.220766	0.026999	Color2 [DarkGray]	1	4		SNX2	6.63081	6.53916	6.71287	6.7115	6.5345	6.59096	6.66818	6.61765	6.70874	6.60585	6.66391	6.72383
	1.08105	0.172259	Color2 [DarkGray]	1	4		HOOK3	6.61471	6.63952	6.53138	6.53916	6.53294	6.55305	6.56834	6.67242	6.77215	6.70736	6.95536	6.57894
	0.390432	-0.14629	Color2 [DarkGray]	1	4		AGO1	6.79831	6.37156	6.73877	6.7879	6.71699	6.71287	6.72928	6.63227	6.69349	6.56986	6.15178	6.69627
	1.10793	0.348176	Color2 [DarkGray]	1	4		TACC3	6.6453	6.5267	6.35755	6.31107	6.63227	6.58195	6.50779	6.71562	6.8505	6.66391	7.19377	6.52513
	0.163392	-0.03787	Color2 [DarkGray]	1	4		MCM3AP	6.59544	6.58796	6.78267	6.66676	6.71287	6.65392	6.64818	6.56072	6.57743	6.7115	6.42291	6.76951
	0.483858	-0.08678	Color2 [DarkGray]	1	4		CNDP2	6.74551	6.66534	6.63807	6.60585	6.72247	6.71836	6.64097	6.6453	6.63372	6.6865	6.35226	6.63517
	0.142785	-0.01841	Color2 [DarkGray]	1	4		TRMT2A	6.61471	6.61324	6.65535	6.63227	6.71562	6.69627	6.71836	6.61912	6.50303	6.71012	6.55919	6.66959
	0.460186	-0.1758	Color2 [DarkGray]	1	4		SAMHD1	6.75087	6.47249	6.72656	6.80993	6.78267	6.62498	6.67525	6.6837	6.74282	6.49185	6.08321	6.73877
	0.505807	0.109497	Color2 [DarkGray]	1	4		ATP1A3	6.72247	6.42459	6.56986	6.57137	6.8009	6.62498	6.69905	6.52042	6.84674	6.76022	6.48704	6.63227
	0.85792	-0.23395	Color2 [DarkGray]	1	4		DOCK4	6.70874	6.55459	6.81378	6.89724	6.61176	6.68089	6.67666	6.63227	6.58045	6.50621	6.19967	6.75221
	3.0052	0.241038	Color2 [DarkGray]	1	4		TIMM44	6.61029	6.53761	6.49345	6.45451	6.70183	6.56682	6.59694	6.65392	6.8009	6.72792	6.80736	6.72383
	0.86872	-0.17535	Color2 [DarkGray]	1	4		HDAC1	6.74819	6.67384	6.74551	6.66534	6.70321	6.63517	6.67948	6.68089	6.62498	6.59991	6.23841	6.66818
	0.047959	0.008869	Color2 [DarkGray]	1	4		PARN	6.6907	6.56682	6.6893	6.56224	6.67242	6.64386	6.7046	6.63227	6.78529	6.61618	6.52982	6.61324
	1.49963	0.12264	Color2 [DarkGray]	1	4		PELP1	6.67101	6.57743	6.49665	6.53605	6.72383	6.74012	6.51412	6.66391	6.69349	6.75756	6.66818	6.65249
	0.286817	-0.09939	Color2 [DarkGray]	1	4		RPLP0	6.66959	6.59694	6.67101	6.7761	6.66959	6.62936	6.59694	6.71287	6.71836	6.65105	6.16792	6.77873
	0.730965	-0.08363	Color2 [DarkGray]	1	4		FLOT1	6.67666	6.63952	6.72656	6.67101	6.63517	6.6837	6.67242	6.62352	6.59395	6.6851	6.44626	6.65392
+	2.09158	1.50394	Color2 [DarkGray]	1	4		CHD5	5.72792	5.68089	5.73877	5.51096	6.45615	6.2211	6.81506	6.32912	7.34873	6.81378	8.1472	6.36457
	2.07471	-0.3152	Color2 [DarkGray]	1	4		CD109	6.87406	6.72656	6.75221	6.78005	6.73064	6.62205	6.63952	6.63081	6.51728	6.52982	6.24603	6.57894
	0.522197	-0.12684	Color2 [DarkGray]	1	4		ABCC1	6.7996	6.52356	6.73471	6.71562	6.66676	6.64241	6.71699	6.59544	6.67807	6.59991	6.2891	6.69905
	0.272045	0.042277	Color2 [DarkGray]	1	4		CORO1C	6.57743	6.73877	6.48704	6.5345	6.74953	6.66818	6.69349	6.73877	6.72247	6.62352	6.58796	6.57289
	0.043823	-0.01175	Color2 [DarkGray]	1	4		PALLD	6.85424	6.53761	6.61176	6.46597	6.88142	6.58946	6.57743	6.7211	6.71012	6.61029	6.5157	6.58646
	0.561998	-0.14196	Color2 [DarkGray]	1	4		ME2	6.62644	6.77742	6.63663	6.64386	6.66534	6.85424	6.69349	6.62644	6.54535	6.74953	6.21723	6.60437
	0.763537	0.216799	Color2 [DarkGray]	1	4		MRTFA	6.69349	6.59694	6.49506	6.40769	6.64386	6.53138	6.53761	6.62936	6.86295	6.57894	7.07468	6.5438
	1.78746	-0.31134	Color2 [DarkGray]	1	4		SORT1	6.85424	6.56834	6.60881	6.78529	6.89118	6.71562	6.6851	6.8802	6.48382	6.44128	6.20163	6.4446
	0.247789	-0.04284	Color2 [DarkGray]	1	4		NDUFS2	6.60733	6.55612	6.77083	6.69349	6.59395	6.68229	6.74416	6.59395	6.59694	6.63663	6.48543	6.73742
	0.155593	-0.04173	Color2 [DarkGray]	1	4		EPHA2	6.83162	6.57289	6.5157	6.50938	6.89724	6.67807	6.5469	6.82018	6.7115	6.64386	6.40429	6.50303
	0.054113	-0.01102	Color2 [DarkGray]	1	4		UQCRC2	6.61176	6.7046	6.59842	6.70874	6.54535	6.74012	6.60585	6.60288	6.59694	6.76155	6.4822	6.73877
	0.082069	-0.02203	Color2 [DarkGray]	1	4		CSK	6.67101	6.51885	6.65535	6.6893	6.6865	6.66534	6.69488	6.65535	6.73336	6.70183	6.34873	6.66249
	0.468808	-0.22974	Color2 [DarkGray]	1	4		CPSF3	6.71973	6.63081	6.75087	6.74685	6.82273	6.58496	6.6837	6.63372	6.68089	6.66959	5.82528	6.75355
	1.3381	0.305747	Color2 [DarkGray]	1	4		CEMIP2	6.7046	6.55305	6.32912	6.3505	6.74012	6.59395	6.4446	6.70321	7.01234	6.77873	6.75889	6.61029
	1.82111	0.173012	Color2 [DarkGray]	1	4		SPAST	6.52356	6.58346	6.55305	6.55305	6.57894	6.72247	6.63807	6.63227	6.67525	6.66534	6.87529	6.6893
	0.671724	-0.0743	Color2 [DarkGray]	1	4		MAN2B1	6.60733	6.73742	6.67948	6.7115	6.54844	6.69209	6.71425	6.57743	6.60881	6.61471	6.49665	6.71836
	0.635345	0.182034	Color2 [DarkGray]	1	4		PDLIM1	6.71425	6.55765	6.41785	6.42794	6.71425	6.59246	6.52356	6.8125	6.85424	6.56377	6.96347	6.46434
	0.806343	-0.07414	Color2 [DarkGray]	1	4		RECQL5	6.63517	6.65535	6.7211	6.72247	6.61176	6.62644	6.70183	6.60288	6.69349	6.58346	6.51096	6.64961
	0.040663	-0.01375	Color2 [DarkGray]	1	4		SLC27A4	6.78921	6.59246	6.53138	6.55919	6.83542	6.65105	6.52356	6.74551	6.78267	6.67101	6.31107	6.65249
	0.335207	-0.12985	Color2 [DarkGray]	1	4		MYH11	6.29498	6.29127	6.30522	6.34095	6.34572	6.31871	6.47439	6.36334	6.2104	6.48163	5.71283	6.30815
	1.38108	0.150416	Color2 [DarkGray]	1	4		GRAMD1A	6.67242	6.40769	6.59991	6.55765	6.64386	6.66818	6.65964	6.64818	6.73742	6.66391	6.70874	6.72928
	0.176855	-0.03899	Color2 [DarkGray]	1	4		NLN	6.69766	6.64818	6.66249	6.62059	6.61176	6.68229	6.62059	6.67666	6.6865	6.7211	6.36632	6.69905
	0.215671	0.0229	Color2 [DarkGray]	1	4		RPAP1	6.65535	6.64241	6.58195	6.63372	6.61176	6.60881	6.6865	6.6907	6.6865	6.64818	6.5438	6.72656
	3.03047	0.177346	Color2 [DarkGray]	1	4		DUS3L	6.52826	6.5345	6.59395	6.58796	6.64961	6.6279	6.58796	6.63663	6.72656	6.7115	6.80864	6.70736
	1.33859	-0.2264	Color2 [DarkGray]	1	4		CPT2	6.67666	6.75355	6.84298	6.72656	6.60733	6.67384	6.73471	6.54226	6.49025	6.62205	6.30378	6.67807
	0.281286	-0.02805	Color2 [DarkGray]	1	4		CDKN2AIP	6.64818	6.72928	6.60437	6.61765	6.58045	6.64097	6.72792	6.67807	6.56834	6.56986	6.67101	6.67807
	0.991301	0.126081	Color2 [DarkGray]	1	4		PAF1	6.54535	6.66818	6.59694	6.52982	6.59395	6.63517	6.61176	6.66818	6.73877	6.67666	6.85175	6.57743
	0.998378	0.094159	Color2 [DarkGray]	1	4		ARHGEF18	6.62059	6.54844	6.6279	6.6837	6.56986	6.58946	6.58045	6.62498	6.7252	6.61912	6.8125	6.70044
	0.428948	0.0969	Color2 [DarkGray]	1	4		CNN3	6.75622	6.52042	6.51096	6.4822	6.78005	6.59991	6.56986	6.78267	6.79831	6.56224	6.79701	6.49985
	0.300228	-0.07317	Color2 [DarkGray]	1	4		CACNA2D1	6.76288	6.58045	6.63952	6.6837	6.70183	6.58195	6.60733	6.74147	6.66818	6.42626	6.82655	6.45286
	0.802753	-0.08334	Color2 [DarkGray]	1	4		ADSS2	6.71973	6.56072	6.70044	6.62936	6.75756	6.64961	6.6837	6.72247	6.65535	6.5744	6.47573	6.57137
	1.57572	0.307614	Color2 [DarkGray]	1	4		ANKRD11	6.51412	6.61176	6.47086	6.56072	6.5157	6.51412	6.43296	6.56072	6.75622	6.7866	7.14466	6.70044
	0.455266	-0.18672	Color2 [DarkGray]	1	4		HERC5	6.88387	6.52826	6.6865	6.67666	6.78921	6.63517	6.61176	6.7211	6.65821	6.53605	6.0268	6.80736
	0.236813	0.015544	Color2 [DarkGray]	1	4		FH	6.59842	6.67384	6.6879	6.59991	6.56377	6.65535	6.71699	6.6014	6.65105	6.6879	6.63081	6.65249
	1.11872	0.130743	Color2 [DarkGray]	1	4		NKTR	6.58195	6.57289	6.58045	6.70874	6.49345	6.58796	6.56377	6.6279	6.78921	6.72247	6.848	6.60733
	0.831104	0.255577	Color2 [DarkGray]	1	4		RREB1	6.45779	6.71836	6.54071	6.49506	6.43796	6.54535	6.60437	6.50303	6.65535	6.70044	7.23458	6.64386
	1.03961	-0.25168	Color2 [DarkGray]	1	4		TUBA8	6.58496	6.51096	6.66959	6.76288	6.94017	6.83289	6.97842	6.6865	6.18587	6.6893	6.24222	6.40429
	1.26554	0.161754	Color2 [DarkGray]	1	4		EIF2A	6.60585	6.42962	6.62352	6.61618	6.51728	6.61618	6.66391	6.6907	6.78398	6.58496	6.79701	6.75622
	1.85472	0.236916	Color2 [DarkGray]	1	4		RBM19	6.57137	6.66959	6.47573	6.44294	6.64674	6.56986	6.59395	6.58346	6.86171	6.66676	6.84549	6.73336
	0.21867	-0.04648	Color2 [DarkGray]	1	4		EHD4	6.77479	6.5744	6.64674	6.55459	6.80736	6.62352	6.6279	6.70736	6.78529	6.58796	6.47249	6.51885
	1.33129	-0.19463	Color2 [DarkGray]	1	4		SUCLA2	6.7211	6.70598	6.71012	6.7252	6.72928	6.67242	6.66534	6.65964	6.54226	6.58796	6.29829	6.65535
	0.759057	-0.16771	Color2 [DarkGray]	1	4		PPP2R1B	6.77083	6.62936	6.6865	6.76951	6.76818	6.55459	6.59991	6.6879	6.78136	6.55919	6.27799	6.56682
	0.221864	0.060377	Color2 [DarkGray]	1	4		SIPA1L2	6.72792	6.59694	6.56986	6.53605	6.65821	6.65249	6.57137	6.6879	6.88753	6.69488	6.39917	6.6907
	1.35666	0.194773	Color2 [DarkGray]	1	4		DHX34	6.55919	6.47411	6.60288	6.62059	6.66249	6.58346	6.56072	6.56986	6.89966	6.77215	6.56834	6.79572
	1.12634	-0.1288	Color2 [DarkGray]	1	4		TLE3	6.70736	6.56682	6.66534	6.67948	6.78267	6.74147	6.71287	6.71699	6.51728	6.59842	6.3837	6.60437
	0.308343	0.035158	Color2 [DarkGray]	1	4		PSMA1	6.55459	6.61912	6.6453	6.67948	6.55919	6.66107	6.70044	6.65392	6.69209	6.6907	6.54071	6.71562
	0.208975	-0.03808	Color2 [DarkGray]	1	4		APPL1	6.59842	6.66107	6.67384	6.69905	6.61471	6.62352	6.72792	6.61912	6.59544	6.65535	6.44791	6.78136
	0.413718	0.12426	Color2 [DarkGray]	1	4		PDLIM5	6.732	6.51096	6.57137	6.45779	6.75622	6.4822	6.65392	6.69349	6.75622	6.61324	6.98185	6.41785
	0.506099	-0.29235	Color2 [DarkGray]	1	4		GEMIN4	6.91648	6.47735	6.82909	6.66959	6.80219	6.67242	6.67525	6.64386	6.67525	6.51728	5.71425	6.81634
	0.70401	-0.22332	Color2 [DarkGray]	1	4		GTF3C3	6.82018	6.60881	6.65105	6.69488	6.77742	6.79572	6.68229	6.67101	6.64097	6.57137	6.03122	6.63807
	0.165233	-0.06625	Color2 [DarkGray]	1	4		HNRNPF	6.65392	6.65821	6.67242	6.6279	6.66676	6.6837	6.64818	6.67242	6.77873	6.71836	6.12516	6.7252
	2.71698	0.128162	Color2 [DarkGray]	1	4		RBM39	6.54535	6.57289	6.61618	6.60437	6.56682	6.59246	6.73877	6.61765	6.76155	6.68089	6.6879	6.7211
	1.80014	0.232746	Color2 [DarkGray]	1	4		ZC3H11A	6.50621	6.68089	6.50303	6.48864	6.58045	6.57743	6.58796	6.62644	6.77873	6.76421	6.91289	6.65392
	0.611747	-0.12611	Color2 [DarkGray]	1	4		CRNKL1	6.70874	6.6865	6.732	6.74685	6.61618	6.56377	6.66534	6.58346	6.72247	6.63517	6.30743	6.7046
	0.49988	0.183479	Color2 [DarkGray]	1	4		H1-4	6.50779	6.91886	6.51412	6.4363	6.43962	6.61029	6.52199	6.48059	6.58496	6.67242	7.15178	6.70183
	0.419257	0.057048	Color2 [DarkGray]	1	4		PARK7	6.57743	6.6453	6.61324	6.56072	6.67807	6.63807	6.66959	6.69905	6.60288	6.69905	6.79312	6.52982
	1.44427	0.412383	Color2 [DarkGray]	1	4		YBX1	6.37156	6.57743	6.45286	6.4363	6.48059	6.52826	6.59544	6.53916	6.90448	6.70736	7.27146	6.60437
	0.471305	0.119828	Color2 [DarkGray]	1	4		ABLIM1	6.62498	6.60585	6.62498	6.48864	6.58045	6.54844	6.56682	6.78136	6.66534	6.62352	7.02237	6.51254
	0.596086	-0.09409	Color2 [DarkGray]	1	4		NIBAN1	6.66676	6.49506	6.73336	6.78267	6.62936	6.6453	6.67948	6.75756	6.50621	6.59395	6.68089	6.52042
	0.514668	0.082507	Color2 [DarkGray]	1	4		ARHGEF11	6.59395	6.69349	6.62205	6.65249	6.47573	6.59991	6.61912	6.5267	6.73471	6.59096	6.91528	6.65105
	0.315253	0.053372	Color2 [DarkGray]	1	4		TIMELESS	6.57289	6.6837	6.63372	6.65249	6.47086	6.61324	6.70874	6.59694	6.52982	6.65535	6.85549	6.71562
	2.5053	-0.17498	Color2 [DarkGray]	1	4		ANXA7	6.79572	6.64961	6.71287	6.70736	6.66249	6.67807	6.66534	6.66249	6.59395	6.53138	6.49185	6.54844
	0.615485	-0.12109	Color2 [DarkGray]	1	4		WDR70	6.67525	6.66959	6.71836	6.67666	6.69349	6.64674	6.6851	6.65678	6.72383	6.60585	6.29646	6.62936
	0.10202	-0.01027	Color2 [DarkGray]	1	4		PPIL4	6.61618	6.64097	6.6279	6.70874	6.69488	6.64674	6.58346	6.64818	6.71562	6.59694	6.65821	6.58195
	1.59497	-0.31373	Color2 [DarkGray]	1	4		RNH1	6.70736	6.71012	6.5744	6.63081	7.02015	6.88996	6.61324	6.94603	6.26303	6.60881	6.13134	6.36457
	0.3288	0.033397	Color2 [DarkGray]	1	4		POLR3E	6.66818	6.51096	6.59694	6.62498	6.73471	6.7115	6.61912	6.70874	6.55152	6.67242	6.65821	6.65249
	0.41552	-0.11055	Color2 [DarkGray]	1	4		ADSL	6.71562	6.56834	6.65105	6.78398	6.72383	6.62205	6.70598	6.61029	6.65964	6.7115	6.24603	6.65964
	0.657864	-0.36531	Color2 [DarkGray]	1	4		VPS26A	6.84046	6.56529	6.77742	6.89724	6.67525	6.63081	6.63081	6.75489	6.65249	6.56529	5.64386	6.75756
	1.31962	-0.31416	Color2 [DarkGray]	1	4		RABGGTA	6.66818	6.59991	6.89966	6.89845	6.65249	6.67948	6.79312	6.58045	6.41785	6.51254	6.19967	6.67948
	0.514921	-0.20224	Color2 [DarkGray]	1	4		CYB5R3	6.67807	6.57137	6.74147	6.75622	6.71287	6.64818	6.7996	6.71973	6.59395	6.65964	5.96347	6.7211
	0.496864	-0.15826	Color2 [DarkGray]	1	4		TAF2	6.81506	6.46924	6.73742	6.75221	6.67807	6.6893	6.62352	6.71562	6.67948	6.56986	6.17592	6.71562
	0.93752	0.253948	Color2 [DarkGray]	1	4		TP53BP2	6.45451	6.70736	6.44294	6.59246	6.45286	6.50779	6.5469	6.64674	6.69488	6.67807	7.17193	6.66818
	0.426416	-0.07447	Color2 [DarkGray]	1	4		DBNL	6.57592	6.75622	6.67101	6.64241	6.61471	6.7046	6.65392	6.72792	6.56834	6.74282	6.41447	6.62205
	0.549324	-0.11309	Color2 [DarkGray]	1	4		PRKCD	6.59842	6.67242	6.69766	6.74551	6.65964	6.70321	6.732	6.60437	6.61324	6.65249	6.29829	6.69766
	0.17166	0.029537	Color2 [DarkGray]	1	4		KIDINS220	6.72383	6.50621	6.65105	6.59096	6.74685	6.67525	6.55765	6.65678	6.76818	6.66391	6.62205	6.53605
	1.58431	0.204674	Color2 [DarkGray]	1	4		RBM6	6.53138	6.64961	6.55459	6.53605	6.53294	6.60881	6.56072	6.59842	6.86542	6.75489	6.8716	6.59842
	1.0403	0.144531	Color2 [DarkGray]	1	4		NOL6	6.60733	6.58646	6.50144	6.54535	6.71699	6.6837	6.49345	6.7252	6.82782	6.65964	6.79831	6.53294
	0.125427	-0.02457	Color2 [DarkGray]	1	4		CHD9	6.6907	6.76686	6.59246	6.60288	6.56529	6.71973	6.58796	6.61765	6.69905	6.72656	6.45943	6.66959
	0.143333	-0.04193	Color2 [DarkGray]	1	4		DIAPH3	6.79051	6.47573	6.67948	6.60288	6.86171	6.58195	6.60288	6.67807	6.75622	6.63807	6.33985	6.64674
	0.640372	-0.08475	Color2 [DarkGray]	1	4		RBBP7	6.65105	6.58646	6.79831	6.71699	6.64097	6.62936	6.69905	6.56529	6.54226	6.6907	6.51412	6.66676
	0.752257	0.0833	Color2 [DarkGray]	1	4		P4HA1	6.51728	6.65249	6.64818	6.61029	6.53138	6.66391	6.70321	6.61471	6.61029	6.6879	6.81506	6.64818
	0.0501	-0.01189	Color2 [DarkGray]	1	4		TALDO1	6.71562	6.72656	6.52199	6.57137	6.6907	6.61618	6.63952	6.72247	6.66959	6.57894	6.77347	6.46597
	0.931668	0.142547	Color2 [DarkGray]	1	4		MTA1	6.44791	6.74551	6.63952	6.5267	6.46761	6.59246	6.7879	6.52513	6.64818	6.76155	6.8392	6.68089
	0.316498	-0.09124	Color2 [DarkGray]	1	4		CCDC93	6.73471	6.58195	6.7211	6.7252	6.66676	6.63372	6.60733	6.59246	6.74147	6.65821	6.2555	6.74282
	0.089205	0.02529	Color2 [DarkGray]	1	4		DLG5	6.7211	6.71425	6.59991	6.60288	6.63807	6.51096	6.51254	6.6279	6.70736	6.59246	6.94603	6.49345
	0.74509	-0.09306	Color2 [DarkGray]	1	4		KLC4	6.66959	6.66959	6.7046	6.67807	6.64386	6.67948	6.67666	6.63227	6.5438	6.54844	6.76553	6.49185
	0.573243	0.115769	Color2 [DarkGray]	1	4		TMOD3	6.53605	6.72928	6.52356	6.61176	6.58796	6.57894	6.59246	6.64961	6.6893	6.60437	6.95536	6.61471
	0.694366	0.262692	Color2 [DarkGray]	1	4		TPM4	6.71425	6.66391	6.29646	6.31651	6.70183	6.52042	6.48382	6.77083	6.80864	6.57743	7.15279	6.50303
	0.689955	-0.22129	Color2 [DarkGray]	1	4		MED23	6.824	6.3505	6.73742	6.84046	6.76288	6.78136	6.75221	6.65392	6.56834	6.37156	6.22689	6.70044
	0.06266	0.013288	Color2 [DarkGray]	1	4		MIA2	6.58195	6.71973	6.63227	6.67807	6.55612	6.64386	6.62498	6.59544	6.66959	6.58946	6.85922	6.5469
	0.023035	-0.00472	Color2 [DarkGray]	1	4		ZFHX4	6.65535	6.70044	6.63372	6.6879	6.49025	6.6851	6.57592	6.60733	6.63663	6.55459	6.86295	6.60437
	0.879169	-0.04934	Color2 [DarkGray]	1	4		DYNC1LI2	6.63517	6.72247	6.68089	6.59395	6.67242	6.60585	6.71699	6.65678	6.61765	6.59842	6.6014	6.61765
	0.608361	-0.21969	Color2 [DarkGray]	1	4		WASHC4	6.848	6.50779	6.74819	6.74416	6.73471	6.64674	6.71699	6.65964	6.64818	6.50303	6.05528	6.76288
	0.899656	-0.17255	Color2 [DarkGray]	1	4		VPS53	6.78529	6.58346	6.72792	6.73336	6.68229	6.65964	6.64097	6.71287	6.51254	6.63227	6.30012	6.69488
	0.99679	-0.10464	Color2 [DarkGray]	1	4		DLAT	6.74012	6.71836	6.62059	6.59246	6.83415	6.72383	6.50938	6.6907	6.60288	6.65535	6.48059	6.51412
	0.718111	-0.24346	Color2 [DarkGray]	1	4		PANK4	6.6279	6.62352	6.83668	6.86419	6.60881	6.73471	6.71699	6.58646	6.52199	6.67242	6.05745	6.72656
	1.56467	0.125632	Color2 [DarkGray]	1	4		BOP1	6.54535	6.67948	6.64961	6.5744	6.50303	6.58496	6.60288	6.60288	6.74819	6.72792	6.80993	6.66534
	0.030073	-0.00483	Color2 [DarkGray]	1	4		STXBP1	6.64097	6.75622	6.58045	6.61471	6.60733	6.6893	6.58646	6.66249	6.61618	6.76022	6.61618	6.58045
	0.156268	-0.03915	Color2 [DarkGray]	1	4		PPP2R5D	6.63227	6.64097	6.70044	6.73877	6.58496	6.6865	6.58796	6.55459	6.48059	6.56224	6.90569	6.60733
	1.02405	-0.20111	Color2 [DarkGray]	1	4		CUL7	6.5157	6.76951	6.92005	6.83542	6.42626	6.66107	6.78136	6.47573	6.46434	6.64818	6.47411	6.64961
	1.28403	-0.19493	Color2 [DarkGray]	1	4		PRKD2	6.66534	6.49985	6.7046	6.73064	6.68089	6.8392	6.78005	6.89118	6.51096	6.52982	6.27053	6.50938
	0.955898	-0.1279	Color2 [DarkGray]	1	4		RBM22	6.74819	6.73877	6.61765	6.61176	6.79181	6.60437	6.57743	6.78136	6.66249	6.62205	6.40769	6.51254
	0.894224	0.121736	Color2 [DarkGray]	1	4		NSFL1C	6.5157	6.71425	6.61029	6.61471	6.50938	6.59842	6.60733	6.57137	6.6893	6.65249	6.89966	6.70044
	1.09729	0.143382	Color2 [DarkGray]	1	4		SAMD4B	6.55305	6.53605	6.60733	6.64386	6.52982	6.60881	6.65105	6.64097	6.70736	6.72247	6.89603	6.58796
	0.696859	-0.39989	Color2 [DarkGray]	1	4		PWP2	6.97384	6.51254	6.79701	6.79051	6.81121	6.6865	6.64961	6.64386	6.63227	6.47897	5.60288	6.76022
	0.069489	0.012832	Color2 [DarkGray]	1	4		ASPH	6.59991	6.71012	6.73877	6.59842	6.50779	6.75889	6.6453	6.41785	6.52356	6.67242	6.77873	6.72383
	1.07624	-0.26652	Color2 [DarkGray]	1	4		COG4	6.60288	6.72928	6.80478	6.89118	6.64674	6.67666	6.72656	6.56986	6.50938	6.57137	6.17393	6.70736
	0.028821	0.009094	Color2 [DarkGray]	1	4		DNAAF5	6.6907	6.55612	6.64241	6.66107	6.63807	6.69905	6.6279	6.5744	6.71012	6.73064	6.33985	6.80607
	1.57811	-0.29297	Color2 [DarkGray]	1	4		JAK1	6.75622	6.71973	6.69766	6.76421	6.77742	6.72383	6.69627	6.7115	6.50303	6.56986	6.14771	6.54535
	0.979602	-0.23693	Color2 [DarkGray]	1	4		TWF1	6.89724	6.5744	6.74012	6.78529	6.70598	6.62205	6.63227	6.61912	6.66391	6.57894	6.20359	6.60288
	0.150239	-0.03821	Color2 [DarkGray]	1	4		PNP	6.58346	6.56986	6.70736	6.73742	6.50144	6.73064	6.8125	6.57592	6.61912	6.64241	6.38025	6.80349
	0.998182	-0.13756	Color2 [DarkGray]	1	4		GOT1	6.7115	6.6907	6.7211	6.6893	6.59842	6.61324	6.76155	6.64241	6.64241	6.58646	6.36107	6.67242
	0.051512	0.008369	Color2 [DarkGray]	1	4		NXF1	6.63663	6.61029	6.58946	6.64961	6.65535	6.69766	6.66107	6.6907	6.71973	6.68089	6.46924	6.64961
	0.559596	-0.14814	Color2 [DarkGray]	1	4		UGP2	6.72247	6.6879	6.65249	6.76288	6.66534	6.58346	6.67948	6.66391	6.71836	6.57743	6.20945	6.72792
	1.13573	-0.07863	Color2 [DarkGray]	1	4		FTO	6.62644	6.71012	6.65964	6.65249	6.72247	6.65392	6.63227	6.71836	6.5157	6.6453	6.5438	6.62936
	0.085782	-0.03174	Color2 [DarkGray]	1	4		NSDHL	6.45943	6.66676	6.76022	6.732	6.47249	6.69627	6.86171	6.47249	6.55152	6.7211	6.33985	6.87897
	0.484848	-0.10708	Color2 [DarkGray]	1	4		ANAPC7	6.75489	6.60733	6.61029	6.6879	6.7211	6.6851	6.62352	6.74685	6.65249	6.64097	6.27612	6.66249
	0.031624	-0.00739	Color2 [DarkGray]	1	4		TARS2	6.44128	6.76288	6.71012	6.64674	6.4822	6.71425	6.79442	6.59544	6.59395	6.63227	6.56377	6.74147
	0.913157	-0.30263	Color2 [DarkGray]	1	4		PHKA1	6.76288	6.6851	6.74282	6.77479	6.67525	6.77347	6.69766	6.6879	6.57137	6.59246	5.94017	6.65105
	0.176692	0.030822	Color2 [DarkGray]	1	4		TACC1	6.71425	6.66391	6.62644	6.5744	6.69627	6.52982	6.55305	6.63663	6.69905	6.62936	6.83162	6.54226
	0.854659	-0.35427	Color2 [DarkGray]	1	4		PCYOX1	6.91886	6.5345	6.78921	6.7866	6.73336	6.70736	6.74819	6.64386	6.52356	6.54071	5.84046	6.70736
	0.533286	-0.36742	Color2 [DarkGray]	1	4		PSMB5	6.78136	6.53138	6.76155	6.81121	6.83036	6.69488	6.77479	6.67666	6.61912	6.58646	5.42626	6.78398
	1.48157	-0.16342	Color2 [DarkGray]	1	4		PRC1	6.76951	6.60585	6.70044	6.75355	6.69488	6.69766	6.62936	6.66391	6.63081	6.41616	6.54071	6.58796
	1.56242	0.390692	Color2 [DarkGray]	1	4		SLC3A2	6.53294	6.56682	6.48382	6.39575	6.52826	6.49825	6.43463	6.50621	6.92955	6.77479	7.22304	6.61471
	0.905292	-0.30888	Color2 [DarkGray]	1	4		OBSL1	6.75221	6.71836	6.72656	6.80993	6.66818	6.75889	6.66959	6.67384	6.52826	6.65249	5.93546	6.65535
	0.153535	0.046558	Color2 [DarkGray]	1	4		NFXL1	6.6014	6.72656	6.51254	6.40939	6.76421	6.7115	6.6907	6.79442	6.5469	6.64674	6.84674	6.39575
	0.817313	-0.21542	Color2 [DarkGray]	1	4		ADAMTS1	7.01123	6.58496	6.4822	6.53605	6.90569	6.64097	6.7211	6.90809	6.52042	6.44956	6.29094	6.49185
	0.096346	0.02055	Color2 [DarkGray]	1	4		RANBP3	6.57289	6.57289	6.74012	6.77873	6.49665	6.63517	6.59991	6.54226	6.59842	6.60437	6.83668	6.70736
	0.137122	-0.023	Color2 [DarkGray]	1	4		COPS2	6.63517	6.52826	6.70183	6.7115	6.7115	6.65249	6.71287	6.56529	6.63663	6.60881	6.50462	6.73471
	0.103866	-0.03623	Color2 [DarkGray]	1	4		NES	6.62352	6.73606	6.6879	6.70874	6.55459	6.53605	6.62205	6.56224	6.52356	6.52356	7.03122	6.53294
	0.878089	0.308554	Color2 [DarkGray]	1	4		REPS1	6.48382	6.77347	6.42291	6.35755	6.38025	6.65535	6.5267	6.61176	6.76818	6.76553	7.23362	6.50462
	0.461909	-0.06722	Color2 [DarkGray]	1	4		DARS2	6.55612	6.57289	6.74551	6.72656	6.65821	6.67242	6.75087	6.6837	6.53761	6.49665	6.69209	6.60585
	0.764886	-0.1145	Color2 [DarkGray]	1	4		LRRC40	6.70044	6.62498	6.68089	6.72928	6.66534	6.64097	6.73742	6.63807	6.62352	6.62059	6.36107	6.67242
	0.640769	0.112584	Color2 [DarkGray]	1	4		DCTN2	6.59842	6.61765	6.62936	6.56986	6.53916	6.62059	6.63663	6.6014	6.64674	6.61618	6.96463	6.63807
	0.60921	-0.15632	Color2 [DarkGray]	1	4		HNRNPH2	6.73877	6.68089	6.65821	6.69349	6.59694	6.7252	6.69488	6.71425	6.63952	6.65821	6.17592	6.67242
	0.575607	-0.05161	Color2 [DarkGray]	1	4		UHRF1BP1L	6.69627	6.70183	6.63807	6.66818	6.66534	6.5267	6.67101	6.64386	6.70044	6.62498	6.5157	6.65678
	1.42487	-0.22994	Color2 [DarkGray]	1	4		EXOC1	6.85424	6.60288	6.77479	6.70321	6.74953	6.6879	6.63663	6.62936	6.55919	6.49185	6.32193	6.64241
+	2.99143	-0.38312	Color2 [DarkGray]	1	4		KIF20A	6.76686	6.79051	6.7866	6.81121	6.72928	6.7046	6.71836	6.66959	6.49825	6.42794	6.21917	6.47735
	0.776501	-0.11202	Color2 [DarkGray]	1	4		CWC22	6.76022	6.55152	6.72247	6.77347	6.62936	6.63952	6.64241	6.61912	6.61324	6.55612	6.47735	6.71287
	0.023294	-0.00306	Color2 [DarkGray]	1	4		IMPDH1	6.67666	6.67242	6.63227	6.59096	6.6453	6.65535	6.59991	6.6837	6.73742	6.6279	6.54226	6.65249
	0.223704	-0.03552	Color2 [DarkGray]	1	4		CDC73	6.72383	6.57592	6.69627	6.64674	6.73877	6.62059	6.56072	6.63807	6.73336	6.61029	6.47897	6.67807
	0.697921	-0.0788	Color2 [DarkGray]	1	4		SNX6	6.66818	6.61618	6.6837	6.74147	6.58946	6.69349	6.69488	6.62352	6.62644	6.54535	6.50144	6.7211
	0.505322	-0.05869	Color2 [DarkGray]	1	4		PDE4DIP	6.64097	6.70874	6.7115	6.7211	6.61176	6.5469	6.59544	6.62205	6.63081	6.56834	6.78005	6.56834
	0.104708	0.023351	Color2 [DarkGray]	1	4		DYNC1I2	6.64674	6.63663	6.66107	6.68089	6.52826	6.55612	6.64674	6.61176	6.60288	6.61176	6.92363	6.58045
	1.59113	-0.31356	Color2 [DarkGray]	1	4		SAMD9	6.92363	6.62644	6.7252	6.66249	6.87283	6.69766	6.64241	6.74551	6.59694	6.44956	6.19574	6.44128
	0.338189	0.041953	Color2 [DarkGray]	1	4		SLMAP	6.6851	6.56682	6.64097	6.67948	6.58646	6.57592	6.59694	6.63663	6.73471	6.59991	6.7879	6.61765
	0.122406	0.038032	Color2 [DarkGray]	1	4		ZMYND8	6.42459	6.69766	6.68089	6.64961	6.41109	6.73742	6.84424	6.57894	6.51254	6.5744	6.93899	6.57894
	0.83214	0.117053	Color2 [DarkGray]	1	4		U2AF2	6.64961	6.50621	6.54071	6.58045	6.74819	6.63663	6.66107	6.62352	6.76022	6.76951	6.49985	6.71562
	1.39921	0.068116	Color2 [DarkGray]	1	4		BCR	6.61618	6.6851	6.58346	6.63807	6.56834	6.66818	6.54071	6.61912	6.6879	6.66249	6.71425	6.73064
	1.07189	-0.17986	Color2 [DarkGray]	1	4		PITPNB	6.79181	6.54535	6.79442	6.78398	6.68089	6.60585	6.66391	6.60585	6.60585	6.47249	6.42291	6.69488
	0.260456	0.062737	Color2 [DarkGray]	1	4		RCN1	6.54998	6.8679	6.50779	6.59395	6.58496	6.61176	6.59246	6.59694	6.61912	6.77873	6.79831	6.5744
	1.36133	0.251664	Color2 [DarkGray]	1	4		ZBTB21	6.4363	6.63952	6.5469	6.62498	6.41278	6.57743	6.57743	6.53916	6.72247	6.72928	7.07468	6.72792
	0.030662	0.012351	Color2 [DarkGray]	1	4		PPIB	6.61029	6.42962	6.74012	6.7115	6.62644	6.4822	6.87774	6.59991	6.69488	6.58496	6.34341	6.91767
	0.084116	0.025556	Color2 [DarkGray]	1	4		PAK4	6.60733	6.71562	6.57743	6.6279	6.60881	6.67807	6.59395	6.63081	6.59544	6.63081	6.95303	6.45121
	0.092732	-0.02182	Color2 [DarkGray]	1	4		INF2	6.55919	6.732	6.64961	6.67948	6.5345	6.66249	6.75756	6.57743	6.52356	6.76155	6.47573	6.77215
	0.088232	-0.02343	Color2 [DarkGray]	1	4		ECT2	6.72247	6.64961	6.56986	6.61912	6.71425	6.67384	6.53761	6.7252	6.8189	6.67101	6.38198	6.59544
	0.796466	0.047422	Color2 [DarkGray]	1	4		SNRNP70	6.64241	6.66391	6.62936	6.61324	6.59991	6.61176	6.63227	6.58646	6.76553	6.66959	6.64241	6.66107
	0.443943	-0.07128	Color2 [DarkGray]	1	4		RUFY2	6.74416	6.63663	6.63227	6.64674	6.69905	6.65535	6.5469	6.75622	6.78921	6.55152	6.5469	6.48704
	0.610944	0.225817	Color2 [DarkGray]	1	4		AK2	6.42794	6.71287	6.57137	6.54226	6.39575	6.59096	6.61912	6.49345	6.59991	6.72928	7.2724	6.55612
	0.669104	-0.32221	Color2 [DarkGray]	1	4		MFN2	6.91049	6.56834	6.69488	6.66107	6.91169	6.70874	6.63372	6.78398	6.69905	6.53761	5.73336	6.57592
	0.42671	0.048327	Color2 [DarkGray]	1	4		MARK3	6.63952	6.61029	6.66959	6.59991	6.65821	6.58195	6.71287	6.51885	6.74551	6.61471	6.57894	6.77347
	0.30876	0.080231	Color2 [DarkGray]	1	4		DRG1	6.7252	6.47411	6.57289	6.6014	6.6837	6.61324	6.64241	6.65821	6.91409	6.70736	6.44956	6.62352
	0.27058	-0.1734	Color2 [DarkGray]	1	4		ETF1	6.824	6.32733	6.70183	6.80736	6.73336	6.74416	6.65249	6.6851	6.75221	6.64674	5.78398	6.78398
	0.639546	-0.2039	Color2 [DarkGray]	1	4		TARBP1	6.70736	6.55459	6.86047	6.77347	6.60437	6.77347	6.65678	6.59246	6.56986	6.67384	6.11686	6.71973
	0.827671	0.172688	Color2 [DarkGray]	1	4		STAM	6.53761	6.48864	6.61176	6.59246	6.58045	6.61176	6.64241	6.66959	6.72928	6.59842	7.01458	6.57894
	0.655874	0.08007	Color2 [DarkGray]	1	4		SMARCE1	6.60585	6.70874	6.60881	6.5469	6.53916	6.65964	6.58646	6.65678	6.66534	6.65105	6.84046	6.63372
	1.18749	0.377705	Color2 [DarkGray]	1	4		UBAP2	6.5345	6.59694	6.36282	6.34341	6.59395	6.61029	6.40259	6.6837	6.88631	6.75889	7.22593	6.47735
	0.454143	-0.17586	Color2 [DarkGray]	1	4		MAP3K20	6.60288	6.63807	6.72928	6.76951	6.76553	6.70321	6.6279	6.71012	6.64097	6.63372	6.00675	6.75489
	0.210298	-0.07712	Color2 [DarkGray]	1	4		NME1	6.65535	6.49025	6.72928	6.8189	6.58496	6.66391	6.74147	6.56072	6.69349	6.59842	6.24413	6.84925
	1.08815	0.078741	Color2 [DarkGray]	1	4		EIF5A	6.61471	6.63952	6.56224	6.6014	6.69488	6.62205	6.60881	6.63807	6.73064	6.72247	6.58346	6.69627
	1.61555	-0.52027	Color2 [DarkGray]	1	4		EPHA7	6.87406	6.78529	6.7252	6.75756	6.85424	6.8125	6.69209	6.82146	6.39917	6.42962	5.75489	6.47735
	0.762685	-0.27316	Color2 [DarkGray]	1	4		SERPINB6	6.69766	6.8125	6.6893	6.63663	6.75622	6.75221	6.71287	6.74416	6.58946	6.63372	5.91886	6.6014
	0.17651	0.0365	Color2 [DarkGray]	1	4		PACSIN2	6.61324	6.62059	6.54071	6.67807	6.69488	6.73471	6.62936	6.58195	6.59544	6.61765	6.86666	6.51885
	2.09431	-0.17782	Color2 [DarkGray]	1	4		KDM6A	6.6837	6.73877	6.73471	6.76022	6.61471	6.64241	6.69349	6.62059	6.47086	6.58646	6.49345	6.65535
	0.116349	-0.01478	Color2 [DarkGray]	1	4		PDHB	6.54535	6.74953	6.64241	6.67666	6.61765	6.66534	6.6453	6.62059	6.57743	6.66391	6.66534	6.64818
	0.129592	-0.02657	Color2 [DarkGray]	1	4		PLIN3	6.59991	6.72656	6.65392	6.69349	6.61471	6.50621	6.67242	6.65964	6.60437	6.53761	6.85424	6.57137
	1.49645	0.132662	Color2 [DarkGray]	1	4		ATP6V1B2	6.54226	6.51254	6.62644	6.51096	6.77215	6.66959	6.62644	6.7115	6.74282	6.732	6.67666	6.57137
	1.01158	-0.23518	Color2 [DarkGray]	1	4		VPS11	6.77215	6.66959	6.74819	6.73336	6.61029	6.69349	6.75221	6.66391	6.67948	6.5744	6.14975	6.57894
	0.198062	-0.06446	Color2 [DarkGray]	1	4		TOMM40	6.7211	6.69349	6.56072	6.66818	6.77479	6.7046	6.50303	6.63081	6.7211	6.74416	6.22689	6.69349
	0.51908	0.189782	Color2 [DarkGray]	1	4		ZC3H18	6.56529	6.84925	6.47249	6.37504	6.59544	6.54535	6.52826	6.61471	6.7996	6.66249	7.09803	6.46107
	0.698699	-0.16075	Color2 [DarkGray]	1	4		PRKAR2A	6.6865	6.71836	6.69209	6.64961	6.76022	6.66249	6.69766	6.68089	6.63227	6.64818	6.19377	6.62936
	0.983493	-0.27711	Color2 [DarkGray]	1	4		IFT172	6.72247	6.72383	6.75221	6.8505	6.59544	6.7252	6.71012	6.56834	6.47573	6.65964	6.08958	6.71562
	1.07784	0.073987	Color2 [DarkGray]	1	4		MOGS	6.64097	6.55305	6.6837	6.56682	6.65678	6.54998	6.69349	6.62936	6.71012	6.66534	6.6453	6.71973
	0.155136	-0.03069	Color2 [DarkGray]	1	4		YME1L1	6.74282	6.65249	6.60585	6.59096	6.6907	6.61618	6.66249	6.67101	6.76818	6.64097	6.43962	6.62059
	0.886284	0.095853	Color2 [DarkGray]	1	4		NAA10	6.71699	6.56834	6.5345	6.59544	6.68229	6.53761	6.62644	6.64097	6.79181	6.6907	6.60881	6.70736
	1.01028	-0.41051	Color2 [DarkGray]	1	4		AKT2	6.82655	6.53138	6.86913	6.92719	6.6865	6.732	6.76022	6.59991	6.47249	6.52513	5.82528	6.6893
	0.510792	-0.2581	Color2 [DarkGray]	1	4		LRP1	6.30378	6.93781	6.98299	6.92481	6.10852	6.75622	6.89118	6.2891	6.04439	6.69766	6.59096	6.78398
	0.79805	0.090902	Color2 [DarkGray]	1	4		GRSF1	6.69349	6.55919	6.61176	6.63372	6.66676	6.56072	6.49345	6.61618	6.86171	6.6865	6.65392	6.65964
	0.200721	0.014218	Color2 [DarkGray]	1	4		SCYL1	6.56834	6.67101	6.67807	6.62644	6.63227	6.69905	6.64818	6.59544	6.67101	6.67101	6.63227	6.62644
	0.445473	-0.12834	Color2 [DarkGray]	1	4		NPLOC4	6.70044	6.74953	6.62059	6.56072	6.81506	6.69905	6.65535	6.71425	6.71425	6.60585	6.16993	6.6279
	1.21708	0.31889	Color2 [DarkGray]	1	4		IRF2BP2	6.52513	6.62936	6.44294	6.45779	6.61324	6.52356	6.54226	6.47735	6.71012	6.72656	7.22593	6.66818
	0.078931	-0.023	Color2 [DarkGray]	1	4		TEX10	6.71287	6.63372	6.66959	6.61912	6.6279	6.7046	6.5744	6.59246	6.78136	6.75889	6.33628	6.66676
	0.277153	-0.11483	Color2 [DarkGray]	1	4		AHSA1	6.68229	6.46271	6.75489	6.85798	6.65249	6.66107	6.62205	6.60733	6.7211	6.63517	6.1375	6.80478
	1.33754	0.229704	Color2 [DarkGray]	1	4		SPART	6.61765	6.59991	6.56986	6.40769	6.67525	6.55459	6.54535	6.55765	6.74953	6.71973	7.00225	6.64241
	1.04588	-0.28647	Color2 [DarkGray]	1	4		LSS	6.73471	6.6879	6.78398	6.79181	6.55305	6.76022	6.75221	6.66959	6.54844	6.6014	6.04876	6.65392
	0.58226	0.16614	Color2 [DarkGray]	1	4		FNBP1	6.55612	6.71562	6.52513	6.49345	6.43129	6.69905	6.58796	6.6453	6.63807	6.69627	7.09698	6.52356
	0.723961	-0.32102	Color2 [DarkGray]	1	4		GNE	6.8802	6.60437	6.65105	6.76288	6.85549	6.71836	6.66818	6.71012	6.61029	6.55765	5.78398	6.66249
	0.918288	0.247439	Color2 [DarkGray]	1	4		SASS6	6.59991	6.58496	6.50144	6.49506	6.46107	6.59842	6.55305	6.61324	6.71562	6.66676	7.18884	6.59991
	2.00787	0.180102	Color2 [DarkGray]	1	4		STK3	6.49665	6.61471	6.61176	6.60288	6.53294	6.65392	6.62498	6.49506	6.6879	6.71699	6.86542	6.7761
	0.196854	-0.04327	Color2 [DarkGray]	1	4		POGLUT2	6.74551	6.52199	6.61176	6.73336	6.73606	6.59246	6.58946	6.71836	6.75756	6.59842	6.42962	6.65392
	1.18555	-0.48177	Color2 [DarkGray]	1	4		CTPS2	6.78005	6.55612	6.96	6.98299	6.58346	6.84172	6.79831	6.50938	6.26303	6.42962	5.87283	6.7866
	0.088553	-0.01537	Color2 [DarkGray]	1	4		MAP1S	6.6865	6.49185	6.74685	6.61029	6.73336	6.58796	6.69488	6.67807	6.6837	6.6279	6.6279	6.5345
	0.484927	0.083717	Color2 [DarkGray]	1	4		KDM2A	6.69488	6.65249	6.5157	6.49185	6.79572	6.63081	6.48382	6.71836	6.83794	6.67948	6.61471	6.55765
	0.361425	0.137947	Color2 [DarkGray]	1	4		ATF7IP	6.54844	6.74147	6.59096	6.45121	6.55919	6.62644	6.60585	6.57592	6.6279	6.61618	7.16892	6.47086
	0.72058	0.050101	Color2 [DarkGray]	1	4		TCF25	6.62936	6.60288	6.66676	6.61176	6.65678	6.63517	6.62352	6.58045	6.59842	6.74147	6.70736	6.66391
	0.507099	0.139815	Color2 [DarkGray]	1	4		ASPSCR1	6.62205	6.54998	6.58646	6.58796	6.6453	6.57743	6.53294	6.62498	6.71699	6.56529	7.08428	6.53916
	2.07815	-0.1064	Color2 [DarkGray]	1	4		ZNF512	6.64674	6.67101	6.6879	6.61618	6.74012	6.74416	6.68229	6.71562	6.4822	6.58045	6.55919	6.5744
	0.413779	0.098422	Color2 [DarkGray]	1	4		SYNM	6.80993	6.63081	6.39575	6.50144	6.72656	6.55459	6.46761	6.82909	6.72247	6.63081	6.81762	6.56072
	2.27657	0.19763	Color2 [DarkGray]	1	4		PRPF31	6.57137	6.48382	6.62644	6.47411	6.71287	6.6014	6.67384	6.59544	6.74551	6.80864	6.7211	6.67101
	0.466781	0.068913	Color2 [DarkGray]	1	4		APP	6.61912	6.65392	6.58195	6.59544	6.65105	6.63517	6.60288	6.63807	6.76288	6.67807	6.78529	6.49985
	0.190998	0.028955	Color2 [DarkGray]	1	4		LSG1	6.67384	6.5744	6.63517	6.58946	6.75622	6.58045	6.59842	6.70321	6.77742	6.6851	6.51885	6.60733
	0.827801	-0.23317	Color2 [DarkGray]	1	4		PDE12	6.69349	6.67666	6.74416	6.70736	6.84549	6.6879	6.6865	6.66534	6.52513	6.65249	6.06178	6.64961
	0.617815	-0.11362	Color2 [DarkGray]	1	4		PKN1	6.53761	6.80349	6.8009	6.75622	6.60881	6.61029	6.62498	6.49185	6.51254	6.72656	6.50144	6.70321
	0.190669	-0.03529	Color2 [DarkGray]	1	4		RCN2	6.66107	6.7252	6.7211	6.66676	6.47735	6.50144	6.71836	6.57743	6.62936	6.60585	6.86171	6.53605
	0.115999	-0.02107	Color2 [DarkGray]	1	4		PLOD3	6.65249	6.65249	6.64674	6.55305	6.80478	6.62352	6.64961	6.6907	6.72928	6.65535	6.43296	6.60288
	0.60946	0.103784	Color2 [DarkGray]	1	4		PTK2	6.49665	6.57289	6.70321	6.6837	6.50462	6.61029	6.67384	6.56682	6.5345	6.732	6.83162	6.77347
	0.624922	-0.2443	Color2 [DarkGray]	1	4		ANAPC5	6.77742	6.47573	6.78921	6.88264	6.73742	6.69349	6.70183	6.54226	6.69627	6.48059	6.0268	6.74416
	0.095773	0.044508	Color2 [DarkGray]	1	4		GSE1	6.50779	6.75087	6.63807	6.65821	6.52826	6.58195	6.65821	6.5267	6.3733	6.63517	7.13955	6.58496
	0.704139	-0.24405	Color2 [DarkGray]	1	4		PTPN1	6.71562	6.58946	6.80993	6.82146	6.70044	6.64961	6.74685	6.57894	6.60585	6.57894	6.02459	6.75087
	0.422285	0.077299	Color2 [DarkGray]	1	4		CWC27	6.55459	6.62352	6.65392	6.66534	6.54071	6.57592	6.64818	6.61618	6.66391	6.58346	6.92837	6.63081
	1.14847	0.306574	Color2 [DarkGray]	1	4		WTAP	6.58045	6.57137	6.5345	6.51728	6.4446	6.43962	6.47411	6.51254	6.80736	6.70321	7.26397	6.65535
	1.96758	-0.08928	Color2 [DarkGray]	1	4		SEC24A	6.69488	6.66818	6.66676	6.63663	6.71012	6.65105	6.71012	6.66676	6.57592	6.60733	6.51728	6.60881
	0.001274	0.000409	Color2 [DarkGray]	1	4		CHORDC1	6.77479	6.54226	6.55919	6.58346	6.848	6.69766	6.51254	6.67666	6.85175	6.61176	6.40088	6.59694
	0.414578	-0.1787	Color2 [DarkGray]	1	4		AGO2	6.68229	6.73064	6.63227	6.74685	6.74282	6.7252	6.6014	6.62352	6.63807	6.62352	5.97269	6.84298
	0.265921	0.046458	Color2 [DarkGray]	1	4		OSBPL3	6.47573	6.66959	6.69349	6.65249	6.44128	6.72656	6.72247	6.62498	6.53605	6.78921	6.66818	6.6837
	1.5535	-0.30088	Color2 [DarkGray]	1	4		ALDH6A1	6.60881	6.83415	6.8505	6.77347	6.50462	6.71562	6.83036	6.61765	6.3733	6.50938	6.28725	6.69349
	0.694085	-0.19444	Color2 [DarkGray]	1	4		IDH3A	6.7046	6.65821	6.69209	6.67384	6.84424	6.6837	6.71562	6.6837	6.53761	6.61912	6.09381	6.70044
	0.557082	0.133677	Color2 [DarkGray]	1	4		MYEF2	6.56834	6.63663	6.56072	6.55612	6.58946	6.62498	6.63807	6.62498	6.59096	6.69627	7.03012	6.53916
	0.65179	-0.40987	Color2 [DarkGray]	1	4		RPN2	6.84424	6.49506	6.86913	7.03782	6.52199	6.5744	6.74819	6.59096	6.65535	6.49825	5.59395	6.85922
	1.96177	-0.34193	Color2 [DarkGray]	1	4		ARIH1	6.61471	6.6014	6.65105	6.71425	7.04985	6.87652	6.74012	6.96232	6.10852	6.51096	6.3906	6.20359
	0.826308	-0.23043	Color2 [DarkGray]	1	4		TBC1D15	6.76553	6.55459	6.80736	6.79181	6.7115	6.66959	6.75355	6.55612	6.5438	6.57137	6.14364	6.73877
	0.425862	0.032091	Color2 [DarkGray]	1	4		KAT7	6.61471	6.66391	6.64241	6.62059	6.60733	6.71287	6.62059	6.56377	6.69905	6.59246	6.73606	6.64241
	0.317182	-0.05225	Color2 [DarkGray]	1	4		ACOT7	6.62205	6.61176	6.6837	6.7046	6.61176	6.71562	6.71562	6.62352	6.59694	6.67384	6.42122	6.7211
	0.631962	-0.263	Color2 [DarkGray]	1	4		UBE3C	6.7996	6.56072	6.71699	6.74416	6.7115	6.74012	6.72383	6.75355	6.52826	6.59991	5.88509	6.75622
	1.63786	-0.15483	Color2 [DarkGray]	1	4		MTMR1	6.71973	6.63663	6.71562	6.74012	6.69627	6.76951	6.59395	6.6279	6.52826	6.56834	6.43796	6.65821
	0.586042	0.141782	Color2 [DarkGray]	1	4		SWAP70	6.64241	6.75221	6.4822	6.5438	6.57592	6.57289	6.5345	6.54998	6.75889	6.69905	7	6.52982
	0.1973	-0.02475	Color2 [DarkGray]	1	4		PITPNA	6.74819	6.55305	6.6893	6.60881	6.65535	6.6865	6.65678	6.61618	6.65964	6.57137	6.59694	6.67242
	0.462339	-0.14932	Color2 [DarkGray]	1	4		ACAD9	6.63081	6.6837	6.74551	6.6893	6.64961	6.75355	6.7211	6.59694	6.54535	6.7252	6.12928	6.75221
	1.08124	-0.09048	Color2 [DarkGray]	1	4		PPIP5K2	6.6279	6.6837	6.76553	6.71562	6.52513	6.63227	6.74551	6.5744	6.54535	6.64386	6.56072	6.68089
	0.102594	0.019488	Color2 [DarkGray]	1	4		STRN3	6.6279	6.51254	6.76686	6.69488	6.62205	6.63517	6.66107	6.49665	6.58796	6.60288	6.7211	6.76818
	0.53937	0.128948	Color2 [DarkGray]	1	4		STUB1	6.50303	6.60733	6.65678	6.57894	6.53605	6.58195	6.71012	6.61765	6.53294	6.68089	7.02015	6.6279
	0.056255	-0.02066	Color2 [DarkGray]	1	4		CSNK2A2	6.76288	6.59991	6.59395	6.59842	6.76686	6.58796	6.56072	6.70736	6.79701	6.67666	6.25739	6.74147
	1.48616	-0.10072	Color2 [DarkGray]	1	4		P3H1	6.7115	6.63227	6.62936	6.66249	6.71836	6.6893	6.71287	6.71562	6.49025	6.58195	6.52826	6.63227
	0.186197	-0.03286	Color2 [DarkGray]	1	4		SMC5	6.66107	6.69766	6.63952	6.66676	6.64386	6.64961	6.60288	6.61176	6.69766	6.73336	6.43296	6.66959
	0.570232	-0.08313	Color2 [DarkGray]	1	4		COBLL1	6.63807	6.73064	6.67525	6.65678	6.62352	6.65678	6.63663	6.71562	6.60437	6.49985	6.77215	6.49185
	0.281311	-0.05575	Color2 [DarkGray]	1	4		AMPD2	6.63372	6.63807	6.7046	6.64674	6.65392	6.72383	6.67807	6.61324	6.67666	6.73336	6.36807	6.62205
	0.550285	0.058032	Color2 [DarkGray]	1	4		DDX52	6.6893	6.63517	6.5744	6.51885	6.7996	6.69349	6.55459	6.58496	6.75221	6.63227	6.60288	6.66249
	1.18648	0.189086	Color2 [DarkGray]	1	4		ZC3H15	6.62936	6.65821	6.42122	6.50462	6.67101	6.54998	6.55612	6.7046	6.82273	6.72792	6.84925	6.56986
	0.78068	-0.10771	Color2 [DarkGray]	1	4		EXOC8	6.67666	6.57743	6.6879	6.79181	6.6851	6.58496	6.74282	6.64386	6.67525	6.5469	6.44128	6.63952
	0.774056	-0.11626	Color2 [DarkGray]	1	4		PMS2	6.6453	6.69209	6.76421	6.66107	6.55612	6.74953	6.71973	6.59991	6.57137	6.63517	6.3837	6.70736
	0.476742	-0.05748	Color2 [DarkGray]	1	4		TMTC3	6.74416	6.55305	6.67384	6.70044	6.64386	6.58045	6.6851	6.6893	6.66107	6.56529	6.53294	6.68229
	1.07949	0.611532	Color2 [DarkGray]	1	4		HSPA6	6.48382	6.69905	6.5157	5.67525	6.10643	6.52356	6.32912	6.83289	7.02459	6.92837	7.38802	6.47897
	1.23815	-0.35557	Color2 [DarkGray]	1	4		VCAN	6.65249	6.97269	6.7252	6.86047	6.35579	6.74416	6.81121	6.59694	6.13134	6.45615	6.7866	6.41447
	0.257901	-0.02523	Color2 [DarkGray]	1	4		SOS1	6.66676	6.6865	6.7211	6.64097	6.56377	6.61912	6.62498	6.57592	6.60585	6.63081	6.61618	6.76155
	1.35949	-0.20355	Color2 [DarkGray]	1	4		PAPSS2	6.64961	6.74953	6.73742	6.71836	6.61324	6.65821	6.71699	6.77742	6.57592	6.56986	6.2817	6.61324
	0.847575	0.249597	Color2 [DarkGray]	1	4		CDH2	6.57894	6.64097	6.52042	6.47573	6.5157	6.51412	6.43296	6.64961	6.6837	6.69905	7.22882	6.60288
+	2.68283	-0.60597	Color2 [DarkGray]	1	4		SUN2	6.91886	6.93074	6.79572	6.76421	6.73064	6.76155	6.73877	6.77347	6.27984	6.42459	5.93074	6.3505
	0.401231	-0.06888	Color2 [DarkGray]	1	4		EPS8	6.57743	6.58646	6.75756	6.75221	6.57289	6.73336	6.72247	6.59096	6.48704	6.52513	6.73064	6.65535
	1.45835	0.199804	Color2 [DarkGray]	1	4		ZNF292	6.45451	6.7046	6.55612	6.61029	6.36632	6.72383	6.63372	6.46107	6.67101	6.81378	6.90929	6.73064
	0.428426	-0.10865	Color2 [DarkGray]	1	4		SNRNP40	6.70598	6.63517	6.60585	6.66818	6.71425	6.72792	6.7211	6.69905	6.6279	6.6453	6.21529	6.69209
	1.31924	0.414565	Color2 [DarkGray]	1	4		LRPAP1	6.53916	6.53916	6.33807	6.37156	6.49665	6.60733	6.36807	6.72792	6.91409	6.77873	7.25833	6.49506
	0.226336	0.063704	Color2 [DarkGray]	1	4		IFT74	6.5438	6.80607	6.60881	6.53916	6.62498	6.61912	6.55152	6.61618	6.63227	6.65249	6.95536	6.51254
	1.02548	0.220717	Color2 [DarkGray]	1	4		POLDIP3	6.40939	6.72928	6.55765	6.51254	6.43463	6.59842	6.67807	6.60881	6.69349	6.76818	7.02126	6.60881
	0.442623	-0.25067	Color2 [DarkGray]	1	4		SAMM50	6.67666	6.59246	6.80349	6.76553	6.64674	6.78529	6.70598	6.63952	6.63081	6.71287	5.71699	6.77479
	0.345373	0.041114	Color2 [DarkGray]	1	4		CACYBP	6.65535	6.6851	6.63517	6.48059	6.65392	6.66959	6.67948	6.63372	6.67384	6.7046	6.59694	6.6453
	1.48767	0.310145	Color2 [DarkGray]	1	4		EIF4ENIF1	6.46434	6.6879	6.48059	6.48543	6.40769	6.5157	6.59246	6.5744	6.81506	6.74685	7.12309	6.67384
	0.279763	0.044953	Color2 [DarkGray]	1	4		PPME1	6.66249	6.66676	6.56986	6.49665	6.72792	6.62644	6.63081	6.74282	6.70183	6.73742	6.63807	6.49825
	0.671381	-0.24952	Color2 [DarkGray]	1	4		AHCYL1	6.69349	6.71836	6.71562	6.67948	6.87036	6.67525	6.70874	6.67384	6.54844	6.61471	5.926	6.71973
	0.094209	0.023872	Color2 [DarkGray]	1	4		RBM4	6.6453	6.56529	6.63227	6.59395	6.63081	6.6879	6.64097	6.75756	6.77873	6.71699	6.36982	6.66676
	0.211885	-0.05509	Color2 [DarkGray]	1	4		DNM1	6.74685	6.80219	6.56834	6.44956	6.61324	6.73877	6.64097	6.76288	6.62644	6.74416	6.53138	6.4446
	0.046327	0.014237	Color2 [DarkGray]	1	4		SLC25A12	6.46107	6.61176	6.79831	6.7115	6.4822	6.64241	6.79831	6.51254	6.60585	6.72656	6.46924	6.83794
	0.299028	0.071782	Color2 [DarkGray]	1	4		PTPN12	6.58045	6.71287	6.61618	6.63081	6.48864	6.58646	6.6837	6.5345	6.61618	6.60288	6.99661	6.61176
	0.056965	0.013341	Color2 [DarkGray]	1	4		ARFGEF2	6.6453	6.48382	6.71425	6.74953	6.60288	6.55919	6.70736	6.58346	6.7252	6.49345	6.74953	6.67807
	0.828111	-0.16017	Color2 [DarkGray]	1	4		CPOX	6.49506	6.65249	6.77215	6.82528	6.6014	6.74147	6.824	6.63663	6.39575	6.59246	6.44791	6.66818
	0.122535	0.017867	Color2 [DarkGray]	1	4		PPP1R21	6.59544	6.74147	6.65392	6.66249	6.53916	6.5345	6.65535	6.59694	6.6279	6.74147	6.77347	6.58195
	0.878639	-0.33103	Color2 [DarkGray]	1	4		TNPO3	6.8189	6.43463	6.78005	6.82655	6.8679	6.81506	6.73606	6.64818	6.36982	6.34696	6.00675	6.8125
	0.174386	0.062024	Color2 [DarkGray]	1	4		HEXB	6.7866	6.33271	6.64961	6.60881	6.75622	6.66391	6.52826	6.6837	6.6837	6.46924	6.926	6.5469
	0.985217	-0.14373	Color2 [DarkGray]	1	4		YES1	6.65105	6.6865	6.55459	6.57743	6.95536	6.73877	6.72247	6.83162	6.3733	6.65249	6.36107	6.50779
	1.05496	-0.0933	Color2 [DarkGray]	1	4		UBE4A	6.71836	6.56682	6.60881	6.66249	6.84298	6.70736	6.61471	6.77742	6.63807	6.49825	6.50779	6.53916
	1.14497	0.051516	Color2 [DarkGray]	1	4		RBM34	6.59096	6.61324	6.66534	6.66107	6.5469	6.6893	6.59694	6.61324	6.71973	6.64674	6.6879	6.68229
	0.031569	-0.01257	Color2 [DarkGray]	1	4		PAK1	6.65105	6.81762	6.65964	6.55305	6.47897	6.68089	6.58195	6.5744	6.47897	6.63372	7.02015	6.49825
	0.159588	-0.07502	Color2 [DarkGray]	1	4		UGDH	6.52199	6.54535	6.80864	6.81634	6.52826	6.63517	6.79051	6.53761	6.61618	6.64097	6.17393	6.96116
	0.185865	0.040739	Color2 [DarkGray]	1	4		PATJ	6.45943	6.69209	6.6865	6.7996	6.42459	6.57743	6.70874	6.51728	6.61912	6.6907	6.83542	6.65535
	0.732385	0.100013	Color2 [DarkGray]	1	4		AGTPBP1	6.73064	6.65249	6.48059	6.57289	6.56986	6.62936	6.59395	6.63227	6.79181	6.72383	6.59991	6.7211
	0.363952	-0.16575	Color2 [DarkGray]	1	4		ERMP1	6.95187	6.65535	6.58796	6.5744	6.88631	6.62059	6.46271	6.67807	6.7879	6.63952	6.00675	6.67242
	0.03608	-0.01747	Color2 [DarkGray]	1	4		NAV1	6.50621	6.86419	6.7211	6.58346	6.37678	6.6851	6.66676	6.56682	6.43796	6.7211	7.04002	6.40599
	0.56322	-0.13781	Color2 [DarkGray]	1	4		DKC1	6.73606	6.7046	6.72792	6.64097	6.69766	6.65964	6.68089	6.55459	6.72656	6.63517	6.23266	6.66391
	0.755975	0.139085	Color2 [DarkGray]	1	4		LENG8	6.58346	6.71425	6.56986	6.45286	6.6851	6.67384	6.50462	6.61029	6.71562	6.65105	6.92363	6.58646
	0.877754	-0.17111	Color2 [DarkGray]	1	4		HLCS	6.71562	6.63517	6.75355	6.76022	6.6893	6.67525	6.58496	6.67242	6.63372	6.63517	6.26303	6.64818
	0.709017	0.165015	Color2 [DarkGray]	1	4		HDGFL2	6.5744	6.68229	6.57289	6.51096	6.52356	6.54535	6.67242	6.55152	6.56377	6.74819	7.05202	6.63663
	0.107922	0.022114	Color2 [DarkGray]	1	4		TMEM214	6.65105	6.50144	6.71287	6.63081	6.74685	6.60437	6.64097	6.62352	6.65392	6.47086	6.71973	6.74012
	0.878671	-0.15883	Color2 [DarkGray]	1	4		KPNA6	6.64674	6.62644	6.7046	6.74012	6.74282	6.65249	6.69349	6.77347	6.62644	6.6014	6.25927	6.59544
	0.012175	-0.00587	Color2 [DarkGray]	1	4		MINK1	6.65105	6.65821	6.65535	6.53605	6.56986	6.58646	6.70874	6.75889	6.45779	6.59991	7.07254	6.34696
	0.00524	0.002142	Color2 [DarkGray]	1	4		HSPA13	6.75889	6.27612	6.65105	6.80478	6.69766	6.60288	6.66959	6.6865	6.78267	6.5438	6.49345	6.67948
	0.645463	0.113447	Color2 [DarkGray]	1	4		ZC3H13	6.61912	6.62498	6.62352	6.53294	6.60437	6.55305	6.64097	6.6279	6.77215	6.65535	6.90328	6.52356
	0.271026	-0.13833	Color2 [DarkGray]	1	4		NOL11	6.78136	6.61029	6.67242	6.73606	6.69766	6.66534	6.49345	6.63663	6.74282	6.67807	5.95187	6.87406
	0.569788	-0.15013	Color2 [DarkGray]	1	4		EIF2B3	6.70183	6.60585	6.69627	6.65964	6.76818	6.74685	6.68089	6.71425	6.64241	6.63952	6.15178	6.62936
	0.261665	-0.08439	Color2 [DarkGray]	1	4		FAF2	6.65392	6.5744	6.7046	6.57137	6.79442	6.74953	6.69627	6.71973	6.66959	6.75489	6.17393	6.56834
	2.03577	-0.15526	Color2 [DarkGray]	1	4		PI4K2A	6.63663	6.7115	6.73064	6.74685	6.59544	6.73336	6.71973	6.61912	6.56377	6.53605	6.47249	6.63227
	0.742081	0.101647	Color2 [DarkGray]	1	4		SRPK2	6.60585	6.6865	6.61912	6.53605	6.67101	6.53761	6.56072	6.61765	6.6453	6.65964	6.89239	6.65678
	0.212744	0.075229	Color2 [DarkGray]	1	4		MICALL1	6.60881	6.62205	6.65964	6.58045	6.56529	6.56834	6.70874	6.53605	6.53294	6.58346	7.11166	6.5438
	0.267496	-0.06917	Color2 [DarkGray]	1	4		GPSM1	6.48704	6.83668	6.69766	6.6879	6.55612	6.75087	6.68229	6.5345	6.37504	6.6851	6.65821	6.71425
	0.470805	-0.21686	Color2 [DarkGray]	1	4		UTP6	6.79572	6.73877	6.62936	6.69627	6.74147	6.67807	6.63807	6.62498	6.80864	6.58496	5.89724	6.70183
	0.056336	-0.01211	Color2 [DarkGray]	1	4		SRPK1	6.69488	6.70321	6.57592	6.58195	6.71287	6.70736	6.58496	6.62936	6.59395	6.75087	6.45121	6.7115
	0.682128	0.123417	Color2 [DarkGray]	1	4		COPS3	6.56072	6.66818	6.56529	6.59395	6.55765	6.64961	6.54844	6.65105	6.73742	6.61324	6.9507	6.58045
	1.02058	-0.27932	Color2 [DarkGray]	1	4		KYAT3	6.72383	6.71425	6.84046	6.84674	6.58796	6.62644	6.72656	6.5157	6.52042	6.56834	6.13134	6.7879
	0.429914	-0.10745	Color2 [DarkGray]	1	4		SQOR	6.51254	6.75622	6.75221	6.6865	6.53916	6.72656	6.7866	6.61765	6.41616	6.68229	6.39917	6.78005
	0.756024	-0.30434	Color2 [DarkGray]	1	4		HECTD3	6.82655	6.66818	6.6893	6.7211	6.8505	6.65105	6.61176	6.7866	6.70044	6.51728	5.848	6.62205
	0.747505	-0.33625	Color2 [DarkGray]	1	4		DPP9	6.8189	6.56072	6.84549	6.88996	6.66959	6.61765	6.70736	6.59395	6.66676	6.56377	5.82528	6.71425
	0.844123	-0.22616	Color2 [DarkGray]	1	4		SEPTIN11	6.64097	6.75087	6.67525	6.88996	6.46761	6.66107	6.82528	6.63663	6.5744	6.67948	6.15178	6.64674
	1.12091	0.139543	Color2 [DarkGray]	1	4		RPL7A	6.50621	6.66676	6.5469	6.50144	6.67242	6.69766	6.65105	6.67242	6.76818	6.73606	6.73606	6.53916
	0.738903	-0.10977	Color2 [DarkGray]	1	4		NAPA	6.68229	6.74012	6.63807	6.70321	6.62059	6.70874	6.64818	6.63081	6.57289	6.67807	6.38716	6.6865
	0.161625	-0.04143	Color2 [DarkGray]	1	4		CAPZA1	6.71287	6.49506	6.6851	6.6865	6.76818	6.57894	6.68089	6.65678	6.70736	6.66107	6.3505	6.69488
	0.394308	0.205699	Color2 [DarkGray]	1	4		TPM1	6.77215	6.71562	6.39232	6.25172	6.67384	6.48382	6.42459	6.77215	6.87774	6.60288	7.18487	6.2891
	0.287019	0.042691	Color2 [DarkGray]	1	4		PEG10	6.5438	6.50621	6.62205	6.75355	6.58195	6.70183	6.74147	6.65678	6.62059	6.6851	6.70874	6.58195
	0.542451	0.146998	Color2 [DarkGray]	1	4		TTC13	6.80993	6.46107	6.53294	6.47411	6.74819	6.54844	6.4822	6.70321	6.97842	6.70044	6.66676	6.52042
	0.528947	0.068327	Color2 [DarkGray]	1	4		SUGT1	6.61912	6.62059	6.49185	6.61324	6.6837	6.74685	6.65678	6.65105	6.70736	6.72383	6.50462	6.68229
	0.30248	-0.09475	Color2 [DarkGray]	1	4		STAG1	6.79051	6.67948	6.66107	6.58646	6.64097	6.67807	6.64674	6.63227	6.76421	6.65249	6.21723	6.7046
	0.174173	-0.06419	Color2 [DarkGray]	1	4		CRYZ	6.74416	6.56072	6.64961	6.63517	6.77215	6.64961	6.64386	6.65105	6.83289	6.6279	6.18982	6.68229
	3.06947	0.241292	Color2 [DarkGray]	1	4		PFN1	6.50621	6.42459	6.5345	6.58045	6.53605	6.62059	6.6851	6.77083	6.80349	6.732	6.77083	6.7046
	0.211603	0.068597	Color2 [DarkGray]	1	4		RBMXL1	6.60288	6.73742	6.69349	6.67948	6.40259	6.38716	6.47573	6.61765	6.86295	6.73742	6.98641	6.40088
	0.075758	0.028896	Color2 [DarkGray]	1	4		CROCC	6.5157	6.9331	6.70874	6.66391	6.26491	6.49985	6.6014	6.43129	6.57592	6.66959	7.04767	6.64386
	0.59998	0.115971	Color2 [DarkGray]	1	4		VPS4B	6.64674	6.61471	6.5744	6.49825	6.68089	6.64241	6.52826	6.6907	6.73064	6.70044	6.89118	6.47573
	0.14097	0.050705	Color2 [DarkGray]	1	4		RPL7	6.56834	6.65964	6.52826	6.58346	6.75756	6.70183	6.6014	6.69627	6.8505	6.74416	6.24603	6.70183
	0.740724	-0.21531	Color2 [DarkGray]	1	4		PRKAA1	6.7252	6.60881	6.74416	6.72656	6.71973	6.71562	6.79051	6.63081	6.59246	6.53294	6.08746	6.73064
	0.354847	-0.17062	Color2 [DarkGray]	1	4		LRRC41	6.58946	6.61029	6.732	6.85798	6.61176	6.71836	6.74953	6.55919	6.55919	6.6865	5.97039	6.89118
	0.978008	-0.14354	Color2 [DarkGray]	1	4		SMARCD1	6.62352	6.71562	6.74551	6.67242	6.67525	6.70183	6.72247	6.64386	6.5744	6.60437	6.34163	6.66249
	0.46569	-0.21244	Color2 [DarkGray]	1	4		AGRN	6.64961	6.94837	6.61618	6.50462	6.59991	6.90328	6.67101	6.72928	6.06609	6.66391	6.87036	6.26866
	0.297144	-0.19178	Color2 [DarkGray]	1	4		SPTLC2	6.732	6.48382	6.79442	6.76553	6.76022	6.60437	6.6879	6.59544	6.78136	6.54998	5.75489	6.92244
	0.664233	0.077445	Color2 [DarkGray]	1	4		RAB5C	6.57894	6.61471	6.64097	6.67101	6.55919	6.63952	6.64674	6.53605	6.7879	6.7211	6.55152	6.75489
	0.239036	0.117401	Color2 [DarkGray]	1	4		HMGB2	6.45779	6.7879	6.69905	6.47411	6.46434	6.56377	6.74551	6.41616	6.49185	6.57592	7.26303	6.55765
	0.131111	0.020874	Color2 [DarkGray]	1	4		RIOK2	6.64961	6.66959	6.64674	6.64961	6.55765	6.60733	6.62205	6.60585	6.76288	6.64097	6.52042	6.77479
	0.10705	0.034289	Color2 [DarkGray]	1	4		BRD3	6.66107	6.76818	6.60585	6.51728	6.5469	6.69488	6.57743	6.59544	6.56224	6.67101	6.96924	6.48704
	0.876022	0.141979	Color2 [DarkGray]	1	4		EIF5	6.51096	6.62498	6.49506	6.57743	6.70736	6.70183	6.64961	6.63517	6.51254	6.71562	6.88142	6.66676
	0.429387	0.080368	Color2 [DarkGray]	1	4		TBC1D5	6.49025	6.54071	6.83162	6.67666	6.50938	6.53294	6.69905	6.5345	6.70183	6.6279	6.7761	6.75489
	0.745498	-0.16809	Color2 [DarkGray]	1	4		APEH	6.58045	6.69488	6.77742	6.75889	6.59991	6.76686	6.77083	6.55305	6.44791	6.70598	6.2891	6.69627
	1.48871	0.317338	Color2 [DarkGray]	1	4		CDC37	6.41447	6.57137	6.56834	6.48382	6.57137	6.46434	6.5744	6.62059	6.79051	6.70321	7.14262	6.67101
	0.281209	0.15803	Color2 [DarkGray]	1	4		H1-2	6.55459	7.02901	6.49506	6.29829	6.51728	6.54535	6.48382	6.49985	6.55305	6.6893	7.2621	6.50462
	0.137686	-0.08742	Color2 [DarkGray]	1	4		UTP15	6.7252	6.61765	6.61176	6.64818	6.72792	6.66818	6.61618	6.64097	6.88387	6.74147	5.853	6.77479
	0.273847	-0.04307	Color2 [DarkGray]	1	4		PPP2CA	6.68229	6.53761	6.61765	6.58496	6.82528	6.67807	6.76818	6.73606	6.53916	6.53138	6.7252	6.45451
	0.883159	0.261408	Color2 [DarkGray]	1	4		UBQLN2	6.43796	6.55459	6.55152	6.63517	6.43296	6.56377	6.60288	6.54071	6.6879	6.66676	7.23649	6.63372
	2.73603	-0.22284	Color2 [DarkGray]	1	4		PPP6R2	6.6865	6.81634	6.82528	6.69209	6.60437	6.69627	6.64674	6.58646	6.51254	6.55612	6.49185	6.56834
	1.26367	-0.14168	Color2 [DarkGray]	1	4		COG7	6.6893	6.61029	6.6865	6.77347	6.7046	6.70598	6.6893	6.64241	6.46271	6.57894	6.47735	6.67384
	0.058114	0.008277	Color2 [DarkGray]	1	4		LUC7L3	6.65964	6.58346	6.64961	6.7211	6.52826	6.66676	6.66676	6.58646	6.77742	6.62498	6.58346	6.66107
	0.233098	0.087694	Color2 [DarkGray]	1	4		RPS27A	6.51412	6.82273	6.59991	6.61618	6.40599	6.50303	6.6279	6.59246	6.65678	6.59096	7.12928	6.5267
	0.630642	0.058157	Color2 [DarkGray]	1	4		PPP6R1	6.66391	6.63807	6.51885	6.55612	6.66959	6.73606	6.59694	6.7211	6.62644	6.7211	6.59246	6.66959
	0.05544	0.015068	Color2 [DarkGray]	1	4		FASTKD5	6.63517	6.58496	6.61471	6.67948	6.66818	6.61765	6.67525	6.63807	6.65821	6.73742	6.37678	6.80219
	0.901046	0.307333	Color2 [DarkGray]	1	4		TAF15	6.35931	6.75622	6.43962	6.47086	6.5438	6.58646	6.56224	6.53294	6.61618	6.70183	7.25927	6.67807
	1.04117	-0.33569	Color2 [DarkGray]	1	4		FOCAD	6.87652	6.57743	6.80864	6.71012	6.77347	6.73606	6.68229	6.732	6.63807	6.51096	5.9542	6.5267
	0.26495	0.03346	Color2 [DarkGray]	1	4		CDK11B	6.65821	6.5345	6.59096	6.66959	6.69766	6.67525	6.63372	6.66534	6.69349	6.53916	6.72656	6.6279
	1.22331	0.070419	Color2 [DarkGray]	1	4		GNL1	6.54998	6.59842	6.60437	6.58946	6.6837	6.70736	6.71562	6.64241	6.6279	6.6837	6.71836	6.59395
	1.4527	-0.15848	Color2 [DarkGray]	1	4		ENPP1	6.66818	6.66107	6.71012	6.74147	6.67525	6.72928	6.69766	6.65964	6.51412	6.54844	6.40769	6.67666
	0.105955	-0.05905	Color2 [DarkGray]	1	4		POLR1B	6.732	6.55919	6.58195	6.65392	6.67384	6.71973	6.70874	6.64097	6.87283	6.71012	5.97728	6.73064
	0.226783	0.020034	Color2 [DarkGray]	1	4		RBM17	6.60288	6.73742	6.60733	6.6865	6.47411	6.62644	6.64386	6.61765	6.70183	6.66249	6.64674	6.70321
	2.44246	0.073743	Color2 [DarkGray]	1	4		PAXBP1	6.59096	6.58496	6.60288	6.63227	6.59096	6.65964	6.67807	6.67384	6.69209	6.70183	6.65392	6.65821
	0.690455	0.071937	Color2 [DarkGray]	1	4		SPTB	6.66534	6.53605	6.6453	6.60437	6.71562	6.51254	6.63517	6.65105	6.74416	6.62936	6.76686	6.59842
	1.2465	0.151337	Color2 [DarkGray]	1	4		YEATS2	6.50462	6.69349	6.64241	6.52356	6.52356	6.62059	6.58045	6.6279	6.65535	6.71012	6.8679	6.73606
	1.15795	0.088261	Color2 [DarkGray]	1	4		DDAH1	6.64241	6.54535	6.61618	6.5469	6.75221	6.61324	6.64961	6.64097	6.76288	6.63081	6.68229	6.6279
	0.460073	0.100213	Color2 [DarkGray]	1	4		GOLGA5	6.45943	6.78398	6.6907	6.64241	6.33807	6.56377	6.68089	6.49345	6.58195	6.69627	6.91648	6.78267
	0.479064	0.149236	Color2 [DarkGray]	1	4		UBQLN1	6.72656	6.57137	6.65105	6.46924	6.4822	6.58496	6.5157	6.58496	6.8125	6.58946	7.09592	6.51728
	0.337693	-0.16319	Color2 [DarkGray]	1	4		EIF3M	6.7761	6.30925	6.73471	6.85674	6.80864	6.6865	6.65535	6.67948	6.67666	6.54844	6.0268	6.77215
	2.03813	-0.21547	Color2 [DarkGray]	1	4		CLIC4	6.64097	6.61471	6.83542	6.6865	6.78398	6.73606	6.73606	6.70874	6.43796	6.5157	6.53916	6.42291
	0.64604	0.196172	Color2 [DarkGray]	1	4		BAG3	6.57592	6.74282	6.49665	6.45943	6.58195	6.51254	6.50621	6.64818	6.71012	6.61618	7.14975	6.58346
	0.197976	-0.05983	Color2 [DarkGray]	1	4		CTSD	6.82146	6.56834	6.50462	6.47411	7.00225	6.60437	6.59096	6.88264	6.75355	6.39746	6.6014	6.37678
	0.933075	-0.237	Color2 [DarkGray]	1	4		BRAP	6.74551	6.67242	6.75622	6.78267	6.63663	6.71699	6.65249	6.65392	6.63372	6.59096	6.12309	6.66107
	0.683575	-0.2005	Color2 [DarkGray]	1	4		SMU1	6.84172	6.62059	6.66107	6.71562	6.77215	6.71425	6.60437	6.6453	6.69766	6.63807	6.11478	6.58646
	0.077406	-0.03439	Color2 [DarkGray]	1	4		LMAN1	6.78005	6.61324	6.6453	6.50621	6.77873	6.62352	6.63807	6.62498	6.80993	6.7211	6.15785	6.71836
	0.755238	0.047941	Color2 [DarkGray]	1	4		CTCF	6.59395	6.57592	6.63372	6.67384	6.53138	6.67948	6.66107	6.69627	6.72928	6.62498	6.64818	6.66676
	1.05402	-0.18199	Color2 [DarkGray]	1	4		NR3C1	6.78267	6.70874	6.65249	6.67807	6.67948	6.70321	6.62205	6.74685	6.60288	6.44956	6.71425	6.32733
	0.441483	0.05557	Color2 [DarkGray]	1	4		VAT1	6.6453	6.55459	6.62205	6.59544	6.6907	6.64097	6.63663	6.6837	6.66959	6.55152	6.8009	6.61765
	0.304079	0.044979	Color2 [DarkGray]	1	4		MAT2A	6.63517	6.58195	6.57137	6.64818	6.66676	6.63372	6.64097	6.71012	6.82146	6.65105	6.55612	6.58796
	1.10572	0.327718	Color2 [DarkGray]	1	4		TPM3	6.61471	6.62352	6.35755	6.39403	6.52982	6.52826	6.50144	6.66959	6.79051	6.67242	7.22304	6.61471
	0.976434	-0.11191	Color2 [DarkGray]	1	4		NDUFV1	6.55305	6.74012	6.72247	6.67242	6.65535	6.73064	6.71973	6.66249	6.50144	6.66959	6.49345	6.57592
	2.67966	0.156605	Color2 [DarkGray]	1	4		SF3A3	6.60288	6.56834	6.54844	6.57592	6.63372	6.6014	6.67807	6.57289	6.74953	6.65392	6.7879	6.73064
	0.969097	0.073541	Color2 [DarkGray]	1	4		GLS	6.61618	6.58796	6.60288	6.62059	6.70321	6.6279	6.62352	6.61176	6.69766	6.74953	6.57137	6.70321
	0.910809	-0.08429	Color2 [DarkGray]	1	4		PALS2	6.6907	6.75889	6.62059	6.66107	6.63807	6.65821	6.64674	6.64241	6.62059	6.62059	6.49185	6.66107
	0.136598	-0.03623	Color2 [DarkGray]	1	4		RAB7A	6.55612	6.74147	6.6907	6.72928	6.5345	6.70044	6.59694	6.55612	6.71699	6.69488	6.37678	6.78398
	1.07266	-0.30035	Color2 [DarkGray]	1	4		SLC25A4	6.82782	6.70044	6.8189	6.62936	6.70736	6.73064	6.71287	6.67242	6.39403	6.64961	6.07468	6.65678
	0.438047	0.079396	Color2 [DarkGray]	1	4		P4HA2	6.75756	6.6014	6.54535	6.50779	6.71562	6.55305	6.53138	6.73877	6.69905	6.58946	6.84424	6.59694
	0.224596	0.040812	Color2 [DarkGray]	1	4		NUCB1	6.51885	6.66818	6.78005	6.71012	6.35931	6.41278	6.76288	6.59395	6.6453	6.66391	6.85175	6.67948
	0.336081	0.089557	Color2 [DarkGray]	1	4		ELOA	6.65249	6.70044	6.64241	6.4822	6.55919	6.56834	6.61471	6.6014	6.70321	6.59694	7.00113	6.5345
	0.767243	-0.08839	Color2 [DarkGray]	1	4		PSMA7	6.64241	6.6453	6.70598	6.67525	6.6893	6.60288	6.77215	6.65105	6.56682	6.69905	6.4363	6.61324
	1.20746	0.328614	Color2 [DarkGray]	1	4		KNOP1	6.39403	6.60881	6.49665	6.5438	6.42459	6.59842	6.56224	6.53605	6.75756	6.66818	7.24413	6.6879
	0.639302	-0.1389	Color2 [DarkGray]	1	4		ADD1	6.52199	6.7866	6.80219	6.74953	6.45286	6.64386	6.77083	6.62205	6.3345	6.66391	6.64241	6.66391
	0.495298	-0.31631	Color2 [DarkGray]	1	4		SEH1L	6.88509	6.54535	6.69766	6.76818	6.86171	6.6893	6.62644	6.64674	6.7211	6.56529	5.56986	6.77479
	0.03815	-0.01232	Color2 [DarkGray]	1	4		TRIOBP	6.70736	6.71012	6.63807	6.54844	6.56072	6.61029	6.66391	6.67384	6.55152	6.56224	6.9507	6.49025
	2.01609	0.114617	Color2 [DarkGray]	1	4		FIGNL1	6.53916	6.64961	6.59694	6.6014	6.63372	6.6279	6.6014	6.61471	6.74416	6.69627	6.74551	6.65964
	1.33158	-0.41923	Color2 [DarkGray]	1	4		WDR6	6.8936	6.60288	6.88387	6.70874	6.90929	6.74416	6.68089	6.62936	6.35931	6.52042	5.92363	6.60881
	0.74206	-0.08625	Color2 [DarkGray]	1	4		GARRE1	6.67101	6.68089	6.60437	6.75489	6.6453	6.64961	6.59395	6.73606	6.51096	6.62644	6.7115	6.51728
	0.027025	-0.00505	Color2 [DarkGray]	1	4		CHTF18	6.60881	6.61618	6.7252	6.69349	6.53294	6.6865	6.6907	6.52199	6.53138	6.60881	6.7996	6.6837
	1.65647	0.163037	Color2 [DarkGray]	1	4		NELFB	6.50938	6.65249	6.54844	6.58195	6.60288	6.64818	6.57289	6.63081	6.73606	6.72247	6.84925	6.63663
	0.297308	-0.05128	Color2 [DarkGray]	1	4		ECI2	6.52513	6.8125	6.66818	6.61471	6.51254	6.70321	6.79051	6.64386	6.63372	6.65964	6.48543	6.63663
	0.869912	0.287257	Color2 [DarkGray]	1	4		CSTF2T	6.52356	6.59096	6.45121	6.49345	6.58946	6.54535	6.5267	6.59544	6.74685	6.6865	7.26866	6.50621
	0.703402	0.1207	Color2 [DarkGray]	1	4		HNRNPAB	6.53916	6.71012	6.64674	6.60437	6.40429	6.63807	6.62059	6.50779	6.67384	6.65105	6.97039	6.6879
	0.947619	0.106251	Color2 [DarkGray]	1	4		KIN	6.59096	6.67525	6.56682	6.56224	6.6014	6.63517	6.62205	6.6279	6.76553	6.77479	6.55612	6.72383
	0.186981	-0.04559	Color2 [DarkGray]	1	4		NIBAN2	6.77742	6.62936	6.5744	6.61324	6.6453	6.72928	6.62498	6.67807	6.75489	6.69766	6.37156	6.58796
	0.144975	0.062279	Color2 [DarkGray]	1	4		MAP7D1	6.56072	6.77742	6.59991	6.50462	6.46271	6.64818	6.65678	6.6893	6.49985	6.5438	7.12928	6.51885
	0.058947	0.018193	Color2 [DarkGray]	1	4		PUS1	6.60288	6.56529	6.66107	6.65535	6.72247	6.70044	6.65105	6.55765	6.67101	6.76022	6.32912	6.79701
	0.057189	-0.01021	Color2 [DarkGray]	1	4		STAM2	6.70044	6.6279	6.61324	6.66676	6.69905	6.57137	6.5744	6.6837	6.65392	6.54071	6.80607	6.56682
	0.320288	-0.02697	Color2 [DarkGray]	1	4		ARHGAP12	6.63372	6.66391	6.6893	6.71836	6.53916	6.61176	6.62936	6.63227	6.6907	6.62205	6.57592	6.70874
	0.161624	0.043971	Color2 [DarkGray]	1	4		ZNF326	6.54998	6.72383	6.49185	6.64961	6.71012	6.65249	6.6279	6.67948	6.72247	6.75489	6.37504	6.73877
	0.766607	-0.29627	Color2 [DarkGray]	1	4		GPS1	6.7866	6.53138	6.74416	6.8125	6.74953	6.77479	6.71287	6.71425	6.53761	6.59096	5.88996	6.67101
	0.947834	0.22461	Color2 [DarkGray]	1	4		PKP4	6.52513	6.60288	6.61324	6.4446	6.60733	6.58346	6.53605	6.61765	6.83162	6.6014	7.06931	6.58195
	0.116063	-0.05097	Color2 [DarkGray]	1	4		SH3BP1	6.45615	6.75756	6.853	6.71425	6.35931	6.62498	6.76553	6.46107	6.29278	6.60585	6.96694	6.7115
	1.21751	-0.21476	Color2 [DarkGray]	1	4		ORC3	6.74551	6.57289	6.69488	6.68229	6.853	6.75221	6.72792	6.75489	6.48543	6.67101	6.2555	6.42459
+	2.14018	0.440363	Color2 [DarkGray]	1	4		PHLDB2	6.6279	6.55459	6.33628	6.38198	6.62498	6.34163	6.33092	6.59991	6.98071	6.79701	7.12825	6.75622
	0.575129	0.124248	Color2 [DarkGray]	1	4		EIF3J	6.54071	6.77347	6.46924	6.56834	6.69766	6.59544	6.46761	6.69627	6.73606	6.71699	6.88631	6.50938
	0.686646	-0.06559	Color2 [DarkGray]	1	4		SEC24B	6.67242	6.70598	6.70874	6.65392	6.76155	6.61324	6.57137	6.53916	6.65392	6.6279	6.49506	6.70183
	0.886945	0.182283	Color2 [DarkGray]	1	4		DNAJC2	6.55459	6.71425	6.51254	6.49345	6.63372	6.55612	6.50621	6.67101	6.81121	6.69905	6.96232	6.53138
	1.36424	-0.21796	Color2 [DarkGray]	1	4		ACADSB	6.63807	6.853	6.74416	6.6893	6.51254	6.74147	6.7866	6.62936	6.49025	6.58946	6.32193	6.65105
	0.751222	-0.3249	Color2 [DarkGray]	1	4		PPWD1	6.82655	6.76288	6.70044	6.6851	6.82018	6.6893	6.64961	6.67525	6.6014	6.65105	5.78921	6.63372
	0.160094	-0.0272	Color2 [DarkGray]	1	4		WDR46	6.69209	6.69627	6.59544	6.61471	6.71425	6.63517	6.54844	6.71699	6.70321	6.69209	6.44626	6.64818
	0.929778	-0.28087	Color2 [DarkGray]	1	4		ATG7	6.76288	6.64818	6.70183	6.81378	6.68089	6.66534	6.72247	6.7761	6.54226	6.61176	6.00675	6.64241
	0.758854	-0.0919	Color2 [DarkGray]	1	4		HSDL2	6.74012	6.69766	6.64818	6.59991	6.63807	6.75087	6.60733	6.69766	6.71287	6.60733	6.50621	6.49185
	0.29614	0.110604	Color2 [DarkGray]	1	4		MAVS	6.60585	6.62498	6.61765	6.53605	6.59395	6.54535	6.66107	6.58946	6.52199	6.59842	7.16892	6.53761
	0.893298	-0.27212	Color2 [DarkGray]	1	4		DNAJC10	6.70321	6.69488	6.86295	6.70321	6.63663	6.66107	6.81634	6.62059	6.52199	6.52199	6.05961	6.77215
	0.201041	-0.06683	Color2 [DarkGray]	1	4		MIOS	6.61912	6.60585	6.71562	6.73336	6.71012	6.57137	6.61912	6.67101	6.78529	6.65105	6.22882	6.74147
	0.071734	0.017714	Color2 [DarkGray]	1	4		AKR1A1	6.48059	6.76818	6.66249	6.58796	6.53605	6.78005	6.71836	6.5744	6.46597	6.74819	6.72656	6.62936
	0.008339	-0.00137	Color2 [DarkGray]	1	4		SUPV3L1	6.69488	6.61029	6.56834	6.62498	6.73877	6.6879	6.62352	6.66818	6.55765	6.66249	6.53138	6.74147
	0.207727	-0.09893	Color2 [DarkGray]	1	4		FNDC3A	6.6865	6.54071	6.73471	6.62936	6.6851	6.61471	6.71699	6.77215	6.8125	6.63081	6.00675	6.74551
	2.63885	-0.22549	Color2 [DarkGray]	1	4		RAF1	6.75889	6.72928	6.80736	6.69627	6.64818	6.66249	6.6865	6.60288	6.44626	6.50144	6.5157	6.62644
	0.076112	0.02109	Color2 [DarkGray]	1	4		HP1BP3	6.55919	6.75221	6.62936	6.49345	6.55305	6.63517	6.84046	6.6837	6.57289	6.57743	6.8716	6.49665
	0.030605	0.002888	Color2 [DarkGray]	1	4		BAIAP2L1	6.59246	6.69766	6.61471	6.64818	6.68229	6.58946	6.69766	6.63372	6.63952	6.63952	6.58646	6.69905
	0.576445	0.108016	Color2 [DarkGray]	1	4		GOLGA1	6.69905	6.6907	6.5469	6.45779	6.67666	6.56224	6.57592	6.64674	6.74147	6.62205	6.87652	6.58646
	0.780238	-0.34588	Color2 [DarkGray]	1	4		PSMA6	6.75221	6.60585	6.732	6.75087	6.90689	6.78267	6.76022	6.67948	6.47086	6.61176	5.7252	6.64961
	0.735042	0.22431	Color2 [DarkGray]	1	4		ZNF609	6.51885	6.74551	6.5267	6.44956	6.43796	6.61176	6.53916	6.59694	6.60585	6.63663	7.18388	6.7115
	1.01128	0.316257	Color2 [DarkGray]	1	4		WBP11	6.5157	6.62205	6.45615	6.3906	6.51412	6.57592	6.51412	6.67807	6.75756	6.65678	7.25927	6.57592
	0.528386	0.136939	Color2 [DarkGray]	1	4		NAP1L4	6.5744	6.75489	6.47897	6.49025	6.57894	6.67242	6.56529	6.6865	6.67807	6.67807	6.98869	6.50144
	0.576546	-0.21885	Color2 [DarkGray]	1	4		FAM91A1	6.82782	6.48864	6.7211	6.76022	6.80219	6.63081	6.69905	6.70736	6.61618	6.55305	6.00899	6.74416
	0.329021	-0.05527	Color2 [DarkGray]	1	4		RALY	6.69488	6.66818	6.62498	6.67807	6.54844	6.66534	6.72656	6.64961	6.69209	6.6893	6.40259	6.66107
	0.720347	0.103283	Color2 [DarkGray]	1	4		LUC7L2	6.46761	6.67666	6.59395	6.49506	6.7115	6.67666	6.72656	6.69627	6.74551	6.65392	6.72656	6.52042
	1.73995	0.177698	Color2 [DarkGray]	1	4		ARFGAP1	6.54844	6.65105	6.47735	6.5345	6.64674	6.54071	6.6851	6.68229	6.75087	6.72247	6.82528	6.62352
	1.26153	-0.30514	Color2 [DarkGray]	1	4		PPP2CB	6.73336	6.56834	6.77742	6.78136	6.7879	6.70598	6.75355	6.81762	6.45615	6.57137	6.06393	6.54844
	0.567655	-0.08559	Color2 [DarkGray]	1	4		MACROH2A2	6.53605	6.67525	6.79181	6.7866	6.45615	6.72928	6.69349	6.56834	6.51096	6.67666	6.60437	6.65535
	0.501384	-0.12581	Color2 [DarkGray]	1	4		LARS2	6.67666	6.69349	6.77083	6.66534	6.58346	6.6851	6.69766	6.58346	6.60288	6.69627	6.25172	6.75221
	0.842517	-0.17108	Color2 [DarkGray]	1	4		NHLRC2	6.54071	6.78267	6.81762	6.77873	6.47897	6.70183	6.73336	6.58195	6.52982	6.64674	6.34873	6.71012
	1.10419	0.105354	Color2 [DarkGray]	1	4		CNP	6.56072	6.66107	6.53916	6.5345	6.59991	6.69349	6.74147	6.65392	6.70183	6.78136	6.6014	6.63227
	0.230414	0.095264	Color2 [DarkGray]	1	4		UNK	6.38025	6.6893	6.65249	6.66107	6.38716	6.64818	6.76421	6.62936	6.33807	6.7252	7.06717	6.63372
	0.949058	0.229955	Color2 [DarkGray]	1	4		MEPCE	6.50462	6.61029	6.49825	6.53761	6.6279	6.55919	6.55305	6.64674	6.6837	6.65678	7.12722	6.60288
	0.618115	-0.06023	Color2 [DarkGray]	1	4		PSMD6	6.68229	6.78267	6.61029	6.59096	6.71287	6.62936	6.60881	6.67101	6.58946	6.5744	6.64818	6.61324
	1.01159	0.220978	Color2 [DarkGray]	1	4		ICE1	6.63807	6.60585	6.55765	6.45286	6.59694	6.48543	6.50779	6.63227	6.76818	6.71699	7.07575	6.57743
	0.872791	0.101663	Color2 [DarkGray]	1	4		PPP1R9B	6.5438	6.58045	6.6865	6.71562	6.50303	6.6279	6.66391	6.42122	6.61618	6.73336	6.80607	6.77742
	0.873344	0.241698	Color2 [DarkGray]	1	4		GNL3L	6.64818	6.46434	6.43463	6.4822	6.76022	6.55765	6.58195	6.66534	7.07039	6.7761	6.43129	6.71836
	1.15765	0.166833	Color2 [DarkGray]	1	4		PHB	6.43796	6.74819	6.61176	6.54535	6.52982	6.5267	6.6837	6.57592	6.67242	6.83415	6.80219	6.70183
	0.320758	-0.18381	Color2 [DarkGray]	1	4		ERCC3	6.73606	6.7046	6.70736	6.73471	6.52826	6.70321	6.64818	6.57592	6.77215	6.7211	5.8125	6.84172
	0.768605	-0.06949	Color2 [DarkGray]	1	4		NEDD1	6.61912	6.68089	6.65821	6.71425	6.56834	6.71973	6.69209	6.66391	6.50621	6.62205	6.57137	6.69488
	1.42731	-0.52502	Color2 [DarkGray]	1	4		PDCD4	6.60585	6.75087	7.04221	6.96463	6.4446	6.80219	6.91886	6.5469	5.81762	6.37851	6.54535	6.52199
	0.241469	-0.06087	Color2 [DarkGray]	1	4		PSMA5	6.69627	6.45779	6.71012	6.80736	6.7211	6.65535	6.61324	6.58946	6.60437	6.62059	6.42962	6.77347
+	2.56644	0.49919	Color2 [DarkGray]	1	4		GPATCH4	6.39403	6.45615	6.36457	6.46271	6.56986	6.48059	6.50462	6.57137	7.04985	6.82273	7.11374	6.6879
	0.032132	0.00554	Color2 [DarkGray]	1	4		AKAP8L	6.61029	6.72792	6.63952	6.66959	6.65535	6.61765	6.5744	6.54071	6.71699	6.71836	6.50621	6.72792
	0.557345	-0.18369	Color2 [DarkGray]	1	4		ESYT2	6.58646	6.67384	6.75221	6.84172	6.59395	6.67525	6.75355	6.61029	6.58045	6.61765	6.12309	6.79831
	0.315817	-0.10684	Color2 [DarkGray]	1	4		PPAT	6.63372	6.71562	6.65249	6.76421	6.5744	6.72928	6.6893	6.5345	6.62205	6.70874	6.18388	6.824
	0.078281	-0.01976	Color2 [DarkGray]	1	4		OGFOD1	6.75221	6.4822	6.64386	6.61618	6.7866	6.68089	6.63952	6.66391	6.66676	6.57289	6.41954	6.75622
	0.020107	0.00522	Color2 [DarkGray]	1	4		MIPEP	6.66534	6.69627	6.59246	6.61029	6.56682	6.71973	6.58496	6.66959	6.66391	6.76288	6.40088	6.75756
	0.346641	-0.12271	Color2 [DarkGray]	1	4		EEF1AKNMT	6.81506	6.60288	6.69627	6.63952	6.70736	6.58946	6.66391	6.64674	6.74685	6.72383	6.13545	6.65678
	0.568519	-0.08115	Color2 [DarkGray]	1	4		ACSL1	6.65105	6.66107	6.63663	6.60288	6.85175	6.69488	6.64674	6.70874	6.63227	6.60288	6.36107	6.63081
	1.48152	0.061743	Color2 [DarkGray]	1	4		OTUD7B	6.65392	6.62352	6.58646	6.63952	6.65392	6.51412	6.64674	6.64674	6.72792	6.65105	6.66959	6.70183
	1.32039	-0.26796	Color2 [DarkGray]	1	4		HERC4	6.76288	6.58946	6.80349	6.76951	6.8009	6.68229	6.70044	6.65821	6.42962	6.57592	6.20555	6.64241
	1.00649	0.057263	Color2 [DarkGray]	1	4		GOPC	6.61618	6.67666	6.60733	6.54844	6.73606	6.60288	6.69209	6.55612	6.70598	6.6453	6.66818	6.65821
	1.88868	0.364505	Color2 [DarkGray]	1	4		SPDL1	6.46924	6.55152	6.50144	6.49506	6.5438	6.53761	6.4446	6.52513	6.8505	6.69766	7.16289	6.76421
	0.237003	0.064885	Color2 [DarkGray]	1	4		CDK11A	6.56377	6.63081	6.54998	6.66534	6.56682	6.73606	6.57289	6.70598	6.58496	6.60437	6.98185	6.49825
	2.15583	-0.39424	Color2 [DarkGray]	1	4		ATG2B	6.74953	6.70874	6.88874	6.90809	6.62498	6.63663	6.74685	6.63517	6.29094	6.46271	6.28355	6.64097
	0.644543	0.135568	Color2 [DarkGray]	1	4		NAPG	6.65964	6.6879	6.51728	6.48382	6.67948	6.56986	6.56224	6.61176	6.74819	6.66959	6.94486	6.52826
	0.656043	-0.2047	Color2 [DarkGray]	1	4		EXOC6	6.73064	6.63952	6.8125	6.69766	6.72656	6.56986	6.70183	6.66818	6.65105	6.58346	6.08958	6.73742
	0.880324	0.231368	Color2 [DarkGray]	1	4		CRKL	6.46761	6.73471	6.49025	6.52042	6.4822	6.56224	6.62205	6.57289	6.69209	6.7252	7.12722	6.59395
	0.047429	0.007475	Color2 [DarkGray]	1	4		ACTR1A	6.62205	6.59694	6.64818	6.59842	6.75889	6.63807	6.65678	6.69349	6.67101	6.68229	6.46271	6.67948
	0.479893	-0.16695	Color2 [DarkGray]	1	4		MTMR6	6.80864	6.56072	6.63807	6.71562	6.78136	6.67807	6.51254	6.83415	6.70321	6.62059	6.07039	6.66107
	0.947135	-0.11873	Color2 [DarkGray]	1	4		GYS1	6.59991	6.76421	6.75221	6.71562	6.45943	6.65678	6.74012	6.64097	6.52826	6.61471	6.49025	6.72383
	0.237795	-0.04567	Color2 [DarkGray]	1	4		SLC12A7	6.65964	6.71287	6.63663	6.64241	6.60733	6.71425	6.65535	6.6014	6.53294	6.74953	6.44626	6.74012
	1.14681	-0.23444	Color2 [DarkGray]	1	4		SNX9	6.83415	6.61912	6.75087	6.70321	6.71836	6.69627	6.67101	6.67666	6.61765	6.53761	6.20555	6.60881
	0.10711	0.026807	Color2 [DarkGray]	1	4		OXCT1	6.71836	6.76553	6.46924	6.47086	6.72656	6.7115	6.54226	6.74282	6.63517	6.74953	6.63081	6.5157
	0.328997	0.110906	Color2 [DarkGray]	1	4		FOXO3	6.52826	6.63807	6.62205	6.6279	6.49985	6.61912	6.69488	6.51885	6.49665	6.67384	7.12412	6.56529
	0.503393	-0.07924	Color2 [DarkGray]	1	4		BUB3	6.71425	6.53761	6.61176	6.64961	6.848	6.64961	6.67666	6.78529	6.68229	6.62352	6.42122	6.46924
	0.904123	-0.16005	Color2 [DarkGray]	1	4		NEK4	6.70183	6.61176	6.75087	6.78398	6.65535	6.64818	6.66249	6.65105	6.70321	6.56072	6.32373	6.62059
	1.03801	0.311552	Color2 [DarkGray]	1	4		EEF1B2	6.42459	6.67948	6.42962	6.44128	6.5157	6.63372	6.54226	6.6453	6.68229	6.73336	7.22207	6.58346
	0.232204	-0.04259	Color2 [DarkGray]	1	4		USP28	6.56377	6.7252	6.63517	6.63952	6.57743	6.80864	6.63517	6.70874	6.4822	6.6907	6.73336	6.48704
	0.719666	0.118275	Color2 [DarkGray]	1	4		TCEA1	6.54535	6.76421	6.43962	6.50621	6.75355	6.64386	6.61618	6.6865	6.68089	6.63081	6.79181	6.62498
	0.591957	0.082024	Color2 [DarkGray]	1	4		RIOK1	6.6893	6.48704	6.52042	6.6279	6.73336	6.7115	6.62352	6.65249	6.76022	6.71973	6.57289	6.59991
	0.261331	-0.17718	Color2 [DarkGray]	1	4		DROSHA	6.72928	6.71973	6.7252	6.59246	6.67384	6.6879	6.64241	6.60437	6.853	6.72383	5.6893	6.79181
	0.573265	-0.30019	Color2 [DarkGray]	1	4		AP2M1	6.75489	6.72656	6.64241	6.67666	6.83794	6.71699	6.6893	6.78267	6.6907	6.6014	5.66959	6.63807
	0.439061	-0.11882	Color2 [DarkGray]	1	4		NME2	6.72383	6.66107	6.65392	6.75355	6.66391	6.63372	6.58496	6.66818	6.67242	6.63663	6.23458	6.77347
	0.659409	0.085065	Color2 [DarkGray]	1	4		SETD1A	6.55305	6.71287	6.57137	6.59395	6.58045	6.66249	6.63517	6.62205	6.65105	6.66676	6.84046	6.61324
	2.76122	0.274359	Color2 [DarkGray]	1	4		GNL3	6.56682	6.61029	6.5345	6.41785	6.65249	6.53138	6.54998	6.56224	6.848	6.79572	6.85798	6.7252
	0.031206	-0.00373	Color2 [DarkGray]	1	4		PALS1	6.6837	6.70183	6.58946	6.65964	6.56986	6.56072	6.71836	6.60881	6.75087	6.62936	6.63807	6.6014
	0.903393	-0.10514	Color2 [DarkGray]	1	4		ZMYM3	6.6865	6.70874	6.74416	6.60437	6.63952	6.74416	6.68229	6.56529	6.58195	6.65535	6.4363	6.64961
	1.2461	0.260677	Color2 [DarkGray]	1	4		SUGP1	6.5345	6.61618	6.5744	6.45451	6.53605	6.56834	6.58496	6.51254	6.72792	6.6851	7.11998	6.6893
	0.050975	-0.01846	Color2 [DarkGray]	1	4		DNPEP	6.45615	6.70044	6.65105	6.65392	6.67666	6.76155	6.79831	6.55919	6.55152	6.79572	6.29094	6.74953
	1.53218	0.200053	Color2 [DarkGray]	1	4		SIRT1	6.53916	6.56682	6.52826	6.58496	6.58646	6.58796	6.63227	6.6279	6.78005	6.67101	6.93899	6.62936
	1.82714	0.237861	Color2 [DarkGray]	1	4		LTV1	6.5438	6.72383	6.41447	6.51728	6.47897	6.66959	6.51728	6.63372	6.85175	6.81121	6.71836	6.76951
	0.001006	0.000332	Color2 [DarkGray]	1	4		FMNL2	6.6279	6.82909	6.6279	6.59842	6.56529	6.61176	6.60733	6.51412	6.47249	6.59246	6.92481	6.69488
	0.675169	-0.18564	Color2 [DarkGray]	1	4		HLA-A	6.63517	6.83542	6.70321	6.74282	6.57743	6.71012	6.67525	6.57592	6.48864	6.6907	6.21335	6.78136
	1.82887	-0.21023	Color2 [DarkGray]	1	4		DIS3L2	6.6879	6.71012	6.76686	6.76686	6.6837	6.66676	6.67384	6.63227	6.46271	6.58045	6.39232	6.65535
	0.885553	0.075663	Color2 [DarkGray]	1	4		CLINT1	6.58195	6.61029	6.63517	6.63952	6.64674	6.57743	6.59096	6.65964	6.65392	6.65964	6.81506	6.64097
	0.067206	-0.01425	Color2 [DarkGray]	1	4		PPP4R1	6.76686	6.54071	6.52826	6.56834	6.7046	6.75087	6.67948	6.79572	6.64674	6.54844	6.6893	6.46271
	2.21492	-0.25788	Color2 [DarkGray]	1	4		BCAS3	6.76951	6.71836	6.72247	6.7252	6.67384	6.69627	6.76155	6.6851	6.54535	6.53761	6.29278	6.52826
	0.42323	-0.16719	Color2 [DarkGray]	1	4		MLEC	6.75756	6.31832	6.91409	6.83162	6.67525	6.55459	6.78136	6.58646	6.64386	6.50621	6.23458	6.76818
	0.467377	0.087643	Color2 [DarkGray]	1	4		FAM98B	6.38025	6.75221	6.58946	6.6879	6.48864	6.65535	6.67807	6.69209	6.66391	6.71425	6.74416	6.63807
	1.48395	-0.15595	Color2 [DarkGray]	1	4		TRAPPC9	6.64674	6.71699	6.76022	6.732	6.57743	6.67525	6.75622	6.59395	6.58195	6.5744	6.41616	6.65964
	0.500642	0.096329	Color2 [DarkGray]	1	4		ZNF592	6.5469	6.7115	6.63081	6.58045	6.51412	6.52982	6.61176	6.69209	6.6453	6.80993	6.87774	6.52199
	0.721383	-0.22085	Color2 [DarkGray]	1	4		RASA1	6.7115	6.55612	6.77083	6.80478	6.70874	6.74416	6.73064	6.61176	6.52356	6.5469	6.11061	6.77873
	0.013312	-0.00479	Color2 [DarkGray]	1	4		IRF2BPL	6.40599	6.70874	6.75756	6.70044	6.58496	6.65249	6.7761	6.50938	6.4363	6.55152	6.85424	6.7115
	0.004061	0.001374	Color2 [DarkGray]	1	4		NCOR2	6.71287	6.76951	6.63227	6.53916	6.67101	6.56682	6.48543	6.62059	6.5469	6.59395	6.96694	6.55152
	1.35401	-0.24862	Color2 [DarkGray]	1	4		VAC14	6.64386	6.50779	6.79831	6.73877	6.853	6.78398	6.77873	6.7879	6.20359	6.4822	6.47086	6.53761
	1.71795	-0.22823	Color2 [DarkGray]	1	4		ZNF451	6.69209	6.65249	6.75221	6.77347	6.70736	6.70874	6.74012	6.67525	6.5157	6.49506	6.31288	6.63372
	2.06769	-0.20342	Color2 [DarkGray]	1	4		ALDH4A1	6.6893	6.69209	6.76686	6.69766	6.67807	6.70874	6.75889	6.65392	6.55765	6.53761	6.36107	6.57592
	0.406822	-0.08477	Color2 [DarkGray]	1	4		INTS13	6.6453	6.62059	6.6893	6.74685	6.62352	6.69627	6.67807	6.62205	6.6893	6.63081	6.33271	6.71012
	0.325309	-0.09977	Color2 [DarkGray]	1	4		NCAM1	6.79312	6.71425	6.58346	6.50144	6.79442	6.63663	6.5345	6.86419	6.5345	6.47573	6.85922	6.32373
	0.155272	-0.01932	Color2 [DarkGray]	1	4		GCFC2	6.57592	6.75622	6.66818	6.69766	6.58346	6.61618	6.59991	6.59694	6.58045	6.63952	6.71425	6.6865
	0.671685	0.104638	Color2 [DarkGray]	1	4		MAGI3	6.64818	6.71287	6.52982	6.5469	6.57289	6.56377	6.58195	6.67666	6.76686	6.59694	6.86171	6.63081
	0.296277	0.033793	Color2 [DarkGray]	1	4		ZFYVE9	6.69488	6.58946	6.56072	6.56377	6.84424	6.61176	6.56224	6.72383	6.57894	6.62936	6.73877	6.59694
	0.32052	0.107922	Color2 [DarkGray]	1	4		FKBP10	6.4363	6.78136	6.61618	6.53761	6.54226	6.65821	6.65964	6.58946	6.48059	6.6865	7.04658	6.58946
	0.963908	0.212118	Color2 [DarkGray]	1	4		DDX51	6.63663	6.60881	6.54998	6.42122	6.59544	6.57743	6.49506	6.67948	6.89603	6.61471	6.98299	6.57137
	0.114313	0.024474	Color2 [DarkGray]	1	4		TUT7	6.72656	6.68089	6.49345	6.47573	6.86171	6.66249	6.50303	6.78529	6.6453	6.73877	6.56377	6.5267
	1.01837	-0.30757	Color2 [DarkGray]	1	4		ECH1	6.62644	6.6865	6.80478	6.85798	6.63227	6.77873	6.85424	6.55612	6.29829	6.56986	6.10643	6.77083
	0.167794	0.052135	Color2 [DarkGray]	1	4		ACBD5	6.6907	6.53761	6.73064	6.64674	6.47086	6.55765	6.6014	6.59544	6.74282	6.47411	6.99887	6.59842
	0.523701	0.136903	Color2 [DarkGray]	1	4		PCMT1	6.55919	6.78005	6.46761	6.47897	6.74012	6.59096	6.51728	6.67101	6.64097	6.76686	6.94017	6.48543
	0.597529	0.081543	Color2 [DarkGray]	1	4		CDKAL1	6.61471	6.55919	6.61765	6.61618	6.65392	6.64241	6.63517	6.62936	6.80736	6.63517	6.52982	6.76155
	1.06626	-0.16888	Color2 [DarkGray]	1	4		ARAP1	6.66534	6.68229	6.7761	6.78921	6.55612	6.75622	6.66959	6.5345	6.49185	6.70598	6.37851	6.66107
	0.091153	-0.01678	Color2 [DarkGray]	1	4		RASAL2	6.65535	6.5469	6.63663	6.77873	6.64674	6.57592	6.65535	6.66107	6.64818	6.50144	6.7046	6.69627
	0.394968	-0.24154	Color2 [DarkGray]	1	4		TMEM43	6.75889	6.6893	6.65821	6.73742	6.71425	6.61029	6.72383	6.66391	6.89482	6.64241	5.6865	6.65392
	0.384743	-0.06425	Color2 [DarkGray]	1	4		WRNIP1	6.60881	6.80736	6.53916	6.65535	6.61912	6.8125	6.59096	6.69766	6.58045	6.69209	6.47086	6.61029
	0.416499	-0.05684	Color2 [DarkGray]	1	4		H2BC12	6.57894	6.83542	6.69627	6.73606	6.46271	6.61618	6.60733	6.53761	6.59694	6.6865	6.61618	6.71973
	0.955191	-0.47012	Color2 [DarkGray]	1	4		VPS35L	6.93192	6.47897	6.87406	6.86047	6.89603	6.65105	6.63807	6.73064	6.49506	6.4822	5.63807	6.64961
	0.698965	-0.32808	Color2 [DarkGray]	1	4		ATR	6.88631	6.64818	6.71699	6.82528	6.73606	6.62644	6.59544	6.67242	6.65105	6.6014	5.78136	6.73064
	1.164	0.261724	Color2 [DarkGray]	1	4		SNW1	6.40259	6.6879	6.55765	6.53138	6.55765	6.45451	6.58946	6.58646	6.76686	6.7211	7.10329	6.63517
	2.71809	0.199598	Color2 [DarkGray]	1	4		PIBF1	6.56529	6.58195	6.66818	6.51885	6.55152	6.62059	6.49025	6.54535	6.81634	6.82018	6.76686	6.72928
	1.64599	-0.13175	Color2 [DarkGray]	1	4		SCP2	6.66676	6.69349	6.82782	6.70183	6.5469	6.6279	6.67807	6.59694	6.5744	6.56529	6.56072	6.66249
	0.523817	-0.18433	Color2 [DarkGray]	1	4		PARP14	6.87406	6.55919	6.59694	6.75622	6.78005	6.64241	6.64386	6.6907	6.55919	6.64386	6.09381	6.75221
	0.124724	0.038694	Color2 [DarkGray]	1	4		FAM114A2	6.59991	6.58045	6.75355	6.70321	6.36107	6.56377	6.6893	6.58646	6.59395	6.56529	7.02237	6.61029
	0.461475	0.136592	Color2 [DarkGray]	1	4		MACO1	6.49985	6.63517	6.6907	6.63663	6.42794	6.48543	6.63227	6.58045	6.69209	6.59544	7.12722	6.59395
	0.567429	-0.09681	Color2 [DarkGray]	1	4		PTCD3	6.65392	6.63517	6.74147	6.71973	6.62352	6.62352	6.72383	6.61029	6.65249	6.60585	6.37678	6.72792
	1.09737	-0.30396	Color2 [DarkGray]	1	4		ATP6V1H	6.76155	6.5469	6.8009	6.91049	6.6879	6.73064	6.62205	6.7115	6.55612	6.48382	6.10014	6.66391
	1.01316	-0.22704	Color2 [DarkGray]	1	4		NFS1	6.69766	6.63517	6.74416	6.8679	6.66107	6.64097	6.67242	6.67948	6.59096	6.58646	6.19967	6.65964
	1.19998	0.263732	Color2 [DarkGray]	1	4		MRTFB	6.46107	6.61618	6.54226	6.50938	6.47897	6.57743	6.61912	6.61324	6.70874	6.75489	7.11582	6.60437
	0.440134	-0.16927	Color2 [DarkGray]	1	4		FASTKD2	6.81121	6.55765	6.63081	6.74819	6.8189	6.64961	6.62059	6.67807	6.7115	6.63517	6.03342	6.6907
	0.634476	-0.07657	Color2 [DarkGray]	1	4		SUN1	6.7046	6.61029	6.6879	6.67948	6.69766	6.64097	6.69766	6.61471	6.67525	6.61029	6.43796	6.65249
	0.164203	0.035229	Color2 [DarkGray]	1	4		RAB11FIP1	6.67384	6.69209	6.63807	6.6014	6.52826	6.59991	6.60881	6.59842	6.56072	6.61618	6.92125	6.64818
	0.367084	0.029063	Color2 [DarkGray]	1	4		MAP3K7	6.67384	6.52826	6.58946	6.64386	6.7761	6.68089	6.56377	6.70183	6.63807	6.64674	6.66249	6.60437
	0.801914	0.22374	Color2 [DarkGray]	1	4		VAPA	6.55919	6.60733	6.45943	6.40769	6.64818	6.65105	6.61324	6.72792	6.76288	6.65678	7.06931	6.43962
	0.501774	-0.05021	Color2 [DarkGray]	1	4		TAB1	6.62205	6.63517	6.74685	6.74819	6.5438	6.63372	6.64386	6.58646	6.67101	6.6893	6.55305	6.63807
	0.346462	0.094262	Color2 [DarkGray]	1	4		FAM169A	6.34873	6.75087	6.72383	6.67948	6.31107	6.66959	6.71699	6.54071	6.70321	6.65678	6.92005	6.59991
	0.575258	-0.18599	Color2 [DarkGray]	1	4		RAB14	6.88631	6.6865	6.64961	6.56986	6.86171	6.64961	6.55765	6.68229	6.66959	6.70321	6.11478	6.56072
	1.55937	-0.17294	Color2 [DarkGray]	1	4		CEP97	6.84549	6.66391	6.63372	6.65678	6.75221	6.66534	6.63807	6.71836	6.60585	6.50144	6.44626	6.55459
	0.937909	-0.20271	Color2 [DarkGray]	1	4		H2BU1	6.65821	6.78529	6.79701	6.83036	6.5267	6.57894	6.74147	6.44791	6.54535	6.64818	6.2891	6.77742
	1.56515	-0.28288	Color2 [DarkGray]	1	4		ATP7A	6.6014	6.84925	6.79442	6.84298	6.52042	6.7211	6.78136	6.54998	6.39232	6.62644	6.32012	6.61765
	0.525932	-0.12004	Color2 [DarkGray]	1	4		SMARCD2	6.82146	6.65964	6.6879	6.61324	6.74282	6.5744	6.62498	6.64097	6.66249	6.63807	6.29278	6.70874
	1.0374	0.241294	Color2 [DarkGray]	1	4		DNAJB1	6.44626	6.56682	6.58646	6.59544	6.4446	6.60437	6.66959	6.52042	6.66391	6.74551	7.12722	6.62352
	0.092032	-0.03249	Color2 [DarkGray]	1	4		NUSAP1	6.64818	6.78005	6.65392	6.55305	6.6851	6.64386	6.55612	6.6279	6.53761	6.61765	6.95768	6.39232
	0.38064	-0.05584	Color2 [DarkGray]	1	4		BRIP1	6.60585	6.66391	6.67807	6.78136	6.55919	6.6279	6.6879	6.59246	6.76686	6.64674	6.54071	6.55152
	1.01624	-0.21579	Color2 [DarkGray]	1	4		ERO1A	6.73471	6.51885	6.82655	6.84674	6.75221	6.64961	6.73064	6.50779	6.53294	6.57592	6.29094	6.66391
	0.976398	0.141757	Color2 [DarkGray]	1	4		PLEKHA7	6.60288	6.72928	6.59246	6.53916	6.51412	6.57137	6.55152	6.53761	6.7046	6.66534	6.94251	6.71836
	0.67689	-0.23619	Color2 [DarkGray]	1	4		ARMT1	6.83542	6.58195	6.74147	6.5267	6.93899	6.67807	6.74147	6.74282	6.59694	6.52826	5.98185	6.63372
	0.851528	0.199344	Color2 [DarkGray]	1	4		PPFIBP1	6.61029	6.5267	6.50462	6.60733	6.65535	6.55305	6.53605	6.58496	6.79312	6.65105	7.06609	6.53605
	0.143375	0.038754	Color2 [DarkGray]	1	4		CLPTM1	6.81634	6.57289	6.49825	6.53605	6.80607	6.60881	6.52042	6.7252	6.84674	6.61324	6.62352	6.49506
	1.20105	0.146197	Color2 [DarkGray]	1	4		GLE1	6.63517	6.52826	6.56986	6.57592	6.65392	6.64386	6.55305	6.63807	6.84172	6.6893	6.79312	6.56986
	0.18171	-0.0326	Color2 [DarkGray]	1	4		GRWD1	6.72656	6.62498	6.54226	6.55459	6.81121	6.70598	6.63807	6.76421	6.63807	6.6893	6.43296	6.55765
	2.12968	0.107261	Color2 [DarkGray]	1	4		TOP3B	6.55919	6.64097	6.56834	6.59842	6.6014	6.63663	6.66818	6.6453	6.67242	6.74685	6.71562	6.66107
	1.25425	0.180335	Color2 [DarkGray]	1	4		YTHDF3	6.61029	6.63227	6.50938	6.5438	6.64961	6.51728	6.55152	6.63663	6.76288	6.65964	6.9507	6.64386
	0.1171	0.023495	Color2 [DarkGray]	1	4		TRMT1	6.62936	6.66676	6.58646	6.67242	6.56224	6.71836	6.62644	6.58496	6.71562	6.71562	6.44956	6.76818
	1.25705	0.435735	Color2 [DarkGray]	1	4		CDV3	6.33092	6.59395	6.47249	6.44626	6.38543	6.47897	6.52199	6.55612	6.8009	6.76155	7.40939	6.61471
	0.531765	-0.14159	Color2 [DarkGray]	1	4		ME1	6.85674	6.62205	6.61618	6.62936	6.75756	6.66107	6.63952	6.70598	6.70321	6.63372	6.2211	6.59991
	0.995397	-0.2948	Color2 [DarkGray]	1	4		TBCB	6.7252	6.73606	6.75889	6.56834	6.73742	6.88753	6.67525	6.82909	6.41278	6.59096	5.98641	6.61912
	0.498144	-0.1841	Color2 [DarkGray]	1	4		PRDX4	6.6865	6.80864	6.58796	6.65392	6.71012	6.71562	6.66818	6.75622	6.67384	6.67525	6.01346	6.63807
	0.812461	-0.45894	Color2 [DarkGray]	1	4		ELP2	6.76686	6.63807	6.7879	6.92125	6.75622	6.81634	6.66676	6.67242	6.42459	6.59096	5.51728	6.74551
	1.10948	0.113668	Color2 [DarkGray]	1	4		OTUD4	6.63663	6.61324	6.56529	6.63372	6.6453	6.49985	6.51728	6.67666	6.72383	6.70183	6.86171	6.61618
	1.2808	0.148772	Color2 [DarkGray]	1	4		AIMP1	6.54071	6.74551	6.58946	6.52356	6.53916	6.59991	6.56834	6.58496	6.65249	6.81121	6.79051	6.74012
	1.13799	0.112666	Color2 [DarkGray]	1	4		ACTL6A	6.59246	6.65678	6.56377	6.54998	6.59246	6.67666	6.63372	6.62352	6.71562	6.67666	6.82146	6.59991
	0.944621	0.271527	Color2 [DarkGray]	1	4		RANBP1	6.48543	6.66107	6.52356	6.42962	6.42459	6.56224	6.60288	6.67525	6.66959	6.73606	7.19967	6.58045
	0.402856	0.080083	Color2 [DarkGray]	1	4		CNOT2	6.65535	6.57137	6.70183	6.61029	6.56682	6.52199	6.63227	6.55459	6.70736	6.58346	6.9507	6.61765
	0.422325	0.079529	Color2 [DarkGray]	1	4		TBC1D10B	6.57289	6.69905	6.57289	6.58496	6.71287	6.61618	6.57137	6.61029	6.59991	6.61618	6.92005	6.61176
	0.677898	-0.10206	Color2 [DarkGray]	1	4		RALGAPA1	6.58045	6.6865	6.75622	6.76553	6.57289	6.69766	6.72383	6.52513	6.56986	6.52356	6.51885	6.76818
	0.437205	-0.04205	Color2 [DarkGray]	1	4		GLB1	6.73742	6.58946	6.64674	6.64674	6.62205	6.70044	6.6865	6.63227	6.64386	6.66818	6.52982	6.61029
	0.681488	0.107224	Color2 [DarkGray]	1	4		RAB1A	6.43296	6.77479	6.60585	6.61618	6.24603	6.67525	6.75221	6.67807	6.65821	6.69488	6.70598	6.7996
	0.106966	0.025568	Color2 [DarkGray]	1	4		ARFGAP2	6.76288	6.71836	6.63081	6.41278	6.47735	6.69209	6.6851	6.67666	6.66107	6.65964	6.75489	6.55152
	0.949086	0.241085	Color2 [DarkGray]	1	4		SFSWAP	6.38198	6.67242	6.61324	6.55152	6.54226	6.54535	6.50779	6.59694	6.7211	6.6453	7.1334	6.6837
	0.889269	0.13085	Color2 [DarkGray]	1	4		TAF6	6.52513	6.63663	6.66534	6.55612	6.61765	6.53294	6.67948	6.56072	6.76951	6.60881	6.89603	6.63227
	0.891356	-0.10401	Color2 [DarkGray]	1	4		ZSWIM8	6.76686	6.68229	6.63807	6.69766	6.74551	6.53605	6.60733	6.65105	6.56224	6.64674	6.45943	6.70044
	1.52007	-0.18869	Color2 [DarkGray]	1	4		RANBP9	6.75221	6.61029	6.77347	6.65535	6.78921	6.62498	6.67384	6.75221	6.53138	6.59246	6.3505	6.56224
	1.08795	0.281749	Color2 [DarkGray]	1	4		SLC9A3R1	6.49985	6.58796	6.4446	6.49985	6.63952	6.5469	6.56377	6.63663	6.74282	6.66959	7.17093	6.57592
	1.11249	-0.10195	Color2 [DarkGray]	1	4		AHCYL2	6.56986	6.61176	6.63952	6.75756	6.86666	6.76951	6.66391	6.62936	6.52042	6.60585	6.48543	6.55919
	0.855115	-0.31664	Color2 [DarkGray]	1	4		ABCB7	6.89966	6.65249	6.73471	6.8125	6.72656	6.62498	6.62059	6.6279	6.69905	6.57894	5.92837	6.62644
	0.205225	0.060173	Color2 [DarkGray]	1	4		PHF2	6.65678	6.78921	6.56377	6.48382	6.47573	6.65249	6.55459	6.74012	6.62352	6.62644	6.96232	6.52199
	0.452693	-0.14616	Color2 [DarkGray]	1	4		VPS33B	6.61176	6.73742	6.78267	6.74416	6.56072	6.70598	6.69627	6.48704	6.63807	6.72656	6.15987	6.76686
	1.25863	0.268647	Color2 [DarkGray]	1	4		LRRC59	6.56529	6.54844	6.49345	6.52042	6.57894	6.5469	6.50938	6.63807	6.76686	6.69209	7.12412	6.61912
	0.509082	-0.15503	Color2 [DarkGray]	1	4		ASPM	6.80478	6.47086	6.74953	6.79051	6.7211	6.58045	6.64818	6.66676	6.732	6.54844	6.22304	6.69209
	0.941155	-0.46363	Color2 [DarkGray]	1	4		ATP11C	6.83794	6.66676	6.90448	6.82655	6.72792	6.61765	6.74012	6.66249	6.58796	6.43463	5.62936	6.72928
	0.302488	-0.05034	Color2 [DarkGray]	1	4		NSD3	6.64097	6.73336	6.60437	6.68089	6.60585	6.69627	6.7046	6.57743	6.6837	6.7252	6.43463	6.61471
	1.604	0.374646	Color2 [DarkGray]	1	4		RRS1	6.47086	6.57592	6.47735	6.49985	6.29646	6.55459	6.57592	6.5157	6.89724	6.77873	7.21432	6.63227
	0.380779	-0.07655	Color2 [DarkGray]	1	4		NANS	6.63081	6.76421	6.66534	6.59694	6.71973	6.69349	6.65678	6.60585	6.65678	6.75489	6.38025	6.55919
	1.09422	0.299398	Color2 [DarkGray]	1	4		DCP1B	6.41447	6.68229	6.50779	6.46761	6.51096	6.58045	6.54844	6.56986	6.65105	6.73606	7.20457	6.67807
	0.825895	-0.29179	Color2 [DarkGray]	1	4		CHUK	6.85549	6.48704	6.81762	6.83036	6.77479	6.66959	6.66534	6.61912	6.63807	6.47249	6.01792	6.69488
	0.258795	0.060383	Color2 [DarkGray]	1	4		DIAPH2	6.48059	6.58796	6.74416	6.76421	6.44791	6.61765	6.69905	6.49985	6.55152	6.64961	6.86913	6.74819
	0.187927	-0.07552	Color2 [DarkGray]	1	4		MFN1	6.71425	6.57137	6.57743	6.67384	6.88753	6.65821	6.51254	6.76155	6.82909	6.69766	6.12309	6.58496
	0.47896	-0.09572	Color2 [DarkGray]	1	4		SYNJ2	6.83542	6.66818	6.64241	6.54998	6.83794	6.63081	6.47573	6.70874	6.72247	6.6014	6.59694	6.39232
	0.066368	-0.00912	Color2 [DarkGray]	1	4		SUCLG2	6.56986	6.64961	6.70044	6.71836	6.4446	6.69627	6.732	6.58496	6.5469	6.66959	6.71287	6.67242
	3.40185	0.275216	Color2 [DarkGray]	1	4		MORC2	6.43463	6.57743	6.54071	6.56224	6.51412	6.66534	6.56834	6.57894	6.79051	6.8189	6.85424	6.75221
	0.131086	-0.02749	Color2 [DarkGray]	1	4		CLIC1	6.63372	6.39917	6.72928	6.62936	6.81121	6.71012	6.66818	6.80864	6.55612	6.57894	6.66107	6.48543
	0.736565	-0.18094	Color2 [DarkGray]	1	4		BZW1	6.80478	6.43796	6.74685	6.86913	6.75489	6.64818	6.6279	6.61324	6.60733	6.54998	6.32373	6.65392
	0.878656	-0.17411	Color2 [DarkGray]	1	4		DMXL2	6.78267	6.61029	6.78529	6.732	6.61912	6.65678	6.64386	6.62352	6.54071	6.68089	6.30012	6.69209
	1.68472	0.178761	Color2 [DarkGray]	1	4		G3BP2	6.59694	6.61765	6.51885	6.50303	6.55459	6.59842	6.64818	6.69766	6.83162	6.6837	6.81121	6.62498
	0.999362	-0.22176	Color2 [DarkGray]	1	4		UBA3	6.75355	6.61471	6.6851	6.63517	6.86047	6.77742	6.70598	6.76686	6.41278	6.67948	6.1639	6.54535
	0.480442	0.047344	Color2 [DarkGray]	1	4		ABL1	6.65392	6.72792	6.66676	6.5267	6.58796	6.64961	6.46761	6.65821	6.73471	6.67807	6.68229	6.66959
	1.4132	0.395979	Color2 [DarkGray]	1	4		NHSL1	6.49506	6.62644	6.35226	6.46597	6.41278	6.46271	6.46597	6.65678	6.81378	6.76155	7.28725	6.66107
	0.16	-0.04082	Color2 [DarkGray]	1	4		IDH2	6.45943	6.70874	6.76818	6.70321	6.49825	6.72383	6.73877	6.59544	6.49025	6.67666	6.51885	6.79051
	0.719076	-0.292	Color2 [DarkGray]	1	4		GTPBP1	6.69488	6.82018	6.76022	6.7115	6.64674	6.77873	6.67384	6.61618	6.53605	6.66107	5.8802	6.74147
	0.696404	-0.17715	Color2 [DarkGray]	1	4		DOCK9	6.64818	6.60733	6.81121	6.89724	6.49345	6.6879	6.69209	6.53761	6.61765	6.63807	6.26491	6.73471
	1.65022	0.198203	Color2 [DarkGray]	1	4		MPHOSPH10	6.58195	6.65821	6.51254	6.57894	6.46434	6.58646	6.52982	6.62205	6.74147	6.75889	6.94603	6.67807
	0.457354	-0.11995	Color2 [DarkGray]	1	4		H4C1	6.62498	6.65678	6.77347	6.84549	6.40599	6.56986	6.6893	6.64961	6.64097	6.6893	6.30012	6.79051
	1.84485	0.414561	Color2 [DarkGray]	1	4		CLSPN	6.59246	6.43296	6.48059	6.33628	6.62644	6.50621	6.45779	6.58045	6.96463	6.78267	7.12825	6.62498
	1.37849	-0.16602	Color2 [DarkGray]	1	4		MAPK1	6.76686	6.65249	6.76421	6.68229	6.66534	6.71973	6.61324	6.61912	6.59694	6.55459	6.3906	6.65964
	0.8072	-0.17448	Color2 [DarkGray]	1	4		LYN	6.57743	6.68229	6.76818	6.81378	6.5469	6.75756	6.74282	6.61618	6.53138	6.6014	6.2817	6.72928
	0.019777	-0.00484	Color2 [DarkGray]	1	4		ITCH	6.66818	6.45615	6.72383	6.71562	6.67384	6.55612	6.69627	6.65678	6.71425	6.60288	6.49665	6.73064
	1.15829	0.182907	Color2 [DarkGray]	1	4		PPP1R10	6.52982	6.6879	6.53138	6.5438	6.52356	6.55459	6.67101	6.59096	6.74551	6.63517	6.96578	6.67807
	1.41111	0.228149	Color2 [DarkGray]	1	4		ZPR1	6.67807	6.49985	6.55305	6.44294	6.56072	6.63807	6.54226	6.65105	6.86913	6.7115	6.90448	6.6014
	0.061748	0.022034	Color2 [DarkGray]	1	4		RNGTT	6.6907	6.51096	6.61765	6.61912	6.71425	6.68229	6.6279	6.66818	6.74147	6.78529	6.27053	6.72928
	0.873348	-0.16783	Color2 [DarkGray]	1	4		LNPEP	6.6865	6.54071	6.84172	6.848	6.64961	6.65249	6.732	6.45615	6.50621	6.56072	6.44128	6.73742
	0.999162	-0.35368	Color2 [DarkGray]	1	4		IPO11	6.84172	6.36807	6.86419	6.9507	6.75221	6.72792	6.732	6.64097	6.41278	6.2724	6.17393	6.75087
	1.25107	0.146984	Color2 [DarkGray]	1	4		COG2	6.55919	6.51254	6.5744	6.69349	6.49506	6.63081	6.72247	6.56834	6.65249	6.64241	6.82273	6.80993
	1.43026	-0.2508	Color2 [DarkGray]	1	4		SEPTIN6	6.80478	6.71562	6.67948	6.74012	6.66959	6.74953	6.68089	6.66391	6.41447	6.55459	6.27426	6.69349
	0.458458	-0.06411	Color2 [DarkGray]	1	4		BRD1	6.59096	6.65249	6.76686	6.62936	6.71562	6.72928	6.66818	6.56224	6.65392	6.55612	6.47411	6.69905
	0.582528	0.15447	Color2 [DarkGray]	1	4		ZNF516	6.46761	6.73336	6.66534	6.58796	6.45121	6.62205	6.54226	6.46434	6.61765	6.72656	7.09276	6.63517
	0.201495	-0.067	Color2 [DarkGray]	1	4		PUM3	6.7211	6.72792	6.60437	6.60881	6.69349	6.6879	6.56224	6.65105	6.84172	6.68089	6.24222	6.62936
	0.807656	0.214976	Color2 [DarkGray]	1	4		CBL	6.60733	6.55765	6.46434	6.56834	6.58946	6.61618	6.5438	6.59842	6.65249	6.62205	7.15076	6.63227
	0.245028	0.032532	Color2 [DarkGray]	1	4		FAM111B	6.63081	6.61176	6.60437	6.70874	6.61029	6.62205	6.58195	6.65392	6.72792	6.73877	6.52982	6.6893
	0.887215	-0.21656	Color2 [DarkGray]	1	4		CFL2	6.8009	6.57289	6.81378	6.71287	6.67948	6.62059	6.71973	6.67525	6.71287	6.48543	6.20945	6.62644
	0.569928	-0.24034	Color2 [DarkGray]	1	4		SMPD4	6.81121	6.48382	6.78921	6.74953	6.80478	6.66391	6.71836	6.63372	6.68229	6.45779	5.95884	6.77347
	0.77566	0.126795	Color2 [DarkGray]	1	4		BAIAP2	6.51885	6.60288	6.62936	6.65821	6.5345	6.59842	6.65535	6.56529	6.57743	6.74819	6.92837	6.66249
	0.841426	-0.26208	Color2 [DarkGray]	1	4		ANXA4	6.71425	6.83668	6.63372	6.72247	6.64674	6.71973	6.732	6.71699	6.55612	6.65249	6.01792	6.63227
	0.49283	0.252924	Color2 [DarkGray]	1	4		MARCKS	6.5345	6.3505	6.58195	6.5744	6.46761	6.58496	6.59694	6.65249	6.59842	6.57289	7.43879	6.44294
	0.703779	0.20092	Color2 [DarkGray]	1	4		MAGED1	6.37504	6.73064	6.69627	6.53138	6.42962	6.47573	6.71425	6.48382	6.56377	6.75622	7.09592	6.7211
	0.746103	-0.26347	Color2 [DarkGray]	1	4		LRRC8A	6.86295	6.58496	6.72383	6.62498	6.85175	6.7879	6.64386	6.70874	6.66676	6.53761	5.95652	6.58195
	1.04582	-0.46933	Color2 [DarkGray]	1	4		RFC3	6.83415	6.50462	6.90569	7.01681	6.77083	6.65105	6.75489	6.5438	6.52356	6.36982	5.77083	6.71973
	0.096987	-0.03817	Color2 [DarkGray]	1	4		DDX47	6.71562	6.49665	6.6279	6.76155	6.7046	6.67666	6.58796	6.61912	6.80607	6.65392	6.22882	6.76022
	0.47389	0.109371	Color2 [DarkGray]	1	4		BYSL	6.68229	6.45943	6.5469	6.52042	6.90448	6.6865	6.5438	6.65105	6.74551	6.74953	6.38198	6.76951
	0.716362	-0.11839	Color2 [DarkGray]	1	4		GALK1	6.52042	6.78267	6.74819	6.74416	6.49345	6.74953	6.74819	6.56377	6.46271	6.65821	6.51728	6.6837
	0.618204	0.116575	Color2 [DarkGray]	1	4		LATS1	6.65105	6.62936	6.50621	6.5744	6.71425	6.63081	6.47411	6.66107	6.8392	6.69766	6.81634	6.47411
	0.487928	-0.12084	Color2 [DarkGray]	1	4		SNX5	6.58346	6.7046	6.72247	6.73606	6.58346	6.74953	6.71699	6.59991	6.54226	6.6865	6.27426	6.76022
	0.034601	0.013685	Color2 [DarkGray]	1	4		ACTR2	6.70598	6.41785	6.6879	6.64241	6.70321	6.67666	6.63227	6.67666	6.82909	6.69627	6.2817	6.70183
+	4.19213	-0.26795	Color2 [DarkGray]	1	4		AAK1	6.67384	6.71562	6.70183	6.74685	6.79572	6.73471	6.73742	6.77215	6.37851	6.4446	6.48543	6.45779
	0.583542	0.104712	Color2 [DarkGray]	1	4		MECP2	6.52982	6.6837	6.68229	6.64386	6.46924	6.61324	6.62059	6.45779	6.62644	6.71012	6.96232	6.65964
	1.55218	0.140714	Color2 [DarkGray]	1	4		CPSF6	6.53138	6.57592	6.58496	6.56072	6.6851	6.60881	6.70044	6.63807	6.64674	6.71562	6.83289	6.62059
	0.823005	-0.23647	Color2 [DarkGray]	1	4		SHCBP1	6.90569	6.57289	6.60733	6.68089	6.90689	6.68089	6.51885	6.85674	6.65249	6.52042	6.09803	6.54998
	0.077727	0.021935	Color2 [DarkGray]	1	4		ATAD2B	6.67101	6.51254	6.6879	6.63663	6.62352	6.60881	6.66107	6.6851	6.82909	6.62205	6.39917	6.74551
	1.47462	-0.34286	Color2 [DarkGray]	1	4		HAT1	6.85922	6.55459	6.78529	6.82273	6.82018	6.77083	6.65678	6.64241	6.54226	6.34163	6.15178	6.61471
	0.133067	0.061093	Color2 [DarkGray]	1	4		FBN2	6.45943	6.74551	6.49825	6.43962	6.6893	6.83162	6.71562	6.79181	6.3733	6.65678	7.01903	6.33807
	0.36513	0.090186	Color2 [DarkGray]	1	4		GLRX3	6.59096	6.37504	6.76022	6.57743	6.73336	6.56834	6.71699	6.68089	6.76022	6.75087	6.45286	6.70044
	0.101307	-0.03112	Color2 [DarkGray]	1	4		LMAN2	6.6893	6.32912	6.80349	6.71562	6.6837	6.61912	6.77873	6.63081	6.62352	6.58946	6.49825	6.70183
	0.644027	-0.30893	Color2 [DarkGray]	1	4		SNX27	6.80607	6.53916	6.74953	6.76818	6.86419	6.75355	6.62352	6.71699	6.55919	6.60288	5.74953	6.71562
	0.039913	-0.01375	Color2 [DarkGray]	1	4		TYMS	6.54226	6.73471	6.64097	6.59991	6.70321	6.6879	6.7211	6.56986	6.67666	6.7879	6.2854	6.71287
	0.923265	0.075217	Color2 [DarkGray]	1	4		FNBP1L	6.64818	6.68229	6.61324	6.58646	6.57289	6.6014	6.59096	6.58346	6.77347	6.61618	6.75489	6.6865
	0.735082	0.237709	Color2 [DarkGray]	1	4		LARP4B	6.44128	6.67948	6.54535	6.39917	6.63227	6.52042	6.72247	6.60733	6.6879	6.65964	7.17193	6.49665
	1.29693	0.314778	Color2 [DarkGray]	1	4		QSER1	6.43129	6.66818	6.55459	6.47411	6.32193	6.59842	6.66249	6.42122	6.7046	6.78136	7.19672	6.7046
	1.31331	-0.57764	Color2 [DarkGray]	1	4		CDC23	6.82146	6.67242	6.88142	6.99435	6.74953	6.74012	6.70183	6.6837	6.38543	6.3906	5.62059	6.66249
	0.557283	-0.04935	Color2 [DarkGray]	1	4		DCTN4	6.65105	6.57743	6.65105	6.65821	6.80219	6.66249	6.61471	6.74416	6.58496	6.64674	6.4822	6.62644
	0.407764	-0.07559	Color2 [DarkGray]	1	4		RHOT2	6.73336	6.66676	6.58946	6.63372	6.80736	6.66818	6.60437	6.65821	6.61029	6.7211	6.36457	6.62498
	0.152966	0.04956	Color2 [DarkGray]	1	4		RABEP2	6.78005	6.64097	6.66676	6.56224	6.32193	6.29646	6.65821	6.79442	6.7761	6.65392	6.98527	6.43296
	0.734872	0.154057	Color2 [DarkGray]	1	4		NUDCD3	6.54071	6.64386	6.6014	6.57289	6.54226	6.6014	6.56377	6.61176	6.60733	6.74551	7.0268	6.59544
	1.24514	-0.09548	Color2 [DarkGray]	1	4		PLXNA1	6.75355	6.70183	6.65105	6.6865	6.59096	6.66818	6.67666	6.56986	6.52826	6.56529	6.68229	6.63517
	0.206343	0.026974	Color2 [DarkGray]	1	4		AIP	6.61324	6.7252	6.55459	6.54998	6.6907	6.68089	6.65105	6.69766	6.59544	6.71562	6.66391	6.57592
	1.55233	0.157423	Color2 [DarkGray]	1	4		EDC3	6.59246	6.6014	6.54226	6.51885	6.61029	6.63372	6.66959	6.64097	6.75355	6.7211	6.82655	6.58346
	1.53404	0.275928	Color2 [DarkGray]	1	4		CEP43	6.59096	6.6279	6.4822	6.45615	6.61176	6.47573	6.49506	6.60437	6.80864	6.74953	7.05745	6.6453
	0.267529	0.028173	Color2 [DarkGray]	1	4		CEP55	6.64961	6.62205	6.65821	6.6851	6.52199	6.57743	6.58646	6.68089	6.58346	6.71287	6.77742	6.65392
	0.642825	-0.07761	Color2 [DarkGray]	1	4		DNAJC21	6.69627	6.6879	6.61765	6.64818	6.72247	6.65249	6.62936	6.7115	6.6907	6.62644	6.43296	6.58946
	0.016292	0.001683	Color2 [DarkGray]	1	4		KIF13A	6.63517	6.71425	6.67807	6.5744	6.51885	6.66676	6.6893	6.63081	6.63952	6.68089	6.60733	6.68089
	0.197089	-0.08474	Color2 [DarkGray]	1	4		SELENBP1	6.41447	6.54535	6.91648	6.88996	6.28725	6.732	6.91886	6.37504	6.27426	6.69627	6.66107	6.79572
	0.268456	-0.05834	Color2 [DarkGray]	1	4		MED24	6.72656	6.47735	6.65678	6.70183	6.73742	6.70183	6.60733	6.74147	6.67101	6.58796	6.3837	6.6865
	0.443452	-0.05776	Color2 [DarkGray]	1	4		NUP88	6.75889	6.67807	6.63807	6.5744	6.70044	6.71973	6.58946	6.62936	6.69627	6.66107	6.51728	6.5438
	0.615835	-0.14703	Color2 [DarkGray]	1	4		GABPA	6.64961	6.6879	6.64818	6.74819	6.6907	6.75622	6.65535	6.67242	6.60881	6.55919	6.22689	6.75087
	0.502076	0.097399	Color2 [DarkGray]	1	4		BRPF3	6.72792	6.61618	6.65249	6.50303	6.63081	6.49985	6.51254	6.63807	6.77479	6.63952	6.90809	6.56682
	0.806547	0.136378	Color2 [DarkGray]	1	4		MAPRE1	6.59991	6.62936	6.57592	6.58946	6.57894	6.57743	6.67807	6.49825	6.66676	6.59544	6.97613	6.70183
	0.146776	0.047925	Color2 [DarkGray]	1	4		COBL	6.62059	6.77742	6.57894	6.52982	6.58346	6.6453	6.58646	6.63517	6.732	6.55459	6.96232	6.44956
[truncated: 7,095 more rows]

## Sheet: 27vsDMSO
Significant	#NAME?	Difference	Symbol color	Symbol type	Symbol size	Show label	Gene Symbol	Abundances (Grouped): 126	Abundances (Grouped): 127N	Abundances (Grouped): 127C	Abundances (Grouped): 128N	Abundances (Grouped): 128C	Abundances (Grouped): 129N	Abundances (Grouped): 129C	Abundances (Grouped): 130N	Abundances (Grouped): 130C	Abundances (Grouped): 131N	Abundances (Grouped): 131C	Abundances (Grouped): 132N
	0.311646	-0.04528	Color2 [DarkGray]	1	4		DYNC1H1	6.7211	6.56072	6.77479	6.80219	6.62205	6.66959	6.75087	6.63517	6.58646	6.59096	6.18982	6.73064
	0.096286	0.034351	Color2 [DarkGray]	1	4		AHNAK	6.74282	6.824	6.4363	6.38025	6.70874	6.62352	6.4363	6.75221	6.58045	6.5469	7.2075	6.22882
	1.93384	-0.05935	Color2 [DarkGray]	1	4		MACF1	6.69766	6.63807	6.69766	6.69488	6.63372	6.59991	6.62936	6.6279	6.66676	6.55919	6.64818	6.6279
	0.144906	-0.02351	Color2 [DarkGray]	1	4		DST	6.7866	6.63227	6.57137	6.61176	6.70598	6.60881	6.52356	6.66959	6.75087	6.58646	6.68089	6.57289
	0.090935	-0.01279	Color2 [DarkGray]	1	4		PRKDC	6.73471	6.61324	6.75756	6.79831	6.69349	6.7996	6.71425	6.6453	6.48059	6.59544	6.13955	6.63807
	0.356826	0.118624	Color2 [DarkGray]	1	4		MYH9	6.824	6.63517	6.42626	6.38543	6.853	6.54998	6.47573	6.86666	6.88631	6.56986	6.67807	6.44128
	0.18006	0.021307	Color2 [DarkGray]	1	4		SPTAN1	6.73742	6.6865	6.59246	6.58496	6.69488	6.64386	6.61176	6.73606	6.67101	6.58346	6.6907	6.46924
	0.635926	0.147946	Color2 [DarkGray]	1	4		FLNA	6.71287	6.62936	6.41278	6.36982	6.81506	6.62936	6.49345	6.77873	6.71836	6.58346	7.06286	6.35226
	0.205786	0.044634	Color2 [DarkGray]	1	4		MKI67	6.6879	6.81378	6.53761	6.4446	6.7115	6.62936	6.60733	6.71425	6.62644	6.56072	6.96116	6.32912
	0.002264	-0.00028	Color2 [DarkGray]	1	4		SPTBN1	6.73336	6.7046	6.60881	6.60733	6.6907	6.62205	6.61912	6.7211	6.65821	6.59246	6.66391	6.48543
	0.26236	0.041142	Color2 [DarkGray]	1	4		MYH10	6.51885	6.77479	6.54844	6.50303	6.61176	6.61618	6.62352	6.65821	6.59246	6.70321	6.9542	6.55612
	0.812773	-0.1398	Color2 [DarkGray]	1	4		SYNE2	6.62644	6.61765	6.82655	6.84674	6.49825	6.62205	6.74282	6.49506	6.50462	6.57743	6.53294	6.77215
	0.544341	-0.0406	Color2 [DarkGray]	1	4		PLEC	6.732	6.74953	6.66249	6.61176	6.68229	6.65821	6.6279	6.62498	6.59842	6.61029	6.59694	6.55919
	0.096081	0.017259	Color2 [DarkGray]	1	4		MDN1	6.78398	6.50621	6.69209	6.66676	6.76022	6.66107	6.61029	6.6865	6.7046	6.60288	6.28355	6.70183
	0.312517	0.042243	Color2 [DarkGray]	1	4		DSP	6.55919	6.6851	6.52356	6.47411	6.59544	6.67384	6.50938	6.63227	6.75489	6.79442	6.75489	6.7252
	0.64616	0.08226	Color2 [DarkGray]	1	4		TLN1	6.6453	6.70598	6.51728	6.50779	6.71973	6.69349	6.56834	6.72383	6.60437	6.67807	6.87774	6.43129
	0.098251	-0.01453	Color2 [DarkGray]	1	4		FASN	6.55919	6.61324	6.73336	6.73064	6.60288	6.67948	6.71699	6.57894	6.56529	6.68229	6.41616	6.80478
	0.926529	-0.06214	Color2 [DarkGray]	1	4		GOLGB1	6.56072	6.67948	6.63663	6.65821	6.51254	6.60288	6.60881	6.56224	6.67242	6.67807	6.86295	6.65964
	1.2416	0.050598	Color2 [DarkGray]	1	4		RANBP2	6.60881	6.59395	6.61912	6.56986	6.68229	6.61324	6.61912	6.67948	6.74819	6.65821	6.69209	6.63372
	0.472217	0.050471	Color2 [DarkGray]	1	4		FLNB	6.63807	6.68089	6.57592	6.49985	6.70321	6.61324	6.58946	6.6907	6.6453	6.58045	6.98413	6.45615
	0.298265	0.021673	Color2 [DarkGray]	1	4		GCN1	6.6851	6.57289	6.69766	6.6837	6.70044	6.6893	6.67666	6.65964	6.60585	6.62498	6.40259	6.70044
	1.19956	-0.07328	Color2 [DarkGray]	1	4		AKAP9	6.60733	6.69349	6.64241	6.67948	6.51096	6.63081	6.60437	6.58346	6.67948	6.59842	6.82782	6.64386
	0.632466	-0.04971	Color2 [DarkGray]	1	4		HUWE1	6.68229	6.74012	6.70044	6.6865	6.61618	6.75087	6.65249	6.59096	6.5267	6.7115	6.38888	6.63952
	0.119693	-0.00863	Color2 [DarkGray]	1	4		PRPF8	6.71973	6.60881	6.65678	6.70736	6.6907	6.65392	6.65678	6.65678	6.7252	6.62936	6.16792	6.76818
	0.058136	0.011908	Color2 [DarkGray]	1	4		NUMA1	6.62352	6.76686	6.50938	6.47249	6.56682	6.64961	6.5438	6.65964	6.63227	6.64674	7.12722	6.38888
	0.091219	0.010256	Color2 [DarkGray]	1	4		SNRNP200	6.74012	6.61029	6.6837	6.70044	6.78529	6.67101	6.66391	6.65535	6.70321	6.62644	6.03122	6.72656
	0.347015	-0.03907	Color2 [DarkGray]	1	4		TPR	6.49506	6.69627	6.59246	6.56682	6.49025	6.56834	6.60437	6.53138	6.7211	6.70598	6.99209	6.6851
	0.139932	0.02293	Color2 [DarkGray]	1	4		UBR4	6.75756	6.5157	6.7252	6.72928	6.78398	6.69349	6.66391	6.67807	6.65105	6.55612	6.18982	6.6893
	0.210194	-0.02717	Color2 [DarkGray]	1	4		MAP1B	6.51728	6.72656	6.56377	6.5157	6.5345	6.52982	6.58195	6.56834	6.60881	6.69209	7.13031	6.63663
	1.68145	-0.06	Color2 [DarkGray]	1	4		PCNT	6.65678	6.67525	6.6907	6.6851	6.59246	6.62498	6.58646	6.66391	6.63081	6.53605	6.77742	6.59246
	0.27867	-0.0204	Color2 [DarkGray]	1	4		IQGAP1	6.71287	6.60437	6.67807	6.7211	6.62352	6.64674	6.67666	6.6879	6.64241	6.55152	6.51885	6.64674
	0.533864	0.072781	Color2 [DarkGray]	1	4		CLTC	6.76553	6.56529	6.65105	6.67384	6.86295	6.70736	6.63372	6.74282	6.64386	6.63081	6.05528	6.65821
	1.03759	-0.03306	Color2 [DarkGray]	1	4		UTRN	6.67948	6.6837	6.67807	6.65821	6.65821	6.60585	6.67525	6.6279	6.59991	6.57289	6.6907	6.58796
	0.865133	0.068477	Color2 [DarkGray]	1	4		CKAP5	6.63952	6.56224	6.5267	6.55305	6.69627	6.64241	6.54998	6.66676	6.74685	6.69766	6.85798	6.54535
	0.243783	-0.04395	Color2 [DarkGray]	1	4		USP9X	6.76022	6.53605	6.824	6.82528	6.72928	6.69209	6.72928	6.61912	6.5469	6.50303	6.1639	6.67666
	0.101923	-0.01311	Color2 [DarkGray]	1	4		EPPK1	6.82146	6.71836	6.6907	6.67807	6.81506	6.6865	6.66249	6.69209	6.45943	6.52826	6.38716	6.51885
	0.625027	-0.04866	Color2 [DarkGray]	1	4		ACACA	6.73471	6.59395	6.72792	6.73877	6.67807	6.63227	6.66249	6.6279	6.70598	6.65821	6.11894	6.74685
	0.617348	-0.05252	Color2 [DarkGray]	1	4		CENPF	6.72656	6.74416	6.63517	6.61618	6.61912	6.6279	6.57289	6.69209	6.67242	6.52513	6.8392	6.41109
	0.173568	0.044355	Color2 [DarkGray]	1	4		AKAP12	6.64386	6.65105	6.41616	6.31651	6.61176	6.49185	6.43463	6.66676	6.85922	6.71699	7.1639	6.55152
	0.436257	0.036563	Color2 [DarkGray]	1	4		RRBP1	6.58796	6.63807	6.55152	6.51728	6.64386	6.5345	6.60881	6.65392	6.70183	6.60585	7.04111	6.56529
	0.646386	0.05593	Color2 [DarkGray]	1	4		HSPA4	6.57743	6.66249	6.5267	6.53138	6.55459	6.64961	6.63663	6.68089	6.73606	6.69627	6.83415	6.60881
	0.076419	-0.01058	Color2 [DarkGray]	1	4		KTN1	6.61029	6.72383	6.58195	6.49506	6.59842	6.55152	6.59096	6.6279	6.66391	6.59544	7.06393	6.5345
	0.022632	0.004033	Color2 [DarkGray]	1	4		CAD	6.63517	6.53916	6.71562	6.79181	6.732	6.6851	6.68089	6.59991	6.58496	6.63807	6.22497	6.81378
	0.006912	0.000865	Color2 [DarkGray]	1	4		PARP1	6.55612	6.72792	6.61765	6.61324	6.59694	6.66107	6.67242	6.58796	6.62352	6.76686	6.52513	6.75489
	0.038239	-0.00359	Color2 [DarkGray]	1	4		HSP90AA1	6.58496	6.69349	6.60585	6.63227	6.56224	6.65105	6.62644	6.66249	6.73606	6.78921	6.41109	6.73742
	0.117573	0.024813	Color2 [DarkGray]	1	4		FLNC	6.45943	6.77215	6.56682	6.52199	6.55612	6.72247	6.58646	6.55459	6.49665	6.7115	7.1639	6.45286
	2.63223	0.08135	Color2 [DarkGray]	1	4		EPRS1	6.60585	6.61029	6.62936	6.59246	6.69766	6.64961	6.70183	6.71425	6.67242	6.62498	6.61618	6.60288
	0.168179	0.024233	Color2 [DarkGray]	1	4		SPEN	6.66107	6.62059	6.53761	6.45121	6.61029	6.5267	6.56224	6.66818	6.84172	6.6279	6.96	6.58346
	0.135303	0.009355	Color2 [DarkGray]	1	4		ACTN4	6.69349	6.6279	6.60733	6.59544	6.67807	6.63663	6.60881	6.63807	6.76553	6.64097	6.59694	6.62936
	0.168626	-0.02219	Color2 [DarkGray]	1	4		EEA1	6.52199	6.69209	6.59991	6.5744	6.49345	6.54535	6.66391	6.59694	6.69209	6.58346	7.02459	6.65821
	0.088496	-0.00668	Color2 [DarkGray]	1	4		BIRC6	6.69488	6.59395	6.66818	6.7211	6.66249	6.66107	6.66249	6.66534	6.63517	6.59544	6.51096	6.6453
	0.056159	0.010644	Color2 [DarkGray]	1	4		HSPD1	6.4446	6.73064	6.52513	6.54226	6.49345	6.6279	6.57289	6.59096	6.70044	6.85798	6.85424	6.71425
	0.073564	-0.00745	Color2 [DarkGray]	1	4		SMC1A	6.5744	6.73606	6.6014	6.61912	6.61324	6.63807	6.63663	6.61324	6.62352	6.69766	6.76818	6.58946
	0.707965	-0.05189	Color2 [DarkGray]	1	4		CHD4	6.66107	6.57137	6.65964	6.69488	6.52356	6.61029	6.62059	6.62498	6.70598	6.66107	6.67242	6.70874
	1.4935	-0.08687	Color2 [DarkGray]	1	4		VCL	6.75622	6.76553	6.64674	6.73606	6.6837	6.63227	6.61176	6.62936	6.55919	6.51096	6.6907	6.47086
	0.219314	0.027589	Color2 [DarkGray]	1	4		TOP2A	6.79181	6.73064	6.66959	6.59395	6.76818	6.732	6.6453	6.75087	6.56834	6.58045	6.38716	6.44626
	0.644444	0.043543	Color2 [DarkGray]	1	4		EEF2	6.60585	6.56072	6.56072	6.67101	6.61618	6.67525	6.60437	6.67666	6.76421	6.7115	6.5438	6.71562
	0.058096	-0.01044	Color2 [DarkGray]	1	4		BOD1L1	6.5157	6.76421	6.55152	6.50938	6.52513	6.5744	6.57894	6.62059	6.70736	6.64097	7.06393	6.5744
	0.582662	0.053596	Color2 [DarkGray]	1	4		LRPPRC	6.69905	6.52982	6.69627	6.66107	6.73471	6.69766	6.71287	6.65535	6.66391	6.65392	6.21723	6.732
	0.542572	0.052164	Color2 [DarkGray]	1	4		HSPA1B	6.58346	6.65535	6.56377	6.63663	6.61765	6.6837	6.58496	6.76155	6.65535	6.61912	6.81121	6.52982
	0.6008	0.072052	Color2 [DarkGray]	1	4		PRRC2C	6.45121	6.61471	6.42291	6.38025	6.52982	6.50779	6.50938	6.61029	6.8009	6.732	7.30743	6.59842
	0.182514	0.022653	Color2 [DarkGray]	1	4		HSP90AB1	6.50938	6.63517	6.64818	6.65392	6.55459	6.71699	6.61176	6.65392	6.7252	6.73606	6.52826	6.72928
	1.34591	0.07535	Color2 [DarkGray]	1	4		SUPT6H	6.64241	6.51728	6.61765	6.56224	6.6851	6.64674	6.66818	6.64097	6.71287	6.67525	6.69627	6.64818
	0.679588	-0.02916	Color2 [DarkGray]	1	4		RIF1	6.68089	6.64386	6.63517	6.65964	6.65105	6.65964	6.61029	6.58195	6.72928	6.62936	6.5469	6.6879
	0.36852	0.024249	Color2 [DarkGray]	1	4		EIF3A	6.56986	6.59991	6.5438	6.50938	6.62498	6.52356	6.59096	6.58045	6.82655	6.71699	6.88387	6.70183
	0.013389	-0.00108	Color2 [DarkGray]	1	4		DHX9	6.70044	6.61765	6.71425	6.7115	6.72247	6.6893	6.67384	6.65392	6.65105	6.65249	6.16792	6.6893
	0.002309	0.000219	Color2 [DarkGray]	1	4		ACLY	6.74282	6.6014	6.70736	6.71012	6.71012	6.67525	6.6907	6.6865	6.61618	6.64241	6.22497	6.65249
	0.07796	0.007754	Color2 [DarkGray]	1	4		CNOT1	6.65105	6.54071	6.65964	6.6907	6.67242	6.63663	6.65821	6.60585	6.67948	6.60585	6.59694	6.71836
	1.22175	-0.06227	Color2 [DarkGray]	1	4		SMC3	6.63663	6.70044	6.69766	6.66818	6.58796	6.63227	6.66676	6.56682	6.57743	6.63081	6.6879	6.66391
	0.063538	0.009869	Color2 [DarkGray]	1	4		PRRC2A	6.29829	6.49185	6.36107	6.30012	6.35931	6.32553	6.34163	6.46434	7.03122	6.90689	7.47086	6.78529
	0.441272	0.03382	Color2 [DarkGray]	1	4		ILF3	6.58796	6.59395	6.63517	6.59694	6.63372	6.62205	6.7252	6.56834	6.64818	6.64097	6.83668	6.61618
	0.074062	-0.0046	Color2 [DarkGray]	1	4		GOLGA4	6.56072	6.59096	6.57894	6.56834	6.55152	6.55152	6.5438	6.63372	6.75756	6.67525	6.97728	6.67525
	0.868409	-0.07996	Color2 [DarkGray]	1	4		TOP2B	6.69627	6.65964	6.80864	6.76818	6.58045	6.67101	6.73064	6.63081	6.58496	6.58346	6.24222	6.69349
	0.061989	-0.0048	Color2 [DarkGray]	1	4		UBA1	6.59246	6.69488	6.67242	6.65821	6.61324	6.67948	6.67525	6.63081	6.59246	6.67525	6.54535	6.6879
	0.70759	0.053501	Color2 [DarkGray]	1	4		PDCD11	6.71562	6.57137	6.67242	6.66249	6.74147	6.74551	6.65964	6.6893	6.68089	6.66959	6.12928	6.69349
	0.434555	-0.02363	Color2 [DarkGray]	1	4		HNRNPM	6.54844	6.63663	6.59842	6.59694	6.53138	6.57592	6.61029	6.56834	6.7046	6.7046	6.92955	6.67384
	0.721026	-0.13484	Color2 [DarkGray]	1	4		RNF213	6.64241	6.72792	6.86171	6.85549	6.50621	6.75489	6.7761	6.51096	6.38198	6.63807	6.11894	6.78005
	1.03365	-0.08196	Color2 [DarkGray]	1	4		VPS13C	6.71287	6.63952	6.79831	6.75756	6.60288	6.6453	6.70874	6.62352	6.57894	6.60733	6.12516	6.81506
	1.14719	0.044463	Color2 [DarkGray]	1	4		SMCHD1	6.65964	6.60585	6.64961	6.63227	6.69209	6.71562	6.63663	6.68089	6.6907	6.65821	6.5267	6.56529
	0.2785	0.047941	Color2 [DarkGray]	1	4		HSPA8	6.43463	6.68229	6.43129	6.52199	6.51885	6.59842	6.4822	6.66249	6.85798	6.79051	6.93546	6.70183
	0.454379	-0.05021	Color2 [DarkGray]	1	4		MYH14	6.6879	6.74685	6.59544	6.59544	6.52826	6.60733	6.59991	6.6893	6.64674	6.63517	6.79051	6.58195
	0.494766	0.094102	Color2 [DarkGray]	1	4		IGF2R	6.80607	6.62059	6.56224	6.5744	6.89118	6.69349	6.57894	6.7761	6.54071	6.57137	6.57592	6.47573
	0.033039	-0.00255	Color2 [DarkGray]	1	4		EIF4G1	6.6014	6.55612	6.52826	6.55305	6.61176	6.54844	6.50621	6.56224	6.76155	6.69209	7.08958	6.60881
	0.716898	0.064088	Color2 [DarkGray]	1	4		VCP	6.59096	6.71699	6.53916	6.57743	6.65821	6.72792	6.63227	6.66249	6.64674	6.72383	6.66534	6.56834
	0.314799	-0.03886	Color2 [DarkGray]	1	4		RAD50	6.60881	6.79312	6.67666	6.58195	6.60437	6.6893	6.58646	6.62498	6.71012	6.64961	6.53761	6.64241
	1.28438	-0.05911	Color2 [DarkGray]	1	4		HDLBP	6.64818	6.65249	6.7046	6.68089	6.55765	6.64818	6.63952	6.60437	6.69488	6.6907	6.46271	6.72383
	0.002686	-0.00039	Color2 [DarkGray]	1	4		TRRAP	6.732	6.5345	6.70044	6.70736	6.72247	6.6453	6.65678	6.64818	6.73471	6.61471	6.2075	6.74282
	1.06504	-0.09563	Color2 [DarkGray]	1	4		SYNE1	6.85674	6.75756	6.73064	6.64097	6.6837	6.66534	6.62498	6.62936	6.57592	6.49825	6.48382	6.53294
	0.334302	-0.03273	Color2 [DarkGray]	1	4		HERC2	6.71973	6.59096	6.75355	6.76421	6.69209	6.66676	6.69627	6.64241	6.62205	6.59842	6.21529	6.6879
	0.235296	0.051614	Color2 [DarkGray]	1	4		SACS	6.78529	6.40259	6.66534	6.70598	6.76553	6.62205	6.66107	6.71699	6.80864	6.57289	6.12722	6.75889
	0.433658	-0.17291	Color2 [DarkGray]	1	4		HSP90B1	6.49825	6.54844	6.96694	6.99209	6.50621	6.46434	6.93074	6.41278	6.41954	6.48864	6.2555	6.97039
	0.52407	0.03574	Color2 [DarkGray]	1	4		LARS1	6.62936	6.67666	6.6014	6.59544	6.64097	6.73606	6.62205	6.64674	6.67525	6.75087	6.42459	6.70183
	0.904021	-0.05943	Color2 [DarkGray]	1	4		TP53BP1	6.59096	6.6879	6.69488	6.65392	6.52826	6.62352	6.61029	6.6279	6.56986	6.53761	7.02348	6.50144
	0.212085	0.02612	Color2 [DarkGray]	1	4		GTF3C1	6.75355	6.66959	6.62059	6.58496	6.73471	6.6879	6.58946	6.7211	6.67807	6.66818	6.33271	6.64097
	0.578189	-0.04144	Color2 [DarkGray]	1	4		SMC4	6.68229	6.76155	6.6279	6.68229	6.65392	6.69905	6.62059	6.61471	6.66959	6.59694	6.49345	6.60585
	1.58592	0.03694	Color2 [DarkGray]	1	4		PKM	6.61765	6.66391	6.61912	6.65105	6.68089	6.67525	6.66107	6.68229	6.65821	6.74147	6.33807	6.70044
	0.027561	-0.00199	Color2 [DarkGray]	1	4		MYO6	6.70736	6.6879	6.67948	6.64097	6.61618	6.70321	6.6893	6.69905	6.54535	6.63952	6.40429	6.6837
	0.061826	0.016981	Color2 [DarkGray]	1	4		SPTBN2	6.71836	6.8392	6.50303	6.46107	6.66534	6.69349	6.5345	6.69627	6.61912	6.7252	6.79181	6.41109
	0.345901	0.030891	Color2 [DarkGray]	1	4		MDC1	6.58346	6.68089	6.5267	6.51885	6.60288	6.59991	6.59694	6.63372	6.61471	6.63081	7.11894	6.51254
	0.371014	0.03644	Color2 [DarkGray]	1	4		DDX46	6.6907	6.57894	6.56224	6.58796	6.70874	6.58045	6.59694	6.67948	6.83415	6.67101	6.56072	6.64961
	0.290239	-0.10318	Color2 [DarkGray]	1	4		HSPA5	6.42291	6.5345	6.81121	6.8125	6.37504	6.44128	6.86666	6.48543	6.58946	6.52982	6.82782	6.88631
	0.863154	-0.07788	Color2 [DarkGray]	1	4		TRIP11	6.5744	6.6279	6.72928	6.67807	6.52826	6.54535	6.66534	6.55919	6.66818	6.62059	6.83415	6.66676
	0.58752	0.07005	Color2 [DarkGray]	1	4		ECPAS	6.71562	6.62059	6.56072	6.56682	6.73336	6.76288	6.56682	6.68089	6.66391	6.75221	6.49825	6.57592
	0.762049	0.080893	Color2 [DarkGray]	1	4		SRRM2	6.47086	6.63663	6.45121	6.42122	6.56377	6.55765	6.5469	6.63517	6.76818	6.63952	7.26679	6.55765
	0.464588	0.051041	Color2 [DarkGray]	1	4		HECTD1	6.64961	6.55765	6.732	6.74685	6.75087	6.65249	6.75221	6.73471	6.54844	6.51885	6.40769	6.62936
	0.943264	-0.08098	Color2 [DarkGray]	1	4		ASCC3	6.78398	6.62352	6.76155	6.81121	6.69905	6.66249	6.65964	6.63517	6.62936	6.55152	5.91169	6.80219
	1.17353	-0.03999	Color2 [DarkGray]	1	4		POLR2A	6.67101	6.67807	6.67948	6.61912	6.62644	6.64818	6.61618	6.59694	6.67948	6.6851	6.56682	6.65249
	1.26821	-0.07292	Color2 [DarkGray]	1	4		DCTN1	6.65105	6.65105	6.73064	6.72928	6.60881	6.61765	6.67101	6.57289	6.62059	6.62498	6.53294	6.70044
	0.134188	0.012435	Color2 [DarkGray]	1	4		MTOR	6.64097	6.6279	6.6893	6.72383	6.63807	6.74685	6.70874	6.63807	6.62352	6.62059	6.30743	6.71425
	0.375925	-0.03427	Color2 [DarkGray]	1	4		KRT8	6.74551	6.64961	6.65105	6.6279	6.69349	6.5744	6.59246	6.67666	6.74551	6.55305	6.61029	6.59096
	0.480813	-0.02866	Color2 [DarkGray]	1	4		AFDN	6.65105	6.74282	6.71425	6.66391	6.6453	6.7046	6.67666	6.63081	6.5438	6.62644	6.50621	6.60288
	0.471012	0.029059	Color2 [DarkGray]	1	4		KIF5B	6.63372	6.5744	6.65535	6.59246	6.63081	6.59395	6.69349	6.65392	6.70874	6.60288	6.7866	6.58496
	0.022639	-0.00385	Color2 [DarkGray]	1	4		ROCK1	6.51254	6.74685	6.58045	6.58346	6.51412	6.6453	6.63081	6.61765	6.60288	6.64241	7.00338	6.57743
	0.435793	0.031476	Color2 [DarkGray]	1	4		EPB41L2	6.67242	6.67948	6.66959	6.59991	6.74953	6.66959	6.62498	6.70321	6.59544	6.6279	6.53761	6.58195
	0.215938	-0.03047	Color2 [DarkGray]	1	4		MIA3	6.65964	6.70044	6.50779	6.49506	6.58496	6.49985	6.56377	6.59246	6.74012	6.65535	7.03782	6.59991
	0.491883	-0.05521	Color2 [DarkGray]	1	4		SMC2	6.74953	6.78136	6.60881	6.65249	6.71287	6.67101	6.56834	6.61912	6.71287	6.60881	6.43463	6.57592
	0.62903	0.030671	Color2 [DarkGray]	1	4		CCT2	6.63952	6.66959	6.59694	6.58346	6.67242	6.67384	6.62352	6.64241	6.74282	6.77347	6.30195	6.75087
	0.272952	0.022979	Color2 [DarkGray]	1	4		BPTF	6.55459	6.64674	6.59991	6.51096	6.55305	6.60437	6.6014	6.6453	6.73877	6.61324	7.00338	6.58646
	0.121284	0.031507	Color2 [DarkGray]	1	4		TCOF1	6.40599	6.75489	6.41109	6.39403	6.40599	6.59842	6.5438	6.5438	6.7115	6.76818	7.3336	6.56529
	0.059238	-0.01237	Color2 [DarkGray]	1	4		MTHFD1	6.49665	6.58496	6.71425	6.72247	6.55305	6.61618	6.75889	6.54071	6.63227	6.67807	6.66391	6.74147
	0.512108	0.03314	Color2 [DarkGray]	1	4		CCT8	6.67101	6.59842	6.61912	6.61618	6.73471	6.62644	6.63663	6.63952	6.73471	6.69209	6.41785	6.7115
	0.545816	0.03909	Color2 [DarkGray]	1	4		CCT5	6.64961	6.55765	6.60585	6.66107	6.70874	6.68089	6.6014	6.63952	6.68089	6.67666	6.59246	6.66249
	0.937652	-0.06142	Color2 [DarkGray]	1	4		GCC2	6.59096	6.67666	6.63081	6.7046	6.5345	6.62205	6.6279	6.57289	6.62352	6.58045	6.87283	6.65821
	0.217022	0.013619	Color2 [DarkGray]	1	4		AKAP13	6.59395	6.66818	6.59991	6.56377	6.62205	6.64241	6.58646	6.62936	6.64241	6.69627	6.86419	6.59246
	1.1197	-0.06214	Color2 [DarkGray]	1	4		GOLGA3	6.59842	6.62498	6.64674	6.65964	6.5267	6.53605	6.63952	6.57894	6.70321	6.59842	6.99435	6.55765
	0.923416	0.113785	Color2 [DarkGray]	1	4		PRRC2B	6.50779	6.56529	6.38198	6.36282	6.5744	6.53916	6.48704	6.67242	6.85175	6.74012	7.26959	6.52513
	0.303656	-0.14614	Color2 [DarkGray]	1	4		PDIA4	6.39917	6.51412	6.94954	7.00899	6.41785	6.42626	6.96578	6.47735	6.42962	6.45779	6.38025	7.01011
	0.275661	0.046661	Color2 [DarkGray]	1	4		HSPA9	6.40769	6.7046	6.47897	6.47573	6.49025	6.56529	6.58045	6.61765	6.70321	6.76022	7.14364	6.6453
	0.104923	0.016965	Color2 [DarkGray]	1	4		ACTN1	6.7996	6.56529	6.65678	6.70183	6.76421	6.60288	6.72383	6.70044	6.65964	6.52356	6.27984	6.67948
	0.091716	-0.00976	Color2 [DarkGray]	1	4		COPA	6.74147	6.61324	6.75889	6.75221	6.75889	6.69349	6.6851	6.6893	6.58496	6.58045	5.93781	6.75622
	0.389289	0.062593	Color2 [DarkGray]	1	4		CAND1	6.70736	6.48059	6.72928	6.78267	6.6879	6.78005	6.77083	6.7115	6.50621	6.55152	6.26491	6.66534
	0.703886	0.089274	Color2 [DarkGray]	1	4		VIM	6.58796	6.51096	6.51728	6.5267	6.64961	6.48543	6.59544	6.76951	6.81506	6.59842	6.96809	6.61912
	0.73029	0.043021	Color2 [DarkGray]	1	4		DOCK7	6.67948	6.67807	6.63081	6.62352	6.63807	6.74147	6.67242	6.732	6.62059	6.61912	6.36282	6.69627
	0.072954	-0.00839	Color2 [DarkGray]	1	4		ZNF638	6.59246	6.7211	6.55152	6.54998	6.6014	6.59096	6.5744	6.61471	6.69209	6.70598	6.95303	6.52513
	1.2604	0.072559	Color2 [DarkGray]	1	4		TRIP12	6.63663	6.53761	6.56224	6.53138	6.67384	6.62205	6.59544	6.66676	6.74282	6.66107	6.82273	6.6453
	0.015016	-0.00283	Color2 [DarkGray]	1	4		GEMIN5	6.76951	6.54226	6.67807	6.75622	6.78921	6.67666	6.6279	6.64097	6.70183	6.65678	6.01792	6.72928
	0.001466	0.00022	Color2 [DarkGray]	1	4		EIF5B	6.74685	6.54844	6.65249	6.62059	6.70874	6.63807	6.57137	6.65105	6.7046	6.62644	6.59096	6.65392
	0.278849	-0.03681	Color2 [DarkGray]	1	4		UGGT1	6.75087	6.61176	6.82528	6.76686	6.74685	6.66249	6.76155	6.63663	6.49025	6.53761	6.1416	6.67384
	0.799423	0.059525	Color2 [DarkGray]	1	4		TRIM28	6.57289	6.63517	6.5438	6.61029	6.69766	6.66534	6.55919	6.67807	6.68089	6.70598	6.79442	6.56072
	0.06036	0.015148	Color2 [DarkGray]	1	4		ACTG1	6.56834	6.83036	6.4822	6.5345	6.61765	6.61765	6.51412	6.72656	6.732	6.75355	6.66818	6.63663
	1.18663	0.069562	Color2 [DarkGray]	1	4		EFTUD2	6.65535	6.63807	6.57592	6.58346	6.73336	6.69488	6.61912	6.6837	6.7115	6.72383	6.41109	6.66959
	0.118684	0.017433	Color2 [DarkGray]	1	4		NUP214	6.59246	6.67666	6.52042	6.51885	6.50462	6.66818	6.54998	6.65535	6.8009	6.67666	6.92481	6.57592
	0.082846	-0.00949	Color2 [DarkGray]	1	4		PSMD1	6.70044	6.6014	6.64097	6.77215	6.65392	6.72383	6.64961	6.64961	6.64241	6.62352	6.42962	6.61618
	0.640228	0.052153	Color2 [DarkGray]	1	4		POLR1A	6.64818	6.50621	6.60585	6.59096	6.6893	6.67666	6.59096	6.60288	6.82273	6.70874	6.51412	6.73877
	0.013861	0.001805	Color2 [DarkGray]	1	4		KIF4A	6.70598	6.56377	6.73877	6.70183	6.72656	6.6279	6.69209	6.67101	6.64818	6.51412	6.61324	6.49825
	0.340169	-0.01692	Color2 [DarkGray]	1	4		NIPBL	6.64961	6.6865	6.64961	6.60733	6.62936	6.61471	6.67101	6.61029	6.64818	6.63952	6.73336	6.57743
	0.133862	0.018015	Color2 [DarkGray]	1	4		AGL	6.75221	6.56072	6.7046	6.7115	6.78136	6.64674	6.68089	6.69209	6.67525	6.55919	6.1918	6.6851
	0.058693	0.007803	Color2 [DarkGray]	1	4		UACA	6.66676	6.75489	6.56377	6.58346	6.63081	6.61912	6.65249	6.69766	6.59246	6.54535	6.89603	6.47735
	0.070687	0.013997	Color2 [DarkGray]	1	4		MAP4	6.54071	6.72792	6.51412	6.40088	6.51096	6.56072	6.55765	6.61029	6.69488	6.65678	7.25927	6.48704
	0.798148	0.06251	Color2 [DarkGray]	1	4		PCM1	6.50621	6.61324	6.46597	6.4363	6.5744	6.55612	6.57137	6.56986	6.78921	6.74416	7.04985	6.73336
	0.384256	0.067211	Color2 [DarkGray]	1	4		STIP1	6.46107	6.71699	6.41785	6.40939	6.56834	6.61765	6.50621	6.58195	6.65964	6.78136	7.24317	6.55152
	0.147604	0.01498	Color2 [DarkGray]	1	4		DNMT1	6.57743	6.61765	6.66534	6.69627	6.58796	6.71425	6.6865	6.6279	6.60585	6.64241	6.65964	6.63952
	0.516654	0.031636	Color2 [DarkGray]	1	4		XRCC5	6.67242	6.63081	6.63081	6.62352	6.69349	6.71562	6.59694	6.67807	6.69905	6.71425	6.32733	6.70044
	0.32621	0.050356	Color2 [DarkGray]	1	4		SEC16A	6.54071	6.6014	6.42459	6.38716	6.50779	6.56834	6.43962	6.63952	6.79701	6.732	7.31741	6.50621
	0.417566	0.073197	Color2 [DarkGray]	1	4		PLS3	6.78398	6.62644	6.56682	6.56072	6.77347	6.6279	6.59395	6.83542	6.6893	6.54071	6.56224	6.52199
	0.119105	-0.01483	Color2 [DarkGray]	1	4		NCOR1	6.60881	6.70321	6.52356	6.51728	6.57137	6.56529	6.54071	6.61618	6.74416	6.63081	7.06824	6.54071
	0.978888	-0.08777	Color2 [DarkGray]	1	4		ITPR2	6.72247	6.66534	6.7866	6.84549	6.61029	6.71836	6.69488	6.6453	6.62059	6.59395	6.01792	6.65678
	1.63846	0.046625	Color2 [DarkGray]	1	4		SF3B1	6.57592	6.6014	6.61912	6.57894	6.64674	6.60881	6.66391	6.64241	6.68089	6.65678	6.71836	6.72247
	1.11289	0.043707	Color2 [DarkGray]	1	4		BAZ1B	6.61912	6.69627	6.62498	6.66534	6.70736	6.70044	6.66676	6.70598	6.59991	6.60881	6.51728	6.6014
	0.421065	-0.03906	Color2 [DarkGray]	1	4		VARS1	6.65249	6.6837	6.66391	6.74953	6.61324	6.70598	6.70736	6.56682	6.55612	6.65392	6.40769	6.73064
	0.015934	0.00433	Color2 [DarkGray]	1	4		NASP	6.41616	6.76951	6.52982	6.43463	6.44791	6.53605	6.65678	6.5267	6.49825	6.74416	7.30012	6.61765
	0.266816	-0.01968	Color2 [DarkGray]	1	4		CLIP1	6.63952	6.65105	6.59246	6.55765	6.61176	6.56986	6.54226	6.63807	6.70321	6.59395	6.96924	6.60437
	0.042522	0.003205	Color2 [DarkGray]	1	4		IARS1	6.73606	6.69627	6.70736	6.71973	6.78398	6.72656	6.67101	6.6907	6.58646	6.62205	5.93074	6.6865
	0.312486	-0.05041	Color2 [DarkGray]	1	4		ITPR3	6.59991	6.71425	6.71287	6.76155	6.52356	6.78398	6.70044	6.57894	6.52826	6.77742	6.23074	6.72247
	0.382183	-0.0509	Color2 [DarkGray]	1	4		DDB1	6.89239	6.67101	6.76421	6.73877	6.81121	6.7252	6.65821	6.66818	6.54535	6.56986	5.60881	6.7252
	0.244862	0.037562	Color2 [DarkGray]	1	4		ENO1	6.44791	6.67666	6.61765	6.62644	6.5267	6.67807	6.69209	6.62205	6.65964	6.76553	6.63952	6.74282
	1.26558	-0.0694	Color2 [DarkGray]	1	4		ROCK2	6.65392	6.60437	6.71562	6.71012	6.5744	6.59694	6.63517	6.59991	6.64241	6.56224	6.80219	6.61029
	0.655897	0.023364	Color2 [DarkGray]	1	4		NPEPPS	6.67242	6.6453	6.61324	6.62644	6.66534	6.65535	6.69209	6.63807	6.6893	6.68229	6.48059	6.65392
	0.222815	-0.02837	Color2 [DarkGray]	1	4		KIF14	6.83542	6.68089	6.69627	6.6837	6.77347	6.61912	6.65821	6.732	6.70044	6.49825	6.26679	6.49825
	0.090324	-0.01217	Color2 [DarkGray]	1	4		SPAG9	6.59096	6.69627	6.63807	6.56529	6.56072	6.61765	6.71973	6.5438	6.62498	6.64961	6.8679	6.62205
	0.116155	0.007815	Color2 [DarkGray]	1	4		GART	6.66818	6.63663	6.69349	6.72656	6.7211	6.67384	6.65105	6.71012	6.61618	6.66391	6.20163	6.69627
	0.779291	0.087945	Color2 [DarkGray]	1	4		MYBBP1A	6.62352	6.50621	6.63372	6.57894	6.81634	6.62936	6.63081	6.61765	6.69349	6.70183	6.61029	6.66249
	0.192187	0.027738	Color2 [DarkGray]	1	4		CEP170	6.4363	6.67807	6.53605	6.53916	6.53294	6.52356	6.61176	6.63227	6.73606	6.67101	7.07575	6.6453
	0.182049	-0.02014	Color2 [DarkGray]	1	4		MSH6	6.67666	6.63227	6.74819	6.72656	6.66391	6.74953	6.70321	6.58646	6.43796	6.62059	6.41954	6.71562
	0.022763	-0.00439	Color2 [DarkGray]	1	4		TTC37	6.7866	6.52513	6.79572	6.77083	6.70874	6.72928	6.732	6.6907	6.49025	6.62205	5.99095	6.71287
	0.108769	-0.0157	Color2 [DarkGray]	1	4		MYO18A	6.63663	6.8009	6.59395	6.57137	6.6014	6.66107	6.64386	6.63372	6.63807	6.69209	6.64674	6.59395
	0.240943	-0.02	Color2 [DarkGray]	1	4		HTT	6.64818	6.65678	6.73606	6.75087	6.64818	6.63663	6.70874	6.71836	6.63952	6.56377	6.43463	6.55152
	0.258612	0.037049	Color2 [DarkGray]	1	4		MSN	6.56986	6.77215	6.55152	6.53916	6.63081	6.70321	6.60733	6.63952	6.63227	6.75221	6.732	6.57137
	0.03495	-0.00524	Color2 [DarkGray]	1	4		PHF3	6.56986	6.76421	6.57743	6.54844	6.60288	6.64097	6.61618	6.57894	6.64241	6.68089	6.83668	6.63807
	0.761776	0.043618	Color2 [DarkGray]	1	4		CCT4	6.65535	6.64674	6.60585	6.61029	6.732	6.63952	6.62352	6.69766	6.7046	6.72656	6.43463	6.63081
	1.1137	-0.11448	Color2 [DarkGray]	1	4		MCM5	6.74819	6.63227	6.82655	6.82146	6.61029	6.67948	6.70183	6.57894	6.57592	6.54998	6.12516	6.75355
	0.777004	0.056906	Color2 [DarkGray]	1	4		DDX17	6.5267	6.65392	6.59544	6.54226	6.62059	6.63663	6.59246	6.69627	6.68229	6.7115	6.77742	6.66818
	1.66857	-0.09113	Color2 [DarkGray]	1	4		CLASP1	6.77873	6.74416	6.76022	6.71012	6.69766	6.67242	6.67666	6.58195	6.55765	6.53916	6.28355	6.65821
	1.41354	-0.06114	Color2 [DarkGray]	1	4		MYO5A	6.67948	6.74012	6.69488	6.67525	6.59991	6.66959	6.66391	6.61176	6.57289	6.60437	6.53138	6.67101
	2.58719	0.146046	Color2 [DarkGray]	1	4		TUBB	6.45121	6.52199	6.53761	6.5345	6.62205	6.6453	6.64241	6.71973	6.7046	6.75221	6.80219	6.74551
	0.690934	-0.06827	Color2 [DarkGray]	1	4		ZNF318	6.61324	6.76553	6.63663	6.60585	6.49985	6.60881	6.63663	6.60288	6.56682	6.60288	6.98185	6.54535
	0.623041	0.059042	Color2 [DarkGray]	1	4		ATP1A1	6.732	6.63517	6.59096	6.62498	6.77742	6.6851	6.62205	6.73471	6.70183	6.56529	6.49985	6.52982
	0.060458	-0.01392	Color2 [DarkGray]	1	4		HEATR1	6.82146	6.49025	6.71562	6.72928	6.7866	6.6879	6.62205	6.60437	6.74685	6.56072	5.91648	6.83542
	0.523968	-0.09142	Color2 [DarkGray]	1	4		PTPN13	6.59694	6.69349	6.81378	6.81121	6.51728	6.732	6.75355	6.5469	6.39575	6.55305	6.57137	6.68089
	0.146829	0.007929	Color2 [DarkGray]	1	4		ANKRD17	6.57137	6.55152	6.57894	6.62352	6.57137	6.61912	6.60585	6.56072	6.76155	6.71973	6.84046	6.6879
	1.12936	-0.17554	Color2 [DarkGray]	1	4		LMNB1	6.58346	6.88387	6.80478	6.72928	6.45615	6.61618	6.6893	6.53761	6.53138	6.68229	6.48864	6.66107
	0.60265	0.055139	Color2 [DarkGray]	1	4		HSPH1	6.61912	6.5744	6.59096	6.61912	6.70183	6.74416	6.55612	6.62205	6.63952	6.76553	6.54071	6.73064
	0.350153	0.064559	Color2 [DarkGray]	1	4		HNRNPU	6.50621	6.79831	6.49345	6.57137	6.67384	6.67242	6.55612	6.7252	6.61029	6.67948	6.87897	6.50303
	0.820686	0.088886	Color2 [DarkGray]	1	4		PFAS	6.55765	6.44791	6.65678	6.6453	6.70183	6.62205	6.71287	6.62644	6.6893	6.6893	6.62498	6.72928
	1.13768	-0.03618	Color2 [DarkGray]	1	4		SMARCA5	6.67666	6.6893	6.67948	6.6851	6.6279	6.62059	6.64386	6.69349	6.6907	6.60881	6.44294	6.64818
	0.012696	0.001392	Color2 [DarkGray]	1	4		SF3B2	6.55152	6.66534	6.54071	6.49185	6.55765	6.56834	6.55459	6.5744	6.78136	6.72928	7.01346	6.61324
	0.761078	0.084216	Color2 [DarkGray]	1	4		CCT3	6.60733	6.64241	6.5345	6.54071	6.77083	6.63227	6.54998	6.70874	6.72656	6.69488	6.60437	6.6907
	1.95722	0.086698	Color2 [DarkGray]	1	4		TCP1	6.61176	6.59544	6.57894	6.59544	6.71836	6.64097	6.64386	6.7252	6.67242	6.6879	6.58346	6.66249
	0.022524	-0.00428	Color2 [DarkGray]	1	4		CENPE	6.76288	6.63372	6.54535	6.51885	6.67384	6.5438	6.56072	6.66534	6.86171	6.61176	6.7879	6.51096
	0.7245	0.058993	Color2 [DarkGray]	1	4		DDX21	6.62352	6.52826	6.52982	6.49506	6.63517	6.61029	6.52042	6.64674	6.8189	6.74685	6.86542	6.65249
	0.577504	-0.08822	Color2 [DarkGray]	1	4		PI4KA	6.76818	6.59694	6.85922	6.90448	6.67525	6.73064	6.732	6.63807	6.48059	6.48059	6.01346	6.65535
	0.583468	-0.08496	Color2 [DarkGray]	1	4		USP24	6.76951	6.56377	6.83162	6.83668	6.63081	6.69209	6.71973	6.61912	6.53605	6.56529	6.08746	6.73471
	0.198815	-0.01645	Color2 [DarkGray]	1	4		KDM3B	6.59991	6.73877	6.68229	6.67948	6.62352	6.67807	6.69209	6.64097	6.58496	6.62936	6.56224	6.60288
	0.514545	-0.04621	Color2 [DarkGray]	1	4		SF3B3	6.77479	6.61765	6.74147	6.74282	6.71699	6.67242	6.6907	6.61176	6.66107	6.63952	5.97499	6.72928
	0.178798	-0.02798	Color2 [DarkGray]	1	4		AARS1	6.5267	6.70598	6.69766	6.73336	6.56986	6.66391	6.73606	6.58195	6.51885	6.71425	6.54071	6.70736
	0.471754	0.028129	Color2 [DarkGray]	1	4		TUBB4B	6.59991	6.52982	6.52513	6.50621	6.60437	6.59246	6.53605	6.54071	6.824	6.6453	6.96232	6.77742
	0.666469	0.130198	Color2 [DarkGray]	1	4		SUPT5H	6.73471	6.57289	6.6279	6.35226	6.82528	6.6837	6.58946	6.71012	6.8392	6.79051	6.16993	6.6907
	0.38436	-0.03069	Color2 [DarkGray]	1	4		LRBA	6.73877	6.61471	6.73877	6.73606	6.70183	6.66249	6.7046	6.63663	6.60585	6.59395	6.24031	6.6879
	1.20307	-0.0769	Color2 [DarkGray]	1	4		DYNC2H1	6.69349	6.67101	6.76553	6.7211	6.63952	6.65678	6.6865	6.56072	6.61029	6.64818	6.29462	6.7252
	1.19294	-0.07897	Color2 [DarkGray]	1	4		MCM3	6.71562	6.66107	6.80478	6.74012	6.64961	6.6279	6.70321	6.62498	6.62059	6.57592	6.23266	6.69627
	0.025519	-0.00446	Color2 [DarkGray]	1	4		ATP2A2	6.72656	6.57137	6.79831	6.77742	6.732	6.64097	6.7866	6.69627	6.57289	6.5438	5.89239	6.78005
	0.748089	0.051307	Color2 [DarkGray]	1	4		PHIP	6.72792	6.57743	6.65105	6.63663	6.72656	6.71287	6.66534	6.69349	6.64818	6.58045	6.50462	6.58496
	0.367219	-0.10406	Color2 [DarkGray]	1	4		HYOU1	6.50144	6.58496	6.85175	6.84298	6.57592	6.45943	6.83289	6.49665	6.49665	6.51728	6.61176	6.853
	0.629752	0.056218	Color2 [DarkGray]	1	4		SAFB2	6.46107	6.62644	6.46597	6.49825	6.58195	6.53916	6.54226	6.61324	6.78005	6.69905	7.18487	6.57137
	1.19095	-0.06272	Color2 [DarkGray]	1	4		ATP5F1B	6.69209	6.74416	6.62936	6.63081	6.61618	6.60585	6.61765	6.60585	6.68089	6.70044	6.44626	6.732
	0.093352	0.018188	Color2 [DarkGray]	1	4		TJP1	6.74953	6.66959	6.56072	6.51096	6.74147	6.60733	6.52826	6.6865	6.74551	6.64097	6.67807	6.58045
	0.38342	0.036762	Color2 [DarkGray]	1	4		FKBP4	6.52513	6.6879	6.64674	6.63952	6.6879	6.67948	6.59246	6.6865	6.64961	6.77742	6.46434	6.66391
	1.88997	-0.07758	Color2 [DarkGray]	1	4		USP47	6.78005	6.7046	6.69905	6.70874	6.65535	6.66534	6.61324	6.64818	6.63663	6.65535	6.26303	6.63952
	0.252282	-0.08186	Color2 [DarkGray]	1	4		ANXA6	6.59991	6.5469	6.96809	6.83794	6.61029	6.56224	6.91528	6.53761	6.44128	6.52982	6.10014	6.86171
	0.342595	0.032744	Color2 [DarkGray]	1	4		SYNCRIP	6.55459	6.66534	6.56986	6.50621	6.6279	6.56834	6.56682	6.66391	6.8125	6.67384	6.86913	6.60288
	0.885807	-0.05635	Color2 [DarkGray]	1	4		UBR5	6.67666	6.66676	6.77479	6.67242	6.64674	6.61176	6.69349	6.61324	6.66676	6.59246	6.3733	6.70321
	1.16691	0.055294	Color2 [DarkGray]	1	4		UPF1	6.64818	6.54844	6.62498	6.63081	6.66676	6.63663	6.6851	6.6851	6.80607	6.71425	6.26679	6.74819
	0.682564	-0.05022	Color2 [DarkGray]	1	4		CIT	6.7211	6.76288	6.64674	6.61471	6.65392	6.63517	6.60585	6.64961	6.64961	6.52826	6.71973	6.52042
	0.400842	-0.04025	Color2 [DarkGray]	1	4		SMG1	6.55459	6.6279	6.63807	6.7046	6.50621	6.64961	6.6279	6.58045	6.6907	6.75889	6.52199	6.83036
	1.34731	0.157333	Color2 [DarkGray]	1	4		TUBA1A	6.64097	6.5345	6.7252	6.75622	6.93074	6.8125	6.77215	6.77083	6.23649	6.6453	6.06178	6.62059
	0.69657	0.038759	Color2 [DarkGray]	1	4		ADAR	6.60288	6.66959	6.60437	6.58646	6.61324	6.66818	6.63372	6.70321	6.65105	6.63952	6.73471	6.61029
	0.688488	-0.07402	Color2 [DarkGray]	1	4		MCM2	6.6851	6.64961	6.8189	6.79831	6.67384	6.64674	6.74282	6.59246	6.57743	6.58045	6.02015	6.7866
	0.019134	0.003072	Color2 [DarkGray]	1	4		SFPQ	6.46761	6.63952	6.55459	6.49345	6.43296	6.54226	6.58195	6.61029	6.76553	6.7211	7.12102	6.65678
	0.75693	-0.0424	Color2 [DarkGray]	1	4		DICER1	6.71425	6.63807	6.72383	6.70321	6.61765	6.64241	6.70874	6.64097	6.63807	6.63372	6.36107	6.67242
	0.061351	-0.00665	Color2 [DarkGray]	1	4		SMARCC2	6.6014	6.67807	6.60288	6.52826	6.53294	6.61471	6.64241	6.59395	6.62644	6.59694	7.07146	6.55305
	0.003231	0.000864	Color2 [DarkGray]	1	4		P4HB	6.42122	6.66107	6.67525	6.59096	6.47249	6.51728	6.77873	6.58346	6.68089	6.69349	6.86171	6.72792
	0.056244	-0.00988	Color2 [DarkGray]	1	4		RAI14	6.72656	6.70874	6.57592	6.53761	6.69627	6.58195	6.53761	6.69349	6.67101	6.55765	6.95187	6.41278
	0.009531	-0.00211	Color2 [DarkGray]	1	4		KIF5C	6.45943	6.71973	6.51885	6.52826	6.42122	6.65392	6.56072	6.58195	6.5744	6.78921	7.15076	6.61324
	0.692399	0.033936	Color2 [DarkGray]	1	4		EIF4G3	6.63952	6.63663	6.59694	6.62205	6.71973	6.64961	6.64241	6.61912	6.66534	6.61176	6.6865	6.63372
	1.07125	-0.05883	Color2 [DarkGray]	1	4		AHCTF1	6.57894	6.67807	6.63517	6.60733	6.51885	6.60288	6.59096	6.55152	6.72792	6.71973	6.79181	6.69627
	0.263816	-0.04667	Color2 [DarkGray]	1	4		CHD3	6.52982	6.79181	6.66107	6.6279	6.49185	6.7252	6.62644	6.58045	6.49185	6.67948	6.75355	6.72656
	0.656856	0.033711	Color2 [DarkGray]	1	4		PDS5A	6.70598	6.59694	6.63952	6.62205	6.66249	6.6893	6.65964	6.6879	6.61765	6.65392	6.50621	6.67525
	0.470484	0.060222	Color2 [DarkGray]	1	4		NONO	6.48059	6.63372	6.46434	6.55919	6.47573	6.60733	6.61618	6.67948	6.7211	6.69349	7.06824	6.62352
	0.895794	-0.11409	Color2 [DarkGray]	1	4		KNTC1	6.74012	6.67666	6.90207	6.86666	6.63807	6.72383	6.76288	6.60437	6.40259	6.52356	5.86047	6.76155
	0.184465	-0.01824	Color2 [DarkGray]	1	4		SLK	6.63227	6.74685	6.60288	6.59842	6.6453	6.60288	6.59395	6.66534	6.65105	6.67807	6.70044	6.59842
	1.32294	0.122159	Color2 [DarkGray]	1	4		GANAB	6.66534	6.63372	6.56224	6.48059	6.71973	6.65249	6.68089	6.77742	6.80993	6.70183	6.36807	6.61765
	0.40267	0.036581	Color2 [DarkGray]	1	4		POLR2B	6.67384	6.5744	6.64386	6.76155	6.71012	6.67242	6.71699	6.70044	6.64386	6.66107	6.1918	6.69905
	0.139441	-0.033	Color2 [DarkGray]	1	4		NF1	6.85549	6.48704	6.82146	6.78267	6.7866	6.66107	6.70736	6.65964	6.52042	6.49665	6.05311	6.7211
	0.856965	0.035766	Color2 [DarkGray]	1	4		DDX1	6.66818	6.63663	6.66249	6.71562	6.7252	6.67948	6.6893	6.732	6.66249	6.61324	6.23649	6.64386
	1.27331	-0.14423	Color2 [DarkGray]	1	4		IQGAP3	6.8125	6.74147	6.97039	6.91648	6.69627	6.74416	6.78398	6.63952	6.30561	6.29829	6.03122	6.49825
	0.323729	0.021514	Color2 [DarkGray]	1	4		XRCC6	6.60585	6.6865	6.57743	6.59842	6.61471	6.64818	6.61471	6.67666	6.75622	6.71973	6.59096	6.62352
	0.388888	-0.05498	Color2 [DarkGray]	1	4		SUPT16H	6.77347	6.55765	6.77873	6.77347	6.61765	6.69905	6.732	6.61471	6.61324	6.5345	6.12516	6.7866
	0.305741	0.017853	Color2 [DarkGray]	1	4		FLII	6.68229	6.67525	6.69349	6.74685	6.75889	6.73336	6.67384	6.70321	6.56986	6.59246	6.0917	6.69349
	2.6756	-0.17145	Color2 [DarkGray]	1	4		YWHAE	6.66107	6.73877	6.71012	6.70874	6.49345	6.49185	6.61618	6.53138	6.71973	6.67666	6.64818	6.69905
	0.095558	-0.01188	Color2 [DarkGray]	1	4		DIAPH1	6.63517	6.52513	6.71562	6.6893	6.61618	6.67384	6.63372	6.59395	6.67101	6.59694	6.74147	6.62059
	0.086549	0.007615	Color2 [DarkGray]	1	4		SVIL	6.73336	6.69766	6.67948	6.61324	6.74147	6.65678	6.66107	6.69488	6.58045	6.58496	6.59395	6.46761
	0.030381	-0.01239	Color2 [DarkGray]	1	4		IRS4	6.31107	6.79181	6.57137	6.57894	6.30012	6.73742	6.68229	6.48382	6.27984	6.79572	7.25927	6.63372
	0.051229	0.011771	Color2 [DarkGray]	1	4		SAFB	6.46761	6.74819	6.52356	6.39232	6.50621	6.50303	6.60881	6.56072	6.74685	6.7252	7.12722	6.66391
	1.2156	0.049878	Color2 [DarkGray]	1	4		MATR3	6.52826	6.61912	6.5438	6.55459	6.61029	6.62352	6.58796	6.62352	6.71425	6.71425	6.94017	6.62059
	0.05358	-0.00726	Color2 [DarkGray]	1	4		ZZEF1	6.79572	6.64818	6.71699	6.77215	6.80478	6.7046	6.64241	6.75221	6.55919	6.47411	6.24603	6.51096
	0.119385	-0.01075	Color2 [DarkGray]	1	4		MCM7	6.62059	6.69349	6.66249	6.65392	6.58796	6.63081	6.73064	6.63807	6.67525	6.74012	6.2854	6.75355
	0.151576	-0.06442	Color2 [DarkGray]	1	4		TUBB4A	6.79051	6.21723	6.81762	6.89603	6.66818	6.64961	6.66534	6.48059	6.67666	6.38198	6.45286	6.86913
	0.068637	0.015219	Color2 [DarkGray]	1	4		RGPD3	6.82018	6.59544	6.54535	6.61324	6.74416	6.65392	6.51728	6.71973	7.04549	6.56986	5.9331	6.72656
	0.88847	-0.08654	Color2 [DarkGray]	1	4		YLPM1	6.53761	6.7115	6.63807	6.55612	6.4446	6.52042	6.56529	6.56682	6.65964	6.62498	7.09592	6.69349
	0.705464	0.043368	Color2 [DarkGray]	1	4		CLUH	6.63807	6.53605	6.58045	6.65392	6.68229	6.62644	6.63227	6.64097	6.78136	6.70183	6.48864	6.73877
	0.56512	0.089597	Color2 [DarkGray]	1	4		NUP153	6.3733	6.67242	6.41109	6.46597	6.48059	6.58195	6.63517	6.58346	6.80993	6.76288	7.16189	6.60437
	0.106206	0.006654	Color2 [DarkGray]	1	4		DDX42	6.59694	6.67101	6.56986	6.60881	6.64386	6.60881	6.60585	6.61471	6.67807	6.6865	6.8189	6.60437
	0.467354	0.02811	Color2 [DarkGray]	1	4		HCFC1	6.60733	6.62059	6.56377	6.52982	6.66107	6.58946	6.59096	6.59246	6.72247	6.67384	6.94134	6.58496
	0.020752	-0.00275	Color2 [DarkGray]	1	4		NUP98	6.71287	6.74551	6.60437	6.57137	6.67384	6.64241	6.61618	6.6907	6.6893	6.6453	6.54998	6.56986
	0.018369	-0.00257	Color2 [DarkGray]	1	4		EEF1A1	6.6851	6.55612	6.61471	6.68089	6.53761	6.70321	6.67101	6.61471	6.70874	6.67384	6.49025	6.76553
	0.17534	0.010814	Color2 [DarkGray]	1	4		DDX3X	6.65105	6.67666	6.59246	6.59694	6.63663	6.6279	6.62059	6.67525	6.79831	6.69905	6.41954	6.70321
	0.170985	0.018564	Color2 [DarkGray]	1	4		UBA2	6.73471	6.66107	6.6279	6.57894	6.73471	6.6851	6.61176	6.6453	6.67948	6.6879	6.46597	6.59395
	0.984149	0.063935	Color2 [DarkGray]	1	4		IPO5	6.61029	6.57592	6.7046	6.69627	6.71425	6.71699	6.68229	6.72928	6.56529	6.65821	6.40939	6.63081
	0.437111	0.028006	Color2 [DarkGray]	1	4		PABPC1	6.57137	6.66107	6.56377	6.52982	6.61765	6.59246	6.61176	6.61618	6.80736	6.732	6.84172	6.54071
	0.117643	0.014783	Color2 [DarkGray]	1	4		ANKHD1	6.48543	6.67948	6.54226	6.57137	6.5157	6.61176	6.60881	6.6014	6.66534	6.70736	7.03232	6.62644
	0.473706	-0.04897	Color2 [DarkGray]	1	4		ATRX	6.5469	6.74147	6.66676	6.64097	6.55459	6.66391	6.60881	6.57289	6.58796	6.6893	6.72383	6.71287
	0.017001	0.00248	Color2 [DarkGray]	1	4		UTP20	6.6893	6.51412	6.66249	6.7046	6.69627	6.66107	6.63663	6.58646	6.81378	6.63517	6.27053	6.78267
	0.30753	0.038442	Color2 [DarkGray]	1	4		RBBP6	6.49506	6.65964	6.49665	6.43296	6.5157	6.59991	6.5345	6.58796	6.74551	6.71562	7.13134	6.67242
	0.02624	0.00302	Color2 [DarkGray]	1	4		CEP350	6.5157	6.67807	6.59991	6.56986	6.55305	6.61471	6.56834	6.63952	6.71973	6.63663	6.92955	6.65821
	1.18848	-0.08732	Color2 [DarkGray]	1	4		ANK2	6.66676	6.76686	6.73606	6.71012	6.56834	6.59544	6.71425	6.65249	6.56224	6.56834	6.59096	6.5744
	0.039645	-0.01013	Color2 [DarkGray]	1	4		CSE1L	6.69905	6.45943	6.79572	6.79181	6.6865	6.66676	6.77479	6.57743	6.52982	6.59096	6.25361	6.8009
	0.456697	0.021793	Color2 [DarkGray]	1	4		CCT7	6.65821	6.68229	6.60585	6.67384	6.68229	6.6865	6.63952	6.69905	6.67666	6.7115	6.21335	6.73064
	0.224677	-0.03024	Color2 [DarkGray]	1	4		SND1	6.5744	6.64674	6.73471	6.74819	6.57289	6.67101	6.73336	6.60585	6.58496	6.6851	6.25739	6.83542
	0.424346	-0.03012	Color2 [DarkGray]	1	4		ARID1A	6.61471	6.71425	6.64241	6.62644	6.61471	6.58946	6.6837	6.58946	6.58195	6.58796	6.90328	6.5438
	0.659866	0.055621	Color2 [DarkGray]	1	4		NUP93	6.75622	6.60733	6.61029	6.64241	6.75355	6.69905	6.65821	6.72792	6.66534	6.66818	6.2211	6.64818
	0.065425	-0.02044	Color2 [DarkGray]	1	4		CANX	6.47249	6.49345	6.67948	6.76155	6.40769	6.58045	6.81506	6.52199	6.64961	6.63081	6.7866	6.848
	0.083949	0.025446	Color2 [DarkGray]	1	4		AP2B1	6.77479	6.36982	6.74685	6.82909	6.79442	6.71012	6.66818	6.64961	6.54226	6.47573	6.36982	6.70044
	0.11546	-0.01121	Color2 [DarkGray]	1	4		MCM4	6.61765	6.67242	6.69766	6.76951	6.64386	6.68229	6.7252	6.66107	6.58195	6.64241	6.25172	6.71973
	0.575288	0.068035	Color2 [DarkGray]	1	4		KHSRP	6.44956	6.63807	6.43296	6.45615	6.57137	6.50144	6.63227	6.5438	6.73877	6.71699	7.20653	6.65678
	0.592952	0.057294	Color2 [DarkGray]	1	4		ACIN1	6.45451	6.62498	6.55305	6.50938	6.51728	6.59096	6.64961	6.61324	6.66676	6.6837	7.1467	6.58796
	1.43819	-0.08606	Color2 [DarkGray]	1	4		MYO9B	6.76155	6.63807	6.73336	6.76288	6.65249	6.6453	6.65392	6.59991	6.57592	6.55612	6.38543	6.71973
	0.128341	-0.01698	Color2 [DarkGray]	1	4		TNRC6B	6.58045	6.67525	6.53605	6.65821	6.48543	6.63372	6.61471	6.64818	6.63227	6.54226	7.14364	6.44791
	0.614774	-0.05676	Color2 [DarkGray]	1	4		GAPDH	6.5744	6.71012	6.7046	6.69905	6.57289	6.62352	6.69488	6.56986	6.61324	6.73606	6.34341	6.82909
	0.067679	0.013457	Color2 [DarkGray]	1	4		LIG3	6.49665	6.74416	6.58045	6.56834	6.51254	6.70874	6.67525	6.5469	6.58946	6.77083	6.75622	6.73742
	0.020544	-0.00191	Color2 [DarkGray]	1	4		TUBA1C	6.66249	6.59246	6.6014	6.71287	6.65392	6.63081	6.60585	6.67101	6.65249	6.71699	6.3837	6.80607
	0.189784	0.018067	Color2 [DarkGray]	1	4		DHX29	6.69766	6.59694	6.62936	6.70321	6.73064	6.62205	6.63663	6.71012	6.68089	6.62936	6.47086	6.59991
	0.098176	0.033635	Color2 [DarkGray]	1	4		TNKS1BP1	6.50779	6.79051	6.34696	6.33628	6.44294	6.6453	6.38543	6.64241	6.70183	6.76022	7.39146	6.41278
	0.09086	0.006263	Color2 [DarkGray]	1	4		HADHA	6.74147	6.69905	6.63517	6.6865	6.67101	6.70598	6.6837	6.72656	6.65964	6.59246	6.27984	6.59246
	0.139481	-0.00951	Color2 [DarkGray]	1	4		TRAP1	6.64818	6.72928	6.65105	6.67101	6.68089	6.65678	6.70321	6.62059	6.67525	6.72792	6.04002	6.79572
	0.948672	-0.06949	Color2 [DarkGray]	1	4		COPB2	6.80607	6.63663	6.73064	6.7252	6.65964	6.69209	6.62644	6.64241	6.63807	6.54071	6.25172	6.70874
	0.252882	-0.0334	Color2 [DarkGray]	1	4		LMNA	6.62644	6.77742	6.69209	6.57289	6.55612	6.66249	6.70044	6.61618	6.5157	6.59694	6.86047	6.50779
	0.070578	0.010181	Color2 [DarkGray]	1	4		LUZP1	6.62644	6.62352	6.50779	6.45615	6.62059	6.49665	6.5345	6.60288	6.7866	6.64674	7.13545	6.55765
	0.78839	0.079237	Color2 [DarkGray]	1	4		NSUN2	6.69209	6.65821	6.59096	6.60585	6.78529	6.66818	6.61618	6.79442	6.63952	6.63952	6.46271	6.54226
	0.119521	-0.01398	Color2 [DarkGray]	1	4		NUP133	6.77083	6.56986	6.69488	6.67807	6.69488	6.63807	6.67948	6.6453	6.79572	6.64674	6.09381	6.70736
	0.277661	-0.03253	Color2 [DarkGray]	1	4		CCDC88A	6.63372	6.6865	6.58045	6.48543	6.59991	6.51254	6.53916	6.60437	6.8392	6.69209	6.8802	6.61471
	0.019433	0.002791	Color2 [DarkGray]	1	4		KPNB1	6.62498	6.59246	6.66534	6.77083	6.75221	6.65249	6.64241	6.61765	6.61618	6.62352	6.3837	6.74551
	0.083997	0.008323	Color2 [DarkGray]	1	4		IMMT	6.55152	6.66391	6.60288	6.5157	6.59395	6.58496	6.55612	6.63227	6.65964	6.69349	7.00899	6.59694
	0.406089	-0.05395	Color2 [DarkGray]	1	4		CUX1	6.51885	6.74551	6.58346	6.56834	6.45615	6.59842	6.5744	6.57137	6.6865	6.6851	7.06501	6.57137
	0.333053	0.026046	Color2 [DarkGray]	1	4		TPP2	6.66107	6.58946	6.7211	6.71836	6.732	6.67525	6.6851	6.70183	6.59694	6.59694	6.23649	6.74416
	0.124281	-0.0137	Color2 [DarkGray]	1	4		COPB1	6.71562	6.58796	6.7211	6.78005	6.66959	6.70044	6.67807	6.70183	6.58045	6.62498	6.02459	6.8009
	0.107432	0.018067	Color2 [DarkGray]	1	4		CPD	6.78529	6.6014	6.64241	6.6014	6.77742	6.63807	6.5744	6.71287	6.72928	6.54226	6.65105	6.43296
	1.1928	0.106216	Color2 [DarkGray]	1	4		TUBB2B	6.42291	6.54071	6.55919	6.56377	6.58346	6.68089	6.6879	6.55919	6.6837	6.83036	6.83794	6.71562
	1.08163	0.059721	Color2 [DarkGray]	1	4		UNC45A	6.63227	6.65678	6.65821	6.65105	6.77215	6.72792	6.63807	6.69905	6.57137	6.65105	6.43463	6.60733
	0.019409	0.00397	Color2 [DarkGray]	1	4		NUP205	6.77215	6.51885	6.73877	6.75489	6.79181	6.71425	6.67242	6.62205	6.60733	6.61029	6.00675	6.76155
	0.036555	0.00614	Color2 [DarkGray]	1	4		ACO2	6.55919	6.7761	6.6907	6.59395	6.62059	6.70874	6.71973	6.59544	6.49665	6.69349	6.65105	6.59694
	0.657647	0.06193	Color2 [DarkGray]	1	4		EDC4	6.65249	6.52513	6.63663	6.59842	6.76553	6.61765	6.61471	6.66249	6.70321	6.6014	6.75221	6.5744
	0.118463	-0.01608	Color2 [DarkGray]	1	4		EZR	6.65105	6.78529	6.60437	6.58946	6.64674	6.64818	6.57743	6.69349	6.66534	6.7115	6.50462	6.63081
	1.19433	0.087385	Color2 [DarkGray]	1	4		ZFR	6.54998	6.67807	6.53605	6.57137	6.66107	6.6851	6.61912	6.71973	6.71836	6.66107	6.732	6.5744
	1.10443	-0.03557	Color2 [DarkGray]	1	4		TASOR	6.71287	6.65249	6.6865	6.7115	6.68089	6.64241	6.64241	6.65535	6.65105	6.63517	6.41954	6.61471
	0.330243	-0.07284	Color2 [DarkGray]	1	4		NNT	6.53294	6.87774	6.70874	6.63807	6.56377	6.71287	6.71699	6.47249	6.45615	6.732	6.56986	6.6837
	0.145738	-0.0299	Color2 [DarkGray]	1	4		AP2A1	6.86913	6.56834	6.73742	6.75221	6.83162	6.62644	6.63517	6.71425	6.63807	6.49345	6.10014	6.61912
	0.851304	0.040481	Color2 [DarkGray]	1	4		QARS1	6.70736	6.62644	6.67807	6.61912	6.67242	6.6907	6.7046	6.7252	6.74012	6.59842	6.23266	6.66534
	0.544559	0.02528	Color2 [DarkGray]	1	4		DHX30	6.66107	6.62205	6.61471	6.64241	6.7046	6.61324	6.66818	6.65535	6.72247	6.66107	6.45943	6.6851
	0.198699	0.016881	Color2 [DarkGray]	1	4		THOC2	6.64097	6.54071	6.6453	6.67101	6.63807	6.65392	6.59544	6.67807	6.71425	6.63807	6.66391	6.63952
	0.775629	0.088709	Color2 [DarkGray]	1	4		HSPA4L	6.52356	6.6837	6.49506	6.47249	6.56682	6.71287	6.6279	6.62205	6.67807	6.71012	7.0268	6.51728
	0.065938	0.002648	Color2 [DarkGray]	1	4		EPB41L3	6.64097	6.7046	6.6879	6.66676	6.6865	6.68089	6.66818	6.67525	6.60437	6.61176	6.53916	6.54844
	0.093949	-0.01266	Color2 [DarkGray]	1	4		CUL4B	6.74012	6.66249	6.74416	6.73742	6.72792	6.75622	6.77347	6.57592	6.48543	6.53761	6.29094	6.61765
	0.124084	0.010407	Color2 [DarkGray]	1	4		CHD1	6.66676	6.56072	6.58496	6.59694	6.66959	6.59096	6.56986	6.62059	6.82018	6.61471	6.73336	6.67525
	1.0226	-0.11076	Color2 [DarkGray]	1	4		USO1	6.6279	6.69488	6.74819	6.66676	6.55612	6.54998	6.71287	6.47573	6.63807	6.53916	6.73877	6.74416
	0.302849	-0.02427	Color2 [DarkGray]	1	4		RNF40	6.57137	6.64097	6.50938	6.6014	6.51412	6.57894	6.53605	6.59694	6.81634	6.70321	6.92837	6.66676
	0.090132	-0.02489	Color2 [DarkGray]	1	4		PGK1	6.41616	6.79831	6.66818	6.67525	6.4822	6.6851	6.74416	6.5469	6.52356	6.73471	6.66107	6.73877
	0.372809	-0.06069	Color2 [DarkGray]	1	4		CKAP4	6.52199	6.75622	6.66534	6.61912	6.47249	6.64241	6.6893	6.5157	6.58796	6.68089	6.84424	6.6865
	0.259356	0.017274	Color2 [DarkGray]	1	4		PARD3	6.55612	6.66959	6.59544	6.61765	6.59694	6.63952	6.61324	6.65821	6.7252	6.69488	6.65392	6.69627
	0.682048	0.052149	Color2 [DarkGray]	1	4		GTF2I	6.55765	6.58646	6.63372	6.61618	6.55459	6.7046	6.67101	6.67242	6.62498	6.63227	6.78921	6.66676
	0.327699	0.022604	Color2 [DarkGray]	1	4		PPP1R12A	6.63952	6.66107	6.55152	6.59991	6.65249	6.59694	6.62059	6.67242	6.70598	6.58045	6.80864	6.61765
	0.209944	-0.01813	Color2 [DarkGray]	1	4		EIF4A1	6.70044	6.58496	6.66534	6.6879	6.6893	6.64818	6.58045	6.64818	6.8125	6.66107	6.10014	6.83036
	0.194494	0.019838	Color2 [DarkGray]	1	4		PSMD2	6.7761	6.6865	6.63663	6.61618	6.74953	6.70321	6.67242	6.66959	6.6879	6.6279	6.1918	6.63372
	1.45088	0.138688	Color2 [DarkGray]	1	4		HNRNPL	6.45779	6.66249	6.55919	6.48704	6.61471	6.69349	6.6865	6.72656	6.6851	6.74012	6.73336	6.64818
	0.672738	0.093009	Color2 [DarkGray]	1	4		PDIA3	6.46597	6.58646	6.64386	6.51096	6.6865	6.51728	6.76818	6.60733	6.79701	6.66391	6.62936	6.8009
	0.184933	-0.02379	Color2 [DarkGray]	1	4		UBE2O	6.5744	6.67525	6.6837	6.78005	6.58045	6.66818	6.71425	6.65535	6.56529	6.63081	6.49506	6.67948
	0.340689	-0.05003	Color2 [DarkGray]	1	4		MYO1D	6.82782	6.56072	6.77215	6.78529	6.7252	6.66391	6.71287	6.64386	6.59544	6.57894	5.93781	6.73877
	2.53214	0.078066	Color2 [DarkGray]	1	4		PITRM1	6.61618	6.58195	6.6453	6.62205	6.69905	6.67101	6.71699	6.6907	6.55765	6.63807	6.62352	6.65678
	0.48876	0.052604	Color2 [DarkGray]	1	4		SON	6.54535	6.66534	6.51728	6.44791	6.64674	6.56529	6.57137	6.60288	6.73742	6.73606	6.98982	6.62498
	0.022426	-0.00506	Color2 [DarkGray]	1	4		NUP155	6.73877	6.47086	6.75221	6.74147	6.77083	6.62205	6.66959	6.62059	6.66818	6.66107	6.12516	6.76951
	0.94867	0.064236	Color2 [DarkGray]	1	4		DDX5	6.60437	6.5157	6.59395	6.52042	6.60585	6.56834	6.6279	6.6893	6.82655	6.65105	6.78529	6.70183
	0.063398	-0.00879	Color2 [DarkGray]	1	4		MCM6	6.69209	6.63663	6.7761	6.81121	6.64241	6.71012	6.77347	6.75489	6.44791	6.56377	6.1334	6.65678
	0.027219	-0.006	Color2 [DarkGray]	1	4		NCL	6.49985	6.77083	6.48704	6.46271	6.50144	6.58346	6.58796	6.52356	6.73064	6.7866	6.99661	6.6907
	0.411305	-0.02343	Color2 [DarkGray]	1	4		SMARCC1	6.59246	6.59842	6.63227	6.55152	6.56529	6.56986	6.61912	6.5267	6.70183	6.59694	7.10539	6.56834
	0.149742	-0.01537	Color2 [DarkGray]	1	4		DNAJC13	6.70598	6.61029	6.71012	6.79312	6.66676	6.67807	6.69209	6.7211	6.64674	6.5345	6.12309	6.73877
	1.25471	-0.07246	Color2 [DarkGray]	1	4		CEP290	6.51254	6.6014	6.61471	6.59544	6.47735	6.47897	6.56224	6.5157	6.78921	6.64961	7.00563	6.82146
	0.191512	0.011308	Color2 [DarkGray]	1	4		YTHDC2	6.71699	6.66818	6.67242	6.72247	6.74551	6.67384	6.67666	6.72928	6.59096	6.61912	6.21723	6.62644
	1.03385	0.107129	Color2 [DarkGray]	1	4		ATIC	6.4446	6.60288	6.56682	6.58496	6.54071	6.70736	6.66959	6.71012	6.64386	6.72792	6.86047	6.62205
	0.069834	0.013816	Color2 [DarkGray]	1	4		LAMC1	6.67384	6.71836	6.52513	6.43463	6.56529	6.60585	6.56224	6.67384	6.63227	6.61912	7.15076	6.42459
	0.665148	-0.03728	Color2 [DarkGray]	1	4		CREBBP	6.63807	6.65535	6.58346	6.65821	6.5469	6.60437	6.58796	6.64674	6.80219	6.60585	6.80478	6.56377
	0.435968	0.117075	Color2 [DarkGray]	1	4		RDX	6.6851	6.76022	6.4363	6.31651	6.7996	6.56529	6.56682	6.73471	6.71699	6.60437	6.99774	6.40088
	0.077544	-0.00769	Color2 [DarkGray]	1	4		DNM2	6.64961	6.56377	6.70598	6.67384	6.65392	6.58646	6.67101	6.65105	6.67948	6.59096	6.63227	6.66107
	0.340261	0.031036	Color2 [DarkGray]	1	4		TUBB2A	6.36769	6.252	6.3624	6.32881	6.29158	6.38222	6.4238	6.33745	6.16146	6.3582	5.57658	6.27929
	0.517226	0.070149	Color2 [DarkGray]	1	4		HNRNPA2B1	6.65105	6.6851	6.48382	6.4446	6.62352	6.60585	6.6879	6.6279	6.732	6.75221	6.7115	6.6893
	0.015807	-0.00262	Color2 [DarkGray]	1	4		LARP1	6.48543	6.71425	6.55612	6.52982	6.50938	6.57592	6.63372	6.55612	6.6879	6.67525	7.04549	6.66391
	0.613796	-0.04693	Color2 [DarkGray]	1	4		SART3	6.60437	6.65964	6.71287	6.76553	6.62936	6.63517	6.66959	6.62059	6.59395	6.61324	6.56986	6.64097
	1.04958	0.078671	Color2 [DarkGray]	1	4		ADNP	6.54844	6.49185	6.60288	6.62059	6.58045	6.62644	6.67807	6.69349	6.69349	6.63517	6.848	6.67948
	0.29992	-0.03478	Color2 [DarkGray]	1	4		POLA1	6.62498	6.62059	6.66249	6.7761	6.55919	6.70598	6.66959	6.61029	6.57743	6.6279	6.56529	6.71012
	0.396517	0.03446	Color2 [DarkGray]	1	4		ALDOA	6.53761	6.63372	6.65678	6.62352	6.61765	6.66249	6.71836	6.59096	6.63952	6.7252	6.50303	6.79051
	0.020341	0.00266	Color2 [DarkGray]	1	4		ATP5F1A	6.60585	6.74551	6.61471	6.57894	6.56834	6.64961	6.67948	6.65821	6.76421	6.6865	6.46597	6.6837
	1.6056	0.039114	Color2 [DarkGray]	1	4		ZC3HAV1	6.62059	6.61912	6.63952	6.59395	6.63081	6.65964	6.66676	6.67242	6.69209	6.61471	6.66959	6.64386
	0.386495	-0.02486	Color2 [DarkGray]	1	4		KIF11	6.7115	6.67101	6.71012	6.6837	6.61912	6.74282	6.65105	6.66391	6.62498	6.61029	6.41616	6.59395
	0.483314	-0.03649	Color2 [DarkGray]	1	4		TCERG1	6.61912	6.71562	6.63807	6.55459	6.57743	6.58346	6.60585	6.61471	6.6865	6.64818	6.80219	6.66107
	0.135593	-0.01975	Color2 [DarkGray]	1	4		USP7	6.74282	6.56529	6.65678	6.76288	6.66959	6.70736	6.70044	6.57137	6.63227	6.65392	6.27984	6.72247
	0.002389	-0.00101	Color2 [DarkGray]	1	4		FANCI	6.76421	6.27799	6.82528	6.87283	6.66107	6.72383	6.74551	6.60585	6.53605	6.49985	6.29094	6.78136
	0.049381	-0.00947	Color2 [DarkGray]	1	4		AP3D1	6.67948	6.48059	6.73742	6.76288	6.65249	6.64674	6.7115	6.61176	6.48704	6.61029	6.53294	6.77347
	0.051784	-0.00626	Color2 [DarkGray]	1	4		PFKP	6.64674	6.69627	6.74012	6.74819	6.69766	6.74819	6.75756	6.60288	6.46271	6.68229	6.08958	6.7252
	0.222611	-0.02273	Color2 [DarkGray]	1	4		EXOSC10	6.5157	6.68229	6.61324	6.65249	6.55305	6.64241	6.59991	6.57743	6.69488	6.73064	6.77347	6.67101
	0.880883	0.074762	Color2 [DarkGray]	1	4		LCP1	6.70598	6.53605	6.57743	6.64386	6.7115	6.6837	6.63517	6.732	6.71973	6.64818	6.47411	6.63517
	0.011351	-0.00143	Color2 [DarkGray]	1	4		DIS3	6.74282	6.56682	6.6893	6.69488	6.70183	6.64818	6.70874	6.62936	6.71012	6.61029	6.24413	6.71699
	1.76705	-0.08082	Color2 [DarkGray]	1	4		WDR44	6.71425	6.64386	6.72656	6.73336	6.63952	6.58946	6.65105	6.61471	6.66249	6.57894	6.59694	6.56072
	0.841019	0.049918	Color2 [DarkGray]	1	4		ABCF1	6.62205	6.63952	6.62644	6.55305	6.6879	6.65249	6.59991	6.70044	6.74819	6.62352	6.68229	6.57894
	0.715851	0.07422	Color2 [DarkGray]	1	4		TARS1	6.70598	6.51412	6.63081	6.59694	6.77083	6.6453	6.63372	6.69488	6.80736	6.68229	6.23649	6.72656
	1.08729	0.102715	Color2 [DarkGray]	1	4		PDCD6IP	6.64961	6.66391	6.48864	6.5267	6.6851	6.6837	6.63081	6.74012	6.6279	6.69349	6.83289	6.46271
	0.053508	-0.00822	Color2 [DarkGray]	1	4		NCAPD2	6.74012	6.56986	6.78529	6.72247	6.61912	6.71836	6.74416	6.70321	6.60437	6.46271	6.36982	6.62936
	0.144344	-0.02122	Color2 [DarkGray]	1	4		DIDO1	6.50144	6.70598	6.50303	6.52513	6.46434	6.58946	6.5469	6.54998	6.69349	6.75221	7.12309	6.63952
	0.019201	-0.00492	Color2 [DarkGray]	1	4		XPO5	6.76421	6.52513	6.8392	6.86666	6.85424	6.73606	6.66959	6.71562	6.49025	6.41109	5.97957	6.65249
	0.732401	0.066508	Color2 [DarkGray]	1	4		GDI2	6.63372	6.51412	6.70321	6.65821	6.6879	6.65105	6.74147	6.69488	6.67666	6.65964	6.35226	6.7115
	0.128954	0.01167	Color2 [DarkGray]	1	4		TOP1	6.55765	6.66107	6.64241	6.66249	6.62059	6.67525	6.6865	6.58796	6.66391	6.64961	6.62936	6.6851
	0.610714	-0.05553	Color2 [DarkGray]	1	4		KMT2A	6.6851	6.7046	6.59246	6.55919	6.54226	6.55612	6.56834	6.65249	6.75489	6.63372	6.89239	6.53761
	0.782054	-0.08919	Color2 [DarkGray]	1	4		WDHD1	6.60733	6.7211	6.78529	6.70598	6.55152	6.64241	6.7252	6.5438	6.56682	6.63663	6.47411	6.732
	0.210602	-0.03194	Color2 [DarkGray]	1	4		EIF3C	6.75087	6.6879	6.58496	6.6907	6.78267	6.65821	6.57289	6.57289	6.67807	6.63081	6.39232	6.6837
	0.479543	-0.03849	Color2 [DarkGray]	1	4		ATP2B1	6.73471	6.69627	6.65249	6.58796	6.67242	6.58346	6.62498	6.63663	6.6851	6.62644	6.58496	6.63227
	0.095634	0.014147	Color2 [DarkGray]	1	4		APC	6.49825	6.62936	6.40769	6.47249	6.50621	6.52199	6.45121	6.58496	6.97499	6.7761	7.03232	6.70598
	0.750037	0.076666	Color2 [DarkGray]	1	4		CSDE1	6.71425	6.58796	6.59246	6.67666	6.80349	6.67525	6.63372	6.76553	6.77347	6.64961	6.05528	6.66676
	0.516064	0.136218	Color2 [DarkGray]	1	4		RGPD8	6.66818	6.46924	6.43129	6.34341	6.5345	6.43129	6.59395	6.89724	7.03012	6.58346	6.97384	6.56834
	0.403578	0.031271	Color2 [DarkGray]	1	4		KMT2B	6.58045	6.65964	6.57592	6.55612	6.58195	6.69766	6.60288	6.61471	6.66107	6.65821	6.88387	6.62352
	0.240412	0.027835	Color2 [DarkGray]	1	4		MTREX	6.70044	6.57592	6.65249	6.76155	6.77347	6.69766	6.67525	6.65535	6.71012	6.60585	6.11061	6.70044
	0.577664	0.10253	Color2 [DarkGray]	1	4		LIMA1	6.67666	6.66959	6.49345	6.39917	6.78136	6.54998	6.64241	6.67525	6.70321	6.59544	7.03452	6.3837
	0.563559	-0.07113	Color2 [DarkGray]	1	4		TRIO	6.75489	6.58796	6.76686	6.84674	6.70044	6.65249	6.70874	6.61029	6.52513	6.52826	6.2854	6.68089
	0.133549	0.033511	Color2 [DarkGray]	1	4		NUP188	6.91289	6.58045	6.55152	6.63372	6.78005	6.74147	6.57137	6.71973	6.74282	6.63081	6.01569	6.68089
	0.629225	0.056178	Color2 [DarkGray]	1	4		NSF	6.70598	6.5345	6.66818	6.66534	6.73336	6.6453	6.69349	6.72656	6.71425	6.57894	6.37678	6.64241
	0.001671	0.000438	Color2 [DarkGray]	1	4		ESYT1	6.7879	6.4446	6.76155	6.74416	6.74282	6.58946	6.6907	6.71699	6.7046	6.47897	6.30743	6.67242
	1.54217	-0.05442	Color2 [DarkGray]	1	4		KIF1A	6.64961	6.70598	6.64961	6.68089	6.61765	6.64818	6.61912	6.58346	6.68089	6.73742	6.50462	6.63372
	0.32119	0.018928	Color2 [DarkGray]	1	4		EIF3B	6.7252	6.63952	6.66534	6.61471	6.6865	6.67101	6.66391	6.69905	6.85549	6.6837	5.96809	6.69627
	0.047646	-0.00658	Color2 [DarkGray]	1	4		USP34	6.67525	6.55305	6.74282	6.76288	6.67807	6.69627	6.68229	6.65105	6.6279	6.58195	6.33628	6.6907
	0.410556	-0.0656	Color2 [DarkGray]	1	4		GBF1	6.72928	6.5469	6.76686	6.87036	6.6453	6.66391	6.71973	6.62205	6.56377	6.49185	6.37156	6.66818
	0.399542	0.048009	Color2 [DarkGray]	1	4		PABPC4	6.59991	6.48864	6.56529	6.48864	6.67101	6.5267	6.48864	6.64818	6.85424	6.67242	7.01234	6.61029
	0.399515	-0.04019	Color2 [DarkGray]	1	4		HECTD4	6.64241	6.72247	6.73064	6.70874	6.62059	6.70874	6.74282	6.57137	6.51885	6.63663	6.46597	6.62936
	0.376726	0.031983	Color2 [DarkGray]	1	4		CHD8	6.50462	6.58796	6.63807	6.66107	6.59246	6.65105	6.63807	6.63807	6.69349	6.64386	6.72792	6.73606
	0.688219	0.123492	Color2 [DarkGray]	1	4		TUBA4A	6.65105	6.46924	6.5469	6.62352	6.8505	6.49025	6.76022	6.6837	6.91409	6.6014	6.46271	6.58946
	0.424737	0.046411	Color2 [DarkGray]	1	4		NAA15	6.69627	6.49025	6.62352	6.6865	6.69766	6.67525	6.65249	6.65678	6.77347	6.59694	6.45615	6.6879
	0.667271	-0.03851	Color2 [DarkGray]	1	4		HNRNPR	6.65105	6.73742	6.6453	6.65392	6.60437	6.68089	6.61324	6.63517	6.6893	6.66818	6.4363	6.6893
	0.176107	0.015798	Color2 [DarkGray]	1	4		XRN1	6.76421	6.66959	6.69905	6.61176	6.72656	6.6893	6.66676	6.7252	6.63081	6.52356	6.44626	6.54226
	0.44763	-0.03529	Color2 [DarkGray]	1	4		PIK3C2A	6.73471	6.6279	6.66676	6.70736	6.69209	6.67666	6.57289	6.65392	6.70736	6.6837	6.2075	6.72656
	0.552484	-0.02859	Color2 [DarkGray]	1	4		HIP1R	6.6893	6.71836	6.63227	6.62498	6.66107	6.62059	6.63372	6.63517	6.63952	6.59096	6.72383	6.54535
	0.198167	-0.03302	Color2 [DarkGray]	1	4		GAPVD1	6.81506	6.72247	6.60881	6.6851	6.71973	6.72656	6.52513	6.72792	6.64241	6.59246	6.33985	6.56224
	0.619648	-0.03484	Color2 [DarkGray]	1	4		CUL3	6.6851	6.6279	6.72383	6.73336	6.67948	6.67384	6.64961	6.6279	6.6893	6.61471	6.24222	6.71836
	0.269803	-0.05256	Color2 [DarkGray]	1	4		TCF20	6.45286	6.66959	6.55765	6.56529	6.31107	6.60585	6.57289	6.54535	6.6837	6.71287	7.2724	6.55459
	0.740793	-0.07616	Color2 [DarkGray]	1	4		NUDC	6.59246	6.62936	6.54535	6.61324	6.3906	6.57289	6.60288	6.50938	6.6851	6.79701	6.95884	6.74416
	0.512993	0.043588	Color2 [DarkGray]	1	4		ELP1	6.74282	6.65821	6.64818	6.63372	6.76951	6.76155	6.64674	6.67948	6.71836	6.66676	5.99774	6.66107
	1.88874	-0.08344	Color2 [DarkGray]	1	4		ANK3	6.74685	6.78005	6.7252	6.6907	6.63372	6.62059	6.67948	6.67525	6.52982	6.59395	6.49345	6.52513
	0.107332	0.00887	Color2 [DarkGray]	1	4		CDC42BPA	6.68229	6.63517	6.60881	6.6453	6.69488	6.63372	6.58496	6.69349	6.65105	6.66107	6.53916	6.6865
	1.25609	-0.07884	Color2 [DarkGray]	1	4		FYCO1	6.60288	6.63952	6.67666	6.62936	6.55612	6.51412	6.52042	6.64241	6.70183	6.65535	6.91886	6.62352
	0.071828	0.007121	Color2 [DarkGray]	1	4		TMF1	6.60881	6.6837	6.55612	6.5267	6.58195	6.59842	6.59991	6.62352	6.63663	6.66249	6.96924	6.6279
	0.842268	0.060329	Color2 [DarkGray]	1	4		RTCB	6.6279	6.62498	6.61176	6.50779	6.69349	6.59246	6.66959	6.65821	6.76951	6.65392	6.72656	6.57137
	0.142964	0.027227	Color2 [DarkGray]	1	4		FUBP1	6.51885	6.7252	6.40939	6.45451	6.52199	6.55919	6.52982	6.60585	6.75221	6.68229	7.25739	6.49506
	0.568476	0.032125	Color2 [DarkGray]	1	4		TMPO	6.61029	6.63663	6.65821	6.67948	6.69349	6.63227	6.732	6.65535	6.58946	6.56682	6.66249	6.59991
	0.731951	0.050992	Color2 [DarkGray]	1	4		MED12	6.6279	6.58045	6.54226	6.61176	6.6851	6.64386	6.56072	6.67666	6.74819	6.62352	6.80736	6.59544
	0.324609	-0.02581	Color2 [DarkGray]	1	4		ALDH18A1	6.59842	6.73471	6.65249	6.65105	6.66676	6.62059	6.65964	6.58646	6.69209	6.72928	6.29278	6.7866
	0.330859	0.040888	Color2 [DarkGray]	1	4		UBA6	6.66818	6.55305	6.71973	6.79701	6.74012	6.6893	6.74147	6.73064	6.59246	6.58045	6.12722	6.67666
	1.65931	0.094411	Color2 [DarkGray]	1	4		MARS1	6.61765	6.5157	6.61029	6.53605	6.63807	6.64097	6.66818	6.71012	6.70598	6.70183	6.74416	6.62205
	0.416045	0.087029	Color2 [DarkGray]	1	4		AFG3L2	6.66249	6.79831	6.46107	6.41447	6.66391	6.71287	6.60585	6.70183	6.71287	6.7866	6.61912	6.5345
	0.379805	-0.05425	Color2 [DarkGray]	1	4		DHX15	6.70183	6.51885	6.78398	6.71836	6.64674	6.64241	6.66534	6.55152	6.70321	6.64818	6.38543	6.71699
	0.202826	-0.01496	Color2 [DarkGray]	1	4		PDS5B	6.69627	6.57137	6.65821	6.69349	6.64386	6.64241	6.63807	6.63517	6.66107	6.55612	6.63952	6.68229
	0.069482	0.01413	Color2 [DarkGray]	1	4		CDC5L	6.56529	6.77873	6.45779	6.49025	6.59544	6.5744	6.57289	6.60585	6.72928	6.73606	7.01681	6.50462
	0.83259	-0.04855	Color2 [DarkGray]	1	4		TRAPPC8	6.73336	6.68089	6.69627	6.72792	6.72792	6.67525	6.63372	6.60733	6.6837	6.59694	6.29278	6.61912
	0.136302	-0.03374	Color2 [DarkGray]	1	4		THADA	6.75622	6.44791	6.75622	6.85798	6.70874	6.70598	6.6837	6.58496	6.59395	6.58045	6.21723	6.72792
	0.025056	-0.00171	Color2 [DarkGray]	1	4		PBRM1	6.64241	6.64386	6.67101	6.56682	6.62936	6.61029	6.63807	6.63952	6.69627	6.6279	6.73606	6.61618
	0.202078	0.012237	Color2 [DarkGray]	1	4		SYMPK	6.6014	6.56834	6.62205	6.67948	6.62205	6.64386	6.62059	6.63372	6.69488	6.62352	6.75622	6.64961
	0.316718	-0.01262	Color2 [DarkGray]	1	4		CRYBG3	6.62205	6.59544	6.64097	6.59694	6.62059	6.56377	6.60585	6.61471	6.78529	6.62205	6.75355	6.6893
	0.054966	0.008363	Color2 [DarkGray]	1	4		POLD1	6.59395	6.73336	6.61324	6.67666	6.58195	6.78136	6.66676	6.62059	6.59842	6.7866	6.35226	6.66959
	0.704038	0.072031	Color2 [DarkGray]	1	4		SSB	6.67242	6.64386	6.56834	6.47897	6.73606	6.63227	6.64241	6.64097	6.70321	6.64818	6.80478	6.5267
	0.624069	0.059036	Color2 [DarkGray]	1	4		RRM1	6.7252	6.71287	6.57743	6.64961	6.71287	6.76686	6.64674	6.77479	6.63227	6.71973	6.04439	6.63372
	0.768346	-0.05197	Color2 [DarkGray]	1	4		KMT2D	6.49665	6.58496	6.57289	6.58496	6.46761	6.51254	6.57894	6.47249	6.69349	6.69766	7.24983	6.62644
	1.4387	-0.13253	Color2 [DarkGray]	1	4		SKIV2L	6.82528	6.65392	6.82782	6.80864	6.64818	6.63952	6.71287	6.58496	6.54998	6.56834	6.0917	6.67948
	0.287296	-0.07967	Color2 [DarkGray]	1	4		LONP1	6.43296	6.6893	6.79572	6.77215	6.43296	6.71562	6.74551	6.47735	6.47086	6.76155	6.48543	6.8505
	0.058649	-0.00204	Color2 [DarkGray]	1	4		SMARCA4	6.67948	6.63081	6.64097	6.66818	6.64097	6.65105	6.65678	6.66249	6.71012	6.66818	6.52199	6.58646
	0.060676	0.011128	Color2 [DarkGray]	1	4		BCLAF1	6.50938	6.72928	6.50462	6.4446	6.60585	6.52199	6.5469	6.55765	6.76288	6.72383	7.1127	6.57289
	0.547514	0.062214	Color2 [DarkGray]	1	4		CTNND1	6.5438	6.73877	6.58346	6.51254	6.6879	6.63372	6.62352	6.68229	6.62936	6.56377	6.94954	6.52356
	1.38987	-0.0715	Color2 [DarkGray]	1	4		WNK1	6.65249	6.64674	6.69209	6.67525	6.5438	6.62644	6.64961	6.56072	6.64961	6.61176	6.76288	6.64241
	0.027905	-0.00572	Color2 [DarkGray]	1	4		HNRNPUL2	6.64961	6.7879	6.61176	6.63952	6.50779	6.78136	6.66391	6.71287	6.47249	6.65105	6.59096	6.62205
	0.041512	-0.006	Color2 [DarkGray]	1	4		CTNNA1	6.62498	6.68229	6.5345	6.50779	6.58195	6.54535	6.53294	6.66534	6.84549	6.6907	6.91648	6.53138
	0.195232	-0.02549	Color2 [DarkGray]	1	4		MYCBP2	6.73336	6.65535	6.58346	6.54071	6.58346	6.59544	6.5469	6.6851	6.7996	6.6837	6.63952	6.65392
	0.070916	-0.0046	Color2 [DarkGray]	1	4		CCAR2	6.61765	6.6865	6.60881	6.61618	6.61176	6.65678	6.64674	6.59544	6.65249	6.64097	6.80864	6.56834
	1.45562	0.115665	Color2 [DarkGray]	1	4		PA2G4	6.58796	6.65964	6.52982	6.53294	6.74685	6.65535	6.62936	6.74147	6.70736	6.71836	6.55919	6.63517
	0.989203	-0.05949	Color2 [DarkGray]	1	4		RABEP1	6.59544	6.70183	6.61912	6.5744	6.5267	6.58045	6.58496	6.56072	6.66107	6.69488	6.91648	6.66818
	0.748847	-0.07885	Color2 [DarkGray]	1	4		MOV10	6.63372	6.74685	6.74282	6.63372	6.51096	6.67525	6.67807	6.57743	6.47249	6.63372	6.69488	6.70044
	0.293803	-0.06373	Color2 [DarkGray]	1	4		PLXNB2	6.52826	6.7211	6.73742	6.74953	6.48864	6.7879	6.70183	6.50303	6.40429	6.67242	6.67948	6.69627
	0.223042	-0.02447	Color2 [DarkGray]	1	4		TANC1	6.74282	6.61176	6.6014	6.58346	6.68089	6.59096	6.56682	6.60288	6.80864	6.66534	6.63081	6.62059
	0.076501	0.018488	Color2 [DarkGray]	1	4		ANLN	6.81762	6.66249	6.50938	6.61471	6.70598	6.61176	6.54535	6.81506	6.77215	6.50303	6.74416	6.3505
	0.434152	0.042489	Color2 [DarkGray]	1	4		EP400	6.54998	6.62205	6.5469	6.44128	6.59991	6.55612	6.53605	6.63807	6.81506	6.70874	7.02569	6.59096
	0.08913	0.01661	Color2 [DarkGray]	1	4		DSG2	6.65105	6.74147	6.5345	6.47573	6.67101	6.64818	6.52356	6.62644	6.74685	6.70321	6.79572	6.57137
	0.286428	-0.02491	Color2 [DarkGray]	1	4		ERC1	6.56834	6.68089	6.60733	6.53916	6.5267	6.62059	6.57743	6.57137	6.6865	6.59694	7.05528	6.61324
	0.133052	-0.02885	Color2 [DarkGray]	1	4		SUGP2	6.52042	6.8392	6.63081	6.54535	6.51254	6.69766	6.61324	6.59694	6.55919	6.74551	6.77479	6.64674
	0.36412	0.047736	Color2 [DarkGray]	1	4		OGDH	6.53916	6.59246	6.74551	6.69905	6.62205	6.76553	6.71562	6.66391	6.56377	6.6893	6.45451	6.64386
	2.24258	0.118819	Color2 [DarkGray]	1	4		ELAC2	6.60585	6.5469	6.56986	6.65105	6.7211	6.72792	6.66249	6.73742	6.6453	6.66676	6.58496	6.58946
	0.787765	0.160288	Color2 [DarkGray]	1	4		GLG1	6.82782	6.62352	6.59991	6.57894	6.95303	6.66818	6.68089	6.96924	6.42459	6.44128	6.43296	6.36807
	0.178116	-0.01591	Color2 [DarkGray]	1	4		MYO1B	6.79442	6.6851	6.70598	6.76288	6.78136	6.70598	6.66676	6.73064	6.58195	6.59246	5.8679	6.6453
	0.705303	0.125651	Color2 [DarkGray]	1	4		TKT	6.52042	6.79831	6.44128	6.44128	6.6893	6.70874	6.62498	6.68089	6.75355	6.78267	6.57289	6.65678
	0.240098	-0.03215	Color2 [DarkGray]	1	4		XPO1	6.75355	6.59395	6.75355	6.78005	6.74012	6.74282	6.66818	6.6014	6.56529	6.58346	6.06824	6.74685
	1.56641	0.061475	Color2 [DarkGray]	1	4		YARS1	6.60881	6.62644	6.58496	6.55305	6.64674	6.6907	6.65821	6.62352	6.6893	6.71012	6.78136	6.53294
	0.056265	0.018663	Color2 [DarkGray]	1	4		LTN1	6.82528	6.38543	6.82909	6.83794	6.83415	6.66818	6.70321	6.74685	6.47086	6.4446	6.1819	6.63227
	0.739975	0.05907	Color2 [DarkGray]	1	4		PRPF6	6.65964	6.58045	6.63081	6.55305	6.73336	6.58796	6.6893	6.64961	6.73877	6.61912	6.62936	6.64241
	2.25601	0.102362	Color2 [DarkGray]	1	4		UHRF1	6.62205	6.63807	6.59842	6.65821	6.68229	6.73742	6.78267	6.72383	6.51885	6.60881	6.56377	6.56682
	0.533282	0.180263	Color2 [DarkGray]	1	4		RGPD2	6.50938	6.80478	6.31832	6.32733	6.38888	6.76951	6.63372	6.88874	6.76686	6.71287	6.79831	6.66249
	0.068049	0.009671	Color2 [DarkGray]	1	4		UBAP2L	6.55919	6.66391	6.47411	6.51096	6.49665	6.53138	6.58946	6.62936	6.73336	6.66534	7.19771	6.5157
	0.021596	-0.00452	Color2 [DarkGray]	1	4		MPRIP	6.78136	6.70598	6.56986	6.5469	6.70598	6.58496	6.55765	6.73742	6.72247	6.53605	6.81506	6.40599
	0.291129	0.060227	Color2 [DarkGray]	1	4		SPECC1L	6.69627	6.61912	6.46434	6.45286	6.73606	6.53294	6.49025	6.71425	6.88753	6.59096	6.92481	6.5157
	0.196153	0.059956	Color2 [DarkGray]	1	4		TNRC6A	6.69627	6.52042	6.45943	6.40599	6.79312	6.50303	6.33092	6.69488	6.93074	6.61029	7.03232	6.57743
	0.089815	-0.01375	Color2 [DarkGray]	1	4		RBM10	6.50462	6.73606	6.56986	6.56072	6.50779	6.61912	6.60437	6.58496	6.65821	6.71973	6.96463	6.63227
	0.404205	0.047066	Color2 [DarkGray]	1	4		DHX57	6.72928	6.56529	6.71287	6.67101	6.82018	6.6865	6.65821	6.70183	6.72656	6.58496	6.07895	6.67101
	0.543474	0.045768	Color2 [DarkGray]	1	4		MED1	6.49185	6.65964	6.58496	6.57894	6.56986	6.63372	6.65392	6.64097	6.73336	6.67948	6.85549	6.61324
	0.057017	0.008114	Color2 [DarkGray]	1	4		SART1	6.55305	6.72792	6.50779	6.57592	6.58045	6.59246	6.57894	6.6453	6.76155	6.67525	6.853	6.63807
	0.686717	-0.09128	Color2 [DarkGray]	1	4		SMARCA1	6.65105	6.8392	6.70321	6.77873	6.53294	6.75889	6.69905	6.61618	6.54535	6.61029	6.2817	6.63227
	0.494424	0.058969	Color2 [DarkGray]	1	4		GIGYF2	6.49185	6.66391	6.4822	6.45121	6.55765	6.58796	6.52982	6.64961	6.77873	6.71287	7.08321	6.61618
	0.431201	-0.04569	Color2 [DarkGray]	1	4		RAB3GAP2	6.66249	6.59096	6.77083	6.75355	6.66959	6.63952	6.69349	6.59246	6.57743	6.6014	6.3837	6.74953
	0.066885	-0.00687	Color2 [DarkGray]	1	4		PREP	6.79312	6.6907	6.73336	6.75221	6.81634	6.74416	6.69488	6.6865	6.49506	6.56986	5.95652	6.61176
	0.289067	0.021908	Color2 [DarkGray]	1	4		XAB2	6.75355	6.6279	6.66534	6.65105	6.732	6.65678	6.7046	6.69209	6.70874	6.65964	6.09381	6.67666
	0.068168	-0.00946	Color2 [DarkGray]	1	4		PPFIA1	6.56377	6.72792	6.50621	6.61029	6.56072	6.58045	6.59544	6.63372	6.71425	6.64674	6.96347	6.56529
	0.280777	-0.02125	Color2 [DarkGray]	1	4		CLASP2	6.63517	6.6851	6.61471	6.61765	6.65535	6.54071	6.65392	6.61765	6.7115	6.54226	6.8505	6.57289
	0.164489	0.044886	Color2 [DarkGray]	1	4		TJP2	6.79831	6.77215	6.56834	6.4363	6.80478	6.63081	6.5469	6.77215	6.69905	6.55612	6.63372	6.44294
	0.170325	-0.00891	Color2 [DarkGray]	1	4		ARID1B	6.58496	6.65249	6.56377	6.62205	6.58796	6.58946	6.60733	6.60288	6.66249	6.63517	6.96463	6.61029
	1.76385	-0.05435	Color2 [DarkGray]	1	4		DIP2B	6.75756	6.79181	6.73606	6.73471	6.71836	6.67242	6.71012	6.70183	6.51412	6.48864	6.22689	6.58045
	0.095553	-0.02822	Color2 [DarkGray]	1	4		NCKAP1	6.92363	6.44128	6.76951	6.78921	6.79831	6.7046	6.65821	6.64961	6.55459	6.45451	6.06178	6.73336
	0.779565	-0.04524	Color2 [DarkGray]	1	4		SIN3A	6.61324	6.7211	6.67807	6.63517	6.58496	6.65678	6.62644	6.59842	6.63081	6.66676	6.6279	6.67948
	0.276988	0.043921	Color2 [DarkGray]	1	4		FAM120A	6.72792	6.66391	6.48382	6.55459	6.6907	6.65821	6.5469	6.71012	6.74953	6.56986	6.91289	6.38716
	0.041116	-0.00448	Color2 [DarkGray]	1	4		RPS6KA3	6.7211	6.67101	6.74953	6.64386	6.69488	6.70044	6.75756	6.61471	6.6453	6.60288	6.12309	6.7046
	0.058473	-0.00783	Color2 [DarkGray]	1	4		WDR62	6.77215	6.5744	6.7115	6.73877	6.7211	6.6879	6.63952	6.71699	6.63663	6.55612	6.26491	6.64241
	1.76457	-0.11799	Color2 [DarkGray]	1	4		TAOK1	6.74551	6.65821	6.74012	6.78136	6.61029	6.58346	6.6851	6.5744	6.63807	6.5267	6.48059	6.66959
	0.095988	0.015005	Color2 [DarkGray]	1	4		SCRIB	6.66107	6.67384	6.57743	6.51412	6.65678	6.68089	6.49345	6.65535	6.71425	6.67807	6.77083	6.62644
	1.4591	-0.0502	Color2 [DarkGray]	1	4		SBF1	6.6453	6.71836	6.68229	6.6907	6.60437	6.63807	6.63807	6.65535	6.64241	6.62936	6.58496	6.59096
	1.28798	-0.15031	Color2 [DarkGray]	1	4		IQGAP2	6.64097	6.66818	6.78398	6.7866	6.49506	6.58195	6.70321	6.49825	6.61029	6.59544	6.56072	6.75889
	0.212802	-0.02406	Color2 [DarkGray]	1	4		CDK5RAP2	6.74416	6.67807	6.58045	6.5744	6.62059	6.66107	6.56986	6.62936	6.72383	6.6837	6.65964	6.58796
	0.211416	0.054525	Color2 [DarkGray]	1	4		NOMO2	6.80219	6.37156	6.67525	6.67384	6.824	6.62205	6.65392	6.64097	6.73336	6.55459	6.36107	6.73471
	0.093219	0.012782	Color2 [DarkGray]	1	4		EML4	6.74551	6.62498	6.64818	6.72928	6.81762	6.64097	6.65678	6.6837	6.52356	6.61029	6.4446	6.56377
	0.042227	0.006359	Color2 [DarkGray]	1	4		AP3B1	6.6851	6.5438	6.7252	6.70874	6.73471	6.59842	6.71562	6.63952	6.68229	6.55305	6.4363	6.67101
	0.187666	-0.01216	Color2 [DarkGray]	1	4		TUFM	6.71973	6.66818	6.65964	6.73606	6.72247	6.70183	6.65105	6.65964	6.66391	6.63952	6.16993	6.65535
	0.222208	0.04039	Color2 [DarkGray]	1	4		HNRNPK	6.53916	6.70321	6.52356	6.52042	6.46271	6.71012	6.57743	6.69766	6.6879	6.67242	6.98299	6.57137
	0.51946	0.040173	Color2 [DarkGray]	1	4		SPAG5	6.69488	6.5744	6.65821	6.64961	6.7211	6.6907	6.61176	6.71425	6.74953	6.50621	6.61029	6.52199
	0.528628	-0.07281	Color2 [DarkGray]	1	4		POLE	6.7115	6.57743	6.76686	6.78136	6.66534	6.61176	6.73742	6.53138	6.71973	6.59544	6.10852	6.79701
	0.007827	-0.00189	Color2 [DarkGray]	1	4		KRT18	6.86666	6.50303	6.62498	6.63807	6.6865	6.58796	6.63372	6.71699	6.79831	6.57743	6.47411	6.56834
	2.58095	0.062796	Color2 [DarkGray]	1	4		PPP2R1A	6.61618	6.58646	6.61176	6.63372	6.66534	6.6865	6.65678	6.6907	6.70598	6.65535	6.58646	6.62352
	0.415291	-0.05784	Color2 [DarkGray]	1	4		PFKL	6.65964	6.7046	6.8009	6.76686	6.62205	6.73742	6.7866	6.55459	6.45943	6.64674	6.1127	6.74551
	0.411191	-0.12187	Color2 [DarkGray]	1	4		PYGL	6.51096	6.64097	6.89845	6.82655	6.47249	6.62936	6.85798	6.42962	6.50938	6.61618	6.26679	6.90689
	0.013438	0.001455	Color2 [DarkGray]	1	4		ATXN2L	6.54844	6.59246	6.5345	6.60288	6.50144	6.55459	6.56986	6.65821	6.74953	6.62644	7.08746	6.6014
	0.715936	0.044282	Color2 [DarkGray]	1	4		PSMC3	6.49506	6.61176	6.54998	6.53605	6.63081	6.58346	6.60881	6.5469	6.78267	6.77479	6.8505	6.70736
	0.049053	0.003407	Color2 [DarkGray]	1	4		IGF2BP1	6.66818	6.69627	6.64097	6.60437	6.65105	6.61765	6.67101	6.6837	6.59842	6.68229	6.59246	6.61618
	0.099581	-0.01155	Color2 [DarkGray]	1	4		HK1	6.79051	6.65821	6.73471	6.69905	6.75622	6.73742	6.72792	6.61471	6.60288	6.59096	6.00899	6.65821
	0.227767	-0.06384	Color2 [DarkGray]	1	4		KDM5C	6.41954	6.76022	6.66959	6.70321	6.36807	6.74953	6.66391	6.5157	6.48382	6.7879	6.78267	6.74012
	0.204281	0.027906	Color2 [DarkGray]	1	4		BUB1B	6.74012	6.5157	6.64097	6.64386	6.71836	6.63227	6.59842	6.70321	6.79442	6.62644	6.44791	6.63227
	0.131678	-0.00895	Color2 [DarkGray]	1	4		PTPN11	6.63372	6.67807	6.71425	6.68089	6.61324	6.70321	6.66818	6.6865	6.69209	6.69905	6.24603	6.65392
	0.033764	-0.00588	Color2 [DarkGray]	1	4		HSD17B4	6.71562	6.52826	6.72656	6.8009	6.6907	6.64241	6.71012	6.7046	6.66676	6.60288	6.14975	6.6893
	0.223474	-0.01637	Color2 [DarkGray]	1	4		RFC1	6.59694	6.73606	6.63663	6.65535	6.63952	6.6453	6.64241	6.63227	6.66676	6.53916	6.71973	6.60288
	0.006835	0.001576	Color2 [DarkGray]	1	4		TUBGCP2	6.72792	6.48864	6.78267	6.83289	6.71012	6.72383	6.73064	6.67384	6.5469	6.5345	6.00675	6.79181
	0.078933	0.005893	Color2 [DarkGray]	1	4		USP5	6.64818	6.64961	6.67384	6.59842	6.66534	6.58946	6.69209	6.64674	6.68229	6.60437	6.64241	6.62936
	0.245757	-0.04484	Color2 [DarkGray]	1	4		AP1B1	6.67948	6.53916	6.81762	6.75221	6.70598	6.6279	6.73606	6.53916	6.55152	6.61324	6.40429	6.70736
	0.32832	0.021537	Color2 [DarkGray]	1	4		AP2A2	6.67384	6.62936	6.62498	6.70321	6.65535	6.74012	6.67101	6.65105	6.64674	6.67384	6.42962	6.60585
	0.782633	0.084782	Color2 [DarkGray]	1	4		STRBP	6.59842	6.47573	6.45615	6.50462	6.66959	6.59842	6.47086	6.63517	6.86666	6.79701	6.90328	6.65964
	0.176471	0.048233	Color2 [DarkGray]	1	4		PHGDH	6.40088	6.81762	6.55305	6.62936	6.54226	6.82146	6.64818	6.58195	6.42291	6.92837	6.70874	6.57289
	0.237228	-0.05395	Color2 [DarkGray]	1	4		PSME4	6.83794	6.49506	6.83542	6.84925	6.74147	6.71836	6.73471	6.60733	6.5267	6.4822	6.05745	6.66534
	0.47596	-0.03512	Color2 [DarkGray]	1	4		IDE	6.60585	6.64674	6.71287	6.71699	6.64241	6.64386	6.67525	6.58045	6.75756	6.67384	6.24793	6.75622
	1.65906	0.12177	Color2 [DarkGray]	1	4		RARS1	6.58796	6.58346	6.66391	6.64674	6.78529	6.70874	6.66391	6.81121	6.63227	6.6453	6.34873	6.6014
	0.257611	-0.02208	Color2 [DarkGray]	1	4		DARS1	6.67101	6.63372	6.75087	6.75489	6.6851	6.70044	6.70874	6.6279	6.60881	6.6837	5.9542	6.78398
	0.621487	0.050553	Color2 [DarkGray]	1	4		KARS1	6.70321	6.65249	6.54535	6.58946	6.72247	6.66959	6.65249	6.64818	6.66249	6.6879	6.45943	6.7115
	0.756644	-0.0711	Color2 [DarkGray]	1	4		RUVBL2	6.75355	6.76686	6.69905	6.66534	6.76686	6.61765	6.62644	6.58946	6.69766	6.69905	6.10224	6.63372
	0.198106	-0.0375	Color2 [DarkGray]	1	4		RAI1	6.46434	6.66818	6.66534	6.54844	6.38888	6.65105	6.57592	6.58045	6.54844	6.63081	7.22689	6.6014
	0.078126	-0.00846	Color2 [DarkGray]	1	4		ACTA2	6.56377	6.61471	6.59842	6.58496	6.48704	6.59991	6.57289	6.66818	6.75355	6.76421	6.74147	6.74551
	1.1693	0.112286	Color2 [DarkGray]	1	4		CCT6A	6.62644	6.44128	6.58045	6.62205	6.73742	6.65392	6.62205	6.70598	6.74282	6.70321	6.59694	6.66676
	0.035398	-0.00714	Color2 [DarkGray]	1	4		SLTM	6.56986	6.77215	6.48382	6.55919	6.53138	6.59395	6.55305	6.67807	6.7252	6.61176	7.01458	6.54844
	0.422754	0.040697	Color2 [DarkGray]	1	4		KIF21A	6.6879	6.56072	6.58796	6.58045	6.732	6.62352	6.64386	6.58045	6.71425	6.6279	6.76686	6.60288
	1.61039	0.07073	Color2 [DarkGray]	1	4		ARHGEF2	6.6279	6.6851	6.63372	6.63807	6.74282	6.75756	6.67525	6.69209	6.55152	6.71973	6.36982	6.59096
	1.09443	0.065825	Color2 [DarkGray]	1	4		XRN2	6.56224	6.59544	6.55612	6.5469	6.55612	6.63227	6.70044	6.63517	6.72928	6.71425	6.78398	6.6865
	0.802598	0.092362	Color2 [DarkGray]	1	4		OGT	6.67666	6.6014	6.51728	6.56682	6.73064	6.75889	6.54998	6.69209	6.74416	6.66249	6.66391	6.53294
	0.088256	-0.01207	Color2 [DarkGray]	1	4		KRT19	6.59246	6.56224	6.71836	6.71699	6.56834	6.62498	6.7046	6.64386	6.64674	6.58496	6.65392	6.69627
	0.658399	-0.0716	Color2 [DarkGray]	1	4		ESPL1	6.69627	6.60881	6.7996	6.77215	6.60585	6.69905	6.58646	6.69905	6.5157	6.60437	6.48543	6.62059
	0.529874	-0.09371	Color2 [DarkGray]	1	4		LMNB2	6.5438	6.78005	6.71973	6.65964	6.49665	6.60437	6.75489	6.47249	6.5157	6.72928	6.67384	6.732
	1.01776	-0.08405	Color2 [DarkGray]	1	4		GOLGA2	6.64386	6.72792	6.56682	6.56529	6.5157	6.55305	6.51096	6.58796	6.73742	6.69905	6.96809	6.58045
	0.138807	-0.00988	Color2 [DarkGray]	1	4		LTA4H	6.71973	6.63807	6.70044	6.73742	6.69209	6.6837	6.72928	6.65105	6.60437	6.65535	6.23458	6.61618
	1.542	0.117381	Color2 [DarkGray]	1	4		EIF3D	6.67242	6.52826	6.58496	6.66534	6.77083	6.71562	6.67384	6.76022	6.72928	6.67101	6.16993	6.6907
	0.120691	-0.01461	Color2 [DarkGray]	1	4		RPA1	6.75756	6.66391	6.74551	6.63952	6.77742	6.6893	6.66959	6.61176	6.69905	6.57289	6.04439	6.7252
	0.062928	-0.01151	Color2 [DarkGray]	1	4		TFRC	6.61765	6.41278	6.63372	6.64097	6.66534	6.54535	6.54535	6.50303	6.8392	6.77215	6.47086	6.97842
	0.067876	-0.00663	Color2 [DarkGray]	1	4		HEATR5B	6.63952	6.62352	6.76155	6.69488	6.64241	6.69905	6.70044	6.65105	6.64386	6.61176	6.37156	6.65249
	0.131456	0.02477	Color2 [DarkGray]	1	4		SERBP1	6.45615	6.7046	6.46434	6.44626	6.49185	6.50144	6.53761	6.63952	6.74147	6.69488	7.23074	6.61912
	0.153196	0.053741	Color2 [DarkGray]	1	4		CGN	6.76553	6.74147	6.42962	6.39403	6.73471	6.53294	6.44128	6.83668	6.79701	6.60733	6.91886	6.39232
	0.092357	-0.01207	Color2 [DarkGray]	1	4		PNN	6.49025	6.67807	6.53916	6.48704	6.48864	6.5438	6.56072	6.55305	6.76553	6.74416	7.11998	6.62205
	0.267976	-0.02349	Color2 [DarkGray]	1	4		MICAL3	6.55612	6.64818	6.54535	6.52042	6.52042	6.54226	6.50462	6.60881	6.77347	6.6851	7.03562	6.6907
	0.026392	-0.00223	Color2 [DarkGray]	1	4		ANKLE2	6.62498	6.54226	6.61765	6.55919	6.63372	6.54071	6.56377	6.59694	6.79312	6.65535	6.84424	6.71699
	0.043457	0.005935	Color2 [DarkGray]	1	4		DHX38	6.56834	6.73336	6.60585	6.59544	6.56072	6.7046	6.61324	6.64818	6.77742	6.6837	6.61765	6.6014
	0.397542	-0.06137	Color2 [DarkGray]	1	4		MSH2	6.58346	6.76686	6.71562	6.80607	6.52199	6.74416	6.6851	6.67525	6.49825	6.72383	6.00225	6.83036
	1.24426	-0.04237	Color2 [DarkGray]	1	4		PSMD3	6.65535	6.66249	6.66676	6.70736	6.59694	6.65821	6.62059	6.64674	6.71699	6.62352	6.49825	6.66249
	0.659646	0.037496	Color2 [DarkGray]	1	4		SRP54	6.52826	6.5469	6.60437	6.61029	6.58045	6.57894	6.65105	6.62936	6.77083	6.63952	6.89118	6.65678
	0.517919	-0.06474	Color2 [DarkGray]	1	4		LIG1	6.58346	6.79181	6.72792	6.71973	6.53138	6.6865	6.6893	6.65678	6.39917	6.60288	6.71287	6.58195
	0.111926	-0.01509	Color2 [DarkGray]	1	4		EPS15L1	6.48704	6.64674	6.62352	6.56072	6.47897	6.58195	6.64674	6.54998	6.64674	6.61471	7.10329	6.67807
	0.270312	-0.04993	Color2 [DarkGray]	1	4		GDI1	6.56986	6.66959	6.7115	6.81378	6.48059	6.74551	6.6893	6.64961	6.51885	6.69209	6.3505	6.76951
	1.20409	0.084386	Color2 [DarkGray]	1	4		HSPA1L	6.45779	6.51254	6.56986	6.54535	6.56377	6.58195	6.6879	6.58946	6.69627	6.75355	7.20163	6.38888
	0.480652	-0.08777	Color2 [DarkGray]	1	4		ITPR1	6.61912	6.64097	6.8125	6.81378	6.51096	6.68229	6.79051	6.55152	6.47573	6.62498	6.26866	6.83036
	1.16039	0.055422	Color2 [DarkGray]	1	4		GSPT1	6.67525	6.60437	6.60288	6.59842	6.71836	6.63517	6.67101	6.67807	6.71836	6.63372	6.46924	6.70321
	0.418621	-0.05893	Color2 [DarkGray]	1	4		ITSN1	6.62059	6.79051	6.59544	6.5267	6.50938	6.54844	6.62205	6.61765	6.64818	6.63952	7.01458	6.51096
	0.024342	-0.00444	Color2 [DarkGray]	1	4		RPN1	6.72656	6.53138	6.71699	6.63227	6.73064	6.56986	6.7115	6.57743	6.73606	6.58346	6.40769	6.75889
	0.348731	-0.03168	Color2 [DarkGray]	1	4		RNF20	6.62352	6.69905	6.54535	6.57592	6.61176	6.58195	6.52199	6.6014	6.78005	6.71012	6.7996	6.64818
	1.26616	0.269223	Color2 [DarkGray]	1	4		TUBB3	6.53916	6.09803	6.49825	6.34163	6.68089	6.52356	6.58796	6.76155	7.02126	6.74012	6.90087	6.7996
	0.785527	0.154731	Color2 [DarkGray]	1	4		USP14	6.79051	6.52826	6.52513	6.44626	6.87774	6.66391	6.59395	6.77347	6.8125	6.66249	6.48059	6.48864
	0.142388	-0.0313	Color2 [DarkGray]	1	4		CPSF1	6.70183	6.48704	6.77083	6.83289	6.66249	6.71425	6.72383	6.56682	6.58646	6.60437	6.26679	6.72383
	0.161282	-0.01263	Color2 [DarkGray]	1	4		HNRNPA1	6.66107	6.61471	6.7115	6.66676	6.70321	6.64961	6.65821	6.59246	6.75889	6.71425	6.13545	6.76686
	0.206771	-0.02803	Color2 [DarkGray]	1	4		DHX16	6.78136	6.57137	6.67666	6.76288	6.732	6.64674	6.68229	6.61912	6.66391	6.56072	6.23074	6.72247
	1.04951	0.080735	Color2 [DarkGray]	1	4		CTNNB1	6.29829	6.30743	6.14568	6.22882	6.36107	6.32912	6.29646	6.31651	7.60659	7.02126	6.96694	6.97154
	0.02847	0.001972	Color2 [DarkGray]	1	4		WAPL	6.59694	6.67948	6.66391	6.67525	6.6865	6.66107	6.65678	6.61912	6.62352	6.63663	6.49506	6.71836
	0.182188	-0.01601	Color2 [DarkGray]	1	4		ERBIN	6.71562	6.67666	6.56682	6.67101	6.63517	6.61765	6.63517	6.67807	6.63952	6.54535	6.77873	6.54844
	0.759077	-0.05479	Color2 [DarkGray]	1	4		ARFGEF3	6.61618	6.70736	6.68089	6.74147	6.57743	6.67807	6.66391	6.60733	6.50779	6.62936	6.58946	6.71012
	0.144128	0.020497	Color2 [DarkGray]	1	4		LRRFIP1	6.59694	6.74282	6.56834	6.49025	6.60437	6.63372	6.59694	6.6453	6.62352	6.59246	7.08215	6.44626
	0.006764	-0.00128	Color2 [DarkGray]	1	4		KIAA1671	6.48382	6.6851	6.41785	6.44956	6.47086	6.48059	6.52826	6.55152	6.76553	6.72928	7.28633	6.63663
	0.209101	-0.05125	Color2 [DarkGray]	1	4		ANKFY1	6.78136	6.48704	6.78005	6.92955	6.75221	6.6893	6.71973	6.61176	6.58496	6.44128	6.07468	6.70044
	0.134757	-0.03888	Color2 [DarkGray]	1	4		CKB	6.39917	6.6865	6.77215	6.74953	6.49825	6.61765	6.79831	6.53761	6.56377	6.65105	6.52982	6.848
	0.235385	-0.02755	Color2 [DarkGray]	1	4		NOMO1	6.30127	6.25521	6.32835	6.40238	6.21192	6.36044	6.34809	6.25655	6.38259	6.41082	5.75356	6.2072
	0.32101	0.041574	Color2 [DarkGray]	1	4		HNRNPUL1	6.55152	6.74819	6.56834	6.56224	6.64818	6.69766	6.56986	6.68089	6.6453	6.65105	6.86419	6.50144
	0.315531	0.041998	Color2 [DarkGray]	1	4		MTHFD1L	6.70598	6.62498	6.56377	6.55612	6.78267	6.58646	6.60585	6.64386	6.80736	6.73471	6.38888	6.67666
	0.625651	-0.05089	Color2 [DarkGray]	1	4		SF3A1	6.59694	6.67948	6.54071	6.51885	6.55305	6.49506	6.55919	6.52513	6.75087	6.64674	7.1375	6.59395
	0.883287	-0.05409	Color2 [DarkGray]	1	4		NUP210	6.7866	6.6879	6.75221	6.68229	6.71012	6.67666	6.68089	6.62498	6.56682	6.59246	6.18388	6.69627
	0.969255	-0.07561	Color2 [DarkGray]	1	4		PKN2	6.73064	6.73606	6.72792	6.61765	6.66959	6.65392	6.64097	6.54535	6.57137	6.56682	6.5438	6.70183
	0.645527	0.037467	Color2 [DarkGray]	1	4		NDC80	6.71562	6.68089	6.61324	6.6851	6.74012	6.66959	6.69488	6.74012	6.58946	6.46271	6.61471	6.48704
	2.17634	-0.08602	Color2 [DarkGray]	1	4		PRPF40A	6.64386	6.67242	6.66391	6.61324	6.56224	6.60585	6.55612	6.52513	6.7761	6.6879	6.77347	6.62352
	0.410696	-0.05454	Color2 [DarkGray]	1	4		ALDH7A1	6.6851	6.78136	6.82909	6.67948	6.60437	6.74012	6.79181	6.62059	6.44791	6.61471	6.1639	6.65105
	0.434405	-0.06781	Color2 [DarkGray]	1	4		KIF1B	6.80993	6.5345	6.79831	6.76288	6.73064	6.63081	6.65821	6.61471	6.65249	6.50303	6.27984	6.67101
	0.276593	0.026924	Color2 [DarkGray]	1	4		CDK12	6.50621	6.66534	6.59544	6.50938	6.56834	6.58045	6.61176	6.62352	6.70598	6.68229	6.98185	6.63372
	0.124637	0.024309	Color2 [DarkGray]	1	4		DENND4C	6.68089	6.6879	6.56224	6.59096	6.58195	6.76288	6.50621	6.76818	6.71425	6.6453	6.66249	6.5345
	0.092612	0.01097	Color2 [DarkGray]	1	4		RRP12	6.7252	6.62352	6.66249	6.67242	6.73742	6.74147	6.58045	6.66818	6.66391	6.64386	6.26491	6.6865
	0.923591	0.032614	Color2 [DarkGray]	1	4		DDX18	6.62498	6.56072	6.60585	6.57743	6.64097	6.61176	6.6014	6.6453	6.79442	6.65821	6.69488	6.69627
	0.243153	-0.0354	Color2 [DarkGray]	1	4		RECQL	6.853	6.62059	6.8392	6.7866	6.77742	6.78921	6.69766	6.69349	6.52199	6.46271	5.84298	6.58496
	0.437478	0.03049	Color2 [DarkGray]	1	4		ARHGAP35	6.63517	6.69349	6.56529	6.60733	6.66818	6.69209	6.64386	6.61912	6.62644	6.74819	6.49025	6.71699
	0.123126	-0.03292	Color2 [DarkGray]	1	4		CYFIP1	6.89724	6.46924	6.78136	6.88142	6.75622	6.71562	6.70736	6.71836	6.61176	6.47411	5.7115	6.67666
	0.02832	-0.00688	Color2 [DarkGray]	1	4		THRAP3	6.60881	6.74685	6.61765	6.36457	6.5744	6.51096	6.61618	6.60881	6.74819	6.63952	6.97499	6.63372
	0.172796	0.021366	Color2 [DarkGray]	1	4		RPS6KA1	6.60585	6.60881	6.74147	6.66391	6.66676	6.76288	6.6879	6.58796	6.62205	6.6865	6.33628	6.7115
	0.709763	0.149159	Color2 [DarkGray]	1	4		TAGLN2	6.68229	6.56834	6.35403	6.49665	6.66107	6.64818	6.51096	6.87774	6.90569	6.63663	6.86419	6.39575
	0.652479	-0.0397	Color2 [DarkGray]	1	4		KIF20B	6.72928	6.59694	6.67101	6.66391	6.60437	6.63807	6.61029	6.64961	6.77479	6.66249	6.40429	6.6893
	0.071894	0.009314	Color2 [DarkGray]	1	4		SEC23IP	6.69627	6.55919	6.63372	6.60585	6.71699	6.53916	6.63372	6.64241	6.78398	6.62936	6.59991	6.66818
	1.03522	0.148188	Color2 [DarkGray]	1	4		DNAJC7	6.55919	6.69627	6.47897	6.52042	6.84549	6.70874	6.56682	6.72656	6.68229	6.67101	6.70183	6.52199
	0.6522	0.054002	Color2 [DarkGray]	1	4		SRRT	6.54071	6.66676	6.56986	6.49665	6.65678	6.57743	6.63372	6.62205	6.82146	6.66249	6.89966	6.52356
	0.261706	0.053986	Color2 [DarkGray]	1	4		TUBB6	6.78267	6.38888	6.63372	6.6453	6.70044	6.63081	6.6279	6.70736	6.74551	6.62205	6.51728	6.6851
	0.186368	0.034256	Color2 [DarkGray]	1	4		WASHC2A	6.64961	6.63952	6.45779	6.40939	6.54998	6.55152	6.51096	6.68089	6.83668	6.69488	7.04985	6.57289
	0.294056	-0.02336	Color2 [DarkGray]	1	4		ANAPC1	6.73471	6.61618	6.70183	6.76686	6.6837	6.67525	6.66676	6.70044	6.70736	6.59395	5.93781	6.77479
	0.179563	0.019128	Color2 [DarkGray]	1	4		CUL1	6.732	6.56072	6.7211	6.64386	6.71699	6.68089	6.67666	6.65964	6.73064	6.58346	6.21335	6.732
	0.342063	0.024971	Color2 [DarkGray]	1	4		GARS1	6.57743	6.58496	6.58796	6.64818	6.58946	6.65821	6.68089	6.56986	6.81378	6.74953	6.43463	6.7879
	0.092934	-0.01286	Color2 [DarkGray]	1	4		EPS15	6.50303	6.6865	6.57894	6.63517	6.51096	6.56377	6.65105	6.62644	6.6279	6.67101	7.07254	6.50621
	0.033887	0.004122	Color2 [DarkGray]	1	4		MORC3	6.78529	6.69905	6.63517	6.67101	6.76288	6.65678	6.65535	6.732	6.66107	6.6014	6.30378	6.49985
	0.186286	0.025355	Color2 [DarkGray]	1	4		FXR1	6.80607	6.66959	6.65964	6.63517	6.80864	6.70044	6.63081	6.732	6.62352	6.5744	6.24793	6.56224
	0.156659	-0.04306	Color2 [DarkGray]	1	4		CEP131	6.43962	6.7866	6.49985	6.55612	6.32193	6.65392	6.60585	6.52826	6.66959	6.74551	7.08852	6.67807
	0.137238	-0.02705	Color2 [DarkGray]	1	4		KLC1	6.63517	6.50144	6.79831	6.71012	6.56529	6.60288	6.74953	6.61912	6.61618	6.56529	6.70044	6.63517
	0.563303	0.068145	Color2 [DarkGray]	1	4		RNPEP	6.66959	6.51096	6.65678	6.76288	6.74282	6.70044	6.76421	6.66534	6.58346	6.56377	6.42459	6.63952
	0.101363	-0.0141	Color2 [DarkGray]	1	4		CAST	6.55459	6.6879	6.53138	6.45943	6.54071	6.50621	6.53605	6.59395	6.63952	6.67101	7.2621	6.55459
	1.488	-0.07737	Color2 [DarkGray]	1	4		UFL1	6.74953	6.71287	6.80993	6.75489	6.67101	6.69209	6.72383	6.63081	6.50303	6.55765	6.1334	6.67666
	0.076553	0.008448	Color2 [DarkGray]	1	4		DNM1L	6.61176	6.63517	6.72928	6.7046	6.63517	6.7211	6.73336	6.62498	6.61765	6.62498	6.3837	6.67242
	0.510543	-0.04177	Color2 [DarkGray]	1	4		KIF13B	6.59544	6.67384	6.70321	6.74819	6.58646	6.63663	6.67948	6.65105	6.62498	6.67525	6.37851	6.73877
	0.582883	0.047623	Color2 [DarkGray]	1	4		MDH2	6.55459	6.6893	6.62936	6.58646	6.64097	6.72383	6.67807	6.60733	6.57592	6.732	6.66534	6.62936
	0.3655	0.052354	Color2 [DarkGray]	1	4		UTP14A	6.50938	6.65821	6.40259	6.44791	6.56529	6.51412	6.51728	6.63081	6.79572	6.75489	7.11686	6.66249
	0.044294	-0.00656	Color2 [DarkGray]	1	4		BRD4	6.40429	6.59096	6.57592	6.57289	6.49506	6.52826	6.60585	6.48864	6.71012	6.66676	7.24127	6.65821
	0.10268	-0.00984	Color2 [DarkGray]	1	4		RPRD2	6.52042	6.59991	6.5744	6.61618	6.58796	6.48382	6.59246	6.60733	6.77083	6.65964	6.95652	6.69349
	0.871364	0.028934	Color2 [DarkGray]	1	4		GPI	6.64674	6.59395	6.62059	6.63663	6.62059	6.66249	6.65249	6.67807	6.71562	6.76818	6.39575	6.7046
	0.163408	-0.04377	Color2 [DarkGray]	1	4		DOCK11	6.29829	6.45615	6.52356	6.59096	6.24603	6.53138	6.59096	6.32553	7.02126	7.03562	6.59991	7.14975
	0.65782	-0.07203	Color2 [DarkGray]	1	4		MSH3	6.65964	6.6279	6.8009	6.7996	6.58646	6.6453	6.71425	6.65392	6.63227	6.6279	6.27612	6.63663
	0.213853	0.034533	Color2 [DarkGray]	1	4		TBCD	6.57289	6.67948	6.75889	6.77873	6.76553	6.77347	6.78921	6.59991	6.41954	6.64241	6.02459	6.75221
	0.205917	0.034461	Color2 [DarkGray]	1	4		CAP1	6.72247	6.45943	6.68229	6.66818	6.75889	6.63952	6.63517	6.63663	6.66818	6.56986	6.70874	6.55152
	1.40314	0.115668	Color2 [DarkGray]	1	4		COPG1	6.65678	6.51096	6.65821	6.67525	6.79442	6.75889	6.7046	6.70598	6.5469	6.65535	6.36807	6.63952
	0.004198	-0.00262	Color2 [DarkGray]	1	4		CALR	6.60881	6.14568	6.92481	6.94837	6.62352	6.48059	6.91169	6.6014	6.57743	6.41447	6.37851	6.8716
	0.532745	-0.07604	Color2 [DarkGray]	1	4		EMC1	6.7996	6.54071	6.75889	6.77873	6.70736	6.60288	6.66959	6.59395	6.75756	6.5157	6.11894	6.75489
	0.238473	-0.0214	Color2 [DarkGray]	1	4		EPB41	6.58646	6.73877	6.6893	6.66249	6.64818	6.66676	6.67807	6.59842	6.56986	6.6014	6.69627	6.57743
	0.354041	-0.05968	Color2 [DarkGray]	1	4		STAG2	6.7996	6.56682	6.80607	6.83289	6.7115	6.71699	6.75622	6.58195	6.55459	6.54535	5.97039	6.70183
	0.116536	0.009626	Color2 [DarkGray]	1	4		NCAPH	6.6907	6.70736	6.63081	6.59842	6.68229	6.63663	6.70736	6.63952	6.6279	6.56224	6.64097	6.59395
	0.121686	0.018655	Color2 [DarkGray]	1	4		SAE1	6.60437	6.7761	6.56072	6.52826	6.61618	6.64241	6.60881	6.67666	6.69905	6.77742	6.60733	6.60288
	1.03835	-0.06654	Color2 [DarkGray]	1	4		SHTN1	6.59694	6.65535	6.67525	6.60733	6.53761	6.50938	6.63227	6.58946	6.67384	6.66676	6.88631	6.66107
	0.680507	-0.03932	Color2 [DarkGray]	1	4		MYO1C	6.72928	6.76022	6.71973	6.77215	6.63807	6.75756	6.70736	6.7211	6.54844	6.63372	5.95884	6.61324
	0.083352	0.013552	Color2 [DarkGray]	1	4		ZFYVE16	6.77873	6.58946	6.59694	6.61471	6.71973	6.64961	6.55459	6.71012	6.73742	6.53916	6.60881	6.60585
	0.061088	0.008703	Color2 [DarkGray]	1	4		PLEKHA5	6.71012	6.64386	6.58646	6.54844	6.61618	6.53605	6.67101	6.70044	6.6279	6.5744	6.92719	6.53761
	0.792208	-0.0614	Color2 [DarkGray]	1	4		TUT4	6.64241	6.71012	6.67525	6.79442	6.60437	6.70044	6.63227	6.63952	6.48704	6.57137	6.59842	6.64818
	0.764304	-0.04926	Color2 [DarkGray]	1	4		HNRNPC	6.57894	6.54998	6.6279	6.59842	6.49025	6.49825	6.56682	6.60288	6.71012	6.67666	6.99661	6.75355
	0.180394	0.018535	Color2 [DarkGray]	1	4		ARCN1	6.69905	6.5744	6.59694	6.73336	6.65678	6.70183	6.65964	6.65964	6.76553	6.66249	6.32193	6.65249
	0.405779	-0.02767	Color2 [DarkGray]	1	4		GPD2	6.6865	6.68229	6.73064	6.75622	6.62936	6.74012	6.70874	6.66676	6.55152	6.6851	6.09592	6.6851
	0.000892	-0.00021	Color2 [DarkGray]	1	4		NUP107	6.7761	6.49665	6.70183	6.7252	6.80219	6.61324	6.6851	6.59842	6.76022	6.63227	6.02459	6.75622
	0.044948	-0.00556	Color2 [DarkGray]	1	4		KIF23	6.71287	6.63807	6.71425	6.8189	6.67948	6.74282	6.67666	6.76288	6.5438	6.58195	6.18785	6.57137
	0.304058	-0.03322	Color2 [DarkGray]	1	4		PTK7	6.64818	6.81121	6.67807	6.62936	6.64386	6.71562	6.65535	6.61912	6.45943	6.62644	6.7211	6.48382
	0.212714	0.009024	Color2 [DarkGray]	1	4		DDX27	6.60437	6.63663	6.58496	6.65821	6.64097	6.63227	6.62059	6.62644	6.77215	6.6851	6.53138	6.71836
	0.290826	0.02866	Color2 [DarkGray]	1	4		WDR33	6.5157	6.62059	6.56072	6.50303	6.50938	6.59842	6.65535	6.55152	6.70044	6.69209	7.02569	6.71012
	1.09049	0.096393	Color2 [DarkGray]	1	4		TSR1	6.64818	6.51885	6.57289	6.54998	6.77742	6.65105	6.61618	6.63081	6.77742	6.75489	6.43296	6.74953
	0.016309	0.004817	Color2 [DarkGray]	1	4		ABCB1	6.88142	6.5438	6.56377	6.60437	6.80478	6.56377	6.54226	6.70183	6.85549	6.56682	6.2891	6.70736
	0.243164	0.018657	Color2 [DarkGray]	1	4		YWHAZ	6.58195	6.71836	6.62205	6.66818	6.68089	6.6837	6.63952	6.66107	6.59096	6.63517	6.58496	6.64961
	0.338753	-0.02489	Color2 [DarkGray]	1	4		MGA	6.53916	6.64961	6.55612	6.56072	6.50303	6.59694	6.54998	6.55612	6.75355	6.6865	7.00225	6.69766
	0.104221	-0.00612	Color2 [DarkGray]	1	4		DPYSL2	6.7115	6.71425	6.6907	6.63663	6.70598	6.68089	6.69209	6.64961	6.55765	6.65249	6.41447	6.59395
	0.252408	-0.04801	Color2 [DarkGray]	1	4		POR	6.53138	6.62059	6.73471	6.81378	6.52982	6.7211	6.6907	6.56682	6.6865	6.71973	6.18982	6.81634
	0.324944	0.041928	Color2 [DarkGray]	1	4		BTAF1	6.71699	6.49985	6.61471	6.64818	6.732	6.61471	6.60585	6.69488	6.7211	6.61471	6.57894	6.66534
	1.35867	0.073292	Color2 [DarkGray]	1	4		GMPS	6.65964	6.64097	6.70321	6.57592	6.74953	6.69488	6.71562	6.71287	6.63372	6.63227	6.2891	6.66534
	0.347554	0.063876	Color2 [DarkGray]	1	4		TES	6.5157	6.77742	6.58346	6.68089	6.57137	6.70044	6.70321	6.83794	6.43129	6.63663	6.72792	6.50621
	0.056501	0.006875	Color2 [DarkGray]	1	4		DDX39B	6.66107	6.59842	6.67948	6.69766	6.75756	6.65249	6.67666	6.57743	6.69209	6.66676	6.26491	6.74282
	0.186171	0.02644	Color2 [DarkGray]	1	4		AGPS	6.74416	6.57137	6.64674	6.73606	6.80607	6.67101	6.62936	6.69766	6.64097	6.6014	6.25739	6.65535
	0.255665	-0.05696	Color2 [DarkGray]	1	4		HSPA2	6.42794	6.71562	6.75221	6.63081	6.41954	6.60585	6.68089	6.59246	6.60733	6.73471	6.83542	6.66676
	0.6982	0.06628	Color2 [DarkGray]	1	4		NAA25	6.66249	6.52826	6.65821	6.5438	6.74551	6.61765	6.66391	6.63081	6.732	6.68229	6.59246	6.65392
	0.428032	-0.05566	Color2 [DarkGray]	1	4		SRGAP2	6.64241	6.68229	6.62352	6.66249	6.44128	6.62205	6.7115	6.61324	6.6453	6.67666	6.74819	6.63663
	0.103531	0.154272	Color2 [DarkGray]	1	4		KRT1	5.72792	7.5691	5.75489	5.40259	5.96578	5.77083	6.51096	6.824	6.51096	6.27426	7.26866	7.75689
	0.608551	0.070623	Color2 [DarkGray]	1	4		PTBP1	6.45121	6.49506	6.64241	6.61176	6.52982	6.65392	6.65678	6.64241	6.75622	6.69905	6.80993	6.73336
	0.423368	-0.21175	Color2 [DarkGray]	1	4		AMOT	6.1334	6.75489	6.55612	6.52982	5.81762	6.59096	6.54071	6.17792	6.27984	7.05745	7.47411	7.00338
	0.064822	-0.00689	Color2 [DarkGray]	1	4		IARS2	6.58646	6.6879	6.69488	6.6837	6.63952	6.71699	6.68089	6.58796	6.56072	6.70321	6.44956	6.71012
	0.029711	-0.00236	Color2 [DarkGray]	1	4		PIKFYVE	6.63081	6.59544	6.6879	6.67525	6.59842	6.67807	6.66107	6.64241	6.65392	6.63372	6.62936	6.63807
	0.718274	-0.13779	Color2 [DarkGray]	1	4		FANCD2	6.81378	6.55305	6.83162	6.97728	6.65964	6.6851	6.7115	6.56834	6.45451	6.38716	6.15987	6.74282
	0.30838	-0.07978	Color2 [DarkGray]	1	4		HMGCS1	6.57592	6.91886	6.74953	6.83162	6.48704	6.8505	6.78267	6.63663	6.21335	6.63807	6.36457	6.51096
	0.356734	0.030482	Color2 [DarkGray]	1	4		POGZ	6.50938	6.62936	6.64818	6.58646	6.56377	6.64241	6.65105	6.63807	6.72792	6.55305	6.91049	6.62498
	0.035535	-0.0052	Color2 [DarkGray]	1	4		JUP	6.61471	6.77083	6.6907	6.60437	6.64961	6.70183	6.72792	6.58045	6.3505	6.65535	6.64961	6.6893
	0.029871	-0.00471	Color2 [DarkGray]	1	4		GPATCH8	6.5438	6.69627	6.56224	6.5438	6.49025	6.54844	6.67242	6.61618	6.63081	6.61324	7.14057	6.54535
	0.078358	0.010626	Color2 [DarkGray]	1	4		SEPTIN9	6.59395	6.76022	6.64961	6.58346	6.61912	6.6879	6.71836	6.60437	6.6014	6.6907	6.61765	6.58496
	0.466342	-0.04465	Color2 [DarkGray]	1	4		U2SURP	6.58496	6.5345	6.72928	6.61618	6.54535	6.56682	6.60733	6.56682	6.78005	6.65964	6.82655	6.67384
	0.02331	0.004763	Color2 [DarkGray]	1	4		CAPN2	6.78136	6.65821	6.73742	6.87406	6.90929	6.7761	6.72792	6.65678	6.39746	6.60585	5.64386	6.59395
	0.314639	-0.05052	Color2 [DarkGray]	1	4		OPA1	6.5744	6.77215	6.70874	6.6453	6.50779	6.6907	6.73471	6.56529	6.5438	6.67525	6.59991	6.68229
	0.361276	-0.03592	Color2 [DarkGray]	1	4		OSBP	6.64674	6.80607	6.63517	6.73742	6.70598	6.68229	6.65392	6.63952	6.56529	6.59544	6.42291	6.6014
	1.68124	0.076533	Color2 [DarkGray]	1	4		BMS1	6.52513	6.60437	6.5438	6.57743	6.63517	6.66959	6.59246	6.65964	6.72928	6.74282	6.67101	6.75355
	0.409165	-0.05897	Color2 [DarkGray]	1	4		AHCY	6.57289	6.65249	6.73877	6.75489	6.5744	6.67807	6.71973	6.51096	6.53916	6.69209	6.43962	6.80607
	0.245653	-0.01735	Color2 [DarkGray]	1	4		RPL3	6.71699	6.65964	6.70044	6.70321	6.732	6.7115	6.62644	6.64097	6.69209	6.64241	6.10852	6.69349
	0.757678	0.108941	Color2 [DarkGray]	1	4		PRPF3	6.55765	6.62059	6.42962	6.33985	6.64241	6.56072	6.52356	6.65678	6.8125	6.73742	7.08002	6.62498
	0.95899	-0.05833	Color2 [DarkGray]	1	4		GRIPAP1	6.57743	6.69766	6.59246	6.58496	6.52356	6.56529	6.5469	6.58346	6.73064	6.62352	6.98527	6.65105
	0.106664	0.023181	Color2 [DarkGray]	1	4		TTK	6.78921	6.64674	6.54226	6.56682	6.74282	6.6453	6.50144	6.74819	6.78267	6.56682	6.71562	6.42626
	0.011937	-0.00385	Color2 [DarkGray]	1	4		PSIP1	6.56224	6.84172	6.51728	6.38543	6.46761	6.69905	6.51728	6.60733	6.58946	6.6907	7.20653	6.43962
	0.405583	-0.04935	Color2 [DarkGray]	1	4		RBM15	6.59544	6.6893	6.56682	6.61176	6.42794	6.60585	6.63372	6.59842	6.76421	6.65535	6.8802	6.65105
	1.64084	-0.13139	Color2 [DarkGray]	1	4		CARMIL1	6.67525	6.74416	6.74012	6.75489	6.48543	6.60585	6.66676	6.63081	6.55765	6.62059	6.62352	6.59694
	0.479415	0.072229	Color2 [DarkGray]	1	4		EEF1G	6.72928	6.56377	6.53294	6.58045	6.76288	6.71699	6.52199	6.69349	6.7046	6.66107	6.58646	6.64961
	0.178316	0.025135	Color2 [DarkGray]	1	4		RABGAP1	6.6879	6.71836	6.52199	6.56224	6.69766	6.69209	6.60733	6.59395	6.65249	6.72656	6.66959	6.57894
	0.070088	0.007562	Color2 [DarkGray]	1	4		HNRNPH1	6.56986	6.60585	6.70874	6.65105	6.59991	6.62936	6.7115	6.62498	6.69905	6.74416	6.40259	6.74416
	0.649155	-0.06971	Color2 [DarkGray]	1	4		GTPBP4	6.75622	6.58346	6.6865	6.73606	6.66818	6.6865	6.58646	6.54226	6.76022	6.6893	6.27984	6.6879
	0.769042	-0.07919	Color2 [DarkGray]	1	4		PFKM	6.80478	6.65678	6.76686	6.76022	6.67807	6.6893	6.74685	6.55765	6.58346	6.56529	6.01346	6.75087
	0.955343	0.110767	Color2 [DarkGray]	1	4		EIF4G2	6.66534	6.44626	6.48543	6.47735	6.6879	6.58195	6.56529	6.68229	6.77215	6.62352	7.04111	6.59544
	0.685703	0.112248	Color2 [DarkGray]	1	4		LAS1L	6.7211	6.45121	6.61176	6.69209	6.86913	6.74147	6.63227	6.68229	6.52982	6.60288	6.59096	6.55459
	0.792184	0.050201	Color2 [DarkGray]	1	4		CARS1	6.64097	6.63227	6.55919	6.55612	6.67666	6.6851	6.63663	6.59096	6.74012	6.74147	6.66249	6.58946
	0.31073	0.131527	Color2 [DarkGray]	1	4		CALD1	6.85922	6.62205	6.35226	6.25172	6.80736	6.47897	6.4363	6.88874	6.88509	6.52826	6.96232	6.42794
	0.605164	0.077722	Color2 [DarkGray]	1	4		MTA2	6.63227	6.68089	6.48704	6.46107	6.70183	6.63807	6.56834	6.66391	6.80993	6.72247	6.71562	6.60585
	0.243388	-0.01483	Color2 [DarkGray]	1	4		STRN	6.62498	6.67807	6.69209	6.63952	6.59694	6.63807	6.6893	6.65105	6.67101	6.58646	6.59694	6.65678
	0.127381	0.020777	Color2 [DarkGray]	1	4		ATP13A1	6.62059	6.55152	6.76818	6.6879	6.67525	6.6893	6.77083	6.57592	6.68229	6.61471	6.24413	6.77215
	0.570311	0.075874	Color2 [DarkGray]	1	4		CUL2	6.76553	6.55152	6.78136	6.74685	6.8716	6.72247	6.76288	6.79181	6.48864	6.54535	5.88996	6.57592
	0.184053	0.014296	Color2 [DarkGray]	1	4		BAZ1A	6.62498	6.57592	6.67948	6.67384	6.70736	6.64097	6.6279	6.63517	6.6453	6.60288	6.65392	6.65535
	0.144916	0.01259	Color2 [DarkGray]	1	4		DHX8	6.6837	6.59991	6.71012	6.71287	6.64097	6.72928	6.71287	6.67384	6.61618	6.54844	6.51254	6.56529
	0.028756	-0.00789	Color2 [DarkGray]	1	4		NDUFS1	6.58045	6.7879	6.66959	6.75355	6.50303	6.88509	6.74685	6.62498	6.37156	6.73336	6.26115	6.6893
	0.359724	-0.03547	Color2 [DarkGray]	1	4		MPDZ	6.76421	6.66249	6.61618	6.63807	6.63952	6.65821	6.55765	6.6837	6.69627	6.64386	6.6453	6.50303
	0.190555	-0.03762	Color2 [DarkGray]	1	4		TBC1D4	6.54071	6.59544	6.74551	6.74953	6.54226	6.6865	6.74416	6.50779	6.5438	6.73606	6.48059	6.80349
	0.11443	0.023241	Color2 [DarkGray]	1	4		G6PD	6.79442	6.56072	6.79831	6.85175	6.88874	6.72656	6.75221	6.73064	6.3837	6.5469	5.73064	6.63227
	0.128015	0.178861	Color2 [DarkGray]	1	4		KRT9	5.52982	7.39661	5.6893	5.52356	5.90689	5.70044	6.38198	6.86542	6.72792	6.12516	7.36019	7.8802
	0.54117	-0.04977	Color2 [DarkGray]	1	4		INTS1	6.69627	6.58646	6.74282	6.72928	6.61176	6.65535	6.69766	6.59096	6.70044	6.60288	6.25739	6.7879
	0.045715	0.003909	Color2 [DarkGray]	1	4		ARHGEF1	6.68089	6.6879	6.65105	6.6453	6.64097	6.75087	6.66249	6.62644	6.55305	6.58045	6.64674	6.58796
	0.770745	-0.10579	Color2 [DarkGray]	1	4		SOGA1	6.56377	6.79312	6.72792	6.68089	6.46271	6.60881	6.69209	6.57894	6.48704	6.6453	6.78921	6.65535
	0.127126	-0.01611	Color2 [DarkGray]	1	4		IDH1	6.61912	6.77479	6.74953	6.7252	6.61176	6.71562	6.77083	6.70598	6.50144	6.65964	6.04439	6.71012
	0.541569	0.073966	Color2 [DarkGray]	1	4		STAT3	6.79181	6.56072	6.67384	6.56986	6.82018	6.69627	6.67242	6.70321	6.70183	6.59246	6.26115	6.60585
	0.172207	0.015242	Color2 [DarkGray]	1	4		CD2AP	6.66959	6.63952	6.56529	6.59395	6.60585	6.66959	6.5744	6.67948	6.70183	6.56986	6.91409	6.49665
	0.954614	0.043798	Color2 [DarkGray]	1	4		NAT10	6.62059	6.67384	6.65249	6.62644	6.70183	6.73606	6.64674	6.66391	6.66534	6.69488	6.30378	6.69627
	0.164545	0.029634	Color2 [DarkGray]	1	4		TBL3	6.75087	6.56682	6.78529	6.76288	6.88874	6.70736	6.7046	6.6837	6.63952	6.59842	5.75489	6.61618
	0.023577	-0.00353	Color2 [DarkGray]	1	4		NVL	6.66959	6.49985	6.64386	6.69488	6.61324	6.55919	6.6879	6.63372	6.66818	6.61618	6.68089	6.74012
	0.605515	0.067238	Color2 [DarkGray]	1	4		FSCN1	6.6893	6.6851	6.56224	6.52513	6.72928	6.7252	6.59395	6.68229	6.76951	6.80349	6.21335	6.65964
	0.152312	-0.02078	Color2 [DarkGray]	1	4		PSMC1	6.65678	6.76951	6.58195	6.56377	6.61471	6.63517	6.56377	6.67525	6.6279	6.76022	6.61471	6.64386
	1.06911	-0.08769	Color2 [DarkGray]	1	4		ARHGAP21	6.64241	6.78267	6.58946	6.67242	6.5469	6.59694	6.59395	6.59842	6.71012	6.55765	6.77215	6.64097
	0.188138	0.020748	Color2 [DarkGray]	1	4		POLR3A	6.64241	6.70598	6.59694	6.57592	6.67666	6.70044	6.55612	6.67101	6.69488	6.70321	6.48382	6.69905
	0.368727	0.066873	Color2 [DarkGray]	1	4		AQR	6.77083	6.45121	6.76421	6.71012	6.79831	6.74282	6.73064	6.69209	6.62205	6.58195	6.00675	6.6907
	0.878615	-0.0367	Color2 [DarkGray]	1	4		FHOD1	6.57743	6.6279	6.65392	6.62059	6.57137	6.57743	6.62352	6.56072	6.59395	6.67807	6.88753	6.72247
	0.460524	0.064636	Color2 [DarkGray]	1	4		RANGAP1	6.67242	6.71699	6.62352	6.57289	6.79701	6.62644	6.60585	6.81506	6.66534	6.56682	6.43129	6.59246
	0.849261	0.109498	Color2 [DarkGray]	1	4		HNRNPA3	6.65678	6.64818	6.62205	6.47249	6.8505	6.65249	6.64241	6.69209	6.65535	6.76553	6.32373	6.67948
	1.89536	-0.09578	Color2 [DarkGray]	1	4		PSMC5	6.66249	6.73742	6.65821	6.63517	6.53605	6.60733	6.56986	6.59694	6.75489	6.66959	6.57289	6.70736
	0.128477	-0.00747	Color2 [DarkGray]	1	4		ZMYM2	6.6851	6.64674	6.7115	6.65392	6.65105	6.70874	6.63517	6.67242	6.55305	6.65964	6.40429	6.71699
	0.041266	0.007283	Color2 [DarkGray]	1	4		PLAA	6.82782	6.70736	6.63372	6.56377	6.70183	6.73471	6.62205	6.70321	6.59991	6.61029	6.46271	6.51885
	0.000735	0.000141	Color2 [DarkGray]	1	4		USP11	6.60437	6.71699	6.64818	6.67242	6.55919	6.79181	6.72928	6.56224	6.48059	6.69349	6.5345	6.70044
	0.320866	0.046133	Color2 [DarkGray]	1	4		URB1	6.73742	6.4822	6.57289	6.53605	6.69627	6.59246	6.58195	6.64241	6.80349	6.64961	6.66676	6.73336
	0.064501	-0.01495	Color2 [DarkGray]	1	4		WDR3	6.83415	6.55152	6.77479	6.8125	6.86913	6.71973	6.69349	6.63081	6.57289	6.57894	5.64097	6.70874
	0.367033	0.023929	Color2 [DarkGray]	1	4		PRPF4B	6.69349	6.57137	6.66534	6.6279	6.63807	6.6851	6.65821	6.67242	6.74685	6.64097	6.46761	6.64241
	0.36057	-0.04512	Color2 [DarkGray]	1	4		FKBP15	6.66959	6.70044	6.54844	6.5438	6.61176	6.58346	6.46597	6.62059	6.76421	6.65964	6.9507	6.5438
	1.08471	-0.03959	Color2 [DarkGray]	1	4		TTF2	6.7046	6.7211	6.6837	6.69627	6.67525	6.7046	6.63227	6.63517	6.65105	6.59395	6.42459	6.57894
	0.239535	0.026441	Color2 [DarkGray]	1	4		FXR2	6.71012	6.58796	6.66676	6.52513	6.69905	6.64386	6.61765	6.63517	6.63952	6.60437	6.79181	6.58496
	0.373312	-0.06128	Color2 [DarkGray]	1	4		PRMT1	6.85175	6.63227	6.76288	6.86666	6.7761	6.81762	6.63517	6.63952	6.44626	6.5744	5.56682	6.76288
	0.830366	-0.08146	Color2 [DarkGray]	1	4		EXOC7	6.72383	6.59246	6.7879	6.69209	6.65964	6.56529	6.66959	6.57592	6.67948	6.57289	6.49345	6.6893
	0.2565	0.040392	Color2 [DarkGray]	1	4		DNTTIP2	6.48382	6.7046	6.47086	6.51412	6.49185	6.62644	6.57137	6.6453	6.82782	6.6907	7.02569	6.56834
	1.25849	0.118337	Color2 [DarkGray]	1	4		GTF3C4	6.71836	6.59246	6.60733	6.61324	6.83036	6.75087	6.63952	6.78398	6.66534	6.6279	6.2891	6.53761
	0.136444	0.012374	Color2 [DarkGray]	1	4		SRP72	6.7211	6.59842	6.7115	6.70874	6.70874	6.74147	6.65535	6.6837	6.54844	6.6879	6.23649	6.65821
	0.214257	0.042004	Color2 [DarkGray]	1	4		WASHC2C	6.49506	6.6837	6.49025	6.37156	6.53138	6.47086	6.52826	6.67807	6.82018	6.64961	7.1467	6.6907
	2.27705	-0.12962	Color2 [DarkGray]	1	4		TTC28	6.66676	6.70044	6.7879	6.73064	6.56072	6.63227	6.60288	6.57137	6.60288	6.6865	6.46434	6.6893
	0.161711	-0.01089	Color2 [DarkGray]	1	4		NOP58	6.61765	6.65105	6.65392	6.59544	6.57743	6.67807	6.62205	6.59694	6.73606	6.69349	6.49665	6.78267
	0.131702	-0.02887	Color2 [DarkGray]	1	4		CTTN	6.6893	6.83162	6.5469	6.47735	6.61618	6.60733	6.54226	6.66391	6.75889	6.67948	6.72928	6.53916
	0.073924	-0.00624	Color2 [DarkGray]	1	4		CC2D1A	6.63081	6.60881	6.64961	6.54844	6.55152	6.61176	6.65249	6.59694	6.71287	6.65821	6.80736	6.67807
	0.27948	0.018556	Color2 [DarkGray]	1	4		CMTR1	6.75221	6.66534	6.67666	6.66249	6.72792	6.65678	6.71287	6.73336	6.73471	6.58646	6.09592	6.61324
	0.1578	-0.01752	Color2 [DarkGray]	1	4		SHMT2	6.64386	6.7252	6.66107	6.64961	6.70183	6.71012	6.65392	6.5438	6.59246	6.75221	6.3505	6.70183
	0.529172	-0.07709	Color2 [DarkGray]	1	4		SARS1	6.64241	6.65535	6.81506	6.79831	6.6279	6.72383	6.73064	6.52042	6.59544	6.68089	5.87283	6.84298
	0.657497	-0.06337	Color2 [DarkGray]	1	4		RPTOR	6.6893	6.64097	6.80478	6.76951	6.60585	6.73742	6.65964	6.64818	6.49985	6.58946	6.26303	6.74147
	0.440458	-0.02975	Color2 [DarkGray]	1	4		ZMYM4	6.6014	6.64097	6.67101	6.59096	6.55612	6.58796	6.66534	6.57592	6.67666	6.64674	6.71287	6.78529
	0.023339	0.037216	Color2 [DarkGray]	1	4		KRT2	5.70598	7.61102	5.97499	5.72247	5.87283	5.69766	6.87036	6.72247	6.41954	6.15381	6.9507	7.80025
	0.300729	0.02565	Color2 [DarkGray]	1	4		PSMD11	6.67948	6.63517	6.56224	6.72247	6.67242	6.70044	6.67948	6.64961	6.64961	6.64961	6.47573	6.63517
	0.344909	-0.02067	Color2 [DarkGray]	1	4		SLC12A2	6.69349	6.65964	6.61324	6.58796	6.61912	6.63807	6.58946	6.62498	6.65535	6.66959	6.58195	6.78136
	0.70686	-0.05172	Color2 [DarkGray]	1	4		PNPT1	6.75622	6.62936	6.6851	6.69905	6.62498	6.71287	6.61471	6.61029	6.71836	6.6865	6.22304	6.69766
	0.003398	-0.00047	Color2 [DarkGray]	1	4		ATP6V1A	6.6851	6.56224	6.72247	6.65821	6.72928	6.63807	6.67384	6.58496	6.75221	6.67101	6.30925	6.6907
	0.067597	0.012772	Color2 [DarkGray]	1	4		TRMT1L	6.59246	6.56377	6.7211	6.74685	6.54998	6.6879	6.78921	6.64818	6.67384	6.58496	6.45943	6.67525
	0.050065	0.01091	Color2 [DarkGray]	1	4		RAB3GAP1	6.6279	6.51885	6.79701	6.82273	6.74147	6.64961	6.75087	6.66818	6.55152	6.58646	6.30378	6.63372
	0.072871	0.01158	Color2 [DarkGray]	1	4		ERCC6L	6.73471	6.51254	6.62644	6.69488	6.72928	6.58946	6.66534	6.63081	6.76155	6.58195	6.46434	6.7046
	0.050273	-0.01032	Color2 [DarkGray]	1	4		NARS1	6.79572	6.62352	6.56986	6.59246	6.75622	6.62936	6.50938	6.6453	6.8189	6.69905	6.41447	6.61912
	0.330786	-0.03696	Color2 [DarkGray]	1	4		HELZ	6.76951	6.59395	6.79701	6.75221	6.66959	6.7115	6.66676	6.71699	6.55919	6.54998	6.17193	6.67101
	0.124704	-0.01335	Color2 [DarkGray]	1	4		SEPTIN7	6.63081	6.67384	6.63952	6.62205	6.51728	6.64818	6.69488	6.65249	6.67666	6.71973	6.63663	6.60288
	0.759596	-0.05727	Color2 [DarkGray]	1	4		PDXDC1	6.74282	6.63517	6.71836	6.70321	6.65392	6.67242	6.6865	6.55765	6.54535	6.65249	6.44294	6.6879
	0.188385	0.028207	Color2 [DarkGray]	1	4		PYGB	6.73336	6.53916	6.72383	6.75622	6.67807	6.66959	6.80349	6.71425	6.54226	6.55152	6.23266	6.69627
	0.046189	-0.00469	Color2 [DarkGray]	1	4		RBM28	6.61176	6.73064	6.56986	6.63517	6.66107	6.62205	6.61618	6.62936	6.74685	6.65678	6.62205	6.61471
	0.320305	-0.03683	Color2 [DarkGray]	1	4		SIPA1L3	6.57289	6.6865	6.52826	6.62498	6.47249	6.62205	6.55459	6.61618	6.76288	6.70874	6.90569	6.62059
	0.078207	0.020938	Color2 [DarkGray]	1	4		WARS1	6.64097	6.45779	6.76288	6.88874	6.7252	6.63517	6.7761	6.69766	6.51728	6.48382	6.40599	6.65535
	0.849387	0.073832	Color2 [DarkGray]	1	4		EFL1	6.70736	6.52513	6.66818	6.58946	6.69905	6.65105	6.71836	6.71699	6.67666	6.64241	6.46434	6.64386
	0.380702	-0.05705	Color2 [DarkGray]	1	4		EXOC4	6.69905	6.59544	6.70736	6.86419	6.59544	6.68229	6.74685	6.61324	6.61912	6.53916	6.22689	6.74416
	0.226958	-0.03701	Color2 [DarkGray]	1	4		WDR36	6.80219	6.5744	6.79831	6.78921	6.80219	6.63807	6.6893	6.6865	6.62352	6.53761	5.76553	6.75355
	0.375281	0.036108	Color2 [DarkGray]	1	4		UBE3A	6.68089	6.58796	6.66249	6.73064	6.78005	6.7046	6.6837	6.63807	6.7211	6.65249	6.02015	6.73064
	0.462491	-0.0535	Color2 [DarkGray]	1	4		NRDC	6.84298	6.61912	6.7866	6.74012	6.74819	6.67807	6.70183	6.64674	6.37851	6.47573	6.21917	6.76155
	0.554736	0.047736	Color2 [DarkGray]	1	4		RBM14	6.59096	6.66249	6.52513	6.54226	6.62644	6.67101	6.55612	6.65821	6.71973	6.67242	6.91409	6.54226
	0.629275	0.051861	Color2 [DarkGray]	1	4		HADHB	6.64097	6.67807	6.5438	6.55765	6.67101	6.60585	6.64097	6.71012	6.7211	6.6879	6.6837	6.57137
	0.460962	0.06431	Color2 [DarkGray]	1	4		USP15	6.71287	6.45121	6.63807	6.71699	6.7211	6.6893	6.68229	6.6837	6.74953	6.56529	6.45286	6.62498
	0.987305	-0.06171	Color2 [DarkGray]	1	4		LDHB	6.6279	6.66676	6.71012	6.75087	6.65535	6.62936	6.64818	6.57592	6.60733	6.68089	6.33628	6.79312
	1.13786	-0.16102	Color2 [DarkGray]	1	4		RPSA	6.75355	6.5438	6.83162	6.86419	6.63372	6.58195	6.58496	6.54844	6.6837	6.54844	6.3837	6.69488
	0.572064	0.034881	Color2 [DarkGray]	1	4		RPL4	6.63081	6.65105	6.61324	6.55919	6.59544	6.64097	6.66391	6.69349	6.73742	6.7115	6.52356	6.6907
	0.104615	-0.01335	Color2 [DarkGray]	1	4		SHROOM2	6.50779	6.69905	6.53916	6.55919	6.50621	6.55919	6.59395	6.59246	6.66676	6.6907	7.04549	6.67807
	0.024249	-0.00253	Color2 [DarkGray]	1	4		ARHGEF12	6.64097	6.6865	6.61912	6.56377	6.60881	6.69627	6.58045	6.61471	6.63517	6.57743	6.94017	6.5157
	0.26894	0.017206	Color2 [DarkGray]	1	4		TRIM25	6.58346	6.64674	6.6851	6.68089	6.69209	6.64241	6.68089	6.64961	6.61176	6.63807	6.52042	6.6837
	0.543291	-0.07363	Color2 [DarkGray]	1	4		CHAMP1	6.57743	6.73336	6.65678	6.58646	6.41616	6.63517	6.63227	6.57592	6.59246	6.59842	7.07146	6.54998
	0.139577	-0.03268	Color2 [DarkGray]	1	4		GFPT1	6.79831	6.51096	6.853	6.79701	6.79831	6.60585	6.75622	6.66818	6.62205	6.53294	5.73877	6.75087
	0.617517	0.041349	Color2 [DarkGray]	1	4		HBS1L	6.65964	6.62352	6.65105	6.61324	6.73742	6.59544	6.69488	6.6851	6.63807	6.58496	6.55919	6.67384
	0.146388	0.020082	Color2 [DarkGray]	1	4		SBNO1	6.67242	6.58946	6.57894	6.59991	6.74416	6.62498	6.51096	6.64097	6.85922	6.67242	6.45779	6.73064
	0.335757	-0.06138	Color2 [DarkGray]	1	4		ARFGEF1	6.84172	6.51728	6.76421	6.82273	6.732	6.62644	6.66249	6.67948	6.59246	6.47086	6.36457	6.5744
	0.752647	-0.14603	Color2 [DarkGray]	1	4		TLN2	6.55305	6.71699	6.8802	6.84674	6.51885	6.66391	6.74147	6.48864	6.52982	6.4822	6.52356	6.70183
	0.51444	-0.05525	Color2 [DarkGray]	1	4		EIF4A3	6.78005	6.62498	6.6907	6.79442	6.73336	6.69488	6.63952	6.6014	6.6907	6.71287	5.59096	6.83162
[truncated: 8,316 more rows]
