# Supplementary material for: Discovery of a CNS active GSK3 degrader using orthogonally reactive linker screening
Source: Nat Commun. 2025 Oct 6;16:8857. doi: 10.1038/s41467-025-63928-8 (PMC12501029; doi:10.1038/s41467-025-63928-8)
Supplement: Supplementary file 7 — Supplementary Dataset 5 [file 41467_2025_63928_MOESM7_ESM.xlsx]

## Sheet: KH1(24)vsDMSO
Significant	#NAME?	Difference	Gene Symbol	Symbol color	Symbol type	Symbol size	Show label	Abundances (Grouped): 126	Abundances (Grouped): 127N	Abundances (Grouped): 127C	Abundances (Grouped): 128N	Abundances (Grouped): 128C	Abundances (Grouped): 129N	Abundances (Grouped): 129C	Abundances (Grouped): 130N	Abundances (Grouped): 130C	Abundances (Grouped): 131N	Abundances (Grouped): 131C	Abundances (Grouped): 132N	Abundances (Grouped): 132C	Abundances (Grouped): 133N	Abundances (Grouped): 133C
	0.437688	0.060867	GATD3B A0A0B4J2D5 1xPhospho [S98(100)]	Color2 [DarkGray]	1	4		6.22145	6.28863	6.14677	6.22698	6.2955	6.20512	6.2353	6.36644	6.23772	6.20829	6.26156	6.3447	6.14289	6.27744	6.255
	1.78515	0.146178	SIK1B A0A0B4J2F2 1xPhospho [S575(100)]	Color2 [DarkGray]	1	4		6.12216	6.19165	6.12516	6.26636	6.30662	6.14582	6.31243	6.3295	6.23557	6.29557	6.14182	6.24453	6.2167	6.18351	6.17775
	1.1728	0.441971	E2F8 A0AVK6 1xPhospho [S417(100)]	Color2 [DarkGray]	1	4		6.02459	6.48864	6.49665	6.40939	6.26115	6.6837	6.73742	6.65821	6.94017	6.92363	6.90689	6.74012	6.78529	6.38888	6.87529
	0.724052	-0.25081	E2F8 A0AVK6 1xPhospho [S68(99.5)]	Color2 [DarkGray]	1	4		6.53605	6.75756	6.90448	6.72928	6.58346	6.24413	6.48864	6.68089	6.27612	6.81506	6.69349	6.65249	6.65821	6.84046	6.63227
	1.46762	0.288066	UBA6 A0AVT1 1xPhospho [S36(100)]	Color2 [DarkGray]	1	4		6.36632	6.55765	6.60585	7.08002	6.85674	6.26866	6.8125	6.69766	6.88387	6.5345	6.70044	6.79181	6.33807	6.64386	6.23074
	0.370914	-0.11461	ESYT2 A0FGR8 1xPhospho [S736(99.4)]	Color2 [DarkGray]	1	4		6.853	6.75489	6.55305	6.73064	6.78921	6.70874	6.71836	6.41785	6.68089	6.62352	6.7046	6.57592	6.5438	6.56072	6.3505
	0.025187	-0.00871	ESYT2 A0FGR8 1xPhospho [S761(100)]	Color2 [DarkGray]	1	4		6.51412	6.72928	6.74953	6.70321	6.53605	6.73877	6.54998	6.83036	6.58646	6.5267	6.72792	6.6851	6.76818	6.26866	6.65105
	0.795539	-0.07149	ESYT2 A0FGR8 2xPhospho [S743(100);S]	Color2 [DarkGray]	1	4		6.71699	6.74416	6.7046	6.60437	6.49506	6.78398	6.72247	6.64386	6.58496	6.75087	6.47897	6.55459	6.61765	6.59694	6.61471
	0.556601	0.072029	ESYT2 A0FGR8 2xPhospho [S758(99.4);S761(100)]	Color2 [DarkGray]	1	4		6.11275	6.28945	6.27737	6.08389	6.35898	6.33619	6.29778	6.3102	6.28769	6.37982	6.11834	6.22612	6.24059	6.01912	6.28436
	0.419162	0.08282	MED19 A0JLT2 1xPhospho [S194(100)]	Color2 [DarkGray]	1	4		6.79572	6.59544	6.53294	6.87774	6.61912	6.57137	6.76022	6.74416	6.66818	6.70044	6.66534	6.6014	6.23266	6.51412	6.67666
	0.016189	0.01061	MED19 A0JLT2 1xPhospho [S226(100)]	Color2 [DarkGray]	1	4		6.17592	6.82273	6.73064	6.45121	6.57894	6.56682	6.61471	6.71012	6.4363	6.69627	6.80478	6.76553	6.64674	6.96578	6.51728
	3.55013	0.137745	MED19 A0JLT2 2xPhospho [T192(100);S/T]	Color2 [DarkGray]	1	4		6.15784	6.17479	6.17863	6.21894	6.30337	6.26203	6.2945	6.3033	6.32669	6.34672	6.18987	6.25137	6.26181	6.19931	6.18942
	0.224049	-0.09071	UHRF1BP1L A0JNW5 1xPhospho [S414(100)]	Color2 [DarkGray]	1	4		6.46271	6.98413	6.64386	6.76951	6.53138	6.58346	6.67525	6.60881	6.5345	6.74416	6.65535	6.52042	6.49185	6.71699	6.6453
	1.58984	0.096749	UHRF1BP1L A0JNW5 1xPhospho [S418(100)]	Color2 [DarkGray]	1	4		6.25978	6.18775	6.26041	6.13658	6.35046	6.32121	6.35969	6.31221	6.32628	6.29819	6.24244	6.24955	6.30924	6.20826	6.26511
	0.21881	0.128995	UHRF1BP1L A0JNW5 1xPhospho [S935(100)]	Color2 [DarkGray]	1	4		6.71287	6.7879	6.17393	7.14364	6.68229	6.52982	6.54998	6.57743	6.93428	6.70736	6.56682	6.65392	6.21723	6.64241	6.49025
	0.624974	-0.22102	UHRF1BP1L A0JNW5 1xPhospho [S953(99.6)]	Color2 [DarkGray]	1	4		6.64818	6.74147	6.71425	6.58346	7.09064	6.97269	6.16792	6.65821	6.61471	6.25927	6.78921	6.17991	6.76022	6.15583	6.90207
	0.79686	0.263141	SHTN1 A0MZ66 1xPhospho [S384(100)]	Color2 [DarkGray]	1	4		6.49025	6.74551	6.23266	6.47086	6.46107	6.44791	6.75756	6.81378	6.6865	6.9331	6.9542	6.54535	6.71012	6.86542	6.30012
	0.03095	0.015907	SHTN1 A0MZ66 1xPhospho [S467(100)]	Color2 [DarkGray]	1	4		6.33985	6.57743	6.54226	6.43796	6.50303	6.58045	6.19574	6.71012	6.6014	6.56834	6.66249	6.99548	6.77742	7.05202	6.85674
	0.845828	-0.15144	SHTN1 A0MZ66 1xPhospho [S494(99.6)]	Color2 [DarkGray]	1	4		6.83036	6.55459	6.67948	6.51885	6.60585	6.68089	6.56682	6.49025	6.55305	6.52199	6.75355	6.53916	6.75087	6.75622	6.79181
	0.045099	-0.01229	SHTN1 A0MZ66 1xPhospho [S506(100)]	Color2 [DarkGray]	1	4		6.75221	6.79831	6.52826	6.77873	6.65535	6.66249	6.60733	6.6837	6.75087	6.45615	6.66959	6.54844	6.39575	6.64386	6.66107
	1.46054	0.16816	SHTN1 A0MZ66 1xPhospho [S619(100)]	Color2 [DarkGray]	1	4		6.05959	6.15055	6.23624	6.29118	6.31267	6.25612	6.34063	6.32369	6.28655	6.2968	6.21269	6.29845	6.26157	6.06125	6.07272
	1.26139	0.252719	SHTN1 A0MZ66 1xPhospho [S619(100)]	Color2 [DarkGray]	1	4		6.54535	6.48382	6.75756	6.61324	6.47573	6.68229	6.7866	6.824	6.93428	6.64097	6.69627	6.46597	6.53916	6.55765	6.55765
	0.160079	-0.05924	SHTN1 A0MZ66 1xPhospho [T537(100)]	Color2 [DarkGray]	1	4		6.91169	6.54535	6.66676	6.70736	6.60881	6.35931	6.76022	6.71012	6.47573	6.72247	6.63952	6.77873	6.47897	6.51412	6.67948
	0.063614	0.036317	MEX3A A1L020 1xPhospho [S308(100)]	Color2 [DarkGray]	1	4		6.48059	6.94134	6.55305	6.55459	6.69209	6.75622	6.85922	6.80349	6.42122	6.55152	6.41447	6.85175	6.72247	6.36632	6.52982
	1.47026	0.090161	C1orf226 A1L170 1xPhospho [S223(99.6)]	Color2 [DarkGray]	1	4		6.52982	6.55919	6.55612	6.57592	6.76686	6.49185	6.6879	6.63227	6.59544	6.67666	6.81634	6.64818	6.82528	6.46107	6.76951
	0.472873	0.238541	C1orf226 A1L170 1xPhospho [S258(99.6)]	Color2 [DarkGray]	1	4		6.22882	6.7996	6.29829	6.71699	6.75221	6.65249	6.64241	6.91289	6.48704	6.69766	6.41785	6.66249	6.70736	6.824	6.68229
	1.0421	0.150502	PLEKHG3 A1L390 1xPhospho [S1040(100)]	Color2 [DarkGray]	1	4		6.15841	6.18335	6.24691	6.30183	6.32594	6.23437	6.33657	6.45972	6.24389	6.30999	6.18737	6.30316	6.13592	6.31702	6.18998
	1.0511	0.108885	PLEKHG3 A1L390 1xPhospho [S1081(99.6)]	Color2 [DarkGray]	1	4		6.15801	6.29786	6.19068	6.33731	6.29201	6.23551	6.30848	6.29282	6.3719	6.29529	6.1806	6.25823	6.2582	6.24608	6.11207
	0.43688	0.148699	PLEKHG3 A1L390 1xPhospho [S475(100)]	Color2 [DarkGray]	1	4		6.73064	6.75756	6.43796	6.6279	6.65249	6.75756	6.76022	6.6279	6.98413	6.5469	6.29462	6.70321	6.72792	6.41109	6.49025
	0.241348	0.04739	PLEKHG3 A1L390 1xPhospho [S76(100)]	Color2 [DarkGray]	1	4		6.58195	6.55919	6.58946	6.65392	6.60437	6.57743	6.60288	6.76686	6.50303	6.6907	6.8716	6.58796	6.6865	6.77479	6.56072
	0.070399	-0.0416	PLEKHG3 A1L390 2xPhospho [S643(100);S647(100)]	Color2 [DarkGray]	1	4		6.19377	6.61176	6.54844	6.8802	6.74685	6.76288	6.67101	6.11686	6.44128	6.60288	6.76022	6.96232	6.73064	6.43296	6.91409
	0.225779	-0.09555	PTPDC1 A2A3K4 1xPhospho [S392(100)]	Color2 [DarkGray]	1	4		6.93428	6.74551	6.3733	6.91767	6.5438	6.90569	6.59991	6.55919	6.60733	6.57592	6.71425	6.47897	6.70321	6.42962	6.40088
	0.282862	-0.16419	PIPSL A2A3N6 1xPhospho [S405(100)]	Color2 [DarkGray]	1	4		6.77873	6.34873	6.73471	6.72247	6.57894	6.62059	6.56377	6.08746	6.71836	6.67525	6.46761	6.75622	6.85798	6.56986	6.96463
	1.05555	0.236908	PIPSL A2A3N6 1xPhospho [S405(100)]	Color2 [DarkGray]	1	4		6.49345	6.62644	6.58195	6.7866	6.36982	6.72383	6.62498	6.96232	6.82528	6.89118	6.26491	6.57289	6.5157	6.56529	6.68229
	0.983176	0.12847	BCLAF3 A2AJT9 1xPhospho [S100(99.2)]	Color2 [DarkGray]	1	4		6.20439	6.11155	6.16948	6.30407	6.27657	6.25109	6.39153	6.20269	6.27661	6.29402	6.38991	6.21497	6.30845	6.16121	6.18002
	0.695766	-0.06133	BCLAF3 A2AJT9 1xPhospho [S139(100)]	Color2 [DarkGray]	1	4		6.69905	6.62059	6.58946	6.66107	6.53916	6.53294	6.61176	6.53138	6.58195	6.79312	6.67525	6.74551	6.80736	6.6879	6.53916
	0.041724	-0.03332	BCLAF3 A2AJT9 1xPhospho [S402(100)]	Color2 [DarkGray]	1	4		6.23649	6.63663	6.79831	6.36807	6.49985	6.90809	6.21529	6.93664	6.41954	6.7879	6.53294	6.57743	6.6837	7.16591	6.54535
	0.498654	-0.08637	NBAS A2RRP1 1xPhospho [S1937(100)]	Color2 [DarkGray]	1	4		6.58496	6.75756	6.64674	6.55305	6.44956	6.49185	6.52356	6.51728	6.6893	6.9472	6.65249	6.74282	6.74416	6.75889	6.50779
	0.062185	-0.01566	NBAS A2RRP1 1xPhospho [S475(99.6)]	Color2 [DarkGray]	1	4		6.50303	6.70598	6.76686	6.65392	6.65535	6.6279	6.58496	6.63517	6.70874	6.76686	6.50303	6.69209	6.60288	6.67101	6.5469
	0.823796	0.145164	NBAS A2RRP1 2xPhospho [S473(99.2);S475(99.2)]	Color2 [DarkGray]	1	4		6.13903	6.12981	6.262	6.26429	6.29795	6.2217	6.22557	6.45733	6.28342	6.30297	6.22986	6.24722	6.15243	6.12236	6.21648
	1.38358	0.203602	SBNO1 A3KN83 1xPhospho [S214(100)]	Color2 [DarkGray]	1	4		6.53294	6.49825	6.52826	6.58045	6.46107	6.79312	6.80864	6.58946	6.77215	6.73471	6.58646	6.67242	6.71562	6.74551	6.57289
	1.78951	0.166911	SBNO1 A3KN83 1xPhospho [S815(97.8)]	Color2 [DarkGray]	1	4		6.06891	6.16545	6.14031	6.21324	6.17384	6.26288	6.35212	6.26425	6.25902	6.28938	6.19326	6.2988	6.17092	6.15388	6.19041
	0.268156	0.036146	KRBA1 A5PL33 1xPhospho [S101(100)]	Color2 [DarkGray]	1	4		6.13499	6.29665	6.22994	6.34429	6.17538	6.22124	6.28175	6.28474	6.20353	6.34422	6.22494	6.24199	6.29253	6.1478	6.1819
	0.053339	-0.03165	KRBA1 A5PL33 1xPhospho [S253(100)]	Color2 [DarkGray]	1	4		6.62059	6.26866	6.88631	6.81121	6.7879	6.25172	6.36282	6.66959	6.64818	6.89603	6.55612	6.51885	6.89603	6.58195	6.6879
	1.04517	0.117308	KRBA1 A5PL33 1xPhospho [S355(98.5)]	Color2 [DarkGray]	1	4		6.12677	6.27219	6.23366	6.27991	6.27899	6.38698	6.37357	6.27205	6.33893	6.2768	6.30528	6.28265	6.2855	6.12796	6.28042
	0.613961	0.081359	KRBA1 A5PL33 1xPhospho [S85(100)]	Color2 [DarkGray]	1	4		6.22058	6.17911	6.28066	6.22409	6.26355	6.21665	6.25165	6.41134	6.26143	6.29873	6.28656	6.24681	6.15361	6.2689	6.26496
	0.007492	0.005057	KRBA1 A5PL33 2xPhospho [S177(100);T/S]	Color2 [DarkGray]	1	4		6.71425	6.93781	6.21723	6.7879	6.36107	6.62644	6.5267	6.74012	6.61765	6.61618	7.02348	6.53761	6.77083	6.02901	6.82782
	0.682161	0.308197	CNOT1 A5YKK6 1xPhospho [S1061(100)]	Color2 [DarkGray]	1	4		6.78398	6.35931	6.24603	7.05745	6.50144	6.71973	6.62498	6.67101	7.01792	7.00338	5.89482	6.94486	6.52513	6.35931	6.45121
	0.417687	0.093348	BDP1 A6H8Y1 1xPhospho [T915(100)];1xPhospho [T1131(100)]	Color2 [DarkGray]	1	4		6.58346	6.56072	6.60881	6.66676	6.49185	6.7115	6.49185	6.74416	6.79701	6.6837	6.53294	6.71699	6.61765	6.73064	6.67666
	0.317943	0.126331	BDP1 A6H8Y1 1xPhospho [T970(100)]	Color2 [DarkGray]	1	4		6.60437	6.24413	6.64241	6.47735	6.67525	6.66107	6.74685	6.42122	6.70183	6.50303	6.78529	6.69488	7.02348	6.52356	6.79051
	0.132328	0.032167	FAM83G A6ND36 1xPhospho [S356(100)]	Color2 [DarkGray]	1	4		6.7252	6.55152	6.64386	6.63952	6.68229	6.71699	6.64386	6.56072	6.8125	6.60437	6.53916	6.47897	6.6893	6.45286	6.85549
	0.296252	0.110192	FAM83G A6ND36 1xPhospho [S356(100)]	Color2 [DarkGray]	1	4		6.5345	6.52982	6.86666	6.5267	6.7115	6.51885	6.94954	6.60881	6.70321	6.20359	6.80219	6.58796	6.66107	6.67807	6.62936
	0.301706	-0.05164	FAM83G A6ND36 1xPhospho [S610(100)]	Color2 [DarkGray]	1	4		6.64241	6.76155	6.64674	6.6279	6.60437	6.58946	6.66249	6.52042	6.71287	6.59544	6.59544	6.6893	6.54998	6.66249	6.77215
	1.27052	0.167409	FAM83G A6ND36 1xPhospho [S634(100)]	Color2 [DarkGray]	1	4		6.1004	6.21623	6.16175	6.33012	6.33162	6.24061	6.38032	6.37737	6.22293	6.26035	6.31217	6.27645	6.27244	6.24171	6.09927
	0.00633	0.003738	FAM83G A6ND36 1xPhospho [S650(100)]	Color2 [DarkGray]	1	4		6.48382	6.49025	7.00675	6.41447	6.96116	6.50144	6.7761	6.49345	6.72247	6.52826	6.61765	6.56986	6.80607	6.28725	6.78921
	1.03988	0.484203	FAM83G A6ND36 1xPhospho [S760(100)]	Color2 [DarkGray]	1	4		6.62205	6.24222	6.07895	6.56224	6.55612	6.56834	6.89482	6.99322	6.50779	6.59246	7.04221	6.6893	6.80993	6.81378	6.34163
	0.003502	0.001539	FAM83G A6ND36 2xPhospho [S610(100);S/Y]	Color2 [DarkGray]	1	4		6.50303	6.4822	6.7046	6.65535	6.53294	6.86542	6.8125	6.41109	6.47086	6.67807	6.7211	6.77873	6.78267	6.54844	6.61618
	1.31364	0.107628	FAM83G A6ND36 2xPhospho [S726(100);S729(98.1)]	Color2 [DarkGray]	1	4		6.2302	6.21065	6.12766	6.28248	6.24398	6.26267	6.25985	6.33604	6.29551	6.19548	6.24462	6.30525	6.13546	6.17547	6.17873
	0.407447	-0.13574	PALM3 A6NDB9 1xPhospho [S375(100)]	Color2 [DarkGray]	1	4		6.71425	6.38543	6.73606	6.55152	6.68089	6.85674	6.33628	6.46434	6.6279	6.8936	6.26115	6.89482	6.68229	6.82273	6.55459
	0.811126	0.081057	PALM3 A6NDB9 1xPhospho [S72(100)]	Color2 [DarkGray]	1	4		6.1791	6.25321	6.15407	6.25946	6.32359	6.2061	6.33886	6.27434	6.21634	6.2615	6.32722	6.21507	6.24008	6.18509	6.22722
	0.675342	0.101572	SOWAHB A6NEL2 1xPhospho [S271(100)]	Color2 [DarkGray]	1	4		6.2712	6.14039	6.22495	6.3101	6.42924	6.18981	6.42128	6.29037	6.22961	6.36657	6.21804	6.32202	6.23169	6.10693	6.20655
	0.119118	0.028201	ZNF316 A6NFI3 1xPhospho [S112(100)]	Color2 [DarkGray]	1	4		6.66249	6.52042	6.78136	6.65678	6.66391	6.68089	6.6014	6.70736	6.74012	6.68089	6.47735	6.61176	6.68089	6.45943	6.69349
	0.114355	0.054321	WIPF3 A6NGB9 1xPhospho [S149(100)]	Color2 [DarkGray]	1	4		6.62644	6.56834	6.4363	6.88631	6.85922	6.69627	6.77479	6.74685	6.2724	6.81762	6.67384	6.2075	6.46107	6.51254	6.89724
	0.364424	-0.14895	WIPF3 A6NGB9 1xPhospho [S202(100)]	Color2 [DarkGray]	1	4		7.08746	6.65105	6.58346	6.51728	6.45451	6.69488	6.67525	6.49665	6.70321	6.49665	6.75221	6.6865	6.56682	6.75889	6.38888
	0.369881	0.123199	WIPF3 A6NGB9 1xPhospho [S332(99.8)]	Color2 [DarkGray]	1	4		6.38543	6.52042	6.45943	6.64674	6.59991	6.16189	6.83794	6.50462	6.39232	6.74282	6.83162	6.79572	6.74819	7.02015	6.77215
	0.211526	-0.04249	WIPF3 A6NGB9 1xPhospho [S383(100)]	Color2 [DarkGray]	1	4		6.59694	6.72656	6.58346	6.66107	6.54535	6.1375	6.71012	6.49345	6.57592	6.76818	6.76421	6.9331	6.6851	6.88996	6.40769
	0.075165	0.023655	HMX3 A6NHT5 1xPhospho [S153(100)]	Color2 [DarkGray]	1	4		6.43296	6.70874	6.78921	6.70044	6.58646	6.44626	6.71562	6.64818	6.63807	6.7046	6.5744	6.55919	6.926	6.48704	6.65535
	0.318635	-0.14545	HMX3 A6NHT5 1xPhospho [S180(100)]	Color2 [DarkGray]	1	4		6.81762	6.50462	6.84172	6.61176	6.74953	6.3345	6.43296	6.8802	6.41447	6.54226	6.69488	6.62352	6.63517	6.50462	6.91409
	0.609493	-0.17165	HMX3 A6NHT5 1xPhospho [S218(100)]	Color2 [DarkGray]	1	4		6.94369	6.80736	6.55459	6.76818	6.53605	6.50303	6.66107	6.48864	6.64097	6.5744	6.7115	6.53294	6.74551	6.34518	6.73064
	0.711338	-0.3459	ARHGAP42 A6NI28 1xPhospho [Y376(100)]	Color2 [DarkGray]	1	4		6.98641	6.91886	6.99887	6.44626	6.43962	6.95303	6.1918	6.75221	6.92244	6.20163	6.46434	6.74551	6.19377	6.4363	6.5744
	0.161522	0.094713	UNC119B A6NIH7 1xPhospho [S13(100)]	Color2 [DarkGray]	1	4		7.01903	6.40259	6.36457	6.79051	6.62352	7.05637	6.58045	6.78529	6.7046	6.3733	6.87529	6.48704	6.36457	6.53916	6.40939
	2.0809	0.142205	WTIP A6NIX2 1xPhospho [S422(100)]	Color2 [DarkGray]	1	4		6.13894	6.11789	6.19988	6.20747	6.30658	6.27116	6.26284	6.31341	6.30707	6.27725	6.40537	6.31492	6.17516	6.09171	6.18245
	0.515946	-0.15655	WTIP A6NIX2 1xPhospho [S88(100)]	Color2 [DarkGray]	1	4		6.59395	6.76155	6.97269	6.46924	6.41954	6.66534	6.50621	6.76288	6.58946	6.64818	6.64241	6.76951	6.49665	6.6014	6.66107
	0.164036	0.092608	WTIP A6NIX2 1xPhospho [S96(100)]	Color2 [DarkGray]	1	4		6.86047	6.27984	6.83794	6.60585	6.36807	6.63372	6.63807	6.67666	6.94134	6.64241	5.93074	6.3906	6.87774	6.78136	6.84674
	0.023457	-0.01339	CCDC85C A6NKD9 1xPhospho [S179(99.6)]	Color2 [DarkGray]	1	4		6.52356	6.67242	6.97728	6.61618	6.69905	6.54226	6.71973	6.94251	6.47086	6.42794	6.56377	6.41785	6.70321	6.58045	6.66676
	0.976007	0.153267	CCDC85C A6NKD9 1xPhospho [S246(100)]	Color2 [DarkGray]	1	4		6.69627	6.59096	6.66959	6.58195	6.41954	6.69905	6.75889	6.7211	6.93664	6.74551	6.71836	6.61912	6.48543	6.52826	6.38716
	0.019299	-0.01088	CCDC85C A6NKD9 1xPhospho [S258(100)]	Color2 [DarkGray]	1	4		6.52356	6.6837	6.90087	6.29094	6.52826	6.2817	6.81378	6.38888	6.87283	6.40429	6.88142	6.75221	6.87652	6.43962	6.76818
	0.614134	0.121442	SAC3D1 A6NKF1 1xPhospho [S402(100)]	Color2 [DarkGray]	1	4		6.04264	6.22719	6.33767	6.35676	6.3055	6.36464	6.31903	6.36393	6.28887	6.31783	6.25287	6.34328	6.17863	6.23078	6.23355
	1.07317	0.156172	TMEM200C A6NKL6 1xPhospho [S212(100)]	Color2 [DarkGray]	1	4		6.11911	6.22543	6.21724	6.29313	6.27437	6.33841	6.45881	6.26223	6.30926	6.33293	6.21541	6.24151	5.99269	6.26275	6.1111
	0.071654	0.078744	ANXA2P2 A6NMY6 1xPhospho [S22(100)]	Color2 [DarkGray]	1	4		6.11686	6.99322	5.75756	6.50303	7.08108	6.02015	6.57592	6.35403	6.17393	6.21723	7.7115	6.98527	6.32193	7.35579	5.76288
	3.32937	0.185637	ZSWIM8 A7E2V4 1xPhospho [S1068(100)]	Color2 [DarkGray]	1	4		6.13944	6.17488	6.12334	6.26388	6.33757	6.19987	6.34551	6.33447	6.31459	6.31534	6.1087	6.18422	6.31545	6.17707	6.12066
	0.033266	0.008659	ZSWIM8 A7E2V4 1xPhospho [S1202(100)]	Color2 [DarkGray]	1	4		6.75622	6.47735	6.65678	6.8716	6.43463	6.74147	6.70183	6.62205	6.59246	6.71973	6.55612	6.56377	6.71012	6.63952	6.54844
	0.744876	0.167994	ZSWIM8 A7E2V4 1xPhospho [S1836(100)]	Color2 [DarkGray]	1	4		6.49665	6.48543	6.77347	6.65249	6.55459	6.853	6.80607	6.78529	6.66818	6.56682	6.6279	6.87652	6.21335	6.39575	6.74147
	1.38273	0.114395	ZSWIM8 A7E2V4 1xPhospho [S53(100)]	Color2 [DarkGray]	1	4		6.28885	6.21929	6.20048	6.21471	6.26033	6.25783	6.34733	6.40016	6.30432	6.36351	6.17187	6.24176	6.15694	6.15337	6.16361
	0.049137	0.024309	ZSWIM8 A7E2V4 1xPhospho [S567(100)]	Color2 [DarkGray]	1	4		6.47086	6.87529	6.52982	6.68089	6.59991	6.76553	6.60288	6.86542	6.48059	6.5744	6.16591	6.87283	6.42962	6.82782	6.72656
	0.101938	0.028001	ZSWIM8 A7E2V4 1xPhospho [S593(100)]	Color2 [DarkGray]	1	4		6.70183	6.47897	6.71012	6.86913	6.60733	6.69627	6.75221	6.53761	6.6851	6.54998	6.31651	6.92719	6.61765	6.55459	6.53761
	1.07811	0.321656	ZSWIM8 A7E2V4 1xPhospho [S598(100)]	Color2 [DarkGray]	1	4		6.60437	6.64818	6.24603	6.67242	6.59991	6.66534	6.92955	6.80607	6.72792	6.5157	6.50144	6.64241	6.52513	6.732	6.72792
	1.89217	-0.80089	ZSWIM8 A7E2V4 2xPhospho [S48(100);S53(100)]	Color2 [DarkGray]	1	4		6.94837	7.29646	7.10643	6.27984	7.00113	6.4446	6.20945	6.62644	6.1127	6.61912	6.69349	6.24983	6.78398	6.21917	6.39403
	0.470514	-0.14447	ARHGAP32 A7KAX9 1xPhospho [S1220(100)]	Color2 [DarkGray]	1	4		6.8009	6.83542	6.56377	6.48864	6.76553	6.7761	6.71562	6.38716	6.66391	6.54998	6.2075	6.8009	6.73064	6.72383	6.49825
	0.141429	-0.02415	ARHGAP32 A7KAX9 1xPhospho [S1596(100)]	Color2 [DarkGray]	1	4		6.52356	6.62498	6.66676	6.4363	6.64241	6.66107	6.48864	6.64097	6.61324	6.31832	7.00563	6.55919	6.8802	6.6851	6.76951
	2.22147	0.180558	ARHGAP32 A7KAX9 1xPhospho [S592(99.7)]	Color2 [DarkGray]	1	4		6.13305	6.23471	6.13845	6.24307	6.23426	6.37455	6.36467	6.3391	6.34412	6.10005	6.19893	6.36832	6.15386	6.20275	6.22864
	0.059279	0.014874	ARHGAP32 A7KAX9 1xPhospho [S706(100)]	Color2 [DarkGray]	1	4		6.5469	6.54226	6.6893	6.61176	6.5267	6.62936	6.64097	6.71287	6.46924	6.80349	6.60288	6.80993	6.65964	6.67525	6.6907
	0.700049	0.151826	ARHGAP32 A7KAX9 1xPhospho [S892(100)]	Color2 [DarkGray]	1	4		6.59544	6.56986	6.48704	6.64674	6.58796	6.47086	6.57743	6.88509	6.6453	6.8679	6.66676	6.58195	6.75622	6.71973	6.52513
	0.524948	-0.13951	ARHGAP32 A7KAX9 1xPhospho [S952(99.6)]	Color2 [DarkGray]	1	4		6.98071	6.62936	6.65105	6.61912	6.48864	6.64097	6.65392	6.62644	6.56224	6.77873	6.39575	6.37678	6.80607	6.66818	6.66534
	1.59799	0.286453	TBKBP1 A7MCY6 1xPhospho [S504(100)]	Color2 [DarkGray]	1	4		6.60733	6.38888	6.44128	6.7996	6.40769	6.50938	6.6879	6.75221	6.85674	6.80864	6.76818	6.56682	6.65249	6.79442	6.49345
	0.306095	-0.19004	TBKBP1 A7MCY6 2xPhospho [S521(100);S534(100)]	Color2 [DarkGray]	1	4		6.9542	6.82528	6.47735	6.46434	6.60437	6.53138	6.8009	6.14568	6.74012	6.47086	6.88509	6.55612	6.54535	6.76022	6.6907
	0.185299	0.073066	SOBP A7XYQ1 1xPhospho [S759(100)]	Color2 [DarkGray]	1	4		6.52199	6.38888	6.87897	6.56682	6.41278	6.6865	6.732	6.66676	6.61029	6.69209	6.47249	6.7115	6.74147	6.6837	6.79831
	0.517994	0.177804	POM121C A8CG34 1xPhospho [S291(100)];Q96HA1 1xPhospho [S314(100)]	Color2 [DarkGray]	1	4		6.5469	6.84046	6.32553	6.21917	6.66818	6.58045	6.76553	6.77479	6.70598	6.31288	6.88387	6.69209	6.84298	6.80993	6.48382
	0.587107	-0.22752	POM121C A8CG34 1xPhospho [S95(100)]	Color2 [DarkGray]	1	4		6.66959	6.78136	6.80478	6.65535	6.79181	6.45121	6.19771	6.62059	6.75489	6.72656	6.45451	6.43796	6.69905	6.63952	6.82782
	1.47453	-0.13694	POM121C A8CG34 1xPhospho [T424(100)];Q96HA1 1xPhospho [T447(100)]	Color2 [DarkGray]	1	4		6.64097	6.7211	6.64818	6.36807	6.90087	6.54844	6.48382	6.59991	6.5157	6.89118	6.69209	6.74012	6.65821	6.66818	6.47573
	0.012626	0.008616	POM121C A8CG34 1xPhospho [T462(99.6)];Q96HA1 1xPhospho [T485(99.6)]	Color2 [DarkGray]	1	4		6.2075	6.80736	6.87406	6.32373	6.55919	6.75355	6.79051	6.5438	6.58045	6.55919	6.62644	6.89239	6.60288	6.41278	6.91528
	0.416669	0.099145	POM121C A8CG34 2xPhospho [S370(99.3);S373(99.3)]	Color2 [DarkGray]	1	4		6.08684	6.16976	6.29644	6.16037	6.27376	6.30121	6.33707	6.38894	6.12446	6.18784	6.2662	6.2411	6.08917	6.034	6.10297
	0.494923	-0.1721	EFCAB7 A8K855 1xPhospho [S21(100)]	Color2 [DarkGray]	1	4		6.54071	6.88264	6.89724	6.26303	6.60881	6.41109	6.7115	6.6851	6.40769	6.95768	6.63952	6.61765	6.57592	6.92244	6.29646
	0.194398	0.106811	EFCAB7 A8K855 1xPhospho [S212(100)]	Color2 [DarkGray]	1	4		6.28725	6.71425	6.82273	6.86171	6.8009	6.54535	6.5345	6.63517	6.97499	6.55152	7.11478	5.99322	6.64961	6.51254	6.26115
	0.717043	0.147253	C17orf100 A8MU93 1xPhospho [S54(100)]	Color2 [DarkGray]	1	4		6.24413	6.52042	6.49985	6.86666	6.61176	6.34696	6.58796	6.60881	6.50938	6.99435	6.71012	6.74416	6.69627	6.92005	6.6014
	0.063312	-0.02624	FAM171A2 A8MVW0 1xPhospho [S789(100)]	Color2 [DarkGray]	1	4		6.62498	6.55612	6.90087	6.59694	6.56377	6.66107	6.79442	6.47411	6.73471	6.80478	6.55305	6.45943	6.64386	6.80864	6.36807
	0.771822	0.073892	PHF20L1 A8MW92 1xPhospho [S584(100)]	Color2 [DarkGray]	1	4		6.22496	6.28263	6.20918	6.2008	6.21065	6.36954	6.33332	6.23913	6.366	6.27912	6.18358	6.27712	6.1551	6.25471	6.23601
	0.007626	0.008335	C2orf74 A8MZ97 1xPhospho [S153(99.7)]	Color2 [DarkGray]	1	4		6.35755	7.10224	6.23266	6.7211	7.03012	6.8125	6.19771	6.51412	7.00563	6.74147	6.79831	6.75221	6.926	5.59694	6.07468
	1.54409	-0.25202	MIF4GD A9UHW6 1xPhospho [S221(100)]	Color2 [DarkGray]	1	4		6.69349	6.90809	6.6851	6.75889	6.50462	6.74819	6.48382	6.50144	6.54535	6.47573	6.57289	6.69766	6.66676	6.73742	6.59991
	1.13189	0.402313	1 B2RBV5 1xPhospho [S21(100)]	Color2 [DarkGray]	1	4		6.58646	6.32733	6.30743	6.61176	6.43463	6.65964	6.98869	6.90809	6.53138	6.8125	6.65678	6.75756	6.75087	6.47897	6.65535
	0.496114	0.091479	MYO9A B2RTY4 1xPhospho [S1299(100)]	Color2 [DarkGray]	1	4		6.45779	6.6865	6.50938	6.74012	6.74953	6.71699	6.66959	6.69627	6.56224	6.73064	6.68089	6.64818	6.71699	6.4363	6.60585
	0.221917	-0.05793	MYO9A B2RTY4 1xPhospho [S1299(99.4)]	Color2 [DarkGray]	1	4		6.7211	6.59246	6.80219	6.45615	6.34341	6.8716	6.55612	6.80993	6.57592	6.47086	6.44791	7.02459	6.48704	6.77215	6.54535
	0.042416	-0.01512	MYO9A B2RTY4 1xPhospho [S1358(100)]	Color2 [DarkGray]	1	4		6.40769	6.64386	6.64241	6.77347	6.72383	6.79051	6.44956	6.46434	6.73471	6.6837	6.65821	6.87406	6.48382	6.82528	6.38025
	0.738396	-0.13495	MYO9A B2RTY4 1xPhospho [S1733(100)]	Color2 [DarkGray]	1	4		6.79831	6.84925	6.98413	6.61176	6.63227	5.88753	6.67525	6.6837	6.8679	6.56224	6.47735	6.13134	6.75355	6.64241	6.74685
	0.056347	-0.02633	IQCJ-SCHIP1 B3KU38 1xPhospho [S193(100)]	Color2 [DarkGray]	1	4		6.54998	6.85549	6.38888	6.40769	6.79051	6.21335	6.44791	6.53138	6.73606	6.6837	6.64961	6.44791	7.04767	6.74012	6.91528
	0.002998	-0.00267	IQCJ-SCHIP1 B3KU38 1xPhospho [S193(100)]	Color2 [DarkGray]	1	4		6.11686	6.77873	6.8189	6.34696	7.09698	6.1334	6.42291	6.35403	6.92955	6.29094	7.19869	6.80607	6.87652	6.70874	6.14771
	0.069009	0.016694	IQCJ-SCHIP1 B3KU38 1xPhospho [S406(100)]	Color2 [DarkGray]	1	4		6.54844	6.7879	6.5438	6.53605	6.65535	6.45451	6.66959	6.66818	6.59246	6.7252	6.73742	6.53605	6.6837	6.62059	6.84046
	0.236004	-0.06356	TDRD15 B5MCY1 3xPhospho [S241(98.9);T242(98.9);S244(98.9)]	Color2 [DarkGray]	1	4		6.55459	6.69209	6.84674	7.01346	6.99095	6.59694	6.75355	6.61471	6.5345	6.58946	6.56682	6.42291	6.49185	6.07039	6.66534
	0.393524	0.040758	EIF3CL B5ME19 1xPhospho [S166(100)]	Color2 [DarkGray]	1	4		6.56377	6.61324	6.70183	6.69627	6.53761	6.78136	6.69209	6.67384	6.63517	6.7252	6.6453	6.61912	6.58195	6.63807	6.52982
	1.08048	0.25098	EIF3CL B5ME19 1xPhospho [S39(100)]	Color2 [DarkGray]	1	4		6.62644	6.43463	6.64674	6.50303	6.69349	6.80864	6.86171	6.65535	6.94369	6.48059	6.59694	6.46434	6.47573	6.63807	6.7115
	0.105142	0.021433	EIF3CL B5ME19 1xPhospho [S39(100)]	Color2 [DarkGray]	1	4		6.65678	6.5438	6.73336	6.58496	6.47897	6.80864	6.56986	6.70183	6.72656	6.71973	6.43962	6.6279	6.70598	6.5345	6.76686
	1.05486	0.092282	EIF3CL B5ME19 1xPhospho [S533(100)]	Color2 [DarkGray]	1	4		6.12218	6.2433	6.19031	6.25302	6.34827	6.25435	6.28891	6.30772	6.23601	6.28522	6.2969	6.23247	6.19968	6.04244	6.11902
	0.389318	-0.18392	EIF3CL B5ME19 1xPhospho [S533(98.5)]	Color2 [DarkGray]	1	4		6.61324	7.08746	6.61618	6.37156	6.56529	6.71836	6.45615	6.47735	6.83162	6.86913	6.63807	6.44294	6.56072	6.67384	6.55919
	0.017681	0.008646	EIF3CL B5ME19 1xPhospho [T263(99.6)]	Color2 [DarkGray]	1	4		6.47573	6.98299	6.74416	6.18587	6.45779	6.69905	6.88142	6.69349	6.65392	6.52982	6.66391	6.55152	6.5157	6.62936	6.81506
	1.2437	0.349353	EIF3CL B5ME19 1xPhospho [T525(100)]	Color2 [DarkGray]	1	4		6.31107	6.42962	6.59246	6.75355	6.64674	6.64386	6.99887	6.66534	6.71699	6.8392	6.0045	6.5744	6.72928	6.49345	6.96924
	3.36944	0.122335	EIF3CL B5ME19 3xPhospho [S178(100);S181(100);S182(100)]	Color2 [DarkGray]	1	4		6.16832	6.16077	6.14806	6.24206	6.30926	6.3817	6.27103	6.30086	6.27226	6.32659	6.07442	6.27967	6.20771	6.2417	6.23703
	0.178237	-0.08459	ZNF814 B7Z6K7 1xPhospho [S87(100)]	Color2 [DarkGray]	1	4		6.42122	6.69488	6.64674	7.0607	6.4363	6.89482	6.52826	6.76553	6.21529	6.70044	6.50779	6.71836	6.68089	6.0917	6.96578
	1.85296	0.136783	PRRT4 C9JH25 1xPhospho [S533(100)]	Color2 [DarkGray]	1	4		6.2051	6.14512	6.12766	6.242	6.34008	6.28988	6.25443	6.33353	6.30028	6.16681	6.19579	6.2586	6.30859	6.15648	6.17373
	1.74261	0.119156	MCRIP1 C9JLW8 1xPhospho [S21(100)]	Color2 [DarkGray]	1	4		6.49985	6.54844	6.60437	6.67948	6.76951	6.58045	6.65821	6.67242	6.67948	6.58646	6.6865	6.74551	6.853	6.49506	6.5469
	1.90841	-0.13034	MCRIP1 C9JLW8 1xPhospho [S21(98)]	Color2 [DarkGray]	1	4		6.78398	6.853	6.8125	6.48704	6.72928	6.34163	6.69905	6.64241	6.71699	6.77479	6.57743	6.72792	6.31288	6.49825	6.57137
	0.529186	0.046213	MCRIP1 C9JLW8 2xPhospho [S21(99);T/S]	Color2 [DarkGray]	1	4		6.15166	6.18437	6.208	6.19871	6.166	6.27471	6.23715	6.28247	6.16304	6.28989	6.30303	6.35818	6.11889	6.20586	6.14385
	0.768044	0.073232	NPIPB11 E5RHQ5 1xPhospho [S1123(100)];1xPhospho [S1152(100)]	Color2 [DarkGray]	1	4		6.17315	6.31885	6.23608	6.24351	6.22132	6.22984	6.29189	6.33075	6.32512	6.3264	6.13781	6.27227	6.34019	6.02972	6.32149
	0.030749	0.010646	NACA E9PAV3 1xPhospho [S1977(100)]	Color2 [DarkGray]	1	4		6.60881	6.5438	6.54844	6.52356	6.60437	6.70736	6.50621	6.80219	6.42459	6.65678	6.70321	6.77873	6.61912	6.74282	6.82146
	0.449203	-0.09482	NACA E9PAV3 1xPhospho [S2029(100)]	Color2 [DarkGray]	1	4		6.72928	6.63517	6.74953	6.56529	6.65105	6.58346	6.46924	6.6014	6.75889	6.58346	6.71287	6.63227	6.5438	6.73471	6.67525
	1.50162	0.093379	NACA E9PAV3 2xPhospho [T2022(100);T2024(99)]	Color2 [DarkGray]	1	4		6.21012	6.25525	6.26296	6.27169	6.17279	6.25289	6.31216	6.38332	6.31299	6.27058	6.17011	6.3185	6.11583	6.17552	6.16923
	1.17348	0.131791	NACA E9PAV3 2xPhospho [T964(100);T969(100)]	Color2 [DarkGray]	1	4		6.18471	6.1317	6.09917	6.17765	6.3731	6.18591	6.20215	6.35932	6.24948	6.33796	6.24604	6.30133	6.09332	6.12069	6.18126
	0.733216	0.38452	C11orf98 E9PRG8 1xPhospho [S65(100)]	Color2 [DarkGray]	1	4		6.41109	6.06824	6.4446	6.76553	6.36982	7.05853	6.33807	6.68089	7.05853	6.82528	6.23074	6.93428	6.58045	6.12309	7.15785
	0.755266	0.336824	AGPS O00116 1xPhospho [S65(100)]	Color2 [DarkGray]	1	4		6.69627	6.40769	6.08746	6.33271	6.51885	6.65964	6.82909	6.52356	6.84925	6.55919	6.86542	6.8189	6.70736	6.926	6.62936
	0.03423	0.039032	KIF2A O00139 1xPhospho [T97(100)]	Color2 [DarkGray]	1	4		7.11061	5.79701	6.35579	6.99435	6.87897	6.63807	6.34518	6.48382	6.55152	6.59246	6.49506	6.50462	6.45121	6.72792	7.16892
	0.137002	-0.13764	SGK1 O00141 1xPhospho [S401(100)]	Color2 [DarkGray]	1	4		6.41278	6.33092	6.70183	6.53916	6.89845	6.89482	6.00899	5.97269	7.05094	6.77742	6.73606	6.6851	6.71425	6.67242	6.82018
	0.14697	-0.0861	PDLIM1 O00151 1xPhospho [S170(99)]	Color2 [DarkGray]	1	4		6.94369	6.67101	6.41785	7.04111	6.70598	6.49345	6.89845	6.38716	6.48864	6.65821	6.70598	6.66676	6.49825	6.78529	5.97039
	0.004582	-0.00214	PDLIM1 O00151 1xPhospho [S250(100)]	Color2 [DarkGray]	1	4		6.79051	6.84298	6.5267	6.61765	6.49185	6.60288	6.92363	6.51728	6.71287	6.36632	6.90207	6.56682	6.53294	6.80349	6.28355
	0.010068	-0.00685	PDLIM1 O00151 1xPhospho [S90(100)]	Color2 [DarkGray]	1	4		6.39917	6.90929	6.37504	6.40259	6.1639	6.63372	6.48543	6.82528	6.35226	6.79181	6.84298	6.88874	6.57894	6.90809	6.8125
	1.16349	0.148955	MYO1C O00159 1xPhospho [S864(100)]	Color2 [DarkGray]	1	4		6.15418	6.2781	6.18316	6.33888	6.44007	6.28126	6.29963	6.44801	6.31466	6.34497	6.12238	6.3387	6.21165	6.13415	6.08383
	0.070504	-0.0443	SNAP23 O00161 1xPhospho [S20(100)]	Color2 [DarkGray]	1	4		6.62498	6.69766	6.54844	6.26866	6.85674	6.34696	6.16189	6.88142	6.69488	6.55765	6.87529	6.8716	6.4446	6.63663	6.91767
	0.504383	0.061183	SNAP23 O00161 1xPhospho [S20(98.7)]	Color2 [DarkGray]	1	4		6.18682	6.24323	6.25218	6.3499	6.31372	6.32328	6.36851	6.29761	6.19966	6.29	6.13633	6.24863	6.31202	6.25223	6.24865
	0.002174	-0.00034	EYA2 O00167 1xPhospho [S257(99.6)]	Color2 [DarkGray]	1	4		6.2797	6.23308	6.17581	6.22495	6.2366	6.30519	6.16742	6.30768	6.21247	6.15746	6.13087	6.22522	6.16608	6.2201	6.09768
	0.38089	-0.04232	GTPBP1 O00178 1xPhospho [S25(99.6)]	Color2 [DarkGray]	1	4		6.62644	6.6879	6.68089	6.5267	6.66676	6.69627	6.63517	6.5438	6.6893	6.38543	6.65105	6.64961	6.68089	6.8009	6.69209
	0.958144	0.211937	GTPBP1 O00178 2xPhospho [S12(99.2);S25(99.2)]	Color2 [DarkGray]	1	4		6.33985	6.50621	6.64674	6.82655	6.75355	6.77742	6.60437	6.77873	6.74551	6.53761	6.61765	6.47086	6.42459	7.09487	6.32193
	0.062734	0.063101	GTPBP1 O00178 2xPhospho [S44(100);S47(100)]	Color2 [DarkGray]	1	4		6.45943	6.23649	7.04002	6.80607	6.66391	6.54071	6.56529	7.11582	6.24413	7.0607	6.83162	6.18388	6.21917	6.67384	6.53138
	0.036605	0.061708	KCNK1 O00180 2xPhospho [S300(100);S303(99.3)]	Color2 [DarkGray]	1	4		6.69349	7.2182	5.33985	6.96694	6.75087	6.67525	6.69627	6.43296	6.30743	5.90448	6.56377	7.05094	6.45615	6.97613	6.67101
	0.017317	0.003779	ARVCF O00192 1xPhospho [S203(99.3)]	Color2 [DarkGray]	1	4		6.63663	6.72792	6.56529	6.49665	6.77083	6.55152	6.71287	6.53761	6.6907	6.53294	6.98755	6.62498	6.51412	6.89239	6.26866
	0.65269	0.222768	ARVCF O00192 1xPhospho [S267(100)]	Color2 [DarkGray]	1	4		6.2075	6.64097	6.6893	6.47573	6.47411	6.61471	6.74282	6.76421	6.69905	6.55459	6.71287	6.79312	6.73471	6.58496	6.84674
	1.14332	0.141766	ARVCF O00192 1xPhospho [S343(100)]	Color2 [DarkGray]	1	4		6.58796	6.67948	6.58946	6.36982	6.63372	6.51096	6.66107	6.8125	6.80864	6.89724	6.16792	6.69349	6.57137	6.45121	7.01011
	0.540397	-0.27189	ARVCF O00192 1xPhospho [S345(100)]	Color2 [DarkGray]	1	4		6.82782	6.59544	6.87897	6.89239	7.03892	6.53294	6.73877	6.08958	6.65821	6.33092	6.28725	6.40259	6.89966	6.11061	6.92363
	0.224759	0.046991	ARVCF O00192 1xPhospho [S602(100)]	Color2 [DarkGray]	1	4		6.12513	6.34047	6.16318	6.20901	6.24922	6.22146	6.17814	6.34273	6.24888	6.12065	6.18997	6.22358	6.31274	6.0724	6.29168
	0.27962	-0.05701	ARVCF O00192 1xPhospho [S864(100)]	Color2 [DarkGray]	1	4		6.72383	6.51096	6.77083	6.72247	6.66249	6.67948	6.61029	6.58045	6.64386	6.47573	6.62352	6.39917	6.75889	6.25172	7.07361
	0.083847	0.032157	ARVCF O00192 1xPhospho [S915(99.8)]	Color2 [DarkGray]	1	4		6.43463	6.73064	6.51254	6.50779	6.77873	6.55459	6.51096	6.46761	6.79572	6.50462	6.89845	6.7761	6.69488	6.74819	6.63663
	0.115046	-0.09361	ARVCF O00192 2xPhospho [S332(100);S335(100)]	Color2 [DarkGray]	1	4		6.16537	7.07361	6.63663	6.33628	6.55459	6.7211	6.55765	6.75355	6.28355	6.84046	7.12619	6.72247	6.96	6.53605	7.0045
	0.02402	-0.02054	SMAP O00193 1xPhospho [S147(100)]	Color2 [DarkGray]	1	4		6.2724	6.83415	6.38543	6.76686	6.57743	7.03562	6.2075	6.93192	6.29094	7.04767	6.49185	6.86913	6.46107	6.69209	6.39746
	0.805784	0.385713	SMAP O00193 1xPhospho [S17(100)]	Color2 [DarkGray]	1	4		6.77083	6.32912	6.31107	7.04876	6.46597	7.0268	6.53294	6.98755	7.04767	6.65821	6.57137	6.5469	5.74685	6.31107	6.71836
	0.082797	-0.02843	SMAP O00193 1xPhospho [S17(100)]	Color2 [DarkGray]	1	4		6.41616	6.82018	6.70874	6.84925	6.64818	6.6014	6.59544	6.61618	6.64818	6.65535	6.61176	6.62936	6.58796	6.49985	6.71287
	0.223428	0.164196	SMAP O00193 1xPhospho [S87(100)]	Color2 [DarkGray]	1	4		6.90448	6.38888	6.56224	7.18487	6.4446	6.39575	6.35931	6.78529	7.20359	6.79442	6.73336	6.49985	6.34341	6.40088	6.1639
	0.002599	0.001899	SMAP O00193 2xPhospho [S15(100);S17(100)]	Color2 [DarkGray]	1	4		6.12516	6.69905	6.82146	6.62205	6.75355	6.63952	6.47897	6.75622	6.41616	6.8716	6.59694	6.82146	6.08534	6.65821	7.0045
	1.02855	-0.21772	AP3B1 O00203 1xPhospho [S276(100)]	Color2 [DarkGray]	1	4		6.63517	6.84172	6.90328	6.69209	6.79442	6.44128	6.64097	6.62498	6.46107	6.62205	6.64818	6.30378	6.66676	6.67807	6.59096
	0.036173	0.01343	AP3B1 O00203 1xPhospho [S750(100)]	Color2 [DarkGray]	1	4		6.51096	6.5438	6.87652	6.78921	6.50621	6.74819	6.56682	6.72247	6.68229	6.5438	6.51885	6.6907	6.61029	6.31651	6.90929
	0.120246	-0.04635	AP3B1 O00203 1xPhospho [S752(100)]	Color2 [DarkGray]	1	4		6.91409	6.73877	6.55152	6.2891	6.69905	6.62352	6.75622	6.80607	6.50303	6.87283	6.48864	6.58496	6.87406	6.37678	6.39403
	0.11919	-0.03084	AP3B1 O00203 2xPhospho [S750(100);S752(100)]	Color2 [DarkGray]	1	4		6.52513	6.77479	6.61029	6.68229	6.56834	6.80607	6.49345	6.69488	6.62936	6.65964	6.40769	6.70044	6.61029	6.63807	6.79701
	0.308991	0.113468	APBB1 O00213 1xPhospho [S347(100)]	Color2 [DarkGray]	1	4		6.75489	6.37504	6.60733	6.63227	6.67384	6.59544	6.74147	6.83794	6.49825	6.56834	6.71012	6.71562	6.59395	6.50779	6.77215
	0.403534	0.247472	NDUFS8 O00217 1xPhospho [S106(100)]	Color2 [DarkGray]	1	4		6.75489	6.25172	6.51885	6.58346	6.7252	6.76288	6.46597	6.62498	7.17692	6.87283	6.18982	6.93074	6.40088	6.09381	6.8716
	0.163909	0.063942	TNFRSF10A O00220 1xPhospho [S466(100)]	Color2 [DarkGray]	1	4		6.5157	6.2555	6.75756	6.07039	6.71836	7.00899	6.60881	6.52982	6.58195	6.54071	6.72928	6.63807	6.70321	7.01234	6.71012
	0.624753	0.399237	PSMD11 O00231 1xPhospho [S14(97.7)]	Color2 [DarkGray]	1	4		6.88631	6.43796	6.26866	6.79442	6.47735	6.79442	6.853	6.59246	7.34518	6.74147	6.06178	6.75756	6.08534	6.61765	6.39575
	0.463067	0.500034	PSMD11 O00231 1xPhospho [S23(100)]	Color2 [DarkGray]	1	4		7.2182	5.7996	6.09381	7.31107	6.49665	6.86047	6.68229	6.70736	7.22207	7.06824	5.36107	6.95303	5.90448	5.04876	6.82273
	0.018084	0.010829	CBX4 O00257 1xPhospho [S291(100)]	Color2 [DarkGray]	1	4		6.41278	6.81378	6.44791	6.93781	6.5345	6.99209	6.30195	6.57592	6.82909	6.43129	6.6907	7.34696	6.47573	6.06824	6.24222
	0.172795	-0.03096	PGRMC1 O00264 1xPhospho [S181(100)]	Color2 [DarkGray]	1	4		6.58346	6.61176	6.76686	6.60437	6.62205	6.70874	6.55919	6.62352	6.6865	6.61618	6.67666	6.54226	6.57592	6.69905	6.75622
	0.215785	0.083608	PGRMC1 O00264 1xPhospho [S181(100)]	Color2 [DarkGray]	1	4		6.45615	6.65105	6.78005	6.50621	6.75087	6.58045	6.94251	6.64097	6.55459	6.67525	6.59395	6.58646	6.61176	6.68089	6.57743
	0.299044	-0.09585	PGRMC1 O00264 1xPhospho [S57(100)]	Color2 [DarkGray]	1	4		6.52199	6.54535	6.77873	6.75622	6.70183	6.7761	6.46924	6.37504	6.71425	6.60733	6.50621	6.73336	6.72656	6.60437	6.76155
	0.450273	-0.27301	PGRMC1 O00264 1xPhospho [S57(100)]	Color2 [DarkGray]	1	4		6.48059	7.02791	6.76155	6.49025	6.83794	6.79181	6.6893	6.06824	6.69349	6.70183	6.59096	6.92125	6.28725	5.80478	6.98982
	0.079489	0.044044	SUPT5H O00267 1xPhospho [S149(99.3)]	Color2 [DarkGray]	1	4		6.61176	6.59842	6.89966	6.62498	6.732	6.48382	6.54071	6.61912	7.08215	6.92837	6.7046	6.44791	6.06178	6.65535	6.3837
	0.36377	-0.14328	SUPT5H O00267 1xPhospho [S411(100)]	Color2 [DarkGray]	1	4		6.8679	6.61176	6.99887	6.43129	6.58045	6.58496	6.87036	6.71562	6.46271	6.12516	7.03122	6.69209	6.63663	6.19771	6.5267
	0.233181	-0.14187	SUPT5H O00267 1xPhospho [S666(100)]	Color2 [DarkGray]	1	4		6.32193	6.86047	6.848	6.30195	6.71836	6.63663	6.25361	6.80736	6.5438	6.44791	6.32012	6.91528	6.50144	6.9507	6.92125
	0.298289	-0.10695	SUPT5H O00267 1xPhospho [T1034(100)]	Color2 [DarkGray]	1	4		6.59694	6.67384	6.94603	6.66107	6.67807	6.70736	6.52982	6.5345	6.83162	6.40769	6.67666	6.65821	6.63663	6.34163	6.67242
	0.225497	-0.10706	SUPT5H O00267 1xPhospho [T791(100)]	Color2 [DarkGray]	1	4		6.75622	6.7761	6.41447	6.96809	6.16993	6.84046	6.38543	6.82909	6.41109	6.75087	6.5345	6.61176	6.38543	6.6879	6.88264
	0.072911	0.05814	SUPT5H O00267 2xPhospho [S32(100);S36(100)]	Color2 [DarkGray]	1	4		6.01569	6.66534	6.76686	6.54998	6.81506	6.42459	6.28725	6.80993	6.52513	6.73877	7.03232	6.60881	7.09592	6.45615	6.49665
	1.21876	0.054869	TAF4 O00268 1xPhospho [S543(100)]	Color2 [DarkGray]	1	4		6.18021	6.19066	6.21512	6.36662	6.38743	6.38117	6.28531	6.24248	6.22281	6.27042	6.19472	6.23123	6.23672	6.316	6.0869
	1.74778	0.141055	TAF4 O00268 1xPhospho [S806(100)]	Color2 [DarkGray]	1	4		6.12053	6.19061	6.21401	6.31262	6.26086	6.23104	6.28978	6.36218	6.29636	6.20583	6.07705	6.21076	6.26074	6.13551	6.25519
	0.066785	-0.02766	DFFA O00273 1xPhospho [S232(99.5)]	Color2 [DarkGray]	1	4		6.93664	6.64386	6.73336	7.07254	6.66107	6.32193	6.61029	6.64674	6.97384	6.60585	6.68089	6.34163	6.34873	6.67242	6.06824
	1.01578	0.183381	DFFA O00273 1xPhospho [S315(100)]	Color2 [DarkGray]	1	4		6.49825	6.48059	6.62498	6.55152	6.44956	6.72792	6.60733	6.69488	6.85175	6.67384	6.54535	6.88264	6.53761	6.59246	6.84424
	0.151411	-0.07877	CLIC1 O00299 1xPhospho [T155(99.6)]	Color2 [DarkGray]	1	4		6.55305	6.93192	6.51096	6.78398	6.89239	6.6279	6.31651	6.65392	6.78921	6.51728	6.40429	6.853	6.55305	6.3906	6.70321
	0.51908	0.217778	WWP2 O00308 1xPhospho [S211(100)]	Color2 [DarkGray]	1	4		6.59991	6.36107	6.37678	6.6865	6.55765	6.27426	6.82655	6.83542	6.32912	7.03782	6.94251	6.59246	6.83415	6.76818	6.33985
	0.288324	-0.08452	CDC7 O00311 1xPhospho [S239(100)]	Color2 [DarkGray]	1	4		6.71425	6.76686	6.72928	6.67525	6.87406	6.63227	6.49345	6.58195	6.88142	6.24603	6.3906	6.75489	6.22689	6.71973	6.77215
	0.260666	-0.08942	DCTN6 O00399 1xPhospho [T186(100)]	Color2 [DarkGray]	1	4		6.90207	6.6453	6.7046	6.56834	6.824	6.74012	6.47897	6.63807	6.86666	6.20359	6.67807	6.60585	6.53916	6.46271	6.65392
	0.340052	-0.17165	WASL O00401 1xPhospho [Y256(100)]	Color2 [DarkGray]	1	4		6.96116	6.83542	6.57289	6.75221	6.64961	6.76818	6.30378	6.64386	6.90689	6.45121	6.46271	6.78005	6.3505	6.51728	6.50621
	0.74812	-0.16332	FOXN3 O00409 1xPhospho [S349(99.6)]	Color2 [DarkGray]	1	4		6.70874	6.56377	6.90689	6.43129	6.65535	6.60733	6.5469	6.55459	6.58796	6.73606	6.47573	6.45286	6.84549	6.8009	6.6851
	0.106101	0.035036	FOXN3 O00409 1xPhospho [S85(100)]	Color2 [DarkGray]	1	4		6.46434	6.58195	6.56377	5.97728	6.74147	6.81762	6.73064	6.63227	6.35226	6.39232	6.55765	6.77479	6.90087	6.79181	7.05853
	0.252933	-0.06734	FOXN3 O00409 2xPhospho [S85(100);S97(100)]	Color2 [DarkGray]	1	4		6.51885	6.82655	6.824	6.80993	6.05745	6.93074	6.64386	6.70736	6.61618	6.55152	6.63081	6.61324	6.28355	6.72383	6.69627
	0.262474	0.11951	IPO5 O00410 1xPhospho [S827(100)]	Color2 [DarkGray]	1	4		6.63372	6.21917	6.82146	6.7046	6.83162	6.61029	6.66959	6.74416	6.61912	6.66391	6.64961	6.57592	6.63372	6.55459	6.63663
	0.058892	0.008455	POLRMT O00411 1xPhospho [S45(98.6)]	Color2 [DarkGray]	1	4		6.18516	6.15532	6.25587	6.27168	6.18542	6.22213	6.19287	6.28218	6.14666	6.28386	6.26227	6.46681	6.26619	6.25654	6.31266
	0.043977	0.027299	EEF2K O00418 1xPhospho [S18(100)]	Color2 [DarkGray]	1	4		6.73606	6.27426	6.97613	6.46434	6.77347	6.55152	6.77347	6.6014	6.69349	6.41616	6.47249	6.67807	6.46924	6.68089	6.91886
	0.820766	0.196438	EEF2K O00418 1xPhospho [S445(100)]	Color2 [DarkGray]	1	4		6.3906	6.75622	6.5345	6.59395	6.51885	6.91886	6.70044	6.80864	6.76155	6.7046	6.58496	6.52356	6.73606	6.14568	6.80349
	0.175436	-0.1159	EEF2K O00418 1xPhospho [S462(100)]	Color2 [DarkGray]	1	4		6.81121	6.53294	6.71562	6.88387	6.4446	6.91289	6.3837	6.28725	7.04111	6.92719	6.21335	6.75756	6.2724	6.18388	6.86913
	1.39414	-0.36003	EEF2K O00418 1xPhospho [S470(100)]	Color2 [DarkGray]	1	4		6.59842	6.90087	6.58346	6.90569	6.64961	6.61618	6.3147	6.23841	6.44956	6.6851	6.56986	6.97154	6.46434	6.73336	6.76288
	0.521067	0.726999	EEF2K O00418 2xPhospho [T348(100);T353(100)]	Color2 [DarkGray]	1	4		7.0542	5.47249	6.54535	6.96578	6.24603	6.68229	6.70183	6.67101	7.8802	6.84298	5.61765	6.83668	5.88509	5.46271	6.68229
	0.324605	0.037045	SAP18 O00422 1xPhospho [T8(100)]	Color2 [DarkGray]	1	4		6.16555	6.30826	6.20753	6.3099	6.29131	6.28582	6.24738	6.3042	6.24089	6.30125	6.10163	6.2605	6.13471	6.16434	6.2254
	1.92374	0.227066	EML1 O00423 1xPhospho [S113(100)]	Color2 [DarkGray]	1	4		6.46434	6.52826	6.43463	6.91767	6.54998	6.51254	6.73336	6.61618	6.75889	6.69488	6.75756	6.76288	6.68229	6.59694	6.55919
	0.039796	0.007807	IGF2BP3 O00425 1xPhospho [S184(100)]	Color2 [DarkGray]	1	4		6.73742	6.58195	6.77742	6.5469	6.69627	6.54844	6.76553	6.6865	6.66818	6.57289	6.76951	6.46434	6.57289	6.64386	6.58195
	0.985325	0.070882	IGF2BP3 O00425 1xPhospho [T528(100)]	Color2 [DarkGray]	1	4		6.24272	6.26159	6.16282	6.1647	6.28032	6.22796	6.3137	6.30172	6.26435	6.23407	6.33549	6.34166	6.1806	6.24924	6.30427
	0.177596	0.028571	DNM1L O00429 1xPhospho [S616(100)]	Color2 [DarkGray]	1	4		6.54071	6.6893	6.62205	6.60288	6.71836	6.68089	6.6851	6.69349	6.55919	6.6279	6.60733	6.56986	6.58045	6.82782	6.62644
	0.01137	0.002253	DNM1L O00429 1xPhospho [S616(100)]	Color2 [DarkGray]	1	4		6.17532	6.34276	6.17994	6.19842	6.29431	6.24038	6.25948	6.27983	6.16546	6.29146	6.24696	6.26821	6.2363	6.15988	6.12081
	0.938286	0.248386	PIK3C2A O00443 1xPhospho [S108(100)]	Color2 [DarkGray]	1	4		6.51728	6.42626	6.65249	6.98413	6.74012	6.65678	6.93546	6.58045	6.82528	6.57137	6.63663	6.74416	6.3906	6.62936	6.15178
	0.548518	0.085473	PIK3C2A O00443 1xPhospho [S1084(100)]	Color2 [DarkGray]	1	4		6.63807	6.75489	6.55459	6.43129	6.59694	6.5744	6.7996	6.67101	6.73336	6.68229	6.8392	6.55305	6.7211	6.36982	6.65964
	1.13854	-0.15568	PIK3C2A O00443 1xPhospho [S1553(99.6)]	Color2 [DarkGray]	1	4		6.71699	6.73336	6.58496	6.67666	6.60585	6.5744	6.58496	6.54535	6.43796	6.59395	6.92837	6.62352	6.66391	6.79572	6.52042
	0.092955	-0.00921	PIK3C2A O00443 1xPhospho [S259(100)]	Color2 [DarkGray]	1	4		6.57592	6.57137	6.60881	6.58195	6.63081	6.61176	6.62059	6.59694	6.51096	6.55459	6.79442	6.70044	6.74147	6.84674	6.66818
	0.84502	0.121651	GOLIM4 O00461 1xPhospho [S538(100)]	Color2 [DarkGray]	1	4		6.0731	6.27658	6.24418	6.37338	6.30493	6.23911	6.3635	6.29522	6.3001	6.25116	6.29499	6.28971	6.21534	6.29127	6.25019
	1.09013	0.132133	MEIS1 O00470 1xPhospho [S196(100)]	Color2 [DarkGray]	1	4		6.57137	6.6453	6.47411	6.66534	6.47411	6.99548	6.7252	6.72247	6.63952	6.67101	6.83668	6.39575	6.56986	6.51254	6.64674
	0.72595	0.262607	BIN1 O00499 1xPhospho [S296(100)]	Color2 [DarkGray]	1	4		6.1639	6.72247	6.48382	6.91648	6.64097	6.71836	6.65105	6.76818	6.73877	6.75489	6.69627	6.75756	6.28725	6.60288	6.58195
	0.951065	0.103782	KPNA3 O00505 1xPhospho [S60(99.6)]	Color2 [DarkGray]	1	4		6.191	6.25415	6.20019	6.26485	6.24079	6.23173	6.34606	6.38346	6.22717	6.24426	6.28687	6.25898	6.04457	6.19948	6.37139
	1.21178	-0.24009	KPNA3 O00505 2xPhospho [S56(100);S60(100)]	Color2 [DarkGray]	1	4		6.86171	6.77083	6.79181	6.5157	6.58346	6.88142	6.3906	6.66818	6.6453	6.63807	6.87283	6.30195	6.35226	6.79442	6.39917
	0.86215	0.210875	BCL9 O00512 1xPhospho [S104(100)]	Color2 [DarkGray]	1	4		6.5469	6.26679	6.49985	6.65392	6.65964	6.42291	6.52199	6.77742	6.64674	6.72928	6.64674	6.77347	6.79442	6.56072	7.00563
	0.582909	0.101394	BCL9 O00512 1xPhospho [S153(99.1)]	Color2 [DarkGray]	1	4		6.04922	6.24197	6.2728	6.26798	6.24255	6.29903	6.26525	6.24728	6.35564	6.29637	6.0627	6.32488	6.16275	6.1493	6.06304
	1.33203	0.032435	BCL9 O00512 1xPhospho [S288(99.4)]	Color2 [DarkGray]	1	4		6.24509	6.22375	6.22993	6.27126	6.32609	6.26798	6.27489	6.27476	6.24642	6.20051	6.24965	6.3704	6.24354	6.22281	6.21003
	0.616871	0.149978	BCL9 O00512 1xPhospho [S687(99.6)]	Color2 [DarkGray]	1	4		6.69209	6.32553	6.57894	6.89118	6.57894	6.5267	6.69905	6.69209	6.65535	6.74953	6.57743	6.60733	6.75221	6.65535	6.59991
	0.223309	0.051546	BCL9 O00512 1xPhospho [S885(99.4)]	Color2 [DarkGray]	1	4		6.59694	6.33271	6.46434	6.6837	6.39232	6.5345	6.59544	6.52356	6.42962	6.91767	6.60288	6.89239	6.83542	6.7115	6.95536
	0.779546	0.196325	BCL9 O00512 1xPhospho [S917(100)]	Color2 [DarkGray]	1	4		6.42962	6.32912	6.53761	6.64674	6.35579	6.49506	6.66959	6.43962	6.7761	6.88509	6.64961	6.86542	6.87036	6.75355	6.78136
	0.3532	0.200423	BCL9 O00512 1xPhospho [T115(100)]	Color2 [DarkGray]	1	4		6.48382	6.01346	6.75889	6.64097	6.59694	6.40769	6.79701	6.56377	6.49665	6.91409	7.01011	6.52982	6.97728	6.71287	6.44791
	0.104488	0.02698	BCL9 O00512 1xPhospho [T315(100)]	Color2 [DarkGray]	1	4		6.37156	6.51728	6.6837	6.79051	6.52826	6.79051	6.58496	6.56072	6.50779	6.77873	6.57894	6.7211	6.63952	6.74282	6.78136
	0.053334	-0.02936	BCL9 O00512 1xPhospho [T72(100)]	Color2 [DarkGray]	1	4		7.04876	6.52826	6.48864	6.55765	6.73606	6.63227	6.64961	6.56377	6.76421	6.7252	6.71287	6.52356	6.58796	6.6453	6.37678
	0.97253	0.136667	BCL9 O00512 2xPhospho [S907(100);S917(100)]	Color2 [DarkGray]	1	4		6.06168	6.19109	6.18741	6.28866	6.20737	6.31543	6.38389	6.23275	6.23353	6.2385	6.13537	6.2858	6.10959	6.2231	6.0838
+	2.83095	-0.64276	EBAG9 O00559 1xPhospho [S36(100)]	Color2 [DarkGray]	1	4		6.78005	6.80349	7.00225	6.24793	6.84549	7.11686	6.1416	6.22497	6.29094	6.27984	7.49985	5.7115	6.67384	6.42122	6.61176
	0.682423	-0.26604	EBAG9 O00559 1xPhospho [S36(100)]	Color2 [DarkGray]	1	4		6.71012	6.83668	6.73606	6.50144	6.53916	6.98071	6.16993	6.55459	6.76022	6.62498	6.53138	6.52042	6.58946	6.54226	6.87774
	0.68343	0.163813	PITPNM1 O00562 1xPhospho [S621(100)]	Color2 [DarkGray]	1	4		6.35579	6.42962	6.70183	6.55765	6.7115	6.62059	6.69209	6.60288	6.6837	6.7115	6.67242	6.62936	6.90087	6.56986	6.73877
	0.142302	0.032689	MPHOSPH10 O00566 1xPhospho [S139(100)]	Color2 [DarkGray]	1	4		6.14	6.24725	6.35841	6.27529	6.34273	6.23355	6.32698	6.34925	6.1675	6.35214	6.21561	6.19541	6.18322	6.2075	6.24539
	0.360181	0.158914	MPHOSPH10 O00566 1xPhospho [S167(100)]	Color2 [DarkGray]	1	4		6.6879	6.26866	6.79442	6.56682	6.53916	6.926	6.72928	6.90448	6.59395	6.98071	6.05094	6.69905	6.57137	6.44128	6.62059
	0.175279	-0.07715	MPHOSPH10 O00566 1xPhospho [S275(100)]	Color2 [DarkGray]	1	4		6.54844	6.71012	6.85798	6.48382	6.86419	6.51412	6.55459	6.90087	6.42962	6.3837	6.46271	6.66534	6.40599	6.60585	7.05637
	0.251898	-0.1147	NOP56 O00567 1xPhospho [S314(100)]	Color2 [DarkGray]	1	4		6.96	6.53605	6.78005	6.72383	6.65105	6.76553	6.38543	6.82273	6.72383	6.57592	6.26115	6.52199	6.43296	6.49506	6.84046
	1.1254	0.10488	NOP56 O00567 1xPhospho [S520(99.6)]	Color2 [DarkGray]	1	4		6.10095	6.2254	6.20009	6.25647	6.28607	6.31719	6.31382	6.28806	6.2392	6.20262	6.10995	6.22755	6.29471	6.13123	6.1613
	0.519497	-0.14402	NOP56 O00567 1xPhospho [S520(99.7)]	Color2 [DarkGray]	1	4		6.67384	6.83036	6.56224	6.71562	6.70044	6.50779	6.45779	6.732	6.4446	6.59246	6.86913	6.69488	6.55612	6.67666	6.56529
	0.248946	-0.09035	NOP56 O00567 1xPhospho [S570(100)]	Color2 [DarkGray]	1	4		6.83542	6.80219	6.49025	6.48704	6.75622	6.5157	6.55765	6.8009	6.49825	6.59694	6.72928	6.39746	6.70321	6.67666	6.71562
	0.366146	0.074914	NOP56 O00567 2xPhospho [S519(100);S520(100)]	Color2 [DarkGray]	1	4		6.5157	6.70183	6.5345	6.72247	6.76288	6.62498	6.68229	6.75221	6.54226	6.49665	6.63372	6.6014	6.82528	6.50779	6.70044
	1.25413	0.253397	NOP56 O00567 2xPhospho [S569(100);S570(100)]	Color2 [DarkGray]	1	4		6.58045	6.54071	6.33628	6.67525	6.75889	6.64818	6.83036	6.75355	6.63372	6.49025	6.80736	6.78005	6.6014	6.70321	6.42122
	0.109712	-0.05178	DDX3X O00571 1xPhospho [S102(100)]	Color2 [DarkGray]	1	4		7.01011	6.84172	6.64241	6.99887	6.65535	6.45451	6.71012	6.59096	7.03782	6.3906	6.7211	6.2114	6.07039	6.05528	6.7866
	0.359076	-0.16273	DDX3X O00571 1xPhospho [S594(100)]	Color2 [DarkGray]	1	4		7.05094	6.76421	6.42122	6.63517	6.83162	6.56529	6.61618	6.64818	6.48382	6.5267	6.64386	6.62936	6.43962	6.72247	6.54844
	0.512547	0.39098	DDX3X O00571 1xPhospho [S623(100)]	Color2 [DarkGray]	1	4		7.03892	6.42794	5.9542	6.97613	6.41954	6.7252	6.76818	6.732	7.09381	6.71012	6.36982	6.91767	6.26679	6.31107	6.43796
	0.507822	0.261874	DDX3X O00571 1xPhospho [S82(100)]	Color2 [DarkGray]	1	4		6.76288	6.66391	6.38888	6.6014	6.66107	6.62059	6.67101	6.67101	7.25927	6.43962	6.68089	6.79181	6.48382	6.47897	6.20359
	0.3133	-0.12838	DDX3X O00571 1xPhospho [S90(99.4)]	Color2 [DarkGray]	1	4		7.02126	6.62205	6.52513	6.87283	6.87283	6.64674	6.72928	6.49025	6.56377	6.7996	6.44294	6.67525	6.3345	6.36282	6.50144
	0.143655	0.076278	KPNA4 O00629 1xPhospho [S72(99.6)]	Color2 [DarkGray]	1	4		6.41954	6.53294	6.75221	6.17592	6.7211	6.79181	6.35755	6.62644	6.94954	6.75889	6.86171	6.65678	6.29094	6.71012	6.81378
	0.047512	-0.01446	NFIB O00712 1xPhospho [S295(100)]	Color2 [DarkGray]	1	4		6.50303	6.78921	6.63952	6.71699	6.68229	6.67666	6.5267	6.74551	6.61618	6.82782	6.54844	6.57894	6.45286	6.82782	6.44626
	0.033038	-0.01706	NFIB O00712 1xPhospho [S312(99.8)]	Color2 [DarkGray]	1	4		6.26866	6.62352	6.62352	6.67948	6.62644	6.6907	6.74416	6.36632	6.35403	6.80478	6.59395	6.45615	6.94134	6.8392	6.85674
	0.117959	-0.04667	NFIB O00712 2xPhospho [S284(100);S295(100)]	Color2 [DarkGray]	1	4		6.41616	6.74953	6.79442	6.82273	6.61765	6.59395	6.49345	6.76288	6.56377	6.53294	6.89724	6.60437	6.58045	6.67101	6.45943
	0.653855	0.059408	E2F3 O00716 1xPhospho [S163(100)]	Color2 [DarkGray]	1	4		6.21161	6.19376	6.24107	6.20904	6.38501	6.30598	6.2645	6.34654	6.21363	6.25066	6.18242	6.29684	6.17481	6.04587	6.28918
	0.456176	0.151162	PIK3C2B O00750 1xPhospho [S1487(100)]	Color2 [DarkGray]	1	4		6.31288	6.75756	6.71012	6.70044	6.40599	6.77873	6.78398	6.70321	6.74685	6.41954	6.50621	6.74147	6.6279	6.7115	6.64241
	0.855879	0.320919	PIK3C2B O00750 1xPhospho [S535(100)];Q15139 1xPhospho [S412(100)]	Color2 [DarkGray]	1	4		6.47411	6.41278	6.46597	6.44128	6.45121	6.78398	6.69349	6.51885	7.10329	6.64961	6.49985	7.07361	6.56986	6.36807	6.86913
	0.370832	0.0542	SCD O00767 1xPhospho [S198(100)]	Color2 [DarkGray]	1	4		6.29422	6.17782	6.32158	6.34309	6.27341	6.25127	6.29776	6.40046	6.258	6.30373	6.23311	6.33157	6.19358	6.19049	6.26411
	0.324677	-0.16806	SCD O00767 1xPhospho [T199(99.7)]	Color2 [DarkGray]	1	4		6.88631	6.33628	6.34696	6.78136	6.66534	6.37851	6.49825	6.1375	6.42962	6.67948	6.71699	6.75622	6.76818	6.52042	7.33271
	0.202737	-0.08933	DLGAP1 O14490 1xPhospho [S169(100)]	Color2 [DarkGray]	1	4		6.51885	6.73336	6.6837	6.85798	6.50779	6.48382	6.81506	6.2724	6.58045	6.90328	6.54535	6.89724	6.82146	6.66534	6.1334
	0.198468	-0.04481	DLGAP1 O14490 1xPhospho [S431(100)]	Color2 [DarkGray]	1	4		6.21667	6.44782	6.20645	6.34954	6.21378	6.29362	6.22838	6.31558	6.19256	6.27674	6.17888	6.36419	6.26829	6.19086	6.28344
	0.779266	0.078813	SH2B2 O14492 1xPhospho [S157(100)]	Color2 [DarkGray]	1	4		6.06998	6.18278	6.20795	6.2115	6.22757	6.2721	6.27051	6.20754	6.2191	6.26242	6.16131	6.3981	6.28933	6.21605	6.22447
	0.413084	-0.11482	PLPP3 O14495 1xPhospho [S297(100)]	Color2 [DarkGray]	1	4		6.84424	6.44956	6.71973	6.62352	6.40939	6.42626	6.52199	6.55612	6.59096	6.67242	6.74819	6.92005	6.68089	6.47411	6.88387
	0.681205	0.087736	ARID1A O14497 1xPhospho [S1123(100)]	Color2 [DarkGray]	1	4		6.13453	6.20682	6.29816	6.2011	6.31969	6.30653	6.31971	6.3489	6.23411	6.27423	6.15379	6.24578	6.22572	6.14552	6.25021
	0.072196	0.025867	ARID1A O14497 1xPhospho [S1184(100)]	Color2 [DarkGray]	1	4		6.6851	6.49985	6.75489	6.46597	6.66818	6.80864	6.62936	6.52513	6.86295	6.6879	6.67525	6.67525	6.6879	6.46761	6.49025
	0.542708	0.191925	ARID1A O14497 1xPhospho [S1604(100)]	Color2 [DarkGray]	1	4		6.5438	6.55919	6.26303	6.44791	6.51096	7.01346	6.85922	6.64961	6.43296	6.7879	6.56834	6.59246	6.75622	6.53761	6.9331
	0.164287	-0.04095	ARID1A O14497 1xPhospho [S1755(99.6)]	Color2 [DarkGray]	1	4		6.73336	6.54535	6.85424	6.59246	6.58346	6.51254	6.64674	6.72383	6.63952	6.82909	6.58346	6.63227	6.5267	6.6279	6.5744
	1.67789	0.185286	ARID1A O14497 1xPhospho [S1944(100)]	Color2 [DarkGray]	1	4		6.1308	6.10311	6.10611	6.13129	6.26139	6.33604	6.20082	6.33516	6.3599	6.19196	6.31506	6.28551	6.25467	6.13132	6.14785
	2.07921	0.084673	ARID1A O14497 1xPhospho [S301(98.4)]	Color2 [DarkGray]	1	4		6.22442	6.21438	6.21529	6.24941	6.31143	6.26602	6.32315	6.31635	6.26861	6.31119	6.26553	6.2796	6.32571	6.27901	6.21338
	1.99575	0.247035	ARID1A O14497 1xPhospho [S363(100)]	Color2 [DarkGray]	1	4		6.07239	6.07054	6.15954	6.30051	6.29157	6.26854	6.32976	6.43342	6.2804	6.26369	6.28345	6.24212	6.28157	6.19862	6.15636
	0.152152	0.048892	ARID1A O14497 1xPhospho [S382(100)]	Color2 [DarkGray]	1	4		6.34163	6.56072	6.75489	6.52042	6.75756	6.56682	6.61912	6.57894	6.60585	6.91049	6.60585	6.83162	6.41109	6.97842	6.45286
	0.26029	0.175237	ARID1A O14497 1xPhospho [S58(100)]	Color2 [DarkGray]	1	4		6.96232	6.17193	6.40599	6.91169	6.74953	6.43962	6.67948	6.46761	6.91886	7.03892	6.56682	6.59544	6.53916	6.55152	6.35403
	0.501005	-0.12307	ARID1A O14497 1xPhospho [S696(100)]	Color2 [DarkGray]	1	4		6.63952	6.75221	6.98527	6.97499	6.76818	6.48864	6.60881	6.72656	6.67242	6.82273	5.96347	6.49506	6.50938	5.92837	6.88264
	0.669079	0.106407	ARID1A O14497 1xPhospho [S715(100)]	Color2 [DarkGray]	1	4		6.02381	6.24576	6.14869	6.32215	6.24545	6.22858	6.22149	6.31081	6.20518	6.19109	6.10617	6.24981	6.1498	6.16903	6.15403
	0.330695	0.154192	ARID1A O14497 1xPhospho [S79(100)]	Color2 [DarkGray]	1	4		6.69488	6.25927	6.66534	6.77215	6.62059	6.66107	6.80864	6.43296	6.84046	6.60881	6.84046	6.66249	6.45943	6.85424	6.30561
	0.342897	0.063583	ARID1A O14497 1xPhospho [T1921(99.7)]	Color2 [DarkGray]	1	4		6.10046	6.36387	6.2301	6.26616	6.30224	6.35366	6.28776	6.31572	6.28169	6.23785	6.19316	6.26629	6.09311	6.28748	6.17326
	0.51338	0.131115	ARID1A O14497 1xPhospho [T619(99)]	Color2 [DarkGray]	1	4		6.06227	6.17615	6.29531	6.32159	6.42486	6.18545	6.39604	6.40102	6.13002	6.23747	6.32285	6.18518	6.31895	6.13552	6.22603
	1.44595	0.085394	ARID1A O14497 2xPhospho [S363(100);S]	Color2 [DarkGray]	1	4		6.22157	6.16699	6.21296	6.19641	6.28779	6.27008	6.30041	6.24343	6.31387	6.3603	6.14739	6.29793	6.17615	6.21277	6.25974
	0.648366	0.096151	ARID1A O14497 2xPhospho [S696(100);S702(100)]	Color2 [DarkGray]	1	4		6.54071	6.60733	6.58346	6.75489	6.72928	6.5438	6.57894	6.6453	6.79572	6.66534	6.69488	6.61176	6.86047	6.46597	6.51885
	0.262498	-0.13319	ARID1A O14497 3xPhospho [S696(100);S702(100);S709(99.4)]	Color2 [DarkGray]	1	4		6.72383	7.17193	6.55765	6.81378	6.87652	6.73064	6.58195	6.61765	6.85424	6.05311	6.59991	6.82655	6.40599	6.45615	5.92125
	0.205307	-0.02318	C2CD2L O14523 1xPhospho [S411(100)]	Color2 [DarkGray]	1	4		6.73064	6.62498	6.6837	6.48864	6.58195	6.50938	6.59694	6.70183	6.67101	6.50144	6.58496	6.78267	6.69766	6.75221	6.70736
	0.581045	0.058587	C2CD2L O14523 1xPhospho [S468(99.3)]	Color2 [DarkGray]	1	4		6.69766	6.59246	6.57289	6.50938	6.51254	6.73471	6.6879	6.71425	6.63663	6.83542	6.52982	6.7211	6.54535	6.50779	6.80219
	0.472088	0.081484	C2CD2L O14523 1xPhospho [S662(100)]	Color2 [DarkGray]	1	4		6.48704	6.47897	6.49985	6.87774	6.92955	6.6893	6.42459	6.67101	6.61471	6.55612	6.55765	6.59544	6.75756	6.53294	6.86047
	0.672537	-0.08336	C2CD2L O14523 2xPhospho [S619(100);T621(99)]	Color2 [DarkGray]	1	4		6.66534	6.71699	6.63227	6.82909	6.62205	6.7761	6.53605	6.53916	6.6893	6.4363	6.48864	6.75355	6.81506	6.65678	6.41954
	0.020576	0.006138	TXNDC9 O14530 1xPhospho [S188(100)]	Color2 [DarkGray]	1	4		6.62205	6.4363	6.75087	6.55919	6.68229	6.74282	6.54535	6.68089	6.6014	6.56377	6.57289	6.71699	6.70736	6.52982	6.88387
	0.755484	0.232492	TXNDC9 O14530 2xPhospho [S221(100);S223(100)]	Color2 [DarkGray]	1	4		6.5157	6.48864	6.48543	6.63952	6.27053	6.61912	6.48059	6.73742	6.96924	7.02569	6.55459	6.44956	6.72928	6.49985	6.95884
	1.58326	-0.32258	SOCS6 O14544 1xPhospho [S311(100)]	Color2 [DarkGray]	1	4		6.70598	6.93428	6.97039	6.29094	6.82655	6.84549	6.46761	6.61765	6.55765	6.55765	6.60288	6.89239	6.29829	6.5345	6.29646
	0.478577	0.177217	TRAFD1 O14545 1xPhospho [S278(100)]	Color2 [DarkGray]	1	4		6.36632	6.75221	6.53605	6.56682	6.25361	6.61912	6.90207	6.50938	6.77479	6.54226	6.7761	6.81506	6.87529	6.58346	6.62498
	1.82675	-0.20185	TRAFD1 O14545 1xPhospho [S327(100)]	Color2 [DarkGray]	1	4		6.70736	6.80864	6.79312	6.70736	6.58346	6.63807	6.61765	6.49345	6.59246	6.49825	6.65105	6.75221	6.56072	6.56072	6.6453
	0.414802	-0.13698	TRAFD1 O14545 1xPhospho [S415(100)]	Color2 [DarkGray]	1	4		6.63663	6.94486	6.63372	6.62352	6.74819	6.51728	6.7879	6.54226	6.47411	6.64961	6.67948	6.59246	6.5157	6.732	6.50303
	0.145368	-0.08038	TRAFD1 O14545 1xPhospho [S430(100)]	Color2 [DarkGray]	1	4		7.15886	6.62644	6.49025	6.79831	6.75221	6.49665	6.63081	6.69349	6.71012	6.96809	6.48864	6.74416	6.31832	6.44294	5.97269
	0.273648	-0.23893	TRAFD1 O14545 1xPhospho [S489(99.6)]	Color2 [DarkGray]	1	4		7.48059	6.57743	6.5469	7.00899	6.40088	6.94486	6.29646	6.73742	6.85424	6.42626	6.38198	6.81762	5.61176	6.30561	6.40599
	0.075192	-0.05397	ARHGAP33 O14559 1xPhospho [S1125(100)]	Color2 [DarkGray]	1	4		7.02459	6.32912	6.58946	6.76686	6.732	6.67666	6.89239	6.46597	6.42291	7.01792	6.97154	6.66676	6.36282	6.24603	6.08321
	0.367066	-0.23448	ARHGAP33 O14559 1xPhospho [S636(100)]	Color2 [DarkGray]	1	4		6.58946	6.62644	7.08852	6.75622	6.1375	6.35931	6.11478	6.81378	6.67242	6.8716	6.75087	6.79831	6.20945	6.3837	7.03012
	0.045008	0.028934	DYNC1I1 O14576 1xPhospho [S635(100)]	Color2 [DarkGray]	1	4		6.52042	6.52199	6.90689	6.70044	6.74416	6.40599	6.55919	6.44791	7.02901	6.75489	6.75221	6.57743	6.52513	6.65821	6.38888
	1.13049	0.271134	CIT O14578 1xPhospho [S1432(100)]	Color2 [DarkGray]	1	4		6.65249	6.51412	6.32012	6.70044	6.49506	6.63807	6.65392	6.79572	6.8505	6.47573	6.86666	6.67948	6.72383	6.71287	6.46597
	0.257009	0.07401	CIT O14578 1xPhospho [S1582(100)]	Color2 [DarkGray]	1	4		6.69627	6.39403	6.73877	6.76553	6.67807	6.55612	6.67525	6.75087	6.62498	6.71699	6.83415	6.53761	6.81378	6.19771	6.5469
	0.890027	0.104355	CIT O14578 1xPhospho [S1940(99.5)]	Color2 [DarkGray]	1	4		6.14503	6.09224	6.20673	6.33567	6.25424	6.29019	6.2959	6.2958	6.16536	6.26938	6.19004	6.23262	6.18102	6.29311	6.16604
	1.25853	0.198996	CIT O14578 1xPhospho [S1954(100)]	Color2 [DarkGray]	1	4		6.04294	6.17063	6.23539	6.09786	6.17928	6.4044	6.32154	6.44208	6.28233	6.26553	6.23855	6.28513	6.27201	6.30998	6.2003
	1.36391	0.288019	CIT O14578 1xPhospho [S1971(100)]	Color2 [DarkGray]	1	4		6.56529	6.56224	6.56072	6.57137	6.65249	6.41785	6.824	6.69488	7.03342	6.50462	6.74819	6.61618	6.72383	6.69349	6.35226
	0.777966	0.188441	CIT O14578 1xPhospho [S1971(100)]	Color2 [DarkGray]	1	4		6.59096	6.43796	6.61912	6.57289	6.49985	6.78005	6.88753	6.76818	6.55765	6.51096	6.60288	6.53138	6.75489	6.79442	6.66676
	1.10748	0.270305	CIT O14578 1xPhospho [S2026(100)]	Color2 [DarkGray]	1	4		6.2854	6.65105	6.45121	6.99322	6.54226	6.40259	6.67807	6.69905	6.82146	6.7866	6.39575	6.56986	6.92125	6.8505	6.37851
	0.368286	0.165388	CIT O14578 1xPhospho [S440(100)]	Color2 [DarkGray]	1	4		6.6453	6.49665	6.25172	6.5345	6.5744	6.2555	6.83162	6.71836	6.33985	6.78267	6.91409	6.81378	6.90689	6.90809	6.42122
	0.224632	0.145032	CIT O14578 1xPhospho [S480(100)]	Color2 [DarkGray]	1	4		6.7252	6.2854	6.7996	6.73336	6.42794	6.72656	6.51096	7.13443	6.59991	6.91528	6.35931	6.77873	6.42626	6.49185	6.47735
	1.38839	0.133263	COPE O14579 1xPhospho [S99(100)]	Color2 [DarkGray]	1	4		6.62644	6.56834	6.5345	7.04549	6.30925	6.61618	6.77083	6.64674	6.7115	6.84298	6.88509	6.26303	6.3345	6.39575	6.84925
	1.48692	0.119336	EIF1AY O14602 1xPhospho [Y106(100)]	Color2 [DarkGray]	1	4		6.17662	6.18372	6.20484	6.20746	6.38085	6.28633	6.37807	6.2874	6.25772	6.23268	6.37314	6.24071	6.26932	6.30041	6.06738
	0.112407	0.03865	AP3D1 O14617 1xPhospho [S658(100)]	Color2 [DarkGray]	1	4		6.40259	6.65821	6.70321	6.65392	6.8679	6.8009	6.75355	6.47249	6.65392	6.65964	6.8009	6.74685	6.48704	6.27984	6.58796
	0.485431	0.373404	AP3D1 O14617 1xPhospho [S686(100)]	Color2 [DarkGray]	1	4		6.42459	6.70736	5.74685	6.8802	6.5438	6.16792	6.95884	6.6879	6.35226	7.01346	7.13443	6.64241	6.77083	6.90087	6.03342
	0.674573	0.115772	AP3D1 O14617 1xPhospho [S721(100)]	Color2 [DarkGray]	1	4		6.01605	6.26172	6.18914	6.26508	6.31816	6.1693	6.26302	6.32289	6.22832	6.20742	6.20625	6.19653	6.15462	6.15657	6.24758
	0.487483	-0.14437	ABLIM1 O14639 1xPhospho [S426(100)]	Color2 [DarkGray]	1	4		6.99095	6.67666	6.63227	6.7252	6.5438	6.71562	6.74551	6.54535	6.57592	6.71562	6.53761	6.3733	6.80607	6.64241	6.29278
	1.42786	0.165263	ABLIM1 O14639 1xPhospho [S431(100)]	Color2 [DarkGray]	1	4		6.46597	6.50621	6.61029	6.56834	6.61324	6.52982	6.75756	6.65821	6.66249	6.63663	6.73742	6.6865	6.69209	6.77215	6.7211
	0.079657	0.039275	ABLIM1 O14639 1xPhospho [S452(100)]	Color2 [DarkGray]	1	4		6.40429	6.86542	6.38543	6.50303	6.69627	6.85922	6.74012	6.50303	6.52982	6.47249	6.76155	6.54998	6.67384	6.91289	6.65964
	0.562144	-0.18788	ABLIM1 O14639 1xPhospho [S586(100)]	Color2 [DarkGray]	1	4		6.89482	6.58796	6.93546	6.75489	6.55305	6.77742	6.75221	6.42291	6.67948	6.44294	6.50462	6.80864	6.49506	6.35931	6.53138
	1.32478	0.264205	ABLIM1 O14639 1xPhospho [S586(99.4)]	Color2 [DarkGray]	1	4		6.59395	6.72792	6.44294	6.6453	6.47411	6.71562	6.7879	6.93664	6.83289	6.59991	6.67101	6.78398	6.30195	6.40939	6.59096
	0.196723	-0.10305	ABLIM1 O14639 1xPhospho [S640(100)]	Color2 [DarkGray]	1	4		6.43463	6.89603	6.54844	6.88631	6.72247	6.70321	6.23649	6.71287	6.62059	6.66818	6.6453	6.82782	6.47573	6.7866	6.30743
	0.548681	0.115338	ABLIM1 O14639 1xPhospho [S655(100)]	Color2 [DarkGray]	1	4		6.70044	6.56529	6.41447	6.5469	6.62205	6.77347	6.72928	6.70598	6.59096	6.61324	6.62352	6.66959	6.69766	6.63081	6.73606
	0.376435	0.131617	ABLIM1 O14639 1xPhospho [S706(100)]	Color2 [DarkGray]	1	4		6.73606	6.34696	6.75622	6.77215	6.45779	6.38025	6.62936	6.76553	6.8392	6.41954	6.77083	6.74147	6.4363	6.79442	6.67242
	0.313211	0.035837	ABLIM1 O14639 1xPhospho [S706(100)]	Color2 [DarkGray]	1	4		6.63517	6.55152	6.57743	6.59096	6.58496	6.70736	6.58646	6.70321	6.58195	6.57592	6.73877	6.62936	6.76951	6.63952	6.75889
	0.044534	0.021502	ABLIM1 O14639 2xPhospho [S431(100);T/S/Y]	Color2 [DarkGray]	1	4		6.30743	6.64674	6.54844	6.34518	6.46761	6.65678	6.72383	6.56529	6.27799	6.73064	6.93192	6.61029	6.6453	7.34607	6.48543
	0.036482	-0.02092	ABLIM1 O14639 2xPhospho [S458(100);T/S/Y]	Color2 [DarkGray]	1	4		6.63372	6.66676	6.79442	6.63227	6.56224	6.6851	6.92719	6.30925	6.79572	6.63081	6.54071	6.88509	6.55765	6.24793	6.62644
	0.833607	0.076746	DVL1 O14640 1xPhospho [S194(100)]	Color2 [DarkGray]	1	4		6.1839	6.17788	6.17539	6.35203	6.34984	6.21919	6.28248	6.31258	6.17234	6.34664	6.1416	6.29303	6.19289	6.14976	6.2791
	0.545228	0.230393	DVL2 O14641 1xPhospho [S170(99.8)]	Color2 [DarkGray]	1	4		6.38025	6.80219	6.24413	6.48382	6.32012	6.43129	6.85922	6.67807	6.58045	6.74819	7.03562	6.74282	6.71973	6.92955	6.43129
	0.165497	0.157547	DVL2 O14641 1xPhospho [S211(100)]	Color2 [DarkGray]	1	4		5.90448	6.74147	6.80349	5.75756	6.78267	7.16088	6.73064	6.95303	6.23841	6.8392	6.59246	6.19574	6.57137	6.62059	7.03232
	0.451843	0.48467	DVL2 O14641 1xPhospho [S59(100)];O14640 1xPhospho [S51(100)]	Color2 [DarkGray]	1	4		7.09698	5.87529	5.91169	7.24698	6.32012	6.7866	7.07575	6.32912	6.9331	7.17692	6.52982	6.56682	6.12516	5.46271	6.88996
	0.328867	-0.11224	DVL2 O14641 1xPhospho [S597(100)]	Color2 [DarkGray]	1	4		6.66534	6.81121	6.74819	6.58946	6.97384	6.50779	6.81121	6.36807	6.70874	6.86171	6.96116	6.42459	6.42962	6.16591	6.34518
	1.2957	0.09607	DVL2 O14641 1xPhospho [S618(99.4)]	Color2 [DarkGray]	1	4		6.2604	6.1922	6.21678	6.07817	6.32321	6.30435	6.28493	6.37569	6.29697	6.23316	6.24567	6.2384	6.25167	6.20678	6.2588
	0.442389	-0.11726	DVL2 O14641 1xPhospho [S651(100)]	Color2 [DarkGray]	1	4		6.75355	6.87774	6.6865	6.53761	6.98755	6.81634	6.7115	6.46271	6.79181	6.33092	6.61618	6.2854	6.6879	6.86295	5.88509
	0.303949	0.123645	DVL2 O14641 2xPhospho [S169(100);S170(100)]	Color2 [DarkGray]	1	4		6.69766	6.24222	6.6893	6.61912	7.1416	6.05094	6.80478	6.59246	6.60288	6.50303	7.09276	6.49345	6.92719	6.60733	6.12102
	1.81593	0.215827	DVL2 O14641 2xPhospho [S194(97.6);S211(100)]	Color2 [DarkGray]	1	4		6.04396	6.19153	6.21019	6.36373	6.31628	6.29844	6.3657	6.37638	6.35109	6.24377	6.29495	6.34083	6.07438	6.18619	6.07788
	0.462684	-0.1217	CHD1 O14646 1xPhospho [S1040(100)]	Color2 [DarkGray]	1	4		6.36632	6.58346	6.73064	6.76553	6.74416	6.57743	6.35755	6.46271	6.49506	6.94134	6.88509	6.65535	6.70183	6.80219	6.42459
	0.01744	0.020432	CHD1 O14646 1xPhospho [S1329(99.6)]	Color2 [DarkGray]	1	4		6.67242	6.07468	6.80607	6.71012	6.24983	7.13237	6.59694	5.96116	7.05637	6.65821	6.88631	6.88509	6.26866	6.46271	6.68089
	0.297933	-0.15925	CHD1 O14646 1xPhospho [S1363(100)]	Color2 [DarkGray]	1	4		6.66959	6.75889	6.46434	6.38198	6.61618	6.27984	6.12102	6.80864	6.48543	6.67101	7.05961	6.53138	6.60733	7.08321	6.78529
	0.709594	0.142465	CHD1 O14646 1xPhospho [S1539(100)]	Color2 [DarkGray]	1	4		6.03166	6.30103	6.10365	6.26591	6.34902	6.18663	6.37327	6.26258	6.22788	6.34647	6.23684	6.27427	6.12284	6.05624	6.21786
	0.198808	-0.08985	CHD1 O14646 1xPhospho [S1622(100)]	Color2 [DarkGray]	1	4		6.94837	6.78005	6.5469	6.853	6.39746	6.43962	6.49506	6.58946	6.92125	6.58346	6.53138	6.61029	6.3837	6.65964	6.75489
	0.031626	-0.01304	CHD1 O14646 2xPhospho [S215(100);S216(100)]	Color2 [DarkGray]	1	4		6.41616	6.66249	6.7996	6.55612	6.56377	6.82909	6.45451	6.65535	6.72928	6.6851	6.89724	6.61029	6.52513	6.49825	6.67948
	0.128794	0.055972	CHD1 O14646 2xPhospho [S215(100);S216(100)]	Color2 [DarkGray]	1	4		6.3733	6.58195	6.90328	5.89239	6.42291	6.1416	6.63227	6.63663	6.75756	6.46924	7.05528	6.69627	6.85424	6.88509	6.90207
	0.181001	0.108234	CHD2 O14647 1xPhospho [S1365(99.8)]	Color2 [DarkGray]	1	4		6.17592	6.67948	6.88631	6.5744	6.86542	6.95768	6.61324	6.85922	6.59395	6.65964	6.853	6.23458	6.87036	6.42122	6.03122
	0.409163	0.092803	CHD2 O14647 1xPhospho [S1789(100)]	Color2 [DarkGray]	1	4		6.64241	6.48704	6.63227	6.52826	6.63807	6.85798	6.5157	6.76553	6.75889	6.62498	6.66818	6.67101	6.7046	6.6014	6.50779
	0.136571	-0.04461	CHD2 O14647 1xPhospho [S1795(100)]	Color2 [DarkGray]	1	4		6.71836	6.51728	6.77479	6.42794	6.83036	6.70598	6.66249	6.76288	6.45121	6.79701	6.64961	6.22882	6.42794	6.73877	6.81378
	1.02536	0.108285	CHD2 O14647 1xPhospho [Y1068(100)];O14646 1xPhospho [Y1068(100)]	Color2 [DarkGray]	1	4		6.14021	6.28647	6.1624	6.15799	6.22762	6.14281	6.33278	6.31442	6.26673	6.28395	6.15576	6.42919	6.15638	6.21542	6.02386
	0.77988	0.111573	CHD2 O14647 2xPhospho [S1369(100);S1373(100)]	Color2 [DarkGray]	1	4		6.17933	6.25246	6.07049	6.20962	6.31095	6.151	6.35364	6.21954	6.26382	6.18757	6.26939	6.38287	6.32203	6.11821	6.1934
	0.095053	0.060046	CHD2 O14647 2xPhospho [S1369(99.6);S]	Color2 [DarkGray]	1	4		6.75355	6.74551	6.20555	7.12619	6.56072	6.81634	6.36807	6.69905	6.81762	6.25739	6.37504	7.04549	6.17792	6.40769	6.85674
	0.417429	-0.12965	CHD2 O14647 2xPhospho [S1795(100);S1799(100)]	Color2 [DarkGray]	1	4		6.77347	6.51885	6.70874	6.64961	6.59991	6.6907	6.33628	6.56986	6.70598	6.89966	6.65678	6.55305	6.65392	6.7211	6.53761
	0.066452	-0.06167	CHD2 O14647 2xPhospho [S1801(100);S1807(100)]	Color2 [DarkGray]	1	4		7.17891	6.23266	6.49985	6.71287	6.70183	6.64674	6.848	6.29646	6.58195	6.85674	6.732	6.43296	6.3837	6.70183	6.56224
	0.085466	-0.03359	CHD2 O14647 2xPhospho [S207(100);S208(100)]	Color2 [DarkGray]	1	4		6.81634	6.75622	6.42291	6.73471	6.49985	6.79442	6.55305	6.57743	6.76421	6.79831	6.56072	6.43129	6.71287	6.37678	6.74416
	0.119423	0.037936	CHD2 O14647 3xPhospho [S1369(99.4);S1373(100);S]	Color2 [DarkGray]	1	4		6.5744	6.77479	6.45451	6.75622	6.48059	6.80736	6.63372	6.76022	6.52356	6.78529	6.64097	6.20945	6.80349	6.52356	6.79051
	0.582568	0.147811	IRS4 O14654 1xPhospho [S1091(100)]	Color2 [DarkGray]	1	4		6.53605	6.82655	6.45451	6.45779	6.82782	6.34163	6.76022	6.73877	6.76155	6.37851	7.12619	6.67242	6.44128	6.8392	6.20163
	1.22395	0.452708	IRS4 O14654 1xPhospho [S1107(100)]	Color2 [DarkGray]	1	4		6.33985	6.31832	5.89482	6.27426	6.61324	6.44956	6.46434	6.79572	6.65105	6.88996	6.92125	6.74819	7.17891	6.99548	6.60288
	3.0374	0.104572	IRS4 O14654 1xPhospho [S1185(100)]	Color2 [DarkGray]	1	4		6.11896	6.15287	6.12798	6.2587	6.24963	6.19408	6.23491	6.2497	6.2289	6.28978	6.22189	6.2313	6.25459	6.09462	6.24198
	0.772891	0.059357	IRS4 O14654 1xPhospho [S1231(100)]	Color2 [DarkGray]	1	4		6.63372	6.62205	6.61471	6.58346	6.70598	6.32012	6.62059	6.74147	6.6865	6.78267	6.7115	6.76421	6.80349	6.46107	6.5267
	2.68149	0.271089	IRS4 O14654 1xPhospho [S1231(100)]	Color2 [DarkGray]	1	4		6.3505	6.43796	6.45121	6.77742	6.56529	6.58796	6.68229	6.72247	6.64818	6.88509	6.90448	6.64241	6.38198	6.79051	6.6851
	1.70189	0.236353	IRS4 O14654 1xPhospho [S1252(100)]	Color2 [DarkGray]	1	4		6.30378	6.41616	6.49185	6.4446	6.66818	6.44128	6.59991	6.70183	6.61912	6.91528	6.95536	6.58496	7.02791	6.65964	6.61618
	1.02166	0.503301	IRS4 O14654 1xPhospho [S1252(100)]	Color2 [DarkGray]	1	4		6.32193	5.89239	6.17592	6.86419	6.45943	6.44128	6.70736	6.926	6.26679	7.22593	6.80864	6.74819	6.7211	6.90569	6.62936
	1.17655	-0.31933	IRS4 O14654 1xPhospho [S403(100)]	Color2 [DarkGray]	1	4		6.3837	6.78529	6.69349	6.42459	7.09592	6.75756	6.25172	6.37851	6.27426	6.63952	6.86171	6.14568	6.85798	6.51412	7.1375
	0.30882	0.118011	IRS4 O14654 1xPhospho [S427(100)]	Color2 [DarkGray]	1	4		6.36632	6.76951	6.37851	6.24413	6.64961	6.53294	6.66391	6.74012	6.46434	6.72247	6.95768	6.65964	6.8189	6.93781	6.54226
	1.02243	0.247271	IRS4 O14654 1xPhospho [S439(100)]	Color2 [DarkGray]	1	4		6.41616	6.49345	6.31651	6.77479	6.63663	6.67384	6.7115	6.79701	6.45943	6.79181	6.62352	6.62498	6.80864	6.82909	6.57894
	1.62836	0.135787	IRS4 O14654 1xPhospho [S465(99.7)]	Color2 [DarkGray]	1	4		6.51885	6.52826	6.57743	6.46924	6.74416	6.50938	6.71012	6.7115	6.61029	6.76686	6.65678	6.56529	6.77742	6.86047	6.58496
	0.047732	-0.01699	IRS4 O14654 1xPhospho [S600(100)]	Color2 [DarkGray]	1	4		6.79181	6.60733	6.52356	6.94134	6.30743	6.8505	6.45943	6.78005	6.63227	6.93428	6.45286	6.12516	6.45615	6.78005	6.75355
	1.75951	0.395536	IRS4 O14654 1xPhospho [S600(98.2)]	Color2 [DarkGray]	1	4		6.46107	6.51885	6.46597	6.3837	6.45121	6.54071	6.91169	6.6907	7.03012	6.78005	6.52513	6.60733	6.853	6.41616	6.81762
	0.062531	-0.03544	IRS4 O14654 1xPhospho [S726(100)]	Color2 [DarkGray]	1	4		6.36457	6.65392	6.7252	6.5438	6.34696	6.88387	6.33985	6.8679	6.42962	6.77873	6.62205	7.08958	6.00675	7.05311	6.53605
	0.404196	-0.24067	IRS4 O14654 1xPhospho [S735(99.5)]	Color2 [DarkGray]	1	4		6.48059	7.00563	7.0917	6.63807	6.32373	6.48864	6.91528	6.59544	6.34518	6.18785	6.76288	6.69209	6.26115	6.96463	6.50779
	0.56137	0.100539	IRS4 O14654 1xPhospho [S751(100)]	Color2 [DarkGray]	1	4		6.64674	6.53605	6.50938	6.75889	6.62936	6.60585	6.74953	6.71287	6.53138	6.75355	6.60733	6.57894	6.7115	6.74685	6.54071
	0.059805	-0.01626	IRS4 O14654 1xPhospho [S775(100)]	Color2 [DarkGray]	1	4		6.49506	6.54998	6.74953	6.58195	6.62205	6.71012	6.53605	6.6893	6.52042	6.7252	6.80478	6.70874	6.6851	6.69627	6.53761
	0.038908	0.041853	IRS4 O14654 1xPhospho [S775(99.5)]	Color2 [DarkGray]	1	4		6.6865	6.67807	6.12516	6.63372	6.72656	6.7761	6.85424	6.85175	5.90929	6.49506	6.76288	6.8009	7.11166	6.12309	6.64961
	0.606062	0.117577	IRS4 O14654 1xPhospho [S818(99.6)]	Color2 [DarkGray]	1	4		6.56529	6.50303	6.43796	6.65964	6.63227	6.54226	6.59842	6.76553	6.49506	6.90207	6.86419	6.72247	6.52042	6.51728	6.824
	1.07475	0.386882	IRS4 O14654 1xPhospho [S893(100)]	Color2 [DarkGray]	1	4		6.51254	6.09592	6.4446	6.56834	6.70874	6.50621	6.61912	6.63807	6.95652	6.80864	6.7761	6.75756	6.86913	6.48864	6.70321
	0.021037	0.006072	IRS4 O14654 1xPhospho [S917(99.7)]	Color2 [DarkGray]	1	4		6.83794	6.6014	6.53138	6.74685	6.56986	6.66107	6.63517	6.71425	6.63952	6.64097	6.57592	6.55152	6.60437	6.6453	6.67242
	0.130851	-0.08973	IRS4 O14654 1xPhospho [S989(100)]	Color2 [DarkGray]	1	4		6.26866	6.54998	7.11582	7.04002	6.95768	6.80993	6.48704	6.55765	6.62059	6.58045	6.44791	6.6865	6.39575	6.06824	6.6851
	0.639358	0.162061	IRS4 O14654 2xPhospho [S733(100);S735(100)]	Color2 [DarkGray]	1	4		6.48543	6.26866	6.57137	6.56986	6.43962	6.63517	6.48543	6.59694	6.72928	6.92955	6.6879	6.79572	6.78921	6.70321	6.82909
	2.04732	0.151096	IRS4 O14654 2xPhospho [S751(100);S757(100)]	Color2 [DarkGray]	1	4		6.51728	6.48864	6.52356	6.7879	6.5267	6.76951	6.6851	6.69627	6.6014	6.61324	6.87652	6.55459	6.88264	6.49345	6.54844
	0.438645	0.223698	IRS4 O14654 2xPhospho [S775(99.5);Y779(100)]	Color2 [DarkGray]	1	4		6.82018	6.21723	6.40769	6.74953	6.88996	6.61765	6.91886	6.71836	6.47897	6.74685	6.4446	6.50144	6.47897	6.6837	6.79051
	0.375057	-0.19476	EI24 O14681 1xPhospho [S320(100)]	Color2 [DarkGray]	1	4		6.49825	6.67807	6.80736	6.48382	6.69905	6.63807	6.14364	6.42794	6.82782	6.7761	6.73064	6.61618	6.74685	6.71699	6.7211
+	2.56144	0.81002	EI24 O14681 1xPhospho [S330(100)]	Color2 [DarkGray]	1	4		5.61765	6.02015	5.83289	6.12102	6.33807	6.30378	6.58796	6.71287	6.59991	7.10643	7.02901	6.95187	7.17792	7.23745	6.82782
+	2.76593	-0.5969	EI24 O14681 2xPhospho [S326(100);S330(100)]	Color2 [DarkGray]	1	4		7.23458	7.15076	7.30012	7.0917	7.05961	7.09276	6.73606	6.65249	6.50621	5.87774	5.853	5.61471	5.80478	5.92837	5.97499
	1.65593	0.670417	ENC1 O14682 1xPhospho [S328(100)]	Color2 [DarkGray]	1	4		6.26866	6.41616	5.91409	6.64386	6.74147	6.73742	7.03892	6.90448	6.66676	6.78005	6.87529	6.87897	6.54535	6.28725	6.55612
	0.665641	-0.32745	TP53I11 O14683 1xPhospho [S14(99.6)]	Color2 [DarkGray]	1	4		6.5157	6.87652	6.78921	6.85798	6.51096	6.79442	6.27612	6.78136	6.1416	6.7879	6.32553	6.7866	6.67101	6.66534	6.63807
	0.668986	0.283006	KMT2D O14686 1xPhospho [S1671(100)]	Color2 [DarkGray]	1	4		6.80993	6.23841	6.23266	6.76421	6.3906	6.53294	6.70736	6.6893	6.73336	6.89482	6.66676	6.60437	6.89239	6.63517	6.66676
	1.20877	0.338261	KMT2D O14686 1xPhospho [S1671(100)]	Color2 [DarkGray]	1	4		6.47086	6.12102	6.48543	6.95303	6.64097	6.35755	6.6014	6.69627	6.79442	6.90809	6.61176	6.61765	6.88996	6.82018	6.4446
	1.19769	0.415384	KMT2D O14686 1xPhospho [S2274(100)]	Color2 [DarkGray]	1	4		6.7046	6.17592	6.30561	6.5744	6.36632	6.2114	6.87897	6.79442	6.75889	7.03672	6.76155	6.71425	6.70321	6.75756	6.61765
	0.365872	0.285291	KMT2D O14686 1xPhospho [S2295(99)]	Color2 [DarkGray]	1	4		6.73064	6.32193	5.65535	6.63807	6.69627	6.56529	6.65105	6.56224	6.3505	6.63081	6.82909	6.99322	6.74416	6.77742	7.04221
	0.707391	0.17605	KMT2D O14686 1xPhospho [S2640(99.7)]	Color2 [DarkGray]	1	4		6.59246	6.71425	6.38716	6.64241	6.53761	6.53605	6.79572	6.80864	6.61765	6.86419	6.58946	6.71973	6.8125	6.54998	6.3837
	0.67918	0.358856	KMT2D O14686 1xPhospho [S3199(98.9)]	Color2 [DarkGray]	1	4		6.82018	6.08958	6.72656	6.34518	6.43463	6.4446	6.76686	7	6.94603	6.72656	6.9331	6.48382	6.76818	6.38543	6.45451
	0.561426	0.296273	KMT2D O14686 1xPhospho [S4738(100)]	Color2 [DarkGray]	1	4		6.69905	5.92837	6.26115	7.13443	6.67807	6.54535	6.60733	6.70736	6.46271	7.13443	6.78921	6.71012	6.62498	6.39403	6.5438
	1.30515	0.101566	KMT2D O14686 1xPhospho [S4822(100)]	Color2 [DarkGray]	1	4		6.14285	6.262	6.20096	6.21216	6.198	6.15839	6.28718	6.32709	6.29623	6.2267	6.24009	6.32338	6.20612	6.02797	6.17182
	1.32962	0.250951	KMT2D O14686 1xPhospho [S654(100)]	Color2 [DarkGray]	1	4		6.43129	6.36807	6.46924	6.54844	6.63517	5.92363	6.7252	6.51096	6.78529	6.93899	7.13443	6.6837	7.15987	6.22882	6.60585
	0.765521	0.37635	KMT2D O14686 1xPhospho [T1195(100)]	Color2 [DarkGray]	1	4		6.62936	6.07254	6.53605	6.67666	6.2075	6.42291	6.50144	6.88142	6.98413	6.82782	6.65964	6.8125	6.93192	6.50144	6.69905
	0.721143	0.206441	KMT2D O14686 1xPhospho [T1843(100)]	Color2 [DarkGray]	1	4		6.74551	6.32373	6.47086	6.56377	6.51412	6.56377	6.7879	6.63952	6.732	6.92005	6.80736	6.64241	6.89724	6.58646	6.29646
	0.631579	0.071791	KMT2D O14686 1xPhospho [T1865(100)]	Color2 [DarkGray]	1	4		6.17332	6.2271	6.25732	6.39859	6.39562	6.31024	6.31297	6.35555	6.2046	6.33688	6.21589	6.25418	6.19666	6.18422	6.12339
	3.05061	0.242887	KMT2D O14686 1xPhospho [T4682(100)]	Color2 [DarkGray]	1	4		6.61765	6.61176	6.59694	6.56072	5.80219	6.67525	6.83162	6.90448	6.8189	6.83542	6.68089	6.63663	6.56682	5.91648	7.09592
	0.305175	0.052167	KMT2D O14686 3xPhospho [S1854(100);S1858(100);T1865(100)]	Color2 [DarkGray]	1	4		6.13097	6.16734	6.2683	6.22189	6.26433	6.17862	6.31548	6.27673	6.1309	6.26644	6.18866	6.30248	6.21856	6.11639	6.17669
	0.128258	-0.04551	ITGB1BP1 O14713 1xPhospho [S25(100)]	Color2 [DarkGray]	1	4		6.76022	6.50144	6.79831	6.63807	6.49345	6.57137	6.45943	6.73336	6.73064	6.61324	6.81121	6.71836	6.66391	6.25361	6.79442
	0.446564	-0.13371	ITGB1BP1 O14713 1xPhospho [S41(100)]	Color2 [DarkGray]	1	4		6.50462	6.89239	6.5157	6.55919	6.60288	6.67666	6.49345	6.47897	6.53916	6.58496	6.95303	6.43463	6.75355	7.03122	6.45451
	0.004156	-0.00302	RGPD8 O14715 1xPhospho [S21(100)]	Color2 [DarkGray]	1	4		6.78529	6.40769	6.92719	6.19967	6.48059	6.45121	7.05637	6.45779	6.59694	6.79051	6.81762	6.83162	6.44956	6.50303	6.63517
	0.530084	-0.12701	RGPD8 O14715 1xPhospho [S796(100)]	Color2 [DarkGray]	1	4		6.76951	6.51254	6.73471	6.82782	6.68229	6.47573	6.64818	6.57137	6.41616	6.71425	6.5267	6.6851	6.65821	6.52356	6.83162
	1.76967	0.217297	RGPD8 O14715 1xPhospho [T1637(99.3)]	Color2 [DarkGray]	1	4		6.05898	6.22161	6.10313	6.27297	6.36329	6.19461	6.3061	6.39504	6.33447	6.40757	6.30233	6.37343	6.07637	6.17815	6.20008
	0.227759	-0.05867	RIOK3 O14730 1xPhospho [S505(100)]	Color2 [DarkGray]	1	4		6.8009	6.61765	6.66107	6.67101	6.55305	6.76288	6.51096	6.59694	6.79572	6.5157	6.58496	6.72383	6.45121	6.63372	6.72247
	0.264228	-0.04619	PDCD5 O14737 1xPhospho [S119(100)]	Color2 [DarkGray]	1	4		6.54226	6.69488	6.74147	6.66391	6.59395	6.6907	6.56529	6.59246	6.68229	6.6453	6.7115	6.69488	6.55459	6.58346	6.67948
	0.666734	-0.13699	SLC9A3R1 O14745 1xPhospho [S269(100)]	Color2 [DarkGray]	1	4		6.59395	6.80219	6.6865	6.47086	6.57592	6.83036	6.56682	6.42962	6.67525	6.67384	6.94603	6.57592	6.49506	6.61324	6.62936
	0.269338	0.06291	SLC9A3R1 O14745 1xPhospho [S280(100)]	Color2 [DarkGray]	1	4		6.73742	6.65678	6.43463	6.59544	6.52982	6.45286	6.71836	6.64241	6.65678	6.64241	6.73336	6.74147	6.67948	6.78136	6.60585
	0.373699	-0.0743	SLC9A3R1 O14745 1xPhospho [S290(99.8)]	Color2 [DarkGray]	1	4		6.54535	6.78398	6.7115	6.41447	6.67666	6.6453	6.67948	6.5267	6.61176	6.65678	6.60733	6.49025	6.73742	6.65821	6.853
	0.710191	0.212645	SLC9A3R1 O14745 2xPhospho [S269(100);S280(100)]	Color2 [DarkGray]	1	4		6.21529	6.49665	6.67242	6.77215	6.49665	6.6907	6.73606	6.63663	6.64961	6.72383	6.77742	6.74819	6.41954	6.66676	6.83162
	0.727924	-0.16477	SLC9A3R1 O14745 2xPhospho [S290(98.7);S302(100)]	Color2 [DarkGray]	1	4		6.75622	6.72383	6.64818	6.55765	6.76553	6.66249	6.74147	6.45615	6.4363	6.63227	6.90569	6.62205	6.42122	6.5157	6.7211
	0.354353	0.131035	CHEK1 O14757 1xPhospho [S296(100)]	Color2 [DarkGray]	1	4		6.24222	6.76818	6.43463	6.7115	6.41616	6.6865	6.62644	6.60733	6.60437	6.69627	6.72247	6.78398	6.97842	6.68089	6.5469
	0.07454	0.023674	CHEK1 O14757 1xPhospho [S333(100)]	Color2 [DarkGray]	1	4		6.69349	6.3837	6.66534	6.44626	6.84674	6.29278	6.63227	6.67666	6.50462	6.78529	6.74012	6.8392	6.55612	6.80993	6.65105
	0.488267	0.268704	CHEK1 O14757 2xPhospho [S296(100);S308(100)]	Color2 [DarkGray]	1	4		6.5744	6.79701	6.15178	6.5469	6.30561	6.84674	6.67525	6.58796	7.06609	6.52199	6.60881	6.89845	6.46434	6.87774	6.45286
	0.078702	-0.04041	ZNF213 O14771 1xPhospho [S112(100)]	Color2 [DarkGray]	1	4		6.56529	6.52042	7.00675	6.33985	6.54844	6.74282	6.47249	6.72792	6.77083	6.55305	6.7996	6.50938	6.78267	6.54844	6.63372
	0.237092	0.10069	TCERG1 O14776 1xPhospho [S638(100)]	Color2 [DarkGray]	1	4		6.91409	6.37504	6.49506	6.53294	6.82909	6.75622	6.67807	6.6453	6.76288	6.76288	6.53294	6.36282	6.6907	6.39746	6.77742
	0.231711	0.211476	NDC80 O14777 1xPhospho [S5(100)]	Color2 [DarkGray]	1	4		7.18982	6.21529	6.15987	7.07682	6.38025	6.46434	6.4822	6.81634	6.90087	6.58496	6.02459	7.00787	6.45451	6.23074	6.99435
	0.395962	-0.09225	NDC80 O14777 1xPhospho [S62(99.7)]	Color2 [DarkGray]	1	4		6.65821	6.63663	6.92244	6.75756	6.68089	6.74147	6.57743	6.69349	6.66959	6.49985	6.50621	6.67807	6.2891	6.33092	6.87283
	0.184463	0.064703	NDC80 O14777 1xPhospho [S69(100)]	Color2 [DarkGray]	1	4		6.50621	6.92005	6.72928	6.66249	6.61176	6.70874	6.6893	6.89482	6.76553	6.33628	6.26115	6.47249	6.50462	6.85798	6.55612
	0.126993	0.048057	UNC13B O14795 1xPhospho [S254(100)]	Color2 [DarkGray]	1	4		6.35226	6.46597	6.7879	6.49506	6.67666	6.73471	6.61765	6.64241	6.49025	6.8125	6.66249	6.58646	6.62936	6.73606	6.86913
	0.100352	0.064621	UNC13B O14795 1xPhospho [S367(99.6)]	Color2 [DarkGray]	1	4		6.45943	6.5267	6.93664	6.65964	6.73606	6.43796	6.65249	7.03452	6.42962	6.85674	6.37851	6.38198	6.44791	6.41954	7.01681
	0.598777	-0.048	UNC13B O14795 1xPhospho [T1247(99.5)]	Color2 [DarkGray]	1	4		6.78921	6.71012	6.73336	6.52826	6.61176	6.65249	6.71012	6.64386	6.73471	6.53138	6.52826	6.49665	6.83794	6.36807	6.70321
	0.031187	0.019119	PSMA7 O14818 1xPhospho [S11(100)]	Color2 [DarkGray]	1	4		6.57592	6.3505	6.78005	6.7879	6.55305	6.54844	6.2724	6.83036	6.66107	6.60437	6.74416	6.67948	6.70321	6.56834	6.86542
	0.133203	0.032427	RASGRF2 O14827 1xPhospho [S746(100)]	Color2 [DarkGray]	1	4		6.7211	6.44626	6.64241	6.65535	6.57894	6.71562	6.63663	6.57137	6.69905	6.66676	6.69209	6.70044	6.57289	6.64241	6.6907
	0.226513	-0.11399	SCAMP3 O14828 1xPhospho [S68(100)]	Color2 [DarkGray]	1	4		6.93428	6.61912	6.84925	7.0917	6.40429	6.22304	6.55919	6.47249	7.02901	6.56834	6.42794	6.25739	6.57743	6.59544	6.71287
	0.452536	-0.06091	SCAMP3 O14828 1xPhospho [S76(100)]	Color2 [DarkGray]	1	4		6.59246	6.77742	6.74416	6.38025	6.61029	6.7866	6.63663	6.62936	6.66534	6.48864	6.46434	6.61176	6.66107	6.61029	6.91169
	0.875185	0.125679	SCAMP3 O14828 1xPhospho [Y35(100)]	Color2 [DarkGray]	1	4		6.12015	6.21674	6.10489	6.20888	6.29639	6.21198	6.35939	6.29394	6.16549	6.27288	6.22932	6.34497	6.1124	6.17778	6.23026
	0.682901	0.204308	BACH1 O14867 1xPhospho [S445(100)]	Color2 [DarkGray]	1	4		6.61912	6.57592	6.54071	6.73742	6.65535	6.52199	6.63952	6.65821	7.05094	6.70183	6.23649	6.20359	6.80607	6.93428	6.53916
	0.018007	0.003924	BCKDK O14874 1xPhospho [S31(100)]	Color2 [DarkGray]	1	4		6.61765	6.66107	6.67666	6.68229	6.52356	6.87529	6.7879	6.63081	6.54844	6.63663	6.52199	6.41109	6.79051	6.47735	6.73742
	1.34069	-0.51493	IRF6 O14896 1xPhospho [S424(99.7)]	Color2 [DarkGray]	1	4		6.85798	6.91409	7.14975	6.54226	6.40599	6.8009	6.6014	6.14771	6.6279	6.26866	6.30925	6.51412	6.6865	6.80864	6.67242
	1.57612	0.114534	IRF6 O14896 1xPhospho [S47(100)]	Color2 [DarkGray]	1	4		6.14818	6.20093	6.09947	6.23824	6.25781	6.30285	6.23675	6.29223	6.2632	6.19898	6.1488	6.18093	6.30325	6.28892	6.12011
	0.662388	-0.17852	TAX1BP3 O14907 1xPhospho [S61(100)]	Color2 [DarkGray]	1	4		6.72656	6.77347	6.7879	6.7996	6.66676	6.69488	6.34518	6.73336	6.67384	6.41278	6.59842	6.37851	6.48543	6.74012	6.72656
	0.033421	0.016474	PCDH17 O14917 1xPhospho [S1026(100)]	Color2 [DarkGray]	1	4		6.48059	6.40088	6.82146	6.66249	6.60437	6.66676	6.50144	6.79312	6.45779	6.39917	6.78921	6.84424	6.91169	6.47897	6.69905
	0.462506	-0.298	PCDH17 O14917 2xPhospho [S449(100);S/T]	Color2 [DarkGray]	1	4		6.36632	6.46597	7.13545	6.56072	7.01346	7.05528	6.63081	6.17991	6.26303	6.54998	6.45121	6.69488	6.63952	6.23841	6.94837
	0.620249	0.061177	PCDH17 O14917 2xPhospho [S895(100);S900(100)]	Color2 [DarkGray]	1	4		6.28385	6.16884	6.29185	6.32133	6.3776	6.26165	6.2982	6.3476	6.28226	6.32099	6.25034	6.28081	6.22606	6.11446	6.00728
	1.25756	0.257093	IKBKB O14920 1xPhospho [S672(99.5)]	Color2 [DarkGray]	1	4		6.29052	5.97876	6.0542	6.37222	6.31745	6.28052	6.33506	6.35761	6.4021	6.32624	6.16484	6.32482	6.21666	6.20742	6.04643
	0.136061	0.062929	RGS12 O14924 1xPhospho [S661(100)]	Color2 [DarkGray]	1	4		6.31651	6.87897	6.7115	6.25927	6.6837	6.84549	6.65392	6.67101	6.77083	6.853	6.6851	6.57137	6.53294	6.50144	6.56529
	0.28181	0.180911	CASK O14936 1xPhospho [S313(100)]	Color2 [DarkGray]	1	4		6.92363	6.03782	6.56224	6.66818	6.62205	6.72792	6.6865	6.73606	6.64386	6.84298	6.44956	7.13955	6.65105	6.11061	6.49025
	0.158022	-0.03418	CASK O14936 1xPhospho [S51(99.7)]	Color2 [DarkGray]	1	4		6.63081	6.77215	6.75355	6.3906	6.82909	6.24793	6.62352	6.82018	6.61029	6.7879	6.45286	6.7866	6.69766	6.67525	6.43129
	0.310439	-0.18342	CASK O14936 1xPhospho [S582(100)]	Color2 [DarkGray]	1	4		6.34518	6.89966	6.81378	6.82528	6.66818	6.89603	6.21529	6.7996	6.49345	6.80349	7.19279	6.36457	6.67101	6.1918	5.94486
	0.375775	0.081871	MYL12B O14950 1xPhospho [T135(100)]	Color2 [DarkGray]	1	4		6.7115	6.50621	6.50779	6.6893	6.64961	6.70183	6.59842	6.77873	6.59395	6.46107	6.5744	7.07575	6.45286	6.49665	6.72656
	0.221749	-0.06707	MYL12B O14950 1xPhospho [T135(100)]	Color2 [DarkGray]	1	4		6.76288	6.5267	6.66249	6.8189	6.56224	6.57137	6.73606	6.60881	6.40599	6.81121	6.3505	6.86542	6.56377	6.61176	6.69349
	0.729046	0.26985	MYL12B O14950 1xPhospho [T135(100)]	Color2 [DarkGray]	1	4		6.33271	6.64386	6.43129	6.19771	6.79572	6.96694	6.48543	6.97842	6.75355	6.73471	6.76421	6.50621	6.57289	6.56072	6.70321
	0.163009	0.084502	AURKA O14965 1xPhospho [S104(100)]	Color2 [DarkGray]	1	4		6.66676	6.32553	6.73606	6.94134	6.67948	6.98641	6.80993	6.80736	6.36457	6.39575	6.21529	6.94134	6.46597	6.43129	6.59395
	0.080692	-0.03517	CLGN O14967 1xPhospho [S554(100)]	Color2 [DarkGray]	1	4		6.81762	6.57894	6.69905	7.01011	6.48704	6.45121	6.61765	6.92125	6.45121	6.79442	6.34163	6.63807	6.80607	6.39575	6.44128
	0.16166	0.06661	CLGN O14967 1xPhospho [S594(100)]	Color2 [DarkGray]	1	4		6.35226	6.71973	6.83162	6.82018	6.46107	6.44956	6.59395	6.73471	6.77479	6.55459	6.39746	6.50462	6.732	6.82909	6.76553
	0.490741	0.068011	CLGN O14967 2xPhospho [S591(99.6);S594(100)]	Color2 [DarkGray]	1	4		6.15069	6.30599	6.11653	6.17091	6.29411	6.32191	6.24734	6.29023	6.23968	6.25218	6.23123	6.26493	6.17927	6.07947	6.1196
	0.676615	-0.16603	PPP1R12A O14974 1xPhospho [S299(100)]	Color2 [DarkGray]	1	4		6.67101	6.76421	6.74012	6.65821	6.84046	6.69766	6.42291	6.4822	6.77215	6.46107	6.73742	6.48059	6.53761	6.64674	6.66534
	0.484677	0.051271	PPP1R12A O14974 1xPhospho [S299(100)]	Color2 [DarkGray]	1	4		6.27065	6.30942	6.22251	6.14357	6.33778	6.3477	6.24826	6.38098	6.32715	6.38716	6.18386	6.26238	6.32577	6.11265	6.21232
	0.43645	-0.13759	PPP1R12A O14974 1xPhospho [S479(100)]	Color2 [DarkGray]	1	4		7.05637	6.65249	6.65249	6.74282	6.71562	6.6851	6.65105	6.62936	6.66818	6.46271	6.35226	6.63663	6.46271	6.54071	6.62352
	1.59325	-0.2213	PPP1R12A O14974 1xPhospho [S507(100)]	Color2 [DarkGray]	1	4		6.74819	6.77347	6.75756	6.75221	6.73471	6.64097	6.65535	6.43796	6.52199	6.59544	6.7252	6.64674	6.51412	6.47573	6.61912
	0.283072	-0.17033	PPP1R12A O14974 1xPhospho [S519(100)]	Color2 [DarkGray]	1	4		7.36457	6.62498	6.65392	7.02015	6.63372	6.89482	6.73877	6.71425	6.67948	6.6851	6.33271	6.37678	6.09592	5.97269	6.24031
	0.363607	0.264244	PPP1R12A O14974 1xPhospho [S668(100)]	Color2 [DarkGray]	1	4		7.0268	6.22497	6.46434	6.47411	6.6453	6.65678	6.54226	6.77873	7.18785	7.08534	6.46107	6.6279	6.55305	5.04439	6.88387
	0.087461	0.007586	PPP1R12A O14974 1xPhospho [S871(100)]	Color2 [DarkGray]	1	4		6.24548	6.31456	6.29235	6.33575	6.24656	6.30541	6.3293	6.24962	6.29622	6.33061	6.30218	6.31422	6.28327	6.28983	6.28653
	0.454308	-0.10318	PPP1R12A O14974 1xPhospho [S886(100)]	Color2 [DarkGray]	1	4		6.84424	6.72792	6.65535	6.96116	6.65678	6.75221	6.64097	6.49825	6.77873	6.30195	6.26303	6.6879	6.63807	6.54226	6.5438
	0.339179	-0.20076	PPP1R12A O14974 1xPhospho [S893(98.9)]	Color2 [DarkGray]	1	4		6.97728	6.81121	6.55765	6.20359	6.78529	6.42962	7.00338	6.40599	6.3345	6.67242	6.32912	6.76421	7.06931	6.71836	6.18587
	0.020806	0.015692	PPP1R12A O14974 1xPhospho [S910(100)]	Color2 [DarkGray]	1	4		7.08002	6.43296	6.57592	6.74282	6.64097	7.00225	6.67101	6.46271	7.00225	6.75622	6.3345	6.60288	6.21917	6.27053	6.52042
	0.207148	0.069651	PPP1R12A O14974 1xPhospho [S995(100)]	Color2 [DarkGray]	1	4		6.27799	6.56986	6.66391	6.68089	6.80607	6.70321	6.66107	6.59694	6.46271	6.51412	6.07254	7.00563	6.6837	6.87036	6.83415
	1.24846	-0.20793	PPP1R12A O14974 1xPhospho [T696(99.6)]	Color2 [DarkGray]	1	4		6.89603	6.7211	6.83162	6.84549	6.732	6.70183	6.55459	6.5438	6.72656	6.63807	6.7046	6.09381	6.6865	6.36107	6.41785
	0.053476	-0.02733	PPP1R12A O14974 2xPhospho [S862(100);S871(100)]	Color2 [DarkGray]	1	4		6.53138	6.95536	6.38025	6.69349	6.6879	6.33271	6.5267	6.65392	6.60437	6.732	6.65821	6.83668	6.73336	6.45779	6.74147
	0.561035	0.116194	GAK O14976 1xPhospho [S780(100)]	Color2 [DarkGray]	1	4		6.00443	6.29576	6.15413	6.26366	6.33629	6.17332	6.32419	6.28078	6.19794	6.33706	6.12812	6.31402	6.07288	6.14769	6.19906
	0.016959	0.004871	GAK O14976 1xPhospho [S829(98.7)]	Color2 [DarkGray]	1	4		6.06372	6.36761	6.32688	6.32126	6.34469	6.20427	6.26183	6.26231	6.24868	6.25676	6.2077	6.32282	6.26896	6.16155	6.16394
	1.48563	0.540745	GAK O14976 2xPhospho [S826(100);S829(100)]	Color2 [DarkGray]	1	4		5.96116	6.4446	6.32553	6.2075	6.97384	6.98299	6.67666	6.72383	6.95303	6.88509	6.34163	6.91409	6.34341	6.73606	6.71012
	0.895782	0.107927	GAK O14976 2xPhospho [S826(100);S829(100)]	Color2 [DarkGray]	1	4		6.08362	6.2407	6.26049	6.2577	6.32448	6.28094	6.29277	6.30676	6.30905	6.30857	6.29869	6.28062	6.18292	6.20039	6.25252
	0.013868	-0.01709	HNRNPDL O14979 1xPhospho [S241(100)]	Color2 [DarkGray]	1	4		5.82528	7.14364	6.74416	6.45943	7.00113	6.9472	6.49025	6.78267	6.38888	6.1639	7.00563	6.70874	5.7866	6.81378	6.6279
	1.40543	-0.19532	XPO1 O14980 1xPhospho [S391(100)]	Color2 [DarkGray]	1	4		6.64818	6.6879	6.82909	6.64386	6.51096	6.75889	6.52826	6.58496	6.46597	6.61912	6.6879	6.7252	6.57743	6.66249	6.6837
	2.29444	0.172196	BTAF1 O14981 1xPhospho [S95(99.6)]	Color2 [DarkGray]	1	4		6.14354	6.17668	6.17849	6.23015	6.30315	6.30024	6.37165	6.28123	6.36242	6.30064	6.23158	6.2381	6.22897	6.17889	6.17522
	1.78102	0.154005	BTAF1 O14981 2xPhospho [S237(99.6);T238(99.6)]	Color2 [DarkGray]	1	4		6.13896	6.21473	6.221	6.34111	6.30538	6.34625	6.39635	6.34251	6.29785	6.24776	6.22782	6.29664	6.22038	6.34454	6.21553
	2.89099	0.154274	ARHGEF10 O15013 1xPhospho [S198(98.3)]	Color2 [DarkGray]	1	4		6.1247	6.16222	6.18277	6.25091	6.30855	6.26244	6.29796	6.30693	6.32762	6.19622	6.25293	6.27833	6.18635	6.32284	6.40698
	4.56868	0.165771	ARHGEF10 O15013 1xPhospho [S379(100)]	Color2 [DarkGray]	1	4		6.16497	6.15438	6.17556	6.30464	6.29686	6.18382	6.32205	6.33239	6.33779	6.28762	6.28175	6.32604	6.23888	6.30282	6.2033
	0.287192	-0.12964	ARHGEF10 O15013 1xPhospho [S59(100)]	Color2 [DarkGray]	1	4		6.47735	7.01681	6.7996	6.10014	6.71699	6.43129	6.47897	6.62498	6.8009	6.56072	6.65678	6.99209	6.77873	6.4446	6.50779
	0.557249	0.07749	ZNF609 O15014 1xPhospho [S1055(100)]	Color2 [DarkGray]	1	4		6.58796	6.59544	6.61618	6.65535	6.6907	6.79312	6.57894	6.78921	6.66391	6.40259	6.58646	6.58646	6.67948	6.49665	6.8679
	0.393667	-0.0573	ZNF609 O15014 1xPhospho [S1313(99.7)]	Color2 [DarkGray]	1	4		6.71699	6.66391	6.60585	6.76818	6.43129	6.67666	6.64241	6.67101	6.50144	6.5469	6.64386	6.66959	6.78136	6.59991	6.70044
	1.2245	-0.16643	ZNF609 O15014 1xPhospho [S467(99.7)]	Color2 [DarkGray]	1	4		6.66391	6.78136	6.87529	6.46761	6.58946	6.37504	6.58946	6.64386	6.58796	6.64386	6.73606	6.40259	6.91289	6.65678	6.61912
	0.57824	0.181907	ZNF609 O15014 1xPhospho [S576(100)]	Color2 [DarkGray]	1	4		6.27053	6.55305	6.6893	6.64818	6.42626	6.76553	6.58646	6.65964	6.8125	6.68089	6.6279	6.47735	6.7211	6.8716	6.75087
	0.045023	0.01525	ZNF609 O15014 1xPhospho [T746(100)]	Color2 [DarkGray]	1	4		6.71425	6.85922	6.5469	6.62498	6.47411	6.49665	6.83668	6.74147	6.58796	6.54226	6.50938	6.69627	6.71836	6.80219	6.41278
	0.923658	0.30909	ZNF609 O15014 2xPhospho [S467(100);S470(100)]	Color2 [DarkGray]	1	4		6.33628	6.47249	6.58195	6.71287	6.89239	6.52826	6.95768	6.86047	6.49985	6.63372	6.81121	6.88996	6.47573	6.18388	6.57894
	1.06138	-0.16713	ZNF609 O15014 2xPhospho [S576(100);S578(100)]	Color2 [DarkGray]	1	4		6.82909	6.72247	6.58346	6.732	6.65392	6.73064	6.58346	6.51412	6.53605	6.61324	6.80864	6.50779	6.58646	6.48704	6.7115
	0.300545	-0.10477	ZNF609 O15014 2xPhospho [S743(100);T746(100)]	Color2 [DarkGray]	1	4		6.58346	6.35755	6.8125	6.62205	6.86419	6.7046	6.5469	6.37504	6.51728	6.65249	6.49825	6.65249	6.89845	6.64674	6.79831
	0.530516	0.110243	SPTBN2 O15020 1xPhospho [S1255(100)]	Color2 [DarkGray]	1	4		6.05506	6.33175	6.23046	6.36344	6.35637	6.28368	6.28329	6.40113	6.26357	6.33834	6.15604	6.31867	6.33426	6.19994	6.19462
	0.336394	0.077662	SPTBN2 O15020 1xPhospho [S2171(100)]	Color2 [DarkGray]	1	4		6.41616	6.62936	6.55919	6.38716	6.54998	6.60437	6.56529	6.75355	6.51885	6.47086	6.80736	6.57592	6.61765	7.16289	6.84172
	0.029718	0.009686	SPTBN2 O15020 1xPhospho [S2359(100)]	Color2 [DarkGray]	1	4		6.52199	6.61176	6.40429	6.73471	6.64961	6.48864	6.69488	6.49025	6.38198	6.55765	6.88753	6.64097	6.89724	6.7866	6.78398
	0.001453	0.000336	MAST4 O15021 1xPhospho [S1370(100)]	Color2 [DarkGray]	1	4		6.73877	6.56834	6.55919	6.69905	6.53916	6.55612	6.5267	6.67101	6.66959	6.59694	6.50621	6.67807	6.75355	6.76421	6.78267
	0.788346	0.075664	MAST4 O15021 1xPhospho [S1419(100)]	Color2 [DarkGray]	1	4		6.18341	6.25249	6.23255	6.33162	6.30625	6.26892	6.29965	6.36588	6.22991	6.34823	6.23744	6.1887	6.23261	6.14523	6.2729
	1.04317	-0.31599	MAST4 O15021 1xPhospho [S1822(100)]	Color2 [DarkGray]	1	4		6.59544	6.84925	6.47897	6.7046	6.65964	6.81378	6.46434	6.35755	6.15381	6.80864	6.61618	6.71699	6.59395	6.94017	6.71012
	0.303085	-0.08646	MAST4 O15021 1xPhospho [S2520(100)]	Color2 [DarkGray]	1	4		6.55459	6.67666	6.72247	6.67242	6.50779	6.51728	6.38716	6.74953	6.55765	6.70598	6.79181	6.70044	6.43463	6.94251	6.63517
	0.499371	0.061582	MAST4 O15021 1xPhospho [S2552(100)]	Color2 [DarkGray]	1	4		6.30654	6.25863	6.13113	6.3559	6.32233	6.22586	6.31314	6.26982	6.29808	6.30304	6.15716	6.24332	6.14978	6.21738	6.15617
	0.583786	0.405251	SEC16A O15027 1xPhospho [S1030(100)]	Color2 [DarkGray]	1	4		7.07146	6.36107	6.0268	6.85424	7.03672	6.08746	6.89724	6.83415	6.94369	6.32733	6.73471	6.7761	6.55305	6.02901	6.50779
	0.196467	-0.06354	SEC16A O15027 1xPhospho [S1069(100)]	Color2 [DarkGray]	1	4		6.71973	6.46924	6.61029	6.65964	6.51096	6.68229	6.36632	6.71562	6.5267	6.92005	6.56682	6.74685	6.86666	6.51885	6.67242
	0.613358	0.215637	SEC16A O15027 1xPhospho [S122(100)]	Color2 [DarkGray]	1	4		6.64674	6.30925	6.66959	6.90929	6.80993	6.35755	6.97039	6.64818	6.65392	6.6453	6.55459	6.73606	6.43296	6.55765	6.59395
	1.03374	0.377464	SEC16A O15027 1xPhospho [S1226(100)]	Color2 [DarkGray]	1	4		6.72928	6.22497	6.23074	6.99322	6.77083	6.59991	6.69766	6.824	6.79572	6.76288	6.69905	6.6279	6.79701	6.36107	6.27799
	0.305127	0.056326	SEC16A O15027 1xPhospho [S1327(100)]	Color2 [DarkGray]	1	4		6.6851	6.58045	6.79701	6.74819	6.49825	6.4363	6.72792	6.68089	6.82273	6.62059	6.55919	6.83794	6.58045	6.52513	6.47573
	0.327403	0.119522	SEC16A O15027 1xPhospho [S1353(100)]	Color2 [DarkGray]	1	4		6.73064	6.2724	6.63372	6.80349	6.41447	6.4822	6.70874	6.55459	6.732	6.71699	6.71425	6.66959	6.82273	6.55919	6.732
	0.932673	0.077727	SEC16A O15027 1xPhospho [S1356(100)]	Color2 [DarkGray]	1	4		6.22709	6.28657	6.1798	6.21582	6.2364	6.26535	6.32949	6.33563	6.26152	6.389	6.21384	6.23374	6.20875	6.19389	6.20067
	0.107692	0.039975	SEC16A O15027 1xPhospho [S1964(100)]	Color2 [DarkGray]	1	4		6.78005	6.66391	6.47086	6.91528	6.40769	6.43796	6.85798	6.5157	6.66107	6.63227	6.90087	6.54844	6.81762	6.7252	6.08958
	0.519327	-0.22013	SEC16A O15027 1xPhospho [S2022(100)]	Color2 [DarkGray]	1	4		6.75221	6.61618	6.88996	6.53916	6.88753	6.57137	6.71012	6.19574	6.69209	6.86419	6.75221	6.67666	6.51096	6.70183	6.04002
	0.435647	0.08511	SEC16A O15027 1xPhospho [S2083(100)]	Color2 [DarkGray]	1	4		6.77873	6.67948	6.61029	6.76421	6.45121	6.48059	6.91049	6.70736	6.70598	6.51728	6.76553	6.61912	6.63952	6.6851	6.2114
	0.677239	-0.15182	SEC16A O15027 1xPhospho [S2159(100)]	Color2 [DarkGray]	1	4		6.87652	6.84674	6.73877	6.70044	6.21335	5.58195	6.81762	6.6907	6.49825	6.88264	6.80607	6.62644	6.86419	6.71836	6.27612
	0.503865	0.218927	SEC16A O15027 1xPhospho [S2271(100)]	Color2 [DarkGray]	1	4		6.853	6.66534	6.21529	6.69488	6.75489	6.52982	6.78005	6.83162	6.77873	6.49185	6.58646	6.39403	6.70044	6.80864	6.40599
	0.528869	0.028268	SEC16A O15027 1xPhospho [S314(100)]	Color2 [DarkGray]	1	4		6.22342	6.29656	6.2652	6.2362	6.26307	6.27429	6.28269	6.31022	6.27707	6.2294	6.29082	6.22135	6.21387	6.21551	6.23072
	2.47549	0.15788	SEC16A O15027 1xPhospho [S331(100)]	Color2 [DarkGray]	1	4		6.21068	6.14022	6.15944	6.34255	6.20051	6.11481	6.3141	6.31386	6.35602	6.44399	6.14517	6.27742	6.07139	6.15102	6.22377
	0.453498	0.140215	SEC16A O15027 1xPhospho [S342(100)]	Color2 [DarkGray]	1	4		6.7879	6.35755	6.57592	6.67666	6.52356	6.58946	6.64097	6.69627	6.80478	6.63952	6.74685	6.46434	6.85549	6.63227	6.58346
	0.644368	0.097649	SEC16A O15027 1xPhospho [S534(98.9)]	Color2 [DarkGray]	1	4		6.20654	6.36044	6.15829	6.19946	6.25078	6.26698	6.33234	6.39648	6.28938	6.22371	6.21922	6.27281	6.23648	6.13389	6.06133
	1.25522	0.215732	SEC16A O15027 1xPhospho [S568(99.7)]	Color2 [DarkGray]	1	4		6.70874	6.4446	6.55919	6.63952	6.52982	6.53294	6.83289	6.78267	6.74416	6.74685	6.52982	6.60585	6.51096	6.5345	6.8679
	0.564276	0.134627	SEC16A O15027 1xPhospho [S775(100)]	Color2 [DarkGray]	1	4		6.77347	6.46597	6.66676	6.96116	6.45451	6.3906	6.83794	6.8125	6.65964	6.95187	6.24793	6.75756	6.7252	6.78005	5.71699
	1.22591	0.650015	SEC16A O15027 1xPhospho [S957(100)]	Color2 [DarkGray]	1	4		6.49665	6.0917	5.69209	6.70736	6.16189	6.78136	6.58346	6.75221	6.89482	6.40599	6.732	6.94017	6.73877	7.02126	7.02569
	0.535992	0.19438	SEC16A O15027 1xPhospho [T1325(99.2)]	Color2 [DarkGray]	1	4		6.91409	6.50621	6.40769	6.84172	6.33092	6.47897	6.84925	6.83668	6.7252	6.79831	6.55765	6.59842	6.66249	6.63372	6.33807
	0.032391	0.014467	SEC16A O15027 1xPhospho [T593(98.6)]	Color2 [DarkGray]	1	4		6.67525	6.49025	6.56224	6.41109	6.44791	6.6279	6.80864	6.63517	6.32733	6.90328	6.76686	6.73336	6.58045	6.96232	6.56834
	1.18525	0.43384	SEC16A O15027 2xPhospho [S1347(100);S1350(100)]	Color2 [DarkGray]	1	4		6.36632	6.03342	6.62352	6.59842	6.29278	6.44128	6.79312	6.79831	6.73336	6.80607	6.79701	6.49506	7.12412	6.54226	6.86542
	0.353665	-0.19788	SEC16A O15027 2xPhospho [S2073(100);S2083(100)]	Color2 [DarkGray]	1	4		6.99322	6.40939	7.02237	6.58045	6.84172	6.40259	6.48543	6.84925	6.49665	6.5267	6.43296	6.67101	6.44791	6.46434	6.7996
+	3.01057	0.79257	SEC16A O15027 2xPhospho [T593(98.8);S595(98.8)]	Color2 [DarkGray]	1	4		5.71973	5.7761	5.8125	5.96578	5.88509	5.58796	6.55152	6.71836	6.41616	7.15381	7.26679	7.32193	7.07361	7.07788	7.28448
	1.40159	0.158666	SEC16A O15027 3xPhospho [S1347(100);S1350(100);S1353(100)]	Color2 [DarkGray]	1	4		6.1382	6.10158	6.23083	6.34364	6.27568	6.30304	6.37931	6.31305	6.25425	6.27443	6.10997	6.31054	6.35543	6.23313	6.13504
	2.15024	-0.38475	U2SURP O15042 1xPhospho [S181(99.5)]	Color2 [DarkGray]	1	4		6.90689	6.91289	6.72656	6.93664	6.87897	6.7879	6.41278	6.55305	6.42626	6.73471	6.32012	6.47897	6.1127	6.55305	6.63081
	0.049376	0.055221	U2SURP O15042 1xPhospho [S202(100)]	Color2 [DarkGray]	1	4		6.09592	6.3837	7.10119	5.9472	7.32193	7.01011	6.5438	6.18587	7.01681	6.45286	6.44294	6.66818	6.46597	5.79181	7.17493
	0.649065	-0.10419	U2SURP O15042 1xPhospho [S236(100)]	Color2 [DarkGray]	1	4		6.66959	6.64674	6.70598	6.71836	6.74282	6.74551	6.47411	6.52826	6.70736	6.73336	6.60585	6.72383	6.6837	6.67525	6.20163
	0.519589	0.053892	U2SURP O15042 1xPhospho [S238(99.2)]	Color2 [DarkGray]	1	4		6.17112	6.19544	6.26515	6.28245	6.3142	6.16109	6.31945	6.27664	6.19729	6.29833	6.2061	6.23197	6.144	6.11464	6.08523
	0.683552	-0.14371	U2SURP O15042 1xPhospho [S485(100)]	Color2 [DarkGray]	1	4		6.79442	6.66391	6.68229	6.56072	6.73471	6.58346	6.64386	6.39746	6.66818	6.47573	6.56224	6.52513	6.58946	6.7866	6.90689
	0.357513	-0.05986	U2SURP O15042 1xPhospho [S731(100)]	Color2 [DarkGray]	1	4		6.69488	6.55765	6.71425	6.54535	6.54998	6.81762	6.57137	6.52513	6.6907	6.58045	6.76818	6.69349	6.71699	6.76288	6.40429
	0.247839	0.162435	U2SURP O15042 1xPhospho [S811(100)]	Color2 [DarkGray]	1	4		6.3733	6.54844	6.63952	6.86666	6.51254	6.7879	7.1467	6.59991	6.30195	7.14466	6.59395	6.7996	6.4446	6.16591	6.30925
	1.01951	0.227448	U2SURP O15042 2xPhospho [S1014(100);S1016(100)]	Color2 [DarkGray]	1	4		6.56072	6.37851	6.58496	6.75622	6.51412	6.86419	6.76686	6.58045	6.85922	6.57592	6.2854	6.7996	6.58796	6.38025	6.97269
	0.639468	-0.36403	U2SURP O15042 2xPhospho [S788(100);S800(100)]	Color2 [DarkGray]	1	4		6.99322	6.66676	6.72247	6.78398	6.61912	6.46434	5.95884	6.63663	6.69488	6.65964	6.46924	6.77742	6.96347	6.31107	6.63952
	0.826899	0.310232	U2SURP O15042 2xPhospho [S930(99.5);S932(100)]	Color2 [DarkGray]	1	4		6.57289	6.60437	6.23841	6.26115	6.50779	7.08958	6.55919	6.78267	7.0045	6.5157	6.52982	7.02126	6.50779	6.57289	6.5744
	0.215417	0.160927	U2SURP O15042 2xPhospho [S946(100);S948(100)]	Color2 [DarkGray]	1	4		6.78529	6.30561	6.87652	6.01569	6.94486	6.36107	7.07361	6.35755	7.01903	6.2211	6.97957	6.38543	6.69905	6.29646	6.77742
	0.00277	-0.00251	U2SURP O15042 3xPhospho [S932(99.7);S934(100);S/T]	Color2 [DarkGray]	1	4		5.90689	6.8125	6.77479	6.50779	6.56224	6.57894	6.50779	6.4822	6.49665	6.77873	6.75355	6.52356	6.89482	6.83542	6.94954
	0.557214	-0.30725	U2SURP O15042 3xPhospho [S946(100);S948(100);S951(100)]	Color2 [DarkGray]	1	4		7.08746	6.72247	6.72383	6.94369	6.64818	6.3837	6.96116	6.30743	6.34341	6.76951	6.49506	6.58195	6.47735	6.5744	6.34696
	0.193035	0.0749	SETD1A O15047 1xPhospho [S470(100)]	Color2 [DarkGray]	1	4		6.63807	6.65821	6.49665	6.92244	6.73606	6.40599	6.52042	6.54535	6.95187	6.87652	6.38025	6.66676	6.58496	6.45779	6.65964
	0.253092	0.071249	SETD1A O15047 1xPhospho [S508(100)]	Color2 [DarkGray]	1	4		6.55612	6.46107	6.74685	6.58195	6.60585	6.75756	6.71012	6.75355	6.51412	6.48382	6.68089	6.8125	6.66391	6.69627	6.5744
	0.880977	-0.39893	SETD1A O15047 2xPhospho [S459(99.3);S464(100)]	Color2 [DarkGray]	1	4		6.93899	6.71699	7.06609	6.89482	6.6879	6.61029	6.15785	6.78398	6.58346	6.20555	6.64097	6.50144	6.76686	5.91648	6.74551
	0.164432	-0.14881	SETD1A O15047 2xPhospho [S464(100);T/S]	Color2 [DarkGray]	1	4		6.83668	6.98299	6.30012	6.62352	6.35931	6.71012	6.03782	6.6907	6.94486	6.72656	6.53916	6.99887	6.80864	6.49185	6.20555
	0.386304	0.040371	SYNJ2 O15056 1xPhospho [S1056(100)]	Color2 [DarkGray]	1	4		6.55765	6.65678	6.52826	6.49985	6.6837	6.58796	6.58045	6.63663	6.64674	6.61618	6.7866	6.6893	6.74551	6.79442	6.61029
	0.139754	0.068073	SYNJ2 O15056 1xPhospho [S1124(100)]	Color2 [DarkGray]	1	4		6.56834	6.67666	6.73877	6.22882	6.27799	6.59544	6.55305	7.07575	6.55919	6.73877	6.49185	6.78529	6.76553	6.64097	6.75221
	0.580095	-0.18114	SYNJ2 O15056 1xPhospho [S1196(100)]	Color2 [DarkGray]	1	4		6.83036	6.67666	6.51728	7.09381	7.03672	6.29462	6.6879	6.32373	6.46924	6.67807	6.60733	6.2817	6.21917	6.42291	7.08746
	0.171593	0.075177	SYNJ2 O15056 1xPhospho [S1433(100)]	Color2 [DarkGray]	1	4		6.38543	6.67948	6.45451	6.76818	6.79312	6.72383	6.79181	6.63663	6.31651	6.81121	6.6879	6.55919	6.8505	6.53294	6.53605
	0.346411	0.071098	SYNJ2 O15056 1xPhospho [S1453(99.1)]	Color2 [DarkGray]	1	4		6.0524	6.34166	6.18623	6.1777	6.35141	6.25519	6.2876	6.23391	6.27207	6.23757	6.15555	6.33314	6.12999	6.25572	6.151
	0.315824	0.188879	SYNM O15061 1xPhospho [S1049(100)]	Color2 [DarkGray]	1	4		6.41954	6.45286	6.8009	6.81634	6.54226	6.64097	6.86542	6.3345	7.04002	6.59694	6.82528	6.05094	6.69349	6.57743	6.71699
	0.127274	-0.11408	SYNM O15061 1xPhospho [S1181(99.3)]	Color2 [DarkGray]	1	4		6.49185	6.8009	6.61618	6.5267	6.90087	6.21723	6.88509	6.78921	5.89239	6.64097	6.66107	6.7879	6.86171	6.6893	6.5744
	0.337545	0.206151	SYNM O15061 1xPhospho [S1432(100)]	Color2 [DarkGray]	1	4		6.90689	6.35579	6.17193	6.69905	6.7115	6.37156	6.84925	6.44626	6.75756	7.02126	6.54844	6.83036	6.5267	6.47735	6.71836
	0.018243	0.00553	SYNM O15061 1xPhospho [S429(100)]	Color2 [DarkGray]	1	4		6.53294	6.79442	6.54535	6.5157	6.61471	6.6893	6.54226	6.61912	6.72792	6.71287	6.79051	6.66676	6.64241	6.63952	6.58496
	0.671953	0.101538	SYNM O15061 2xPhospho [S1044(100);S1049(100)]	Color2 [DarkGray]	1	4		6.07114	6.30007	6.23668	6.30985	6.35499	6.3152	6.30166	6.317	6.29385	6.35466	6.1725	6.24874	6.15185	6.29094	6.14887
	0.293151	0.10561	ZBTB5 O15062 1xPhospho [S234(100)]	Color2 [DarkGray]	1	4		6.64961	6.62205	6.71836	6.86295	6.65392	6.61618	6.48543	6.87774	6.94369	6.43129	6.5267	6.39575	6.96232	6.43129	6.26491
	0.659007	-0.17177	ZBTB5 O15062 1xPhospho [S371(100)]	Color2 [DarkGray]	1	4		6.72792	6.69766	6.97842	6.7046	6.63663	6.58496	6.76022	6.49185	6.63663	6.83289	6.56986	6.58045	6.6279	6.24603	6.43796
	0.35568	0.122434	GARRE1 O15063 1xPhospho [S723(100)]	Color2 [DarkGray]	1	4		6.50462	6.73606	6.48704	6.70321	6.41278	6.85798	6.8125	6.82146	6.46107	6.7046	6.52042	6.65678	6.61912	6.80219	6.44294
	0.287908	-0.10001	GARRE1 O15063 2xPhospho [T951(99.5);S/T]	Color2 [DarkGray]	1	4		6.5157	6.93428	6.74819	6.57743	6.52356	6.88874	6.6893	6.71699	6.49185	6.60437	6.48382	6.8189	6.47086	6.59395	6.48059
	1.19745	0.119008	PFAS O15067 1xPhospho [S893(100)]	Color2 [DarkGray]	1	4		6.22448	6.1714	6.13541	6.28133	6.26122	6.17526	6.30373	6.35934	6.22524	6.36908	6.1614	6.32639	6.0998	6.19377	6.03547
	0.164889	0.026273	MCF2L O15068 1xPhospho [S620(100)]	Color2 [DarkGray]	1	4		6.13544	6.29362	6.20045	6.3128	6.4064	6.24222	6.19181	6.3131	6.20343	6.10075	6.11006	6.37925	6.20751	6.19578	6.19368
	0.245071	0.022463	MCF2L O15068 2xPhospho [S965(100);T/S]	Color2 [DarkGray]	1	4		6.21849	6.24798	6.24374	6.21528	6.24818	6.30175	6.30558	6.2815	6.19053	6.24149	6.24609	6.35829	6.26901	6.0938	6.24875
	0.126473	0.026527	NACAD O15069 1xPhospho [S1303(100)]	Color2 [DarkGray]	1	4		6.13144	6.39258	6.27697	6.28096	6.32994	6.33512	6.26533	6.30828	6.30696	6.29118	6.13407	6.19984	6.22724	6.24839	6.18011
	0.612598	0.094675	NACAD O15069 2xPhospho [S1303(100);S1307(100)]	Color2 [DarkGray]	1	4		6.06369	6.23851	6.28472	6.23	6.33799	6.29394	6.28309	6.32225	6.2656	6.32133	6.14026	6.33897	6.22864	6.18667	6.20719
	2.5736	0.097198	DCLK1 O15075 1xPhospho [S352(100)]	Color2 [DarkGray]	1	4		6.2	6.21655	6.16808	6.19789	6.13789	6.32127	6.29754	6.2857	6.29298	6.31346	6.26199	6.29279	6.28237	6.20261	6.06641
	0.430415	-0.17628	DCLK1 O15075 1xPhospho [S720(99.2)]	Color2 [DarkGray]	1	4		6.79312	6.7252	6.65678	6.48543	6.19574	6.8716	6.29646	6.87406	6.47573	6.4822	6.66107	6.61618	6.61912	6.42626	7.17493
	0.202251	0.059497	DCLK1 O15075 2xPhospho [S332(100);T/S]	Color2 [DarkGray]	1	4		6.64241	6.84298	6.5744	6.99322	6.62059	6.47897	6.82782	6.58646	6.824	6.3837	6.42291	6.36632	6.61765	6.59842	6.71425
	0.658073	-0.24482	DCLK1 O15075 3xPhospho [S330(100);S332(100);T/S]	Color2 [DarkGray]	1	4		6.5438	6.8936	7.01792	6.3147	6.63517	6.49665	6.48864	6.75489	6.47735	6.69488	6.45286	6.54071	6.72656	6.61912	6.82782
	0.97838	-0.25046	ANKRD28 O15084 1xPhospho [S1011(100)]	Color2 [DarkGray]	1	4		6.84549	6.67948	6.62205	6.74685	6.58496	6.76421	6.59842	6.27053	6.5267	6.9542	6.8125	6.7211	6.10224	6.2854	6.87283
	0.458573	0.164799	ARHGEF11 O15085 1xPhospho [S1480(100)]	Color2 [DarkGray]	1	4		6.36632	6.4446	6.58946	6.79442	6.64386	6.7879	6.62644	6.3906	6.87774	6.59694	6.55765	6.69627	6.7879	6.62644	6.75889
	0.165581	0.057855	ARHGEF11 O15085 1xPhospho [S1489(100)]	Color2 [DarkGray]	1	4		6.48382	6.60881	6.54226	7.06286	6.63663	6.62498	6.49025	6.46271	6.85549	6.60288	6.61912	6.86666	6.84424	6.34163	6.42291
	0.623544	0.325428	ARHGEF11 O15085 1xPhospho [S150(100)]	Color2 [DarkGray]	1	4		6.64674	6.12309	6.6453	6.79831	6.90087	6.58195	6.52356	6.7996	7.06824	6.49506	6.61471	6.5438	6.41954	6.78136	6.47086
+	3.79841	0.88397	ARHGEF11 O15085 1xPhospho [S245(100)]	Color2 [DarkGray]	1	4		5.8125	5.92363	6.00899	6.31651	6.40599	6.36457	6.76155	6.85674	6.77873	6.82655	6.98869	6.98755	6.75756	6.94603	7.11582
	2.25736	0.720412	ARHGEF11 O15085 1xPhospho [S255(99.6)]	Color2 [DarkGray]	1	4		5.7866	6.12516	5.99548	6.44791	6.57289	6.47086	6.84172	6.6907	6.53605	6.94603	7.04658	6.66249	6.94017	6.99887	6.92719
	0.052929	0.03844	ARHGEF11 O15085 1xPhospho [S35(100)]	Color2 [DarkGray]	1	4		6.79572	6.44294	6.88142	6.41616	6.96232	6.22304	6.35403	6.80349	7.07788	6.39575	6.56072	6.51096	6.82655	6.64386	6.4446
	0.969471	0.200704	ARHGEF11 O15085 1xPhospho [S635(99.6)]	Color2 [DarkGray]	1	4		6.43796	6.53605	6.50144	6.58195	6.48543	6.78529	6.60288	6.59694	6.87774	6.76818	6.88264	6.61176	6.62352	6.6279	6.64818
	0.087341	-0.02885	ARHGEF11 O15085 1xPhospho [T1462(100)]	Color2 [DarkGray]	1	4		6.67666	6.36457	6.65535	6.54844	6.65249	6.38198	6.57894	6.41785	6.61324	6.82782	6.89118	6.79831	6.60288	6.60733	6.90207
+	3.456	-0.9409	ARHGEF11 O15085 2xPhospho [S251(100);T/S]	Color2 [DarkGray]	1	4		7.37591	7.2182	7.26303	7.03892	6.82782	6.72247	6.29646	6.48059	6.25739	5.99095	5.99548	6.04439	6.63663	6.04002	6.27799
	0.124161	-0.06294	ARHGEF11 O15085 2xPhospho [S655(95.4);T656(95.4)]	Color2 [DarkGray]	1	4		6.75622	6.27612	6.6014	6.7211	6.6893	6.65105	6.35226	6.7211	6.37156	6.52826	7.05745	6.75221	6.6907	6.8392	6.4446
	0.794944	0.126379	ARHGEF11 O15085 2xPhospho [S663(100);T668(100)]	Color2 [DarkGray]	1	4		6.11506	6.12559	6.19164	6.26896	6.26395	6.21377	6.30791	6.36752	6.13599	6.26145	6.24204	6.37334	6.26265	6.21207	6.24876
	0.275946	0.050791	ARHGEF11 O15085 2xPhospho [T1461(98.2);T1462(98.2)]	Color2 [DarkGray]	1	4		6.11889	6.17223	6.35622	6.32032	6.30594	6.22719	6.25152	6.30082	6.24737	6.30402	6.16086	6.35441	6.24997	6.11609	6.1533
	1.238	0.492189	ZNF536 O15090 1xPhospho [S1141(100)]	Color2 [DarkGray]	1	4		6.37678	6.00225	6.51412	6.50462	6.09592	6.70598	6.7761	6.98185	6.61176	6.81506	6.40939	6.94486	6.84172	6.70321	6.95884
	3.06815	0.147743	ZNF536 O15090 1xPhospho [S471(100)]	Color2 [DarkGray]	1	4		6.17481	6.19562	6.19687	6.35729	6.33841	6.21597	6.36578	6.32807	6.31669	6.2158	6.17625	6.20527	6.26823	6.23531	6.15834
	1.07594	-0.14559	ZNF536 O15090 1xPhospho [S650(100)]	Color2 [DarkGray]	1	4		6.55152	6.65678	6.64961	6.86666	6.60288	6.77215	6.3906	6.5744	6.45615	6.82909	6.58496	6.62644	6.54071	6.94017	6.49665
	1.16029	0.305236	LSM1 O15116 1xPhospho [T129(100)]	Color2 [DarkGray]	1	4		6.59842	6.55765	6.81762	6.65105	6.74282	6.38025	6.95303	6.80607	7.13031	6.49345	6.31832	6.65678	6.35755	6.10434	6.74953
	0.866094	0.25907	TBX3 O15119 1xPhospho [S707(100)]	Color2 [DarkGray]	1	4		6.1918	6.64961	6.41447	6.53138	6.66676	6.82909	6.60288	6.75355	6.67666	6.83289	6.52042	6.72928	6.33807	6.77873	6.94603
	2.38634	0.134099	SCAMP1 O15126 1xPhospho [S112(100)]	Color2 [DarkGray]	1	4		6.1526	6.1847	6.1188	6.31426	6.26465	6.32365	6.26215	6.30345	6.29279	6.21502	6.19511	6.23476	6.16652	6.19933	6.33943
	0.07906	0.032399	BET1 O15155 1xPhospho [S50(100)]	Color2 [DarkGray]	1	4		6.72792	6.34696	6.76155	6.9331	6.92837	6.78005	6.67666	6.5345	6.72247	6.39403	6.49506	6.63081	6.38888	6.35579	6.7866
	0.957644	0.517001	TRIM24 O15164 1xPhospho [S41(100)]	Color2 [DarkGray]	1	4		6.45943	6.25172	6.40939	6.64674	6.56529	6.86419	7.09803	7.17093	6.40259	6.1918	6.78136	6.62352	6.48864	6.7996	6.50462
	0.048559	0.058181	TRIM24 O15164 1xPhospho [S660(100)]	Color2 [DarkGray]	1	4		6.65678	5.86295	7.12309	6.93781	6.71012	6.85798	6.77873	6.79831	6.24031	5.97728	6.46924	6.63081	7.06286	6.60733	6.31107
	0.294253	0.143626	TRIM24 O15164 1xPhospho [S744(100)]	Color2 [DarkGray]	1	4		6.21723	6.6837	6.79181	6.88142	6.72792	6.53138	6.53138	6.82273	6.76951	6.4822	6.99209	6.3733	6.60288	6.52199	6.52356
	0.103644	0.023796	TRIM24 O15164 1xPhospho [S811(100)]	Color2 [DarkGray]	1	4		6.50779	6.72792	6.50462	6.72928	6.5267	6.67242	6.57894	6.55612	6.67666	6.88387	6.64818	6.77215	6.56377	6.54535	6.70183
	0.060213	-0.02434	TRIM24 O15164 2xPhospho [S1025(100);S1028(100)]	Color2 [DarkGray]	1	4		6.50938	6.88631	6.5267	6.81634	6.60585	6.77083	6.73742	6.60733	6.50462	6.66818	6.47897	6.48382	6.65249	6.8802	6.41278
	0.098492	-0.09964	AXIN1 O15169 1xPhospho [S595(100)]	Color2 [DarkGray]	1	4		6.1375	6.79181	7.24222	6.3147	6.76022	6.7996	6.36107	6.57137	6.94017	6.74012	6.82655	6.23074	6.74416	6.40769	6.32912
	0.054759	0.044719	AXIN1 O15169 1xPhospho [S77(100)]	Color2 [DarkGray]	1	4		6.48382	6.50462	7.15482	6.17592	6.70044	6.76288	6.80993	6.43296	7.03452	6.49025	7.05528	6.62205	6.20163	6.51885	6.24983
	0.902258	0.08689	AXIN1 O15169 1xPhospho [S77(100)]	Color2 [DarkGray]	1	4		6.15001	6.21786	6.16139	6.28766	6.35958	6.29826	6.23968	6.34082	6.20942	6.2502	6.36576	6.2817	6.21872	6.2915	6.19533
	0.970002	-0.44618	PGRMC2 O15173 1xPhospho [S104(100)]	Color2 [DarkGray]	1	4		6.48382	7.15583	7.09803	6.56682	6.44956	6.46271	6.43962	6.48704	6.47249	6.25172	6.6279	6.56224	6.6893	6.73471	6.85549
	0.219622	-0.09668	PGRMC2 O15173 1xPhospho [S90(100)]	Color2 [DarkGray]	1	4		6.47735	6.6865	6.80736	6.80349	6.42291	6.78529	6.27984	6.66391	6.73742	6.68229	6.51412	6.71699	6.77479	6.48059	6.70044
	0.166689	-0.21703	PGRMC2 O15173 1xPhospho [T211(100)]	Color2 [DarkGray]	1	4		5.65535	7.17093	7.02015	5.94251	7.59171	6.18982	6.47735	6.21335	6.50462	5.82273	7.26303	5.6865	7.5438	5.82273	6.4822
	1.53306	0.136641	PGRMC2 O15173 2xPhospho [S208(99.1);T211(100)]	Color2 [DarkGray]	1	4		6.18259	6.18574	6.17675	6.18698	6.26152	6.20006	6.28246	6.4002	6.27233	6.19427	6.22242	6.17897	6.11376	6.18932	6.3036
	0.861612	0.354468	ZBTB22 O15209 1xPhospho [S202(100)]	Color2 [DarkGray]	1	4		6.70736	6.60288	6.18587	6.58646	6.1918	6.23266	6.65964	7.02459	6.87529	6.71699	6.84172	6.99322	6.52199	6.79181	6.36632
	0.225154	0.142819	ZBTB22 O15209 1xPhospho [S599(100)]	Color2 [DarkGray]	1	4		6.83542	6.1334	6.79181	6.74416	6.51728	6.73471	6.54998	6.8936	6.74551	6.99774	6.63517	6.59842	6.51885	6.33092	6.37851
	0.590855	0.069595	ZBTB22 O15209 2xPhospho [S592(100);S599(100)]	Color2 [DarkGray]	1	4		6.18259	6.19327	6.25612	6.37831	6.29929	6.27995	6.25872	6.3709	6.21114	6.29867	6.16578	6.32836	6.1948	6.23461	6.17562
	0.898951	0.362678	RGL2 O15211 1xPhospho [S409(100)]	Color2 [DarkGray]	1	4		6.45779	6.74012	6.24222	6.61618	6.31651	6.50144	6.60288	6.98982	6.93546	6.70183	6.7879	6.92125	6.81121	6.32733	6.42794
	1.74267	0.121269	RGL2 O15211 1xPhospho [S761(100)]	Color2 [DarkGray]	1	4		6.09428	6.08624	6.16487	6.27693	6.31923	6.19443	6.2424	6.2659	6.2009	6.28235	6.32566	6.17523	6.27052	6.11418	5.99374
	1.35542	-0.43579	WDR46 O15213 1xPhospho [S41(99.4)]	Color2 [DarkGray]	1	4		6.88509	6.67384	6.88753	6.24222	6.59991	6.9507	6.40259	6.13955	6.59694	6.65105	6.71012	7.10852	6.65535	6.62498	6.1375
	0.906424	0.077662	NKRF O15226 1xPhospho [S616(99.4)]	Color2 [DarkGray]	1	4		6.13775	6.17425	6.27077	6.16279	6.33484	6.24349	6.26431	6.27035	6.2811	6.18149	6.14422	6.27384	6.19855	6.16958	6.35503
	0.082297	-0.02592	CASC3 O15234 1xPhospho [S117(100)]	Color2 [DarkGray]	1	4		6.49506	6.61176	6.84674	6.56377	6.57894	6.83289	6.65392	6.5438	6.67807	6.60585	6.59395	6.7046	6.30195	6.88509	6.65821
	0.139151	0.099985	CASC3 O15234 1xPhospho [S125(99.4)]	Color2 [DarkGray]	1	4		6.06178	6.86047	6.71699	6.66676	7.01458	6.47897	6.65105	6.8189	6.46924	6.26491	6.57289	6.5438	6.65105	6.77742	6.83036
	0.262274	-0.10522	CASC3 O15234 1xPhospho [S148(100)]	Color2 [DarkGray]	1	4		6.47411	6.45779	6.90689	6.34873	6.87652	6.67384	6.59991	6.53605	6.38716	6.66676	7	6.46924	6.95536	6.66107	6.40939
	0.035654	0.021104	CASC3 O15234 1xPhospho [S148(100)]	Color2 [DarkGray]	1	4		6.34518	7.01458	6.67384	6.19771	6.44791	6.80736	6.78529	6.70874	6.60288	6.79442	6.71699	6.88264	6.25172	6.93074	6.13545
	0.101677	0.051956	CASC3 O15234 1xPhospho [S265(100)]	Color2 [DarkGray]	1	4		6.34696	6.69349	6.85175	6.45451	6.61618	6.66818	6.66534	6.87652	6.50621	6.61176	6.86666	6.57743	6.53294	6.80993	6.44956
	1.04768	0.201079	CASC3 O15234 1xPhospho [S363(100)]	Color2 [DarkGray]	1	4		6.57894	6.40259	6.71012	6.42122	6.75889	6.53294	6.7761	6.73742	6.78136	6.48704	7.05311	6.27984	6.57289	6.82782	6.53916
	0.478689	0.163334	CASC3 O15234 1xPhospho [S363(100)]	Color2 [DarkGray]	1	4		6.54226	6.40429	6.82018	6.16792	6.61029	6.59246	6.61618	6.90448	6.73606	6.61912	6.78529	6.51096	6.60288	7.15076	6.31107
	0.443727	0.104623	CASC3 O15234 1xPhospho [S363(100)]	Color2 [DarkGray]	1	4		6.48059	6.62352	6.51096	6.32912	6.47411	6.79312	6.71699	6.75087	6.46107	6.88996	6.70874	6.82273	6.47897	6.86666	6.60585
	2.09723	0.296461	CASC3 O15234 1xPhospho [S66(100)]	Color2 [DarkGray]	1	4		6.56682	6.38716	6.41616	6.50303	6.45286	6.58045	6.71012	6.79051	6.75889	6.74416	6.72383	6.83036	6.64386	6.84925	6.59096
	1.01382	0.163828	CASC3 O15234 2xPhospho [S363(100);S373(100)]	Color2 [DarkGray]	1	4		6.50779	6.53761	6.59544	6.55919	6.74551	6.66959	6.56834	6.77479	6.78921	6.38198	6.6907	6.47086	6.60437	6.8679	6.80219
	0.233104	0.108461	CASC3 O15234 2xPhospho [S363(100);S373(100)]	Color2 [DarkGray]	1	4		6.62352	6.7211	6.36282	6.57592	6.95187	6.94837	6.44956	6.95536	6.6279	6.77215	6.95536	6.33985	6.25927	6.60585	6.17193
	0.378998	0.229597	CASC3 O15234 2xPhospho [S373(100);T/S]	Color2 [DarkGray]	1	4		6.47897	6.49345	6.58496	6.79181	6.57137	6.52356	7.1918	6.31832	6.73606	6.73336	7.04876	6.48704	6.35931	6.54998	6.49345
	0.438317	0.035359	RER1 O15258 1xPhospho [S95(100)]	Color2 [DarkGray]	1	4		6.61324	6.53294	6.56986	6.74953	6.74551	6.5744	6.55612	6.63081	6.63517	6.62644	6.49985	6.80478	6.45451	6.87897	6.71562
	1.06544	0.118576	OGT O15294 1xPhospho [S20(100)]	Color2 [DarkGray]	1	4		6.16254	6.29034	6.12552	6.16286	6.45021	6.15701	6.31161	6.28425	6.33827	6.35152	6.12388	6.19971	6.23272	6.19678	6.26495
	0.197025	0.151729	PPM1D O15297 1xPhospho [S40(99.5)]	Color2 [DarkGray]	1	4		6.2891	6.53605	6.54226	6.77742	6.29829	6.94251	6.04439	6.824	6.9542	6.61324	6.69488	6.82146	6.28725	6.65821	6.99322
	0.218249	-0.10905	POLR3G O15318 1xPhospho [S157(100)]	Color2 [DarkGray]	1	4		6.80736	6.27799	6.853	6.56986	6.47897	6.83415	6.63663	6.54998	6.42459	6.93074	6.60733	6.4446	6.67101	6.81506	6.58796
	1.10808	0.101894	POLR3G O15318 1xPhospho [S157(100)]	Color2 [DarkGray]	1	4		6.16899	6.18622	6.19697	6.27092	6.27777	6.30686	6.28753	6.3587	6.21162	6.34927	6.26297	6.30422	6.21176	6.21195	6.23512
	0.204638	0.06452	POLR3G O15318 1xPhospho [S157(100)]	Color2 [DarkGray]	1	4		6.41109	6.6879	6.81121	6.67101	6.63372	6.68229	6.73471	6.7252	6.64386	6.34696	6.42459	6.55765	6.6893	6.70321	6.83794
	0.096973	-0.06402	POLR3G O15318 1xPhospho [T133(100)]	Color2 [DarkGray]	1	4		6.7879	6.44626	6.46434	6.73606	6.7046	6.23649	6.15381	6.87529	6.47735	6.74416	6.76155	6.8679	6.79572	6.33985	6.97039
	1.2088	0.17713	INPP4B O15327 1xPhospho [S487(100)]	Color2 [DarkGray]	1	4		6.55152	6.42291	6.59395	6.49825	6.69627	6.78529	6.72247	6.76553	6.61176	6.58346	6.5438	6.84549	6.76818	6.44791	6.73606
	0.327885	0.078643	MID1 O15344 1xPhospho [S96(100)]	Color2 [DarkGray]	1	4		6.04925	6.19732	6.36723	6.38451	6.30422	6.30199	6.31451	6.32374	6.21149	6.21278	6.23646	6.2424	6.1372	6.12244	6.14551
	1.07595	0.140352	MID1 O15344 1xPhospho [S96(99.5)]	Color2 [DarkGray]	1	4		6.08638	6.19512	6.2895	6.23477	6.27295	6.22915	6.35506	6.34091	6.29609	6.22547	6.24313	6.34203	6.29276	6.22037	6.266
+	2.87091	-1.01171	MID1 O15344 2xPhospho [S92(100);S96(100)]	Color2 [DarkGray]	1	4		7.6632	7.59171	7.43212	7.05094	6.98982	6.96694	6.75221	6.51254	6.38716	5.64386	4.77083	5.04439	5.50779	5.83289	5.68089
	0.172757	0.079627	TP73 O15350 1xPhospho [S333(100)]	Color2 [DarkGray]	1	4		6.43129	6.6014	6.83415	6.61471	6.60288	6.55765	6.95303	6.63227	6.52042	6.79701	6.66818	6.75622	6.53294	6.62352	6.42962
	1.88041	0.128238	GPR37 O15354 1xPhospho [S594(100)]	Color2 [DarkGray]	1	4		6.16124	6.19538	6.13967	6.29578	6.35061	6.25628	6.32977	6.24453	6.3067	6.29114	6.21304	6.2533	6.12479	6.07827	6.21544
	0.736934	0.160857	PPM1G O15355 1xPhospho [S325(100)]	Color2 [DarkGray]	1	4		6.65249	6.56986	6.58195	6.56834	6.72656	6.64097	6.87529	6.84172	6.56986	6.45943	6.58946	6.61471	6.67525	6.42459	6.7866
	0.010361	0.001619	PPM1G O15355 1xPhospho [S527(100)]	Color2 [DarkGray]	1	4		6.54226	6.65105	6.69905	6.76818	6.72792	6.69627	6.58796	6.65964	6.64961	6.65249	6.40769	6.91528	6.63081	6.43463	6.55919
	0.383528	0.045557	INPPL1 O15357 1xPhospho [S132(100)]	Color2 [DarkGray]	1	4		6.59694	6.69209	6.65392	6.64241	6.67525	6.55152	6.77479	6.66676	6.63807	6.73064	6.67948	6.53916	6.67807	6.61471	6.49985
	0.283258	0.055977	EIF3D O15371 2xPhospho [S528(100);S529(100)]	Color2 [DarkGray]	1	4		6.13251	6.26481	6.2534	6.21619	6.11681	6.34108	6.3439	6.33671	6.13803	6.25428	6.17143	6.28728	6.21706	6.2039	6.18447
	0.96366	-0.23412	EIF3H O15372 1xPhospho [S183(100)]	Color2 [DarkGray]	1	4		6.58796	6.82146	6.97269	6.58346	6.72792	6.72383	6.51885	6.57894	6.58195	6.55919	6.61176	6.5345	6.61618	6.47573	6.67948
	0.323784	-0.15704	EIF3H O15372 1xPhospho [T8(99.5)]	Color2 [DarkGray]	1	4		7.1416	6.61471	6.51254	6.94837	6.54844	6.6893	6.67807	6.57894	6.54071	6.78267	6.32012	6.74012	6.35931	6.61618	6.33807
	0.25163	0.112312	HDAC3 O15379 1xPhospho [S424(100)]	Color2 [DarkGray]	1	4		6.33092	6.52042	6.74819	6.33985	6.50938	6.6453	6.38888	6.80478	6.74282	6.60288	6.77742	6.70183	6.97613	6.43463	6.93074
	1.32426	-0.30397	NVL O15381 1xPhospho [S207(100)]	Color2 [DarkGray]	1	4		6.82528	6.71012	6.9507	6.68089	6.97269	6.59842	6.59842	6.36107	6.61471	6.24793	6.5345	6.47411	6.59544	6.35579	6.90328
	0.897369	0.081612	SIGLEC5 O15389 2xPhospho [T75(99.2);Y]	Color2 [DarkGray]	1	4		6.24136	6.20446	6.19146	6.35406	6.30588	6.19579	6.32911	6.33819	6.21483	6.19404	6.34996	6.36016	6.2513	6.29819	6.13551
	3.26023	0.210294	IPO8 O15397 2xPhospho [S902(100);S903(100)]	Color2 [DarkGray]	1	4		6.10383	6.1053	6.12213	6.32942	6.24991	6.27254	6.35877	6.31273	6.29065	6.3068	6.28784	6.26467	6.30363	6.17049	6.27403
	0.391289	-0.10081	STX7 O15400 1xPhospho [S129(99.7)]	Color2 [DarkGray]	1	4		6.67525	6.77215	6.59246	6.63952	6.7046	6.4822	6.41616	6.74685	6.5744	6.81121	6.57137	6.53294	6.63517	6.71836	6.72792
	1.17711	0.164951	STX7 O15400 1xPhospho [S45(100)]	Color2 [DarkGray]	1	4		6.14944	6.30649	6.08943	6.20849	6.29649	6.22565	6.33811	6.33098	6.37112	6.32656	6.36862	6.31655	6.14406	6.22813	6.15814
	0.005591	0.002838	STX7 O15400 1xPhospho [T79(100)]	Color2 [DarkGray]	1	4		6.67666	6.41447	6.93546	6.56834	6.69766	6.63227	6.53605	6.75355	6.74551	6.43296	6.53138	6.65535	6.59246	6.80219	6.58946
	1.45171	0.061721	STX7 O15400 2xPhospho [S129(100);S]	Color2 [DarkGray]	1	4		6.22692	6.21299	6.2666	6.27727	6.18891	6.27187	6.28293	6.28878	6.31996	6.27275	6.13255	6.2127	6.10231	6.22118	6.35472
	0.569876	0.094164	FOXP2 O15409 1xPhospho [S591(99.6)]	Color2 [DarkGray]	1	4		6.21591	6.24089	6.23899	6.22395	6.23559	6.28198	6.38994	6.40794	6.1804	6.12781	6.26613	6.30771	6.20468	6.16316	6.20248
	0.207096	0.027573	TNRC18 O15417 1xPhospho [S1540(100)]	Color2 [DarkGray]	1	4		6.20065	6.2067	6.18709	6.20096	6.38534	6.31738	6.12346	6.2804	6.2733	6.189	6.15377	6.24432	6.26053	6.13367	6.15162
	0.676489	-0.04575	TNRC18 O15417 1xPhospho [S1857(100)]	Color2 [DarkGray]	1	4		6.64097	6.63372	6.64097	6.77347	6.59395	6.49825	6.54071	6.64674	6.59096	6.45451	6.83162	6.74012	6.80736	6.39917	6.78267
	0.108889	0.033174	TNRC18 O15417 1xPhospho [S1989(100)]	Color2 [DarkGray]	1	4		6.3345	6.7046	6.52982	6.62059	6.62059	6.89603	6.52513	6.60881	6.5345	6.72383	6.86295	6.83289	6.50779	6.63807	6.60881
	0.613368	-0.12287	TNRC18 O15417 1xPhospho [S263(100)]	Color2 [DarkGray]	1	4		6.44128	6.70598	6.62498	6.85175	6.66534	6.78136	6.5469	6.46271	6.39403	6.7866	6.67807	6.52982	6.926	6.5267	6.61912
	0.539445	0.059014	TNRC18 O15417 1xPhospho [S263(100)]	Color2 [DarkGray]	1	4		6.29768	6.16969	6.23642	6.29431	6.38281	6.26324	6.27427	6.35444	6.25212	6.23404	6.33099	6.26309	6.28536	5.96834	6.22346
	1.2619	0.405382	TNRC18 O15417 1xPhospho [S999(100)]	Color2 [DarkGray]	1	4		5.88753	6.24222	6.25927	5.99548	6.41278	6.29462	6.48704	6.70874	6.40939	7.07895	7.11998	7.00675	7.10852	6.85424	6.96809
	0.155508	0.047791	TNRC18 O15417 1xPhospho [T2146(100)]	Color2 [DarkGray]	1	4		6.49506	6.75756	6.52826	6.48543	6.96232	6.37678	6.4822	6.70598	6.73606	6.67666	6.52513	6.82655	6.95768	6.30195	6.64961
	0.38549	-0.11442	TNRC18 O15417 2xPhospho [S991(100);S995(100)]	Color2 [DarkGray]	1	4		6.43962	6.79181	6.73064	6.94837	6.42291	6.77873	6.43796	6.52982	6.65105	6.4446	6.64386	6.80607	6.61471	6.33092	6.90448
	0.383	0.043993	TNRC18 O15417 3xPhospho [S991(100);S995(100);S999(100)]	Color2 [DarkGray]	1	4		6.21805	6.15005	6.29027	6.25383	6.35191	6.39561	6.26966	6.215	6.30569	6.20604	6.13096	6.23448	6.21218	6.22106	6.23382
	0.096646	0.033407	ABCC4 O15439 1xPhospho [T646(100)]	Color2 [DarkGray]	1	4		6.67242	6.68089	6.46434	6.47411	6.54226	6.62936	6.43796	6.76155	6.71836	6.56834	6.6279	6.58646	6.70044	7.10224	6.55612
	0.694077	-0.14947	ABCC5 O15440 1xPhospho [S803(99.7)]	Color2 [DarkGray]	1	4		6.61471	6.76686	6.92363	6.60733	6.5345	6.5438	6.57289	6.70044	6.58346	6.50779	6.64674	6.35931	6.92244	6.32553	6.88631
	0.073378	0.030111	POLR1G O15446 1xPhospho [S128(100)]	Color2 [DarkGray]	1	4		6.51412	6.49665	6.67948	6.42794	6.64097	6.50462	6.43129	6.85424	6.49506	6.84674	6.83794	6.92005	6.71425	6.47086	6.68229
	0.255843	0.068924	POLR1G O15446 1xPhospho [S172(100)]	Color2 [DarkGray]	1	4		6.63372	6.80993	6.46434	6.48059	6.7761	6.73336	6.78267	6.66676	6.66534	6.32012	6.86419	6.72928	6.43296	6.6865	6.49025
	0.482156	-0.07136	POLR1G O15446 1xPhospho [S285(100)]	Color2 [DarkGray]	1	4		6.59842	6.7252	6.80349	6.6851	6.64961	6.77347	6.59694	6.63663	6.67948	6.59544	6.51254	6.70321	6.59694	6.53761	6.5267
	0.628359	0.260826	POLR1G O15446 1xPhospho [S459(99.7)]	Color2 [DarkGray]	1	4		6.46924	6.32012	6.81378	6.71012	6.63663	6.63227	6.73064	6.63372	7.02126	6.73336	6.2114	6.44294	6.43796	6.64674	6.97499
	0.417038	-0.22204	POLR1G O15446 1xPhospho [S490(99.3)]	Color2 [DarkGray]	1	4		6.73336	6.67807	6.70044	6.73877	6.59246	6.68229	6.47086	6.87897	6.09592	6.60437	6.56072	6.33628	6.63081	6.95652	6.78921
	0.088646	-0.04295	POLR1G O15446 2xPhospho [T456(100);S459(100)]	Color2 [DarkGray]	1	4		6.88996	6.85424	6.35755	6.45451	6.68229	6.33092	6.66676	6.67242	6.63372	6.40259	6.50621	6.65535	7.11166	6.53294	6.68229
	0.049205	-0.02228	YKT6 O15498 1xPhospho [S172(100)]	Color2 [DarkGray]	1	4		6.27984	6.77215	6.70874	6.41616	6.6453	6.50621	6.5345	6.58195	6.57743	6.58496	6.87529	6.88631	6.65535	6.81121	6.6893
	0.301205	0.177775	NUP42 O15504 1xPhospho [S106(100)]	Color2 [DarkGray]	1	4		6.16792	6.78136	6.86419	6.45779	6.30195	6.81762	6.6279	6.75889	6.96	6.66249	6.70321	6.5438	6.55459	6.27984	6.90569
	0.738234	0.088633	ARPC5 O15511 1xPhospho [S77(100)]	Color2 [DarkGray]	1	4		6.73742	6.60733	6.61912	6.6879	6.81762	6.69905	6.74012	6.68229	6.80736	6.45121	6.79051	6.3906	6.66818	6.63081	6.19377
	0.216313	0.125528	CLOCK O15516 1xPhospho [S406(99.4)]	Color2 [DarkGray]	1	4		6.44791	6.39232	6.82909	6.83794	6.9331	6.16189	6.86419	6.32373	6.85798	6.87652	6.62936	6.38888	6.67948	6.77479	6.35755
	0.191182	-0.10331	CLOCK O15516 1xPhospho [S427(100)]	Color2 [DarkGray]	1	4		6.50938	6.97154	6.60437	6.74685	6.50621	6.54071	6.30195	6.81378	6.65964	6.44791	6.55459	6.51254	6.60437	6.39746	7.20945
	0.886329	0.12349	CLOCK O15516 1xPhospho [T451(98.6)]	Color2 [DarkGray]	1	4		6.12711	6.28434	6.13029	6.24158	6.20559	6.28826	6.31715	6.36416	6.2309	6.30893	6.25608	6.3157	6.13699	6.2239	6.35857
	0.465614	0.149978	CLOCK O15516 1xPhospho [T461(100)]	Color2 [DarkGray]	1	4		6.71699	6.2854	6.62205	6.54226	6.52356	6.85424	6.76818	6.60437	6.70183	6.71562	6.66676	6.59991	6.63517	6.62205	6.7211
	0.082347	-0.02466	PDPK1 O15530 1xPhospho [S241(100)]	Color2 [DarkGray]	1	4		6.44128	6.69627	6.71562	6.76951	6.6014	6.55459	6.5157	6.55612	6.70736	6.64097	6.71012	6.3505	6.80736	6.824	6.67807
	0.89123	0.157447	PDPK1 O15530 1xPhospho [T513(100)]	Color2 [DarkGray]	1	4		5.94529	6.14686	6.21189	6.27973	6.26659	6.14192	6.25962	6.22641	6.29035	6.25745	6.18897	6.32674	6.24746	6.2121	6.10024
	0.179717	0.031168	RNF113A O15541 1xPhospho [S253(100)]	Color2 [DarkGray]	1	4		6.59991	6.76421	6.73742	6.55765	6.65392	6.71425	6.66249	6.80736	6.7252	6.57592	6.32373	6.62205	6.57137	6.79831	6.45943
	1.58888	-0.49107	RNF113A O15541 2xPhospho [S84(100);S85(100)]	Color2 [DarkGray]	1	4		7.18388	6.71425	6.86047	6.76022	6.60585	6.33092	6.45286	6.46271	6.36982	6.74551	6.70874	7.03012	6.08534	6.13134	6.75355
	0.183533	0.118652	KDM6A O15550 1xPhospho [S1061(100)]	Color2 [DarkGray]	1	4		6.9542	6.31832	6.31832	6.76553	6.40259	6.36457	6.82655	6.40599	6.71425	6.87652	6.79831	6.5744	6.95768	6.83036	6.22689
	0.707081	-0.16592	KDM6A O15550 1xPhospho [S829(100)]	Color2 [DarkGray]	1	4		6.7879	6.53761	6.81121	6.7866	6.67525	6.57137	6.64961	6.55305	6.4363	6.45615	6.76818	6.79181	6.58496	6.52199	6.64674
	1.68726	-0.3912	KDM6A O15550 2xPhospho [S818(98.5);S829(100)]	Color2 [DarkGray]	1	4		6.87774	6.85175	6.55612	6.94369	6.54071	6.65392	6.40259	6.37851	6.33092	6.47249	6.83415	6.91289	6.45779	6.79572	6.41109
	0.334641	0.222698	DHX15 O43143 1xPhospho [S15(100)]	Color2 [DarkGray]	1	4		6.90087	6.23841	6.46761	6.91289	6.70183	6.85798	6.45943	6.69349	7.12205	6.50144	6.05745	6.81506	6.54844	6.43463	6.57592
	0.824309	0.210593	DHX15 O43143 1xPhospho [S37(100)]	Color2 [DarkGray]	1	4		6.54226	6.35931	6.43129	6.60585	6.54844	6.52042	6.70736	6.80607	6.45121	6.96809	6.56682	6.41278	6.95187	7.04111	6.50938
	0.649138	0.212071	RNMT O43148 1xPhospho [S24(100)]	Color2 [DarkGray]	1	4		6.80219	6.30743	6.64818	6.92837	6.50303	6.71973	6.77083	6.78398	6.8392	6.26303	6.35226	6.85175	6.37678	6.45779	6.80736
	0.027606	-0.00244	ZZEF1 O43149 1xPhospho [S1518(99.5)]	Color2 [DarkGray]	1	4		6.54226	6.57894	6.61912	6.66818	6.73471	6.48543	6.58946	6.53916	6.60437	6.58346	6.66249	6.74012	6.63663	6.87036	6.75355
	1.05594	0.17891	ZZEF1 O43149 1xPhospho [S2444(99.2)]	Color2 [DarkGray]	1	4		6.14413	6.10775	6.09432	6.30634	6.29542	6.17106	6.3912	6.35221	6.13952	6.38634	6.24245	6.24069	6.23899	6.16684	6.14237
	0.069515	-0.05107	ZZEF1 O43149 1xPhospho [S821(100)]	Color2 [DarkGray]	1	4		6.28355	7.05311	6.60733	6.6907	6.7866	6.64097	6.74416	6.34341	6.70321	6.39575	6.7252	6.87774	6.64097	6.60288	6.33985
	1.46341	0.145774	ZZEF1 O43149 2xPhospho [S1473(100);S/T]	Color2 [DarkGray]	1	4		6.09686	6.09469	6.21994	6.23455	6.30804	6.35812	6.30601	6.24188	6.30092	6.2984	6.18071	6.18973	6.15022	6.10635	6.30293
	0.3856	-0.15373	ZZEF1 O43149 2xPhospho [S1518(98.9);S/T]	Color2 [DarkGray]	1	4		6.75489	6.51254	6.848	6.76155	6.37156	6.74012	6.75489	6.60288	6.29646	6.1416	6.71425	6.77742	6.88142	6.65821	6.63517
	0.277901	-0.04657	ASAP2 O43150 1xPhospho [S701(100)]	Color2 [DarkGray]	1	4		6.68229	6.56529	6.77083	6.62498	6.67807	6.75221	6.59395	6.59544	6.6893	6.58646	6.46924	6.57137	6.73877	6.63807	6.66818
	1.5892	-0.33292	TET3 O43151 1xPhospho [T816(100)]	Color2 [DarkGray]	1	4		6.8009	6.72792	7.02015	6.80478	6.42291	6.27612	6.58346	6.44791	6.51885	6.06393	6.70044	6.91528	6.70736	6.79701	6.57592
	0.308468	-0.10196	TTI1 O43156 1xPhospho [S828(100)]	Color2 [DarkGray]	1	4		6.78921	6.66391	6.71699	6.45451	6.47573	6.75622	6.71699	6.36457	6.78267	6.48864	6.8189	6.48543	6.80607	6.67666	6.54998
	0.155552	0.074715	RRP8 O43159 1xPhospho [S126(100)]	Color2 [DarkGray]	1	4		6.32733	6.66959	6.46271	6.59096	6.73064	6.56682	6.62498	6.78267	6.27612	6.54226	6.848	6.78529	6.66676	7.09908	6.46924
	0.371664	-0.11612	RRP8 O43159 1xPhospho [S223(100)]	Color2 [DarkGray]	1	4		6.70044	6.91289	6.56072	6.46434	6.88264	6.54226	6.76951	6.50621	6.54998	6.49665	6.82273	6.46271	6.55459	6.82146	6.47735
	0.425518	-0.23628	PJA2 O43164 1xPhospho [S323(99.8)]	Color2 [DarkGray]	1	4		6.88387	6.34341	7.03892	6.91409	6.9542	6.45779	6.32193	6.53916	6.69627	6.5267	6.42291	6.38543	6.52513	6.51885	6.84172
	1.05118	0.07934	PJA2 O43164 1xPhospho [S396(99.5)]	Color2 [DarkGray]	1	4		6.1967	6.28526	6.2476	6.21818	6.34021	6.31443	6.31567	6.28398	6.36793	6.36189	6.18999	6.26298	6.12044	6.1774	6.25506
	0.34823	0.062025	PJA2 O43164 1xPhospho [S80(99.5)]	Color2 [DarkGray]	1	4		6.15892	6.177	6.33105	6.19118	6.32687	6.23623	6.21672	6.38144	6.25489	6.19825	6.08784	6.30449	6.15454	6.11233	6.23266
	0.440999	0.111058	SIPA1L1 O43166 1xPhospho [S1181(100)]	Color2 [DarkGray]	1	4		6.32193	6.5744	6.67948	6.50462	6.53761	6.6279	6.62352	6.67666	6.60881	6.92125	6.7115	6.77347	6.72383	6.78136	6.48864
	0.6481	0.3345	SIPA1L1 O43166 1xPhospho [S1255(100)]	Color2 [DarkGray]	1	4		6.69905	6.63952	6.25172	6.58946	6.62205	6.48704	7.17193	6.52826	6.8936	6.57894	6.75756	6.50621	6.53138	6.74819	6.42291
	0.226681	0.061667	SIPA1L1 O43166 1xPhospho [S1270(100)]	Color2 [DarkGray]	1	4		6.59842	6.56529	6.67384	6.71973	6.36632	6.79701	6.85798	6.65678	6.50779	6.83668	6.5438	6.5267	6.64818	6.62205	6.65249
	0.398453	0.159397	SIPA1L1 O43166 1xPhospho [S1433(99.6)]	Color2 [DarkGray]	1	4		6.82909	6.34518	6.37851	6.65535	6.77479	7.07146	6.78529	6.55919	6.6865	6.29462	6.65535	6.24031	6.74551	6.51412	6.85424
	1.53167	0.198421	SIPA1L1 O43166 1xPhospho [S1549(100)]	Color2 [DarkGray]	1	4		6.48059	6.38025	6.5744	6.59246	6.51096	6.61029	6.71287	6.64097	6.67666	6.63517	6.71973	6.59991	6.90809	6.70598	6.82528
	0.839049	-0.11589	SIPA1L1 O43166 1xPhospho [S1585(100)]	Color2 [DarkGray]	1	4		6.65964	6.78267	6.87529	6.824	6.49985	6.926	6.67242	6.6279	6.66959	6.42626	6.51412	6.62059	6.57894	6.26679	6.56682
	0.169836	0.119599	SIPA1L1 O43166 1xPhospho [S162(99.7)]	Color2 [DarkGray]	1	4		6.79312	6.24031	6.43129	6.52199	6.63227	6.96809	6.853	6.78267	6.18785	6.70044	6.65535	6.66676	6.74416	6.18785	6.97613
	0.66733	-0.25792	SIPA1L1 O43166 1xPhospho [S1632(100)]	Color2 [DarkGray]	1	4		6.65821	6.72792	6.82273	7.07254	6.79312	6.72247	6.7866	6.20555	6.44294	6.57289	6.3147	6.56529	6.71836	6.52513	6.50144
	0.79215	-0.36966	SIPA1L1 O43166 1xPhospho [S208(100)]	Color2 [DarkGray]	1	4		6.52982	7.05961	6.89966	6.50462	6.87529	6.82655	6.72247	6.2114	6.44626	6.39917	6.32912	6.3733	6.54226	6.73336	6.8936
	1.12264	0.144861	SIPA1L1 O43166 1xPhospho [S255(100)]	Color2 [DarkGray]	1	4		6.23204	6.17428	6.10773	6.46717	6.28053	6.32865	6.32636	6.39539	6.22687	6.2432	6.30416	6.30174	6.21434	6.15139	6.2365
	0.209542	0.090661	SIPA1L1 O43166 1xPhospho [S310(99.5)]	Color2 [DarkGray]	1	4		6.1918	6.67384	6.69209	6.58946	6.67101	6.70598	6.67948	6.58646	6.56377	6.66534	6.61471	6.72792	6.93192	6.59096	6.66676
	0.046414	-0.02376	SIPA1L1 O43166 2xPhospho [S1647(99.5);S/T]	Color2 [DarkGray]	1	4		6.61618	7.02901	6.44128	6.87283	6.56834	6.64674	6.63952	6.67384	6.70183	6.71012	6.45615	6.56377	6.51254	6.67384	6.41954
	0.151542	0.03497	SIPA1L1 O43166 2xPhospho [S208(99.3);S211(99.3)]	Color2 [DarkGray]	1	4		6.71973	6.60585	6.47573	6.57894	6.76421	6.66391	6.62644	6.55459	6.7252	6.79181	6.66676	6.58346	6.74953	6.56072	6.55152
	0.087443	0.054154	CYB5B O43169 1xPhospho [S77(100)]	Color2 [DarkGray]	1	4		6.7252	6.14975	6.84424	6.61765	6.37851	6.46434	6.63081	6.54071	6.71012	6.39575	6.7866	6.62205	6.80864	6.62059	7.10748
	0.012679	-0.00887	PRPF4 O43172 1xPhospho [S7(99.8)]	Color2 [DarkGray]	1	4		7.08002	6.732	6.39232	6.99661	6.83036	6.51885	6.93074	6.72656	6.52042	6.58496	6.29278	6.50462	6.51885	6.39575	6.33092
	1.79903	0.14087	PHGDH O43175 1xPhospho [S362(100)]	Color2 [DarkGray]	1	4		6.13648	6.14347	6.12866	6.23578	6.26953	6.30092	6.31336	6.31035	6.20751	6.27222	6.20519	6.23187	6.35367	6.18312	6.20899
	0.789924	-0.26957	DYNC1LI2 O43237 1xPhospho [S194(100)]	Color2 [DarkGray]	1	4		6.70874	6.56224	6.78529	7.02459	6.57137	6.71012	6.52826	6.13134	6.58796	6.6453	6.69488	6.74147	6.59246	6.58796	6.62205
	1.08943	-0.15114	DYNC1LI2 O43237 1xPhospho [S381(100)]	Color2 [DarkGray]	1	4		6.7115	6.70874	6.83668	6.65678	6.97499	6.45121	6.59395	6.51885	6.6907	6.74685	6.96463	6.47897	6.68089	6.1416	6.24413
	0.243995	-0.06333	DYNC1LI2 O43237 1xPhospho [S402(100)]	Color2 [DarkGray]	1	4		6.84674	6.54071	6.60585	6.64674	6.69627	6.75355	6.53605	6.58496	6.68229	6.5438	6.39575	6.8189	6.7252	6.53761	6.67101
	0.679606	0.104767	DYNC1LI2 O43237 2xPhospho [S446(99.8);T/S]	Color2 [DarkGray]	1	4		6.32216	6.12128	6.18463	6.2462	6.422	6.22522	6.24136	6.33613	6.36487	6.20886	6.19552	6.2969	6.20069	6.14583	6.31852
	0.001844	-0.00153	PSMD3 O43242 1xPhospho [S430(100)]	Color2 [DarkGray]	1	4		6.15178	7.05637	6.55152	6.05745	6.92481	6.62205	6.4446	6.63663	6.67384	6.15583	6.53605	7.05853	6.86913	6.78267	6.67807
	0.134042	-0.01148	PSMD3 O43242 1xPhospho [S47(99.6)]	Color2 [DarkGray]	1	4		6.7252	6.63517	6.6907	6.99095	6.67948	6.55919	6.63807	6.68229	6.69627	6.6279	6.56377	6.45615	6.60881	6.45615	6.56682
	1.14672	-0.14925	PSMD3 O43242 1xPhospho [S507(100)]	Color2 [DarkGray]	1	4		6.61765	6.74953	6.64674	6.74551	6.64818	6.40599	6.47573	6.47573	6.61471	6.86666	6.53138	6.69209	6.51885	6.84925	6.7252
	0.035776	-0.02281	PSMD3 O43242 1xPhospho [S532(100)]	Color2 [DarkGray]	1	4		6.49665	6.6907	6.91289	6.48543	6.57137	6.56986	6.66818	6.37156	6.99209	6.51254	6.78921	6.53761	6.43129	6.72792	6.74551
	0.349367	-0.21139	SART1 O43290 1xPhospho [S348(100)]	Color2 [DarkGray]	1	4		7.25739	6.5157	6.81506	6.85424	6.732	6.74551	6.44294	6.62352	6.88753	6.17193	6.30561	6.49506	6.28725	6.39746	6.72383
	0.262124	-0.11822	SART1 O43290 1xPhospho [S448(100)]	Color2 [DarkGray]	1	4		6.45779	7.02015	6.8009	6.6453	6.41785	6.26679	6.53916	6.7866	6.59842	6.62644	6.70321	6.69488	6.5345	6.76951	6.63663
	0.242255	-0.06694	SART1 O43290 1xPhospho [S448(100)]	Color2 [DarkGray]	1	4		6.63952	6.64674	6.87406	6.65105	6.48864	6.58646	6.68089	6.50779	6.77083	6.58496	6.39232	6.59395	6.82909	6.732	6.6014
	0.059318	-0.04652	SART1 O43290 1xPhospho [S448(100)]	Color2 [DarkGray]	1	4		6.08746	6.84549	6.66959	6.64386	7.20359	6.53605	6.58946	6.19967	6.67384	6.54844	6.89724	6.10014	7.06393	6.66107	6.43796
	0.114172	0.020955	SART1 O43290 1xPhospho [S463(100)]	Color2 [DarkGray]	1	4		6.57743	6.41785	6.61471	6.93192	6.926	7.04549	6.50303	6.57289	6.59694	6.45943	6.48382	6.75889	6.6851	6.29829	6.57137
	0.347044	-0.11352	SART1 O43290 1xPhospho [S48(100)]	Color2 [DarkGray]	1	4		6.91767	6.67666	6.65678	6.99435	6.80607	6.56834	6.83668	6.6014	6.47249	6.6879	6.32733	6.67242	6.36807	6.55459	6.31107
	0.659124	-0.20224	SART1 O43290 1xPhospho [S598(100)]	Color2 [DarkGray]	1	4		6.57137	6.72247	6.96	6.78267	6.77347	6.55152	6.41447	6.53916	6.69349	6.74012	6.70183	6.62936	6.56986	6.54998	6.33807
	0.427768	-0.19953	SART1 O43290 1xPhospho [S624(100)]	Color2 [DarkGray]	1	4		6.67242	7.10748	6.4446	6.44128	6.44626	6.55152	6.45451	6.58195	6.58946	6.60733	6.63227	6.92363	6.93428	6.58646	6.47573
	0.508322	-0.30181	SART1 O43290 1xPhospho [S787(100)]	Color2 [DarkGray]	1	4		7.19967	6.80607	6.38543	7.01011	6.73877	6.65964	6.62352	6.58796	6.27426	6.4822	6.14975	6.82018	6.36282	6.64386	6.53605
	0.821973	0.091802	SART1 O43290 1xPhospho [T392(100)]	Color2 [DarkGray]	1	4		6.14019	6.28144	6.19881	6.20975	6.34719	6.28465	6.36036	6.27936	6.25612	6.23202	6.17144	6.23925	6.18291	6.19212	6.18099
	0.373351	0.166428	DAPK3 O43293 1xPhospho [S311(100)]	Color2 [DarkGray]	1	4		6.8125	6.24793	6.67948	6.82146	6.79181	6.63227	6.76421	6.60585	6.86913	6.6453	6.29094	6.74685	6.3345	6.64961	6.58646
	2.08773	0.410892	TGFB1I1 O43294 1xPhospho [S137(100)]	Color2 [DarkGray]	1	4		6.21723	6.12722	6.35931	6.76421	6.4363	6.53916	6.54844	6.67101	6.71699	7.00225	6.97842	6.64097	6.87897	6.78398	6.67948
	0.045716	-0.01684	TGFB1I1 O43294 1xPhospho [S194(100)]	Color2 [DarkGray]	1	4		6.82018	6.52513	6.46434	6.74416	6.41954	7.07682	6.46434	6.63372	6.66107	6.32733	6.86542	7.01903	6.65392	6.63952	5.96809
	0.312479	0.052498	TGFB1I1 O43294 1xPhospho [T33(100)]	Color2 [DarkGray]	1	4		6.26352	6.14691	6.23022	6.239	6.23133	6.24933	6.16252	6.36768	6.26794	6.22069	6.38106	6.22014	6.29103	6.108	6.24849
	0.868167	-0.20375	TGFB1I1 O43294 2xPhospho [S137(100);S141(99.4)]	Color2 [DarkGray]	1	4		6.98185	7.14364	6.84549	6.96924	6.74012	6.88142	6.85674	6.8505	6.65249	6.21335	6.32193	5.89239	6.53605	5.97957	6.03782
	0.277486	-0.07578	CCP110 O43303 1xPhospho [S170(100)]	Color2 [DarkGray]	1	4		6.66959	6.77083	6.89118	6.64097	6.62352	6.58195	6.8505	6.7115	6.54226	6.43129	6.39746	6.49825	6.67948	6.91409	6.29462
	1.33204	0.20481	CCP110 O43303 1xPhospho [S372(100)]	Color2 [DarkGray]	1	4		6.55459	6.56834	6.50779	6.77347	6.36282	6.66676	6.8802	6.7211	6.64386	6.58496	6.58796	6.56224	6.7879	6.64818	6.72792
	1.05121	0.123496	CCP110 O43303 1xPhospho [S551(100)]	Color2 [DarkGray]	1	4		6.07648	6.1897	6.18396	6.23953	6.36006	6.27288	6.27058	6.34619	6.20384	6.29208	6.35832	6.34052	6.24388	6.16805	6.28403
	0.332939	0.09837	CCP110 O43303 2xPhospho [S366(100);S372(100)]	Color2 [DarkGray]	1	4		6.36282	6.42794	6.6851	6.72928	6.60881	6.47249	6.73336	6.50779	6.52982	6.60733	6.65821	6.93899	7.07361	6.87652	6.18785
	0.466631	-0.24974	ADCY6 O43306 1xPhospho [S54(100)]	Color2 [DarkGray]	1	4		7.11374	6.58045	7.06824	6.69766	6.56682	6.49985	6.86295	6.78921	6.36107	6.08534	6.84046	6.55459	6.41954	6.77215	5.9472
	0.104654	0.034368	ADCY6 O43306 1xPhospho [S576(100)]	Color2 [DarkGray]	1	4		6.56224	6.83162	6.60881	6.56834	6.67807	6.92125	6.65964	6.86419	6.58195	6.58646	6.57743	6.58946	6.74685	6.27426	6.4822
	0.287825	-0.13093	CTIF O43310 1xPhospho [S299(100)]	Color2 [DarkGray]	1	4		6.32912	6.53605	6.85424	6.49665	7.09064	6.55459	6.3837	6.64097	6.30195	6.36107	7.224	6.23074	7.17293	5.93074	6.86047
	0.25693	0.081359	CTIF O43310 1xPhospho [S299(100)]	Color2 [DarkGray]	1	4		6.30195	6.6279	6.46271	6.5267	6.48543	6.71287	6.45779	6.46597	6.71287	6.69627	6.96347	6.84424	6.62352	6.90328	6.70874
	0.405614	-0.13822	PPIP5K2 O43314 1xPhospho [S1006(100)]	Color2 [DarkGray]	1	4		6.44956	6.67101	6.7211	6.79572	6.85674	6.853	6.29278	6.69627	6.43796	6.66107	6.70321	6.86913	6.35579	6.75889	6.34873
	0.186681	0.106717	PPIP5K2 O43314 2xPhospho [S1006(100);S1016(100)]	Color2 [DarkGray]	1	4		6.80864	6.22689	6.58796	6.58195	6.68089	6.50462	6.81506	6.37504	6.75355	6.69905	6.65678	6.53138	6.94603	6.77215	6.55765
	0.072807	-0.06292	MAP3K7 O43318 1xPhospho [S361(100)]	Color2 [DarkGray]	1	4		7.35403	6.54071	6.41278	7.22593	6.55765	6.59991	6.81506	6.5744	6.72928	6.60585	6.30925	6.77873	5.94954	6.26491	6.28725
	0.001058	-0.00045	MAP3K7 O43318 1xPhospho [S367(100)]	Color2 [DarkGray]	1	4		6.86171	6.56529	6.48543	6.73064	6.76686	6.81506	6.51254	6.61324	6.78529	6.43129	6.54998	6.60585	6.53138	6.59395	6.7211
	0.196653	-0.05792	MAP3K7 O43318 1xPhospho [S374(99.5)]	Color2 [DarkGray]	1	4		6.71699	6.52982	6.88874	6.67101	6.70044	6.41447	6.6879	6.56377	6.71012	6.70044	6.58195	6.60585	6.73877	6.5469	6.53605
	0.750033	-0.30599	MAP3K7 O43318 1xPhospho [S389(100)]	Color2 [DarkGray]	1	4		6.33271	6.78136	6.67384	6.56377	6.62644	6.80607	6.17991	6.1416	6.54844	6.49665	6.98869	6.6865	6.87036	6.83289	6.83162
	0.974457	0.098526	MAP3K7 O43318 1xPhospho [S389(100)]	Color2 [DarkGray]	1	4		6.57743	6.5267	6.59395	6.67242	6.68089	6.60437	6.71012	6.57894	6.7046	6.78921	6.56986	6.74685	6.5469	6.70321	6.62205
	0.488615	0.096822	MAP3K7 O43318 1xPhospho [S439(100)]	Color2 [DarkGray]	1	4		6.52982	6.50938	6.77083	6.50144	6.70321	6.59246	6.71287	6.66107	6.72656	6.54226	6.61618	6.71562	6.69488	6.65249	6.6907
	1.7623	0.122907	MAP3K7 O43318 2xPhospho [S374(99.4);S375(99.4)]	Color2 [DarkGray]	1	4		6.25275	6.24281	6.20678	6.28652	6.38985	6.29967	6.36913	6.30344	6.39848	6.32186	6.24474	6.23426	6.36386	6.15824	6.24536
	1.17134	0.197668	EEF1E1 O43324 1xPhospho [S173(100)]	Color2 [DarkGray]	1	4		6.49345	6.55152	6.67666	6.69488	6.81121	6.60288	6.69349	6.73606	6.88509	6.53605	6.69488	6.62936	6.58646	6.45779	6.54071
	0.058403	-0.01117	MSI1 O43347 1xPhospho [S191(99.5)]	Color2 [DarkGray]	1	4		6.56377	6.7211	6.73471	6.58796	6.78005	6.67101	6.70044	6.58796	6.69766	6.54535	6.38198	6.81634	6.6851	6.51254	6.60881
	0.346662	0.210132	RIPK2 O43353 1xPhospho [S531(99.8)]	Color2 [DarkGray]	1	4		6.29646	6.45779	6.46761	6.46107	6.71973	6.8125	6.3837	6.36107	7.10748	6.45286	6.82909	6.86542	6.71699	6.63517	6.824
	0.269674	0.151735	HOXA3 O43365 1xPhospho [S148(100)]	Color2 [DarkGray]	1	4		6.4822	6.3345	6.49665	6.66676	6.66249	6.72247	6.50779	7.00338	6.25739	6.45286	7.11374	6.76818	6.75355	6.50938	6.66107
	0.06303	0.014919	WDR62 O43379 1xPhospho [S1144(100)]	Color2 [DarkGray]	1	4		6.57137	6.69209	6.58346	6.42794	6.80864	6.51096	6.74685	6.64818	6.49665	6.62352	6.53294	6.96463	6.61765	6.65964	6.68229
	0.588577	0.169514	WDR62 O43379 1xPhospho [S1144(100)]	Color2 [DarkGray]	1	4		6.34163	6.5469	6.74012	6.54998	6.6453	6.42962	6.82273	6.62936	6.6851	6.67242	6.64961	6.76022	6.74012	6.66249	6.70598
	0.508083	-0.24846	WDR62 O43379 1xPhospho [S1228(100)]	Color2 [DarkGray]	1	4		6.51728	6.63372	7.07146	6.46597	6.76022	6.95652	6.74551	6.30195	6.42962	6.31832	6.32912	6.74147	6.44128	6.77083	6.88264
	0.874545	0.336137	WDR62 O43379 1xPhospho [S49(99.3)]	Color2 [DarkGray]	1	4		6.11061	6.63081	6.40259	6.58496	6.83162	6.6837	6.84674	6.52826	6.77742	6.61618	6.6851	6.7211	6.7115	6.60881	6.76155
	0.89631	0.120952	WDR62 O43379 1xPhospho [S501(100)]	Color2 [DarkGray]	1	4		6.08833	6.2159	6.17314	6.28533	6.32644	6.24929	6.17992	6.31825	6.34205	6.35353	6.21127	6.28258	6.22446	6.24893	6.11492
	0.474359	0.110397	WDR62 O43379 1xPhospho [S982(100)]	Color2 [DarkGray]	1	4		6.6893	6.46924	6.54998	6.94134	6.62059	6.61765	6.62059	6.83415	6.58496	6.8125	6.54071	6.65249	6.49185	6.55765	6.58796
	0.560725	-0.11686	HNRNPR O43390 1xPhospho [S252(100)]	Color2 [DarkGray]	1	4		6.57592	6.56224	6.77873	6.48864	6.56834	6.57592	6.55765	6.60437	6.40429	6.69349	6.75355	6.49025	6.92837	6.82909	6.74282
	0.007193	0.005274	PRPF3 O43395 1xPhospho [S133(99.5)]	Color2 [DarkGray]	1	4		6.1819	6.89118	6.78398	6.88753	6.88996	6.15987	6.55765	6.81378	6.50144	6.38716	6.77873	6.89603	6.53761	6.38198	6.69488
	0.942734	-0.14403	PRPF3 O43395 1xPhospho [S619(100)]	Color2 [DarkGray]	1	4		6.60437	6.78005	6.79051	6.58496	6.5438	6.88509	6.60437	6.50621	6.63227	6.6907	6.65821	6.47249	6.29094	6.65535	6.84424
	0.681456	0.282146	PRPF3 O43395 1xPhospho [S619(100)]	Color2 [DarkGray]	1	4		6.55152	6.76288	6.44956	6.48382	6.54535	6.59694	7.18289	6.6279	6.7996	6.29462	6.5157	6.45779	6.64097	6.926	6.58195
	0.003662	0.001698	PRPF3 O43395 1xPhospho [T172(100)]	Color2 [DarkGray]	1	4		6.75756	6.51885	6.63663	6.52042	6.83415	6.5469	6.87406	6.40599	6.63807	6.38716	6.56834	6.8189	6.4363	6.60288	6.95652
	0.983361	0.241175	TXNL1 O43396 1xPhospho [S113(100)]	Color2 [DarkGray]	1	4		6.24983	6.55305	6.46597	6.55612	6.55612	6.90929	6.57289	6.80478	6.61471	6.93546	6.50144	6.54535	6.64674	6.95884	6.60437
	1.47978	0.177521	TPD52L2 O43399 1xPhospho [S134(99.7)]	Color2 [DarkGray]	1	4		6.1895	6.1323	6.22686	6.27834	6.25874	6.36049	6.37312	6.43704	6.27107	6.2722	6.19251	6.25002	6.15645	6.18428	6.0629
	0.347687	-0.04168	TPD52L2 O43399 1xPhospho [S19(100)]	Color2 [DarkGray]	1	4		6.7115	6.62498	6.69766	6.61618	6.732	6.68229	6.58796	6.6014	6.71973	6.41278	6.7115	6.8802	6.47411	6.50303	6.63663
	0.257436	0.034438	TPD52L2 O43399 1xPhospho [S96(100)]	Color2 [DarkGray]	1	4		6.58496	6.60881	6.65249	6.30561	6.64818	6.38888	6.6907	6.55152	6.70736	6.80736	6.50779	6.66391	6.72928	6.82909	6.8679
	0.421997	0.077793	EMC8 O43402 1xPhospho [S103(100)]	Color2 [DarkGray]	1	4		6.05997	6.24434	6.21672	6.11821	6.37578	6.35292	6.34475	6.25097	6.15868	6.25065	6.22103	6.29322	6.32396	6.06427	6.12199
	0.971674	-0.24328	THAP12 O43422 1xPhospho [S141(100)]	Color2 [DarkGray]	1	4		6.59544	6.97154	6.70874	6.69349	6.80478	6.6014	6.44791	6.5744	6.52356	6.53138	6.2817	6.55765	6.87529	6.55305	6.7866
	0.33554	-0.20456	SYNJ1 O43426 1xPhospho [S1345(99.5)]	Color2 [DarkGray]	1	4		6.65249	6.94954	6.38198	6.88264	6.81634	6.54226	6.7252	6.55765	6.08746	6.64386	6.8679	6.47411	6.2114	6.8009	6.76951
	0.320521	0.086538	SYNJ1 O43426 1xPhospho [S1385(100)]	Color2 [DarkGray]	1	4		6.53916	6.4363	6.59096	6.41785	6.84298	6.78398	6.42626	6.77479	6.62498	6.60437	6.52356	7.01681	6.33092	6.53138	6.99322
	1.84381	0.278378	SYNJ1 O43426 1xPhospho [S1392(100)]	Color2 [DarkGray]	1	4		6.46924	6.45615	6.32733	6.65105	6.6279	6.25361	6.7879	6.68229	6.61765	6.7211	6.75622	6.56377	6.77215	7.10643	6.65535
	0.758325	0.118302	SYNJ1 O43426 1xPhospho [S1565(100)]	Color2 [DarkGray]	1	4		6.57894	6.43796	6.66959	6.47573	6.55459	6.58496	6.66107	6.72928	6.65105	6.53761	6.67948	6.76155	6.7211	6.65821	6.89239
	0.2975	0.121872	SYNJ1 O43426 1xPhospho [S830(100)]	Color2 [DarkGray]	1	4		6.34696	6.80349	6.42962	6.5345	6.45121	6.07468	6.732	6.74282	6.47086	6.25739	7.17592	6.84674	6.78398	6.99661	6.59842
	0.270784	0.103782	SYNJ1 O43426 1xPhospho [T1220(100)]	Color2 [DarkGray]	1	4		6.67242	6.2211	6.34341	6.54844	6.70598	6.55765	6.66249	6.45451	6.43129	6.66959	6.8936	6.62498	6.73471	6.53138	7.29002
	0.526754	0.185941	EIF4G3 O43432 1xPhospho [S1086(100)]	Color2 [DarkGray]	1	4		6.79442	6.61471	6.30925	7.01011	6.64818	6.43796	6.86913	6.75889	6.64818	6.29829	6.40769	6.8392	6.7046	6.61618	6.48704
	0.94233	-0.45324	EIF4G3 O43432 1xPhospho [S1409(100)]	Color2 [DarkGray]	1	4		6.97613	6.56986	6.71699	6.81121	6.62498	6.52199	6.39575	6.5744	5.9331	6.48864	6.65105	6.7046	7.03342	6.32012	6.96347
	0.094396	0.061827	EIF4G3 O43432 1xPhospho [S160(100)]	Color2 [DarkGray]	1	4		7.07682	6.34163	6.4446	7.20945	6.54535	6.6907	6.7046	6.59842	6.74551	6.71699	6.43962	6.26303	6.6453	6.1819	6.67101
	0.165583	0.058689	EIF4G3 O43432 1xPhospho [S232(100)]	Color2 [DarkGray]	1	4		6.78529	6.41447	6.59544	6.65964	6.6014	6.50621	6.80607	6.63227	6.53294	6.79051	6.60585	6.66959	6.78005	6.6453	6.56682
	0.016857	-0.01103	EIF4G3 O43432 1xPhospho [S240(100)]	Color2 [DarkGray]	1	4		6.94837	6.30561	6.51096	6.83542	6.37156	6.56986	6.61765	6.73742	6.37678	6.73606	6.45451	6.65821	6.67525	6.58646	7.05094
	1.22897	0.150496	EIF4G3 O43432 1xPhospho [S371(98.9)]	Color2 [DarkGray]	1	4		6.17697	6.18291	6.2958	6.31117	6.28639	6.15426	6.43908	6.29204	6.37606	6.25148	6.1806	6.25147	6.15804	6.08632	6.23541
	1.09202	0.122976	EIF4G3 O43432 1xPhospho [S495(100)]	Color2 [DarkGray]	1	4		6.63372	6.50938	6.68229	6.69209	6.58496	6.46271	6.74819	6.70736	6.73877	6.59694	6.65821	6.43463	6.85922	6.49665	6.77873
	0.82279	0.041729	EIF4G3 O43432 1xPhospho [S495(100)]	Color2 [DarkGray]	1	4		6.65678	6.59246	6.65249	6.75087	6.54535	6.61912	6.69488	6.67525	6.65678	6.70598	6.4822	6.59395	6.78529	6.61765	6.59991
	2.65095	0.129978	EIF4G3 O43432 1xPhospho [S536(100)]	Color2 [DarkGray]	1	4		6.21514	6.19361	6.15401	6.24923	6.32208	6.31435	6.32683	6.30858	6.31729	6.40049	6.12922	6.17704	6.19281	6.21701	6.2153
	0.039747	0.056365	EIF4G3 O43432 1xPhospho [S889(100)];Q04637 1xPhospho [S895(100)]	Color2 [DarkGray]	1	4		7.39232	5.76818	6.53294	7.12205	6.55765	6.89603	6.61029	6.43463	6.81762	6.99435	5.43296	6.75087	6.47897	5.7115	6.84925
	0.042588	0.022536	EIF4G3 O43432 2xPhospho [S230(100);S232(100)]	Color2 [DarkGray]	1	4		6.60881	6.30561	6.91049	6.87652	6.50938	6.6879	6.58195	6.58946	6.7211	6.62352	6.61765	6.74551	6.54998	6.52826	6.69349
	0.112588	0.162777	CBFA2T2 O43439 1xPhospho [S237(100)]	Color2 [DarkGray]	1	4		7.38716	5.89239	6.24413	7.14262	6.06178	6.30743	7.01458	6.85175	6.14568	6.79442	6.61324	6.49025	6.55612	6.38025	6.88631
	0.317512	0.04284	CBFA2T2 O43439 1xPhospho [S409(100)]	Color2 [DarkGray]	1	4		6.20583	6.23512	6.19196	6.20915	6.34964	6.22146	6.18532	6.35984	6.21627	6.30586	6.22299	6.32158	6.3179	6.12839	6.07191
	1.43425	0.124222	KLF4 O43474 1xPhospho [S236(99.5)]	Color2 [DarkGray]	1	4		6.15781	6.2017	6.16944	6.20725	6.28186	6.2515	6.25568	6.37627	6.26966	6.15102	6.2942	6.26095	6.19215	6.16392	6.22708
	0.384671	-0.11726	KLF4 O43474 1xPhospho [S254(100)]	Color2 [DarkGray]	1	4		6.49506	6.60437	6.75087	6.50462	6.46271	6.5157	6.70736	6.3733	6.41785	6.89724	6.65105	6.78398	6.54071	6.96	6.83162
	0.861475	0.110573	KLF4 O43474 1xPhospho [T316(100)]	Color2 [DarkGray]	1	4		6.2315	6.1519	6.20344	6.24838	6.23642	6.18903	6.40243	6.304	6.21213	6.32665	6.32593	6.40034	6.20119	6.20401	6.22762
	0.108343	-0.0546	EPB41L2 O43491 1xPhospho [S15(99.6)]	Color2 [DarkGray]	1	4		6.63663	6.57894	6.69627	6.93781	7.05094	7.06609	6.75489	6.22497	6.76818	6.56834	6.66676	6.0045	6.76155	6.23266	6.24222
	0.664847	0.08812	EPB41L2 O43491 1xPhospho [S16(99.7)]	Color2 [DarkGray]	1	4		6.12512	6.18113	6.30857	6.18925	6.20966	6.25875	6.25833	6.34337	6.27748	6.22077	6.17123	6.27838	6.24198	6.14318	6.13911
	1.59128	0.090733	EPB41L2 O43491 1xPhospho [S170(100)]	Color2 [DarkGray]	1	4		6.1943	6.19104	6.19989	6.25111	6.2562	6.2261	6.24967	6.27141	6.33634	6.22177	6.35488	6.27087	6.25271	6.23756	6.26776
	0.609798	-0.27955	EPB41L2 O43491 1xPhospho [S386(100)]	Color2 [DarkGray]	1	4		6.6453	6.51885	7.08428	6.4822	6.87652	6.99209	6.68089	6.43796	6.29094	6.40939	6.56529	6.63663	6.59694	6.35403	6.81762
	0.345554	-0.04882	EPB41L2 O43491 1xPhospho [S39(100)]	Color2 [DarkGray]	1	4		6.62644	6.54998	6.69905	6.74685	6.76951	6.56377	6.57592	6.6453	6.50779	6.65535	6.89603	6.63372	6.44294	6.49825	6.77215
	0.214087	-0.07467	EPB41L2 O43491 1xPhospho [S499(100)]	Color2 [DarkGray]	1	4		6.6851	6.65392	6.79572	6.57592	6.55459	6.66959	6.51728	6.49985	6.8936	6.46107	6.45286	6.61029	6.84046	6.58045	6.77347
	0.057449	0.029829	EPB41L2 O43491 1xPhospho [S550(100)]	Color2 [DarkGray]	1	4		6.63807	6.71562	6.43463	6.70321	6.5345	6.35755	6.848	6.31832	6.7115	6.61029	6.91049	6.49185	6.67101	6.77083	6.79312
	1.86974	0.157907	EPB41L2 O43491 1xPhospho [S58(99.7)]	Color2 [DarkGray]	1	4		6.48864	6.5438	6.49185	6.59096	6.69349	6.31107	6.60733	6.7211	6.66959	6.6907	7.00338	6.63952	6.65249	6.90809	6.50303
	1.08927	0.117817	EPB41L2 O43491 1xPhospho [S598(100)]	Color2 [DarkGray]	1	4		6.63081	6.56529	6.54226	6.57137	6.56834	6.56224	6.78398	6.65678	6.65105	6.79572	6.67525	6.55765	6.58646	6.77742	6.69488
	0.630442	0.267881	EPB41L2 O43491 1xPhospho [S647(100)]	Color2 [DarkGray]	1	4		6.76288	6.26491	6.88264	7.03012	5.98641	6.61912	6.95768	6.89966	6.85674	6.32193	6.65678	6.63227	6.72792	6.43129	6.17393
	0.300063	-0.11177	EPB41L2 O43491 1xPhospho [S683(99.5)]	Color2 [DarkGray]	1	4		6.72247	6.80993	6.46761	6.63372	6.65964	6.47411	6.62936	6.69905	6.33628	6.70874	6.81506	6.51412	6.77742	6.76951	6.5438
	0.091474	-0.01528	EPB41L2 O43491 1xPhospho [S718(100)]	Color2 [DarkGray]	1	4		6.64818	6.70183	6.60288	6.74551	6.69209	6.64097	6.58195	6.74012	6.58496	6.76553	6.61471	6.50938	6.5744	6.50938	6.71425
	0.176841	-0.09861	EPB41L2 O43491 1xPhospho [S828(100)]	Color2 [DarkGray]	1	4		7.11061	6.58045	6.55152	7.15482	6.59544	6.59842	6.86542	6.52826	6.55305	6.80993	6.30561	6.49345	6.32012	6.49825	6.35226
	0.843134	-0.16064	EPB41L2 O43491 1xPhospho [S87(100)]	Color2 [DarkGray]	1	4		6.62498	6.66676	6.81378	6.59395	6.66818	6.58496	6.41278	6.64097	6.56986	6.60733	6.74147	6.56072	6.67101	6.5469	6.88753
	0.132338	-0.0642	EPB41L2 O43491 1xPhospho [Y623(100)]	Color2 [DarkGray]	1	4		7.16792	6.6279	6.75087	6.73064	6.83794	6.50303	6.71836	6.92837	6.70736	6.47249	6.19574	6.36807	6.43962	6.50938	6.39746
	0.248317	0.054006	EPB41L2 O43491 2xPhospho [S715(100);S718(100)]	Color2 [DarkGray]	1	4		6.48704	6.48864	6.73606	6.76155	6.63517	6.82782	6.65392	6.57743	6.64241	6.30012	6.7211	6.62352	6.83162	6.58646	6.69209
	0.142218	0.034092	EPB41L2 O43491 2xPhospho [T673(100);T/S]	Color2 [DarkGray]	1	4		6.68089	6.3837	6.59842	6.66676	6.50779	6.51096	6.59395	6.5744	6.59694	6.83542	6.8189	6.64818	6.82782	6.62498	6.71012
	1.55621	-0.41126	TGOLN2 O43493 1xPhospho [S112(100)];1xPhospho [S168(100)]	Color2 [DarkGray]	1	4		6.84172	6.70044	6.7866	7.19377	7.13853	6.92837	6.52042	6.1416	6.43296	6.91767	5.77083	6.50462	6.32373	6.2211	6.52513
	0.976686	0.126639	TGOLN2 O43493 1xPhospho [S140(100)]	Color2 [DarkGray]	1	4		6.11107	6.26518	6.15562	6.19569	6.24478	6.23436	6.38377	6.26638	6.26165	6.26855	6.2012	6.31646	6.18156	6.1661	6.2831
	0.24343	-0.21415	TGOLN2 O43493 1xPhospho [S196(100)]	Color2 [DarkGray]	1	4		7.34341	6.1819	6.83036	6.926	6.80478	6.56224	6.41954	6.56986	6.72383	6.73064	6.45286	6.50144	6.04439	6.04876	6.91169
	1.21307	0.11359	TGOLN2 O43493 1xPhospho [S224(100)]	Color2 [DarkGray]	1	4		6.12895	6.1595	6.13532	6.26504	6.2611	6.28353	6.1689	6.29492	6.30072	6.23858	6.17731	6.44035	6.24055	6.14343	6.10372
	0.129841	0.172424	TGOLN2 O43493 1xPhospho [S238(100)]	Color2 [DarkGray]	1	4		7.33539	6.14771	6.49825	6.77873	6.81762	6.50938	6.84172	6.24413	7.41278	6.6851	5.97499	6.80219	5.83794	5.85549	6.78529
	0.145832	-0.03713	TGOLN2 O43493 1xPhospho [S351(99.6)]	Color2 [DarkGray]	1	4		6.79572	6.76155	6.61912	6.74819	6.64386	6.57743	6.83794	6.57743	6.64961	6.6865	6.48704	6.44294	6.66249	6.54535	6.55919
	0.076265	0.034085	TGOLN2 O43493 1xPhospho [S84(100)];1xPhospho [S98(100)];1xPhospho [S154(100)]	Color2 [DarkGray]	1	4		6.93546	6.41954	6.58496	6.97842	6.70321	6.6865	6.70598	6.60288	6.73336	6.70874	6.23649	6.87774	6.31288	6.38198	6.56224
	0.677223	0.231687	RAD51C O43502 1xPhospho [S20(100)]	Color2 [DarkGray]	1	4		6.16591	6.50779	6.51728	6.39575	6.48864	6.53916	6.44626	6.63372	6.80607	6.76818	6.75355	7.04002	6.78136	6.8936	6.6837
	0.256603	0.070625	WIPF1 O43516 1xPhospho [S214(100)]	Color2 [DarkGray]	1	4		6.10299	6.39551	6.18394	6.29082	6.31742	6.15593	6.42966	6.24398	6.22067	6.36953	6.25264	6.27992	6.2303	6.21528	6.10152
	0.740321	0.05458	WIPF1 O43516 1xPhospho [S350(100)]	Color2 [DarkGray]	1	4		6.26591	6.27937	6.2318	6.305	6.22702	6.19119	6.35664	6.33004	6.25413	6.23484	6.26436	6.27288	6.30345	6.11028	6.2509
	0.208824	-0.05267	WIPF1 O43516 1xPhospho [S386(100)]	Color2 [DarkGray]	1	4		6.8716	6.67666	6.58646	6.82018	6.64097	6.64097	6.69627	6.71973	6.56072	6.57289	6.53761	6.82273	6.50779	6.57894	6.32733
	0.209637	-0.05953	WIPF1 O43516 1xPhospho [S403(99.5)]	Color2 [DarkGray]	1	4		6.59544	6.71973	6.78005	6.70321	6.47735	6.99887	6.82146	6.49825	6.59694	6.9331	6.6014	6.8125	6.33271	6.55612	5.90448
	0.808796	0.081804	WIPF1 O43516 1xPhospho [S91(100)]	Color2 [DarkGray]	1	4		6.16818	6.14083	6.13893	6.32032	6.28549	6.28608	6.15876	6.31601	6.21859	6.23241	6.36378	6.23966	6.22457	6.19197	6.33693
	0.244754	0.031139	FOXO3 O43524 1xPhospho [S284(100)]	Color2 [DarkGray]	1	4		6.65392	6.5469	6.55305	6.69349	6.51728	6.79701	6.64241	6.5438	6.66107	6.72928	6.56377	6.60288	6.67242	6.75622	6.6893
	0.081629	0.02603	FOXO3 O43524 1xPhospho [S299(100)]	Color2 [DarkGray]	1	4		6.70874	6.41278	6.5157	6.67525	6.64241	6.5438	6.49985	6.71562	6.49985	6.63663	6.93664	6.72928	6.82018	6.44294	6.77215
	1.49059	0.195717	FOXO3 O43524 1xPhospho [S425(100)]	Color2 [DarkGray]	1	4		6.07442	6.15522	6.15183	6.1839	6.25225	6.39025	6.28802	6.43025	6.25035	6.38736	6.11043	6.34961	6.19635	6.19225	6.24309
	0.194052	0.077436	FOXO3 O43524 1xPhospho [S553(100)]	Color2 [DarkGray]	1	4		6.87774	6.76951	6.58946	6.90689	6.93781	6.24031	6.64241	6.75622	7.07039	6.32912	6.86295	6.4363	6.42459	6.39575	5.97728
	0.053333	0.034587	FOXO3 O43524 1xPhospho [S75(100)]	Color2 [DarkGray]	1	4		6.70874	6.31288	6.82909	6.84424	6.85674	6.82273	6.95884	6.5744	6.42122	6.32193	6.91169	6.30378	6.46924	6.38888	6.65678
	0.358187	-0.11082	FOXO3 O43524 2xPhospho [S280(100);S284(100)]	Color2 [DarkGray]	1	4		6.74953	6.60733	6.62936	6.66107	6.52042	6.74147	6.72928	6.60437	6.32012	7.01792	6.62644	6.48382	6.67525	6.61324	6.56529
	0.828833	-0.33145	RNF13 O43567 1xPhospho [T380(100)]	Color2 [DarkGray]	1	4		6.76818	6.8802	7.20848	6.47249	6.58045	6.52042	6.56377	6.42962	6.86913	6.58195	6.52982	6.5469	6.57743	6.17393	6.67101
	0.362446	0.055278	AKAP10 O43572 1xPhospho [S187(100)]	Color2 [DarkGray]	1	4		6.16626	6.16378	6.32222	6.33302	6.26659	6.24278	6.21161	6.26989	6.33659	6.35149	6.25121	6.24312	6.16563	6.28532	6.24562
	0.479632	-0.16046	AKAP10 O43572 1xPhospho [S281(100)]	Color2 [DarkGray]	1	4		6.62059	6.91049	6.83415	6.61471	6.63081	6.26866	6.85922	6.48704	6.53761	6.80607	6.65678	6.45451	6.68089	6.86419	6.22497
	0.952695	0.209281	AKAP10 O43572 1xPhospho [S52(100)]	Color2 [DarkGray]	1	4		6.64241	6.37851	6.30561	6.8189	6.53138	6.54844	6.63663	6.64674	6.67101	6.77479	6.67807	6.89724	6.76818	6.57894	6.66676
	0.586709	-0.04588	DENR O43583 1xPhospho [S73(100)]	Color2 [DarkGray]	1	4		6.68089	6.76686	6.67384	6.69349	6.61618	6.73336	6.62644	6.67101	6.6865	6.61176	6.3733	6.59544	6.57137	6.70598	6.61324
	0.170021	-0.10593	DENR O43583 1xPhospho [T86(100)]	Color2 [DarkGray]	1	4		7.15886	6.66391	6.42794	6.82146	6.49025	6.54535	6.80993	6.64241	6.48059	6.69766	6.34873	6.57289	6.62352	6.45615	6.71287
	0.229056	0.051481	SPRY2 O43597 1xPhospho [S139(99.6)]	Color2 [DarkGray]	1	4		6.72928	6.63227	6.6014	6.98755	6.60881	6.73471	6.83542	6.56224	6.71973	6.46107	6.58195	6.5438	6.56224	6.54226	6.45286
	0.434589	-0.11752	DNPH1 O43598 1xPhospho [S169(100)]	Color2 [DarkGray]	1	4		6.89482	6.63663	6.61029	6.58346	6.7252	6.65678	6.45286	6.67666	6.65964	6.62205	6.74416	6.63227	6.35931	6.6893	6.64386
	0.939899	0.349322	TIMM44 O43615 1xPhospho [S180(100)]	Color2 [DarkGray]	1	4		6.43796	6.16993	6.69905	6.90569	6.77873	6.97842	6.61912	6.86419	6.8716	6.88387	6.58946	6.71836	6.34873	6.23074	6.19771
	0.265239	-0.16084	CHMP2A O43633 1xPhospho [S203(100)]	Color2 [DarkGray]	1	4		6.73336	7.12928	6.75087	6.55919	7.04767	6.57743	7.08321	6.67101	6.37678	6.41109	6.52826	6.60437	6.41785	6.53294	5.65249
	0.77282	0.143274	CHMP2A O43633 1xPhospho [S203(100)]	Color2 [DarkGray]	1	4		5.98527	6.21358	6.24126	6.20784	6.35844	6.17262	6.23715	6.3093	6.32348	6.28162	6.38401	6.28145	6.22124	6.30391	6.10329
	0.948092	0.372034	NCK2 O43639 1xPhospho [S90(99.6)]	Color2 [DarkGray]	1	4		6.46434	6.3837	6.5157	6.77873	6.49825	6.84674	6.97499	6.46924	7.03562	6.09803	6.42626	6.84674	7.00113	6.3147	6.62352
	0.441557	0.040233	NCK2 O43639 2xPhospho [S90(100);T92(100)]	Color2 [DarkGray]	1	4		6.16779	6.25312	6.23888	6.3521	6.3307	6.25354	6.23835	6.22478	6.31736	6.22261	6.2631	6.24172	6.2186	6.13741	6.28395
	0.394851	-0.31932	PLRG1 O43660 1xPhospho [S119(100)]	Color2 [DarkGray]	1	4		7.49506	6.71425	6.43463	6.92363	6.89603	6.55459	6.42962	6.44128	6.81506	6.38888	6.16792	6.57894	6.23074	6.38543	6.61324
	0.298814	-0.20321	PLRG1 O43660 1xPhospho [S144(99.4)]	Color2 [DarkGray]	1	4		7.08958	6.7996	6.37156	6.87406	6.84549	6.57289	6.91169	6.38716	6.35226	6.61618	6.5345	6.59096	6.39917	6.59246	6.46271
	2.5942	0.108122	PRC1 O43663 1xPhospho [S606(99.2)]	Color2 [DarkGray]	1	4		6.19016	6.22275	6.23297	6.26959	6.27661	6.27477	6.31196	6.34245	6.31583	6.33998	6.20496	6.2833	6.26881	6.15885	6.20481
	0.439956	0.184791	PRC1 O43663 1xPhospho [T481(100)]	Color2 [DarkGray]	1	4		6.62059	6.64097	6.21917	6.52042	6.46597	6.853	6.89603	6.64241	6.49665	6.62205	6.82018	6.73471	6.73606	6.60733	6.64241
	0.727477	-0.31151	BUB1 O43683 1xPhospho [S402(100)]	Color2 [DarkGray]	1	4		7.03672	6.6279	6.64674	6.96578	6.44956	6.56529	6.38716	6.73606	6.25361	6.39403	6.89482	6.80219	6.37504	6.86419	6.35226
	0.514241	-0.19085	BUB1 O43683 1xPhospho [S593(100)]	Color2 [DarkGray]	1	4		7.01123	6.52042	6.65249	6.56224	6.5345	6.73471	6.45779	6.47573	6.67807	6.64386	6.7866	6.98299	6.45615	6.49506	6.49825
	0.417775	0.088978	BUB1 O43683 1xPhospho [S596(100)]	Color2 [DarkGray]	1	4		6.59694	6.56986	6.49985	6.49985	6.6837	6.5157	6.48864	6.65964	6.78529	6.61765	6.70598	6.7115	6.60437	6.84172	6.81378
	0.072876	-0.01508	BUB1 O43683 1xPhospho [S655(100)]	Color2 [DarkGray]	1	4		6.66534	6.57592	6.76686	6.72383	6.52356	6.52199	6.73471	6.65678	6.57137	6.8802	6.5469	6.51885	6.53761	6.7046	6.67101
	0.442415	-0.09744	BUB1 O43683 1xPhospho [S655(100)]	Color2 [DarkGray]	1	4		6.69488	6.71562	6.7211	6.47086	6.78529	6.74819	6.72792	6.42626	6.6851	6.65392	6.61324	6.44626	6.58346	6.63372	6.69349
	0.711	-0.18757	BUB3 O43684 1xPhospho [S211(100)]	Color2 [DarkGray]	1	4		6.44956	6.77479	6.81121	6.74685	6.53605	6.64386	6.42962	6.48864	6.55459	6.67384	6.51728	6.70874	6.55765	6.96463	6.6879
	0.795496	0.227211	HTATSF1 O43719 1xPhospho [S387(100)]	Color2 [DarkGray]	1	4		6.71699	6.51885	6.38716	6.38198	6.853	6.70736	6.76421	6.61324	6.92719	6.5267	6.78136	6.66676	6.48704	6.75489	6.42794
	1.08666	0.338777	HTATSF1 O43719 1xPhospho [S387(100)]	Color2 [DarkGray]	1	4		6.57592	6.44626	6.45121	6.47086	6.49985	6.7211	6.76022	6.62936	7.10014	6.70874	6.6279	6.51412	6.65964	6.89966	6.41616
	0.392073	0.079747	HTATSF1 O43719 1xPhospho [S445(100)]	Color2 [DarkGray]	1	4		6.14073	6.33204	6.19264	6.29876	6.32676	6.34322	6.36454	6.36669	6.17341	6.19864	6.24387	6.32156	6.20949	6.27408	6.23184
	0.381437	0.15849	HTATSF1 O43719 1xPhospho [S494(100)]	Color2 [DarkGray]	1	4		6.2555	6.4446	6.75355	6.43129	6.79442	6.65105	6.62352	6.48543	6.82018	6.58796	6.7761	6.45286	6.86171	6.87897	6.67101
	0.8566	-0.55528	HTATSF1 O43719 1xPhospho [S498(100)]	Color2 [DarkGray]	1	4		6.15785	6.87283	7.13545	6.32553	7.17193	6.60881	6.12928	6.30925	6.06178	6.47897	7.12928	6.18982	7.37678	6.29646	6.42122
	0.445518	-0.07377	HTATSF1 O43719 1xPhospho [S498(100)]	Color2 [DarkGray]	1	4		6.60585	6.68089	6.76686	6.56377	6.66676	6.68229	6.50303	6.66534	6.66391	6.57592	6.40259	6.51885	6.8392	6.60881	6.84549
	0.114257	-0.03713	HTATSF1 O43719 1xPhospho [S529(100)]	Color2 [DarkGray]	1	4		6.54071	6.70321	6.7879	6.69766	6.65392	6.96924	6.56377	6.53138	6.82528	6.31832	6.44956	6.56834	6.80478	6.42122	6.67807
	0.523512	-0.24378	HTATSF1 O43719 1xPhospho [S544(100)]	Color2 [DarkGray]	1	4		6.75355	6.71562	6.74953	6.46924	6.26303	6.96463	6.09803	6.7761	6.61324	6.6865	6.39575	6.69766	6.5438	6.84549	6.83036
	1.02868	-0.12734	HTATSF1 O43719 1xPhospho [S579(100)]	Color2 [DarkGray]	1	4		6.67807	6.72247	6.8679	6.55765	6.49985	6.63081	6.63372	6.61029	6.64241	6.5345	6.64818	6.50144	6.7866	6.66249	6.63372
	0.053501	-0.03853	HTATSF1 O43719 1xPhospho [S616(100)]	Color2 [DarkGray]	1	4		6.42291	6.81506	6.7115	6.48864	6.63081	6.45451	6.18388	6.74551	6.90448	6.77215	6.60585	6.88142	6.53605	6.44294	6.85674
	0.483161	-0.15414	HTATSF1 O43719 1xPhospho [S616(100)]	Color2 [DarkGray]	1	4		6.49665	6.69349	6.92837	6.49506	6.83794	6.56834	6.52826	6.66676	6.46107	6.41447	7.00113	6.41109	6.94486	6.31107	6.67242
	0.600146	0.646455	HTATSF1 O43719 1xPhospho [S624(100)]	Color2 [DarkGray]	1	4		5.76022	6.41785	6.67807	6.2114	6.98755	6.3505	6.54226	6.5267	7.72656	6.91409	6.88753	5.98641	6.7046	6.20945	6.60585
	1.88973	0.126464	HTATSF1 O43719 1xPhospho [S624(100)]	Color2 [DarkGray]	1	4		6.12354	6.21757	6.15826	6.14281	6.29259	6.34908	6.29434	6.27318	6.31124	6.32275	6.15213	6.29087	6.19556	6.24731	6.27108
	0.163144	-0.14602	HTATSF1 O43719 1xPhospho [S624(100)]	Color2 [DarkGray]	1	4		5.94486	6.88631	7.00675	6.20359	6.94017	6.31288	6.45779	6.51412	6.42794	6.48704	7.30743	6.04658	7.34074	6.26866	6.59694
	0.064343	-0.03661	HTATSF1 O43719 1xPhospho [S642(100)]	Color2 [DarkGray]	1	4		6.49025	6.7252	6.5744	6.69766	6.64097	6.72247	6.21917	6.85798	6.60288	6.93074	6.52513	6.6453	6.61618	6.75889	6.51728
	0.298722	-0.07535	HTATSF1 O43719 1xPhospho [S642(100)]	Color2 [DarkGray]	1	4		6.5469	6.69488	6.74551	6.60881	6.66107	6.5438	6.47897	6.53138	6.75087	6.58796	6.54535	6.61324	6.79312	6.69209	6.81121
	0.05927	-0.04031	HTATSF1 O43719 1xPhospho [S676(100)]	Color2 [DarkGray]	1	4		6.7761	6.7252	6.41278	6.61471	6.50621	6.78005	6.19377	6.87283	6.72656	6.85424	6.48543	6.58796	6.63227	6.71425	6.62352
	0.924919	-0.13203	HTATSF1 O43719 1xPhospho [S676(100)]	Color2 [DarkGray]	1	4		6.67666	6.81762	6.78136	6.66676	6.64818	6.56986	6.55919	6.59246	6.72792	6.55919	6.42626	6.31107	6.87406	6.69905	6.64818
	0.418276	-0.04615	HTATSF1 O43719 1xPhospho [S702(100)]	Color2 [DarkGray]	1	4		6.73064	6.62936	6.62059	6.51885	6.59991	6.84172	6.59842	6.67384	6.56986	6.57894	6.55612	6.67948	6.66676	6.57743	6.77479
	0.32612	-0.10963	HTATSF1 O43719 1xPhospho [S714(100)]	Color2 [DarkGray]	1	4		6.54226	6.81762	6.6907	6.61324	6.62059	6.58195	6.46924	6.7996	6.45286	6.73064	6.61324	6.6279	6.47249	6.85674	6.6907
	0.176798	0.046411	HTATSF1 O43719 1xPhospho [S721(100)]	Color2 [DarkGray]	1	4		6.52199	6.56986	6.81506	6.62059	6.63081	6.60881	6.64097	6.76421	6.64097	6.70183	6.6865	6.61471	6.76818	6.51254	6.52199
	0.828246	0.667486	HTATSF1 O43719 2xPhospho [S391(99.7);S]	Color2 [DarkGray]	1	4		6.6893	5.7761	5.94486	6.96116	6.61176	6.74685	6.8189	6.36982	7.224	6.52826	6.74416	6.94837	6.63517	6.71562	6.28355
	0.09359	0.068426	HTATSF1 O43719 2xPhospho [S452(100);S453(100)]	Color2 [DarkGray]	1	4		6.21529	6.91886	6.78005	6.16189	6.74416	6.72792	6.41278	6.88142	6.82528	6.91886	6.54535	6.66818	6.33985	6.59991	6.63372
	0.545778	0.120154	HTATSF1 O43719 2xPhospho [S498(100);S]	Color2 [DarkGray]	1	4		5.98689	6.20775	6.28081	6.31375	6.25264	6.25738	6.34982	6.27775	6.20835	6.32253	6.22214	6.24909	6.23845	6.08166	6.23764
	0.393836	-0.11265	HTATSF1 O43719 2xPhospho [S597(100);S600(100)]	Color2 [DarkGray]	1	4		6.63517	6.5345	6.8679	6.71425	6.71425	6.62936	6.60585	6.66249	6.43129	6.71699	6.55919	6.63372	6.70598	6.47086	6.71836
	0.217182	-0.08861	HTATSF1 O43719 2xPhospho [S616(100);S624(100)]	Color2 [DarkGray]	1	4		6.49506	6.68229	6.78921	6.47735	6.54535	6.61765	6.30743	6.75087	6.64241	6.96694	6.69349	6.7761	6.56682	6.76155	6.45121
	0.741165	0.133892	HTATSF1 O43719 2xPhospho [S616(100);S624(100)]	Color2 [DarkGray]	1	4		6.58496	6.41954	6.6865	6.58646	6.77215	6.6837	6.74953	6.65105	6.69209	6.62352	6.55152	6.55305	6.7252	6.70044	6.63663
	0.059264	-0.01884	HTATSF1 O43719 2xPhospho [S713(100);S714(100)]	Color2 [DarkGray]	1	4		6.58195	6.76022	6.62498	6.74416	6.57743	6.77215	6.50144	6.82273	6.58646	6.67101	6.58646	6.63952	6.55305	6.61912	6.57743
	0.428927	-0.10059	HTATSF1 O43719 3xPhospho [S597(100);S600(100);S607(100)]	Color2 [DarkGray]	1	4		6.76421	6.59246	6.71425	6.56224	6.50779	6.58946	6.54071	6.75756	6.47086	6.69209	6.63663	6.62498	6.76818	6.6453	6.74551
	0.9854	0.133712	HTATSF1 O43719 3xPhospho [S616(100);S624(100);T633(100)]	Color2 [DarkGray]	1	4		6.55919	6.62644	6.43962	6.71287	6.33092	6.40429	6.61029	6.70736	6.70874	6.63807	6.76553	6.67101	6.58346	6.95884	6.81506
	0.83135	0.23557	PRKAB2 O43741 1xPhospho [S108(100)]	Color2 [DarkGray]	1	4		6.44626	6.49506	6.47897	6.57137	6.67101	6.97613	6.53916	6.62205	6.96578	6.6893	6.56072	6.6851	6.31107	6.59991	6.8716
	0.255419	0.055298	PRKAB2 O43741 1xPhospho [S21(100)]	Color2 [DarkGray]	1	4		6.03806	6.2961	6.25726	6.13837	6.27348	6.20529	6.26655	6.29734	6.19343	6.24085	6.37181	6.26405	6.37461	6.17399	6.13451
	0.574675	0.150033	PRKAB2 O43741 1xPhospho [S39(99.6)]	Color2 [DarkGray]	1	4		6.40429	6.57743	6.69627	6.3906	6.48704	6.69488	6.86047	6.59096	6.67666	6.57137	6.66959	6.64674	6.79442	6.57743	6.91169
	0.685145	-0.13611	AP1G1 O43747 1xPhospho [S578(100)]	Color2 [DarkGray]	1	4		6.82146	6.54535	6.80349	6.70321	6.94837	6.88264	6.58195	6.56529	6.61471	6.32912	6.73064	6.53294	6.43129	6.05961	6.85175
	0.775138	0.105094	SGTA O43765 1xPhospho [S77(100)]	Color2 [DarkGray]	1	4		6.66818	6.53605	6.6279	6.56377	6.65392	6.74685	6.71699	6.7996	6.63081	6.46761	6.57743	6.84424	6.61471	6.55152	6.60881
	0.82971	0.123116	SGTA O43765 1xPhospho [T81(100)]	Color2 [DarkGray]	1	4		6.01854	6.2474	6.10634	6.27909	6.33205	6.19581	6.21528	6.25306	6.27329	6.24627	6.21692	6.31501	6.17968	6.32404	6.21385
+	3.44772	1.17464	SGTA O43765 1xPhospho [T81(100)]	Color2 [DarkGray]	1	4		5.44956	5.49825	5.74147	5.95652	6.03782	6.15785	6.70598	6.84046	6.66676	7.19574	7.04439	7.25267	7.07895	7.28355	6.85424
	0.098206	-0.07932	SGTA O43765 2xPhospho [S77(100);T81(100)]	Color2 [DarkGray]	1	4		7.24698	6.64961	6.71287	6.83036	6.89845	6.71699	6.49985	6.65249	7.21917	6.31107	5.54226	6.2817	5.83542	6.53138	6.79312
	0.167561	-0.08265	ENSA O43768 1xPhospho [S109(100)]	Color2 [DarkGray]	1	4		7.07146	6.71973	6.48382	6.78398	6.79701	6.73336	6.67384	6.54844	6.80478	6.69766	6.30012	6.49506	6.59395	6.49825	6.23841
	0.320812	0.057019	STRN O43815 1xPhospho [S229(99)]	Color2 [DarkGray]	1	4		6.63807	6.50462	6.67384	6.80607	6.47249	6.75489	6.58796	6.63807	6.76155	6.33807	6.43296	6.79701	6.78398	6.67101	6.69627
	0.55098	-0.114	STRN O43815 1xPhospho [S245(100)]	Color2 [DarkGray]	1	4		6.8009	6.5744	6.75756	6.69766	6.6851	6.43796	6.60733	6.69488	6.48864	6.84925	6.58946	6.60881	6.56834	6.732	6.49665
	0.286936	-0.02443	STRN O43815 1xPhospho [S245(100)]	Color2 [DarkGray]	1	4		6.5744	6.60881	6.62644	6.8802	6.60437	6.74147	6.59096	6.62498	6.52042	6.84549	6.53916	6.66676	6.80607	6.44294	6.50621
	0.372591	-0.13774	STRN O43815 1xPhospho [S259(100)]	Color2 [DarkGray]	1	4		7.04111	6.65821	6.57592	6.7866	6.59246	6.66818	6.66391	6.69349	6.50462	6.6279	6.54998	6.75489	6.42459	6.40599	6.59096
	0.010453	-0.00208	STRN O43815 1xPhospho [S301(100)]	Color2 [DarkGray]	1	4		6.24219	6.37101	6.27881	6.20317	6.29933	6.27755	6.3358	6.36044	6.18951	6.23943	6.18216	6.28909	6.211	6.15395	6.23464
	1.28112	0.332504	STRN O43815 1xPhospho [S376(99.5)]	Color2 [DarkGray]	1	4		6.63663	6.32553	6.61176	6.79572	6.50303	6.6014	6.8936	6.72247	6.95536	6.64241	6.48864	6.76288	6.53916	6.38198	6.64961
	0.738822	0.504381	RRP9 O43818 1xPhospho [S15(100)]	Color2 [DarkGray]	1	4		6.71562	6.16792	5.7996	6.10852	7.29554	7.0917	7.04658	6.66107	6.48864	6.65535	6.80478	6.7046	6.41278	6.91528	5.87774
	0.562237	0.051389	RRP9 O43818 1xPhospho [S32(100)]	Color2 [DarkGray]	1	4		6.24377	6.28736	6.15283	6.26144	6.33123	6.22823	6.26398	6.28012	6.29403	6.24338	6.21358	6.31688	6.12506	6.16489	6.18551
	0.122485	-0.09838	RRP9 O43818 1xPhospho [S32(100)]	Color2 [DarkGray]	1	4		6.88142	6.85424	6.29646	6.70044	7.12619	6.60585	6.86542	6.732	6.13955	6.56377	6.5345	6.92244	6.04439	6.66676	6.27053
	1.02648	0.134473	CFAP410 O43822 1xPhospho [S136(100)]	Color2 [DarkGray]	1	4		6.05981	6.21684	6.24544	6.16705	6.22914	6.2022	6.29336	6.2816	6.35055	6.33286	6.33083	6.20794	6.28518	6.25056	6.16672
	0.910455	0.067218	AKAP8 O43823 1xPhospho [S112(100)]	Color2 [DarkGray]	1	4		6.12867	6.24047	6.18879	6.28833	6.34213	6.37392	6.23593	6.27627	6.24738	6.22273	6.28089	6.30136	6.18466	6.12148	6.01845
	0.314589	-0.1284	AKAP8 O43823 1xPhospho [S328(100)]	Color2 [DarkGray]	1	4		6.40599	6.71973	6.9507	6.77347	6.58045	6.77347	6.66959	6.53138	6.49025	6.68089	6.42626	6.58796	6.89603	6.46434	6.57289
	0.933034	-0.57995	AKAP8 O43823 1xPhospho [S339(100)]	Color2 [DarkGray]	1	4		6.33271	7.00675	6.93428	6.13545	7.05094	6.47249	5.7866	6.3345	6.41278	6.6851	7.28817	6.07468	7.24413	6.20359	6.69905
	0.018539	0.013773	AKAP8 O43823 1xPhospho [S685(100)]	Color2 [DarkGray]	1	4		6.08958	6.76818	6.87774	6.65105	6.71425	6.46924	6.58346	6.56986	6.62352	6.83036	6.76686	6.6879	6.98641	6.4446	6.35403
	0.114066	-0.0633	AKAP8 O43823 2xPhospho [S323(100);S328(100)]	Color2 [DarkGray]	1	4		6.66107	6.2114	6.80349	6.69905	6.59096	6.86666	6.66676	6.34518	6.47411	6.7046	6.71425	6.63807	6.62498	6.77215	6.74685
	0.145714	-0.07445	AKAP8 O43823 2xPhospho [S328(100);S339(100)]	Color2 [DarkGray]	1	4		6.80349	6.48704	7.01234	6.43296	6.56986	6.35226	6.47573	6.85424	6.74953	6.41785	6.61471	6.47897	6.66534	6.67101	6.88387
	0.991773	-0.36764	AKAP8 O43823 3xPhospho [S323(100);S328(100);S339(100)]	Color2 [DarkGray]	1	4		6.57289	7.12516	6.81121	6.65392	6.75756	6.18587	6.33271	6.54226	6.53138	6.73064	6.71699	6.61618	6.75087	6.48059	6.62205
	1.62353	0.303402	NRDC O43847 1xPhospho [S86(100)]	Color2 [DarkGray]	1	4		6.48543	6.43296	6.62498	6.64818	6.41278	6.69627	6.89482	6.86666	6.69209	6.63227	6.63372	6.66818	6.26115	6.81634	6.74551
	0.005019	0.001938	NRDC O43847 1xPhospho [S86(100)]	Color2 [DarkGray]	1	4		6.59544	6.71562	6.49825	6.82655	6.70874	6.6453	6.65821	6.39403	6.76288	6.71836	6.73877	6.52982	6.50621	6.62205	6.67101
	0.181257	-0.05238	NRDC O43847 1xPhospho [S94(100)]	Color2 [DarkGray]	1	4		6.48382	6.78921	6.82655	6.56072	6.6453	6.77479	6.64097	6.62059	6.68089	6.51412	6.72656	6.35403	6.90448	6.47411	6.54998
	0.790214	-0.40082	NRDC O43847 1xPhospho [S96(100)]	Color2 [DarkGray]	1	4		6.36807	6.88142	7.16491	6.43296	6.99548	6.63227	6.36807	6.40259	6.44128	6.25172	7.06393	6.51254	6.88874	6.42626	6.3733
	0.378784	-0.09833	CALU O43852 1xPhospho [S261(100)]	Color2 [DarkGray]	1	4		6.90809	6.59544	6.61029	6.5744	6.1918	6.79181	6.60585	6.53916	6.67384	6.6014	6.59544	7.12412	6.08746	6.74416	6.71836
	0.04738	0.019742	CALU O43852 1xPhospho [S277(100)]	Color2 [DarkGray]	1	4		6.82782	6.76155	6.49985	6.7761	6.66818	6.91767	6.90569	6.6851	6.55765	6.56072	6.34341	6.62352	6.55305	6.63807	6.1375
	0.070999	-0.05932	CALU O43852 1xPhospho [S44(100)]	Color2 [DarkGray]	1	4		7.2317	6.25172	6.62352	7.2211	6.74282	6.83668	6.56834	6.59246	6.76818	6.97842	5.79442	6.72928	6.17193	5.96809	6.35226
	0.044751	0.050813	CALU O43852 2xPhospho [S44(100);Y47(100)]	Color2 [DarkGray]	1	4		7.43796	6.13955	6.55459	7.19377	6.69905	6.79181	6.70736	6.69209	6.88509	6.84046	5.7115	6.61618	5.82018	5.97039	6.49985
	0.063241	0.016979	KIF1C O43896 1xPhospho [S1033(100)]	Color2 [DarkGray]	1	4		6.7115	6.6453	6.55612	6.57894	6.76818	6.71973	6.72247	6.49185	6.74953	6.57894	6.47573	6.45779	6.55612	6.93074	6.63372
	1.14748	0.31768	KIF1C O43896 1xPhospho [S494(100)]	Color2 [DarkGray]	1	4		6.17393	6.42626	6.35226	7.09064	6.48704	6.64674	6.43129	6.79051	6.6837	6.8802	6.93781	6.6014	6.61176	6.50779	6.75087
	0.016368	-0.00727	KIF1C O43896 1xPhospho [S915(100)]	Color2 [DarkGray]	1	4		6.45943	6.58796	6.79312	6.74685	6.60881	6.78136	6.40939	6.79312	6.61618	6.84925	6.57743	6.42626	6.58045	6.55152	6.77742
	0.534081	0.177758	KIF1C O43896 1xPhospho [T1083(100)]	Color2 [DarkGray]	1	4		6.49825	6.68229	6.19967	6.77742	6.49665	6.78005	6.7046	6.56072	6.64818	6.75889	6.78136	6.62644	6.65249	6.59246	6.78398
	0.621675	-0.11759	KIF1C O43896 2xPhospho [S674(100);S676(100)]	Color2 [DarkGray]	1	4		6.72247	6.5267	6.75355	6.6837	6.60881	6.70598	6.64097	6.48543	6.52356	6.6837	6.67666	6.89239	6.38025	6.60733	6.69209
	0.907874	-0.06345	KIF1C O43896 2xPhospho [S674(100);S676(100)]	Color2 [DarkGray]	1	4		6.65249	6.6453	6.67384	6.6837	6.60733	6.60881	6.54071	6.64961	6.59096	6.65964	6.63952	6.60288	6.65535	6.64818	6.78398
	0.414559	-0.483	AIRE O43918 1xPhospho [T151(99.2)]	Color2 [DarkGray]	1	4		5.59694	7.04111	7.09487	6.01123	7.31922	6.58195	6.18785	5.95652	6.13955	6.04439	7.52982	5.91409	7.38111	6.05745	6.82273
	0.840125	0.091539	PEX1 O43933 1xPhospho [S1211(99.7)]	Color2 [DarkGray]	1	4		6.10689	6.18718	6.16171	6.36498	6.27036	6.30593	6.28543	6.2908	6.15417	6.33225	6.22462	6.21211	6.16368	6.18413	6.17649
	1.34628	-0.12755	PEX1 O43933 1xPhospho [S354(100)]	Color2 [DarkGray]	1	4		6.76421	6.67101	6.73877	6.48864	6.34696	6.78529	6.64386	6.52982	6.61765	6.46434	6.8125	6.79181	6.66959	6.79051	6.43463
	0.340144	-0.11245	MFSD11 O43934 1xPhospho [S204(99.5)]	Color2 [DarkGray]	1	4		6.72656	6.74551	6.54535	6.6279	6.59544	6.76818	6.31832	6.6865	6.67525	6.64674	6.44294	6.23266	6.78921	6.89724	6.80219
	2.72078	0.20225	RAD21 O60216 1xPhospho [S545(100)]	Color2 [DarkGray]	1	4		6.13002	6.19437	6.11549	6.32211	6.32917	6.32299	6.35305	6.37017	6.32341	6.25876	6.20705	6.33101	6.30752	6.13874	6.39576
	0.594547	0.253486	DHX16 O60231 1xPhospho [S103(100)]	Color2 [DarkGray]	1	4		6.15178	6.55305	6.72928	6.21723	6.77479	6.64386	6.6014	6.70321	6.88996	6.90448	6.5438	6.2891	6.73064	6.62644	7.01011
	0.750225	0.251384	DHX16 O60231 1xPhospho [S116(100)]	Color2 [DarkGray]	1	4		6.84298	6.39746	6.43463	6.63081	6.72247	6.66676	6.75756	6.92481	6.74685	6.67384	6.5267	6.66534	6.49025	6.49665	6.56986
	0.01093	0.004775	DHX16 O60231 1xPhospho [S160(100)]	Color2 [DarkGray]	1	4		6.65105	6.55305	6.74416	6.5267	6.64241	6.77479	6.91528	6.47897	6.56834	6.75355	6.63517	6.46597	6.70598	6.51885	6.64674
	0.863715	-0.41709	DHX16 O60231 1xPhospho [S338(100)]	Color2 [DarkGray]	1	4		7.02237	7.19672	6.73064	6.73606	6.91886	6.44956	6.91648	6.32912	6.45286	6.22304	6.50303	6.24413	6.52356	6.62498	6.34696
	0.222865	0.128004	DHX16 O60231 1xPhospho [S348(100)]	Color2 [DarkGray]	1	4		6.47897	6.93781	6.42794	6.9542	6.71836	6.32012	6.6907	7.03342	6.50462	6.43129	6.83415	6.24222	6.79701	6.11061	6.7996
	0.387786	0.123643	DHX16 O60231 2xPhospho [S103(100);S106(100)]	Color2 [DarkGray]	1	4		6.76818	6.37851	6.69209	6.62205	6.65964	6.72792	6.62644	6.74282	6.84046	6.60437	6.55459	6.51885	6.73606	6.37678	6.72247
	0.15838	0.075483	PPP1R12B O60237 1xPhospho [S687(100)]	Color2 [DarkGray]	1	4		6.73336	6.2724	6.74685	6.8009	6.72656	6.76951	6.77479	6.48864	6.71562	6.50303	6.4363	6.50621	6.43296	6.6893	6.90809
	0.229713	0.112962	MED14 O60244 1xPhospho [S986(100)]	Color2 [DarkGray]	1	4		6.51412	6.89966	6.44956	6.58346	6.67807	6.58045	6.55765	6.99209	6.65249	6.5469	6.28725	6.73064	6.76155	6.71836	6.55612
	0.097697	0.037919	MED14 O60244 2xPhospho [S1112(100);S1119(99.2)]	Color2 [DarkGray]	1	4		6.34873	6.56377	6.32912	6.44128	6.6865	6.87036	6.5157	6.61471	6.22497	6.59694	6.83794	6.97728	6.82528	6.69488	6.88509
	0.166834	-0.04544	PCDH7 O60245 1xPhospho [S1011(100)]	Color2 [DarkGray]	1	4		6.66107	6.45615	6.80478	6.62936	6.86913	6.732	6.60585	6.56072	6.61912	6.80993	6.69488	6.47411	6.45286	6.64386	6.56224
	1.5451	0.112728	PCDH7 O60245 1xPhospho [S989(100)]	Color2 [DarkGray]	1	4		6.14321	6.17971	6.16307	6.25937	6.43243	6.15909	6.318	6.21242	6.29375	6.17911	6.21136	6.32265	6.29025	6.16409	6.29487
	0.278359	0.031359	PCDH7 O60245 2xPhospho [S1011(100);S/T]	Color2 [DarkGray]	1	4		6.65535	6.51096	6.56986	6.58346	6.47249	6.6014	6.58796	6.64386	6.59842	6.58045	6.52982	6.88753	7.04221	6.76553	6.50462
	0.286726	-0.02627	PRPSAP2 O60256 1xPhospho [S227(100)]	Color2 [DarkGray]	1	4		6.6851	6.63807	6.59395	6.73877	6.6851	6.69349	6.56986	6.65964	6.60881	6.51254	6.71425	6.83668	6.58496	6.59096	6.50779
	0.736954	0.127364	PRPSAP2 O60256 1xPhospho [S227(100)]	Color2 [DarkGray]	1	4		6.08856	6.23498	6.25405	6.31835	6.29292	6.2462	6.40142	6.35432	6.20395	6.29215	6.22701	6.30444	6.2921	6.18051	6.24564
	0.146439	-0.03457	SMARCA5 O60264 1xPhospho [S116(100)]	Color2 [DarkGray]	1	4		6.51096	6.75756	6.72247	6.56377	6.62498	6.732	6.60288	6.7115	6.57289	6.67666	6.58646	6.63952	6.63663	6.65964	6.63807
	0.406293	0.2011	SMARCA5 O60264 1xPhospho [S66(100)]	Color2 [DarkGray]	1	4		6.2211	6.52982	6.86666	6.38025	6.47735	6.5157	6.6014	6.69349	6.926	6.6865	6.7866	6.6865	6.78267	6.34341	6.93546
	1.02162	-0.38641	SMARCA5 O60264 1xPhospho [S66(95.6)]	Color2 [DarkGray]	1	4		6.6837	6.88874	7.07575	6.99887	6.6453	6.5345	6.62205	6.64386	6.22304	6.49345	6.65392	6.44294	6.46434	6.39746	6.63807
	0.453968	0.167602	SMARCA5 O60264 1xPhospho [T670(100)]	Color2 [DarkGray]	1	4		6.85175	6.64386	6.36107	6.11894	6.61912	6.75355	6.72928	6.70183	6.92837	6.39403	7.03122	6.75756	6.5157	6.5469	6.43796
	0.01972	-0.00935	SPAG9 O60271 1xPhospho [S109(100)]	Color2 [DarkGray]	1	4		6.43962	6.86542	6.78267	6.55765	6.48864	6.6453	6.65392	6.55152	6.85424	6.61912	6.41616	6.80736	6.65678	6.83542	6.34696
	0.1816	-0.05911	SPAG9 O60271 1xPhospho [S1144(100)];Q9UPT6 1xPhospho [S1143(100)]	Color2 [DarkGray]	1	4		6.65535	6.59246	6.61176	6.56377	6.58346	6.74551	6.31832	6.71287	6.65105	6.75889	6.45943	6.66391	6.59096	6.76553	6.8936
	0.339284	-0.26803	SPAG9 O60271 1xPhospho [S1188(100)]	Color2 [DarkGray]	1	4		7.49185	6.61618	6.45779	6.90328	6.78921	6.78267	6.67101	6.47897	6.61176	6.53138	6.07254	6.57743	6.15583	6.51254	6.44128
	0.258591	-0.08843	SPAG9 O60271 1xPhospho [S183(100)]	Color2 [DarkGray]	1	4		6.52826	6.70044	6.80478	6.89482	6.40429	6.67807	6.80864	6.47411	6.48543	6.84549	6.55152	6.61471	6.82146	6.56834	6.32912
	0.155502	0.050295	SPAG9 O60271 1xPhospho [S245(100)]	Color2 [DarkGray]	1	4		6.75622	6.59544	6.41954	6.5267	6.70321	6.58646	6.60288	6.53916	6.78005	6.64961	6.65105	6.53605	6.75756	6.65964	6.83542
	0.579733	0.095091	SPAG9 O60271 1xPhospho [S251(100)]	Color2 [DarkGray]	1	4		6.62352	6.54071	6.78529	6.54535	6.67666	6.60288	6.73064	6.732	6.77215	6.43796	6.7761	6.49825	6.86419	6.41109	6.56986
	3.16857	0.131485	SPAG9 O60271 1xPhospho [S265(100)]	Color2 [DarkGray]	1	4		6.20705	6.19757	6.18689	6.29873	6.34581	6.25348	6.34786	6.33295	6.30515	6.27308	6.23005	6.3142	6.18238	6.18017	6.15694
	0.140744	-0.03432	SPAG9 O60271 1xPhospho [S279(99.6)]	Color2 [DarkGray]	1	4		6.81762	6.69766	6.61765	6.81506	6.72928	6.69766	6.7879	6.54998	6.69209	6.61765	6.5345	6.60288	6.57894	6.34163	6.49665
	1.04212	-0.38872	SPAG9 O60271 1xPhospho [S332(99.7)]	Color2 [DarkGray]	1	4		6.89724	6.64386	7.16892	6.56529	6.86542	6.32912	6.55305	6.64386	6.34696	6.62936	6.52356	6.61765	5.94486	6.63372	6.90448
	0.725704	0.122589	SPAG9 O60271 1xPhospho [S493(100)]	Color2 [DarkGray]	1	4		6.08387	6.1849	6.20493	6.36959	6.33589	6.24177	6.23	6.41443	6.19704	6.1914	6.18558	6.28309	6.26387	6.17739	6.29227
	1.4818	0.13662	SPAG9 O60271 1xPhospho [S588(100)]	Color2 [DarkGray]	1	4		6.06971	6.18061	6.17889	6.31481	6.27335	6.23338	6.26171	6.32327	6.25409	6.24367	6.17347	6.30042	6.22799	6.1371	6.17395
	1.58635	-0.36854	SPAG9 O60271 1xPhospho [S593(99.8)]	Color2 [DarkGray]	1	4		6.66107	6.93546	6.90569	6.79831	6.95652	6.70321	6.34518	6.50144	6.54998	6.3345	6.80993	6.59694	6.17193	6.38198	6.72928
	0.616128	-0.17319	SPAG9 O60271 1xPhospho [S705(100)]	Color2 [DarkGray]	1	4		7.02015	6.75756	6.59246	6.90087	6.92125	6.80736	6.59246	6.59991	6.65821	6.26679	6.7866	6.48059	6.36457	6.26491	6.36107
	0.304176	-0.12621	SPAG9 O60271 1xPhospho [S730(100)]	Color2 [DarkGray]	1	4		6.43296	6.98527	6.86666	6.59694	6.66959	6.76951	6.66676	6.60288	6.63663	6.67666	6.57894	6.52042	6.54071	6.56377	6.44128
	0.337367	0.116235	SPAG9 O60271 1xPhospho [S815(100)]	Color2 [DarkGray]	1	4		6.41447	6.64961	6.58195	6.9331	6.37504	6.62059	6.41785	6.80607	6.77083	6.67101	6.74685	6.59395	6.4446	6.49665	6.96578
	1.1874	0.205027	SPAG9 O60271 1xPhospho [T217(100)]	Color2 [DarkGray]	1	4		6.10246	6.23842	6.15108	6.3373	6.35963	6.3227	6.32621	6.50723	6.27359	6.25949	6.33819	6.33549	6.23348	6.1409	6.19297
	0.068482	-0.01644	SPAG9 O60271 1xPhospho [T348(100)]	Color2 [DarkGray]	1	4		6.56072	6.68229	6.83162	6.66818	6.47573	6.59842	6.7211	6.6851	6.61912	6.69488	6.78136	6.66391	6.56529	6.49665	6.56529
	1.53616	0.191093	SPAG9 O60271 2xPhospho [S183(100);S185(100)]	Color2 [DarkGray]	1	4		6.14396	6.22859	6.07193	6.28511	6.28151	6.26996	6.31912	6.40784	6.2908	6.39668	6.31543	6.27753	6.245	6.0283	6.24395
	0.606119	-0.17135	SPAG9 O60271 2xPhospho [S265(100);S268(100)]	Color2 [DarkGray]	1	4		6.7211	6.848	6.5438	6.66534	6.49345	6.73471	6.67948	6.36632	6.55305	6.30012	6.5345	6.75087	6.46761	6.93546	6.89482
	1.61241	-0.17318	SPAG9 O60271 2xPhospho [S329(100);S332(100)]	Color2 [DarkGray]	1	4		6.76155	6.67807	6.73064	6.52042	6.75489	6.5469	6.63517	6.49985	6.5157	6.4446	6.75355	6.73742	6.93546	6.2211	6.77479
	0.073339	-0.0182	SPAG9 O60271 2xPhospho [S594(98.9);S597(100)]	Color2 [DarkGray]	1	4		6.6279	6.72656	6.68229	6.91648	6.71287	6.63081	6.50144	6.7761	6.7046	6.47411	6.83794	6.7211	6.32012	6.21335	6.6453
	0.01285	-0.0056	SPAG9 O60271 2xPhospho [S730(100);S]	Color2 [DarkGray]	1	4		6.59544	6.5438	6.84298	6.38888	6.67948	6.60733	6.80607	6.43962	6.71973	6.49985	6.6279	6.73877	6.67384	6.5438	6.85424
	0.793092	0.149561	SPAG9 O60271 2xPhospho [T276(99.1);S279(99.1)]	Color2 [DarkGray]	1	4		6.12997	6.2288	6.1874	6.31574	6.18783	6.19121	6.19442	6.47877	6.32166	6.28299	6.34961	6.37139	6.26691	6.10805	6.12759
	0.11885	-0.03107	SUSD5 O60279 1xPhospho [S240(99.6)]	Color2 [DarkGray]	1	4		6.76818	6.49665	6.62498	6.50621	6.70321	6.71287	6.70183	6.51885	6.57592	6.87897	6.34518	6.51096	6.90689	6.84549	6.41954
	0.592403	0.070867	SUSD5 O60279 1xPhospho [S241(99.5)]	Color2 [DarkGray]	1	4		6.15556	6.3072	6.15693	6.35406	6.36993	6.27734	6.27489	6.30989	6.2475	6.2992	6.12657	6.31665	6.14	6.23744	6.22785
	0.474006	0.083189	SUSD5 O60279 2xPhospho [S240(98.9);S241(98.9)]	Color2 [DarkGray]	1	4		6.48059	6.62205	6.61029	6.56986	6.85175	6.24413	6.61765	6.77347	6.57137	6.67807	6.5744	6.92244	6.52826	6.75622	6.732
	0.64013	0.132334	MGRN1 O60291 1xPhospho [S106(100)]	Color2 [DarkGray]	1	4		6.13899	6.41273	6.14737	6.27521	6.34018	6.40426	6.34134	6.4153	6.33946	6.25116	6.15845	6.29063	6.22036	6.22582	6.18713
	0.104333	0.044491	MGRN1 O60291 1xPhospho [S506(100)]	Color2 [DarkGray]	1	4		6.65964	6.75622	6.5469	6.37851	6.61912	6.70321	6.61618	6.97384	6.50621	6.60288	6.66249	6.72383	6.52199	6.56529	6.72928
	0.789944	0.099404	SIPA1L3 O60292 1xPhospho [S100(100)]	Color2 [DarkGray]	1	4		6.0861	6.20728	6.2516	6.28345	6.30563	6.21793	6.22297	6.29422	6.326	6.18354	6.19703	6.35	6.21015	6.19704	6.11309
	0.442354	-0.10237	SIPA1L3 O60292 1xPhospho [S1135(100)]	Color2 [DarkGray]	1	4		6.75622	6.63517	6.73336	6.49025	6.45286	6.16792	6.44626	6.76553	6.60585	6.90328	6.64241	6.74147	6.6837	6.61471	6.85674
	0.028427	0.004784	SIPA1L3 O60292 1xPhospho [S1160(100)]	Color2 [DarkGray]	1	4		6.66249	6.64961	6.58796	6.41785	6.25739	6.99435	6.61324	6.73742	6.56377	6.69627	6.65821	6.41278	6.79051	6.99774	6.40769
	0.153441	0.102605	SIPA1L3 O60292 1xPhospho [S1254(100)]	Color2 [DarkGray]	1	4		6.66249	6.53294	6.82273	6.55152	6.65678	6.64961	6.89239	7.11166	6.32193	6.91528	6.50779	6.57592	6.36632	6.87652	5.74416
	0.073074	0.036668	SIPA1L3 O60292 1xPhospho [S1364(100)]	Color2 [DarkGray]	1	4		6.66534	6.61912	6.36107	6.50462	6.77083	6.51254	6.69905	6.76553	6.29094	7.04221	6.57894	6.62059	6.66391	6.75489	6.65249
	0.227984	-0.06577	SIPA1L3 O60292 1xPhospho [S1364(100)]	Color2 [DarkGray]	1	4		6.75221	6.98641	6.69349	6.53138	6.30012	6.56529	6.84925	6.77083	6.61471	6.78921	6.68089	6.35226	6.36282	6.67242	6.55612
	0.848468	0.417	SIPA1L3 O60292 1xPhospho [S1501(100)]	Color2 [DarkGray]	1	4		6.33271	6.74416	6.19967	6.67948	6.57137	6.6453	7.15279	6.74685	6.6279	6.75756	7.08428	6.27612	6.53138	6.33628	6.60733
	0.813399	-0.28202	SIPA1L3 O60292 1xPhospho [S1534(100)]	Color2 [DarkGray]	1	4		6.80219	6.89845	6.77873	6.80607	6.59096	6.58195	6.23266	6.71836	6.68229	6.71973	6.55765	6.32553	6.49825	6.47411	6.8189
	1.0379	0.21118	SIPA1L3 O60292 1xPhospho [T1703(99.5)]	Color2 [DarkGray]	1	4		6.49665	6.61029	6.70183	6.71287	6.72928	6.67948	6.96232	6.75889	6.7211	6.60437	6.86666	6.53294	6.54844	6.59395	5.88753
	0.061194	-0.04948	ZFC3H1 O60293 1xPhospho [S1303(99.7)]	Color2 [DarkGray]	1	4		6.48382	7.06609	6.58496	6.66818	6.69209	6.48543	6.68089	6.27984	7.02569	6.50621	6.5438	6.88631	6.45121	6.43129	6.62498
	0.943367	0.090902	ZFC3H1 O60293 1xPhospho [S28(100)]	Color2 [DarkGray]	1	4		6.12134	6.17436	6.23273	6.29	6.35113	6.27765	6.25919	6.32524	6.21671	6.26497	6.28485	6.31129	6.13258	6.06898	6.20912
	0.176183	0.059347	ZFC3H1 O60293 1xPhospho [S352(100)]	Color2 [DarkGray]	1	4		6.58346	6.40769	6.76155	6.58045	6.76951	6.84298	6.52356	6.62059	6.7866	6.60437	6.48704	6.75489	6.5438	6.62205	6.6893
	0.636998	0.247317	ZFC3H1 O60293 1xPhospho [S502(100)]	Color2 [DarkGray]	1	4		6.47249	6.41278	6.67948	6.48059	6.44791	6.86295	6.63081	6.59694	7.07895	6.76951	6.69209	6.64386	6.77347	6.12928	6.74819
	0.37911	-0.17216	ZFC3H1 O60293 1xPhospho [S502(99.6)]	Color2 [DarkGray]	1	4		6.90207	6.75087	6.47735	6.5438	6.56682	6.30925	6.73336	6.62498	6.2555	6.7996	6.88509	6.61765	6.84549	7.01011	5.97728
	0.100632	-0.03999	ZFC3H1 O60293 1xPhospho [S655(100)]	Color2 [DarkGray]	1	4		6.52356	6.62936	6.96809	6.32733	6.67525	6.70736	6.70736	6.56986	6.72383	6.29646	6.55919	6.6865	6.70321	6.42794	6.97039
	0.821111	0.253722	ZFC3H1 O60293 1xPhospho [S726(99.5)]	Color2 [DarkGray]	1	4		6.35931	6.80736	6.42962	7.03672	6.90448	6.54226	6.83415	6.80219	6.7211	6.42291	6.59991	6.07039	6.56224	6.7252	6.55152
	0.935048	-0.18534	ZFC3H1 O60293 1xPhospho [S949(99.6)]	Color2 [DarkGray]	1	4		6.79442	6.75221	6.95884	6.73742	6.90328	6.66391	6.72383	6.7115	6.51412	6.33092	6.54844	6.57894	6.33807	6.2211	6.67384
	0.740347	0.323548	ZFC3H1 O60293 1xPhospho [S998(100)]	Color2 [DarkGray]	1	4		6.13955	6.65392	6.54535	6.29278	6.6453	6.43962	6.6014	7.01458	6.69349	6.6279	6.89239	6.78005	6.53294	6.85674	6.70321
	0.616907	0.127595	ZFC3H1 O60293 1xPhospho [T766(100)]	Color2 [DarkGray]	1	4		6.43463	6.56834	6.53138	6.44791	6.45615	6.67242	6.68089	6.75889	6.47735	6.86171	6.59991	6.65821	6.75489	6.91528	6.72928
	0.144671	0.044941	ZFC3H1 O60293 2xPhospho [S1303(100);S1304(100)]	Color2 [DarkGray]	1	4		6.55305	6.60288	6.50462	6.40429	6.75489	7.01458	6.82146	6.50144	6.47249	6.60437	6.38025	6.37678	6.86542	6.66107	6.93192
	0.034186	-0.0291	ZFC3H1 O60293 2xPhospho [S952(99.3);S]	Color2 [DarkGray]	1	4		6.63227	6.85549	6.6879	6.59544	6.98755	6.72928	7.21626	6.25739	6.61471	6.42794	6.70598	6.66676	6.04876	6.63227	6.15583
	0.522877	-0.2073	KATNIP O60303 1xPhospho [S691(100)]	Color2 [DarkGray]	1	4		6.89845	6.98527	6.48059	6.47411	6.78529	6.87283	6.42794	6.62936	6.6851	6.42291	6.49345	6.63807	6.71699	6.68229	6.26866
	1.32815	0.155205	MAST3 O60307 1xPhospho [S1203(99)]	Color2 [DarkGray]	1	4		6.04024	6.19748	6.11692	6.31304	6.36161	6.19613	6.29223	6.31427	6.21376	6.17787	6.17465	6.35319	6.31362	6.23693	6.0888
	0.605048	0.238075	MAST3 O60307 1xPhospho [S348(100)]	Color2 [DarkGray]	1	4		6.16792	6.60733	6.6014	6.73742	6.34873	6.66107	6.49825	6.78398	6.80864	6.73336	6.72383	6.45286	6.68089	6.78267	6.8936
	0.139171	0.083494	MAST3 O60307 1xPhospho [S710(99.5)]	Color2 [DarkGray]	1	4		6.6453	6.51254	6.30195	6.69349	6.77347	6.61029	6.17393	6.77347	6.76288	6.06609	6.92481	6.78136	6.71012	6.76155	6.87406
	0.152672	-0.06748	MAST3 O60307 1xPhospho [S774(100)]	Color2 [DarkGray]	1	4		6.86047	6.36632	6.56377	6.6879	6.41616	6.53138	6.67666	6.39575	6.5157	6.62936	6.8125	6.83668	7.00225	6.69349	6.49665
	0.154854	0.039075	ZEB2 O60315 1xPhospho [S1122(100)]	Color2 [DarkGray]	1	4		6.69209	6.46761	6.72247	6.46597	6.75756	6.67101	6.63081	6.60437	6.76421	6.53294	6.59694	6.74282	6.71836	6.55152	6.69349
	0.690678	0.267902	ZEB2 O60315 1xPhospho [S1122(97.2)]	Color2 [DarkGray]	1	4		6.64961	6.71012	6.29829	6.96809	6.59842	6.87774	6.61471	7.03452	6.8125	6.57289	6.21917	6.61765	6.39575	6.30743	6.69488
	0.074614	-0.03402	ZEB2 O60315 1xPhospho [S1167(100)]	Color2 [DarkGray]	1	4		6.35579	6.48543	6.78267	6.5345	6.51254	6.91049	6.42459	6.39403	6.70321	6.81378	6.66676	6.80736	6.78529	6.71012	6.62498
	0.626847	0.104705	ZEB2 O60315 1xPhospho [S353(99.6)]	Color2 [DarkGray]	1	4		6.27346	6.20446	6.2411	6.24285	6.2608	6.29432	6.19958	6.42318	6.41037	6.23935	6.29373	6.37358	6.15638	6.08671	6.17831
	1.13935	0.122248	ZEB2 O60315 2xPhospho [S353(99);S356(99)]	Color2 [DarkGray]	1	4		6.2391	6.11421	6.28134	6.13455	6.21421	6.3919	6.33716	6.34091	6.32332	6.2633	6.20071	6.30195	6.15184	6.16322	6.19861
	0.289867	-0.13159	MCM3AP O60318 1xPhospho [S1007(98.9)]	Color2 [DarkGray]	1	4		7.10434	6.74012	6.66249	7.06286	6.32912	6.6865	6.45943	6.80349	6.84925	6.58195	6.31651	6.69627	6.43129	6.15785	6.41447
	0.542946	-0.17647	MCM3AP O60318 1xPhospho [S300(100)]	Color2 [DarkGray]	1	4		6.85175	6.44791	6.77215	6.69488	6.91409	6.6014	6.55612	6.61471	6.37156	6.42962	6.53916	6.45286	6.72928	6.64386	6.89239
	0.147748	0.049373	MCM3AP O60318 1xPhospho [S300(100)]	Color2 [DarkGray]	1	4		6.61324	6.92125	6.50779	6.81378	6.45943	6.7996	6.73471	6.74282	6.71287	6.61765	6.53916	6.56529	6.20359	6.7211	6.55765
	0.78075	-0.09333	MCM3AP O60318 1xPhospho [S300(100)]	Color2 [DarkGray]	1	4		6.70874	6.69209	6.69349	6.70874	6.41954	6.5469	6.65964	6.65964	6.49506	6.88509	6.50779	6.53294	6.68089	6.70736	6.69209
	0.767319	0.107723	MCM3AP O60318 1xPhospho [S527(100)]	Color2 [DarkGray]	1	4		6.57137	6.42291	6.58195	6.53761	6.55612	6.73471	6.57137	6.62205	6.70598	6.57592	6.70598	6.64674	6.87036	6.71012	6.78267
	0.068072	-0.02519	MCM3AP O60318 2xPhospho [S527(100);S538(100)]	Color2 [DarkGray]	1	4		6.27984	6.56224	6.64674	6.83036	6.32553	6.71425	6.3505	6.48382	6.57894	6.74685	6.30743	6.76818	6.88996	7.12825	6.75221
	2.18449	0.162468	PIP5K1C O60331 1xPhospho [S541(100)]	Color2 [DarkGray]	1	4		6.14107	6.20556	6.12636	6.14218	6.30602	6.27464	6.32839	6.28271	6.3493	6.21502	6.21992	6.29825	6.25374	6.11071	6.21758
	0.117993	-0.0187	KIF1B O60333 1xPhospho [S1057(100)]	Color2 [DarkGray]	1	4		6.74819	6.75221	6.64961	6.61029	6.6453	6.52356	6.79181	6.65392	6.64818	6.80219	6.57894	6.5744	6.5345	6.62936	6.46597
	0.095428	-0.04105	KIF1B O60333 1xPhospho [S1487(100)]	Color2 [DarkGray]	1	4		6.34696	6.61324	6.74819	6.73336	6.39575	6.848	6.33092	6.62498	6.62936	6.62059	6.57289	6.96809	6.63227	6.49345	6.91767
	0.72542	-0.19151	KIF1B O60333 1xPhospho [T1075(100)]	Color2 [DarkGray]	1	4		6.92363	6.52982	6.79312	6.69766	6.47573	6.52356	6.56682	6.49345	6.61176	6.65105	6.74551	6.62205	6.6279	6.42122	6.8679
	0.00946	-0.00412	MAPKBP1 O60336 1xPhospho [S761(99.3)]	Color2 [DarkGray]	1	4		6.79181	6.45615	6.57592	6.62498	6.92955	6.89966	6.66818	6.39917	6.74416	6.33271	6.56682	6.70183	6.98869	6.56224	6.16189
	0.259647	-0.05985	KDM1A O60341 1xPhospho [S131(100)]	Color2 [DarkGray]	1	4		6.76155	6.69905	6.64961	6.84046	6.74012	6.06393	6.64961	6.49185	6.78921	6.58646	6.62059	6.57592	6.71425	6.72383	6.60288
	0.340337	-0.10064	KDM1A O60341 1xPhospho [S166(100)]	Color2 [DarkGray]	1	4		6.56224	6.71287	6.76155	6.5469	6.51254	6.47086	6.72656	6.63663	6.37156	6.67807	6.50938	6.75889	6.42962	6.94837	6.89239
	0.08712	0.05976	KDM1A O60341 1xPhospho [S166(100)]	Color2 [DarkGray]	1	4		6.64674	6.41785	6.85424	6.33271	6.91409	6.38716	7.1127	6.44626	6.53916	6.53138	6.86542	5.86047	6.75622	6.84674	6.70874
	0.128045	0.038858	KDM1A O60341 1xPhospho [S69(100)]	Color2 [DarkGray]	1	4		6.58045	6.66249	6.48864	6.46924	6.57289	6.73336	6.49185	6.5438	6.8125	6.86295	6.75087	6.91528	6.50303	6.46761	6.6893
	0.278839	0.041049	KDM1A O60341 1xPhospho [T95(99.1)]	Color2 [DarkGray]	1	4		6.68089	6.54998	6.62205	6.79701	6.47897	6.76553	6.57289	6.67525	6.72792	6.50462	6.59694	6.83794	6.66959	6.46107	6.65249
	0.702751	0.163348	KDM1A O60341 2xPhospho [S131(100);S137(100)]	Color2 [DarkGray]	1	4		6.65678	6.51412	6.43296	6.79572	6.45286	6.58045	6.72383	6.54226	6.82782	6.55919	6.93428	6.63952	6.41785	6.82273	6.63517
	0.202195	-0.09704	TBC1D4 O60343 1xPhospho [S341(100)]	Color2 [DarkGray]	1	4		6.68229	7.06717	6.63372	6.4446	6.49025	6.36632	6.45615	6.76553	6.87036	6.65105	6.47411	6.83289	6.9507	6.67242	5.95187
	1.37135	0.348713	TBC1D4 O60343 1xPhospho [S570(99.7)]	Color2 [DarkGray]	1	4		6.49025	6.35755	6.16591	6.66818	6.51096	6.47411	6.80607	6.69766	6.55612	6.87036	6.71973	6.6851	6.83289	6.94486	6.67525
	0.296514	-0.0537	TBC1D4 O60343 1xPhospho [S588(100)]	Color2 [DarkGray]	1	4		6.8189	6.69627	6.66107	6.7879	6.67242	6.55305	6.73606	6.71836	6.56072	6.63517	6.58195	6.60437	6.55612	6.57743	6.44791
	0.001777	0.000686	TBC1D4 O60343 1xPhospho [S666(100)]	Color2 [DarkGray]	1	4		6.78136	6.77083	6.44294	6.73742	6.67525	6.55305	6.76951	6.66391	6.56377	6.58045	6.58646	6.70044	6.68229	6.37156	6.70874
	0.512165	-0.1706	TBC1D4 O60343 1xPhospho [S787(100)]	Color2 [DarkGray]	1	4		6.7996	6.49506	6.50303	6.76288	6.65535	6.92955	6.22304	6.48543	6.57743	6.65964	6.48543	6.61324	6.9331	6.7866	6.57592
	0.797288	0.322492	TBC1D4 O60343 2xPhospho [S588(100);S591(100)]	Color2 [DarkGray]	1	4		6.40939	6.5744	6.22304	6.65821	6.70736	6.59544	6.59842	7.03672	6.53916	6.77479	6.65392	6.69488	6.49506	6.67807	6.848
	0.239331	0.225101	PHLPP1 O60346 1xPhospho [S317(100)]	Color2 [DarkGray]	1	4		6.78005	6.824	5.70044	6.40599	6.73064	6.59096	6.6453	6.74953	6.58496	6.58496	6.41785	6.58195	6.95768	7.02459	6.67101
	0.0893	-0.03874	PHLPP1 O60346 1xPhospho [S336(99.5)]	Color2 [DarkGray]	1	4		6.85798	6.34163	6.65535	6.74416	6.28725	6.83289	6.51728	6.58195	6.63952	6.54226	6.69627	6.96809	6.77083	6.66534	6.37156
	0.332351	-0.06107	PHLPP1 O60346 1xPhospho [S425(100)]	Color2 [DarkGray]	1	4		6.70874	6.57743	6.71425	6.67666	6.7252	6.67525	6.70598	6.61618	6.49506	6.64674	6.52042	6.83794	6.38543	6.51254	6.79051
	0.666367	0.218878	PHLPP1 O60346 1xPhospho [T409(98.7)]	Color2 [DarkGray]	1	4		6.75489	6.41616	6.41447	6.12928	6.76686	6.98071	6.62205	6.68229	6.93781	6.62644	6.84549	6.51885	6.59842	6.85549	6.21723
	1.05247	0.447627	TBC1D12 O60347 1xPhospho [S315(100)]	Color2 [DarkGray]	1	4		6.56377	6.64097	6.02015	6.69488	6.62059	6.75889	6.7866	6.84925	6.93192	6.86542	6.3345	6.34518	6.48543	6.82018	6.66391
	0.099507	0.057546	FZD6 O60353 1xPhospho [S629(100)]	Color2 [DarkGray]	1	4		6.08958	6.56072	6.65821	6.76022	6.76022	6.47249	6.27426	6.62644	6.58045	6.67525	7.00225	6.46924	6.8505	6.84925	6.76951
	0.593687	-0.26216	FZD6 O60353 1xPhospho [S641(100)]	Color2 [DarkGray]	1	4		6.88387	6.65392	6.41785	6.90809	6.77742	6.60288	6.10434	6.57137	6.49345	6.36807	6.99209	6.50303	6.67242	7.00563	6.38543
	0.40168	0.052217	PPL O60437 1xPhospho [S1657(100)]	Color2 [DarkGray]	1	4		6.11727	6.23764	6.30048	6.2781	6.3745	6.33846	6.28116	6.28392	6.24696	6.21751	6.17174	6.29074	6.17091	6.19056	6.30489
	1.38868	0.242682	EVI5 O60447 1xPhospho [S689(99.8)]	Color2 [DarkGray]	1	4		6.49025	6.41278	6.57592	6.67384	6.46107	6.5469	6.86542	6.6453	6.69627	6.62352	6.64674	6.64674	6.62644	6.83668	6.824
	1.14038	-0.33681	EVI5 O60447 1xPhospho [T809(99.6)]	Color2 [DarkGray]	1	4		6.48864	6.85922	6.81378	6.81762	6.71012	6.54535	6.29094	6.53294	6.32733	6.3733	6.41616	7.09803	6.53916	6.61618	6.94603
	0.04417	0.029003	EVI5 O60447 2xPhospho [S776(100);S778(100)]	Color2 [DarkGray]	1	4		6.38543	6.64674	7.08108	6.63372	6.52513	6.69488	6.55919	6.88753	6.75355	6.6907	6.37156	6.77347	6.42291	6.24983	6.75087
	0.820329	0.280948	GPR137B O60478 1xPhospho [S334(100)]	Color2 [DarkGray]	1	4		6.54071	6.48382	6.37504	6.63517	6.57289	6.94954	6.57894	6.61471	7.04876	6.75221	7.01569	6.64961	6.47897	6.02901	6.61912
	0.546055	0.102267	MPZL2 O60487 1xPhospho [T214(100)]	Color2 [DarkGray]	1	4		6.0477	6.15894	6.14556	6.28601	6.26192	6.32182	6.16402	6.36816	6.12683	6.29364	6.14896	6.31282	6.14346	6.20283	6.13013
	2.61402	0.176718	ACSL4 O60488 1xPhospho [S67(99.1)]	Color2 [DarkGray]	1	4		6.13095	6.21969	6.1768	6.30071	6.22716	6.12911	6.35837	6.35473	6.34449	6.22113	6.20315	6.20796	6.1982	6.1982	6.21705
	0.080044	-0.05252	SNX3 O60493 1xPhospho [S72(100)]	Color2 [DarkGray]	1	4		6.3906	6.61324	6.97613	6.76686	6.81762	6.52199	6.42459	6.91886	6.47897	6.58346	6.45286	6.8009	6.52513	6.54844	6.66959
	0.168108	-0.04443	STX10 O60499 1xPhospho [S108(100)]	Color2 [DarkGray]	1	4		6.83162	6.71836	6.63952	6.65821	7.00675	6.42122	6.59395	6.61176	6.8505	6.5157	6.54998	6.49825	6.78529	6.42794	6.3906
	0.956255	-0.14569	STX10 O60499 1xPhospho [S132(99.7)]	Color2 [DarkGray]	1	4		6.79572	6.76155	6.6014	6.6907	6.58946	6.59544	6.52982	6.54071	6.65105	6.76553	6.56986	6.58646	6.64818	6.53294	6.75756
	0.135123	-0.0525	OGA O60502 1xPhospho [S364(100)]	Color2 [DarkGray]	1	4		6.55459	6.49345	6.87652	6.8189	6.61912	6.84172	6.44791	6.7252	6.59395	6.45779	6.54226	6.73336	6.46597	6.74416	6.63952
	0.048944	-0.03459	OGA O60502 1xPhospho [T346(100)]	Color2 [DarkGray]	1	4		6.79181	6.27612	6.80864	7.17891	6.40429	6.75889	6.29094	6.61029	6.8716	6.6907	6.33092	6.67948	5.85798	6.85175	6.76686
	0.868017	-0.37276	ADCY9 O60503 1xPhospho [S1269(99.4)]	Color2 [DarkGray]	1	4		7.0917	6.70183	6.46434	6.46924	6.96924	6.84172	6.2211	6.4363	6.4822	6.60288	6.31832	7.00338	6.22689	6.71287	6.74147
	0.661225	-0.12936	ADCY9 O60503 1xPhospho [S1307(100)]	Color2 [DarkGray]	1	4		6.89239	6.6014	6.72656	6.48543	6.53761	6.47735	6.63372	6.55612	6.64241	6.53761	6.68229	6.52042	6.7866	6.7879	6.71287
	0.060515	0.027312	ADCY9 O60503 1xPhospho [S365(100)]	Color2 [DarkGray]	1	4		6.52982	6.83668	6.74819	6.51728	6.52042	6.6865	6.6279	6.58346	6.98527	6.78921	6.65821	6.6893	6.61471	6.37851	6.35579
	0.106054	0.072664	SORBS3 O60504 1xPhospho [S395(100)]	Color2 [DarkGray]	1	4		6.47411	6.76818	6.25172	6.88996	6.86295	6.59395	6.6837	6.84046	6.18785	6.69209	6.81634	6.57137	6.74685	6.65964	6.39575
	1.06598	-0.14794	NEMF O60524 1xPhospho [S417(100)]	Color2 [DarkGray]	1	4		6.8802	6.73877	6.66959	6.70598	6.68089	6.72383	6.63227	6.63807	6.5744	6.61176	6.70598	6.59096	6.61471	6.41954	6.40088
	0.136193	0.133242	NEMF O60524 1xPhospho [S763(100)]	Color2 [DarkGray]	1	4		5.82273	6.77873	6.69905	6.72792	6.8189	6.86542	6.32193	6.94369	6.43463	6.74551	6.61324	6.44791	6.93192	6.61471	6.52356
	0.02523	0.009528	NEMF O60524 1xPhospho [S763(100)]	Color2 [DarkGray]	1	4		6.72247	6.46597	6.77479	6.64961	6.67242	6.34696	6.70321	6.50462	6.78398	6.78921	6.51096	6.70598	6.67666	6.52513	6.73877
	0.12273	0.057282	NEMF O60524 1xPhospho [S831(100)]	Color2 [DarkGray]	1	4		6.93192	6.39917	6.60733	6.91169	6.66391	6.56986	6.72383	6.57137	6.81506	6.6907	6.42626	6.74819	6.33271	6.52982	6.58796
	3.68842	0.252625	NEMF O60524 2xPhospho [S747(100);S748(100)]	Color2 [DarkGray]	1	4		6.58045	6.55152	6.61765	6.92244	6.72792	6.20555	6.83036	6.84298	6.83415	6.5157	6.39917	6.5469	6.34163	6.81121	6.72656
	0.644343	0.161716	NEMF O60524 2xPhospho [S747(100);S748(100)]	Color2 [DarkGray]	1	4		6.4822	6.46434	6.54535	6.29462	6.53916	6.70044	6.54226	6.8802	6.55459	6.62205	6.6837	6.76951	6.92005	6.72383	6.79701
	0.077744	0.020519	NMT2 O60551 1xPhospho [S38(100)]	Color2 [DarkGray]	1	4		6.50938	6.75489	6.55459	6.49825	6.65678	6.64818	6.58346	6.56224	6.73471	6.58045	6.56224	6.66818	6.77347	6.65964	6.85922
	0.318691	0.121619	NMT2 O60551 1xPhospho [S66(100)]	Color2 [DarkGray]	1	4		6.58045	6.48704	6.83036	6.79312	6.40599	7.02901	6.78921	6.93899	6.5345	6.82146	6.50462	6.65105	6.39403	6.43129	6.20359
	0.085741	0.038936	BUB1B O60566 1xPhospho [S1043(100)]	Color2 [DarkGray]	1	4		6.96347	6.42291	6.69627	6.6014	6.41447	6.68089	6.68089	6.81121	6.70736	7.04439	6.53294	6.49506	6.64674	6.12516	6.59246
	0.212122	0.037849	BUB1B O60566 1xPhospho [S384(100)]	Color2 [DarkGray]	1	4		6.21337	6.10127	6.25822	6.25073	6.29157	6.20596	6.14155	6.31857	6.2263	6.37618	6.20217	6.35062	6.31999	6.15094	6.16183
	0.088409	0.033171	BUB1B O60566 1xPhospho [S435(100)]	Color2 [DarkGray]	1	4		6.5744	6.75489	6.50779	6.79442	6.39232	6.72792	6.80349	6.70183	6.43129	6.78136	6.63372	6.59694	6.68089	6.87652	6.25361
	0.208607	-0.03386	BUB1B O60566 1xPhospho [S670(100)]	Color2 [DarkGray]	1	4		6.52982	6.68229	6.73471	6.64961	6.55459	6.67807	6.60585	6.64097	6.59842	6.66818	6.41954	6.74685	6.59991	6.69349	6.81121
	0.270343	-0.12132	BUB1B O60566 1xPhospho [S670(100)]	Color2 [DarkGray]	1	4		6.36107	6.79701	6.94369	6.36807	6.71699	6.46597	6.66107	6.54226	6.5345	6.29462	6.97957	6.47411	7	6.60585	6.66107
	0.123327	-0.07306	BUB1B O60566 1xPhospho [Y404(100)]	Color2 [DarkGray]	1	4		7.08215	6.57592	6.36982	7.0917	6.86666	6.77479	6.53294	6.6893	6.58646	6.32373	6.50144	6.92005	6.00225	6.25361	6.64097
	0.440899	0.121242	EIF4E2 O60573 1xPhospho [S13(100)]	Color2 [DarkGray]	1	4		6.57289	6.65678	6.48864	6.62205	6.98527	6.78921	6.47897	6.79572	6.80736	6.67666	6.79051	6.73064	6.15381	6.47573	6.4363
	0.206227	-0.08104	CCNT2 O60583 1xPhospho [S480(100)]	Color2 [DarkGray]	1	4		6.36282	6.75221	6.78529	6.58496	6.70183	6.71699	6.65535	6.57894	6.42291	6.73471	6.61765	6.60288	6.75489	6.55612	6.75622
	1.53079	0.166622	CCNT2 O60583 1xPhospho [S536(100)]	Color2 [DarkGray]	1	4		6.08255	6.12045	6.20105	6.28301	6.2548	6.23145	6.3499	6.32324	6.23079	6.31199	6.12885	6.27896	6.20915	6.23123	6.29623
	0.115208	0.082022	CCNT2 O60583 1xPhospho [S549(100)]	Color2 [DarkGray]	1	4		6.16993	7.04111	6.56986	6.44956	6.41785	6.66534	6.7761	6.57137	6.67948	6.61912	6.77873	6.60288	6.74282	7.0542	6.21723
	0.158386	0.079554	DIAPH1 O60610 1xPhospho [S22(100)]	Color2 [DarkGray]	1	4		6.21335	6.64818	6.78136	6.55459	6.52199	6.53605	6.47249	6.6907	6.71836	6.80864	6.62205	6.80607	6.62205	6.64674	6.88631
	1.10482	0.103856	DIAPH1 O60610 1xPhospho [S28(100)]	Color2 [DarkGray]	1	4		6.13791	6.27338	6.23687	6.2616	6.28829	6.2767	6.28444	6.33987	6.33543	6.1444	6.19527	6.23937	6.28681	6.26361	6.19667
	0.058241	0.036993	DIAPH1 O60610 1xPhospho [S920(99.9)]	Color2 [DarkGray]	1	4		6.26115	6.95536	6.61765	6.69349	6.56529	6.73742	6.47249	6.77083	6.70183	6.45943	6.67948	6.49345	6.86419	6.43962	6.78136
	0.180608	0.059527	PDE8A O60658 1xPhospho [S457(100)]	Color2 [DarkGray]	1	4		6.37678	6.65105	6.65678	6.65964	6.48704	6.73877	6.45286	6.72383	6.6865	6.86295	6.5267	6.6014	6.8009	6.78398	6.56072
	0.801833	0.081826	PLIN3 O60664 1xPhospho [S130(100)]	Color2 [DarkGray]	1	4		6.17746	6.19632	6.27482	6.31053	6.33893	6.34467	6.32204	6.34582	6.22621	6.25953	6.18352	6.28517	6.15345	6.03395	6.17258
	1.6708	-0.40062	PLIN3 O60664 1xPhospho [S241(99.3)]	Color2 [DarkGray]	1	4		6.75756	6.79831	7.04767	6.98185	6.58346	6.38543	6.36632	6.57592	6.45943	6.61765	6.68089	5.83036	6.89724	6.82655	6.42459
	0.301962	0.049048	REV3L O60673 1xPhospho [S1114(100)]	Color2 [DarkGray]	1	4		6.4822	6.70044	6.58796	6.37156	6.73877	6.66959	6.6014	6.66818	6.64818	6.76686	6.83542	6.68229	6.53916	6.7866	6.50303
	0.115643	0.065244	REV3L O60673 1xPhospho [S1724(100)]	Color2 [DarkGray]	1	4		6.26303	6.75087	6.72928	6.58045	6.80993	6.57289	6.85175	6.67948	6.40769	6.78921	6.59991	6.79572	6.48543	6.71836	6.48864
	0.20109	0.032036	REV3L O60673 1xPhospho [S449(100)]	Color2 [DarkGray]	1	4		6.74147	6.76421	6.6907	6.32733	6.78921	6.41447	6.80349	6.65105	6.83794	6.62205	6.73336	6.44294	6.44791	6.39917	6.84298
	0.158828	-0.02939	REV3L O60673 1xPhospho [T1041(100)]	Color2 [DarkGray]	1	4		6.56986	6.65249	6.58946	6.49985	6.52199	6.74551	6.45286	6.67384	6.59694	6.69349	6.75355	6.66249	6.64961	6.61618	6.91648
	0.458285	-0.22771	MAFK O60675 1xPhospho [S25(100)]	Color2 [DarkGray]	1	4		6.42122	6.75756	6.72792	6.58646	6.71699	6.69905	6.53605	6.6453	6.04221	6.67948	6.57743	6.55765	6.66959	7.02015	6.8125
	0.325267	0.062896	PRMT3 O60678 2xPhospho [S25(100);S27(100)]	Color2 [DarkGray]	1	4		6.52199	6.69349	6.5267	6.8505	6.40429	6.63952	6.66107	6.53916	6.73064	6.26115	6.76288	6.88264	6.54998	6.6879	6.80607
	0.40052	-0.16697	PEX10 O60683 1xPhospho [S261(100)]	Color2 [DarkGray]	1	4		6.59842	6.732	7.17293	6.59544	6.8716	6.94134	6.60733	6.71562	6.67948	6.44791	6.30925	6.2891	6.65821	6.65392	6.0045
	0.749986	0.43259	KPNA6 O60684 1xPhospho [S113(100)]	Color2 [DarkGray]	1	4		6.62936	6.3837	5.83036	6.51885	6.33271	6.97039	6.53761	6.94251	6.66107	6.79572	6.86913	6.82146	6.40769	6.5345	6.98755
	0.280365	0.116264	UGDH O60701 1xPhospho [T91(100)]	Color2 [DarkGray]	1	4		6.60437	6.43796	6.84549	6.21723	6.36107	6.64674	6.51254	6.89118	6.83289	6.16189	6.6893	6.95768	6.58045	6.84925	6.78398
	1.16269	0.16834	CTNND1 O60716 1xPhospho [S129(100)]	Color2 [DarkGray]	1	4		6.08852	6.07251	6.25465	6.21851	6.224	6.26283	6.34594	6.33828	6.23647	6.23963	6.25362	6.24343	6.22759	6.12046	6.26427
	0.937692	0.110887	CTNND1 O60716 1xPhospho [S230(100)]	Color2 [DarkGray]	1	4		6.18501	6.32433	6.21432	6.31969	6.26591	6.19907	6.32251	6.42278	6.31102	6.30903	6.27663	6.26722	6.26162	6.18758	6.3251
	1.08911	0.144998	CTNND1 O60716 1xPhospho [S252(100)]	Color2 [DarkGray]	1	4		6.02553	6.21364	6.13868	6.1097	6.39513	6.13787	6.22795	6.32986	6.25503	6.29467	6.32452	6.24937	6.17542	6.26234	6.30145
	0.087966	0.059339	CTNND1 O60716 1xPhospho [S288(100)]	Color2 [DarkGray]	1	4		6.69209	6.74819	6.0268	6.67807	6.45286	6.7115	6.66676	6.46107	6.51728	6.42122	7.05853	6.72928	6.56834	7.07788	6.53605
	0.19295	0.059385	CTNND1 O60716 1xPhospho [S288(100)]	Color2 [DarkGray]	1	4		6.49025	6.7252	6.48059	6.43796	6.64674	6.70321	6.70736	6.45121	6.71562	6.34341	6.74953	6.61765	6.84172	6.8936	6.73064
	0.616441	-0.14844	CTNND1 O60716 1xPhospho [S320(100)]	Color2 [DarkGray]	1	4		6.46434	6.58946	6.77742	6.36807	6.67807	6.56072	6.45779	6.56529	6.36282	6.63081	6.66107	6.74685	6.46761	7.04439	7.05853
	0.389409	-0.02544	CTNND1 O60716 1xPhospho [S346(100)]	Color2 [DarkGray]	1	4		6.70183	6.65105	6.7115	6.30378	6.42291	6.6279	6.62352	6.67384	6.6907	6.80478	6.5744	6.54226	7.05528	6.58496	6.55152
	0.345493	-0.08285	CTNND1 O60716 1xPhospho [S349(100)]	Color2 [DarkGray]	1	4		6.49506	6.81762	6.6279	6.5469	6.65535	6.92719	6.52982	6.63081	6.53138	6.6279	6.41278	6.66107	6.40599	6.87529	6.78921
	0.241227	-0.02932	CTNND1 O60716 1xPhospho [S47(100)]	Color2 [DarkGray]	1	4		6.63663	6.52826	6.65535	6.41109	6.67242	6.64097	6.63081	6.5438	6.55765	6.71836	6.54844	6.56072	6.83415	6.90328	6.73877
	0.213783	0.040683	CTNND1 O60716 1xPhospho [S864(100)]	Color2 [DarkGray]	1	4		6.64674	6.66107	6.43463	6.70183	6.76288	6.55305	6.63081	6.6014	6.63227	6.60288	6.46924	6.61176	6.70736	6.80736	6.78398
	0.066259	0.029809	CTNND1 O60716 1xPhospho [S899(100)]	Color2 [DarkGray]	1	4		6.84674	6.72383	6.33092	6.62352	6.66107	6.66249	6.70044	6.63227	6.65821	6.7211	6.54844	6.64818	6.59842	6.79181	6.43463
	1.2683	0.178841	CTNND1 O60716 1xPhospho [S920(100)]	Color2 [DarkGray]	1	4		6.66107	6.5438	6.52199	6.60881	6.66534	6.69488	6.85424	6.71287	6.69627	6.7761	6.53761	6.43796	6.61912	6.67666	6.59842
	1.09656	0.153157	CTNND1 O60716 1xPhospho [S920(100)]	Color2 [DarkGray]	1	4		6.22593	6.13873	6.17111	6.19189	6.21542	6.2399	6.42099	6.358	6.21625	6.27811	6.17994	6.24144	6.32363	6.1306	6.13649
	0.15809	0.174025	CTNND1 O60716 1xPhospho [T916(100)]	Color2 [DarkGray]	1	4		5.89239	7.07682	5.87283	6.1639	6.16792	6.01792	6.61029	6.50779	6.24603	6.11478	7.86604	6.20555	6.95884	7.74349	5.88264
	0.333417	0.03108	CTNND1 O60716 1xPhospho [Y257(100)]	Color2 [DarkGray]	1	4		6.23552	6.20983	6.30197	6.27573	6.25565	6.26069	6.30453	6.30957	6.22647	6.22221	6.16555	6.29172	6.19151	6.18368	6.1799
	0.061588	-0.02872	CTNND1 O60716 2xPhospho [S268(100);S269(100)]	Color2 [DarkGray]	1	4		6.39575	6.76022	6.81121	6.87652	6.76288	6.85674	6.7761	6.65535	6.44956	6.41785	6.57743	6.71287	6.73471	6.40769	6.28725
	0.021191	-0.0125	CTNND1 O60716 2xPhospho [S346(100);S349(100)]	Color2 [DarkGray]	1	4		6.2114	6.86295	6.64097	6.15785	6.70736	6.42459	6.60585	6.60437	6.46761	6.41447	7.0045	6.55919	7.30195	6.76155	6.49985
	0.194915	0.169026	CTNND1 O60716 2xPhospho [S352(100);S]	Color2 [DarkGray]	1	4		6.24983	7.12825	6.05094	6.36807	6.55459	6.60585	6.66959	6.69209	6.5744	6.30195	7.12619	6.82528	6.77083	7.03562	6.14568
	0.422477	0.223516	CTNND1 O60716 2xPhospho [S864(100);S/Y/T]	Color2 [DarkGray]	1	4		6.44956	6.65821	6.55459	6.59246	6.80736	6.33628	6.34341	7.01681	6.97269	6.04439	6.94369	6.64241	6.73064	6.40939	6.80478
	0.028899	-0.01566	SNX2 O60749 1xPhospho [S119(100)]	Color2 [DarkGray]	1	4		6.54535	6.71012	6.68089	6.43962	6.79051	6.6879	6.33628	6.61176	6.94134	6.52199	6.63807	6.86295	6.57894	6.47897	6.70736
	0.055084	0.026718	SNX2 O60749 1xPhospho [S354(99.3)]	Color2 [DarkGray]	1	4		6.732	6.70044	6.75221	6.69766	6.70736	6.41616	6.7879	6.45121	7.02569	6.65249	6.67948	6.6879	6.45286	6.22304	6.51728
	0.210161	0.109446	SNX2 O60749 1xPhospho [S365(100)]	Color2 [DarkGray]	1	4		6.68229	6.61765	6.45943	6.58646	6.33092	6.87406	6.62644	6.40599	7.05528	6.50779	6.2891	6.89845	6.29462	6.81634	6.91528
	0.167707	0.059968	SNX2 O60749 1xPhospho [T104(99.6)]	Color2 [DarkGray]	1	4		6.28355	6.52826	6.57743	6.56072	6.56224	6.58195	6.57289	6.33092	6.66534	6.63372	6.86047	6.91049	6.8009	6.73336	6.88874
	0.674394	-0.12588	DPM1 O60762 1xPhospho [S21(100)]	Color2 [DarkGray]	1	4		6.67666	6.8125	6.69349	6.69488	6.43296	6.73336	6.62205	6.71699	6.46597	6.63517	6.44791	6.75355	6.49665	6.64674	6.75889
	0.959215	-0.15481	USO1 O60763 1xPhospho [S942(100)]	Color2 [DarkGray]	1	4		6.6453	6.66249	6.86295	6.66391	6.75489	6.6014	6.52982	6.62498	6.55152	6.61618	6.42291	6.45451	6.65105	6.66107	6.87897
	1.60696	-0.34784	USO1 O60763 2xPhospho [S942(100);S952(100)]	Color2 [DarkGray]	1	4		6.85175	6.80607	6.92719	6.52199	6.62205	6.95187	6.42626	6.41616	6.69905	6.47573	6.3837	6.75622	6.46597	6.56682	6.60881
	0.363748	-0.10918	TOM1 O60784 1xPhospho [S160(100)]	Color2 [DarkGray]	1	4		6.91767	6.49665	6.71699	6.71012	6.67948	6.76686	6.65821	6.55459	6.59096	6.44956	6.65678	6.75489	6.56834	6.47573	6.58346
	0.475435	0.141859	TOM1 O60784 1xPhospho [S462(100)]	Color2 [DarkGray]	1	4		6.36982	6.46107	6.68229	6.47897	6.60437	6.72656	6.56377	6.82655	6.54844	6.54071	6.61618	6.91886	6.63952	6.54071	6.99209
	0.115024	0.038124	TOM1 O60784 1xPhospho [S462(99.1)]	Color2 [DarkGray]	1	4		6.74819	6.57743	6.37851	6.46434	6.43796	6.87774	6.52042	6.58796	6.71012	6.5744	6.6279	6.86295	6.16993	6.92481	6.96
	0.49363	0.236911	H2BC12 O60814 1xPhospho [S113(100)];P06899 1xPhospho [S113(100)]	Color2 [DarkGray]	1	4		6.46597	6.74282	6.3837	6.78136	6.90328	6.3906	7.11478	6.51885	6.66959	6.42626	7.01903	6.48059	6.34696	6.78398	6.30195
	1.72358	0.448509	H2BC12 O60814 1xPhospho [S37(100)]	Color2 [DarkGray]	1	4		6.57894	6.24603	6.33628	6.40259	6.46761	6.89724	6.8009	6.74819	6.95768	6.8009	6.81378	6.85549	6.43296	6.58946	6.48543
	0.689574	-0.10834	PFKFB2 O60825 1xPhospho [S466(100)]	Color2 [DarkGray]	1	4		6.73877	6.78267	6.58796	6.82655	6.68229	6.46107	6.56224	6.67525	6.5469	6.43796	6.96116	6.35755	6.56072	6.78267	6.56072
	0.651009	0.163637	PFKFB2 O60825 1xPhospho [S466(100)]	Color2 [DarkGray]	1	4		6.47411	6.40599	6.76288	6.49665	6.64674	6.5744	6.74147	6.74282	6.64961	6.69349	6.64818	6.77347	6.78398	6.63081	6.56529
	0.753872	0.117988	PQBP1 O60828 1xPhospho [S110(100)];1xPhospho [S131(100)]	Color2 [DarkGray]	1	4		6.05278	6.12239	6.22089	6.21267	6.34178	6.14699	6.26247	6.3347	6.15285	6.22158	6.20613	6.30577	6.18676	6.23501	6.19172
	1.55926	0.508055	DKC1 O60832 1xPhospho [S21(100)]	Color2 [DarkGray]	1	4		6.39403	6.19771	6.2724	6.31651	6.25361	6.58346	6.87406	6.98755	6.5267	6.77742	6.93664	6.73336	6.66534	6.94954	6.82273
	0.374551	0.095495	DKC1 O60832 1xPhospho [S485(100)]	Color2 [DarkGray]	1	4		6.59842	6.75355	6.4446	6.70044	6.65392	6.848	6.77742	6.7252	6.58045	6.57592	6.40088	6.60437	6.49985	6.80478	6.60733
	0.780966	0.252406	DKC1 O60832 1xPhospho [S513(100)]	Color2 [DarkGray]	1	4		6.5345	6.77347	6.36457	6.41278	6.59096	6.8189	6.94369	6.848	6.63807	6.46761	6.64961	6.58796	6.6014	6.67525	6.6279
	0.385651	-0.13777	DKC1 O60832 2xPhospho [S451(100);S453(100)]	Color2 [DarkGray]	1	4		6.72656	6.65821	6.56682	6.32912	6.71425	6.37504	6.30378	6.44791	6.7866	6.48059	6.54535	6.90448	6.75221	6.80736	7.03342
	1.25556	0.221203	DKC1 O60832 2xPhospho [S451(100);S453(100)]	Color2 [DarkGray]	1	4		6.42794	6.6014	6.43129	6.50303	6.74282	6.57592	6.82655	6.63663	6.66107	6.71287	6.72247	6.78529	6.73606	6.45615	6.75489
	0.437044	0.175918	DKC1 O60832 2xPhospho [S485(100);S494(100)]	Color2 [DarkGray]	1	4		6.58946	6.79572	6.32193	6.53138	6.76818	6.62352	6.94603	6.69488	6.59395	6.74416	6.71699	6.62059	6.40259	6.78136	6.3837
	0.465923	0.149797	DKC1 O60832 2xPhospho [S485(100);S494(99.4)]	Color2 [DarkGray]	1	4		6.22882	6.70044	6.47411	6.38888	6.85798	6.66249	6.58646	6.59246	6.67384	6.8189	6.91886	6.49665	6.67242	6.58496	6.83289
	0.133012	0.052126	EIF5B O60841 1xPhospho [S107(100)]	Color2 [DarkGray]	1	4		6.81506	6.42122	6.75756	6.97384	6.75756	6.80478	6.79442	6.56529	6.79051	6.87774	6.21917	6.69627	6.13545	6.13955	6.56834
	0.076057	-0.02058	EIF5B O60841 1xPhospho [S113(100)]	Color2 [DarkGray]	1	4		6.70321	6.70736	6.68089	6.65964	6.64241	6.69905	6.83162	6.69349	6.50462	6.58796	6.56377	6.34696	6.67525	6.8392	6.43796
	1.10998	-0.11892	EIF5B O60841 1xPhospho [S1168(100)]	Color2 [DarkGray]	1	4		6.79442	6.67948	6.7211	6.59842	6.62352	6.65964	6.6851	6.55919	6.59395	6.59395	6.64097	6.66959	6.73471	6.5345	6.5438
	0.09926	-0.01759	EIF5B O60841 1xPhospho [S164(100)]	Color2 [DarkGray]	1	4		6.71287	6.75622	6.73606	6.63372	6.824	6.38888	6.84172	6.64674	6.66391	6.48059	6.42794	6.03562	6.96924	6.75355	6.54535
	0.975572	0.156659	EIF5B O60841 1xPhospho [S164(100)]	Color2 [DarkGray]	1	4		6.66391	6.56986	6.55305	6.63663	6.59544	6.98982	6.848	6.78529	6.62352	6.82655	6.43296	6.51885	6.67666	6.10852	6.63663
	0.317219	-0.16586	EIF5B O60841 1xPhospho [S214(100)]	Color2 [DarkGray]	1	4		6.47249	6.95303	6.70598	6.61765	6.98527	6.34518	6.84549	6.50303	6.2854	6.63663	6.82018	6.47897	6.86913	6.65249	6.20359
	0.010374	-0.00465	EIF5B O60841 1xPhospho [S511(99.3)]	Color2 [DarkGray]	1	4		6.6279	6.52826	6.44956	6.6453	6.44294	6.64241	6.76818	6.2891	6.5345	7.06609	6.91648	6.732	6.6837	6.60585	6.53916
	0.106806	-0.01714	EIF5B O60841 1xPhospho [S66(100)]	Color2 [DarkGray]	1	4		6.72656	6.69349	6.60733	6.42626	6.65678	6.70183	6.60437	6.62205	6.74953	6.55765	6.71012	6.60288	6.65249	6.69488	6.62205
	0.278836	-0.08522	EIF5B O60841 1xPhospho [T301(100)]	Color2 [DarkGray]	1	4		6.848	6.75622	6.46271	6.63227	6.59246	6.45943	6.66107	6.62352	6.5267	6.73064	6.73471	6.68089	6.65392	6.51096	6.7211
	0.383206	0.435613	EIF5B O60841 1xPhospho [T303(100)]	Color2 [DarkGray]	1	4		7.06609	6.50303	5.51096	6.35931	7.07361	6.50621	7.08321	6.71425	6.58946	6.04439	6.7996	6.5157	6.81762	6.71562	6.61765
	1.41924	0.214444	EIF5B O60841 2xPhospho [S107(100);S113(100)]	Color2 [DarkGray]	1	4		6.67525	6.50144	6.45943	6.86666	6.73471	6.55459	6.78529	6.7115	6.78267	6.71562	6.41447	6.77215	6.56072	6.30743	6.69349
	0.2766	-0.05815	EIF5B O60841 2xPhospho [S135(100);S137(100)]	Color2 [DarkGray]	1	4		6.64241	6.66534	6.82018	6.60881	6.57289	6.66107	6.74685	6.53138	6.67525	6.56224	6.6879	6.64674	6.69349	6.62352	6.48382
	0.345019	-0.43342	TRIM13 O60858 1xPhospho [S171(100)]	Color2 [DarkGray]	1	4		7.19672	6.1334	6.70044	6.55765	6.77083	7.49265	5.40939	6.57137	6.74953	6.48382	6.27612	6.75489	5.76553	6.30195	7.15076
	0.502635	0.124911	GAS7 O60861 1xPhospho [S163(99.6)]	Color2 [DarkGray]	1	4		6.01109	6.22583	6.31603	6.24555	6.26752	6.25828	6.20416	6.31086	6.41266	6.31023	6.13315	6.34513	6.17474	6.11648	6.22216
	0.332607	0.300482	EDF1 O60869 1xPhospho [S53(100)]	Color2 [DarkGray]	1	4		7.20261	6.11894	6.46271	6.848	6.52513	6.77873	6.63663	6.78136	7.26772	6.68229	6.16993	6.69488	6.3147	5.99774	6.53138
	0.735675	0.257097	KIN O60870 1xPhospho [S238(100)]	Color2 [DarkGray]	1	4		6.6014	6.52513	6.3147	6.6279	6.49825	6.84925	6.48382	6.78267	6.94603	6.58796	6.53294	6.92719	6.43296	6.65678	6.72656
	1.17652	0.236851	KIN O60870 1xPhospho [S247(100)]	Color2 [DarkGray]	1	4		5.95581	6.23407	6.22613	6.331	6.38858	6.20916	6.39369	6.32724	6.40563	6.21081	6.24662	6.23215	6.11998	6.1809	6.32223
	0.576839	-0.08297	DNAJA2 O60884 1xPhospho [S123(100)]	Color2 [DarkGray]	1	4		6.54226	6.63517	6.69209	6.77083	6.32373	6.78921	6.63081	6.5157	6.47411	6.49825	6.90689	6.76421	6.64961	6.71836	6.64097
	0.223526	0.112138	BRD4 O60885 1xPhospho [S1100(100)]	Color2 [DarkGray]	1	4		6.55152	6.93899	6.29278	6.43796	6.65964	6.63372	6.69488	6.61618	6.80864	6.07682	6.89118	6.84925	6.56986	6.88264	6.49025
	1.04232	0.220603	BRD4 O60885 1xPhospho [S1117(100)]	Color2 [DarkGray]	1	4		6.3733	6.50779	6.57289	6.40088	6.86047	6.46597	6.54998	6.74819	6.81762	6.6837	6.92125	6.75889	6.49185	6.7761	6.57894
	0.098478	0.031971	BRD4 O60885 1xPhospho [S1126(100)]	Color2 [DarkGray]	1	4		6.30925	6.65105	6.64241	6.45286	6.89966	6.57894	6.58646	6.50779	6.60437	6.53294	6.74819	6.79312	6.79181	6.7115	6.73742
	0.799178	0.094704	BRD4 O60885 1xPhospho [S1139(100)]	Color2 [DarkGray]	1	4		6.11987	6.25223	6.23258	6.25631	6.21768	6.23936	6.35111	6.30933	6.22835	6.26778	6.24396	6.3033	6.18836	6.17838	6.16947
	0.036213	0.037497	BRD4 O60885 1xPhospho [S1214(99.5)]	Color2 [DarkGray]	1	4		6.5469	6.61029	6.55305	6.36457	6.58646	6.78005	7.1639	6.69766	5.96116	6.4822	6.86542	6.41954	6.71699	6.93781	6.60881
	0.017248	0.009632	BRD4 O60885 1xPhospho [S1219(100)]	Color2 [DarkGray]	1	4		6.73742	6.35403	6.52826	6.61471	6.7996	6.5744	6.4363	6.84424	6.36807	6.55765	6.50462	7.11582	6.27053	6.77083	6.91169
	0.326904	0.065395	BRD4 O60885 1xPhospho [S470(99.6)]	Color2 [DarkGray]	1	4		6.59544	6.63081	6.53138	6.64097	6.61618	6.57894	6.66676	6.51096	6.7761	6.61029	6.40259	6.68229	6.75889	6.6893	6.89845
	1.25952	-0.17135	BRD4 O60885 1xPhospho [S601(100)]	Color2 [DarkGray]	1	4		6.56072	6.76553	6.71699	6.66959	6.64674	6.83542	6.50621	6.53916	6.48382	6.78921	6.57894	6.47573	6.61618	6.66959	6.74012
	0.37982	0.037546	BRD4 O60885 1xPhospho [S692(99.7)]	Color2 [DarkGray]	1	4		6.19196	6.27125	6.2149	6.30927	6.2843	6.30785	6.20612	6.32444	6.26018	6.26064	6.18249	6.26033	6.20562	6.13181	6.18915
	0.143054	0.015908	OPHN1 O60890 1xPhospho [S652(99.3)]	Color2 [DarkGray]	1	4		6.76022	6.6453	6.63807	6.63807	6.7211	6.5469	6.71699	6.69766	6.67666	5.95652	6.6907	6.38888	6.66534	6.6865	7.00338
	0.284975	0.132745	OPHN1 O60890 1xPhospho [S703(100)]	Color2 [DarkGray]	1	4		6.7996	6.56834	6.51096	6.53916	6.4822	6.53605	6.6279	6.56072	7.08852	6.50303	6.52356	6.79051	6.63081	6.65392	6.70874
	0.334269	0.142536	PPP1R11 O60927 1xPhospho [T109(99.3)]	Color2 [DarkGray]	1	4		6.38888	6.72792	6.6879	6.85549	6.44128	6.7252	6.58496	7.02237	6.62498	6.48704	6.10434	6.64961	6.60733	6.64386	6.87652
	0.363338	0.050948	RNASEH1 O60930 1xPhospho [S76(99.5)]	Color2 [DarkGray]	1	4		6.15279	6.31153	6.30018	6.32072	6.2398	6.26254	6.33754	6.33088	6.24893	6.24465	6.23321	6.28393	6.17719	6.22406	6.08442
	1.22418	-0.09324	NBN O60934 1xPhospho [S343(100)]	Color2 [DarkGray]	1	4		6.59096	6.67666	6.57894	6.86419	6.61029	6.78529	6.49345	6.51728	6.55612	6.74685	6.65964	6.6865	6.64386	6.66818	6.5267
	0.01189	0.003068	NBN O60934 1xPhospho [S432(100)]	Color2 [DarkGray]	1	4		6.47735	6.75622	6.64386	6.60733	6.732	6.72247	6.57894	6.66818	6.63952	6.64386	6.40939	6.59842	6.74819	6.6851	6.70044
	1.01954	-0.18652	NBN O60934 1xPhospho [S604(100)]	Color2 [DarkGray]	1	4		6.61471	6.74416	6.66249	6.71699	6.65678	6.39403	6.58195	6.54535	6.3345	6.81506	6.69627	6.85922	6.58646	6.76553	6.58496
	0.427058	-0.11252	NBN O60934 1xPhospho [S615(100)]	Color2 [DarkGray]	1	4		6.54226	6.58496	6.62936	6.6879	6.3733	6.03782	6.57894	6.58646	6.25361	6.86419	6.91409	6.92719	6.90569	6.64961	6.82018
	0.138703	0.016876	DTNB O60941 1xPhospho [S394(100)]	Color2 [DarkGray]	1	4		6.1814	6.28257	6.26259	6.30557	6.24138	6.31933	6.25316	6.31836	6.20567	6.23174	6.10581	6.28742	6.29964	6.25229	6.34089
	0.253672	0.111631	DTNB O60941 1xPhospho [T468(100)];Q9Y4J8 1xPhospho [T504(100)]	Color2 [DarkGray]	1	4		6.44956	6.58346	6.62352	6.70183	6.7046	6.31288	6.62644	6.39575	6.96924	6.59246	6.59842	6.62936	6.73471	6.93428	6.65392
	2.50627	-0.52337	RNGTT O60942 1xPhospho [S214(99.3)]	Color2 [DarkGray]	1	4		6.91886	6.74282	6.96232	6.99095	6.88631	6.4446	6.43296	6.35226	6.26866	6.40259	6.31651	6.89724	6.42459	6.98413	6.20163
	2.21522	-0.39251	ABCB7 O75027 1xPhospho [S743(100)]	Color2 [DarkGray]	1	4		6.69209	6.732	6.74953	6.72383	6.92719	6.7252	6.47573	6.24983	6.27053	6.63663	6.79831	6.41447	6.732	6.54226	6.7996
	0.635729	0.157475	SRGAP2 O75044 1xPhospho [S206(100)]	Color2 [DarkGray]	1	4		6.61324	6.37678	6.61912	6.65105	6.61618	6.39403	6.57894	6.65964	6.84298	6.87036	6.59694	6.69488	6.77347	6.45779	6.80478
	0.028749	0.00308	SRGAP2 O75044 1xPhospho [S206(99.3)]	Color2 [DarkGray]	1	4		6.21356	6.32405	6.246	6.22073	6.27644	6.17513	6.23495	6.28338	6.27451	6.17271	6.17224	6.19169	6.14358	6.06897	6.25873
	0.14197	-0.13821	SRGAP2 O75044 1xPhospho [S843(100)]	Color2 [DarkGray]	1	4		7.41954	6.33271	6.34518	6.85798	6.58796	6.53605	6.55612	6.52826	6.59842	6.78398	6.40599	6.7115	5.90929	6.40259	7.06824
	1.5351	0.18367	SRGAP2 O75044 1xPhospho [S930(100)]	Color2 [DarkGray]	1	4		6.07981	6.19324	6.18423	6.33091	6.34322	6.24423	6.41055	6.26714	6.3306	6.21271	6.16488	6.32836	6.14806	6.17813	6.24449
	0.405452	0.127348	SRGAP2 O75044 1xPhospho [S983(99.6)]	Color2 [DarkGray]	1	4		6.3837	6.74147	6.45121	6.39575	6.54535	6.37851	6.79312	6.63081	6.5345	6.89966	6.79051	6.70736	6.70874	6.69349	6.85549
	0.020832	-0.0055	SRGAP2 O75044 2xPhospho [S1053(99.5);T/S]	Color2 [DarkGray]	1	4		6.26501	6.19402	6.36996	6.26786	6.37913	6.24262	6.34277	6.34205	6.12768	6.36529	6.37677	6.20268	6.16037	6.13854	6.18919
	0.70223	-0.20388	SRGAP2 O75044 2xPhospho [S994(99);T/S]	Color2 [DarkGray]	1	4		6.9507	6.8716	7.03782	6.91767	7.04985	6.92955	6.56834	6.98527	6.69488	6.31651	5.88509	5.95652	5.99548	6.48543	6.19377
	0.137322	-0.07725	NOS1AP O75052 1xPhospho [S371(100)]	Color2 [DarkGray]	1	4		6.61618	6.28725	6.90448	6.6837	6.57137	6.4446	6.73877	6.42122	6.41616	7.0542	6.61029	6.89239	6.74147	6.2817	6.74012
	0.402435	0.12421	NOS1AP O75052 1xPhospho [T264(99.7)]	Color2 [DarkGray]	1	4		6.3837	6.3733	6.76818	6.44956	6.74282	6.4363	6.62352	6.66107	6.61324	6.80993	6.74147	6.65392	6.74819	6.85549	6.68229
	0.690236	0.138733	DNAJC6 O75061 1xPhospho [S11(99.5)]	Color2 [DarkGray]	1	4		6.03565	6.17734	6.28624	6.30673	6.30103	6.30677	6.34966	6.37145	6.19433	6.31472	6.10565	6.22443	6.17947	6.22968	6.09296
	1.15399	-0.29817	DENND4B O75064 1xPhospho [S963(98.9)]	Color2 [DarkGray]	1	4		6.61765	6.79572	6.89239	6.51728	6.96347	6.67807	6.37678	6.38198	6.65249	6.41954	6.76155	6.46761	6.51412	6.79181	6.65964
	0.08088	0.015325	TMCC2 O75069 1xPhospho [S438(100)]	Color2 [DarkGray]	1	4		6.64674	6.5469	6.62936	6.61618	6.7866	6.43796	6.74147	6.55612	6.57137	6.61471	6.79051	6.45286	6.6893	6.87036	6.63517
	2.40386	0.189491	LRP3 O75074 1xPhospho [S669(100)]	Color2 [DarkGray]	1	4		6.46924	6.54844	6.5744	6.74685	6.63081	6.67101	6.7211	6.72383	6.71562	6.75355	6.65535	6.65821	6.34341	6.56834	6.80607
	0.265637	-0.16595	N4BP1 O75113 1xPhospho [S288(100)]	Color2 [DarkGray]	1	4		6.17592	6.7879	6.93428	6.38888	6.85922	6.66391	6.61471	6.30012	6.48543	6.57137	7.05311	6.3906	6.83668	6.47086	6.81121
	0.506765	0.197949	N4BP1 O75113 1xPhospho [S288(100)]	Color2 [DarkGray]	1	4		6.46107	6.74012	6.32012	7.10957	6.39575	6.85549	6.90448	6.49506	6.71562	6.58796	6.79701	6.68089	6.19377	5.90448	7.00675
	0.099889	0.046168	N4BP1 O75113 1xPhospho [S300(100)]	Color2 [DarkGray]	1	4		6.38888	6.50144	6.89239	6.60585	6.74416	6.78136	6.76951	6.58946	6.56224	6.59395	6.7211	6.65392	6.23649	6.59395	6.87652
	0.613383	0.056273	N4BP1 O75113 1xPhospho [T242(100)]	Color2 [DarkGray]	1	4		6.32253	6.24448	6.23326	6.29118	6.24807	6.27861	6.26416	6.3636	6.34132	6.32814	6.25304	6.27914	6.29225	6.11258	6.21434
	0.158421	-0.09558	ROCK2 O75116 1xPhospho [S1137(100)]	Color2 [DarkGray]	1	4		6.44294	6.74282	6.91648	6.63517	6.67525	6.9331	6.82018	6.74551	6.24983	6.69627	6.79181	6.67807	6.45451	6.37504	6.27426
	0.645087	-0.21799	ROCK2 O75116 2xPhospho [S1134(99.2);S1137(100)]	Color2 [DarkGray]	1	4		6.48382	6.80736	6.75756	6.7046	6.79701	6.47249	6.27799	6.67384	6.44294	6.6279	6.9472	6.67525	6.94017	6.39746	6.45451
	0.571484	0.085953	CLASP2 O75122 1xPhospho [S1029(100)]	Color2 [DarkGray]	1	4		6.43129	6.59096	6.62498	6.61618	6.58496	6.33271	6.64818	6.57743	6.67948	6.70183	6.84172	6.5267	6.7115	6.84298	6.84549
	0.490617	-0.17119	CLASP2 O75122 1xPhospho [S360(100)]	Color2 [DarkGray]	1	4		7.0607	6.8125	6.76951	7.14057	6.91648	6.57137	6.85674	6.80478	6.46761	6.40429	6.24983	6.14975	6.42794	6.1918	6.33271
	0.062369	-0.02014	CLASP2 O75122 1xPhospho [S370(99.8)]	Color2 [DarkGray]	1	4		6.61471	6.63517	6.84674	6.732	6.65535	6.66107	6.64241	6.55459	6.8392	6.34163	6.80864	6.63663	6.52982	6.60733	6.46271
	0.990688	-0.27495	CLASP2 O75122 1xPhospho [S489(100)]	Color2 [DarkGray]	1	4		6.84925	6.97499	6.85424	6.67384	6.95652	6.66249	6.82655	6.6279	6.39917	6.38025	6.75489	6.35755	6.38888	6.49025	6.1639
	1.2914	1.00589	CLASP2 O75122 1xPhospho [S533(99.5)]	Color2 [DarkGray]	1	4		4.82782	5.56377	5.89239	5.45286	5.60585	6.0045	6.07039	6.67666	6.55459	7.17093	7.43212	7.35491	7.03782	7.43379	7.32103
	0.584261	0.077442	CLASP2 O75122 1xPhospho [S596(99.7)]	Color2 [DarkGray]	1	4		6.16311	6.33997	6.19819	6.27501	6.20138	6.25009	6.33736	6.33286	6.26337	6.37945	6.26874	6.21021	6.1801	6.20859	6.23424
	1.06638	0.300784	CLASP2 O75122 1xPhospho [S955(100)]	Color2 [DarkGray]	1	4		6.19771	6.34518	6.32912	6.40259	6.35755	6.66676	6.35226	6.76818	6.65392	6.7996	6.73471	6.92005	6.74819	6.89118	7.12928
	1.63126	0.459455	CLASP2 O75122 1xPhospho [S955(100)]	Color2 [DarkGray]	1	4		6.23649	6.07468	6.30561	6.36807	6.76421	6.08321	6.86913	6.62936	6.49665	7.03232	7.2075	6.64674	7.12309	6.43463	6.75489
+	3.35538	-1.3947	CLASP2 O75122 2xPhospho [S459(100);S]	Color2 [DarkGray]	1	4		7.70667	7.59096	7.77281	7.11894	6.76553	6.66818	6.53138	6.21335	6.1416	5.51412	5.21723	5.8505	5.64961	5.853	5.45943
	0.715695	-0.46333	COBL O75128 1xPhospho [S235(99.7)]	Color2 [DarkGray]	1	4		6.51412	7.13237	6.69209	6.33985	6.69349	6.98869	6.08108	6.08746	6.78005	6.48704	6.55612	6.8505	6.67948	6.50462	6.84925
	0.95108	-0.12369	COBL O75128 1xPhospho [S235(99.8)]	Color2 [DarkGray]	1	4		6.73064	6.8189	6.65105	6.76686	6.74819	6.848	6.61471	6.5438	6.67101	6.47735	6.18785	6.63807	6.56986	6.61912	6.65392
	0.432046	-0.1371	COBL O75128 1xPhospho [S324(100)]	Color2 [DarkGray]	1	4		6.87897	6.90448	6.49506	6.71425	6.79181	6.85674	6.61765	6.57289	6.67666	6.33807	6.80219	6.52042	6.38716	6.43796	6.49345
	0.002962	-0.00049	COBL O75128 1xPhospho [S455(100)]	Color2 [DarkGray]	1	4		6.65249	6.58346	6.61029	6.67101	6.49025	6.61176	6.71287	6.54844	6.58346	6.67666	6.75221	6.47897	6.86171	6.64097	6.73336
	0.191494	0.094467	COBL O75128 1xPhospho [S741(100)]	Color2 [DarkGray]	1	4		6.39232	6.70598	6.33807	6.40599	6.62644	6.48704	6.84298	6.55305	6.32373	6.77083	6.84046	6.75489	6.75622	7.15178	6.4363
	1.26301	0.358453	ZBED4 O75132 1xPhospho [S218(99.2)]	Color2 [DarkGray]	1	4		6.54998	6.35579	6.57743	6.47411	6.70183	6.7866	6.64818	7.04002	6.87036	6.53138	6.4822	6.51412	6.75355	6.39232	6.79831
	0.741918	-0.20109	ZBED4 O75132 1xPhospho [S54(99.6)]	Color2 [DarkGray]	1	4		6.69627	6.86419	6.81762	6.61176	6.46107	6.87529	6.37156	6.65105	6.75221	6.64097	6.39746	6.89724	6.60288	6.50938	6.33807
	0.136049	0.046185	ZBED4 O75132 1xPhospho [S609(100)]	Color2 [DarkGray]	1	4		6.46271	6.71562	6.7211	6.49185	6.67948	6.61618	6.8189	6.71287	6.50621	6.67242	6.732	6.15987	6.71562	6.77742	6.74685
	0.084495	-0.02851	ATG13 O75143 1xPhospho [S361(100)]	Color2 [DarkGray]	1	4		6.67807	6.61176	6.65105	6.6851	6.70321	6.67948	6.3906	6.67948	6.78529	6.35755	6.83542	6.66391	6.74685	6.44294	6.65821
	0.300528	-0.17244	PPFIA3 O75145 1xPhospho [S1164(100)]	Color2 [DarkGray]	1	4		7.06609	6.38716	6.84046	6.38716	6.73471	6.15583	6.51728	6.43129	6.82782	6.6865	6.6851	6.89724	6.54071	6.32553	6.86171
	0.037442	-0.02839	PPFIA3 O75145 1xPhospho [S142(100)]	Color2 [DarkGray]	1	4		6.27799	6.72792	6.54844	7.05094	6.57289	6.71562	6.16792	6.38716	6.91409	6.75889	6.02901	6.96347	6.86295	6.59694	6.67384
	1.14007	0.150966	PPFIA3 O75145 1xPhospho [T714(100)]	Color2 [DarkGray]	1	4		6.13432	6.31128	6.22129	6.24101	6.20068	6.25468	6.31617	6.43868	6.36495	6.27579	6.2918	6.27086	6.18771	6.20566	6.15077
	0.119816	-0.11236	RNF40 O75150 1xPhospho [S576(100)]	Color2 [DarkGray]	1	4		7.3156	6.67101	6.16792	6.91289	6.6279	6.7211	6.66107	6.71012	6.44626	6.56072	6.71562	6.67384	6.28355	6.46107	6.34518
	1.08672	0.138613	RNF40 O75150 1xPhospho [T557(99.5)]	Color2 [DarkGray]	1	4		6.16594	6.17444	6.27374	6.35502	6.41235	6.2389	6.32016	6.43733	6.27248	6.2765	6.27003	6.23422	6.25326	6.18353	6.12505
	0.242666	0.105039	PHF2 O75151 1xPhospho [S1056(99.5)]	Color2 [DarkGray]	1	4		6.38025	6.41278	6.78005	7.13955	6.66676	6.87036	6.41278	6.68229	6.79312	6.4822	6.26866	6.54998	6.79442	6.71973	6.43463
	0.003486	-0.00124	PHF2 O75151 1xPhospho [S474(100)]	Color2 [DarkGray]	1	4		6.43129	6.732	6.71425	6.53916	6.44791	6.60585	6.51728	6.73742	6.61912	6.77742	6.66534	6.62498	6.74282	6.51254	6.90569
	1.27175	0.079879	PHF2 O75151 1xPhospho [S537(99.4)]	Color2 [DarkGray]	1	4		6.15681	6.1899	6.10993	6.22831	6.34735	6.26	6.26729	6.20669	6.22229	6.23169	6.33688	6.26648	6.21017	6.09703	6.19712
	0.132885	-0.06476	PHF2 O75151 1xPhospho [S570(100)]	Color2 [DarkGray]	1	4		6.7879	6.89603	6.39403	6.76818	6.7211	6.67948	6.81634	6.52199	6.54535	6.48543	6.58045	6.59096	6.54226	6.7866	6.42626
	0.648136	0.103012	PHF2 O75151 1xPhospho [S625(100)]	Color2 [DarkGray]	1	4		6.45943	6.56377	6.55765	6.43463	6.57289	6.63081	6.52356	6.74282	6.62352	6.78267	6.64241	6.6865	6.89239	6.7879	6.68229
	0.325978	-0.11647	PHF2 O75151 1xPhospho [S681(100)]	Color2 [DarkGray]	1	4		6.43962	6.89845	6.73471	6.55612	6.71836	6.55919	6.6837	6.56072	6.47897	6.61765	6.95187	6.43129	6.74416	6.45286	6.70598
	0.31955	0.250203	PHF2 O75151 1xPhospho [S705(100)]	Color2 [DarkGray]	1	4		6.8936	6.24031	6.45286	6.82273	6.4446	6.88753	6.47086	6.57743	7.2891	6.80864	6.26303	6.83794	6.26866	6.27799	6.65249
	0.025743	0.006752	PHF2 O75151 1xPhospho [S882(100)]	Color2 [DarkGray]	1	4		6.47249	6.63372	6.76155	6.36457	6.51096	6.52826	6.57743	6.66818	6.64241	6.71562	6.75087	6.61324	6.79442	6.74551	6.8009
	0.007027	0.003726	PHF2 O75151 1xPhospho [S899(100)]	Color2 [DarkGray]	1	4		6.2075	6.47411	6.67666	6.63952	6.54998	6.42291	6.67242	6.3733	6.32373	6.79572	6.98185	6.7761	6.87036	6.7866	6.86047
	0.226092	0.043007	PHF2 O75151 1xPhospho [S905(100)]	Color2 [DarkGray]	1	4		6.59395	6.71699	6.6014	6.88142	6.53294	6.42291	6.61471	6.80607	6.62059	6.58045	6.58796	6.62205	6.73742	6.3505	6.87897
	0.765344	0.362923	PHF2 O75151 1xPhospho [T654(99.5)]	Color2 [DarkGray]	1	4		6.32733	6.7211	5.98869	6.16591	6.70044	6.33271	6.78005	6.74147	6.60437	6.56986	7.23936	6.73064	6.853	7.1809	6.06824
	0.777037	0.106564	PHF2 O75151 2xPhospho [S1056(100);S1058(99.4)]	Color2 [DarkGray]	1	4		6.0601	6.20213	6.22823	6.31272	6.30293	6.29574	6.25428	6.33804	6.21783	6.27275	6.25112	6.2957	6.23897	6.15791	6.16144
	1.35817	-0.32156	PHF2 O75151 2xPhospho [S474(100);T479(100)]	Color2 [DarkGray]	1	4		6.93074	6.74416	6.85798	6.58496	6.64818	6.81378	6.40769	6.44626	6.71425	6.5157	6.66818	6.65249	6.48543	6.36632	6.6851
	1.47115	0.171654	PHF2 O75151 2xPhospho [S537(99.4);S539(100)]	Color2 [DarkGray]	1	4		6.62059	6.56986	6.7211	6.70044	6.52826	6.6851	6.78267	6.87036	6.77347	6.71562	6.63081	6.5744	6.72792	6.32012	6.32193
	0.37814	-0.14255	PHF2 O75151 2xPhospho [S899(100);S905(100)]	Color2 [DarkGray]	1	4		6.28725	6.69349	6.75889	6.53294	6.45615	6.40429	6.40599	6.35755	6.54844	6.8125	6.95768	6.54844	6.90569	6.73606	6.99661
	0.490337	0.131525	PHF2 O75151 2xPhospho [S899(100);S905(100)]	Color2 [DarkGray]	1	4		6.04842	6.36087	6.0402	6.28554	6.30349	6.25946	6.24808	6.37996	6.21602	6.23693	6.35577	6.22982	6.17811	6.30078	6.28001
	0.10339	0.04618	ZC3H11A O75152 1xPhospho [S108(100)]	Color2 [DarkGray]	1	4		6.38716	6.65678	6.71699	6.44956	6.5267	6.82655	6.84046	6.64961	6.40939	6.79181	6.78136	6.69349	6.45451	6.94017	6.36282
	1.5368	0.325988	ZC3H11A O75152 1xPhospho [S132(100)]	Color2 [DarkGray]	1	4		6.31832	6.44294	6.62059	6.68089	6.59694	6.41109	6.85674	6.70736	6.79572	6.7115	6.87652	6.79572	6.53761	6.93546	6.13134
	0.304739	-0.10956	ZC3H11A O75152 1xPhospho [S171(100)]	Color2 [DarkGray]	1	4		6.48864	6.80349	6.87774	6.33807	6.36107	6.69209	6.7211	6.67384	6.44626	6.85549	6.92837	6.48864	6.49665	6.78136	6.52199
	0.051355	-0.02271	ZC3H11A O75152 1xPhospho [S290(100)]	Color2 [DarkGray]	1	4		6.42122	6.87529	6.85674	6.39232	6.14975	6.87652	6.66249	6.76155	6.66107	6.56682	6.99548	6.77083	6.44294	6.3906	6.57137
	1.09579	-0.40189	ZC3H11A O75152 1xPhospho [S391(99.4)]	Color2 [DarkGray]	1	4		6.96116	7.10643	6.76022	6.45779	7.03782	6.02015	6.59246	6.75355	6.27612	6.54226	6.38543	6.81762	6.46597	6.46924	6.59246
	1.75962	0.135342	ZC3H11A O75152 1xPhospho [S456(100)]	Color2 [DarkGray]	1	4		6.11166	6.21416	6.13669	6.33057	6.3567	6.22832	6.28446	6.31886	6.26521	6.20182	6.1248	6.29465	6.32986	6.24503	6.26007
	0.928832	0.142881	ZC3H11A O75152 1xPhospho [S713(99.1)]	Color2 [DarkGray]	1	4		6.11887	6.24623	6.0145	6.23372	6.28141	6.27219	6.27618	6.22126	6.31079	6.34495	6.13172	6.25278	6.36761	6.25121	6.04121
	0.197217	-0.09354	ZC3H11A O75152 1xPhospho [S738(100)]	Color2 [DarkGray]	1	4		6.85674	6.91648	6.70598	6.3147	6.39232	6.54071	6.98869	6.40769	6.80219	5.99322	6.93781	6.56986	7.01903	6.56529	6.18982
	0.11112	-0.03023	ZC3H11A O75152 1xPhospho [S758(100)]	Color2 [DarkGray]	1	4		6.62059	6.46271	6.75221	6.63372	6.56986	6.77479	6.61912	6.47897	6.64674	6.76288	6.48059	6.73742	6.75355	6.50938	6.7879
	0.344144	0.07498	ZC3H11A O75152 2xPhospho [S149(98.9);S171(100)]	Color2 [DarkGray]	1	4		6.1081	6.40763	6.21116	6.18916	6.23857	6.20054	6.28593	6.35609	6.30981	6.32771	6.21984	6.20078	6.1661	6.29022	6.08071
	1.57394	0.320787	ZC3H11A O75152 2xPhospho [S758(99.2);S/T]	Color2 [DarkGray]	1	4		6.43463	6.40429	6.23266	6.76686	6.33985	6.71012	6.81121	6.6453	6.57743	6.96463	6.73742	6.61324	6.7252	6.90689	6.57894
	0.946896	-0.17809	CLUH O75153 1xPhospho [S1306(100)]	Color2 [DarkGray]	1	4		6.66249	6.6865	6.69627	6.79442	6.56529	6.66959	6.58195	6.59991	6.32912	6.59842	6.70736	6.62352	6.85175	6.63517	6.58796
	0.558505	-0.32243	CLUH O75153 1xPhospho [S664(100)]	Color2 [DarkGray]	1	4		6.5267	6.61176	7.14364	6.43962	6.73742	6.47735	6.76288	6.19967	6.35226	6.59842	6.72656	6.4822	6.53294	6.93546	6.84424
	1.47072	0.106161	RAB11FIP3 O75154 1xPhospho [S52(100)]	Color2 [DarkGray]	1	4		6.24788	6.15138	6.2044	6.19255	6.34073	6.27157	6.27041	6.32438	6.32735	6.22851	6.16482	6.27805	6.12124	6.06382	6.27746
	0.156297	0.093352	SOCS5 O75159 1xPhospho [S70(100)]	Color2 [DarkGray]	1	4		6.7761	6.35579	6.07895	6.8189	6.74282	6.15583	6.61912	6.31107	6.56072	7.04549	6.69905	7.01792	6.84925	6.41954	6.79442
	0.77056	0.092062	NPHP4 O75161 1xPhospho [S142(100)]	Color2 [DarkGray]	1	4		6.62936	6.61029	6.53761	6.56224	6.65105	6.57592	6.76553	6.6865	6.6014	6.6837	6.67948	6.67101	6.75221	6.72383	6.49825
	0.517589	0.383188	PHACTR2 O75167 1xPhospho [S560(100)]	Color2 [DarkGray]	1	4		6.7996	6.41447	5.97957	6.73742	6.46434	6.87036	6.61176	6.50938	7.22207	6.61618	6.73471	6.74685	6.28355	6.3505	6.88753
	0.815486	0.098652	PHACTR2 O75167 1xPhospho [T25(100)]	Color2 [DarkGray]	1	4		6.63952	6.60437	6.53605	6.6014	6.6014	6.56224	6.7211	6.75489	6.59991	6.69627	6.71287	6.6014	6.54071	6.59544	6.8505
	1.08614	-0.11192	PPP6R2 O75170 1xPhospho [S289(100)]	Color2 [DarkGray]	1	4		6.7211	6.71425	6.78921	6.37678	6.61471	6.66391	6.54535	6.67242	6.67101	6.52199	6.87406	6.32553	6.60585	6.71699	6.74012
	0.506839	0.253446	PPP6R2 O75170 1xPhospho [S289(98.4)]	Color2 [DarkGray]	1	4		6.44294	6.88631	6.1819	6.84674	6.49985	6.89966	6.71836	6.90207	6.65105	6.44956	7.02901	6.75489	5.95187	6.45121	6.59246
	0.032291	0.007372	CNOT3 O75175 1xPhospho [S299(100)]	Color2 [DarkGray]	1	4		6.49985	6.61618	6.63517	6.67384	6.50621	6.31832	6.6879	6.61618	6.46924	6.6907	6.78529	6.81634	6.81378	6.80478	6.6279
	0.277506	0.131519	CNOT3 O75175 1xPhospho [S554(99.6)]	Color2 [DarkGray]	1	4		6.7252	6.16993	6.63227	6.8189	6.7252	6.85424	6.48382	6.76288	6.67525	6.8716	6.55765	6.74819	6.45615	6.5345	6.47735
	1.3025	0.135299	ANKRD17 O75179 1xPhospho [S1609(99.6)]	Color2 [DarkGray]	1	4		6.27743	6.17423	6.13119	6.29493	6.24869	6.32364	6.33886	6.36229	6.2876	6.21711	6.28697	6.2515	6.25747	6.14455	6.33657
	0.336863	0.064204	ANKRD17 O75179 1xPhospho [S1639(100)]	Color2 [DarkGray]	1	4		6.35607	6.30555	6.12023	6.42402	6.39639	6.29618	6.3102	6.38691	6.27735	6.32862	6.2751	6.4013	6.2648	6.12814	6.2103
	0.255646	0.123085	ANKRD17 O75179 1xPhospho [S1709(100)]	Color2 [DarkGray]	1	4		6.86666	6.32193	6.73064	6.57743	6.60881	6.52199	6.89845	6.56986	6.82018	6.55919	6.59694	6.45615	6.79312	6.47735	6.7252
	0.549807	0.086987	ANKRD17 O75179 1xPhospho [S19(100)]	Color2 [DarkGray]	1	4		6.1157	6.29963	6.28294	6.25984	6.26827	6.24218	6.29426	6.39473	6.27024	6.20804	6.32794	6.34973	6.19979	6.15286	6.3625
	0.938439	0.066502	ANKRD17 O75179 1xPhospho [S2045(100)]	Color2 [DarkGray]	1	4		6.17192	6.17105	6.2263	6.24217	6.3186	6.23712	6.24207	6.30963	6.21707	6.30886	6.20586	6.23151	6.24589	6.21133	6.21374
	0.834268	-0.34324	ANKRD17 O75179 2xPhospho [S1700(100);S]	Color2 [DarkGray]	1	4		7.16792	6.7046	6.82273	6.90929	6.6453	6.91886	6.81378	6.45943	6.39232	6.48059	6.71425	6.41785	6.63952	5.26303	6.56986
	0.02574	-0.01399	ANKRD17 O75179 2xPhospho [S2045(100);S2047(100)]	Color2 [DarkGray]	1	4		6.48059	6.90809	6.64097	6.42794	6.58496	6.49345	6.89724	6.65249	6.43796	6.65392	6.81762	6.50144	6.4822	6.84925	6.6907
	1.78286	0.151189	ANKRD17 O75179 3xPhospho [S2047(98.4);S/Y]	Color2 [DarkGray]	1	4		6.14764	6.22846	6.12114	6.12521	6.28371	6.3553	6.34025	6.33373	6.27682	6.17783	6.25358	6.295	6.18226	5.98458	6.11985
	0.635171	-0.23908	SIN3B O75182 1xPhospho [S122(100)]	Color2 [DarkGray]	1	4		6.61471	6.93074	6.84172	6.40259	6.53294	6.6014	6.39403	6.43796	6.83794	6.56682	6.8716	6.63517	6.56072	6.69209	6.59246
	0.335426	-0.2297	DNAJB6 O75190 1xPhospho [S15(100)]	Color2 [DarkGray]	1	4		6.27612	6.88631	6.90087	6.67384	6.42626	6.79181	6.81506	6.40939	6.14975	6.59395	7.03562	6.83415	6.22497	6.5438	6.74551
	0.507483	-0.16606	TMEM127 O75204 1xPhospho [S17(100)]	Color2 [DarkGray]	1	4		6.60437	6.87406	6.43796	6.32553	6.59991	7.15381	6.50621	6.56682	6.34518	6.61765	6.54071	6.69209	6.98185	6.82782	6.27612
	0.516999	-0.14852	VPS4B O75351 1xPhospho [S102(100)]	Color2 [DarkGray]	1	4		6.52826	6.65535	6.824	6.65678	6.56834	6.82018	6.38888	6.47411	6.69905	6.72792	6.5744	6.76818	6.59694	6.58946	6.7115
	0.547858	0.17291	VPS4B O75351 1xPhospho [S102(100)]	Color2 [DarkGray]	1	4		6.57289	6.6851	6.6893	6.3733	7.01681	6.67666	7.06501	6.7996	6.6014	6.52199	6.63807	6.58045	6.26303	6.57894	6.35579
	1.78875	-0.34616	VPS4B O75351 1xPhospho [S93(100)]	Color2 [DarkGray]	1	4		6.99661	6.90207	6.84549	6.59544	6.59694	6.4822	6.67525	6.42459	6.60585	6.43796	6.39746	6.50144	6.6907	6.56224	6.78267
	0.036779	-0.02115	VPS4B O75351 2xPhospho [S102(100);S108(100)]	Color2 [DarkGray]	1	4		6.5438	6.62352	6.71425	6.59096	6.7761	6.63663	6.87406	6.24222	6.70183	6.80993	6.53138	6.59544	6.732	6.51728	6.66249
	3.26419	0.316013	VPS4B O75351 2xPhospho [S102(100);S108(100)]	Color2 [DarkGray]	1	4		6.48704	6.50621	6.58496	6.42794	6.59842	6.69905	6.83289	6.83289	6.86047	6.72656	6.59991	6.45779	6.58646	6.68089	6.6865
	0.260997	0.086692	ZNF217 O75362 1xPhospho [S407(100)]	Color2 [DarkGray]	1	4		6.85424	6.56986	6.48382	6.45779	6.71012	6.35931	6.83542	6.59246	6.74012	6.88631	6.6453	6.51254	6.54844	6.55612	6.78529
	0.961942	0.213436	ZNF217 O75362 1xPhospho [S593(100)]	Color2 [DarkGray]	1	4		6.39575	6.52356	6.65249	6.45451	6.54226	6.63952	6.75622	6.853	6.60288	6.23458	6.67666	6.95652	6.67101	6.70598	6.82782
	0.19698	-0.12429	ZNF217 O75362 1xPhospho [S795(100)]	Color2 [DarkGray]	1	4		6.65105	7.1467	6.47897	6.67666	6.31651	6.30743	6.36282	6.74012	6.8009	6.6865	6.96809	6.3147	6.31288	7.1127	6.33807
	1.88233	0.110362	ZNF217 O75362 1xPhospho [S795(100)]	Color2 [DarkGray]	1	4		6.19627	6.23044	6.21333	6.20302	6.32098	6.34	6.3693	6.28794	6.31389	6.22535	6.11097	6.22334	6.13019	6.23845	6.262
	1.03071	0.085657	ZNF217 O75362 1xPhospho [S848(99.6)]	Color2 [DarkGray]	1	4		6.21419	6.18133	6.30117	6.18908	6.25568	6.20044	6.29701	6.34851	6.30815	6.24506	6.17129	6.24636	6.24378	6.23201	6.08777
	0.06627	0.032777	PITX3 O75364 1xPhospho [S39(100)]	Color2 [DarkGray]	1	4		6.63663	6.29462	6.86913	6.5267	6.49025	6.78921	6.55459	6.63952	6.7046	6.92837	6.34518	6.44791	6.70598	6.732	6.82655
	0.087648	0.057665	MACROH2A1 O75367 1xPhospho [S173(99.5)]	Color2 [DarkGray]	1	4		6.49985	6.93781	6.2114	6.27984	7.13955	6.6837	6.63663	6.76421	6.42122	6.42626	7.27612	6.62352	6.19967	6.74819	6.26115
	0.375376	0.238404	MACROH2A1 O75367 1xPhospho [T129(100)]	Color2 [DarkGray]	1	4		6.49665	6.90929	6.04658	6.49665	6.98869	6.21335	6.90569	6.59246	6.66959	6.12516	7.45286	6.53294	6.23074	7.04549	6.10224
	0.228279	0.105703	FLNB O75369 1xPhospho [S1505(100)]	Color2 [DarkGray]	1	4		6.42122	6.92955	6.40088	6.75221	6.23266	6.69488	6.58496	6.71562	6.76818	6.76288	6.59395	6.76421	6.55152	6.74416	6.58946
	0.373492	0.131938	FLNB O75369 1xPhospho [S2478(100)]	Color2 [DarkGray]	1	4		6.3147	6.71012	6.33628	6.76553	6.6893	6.76288	6.52826	6.732	6.49665	6.59544	6.97384	6.87774	6.82909	6.55305	6.2817
	0.458677	0.096801	FLNB O75369 1xPhospho [S983(100)]	Color2 [DarkGray]	1	4		6.67242	6.48704	6.7866	6.69905	6.57289	6.36807	6.76022	6.69488	6.78136	6.40429	6.73064	6.49345	6.61029	6.65249	6.84424
	0.840809	0.219903	NCOR1 O75376 1xPhospho [S1111(100)]	Color2 [DarkGray]	1	4		6.42459	6.26115	6.6014	6.65535	6.75756	6.8936	6.77873	6.53294	6.63517	6.36807	6.78529	6.55152	6.6893	6.95536	6.59246
	0.294075	0.141675	NCOR1 O75376 1xPhospho [S1164(100)]	Color2 [DarkGray]	1	4		6.8189	6.46761	6.38543	7.19377	6.63227	6.66534	6.47897	6.96694	6.65105	6.55919	6.47897	6.6014	6.48704	6.61618	6.40259
	0.208713	-0.08289	NCOR1 O75376 1xPhospho [S1196(100)]	Color2 [DarkGray]	1	4		6.73336	6.52513	6.7761	6.93546	6.41785	6.33271	6.8009	6.63807	6.34696	6.84046	6.64097	6.56529	6.73064	6.63227	6.59096
	1.75705	0.250956	NCOR1 O75376 1xPhospho [S1281(100)]	Color2 [DarkGray]	1	4		5.97354	6.02171	6.17856	6.31968	6.37397	6.30424	6.31677	6.27557	6.33434	6.22124	6.27686	6.32555	6.30455	6.29429	6.31877
	0.441548	0.143074	NCOR1 O75376 1xPhospho [S1472(100)]	Color2 [DarkGray]	1	4		6.69349	6.2854	6.47897	6.5345	6.58646	6.66107	6.48382	6.67807	6.7252	6.71287	6.37156	6.66391	7.02791	6.64386	6.93192
	0.229819	-0.21622	NCOR1 O75376 1xPhospho [S1592(100)]	Color2 [DarkGray]	1	4		6.09803	6.92481	7.00787	6.7252	6.41954	6.93899	6.11478	6.88874	6.37851	6.17393	6.5345	6.77215	6.48704	6.89118	6.83036
	0.199665	-0.11928	NCOR1 O75376 1xPhospho [S1758(99.6)]	Color2 [DarkGray]	1	4		6.34518	7.0045	6.31832	6.34518	6.75489	6.54535	6.53605	6.40429	6.36982	6.63663	7.1334	6.62059	6.85424	7.13031	6.20163
	0.299838	0.134897	NCOR1 O75376 1xPhospho [S1977(100)]	Color2 [DarkGray]	1	4		6.26115	6.08958	6.60585	6.64961	6.13134	6.26491	6.38543	6.32193	6.65392	7.23745	6.76818	6.88264	6.98299	7.04111	6.78529
	0.522191	0.095984	NCOR1 O75376 1xPhospho [S2120(100)]	Color2 [DarkGray]	1	4		6.63372	6.60733	6.52356	6.74012	6.75622	6.76155	6.7211	6.54226	6.78921	6.47573	6.62205	6.62352	6.73064	6.59096	6.48864
	0.160049	-0.05267	NCOR1 O75376 1xPhospho [S2151(100)]	Color2 [DarkGray]	1	4		6.55612	6.65535	6.85175	6.56377	6.59694	6.67101	6.58946	6.80478	6.51096	6.70874	6.56377	6.71973	6.63517	6.50779	6.67384
	0.045887	0.030893	NCOR1 O75376 1xPhospho [S224(100)]	Color2 [DarkGray]	1	4		7.00899	6.52356	6.4446	6.80478	6.47573	6.91409	6.79831	6.39746	6.87406	6.56986	6.49825	6.32912	6.73877	6.51096	6.55459
	0.144504	0.093752	NCOR1 O75376 1xPhospho [S2253(100)]	Color2 [DarkGray]	1	4		6.92481	6.55919	6.24222	6.6893	6.732	6.26115	6.6907	6.41954	6.89724	6.46761	6.43962	6.65249	7.01234	6.3345	7.00675
	0.490483	0.093233	NCOR1 O75376 1xPhospho [S821(100)]	Color2 [DarkGray]	1	4		6.74012	6.58646	6.58496	6.69488	6.67807	6.74685	6.63227	6.70598	6.853	6.6279	6.47249	6.70044	6.61471	6.50144	6.45615
	0.051665	0.025369	NCOR1 O75376 1xPhospho [S999(100)]	Color2 [DarkGray]	1	4		6.78921	6.37851	6.27053	6.75087	6.51096	6.88142	6.47086	6.42291	6.62059	6.83542	6.34341	6.84674	6.81762	6.71836	6.79312
	0.013936	-0.00786	NCOR1 O75376 1xPhospho [T1367(100)]	Color2 [DarkGray]	1	4		6.57137	6.54226	6.51412	6.70598	6.50144	6.96	6.16792	6.66676	6.76951	6.93899	6.50938	6.62205	6.80736	6.23266	6.89239
	0.295812	0.040228	NCOR1 O75376 1xPhospho [T1367(100)]	Color2 [DarkGray]	1	4		6.26583	6.27411	6.10997	6.28998	6.26021	6.28009	6.25749	6.2804	6.2327	6.33202	6.18583	6.339	6.21239	6.08583	6.1919
	0.78214	0.109527	NCOR1 O75376 2xPhospho [S1977(100);S/Y/T]	Color2 [DarkGray]	1	4		6.14303	6.1109	6.27456	6.15752	6.22719	6.1444	6.35724	6.28386	6.21596	6.2489	6.3252	6.30939	6.21244	6.15118	6.2104
	0.555675	0.093874	VAMP4 O75379 1xPhospho [S17(100)]	Color2 [DarkGray]	1	4		6.14851	6.28867	6.13486	6.34609	6.2641	6.26743	6.29581	6.37626	6.18159	6.15531	6.15558	6.26694	6.26593	6.06866	6.19187
	0.317296	-0.0885	VAMP4 O75379 1xPhospho [S30(100)]	Color2 [DarkGray]	1	4		6.61618	6.81121	6.74953	6.64961	6.55305	6.58646	6.64818	6.80219	6.46107	6.65105	6.49985	6.58496	6.48543	6.63952	6.8505
	0.121896	-0.04839	PEX14 O75381 1xPhospho [S232(100)]	Color2 [DarkGray]	1	4		6.44128	6.36982	6.70874	6.38543	6.59694	6.6014	6.63952	6.44791	6.28725	6.926	6.73742	6.87652	6.96	6.73064	6.73877
	0.199483	0.188686	PEX14 O75381 1xPhospho [S275(100)]	Color2 [DarkGray]	1	4		5.89966	6.4446	7.1179	6.44791	6.6851	6.36982	6.76686	6.76951	6.49185	6.7879	7.01346	6.72383	6.52826	6.54535	6.67666
	0.201069	-0.07203	PEX14 O75381 1xPhospho [S282(100)]	Color2 [DarkGray]	1	4		6.5345	6.58946	6.90328	6.45615	6.62059	6.60288	6.49025	6.57137	6.74953	6.32193	6.67525	6.56986	6.74953	6.74953	6.94017
	0.016967	0.003478	PEX14 O75381 2xPhospho [S274(100);S275(100)]	Color2 [DarkGray]	1	4		6.2102	6.19834	6.35944	6.24217	6.28827	6.17636	6.31796	6.28736	6.17309	6.2869	6.18596	6.22737	6.31888	6.12422	6.15004
	0.062178	-0.06443	PEX14 O75381 3xPhospho [S247(100);S275(100);S/T]	Color2 [DarkGray]	1	4		5.84298	6.65821	7.03562	6.69766	6.73064	6.50621	6.32012	6.44294	6.58045	6.73336	6.59991	6.60288	6.68089	6.90809	6.94954
	0.154186	-0.07439	TRIM3 O75382 1xPhospho [S427(100)]	Color2 [DarkGray]	1	4		6.31651	6.72383	6.8125	6.47735	6.7761	6.69209	6.65535	6.62205	6.35226	6.77873	6.48059	6.90207	6.67807	6.40259	6.82655
	0.450823	0.174982	TRIM3 O75382 1xPhospho [S437(100)]	Color2 [DarkGray]	1	4		6.36982	6.3837	6.83036	6.61618	6.59991	6.51096	6.58045	6.70183	6.82655	6.55459	6.56986	6.68229	6.6893	6.62205	6.98982
	0.144623	0.04074	TRIM3 O75382 1xPhospho [S7(100)]	Color2 [DarkGray]	1	4		6.56072	6.71973	6.77347	6.66249	6.48543	6.87529	6.60437	6.6879	6.88387	6.27053	6.49506	6.46434	6.78136	6.72383	6.52982
	0.409005	-0.10601	ULK1 O75385 1xPhospho [S450(100)]	Color2 [DarkGray]	1	4		6.69627	6.57137	6.82273	6.86913	6.47735	6.46597	6.69766	6.64674	6.42794	6.85798	6.89966	6.55919	6.50779	6.50938	6.52356
	0.011796	-0.00342	ULK1 O75385 1xPhospho [S469(99.6)]	Color2 [DarkGray]	1	4		6.58346	6.77479	6.49025	6.72656	6.71287	6.66534	6.66676	6.65105	6.52042	6.67948	6.71012	6.63227	6.50462	6.74953	6.54844
	2.3219	0.169585	ULK1 O75385 1xPhospho [S538(100)]	Color2 [DarkGray]	1	4		6.09225	6.14548	6.12915	6.20868	6.34096	6.2756	6.30296	6.3293	6.24338	6.26417	6.18922	6.24144	6.30626	6.25995	6.11891
	0.806434	-0.35632	ULK1 O75385 1xPhospho [S556(100)]	Color2 [DarkGray]	1	4		6.54071	6.74416	6.9331	6.78398	6.68089	6.79051	6.24603	6.1819	6.7211	6.33092	6.69209	6.66107	6.68229	6.94837	6.47249
	0.731102	-0.23245	ULK1 O75385 1xPhospho [S623(100)]	Color2 [DarkGray]	1	4		6.63663	6.91528	6.824	6.59395	6.70044	6.61765	6.73064	6.62059	6.32733	6.62352	6.59991	6.45943	6.54226	6.86913	6.47573
	0.218053	0.071589	ULK1 O75385 1xPhospho [S758(100)]	Color2 [DarkGray]	1	4		6.56377	6.46434	6.74147	6.77873	6.68089	6.70321	6.48382	6.67525	6.82528	6.3733	6.77347	6.54071	6.5157	6.67525	6.77215
	0.390228	0.190523	ULK1 O75385 2xPhospho [S477(100);S479(100)]	Color2 [DarkGray]	1	4		6.15987	6.80478	6.50144	6.90087	6.52826	6.79572	6.8505	6.56072	6.62644	6.71699	6.7866	6.11894	6.54844	6.88509	6.61029
	0.825929	0.138964	ULK1 O75385 2xPhospho [S544(100);S]	Color2 [DarkGray]	1	4		6.04149	6.24092	6.28662	6.14967	6.28213	6.36834	6.30555	6.36931	6.31107	6.27408	6.18362	6.27255	6.12873	6.08656	6.15292
	0.871286	0.317608	ULK1 O75385 2xPhospho [S758(100);S/T]	Color2 [DarkGray]	1	4		6.7879	6.62352	6.21917	6.89239	6.50144	6.71973	6.85424	6.8392	6.88996	6.59544	6.38716	6.88631	6.30925	6.31832	6.56986
	0.110099	0.037355	SPAG7 O75391 1xPhospho [S114(100)]	Color2 [DarkGray]	1	4		6.3906	6.70183	6.77479	6.54998	6.71425	6.78529	6.61618	6.72792	6.63517	6.58195	6.61029	6.59991	6.63081	6.40088	6.85674
	0.272757	-0.09149	SPAG7 O75391 1xPhospho [S158(100)]	Color2 [DarkGray]	1	4		6.6851	6.63807	6.84549	6.63227	6.7211	6.47411	6.51885	6.50621	6.86913	6.67101	6.68229	6.62205	6.45615	6.59991	6.66534
	1.8831	0.116199	SPAG7 O75391 1xPhospho [S219(100)]	Color2 [DarkGray]	1	4		6.12028	6.21157	6.18218	6.29713	6.31338	6.21316	6.28729	6.27969	6.29565	6.30872	6.15939	6.41074	6.20784	6.16471	6.22748
	0.246728	-0.10682	SEC22B O75396 1xPhospho [S137(100)]	Color2 [DarkGray]	1	4		6.35226	6.86419	6.61176	6.80864	6.73742	6.58496	6.48704	6.36107	6.65964	6.72247	6.69627	6.77742	6.67242	6.72792	6.47897
	0.511267	0.07099	SEC22B O75396 1xPhospho [S175(100)]	Color2 [DarkGray]	1	4		6.12751	6.32926	6.1867	6.35597	6.31506	6.25422	6.30209	6.28918	6.26516	6.37475	6.2498	6.28688	6.25339	6.24076	6.23108
	0.39564	0.065611	DEAF1 O75398 1xPhospho [S176(100)]	Color2 [DarkGray]	1	4		6.58195	6.57137	6.63807	6.67384	6.40259	6.78921	6.75087	6.53138	6.70598	6.6279	6.57894	6.7996	6.70044	6.44626	6.7879
	0.03445	0.029517	DEAF1 O75398 1xPhospho [T312(100)]	Color2 [DarkGray]	1	4		6.54071	7.12309	6.13955	6.81378	6.75889	6.55459	6.69349	6.66391	6.5345	6.26866	6.78005	6.6279	7.00899	6.6865	6.06178
	0.086021	0.024302	PRPF40A O75400 1xPhospho [S888(100)]	Color2 [DarkGray]	1	4		6.57592	6.82528	6.81121	6.41447	6.62352	6.52199	6.87036	6.74819	6.66676	6.69488	6.33628	6.56986	6.6865	6.68229	6.52199
	0.003885	0.000956	PRPF40A O75400 1xPhospho [S888(100)]	Color2 [DarkGray]	1	4		6.64097	6.74416	6.67666	6.44956	6.98641	6.45943	6.824	6.67384	6.56682	6.5744	6.44956	6.73742	6.66534	6.40939	6.67807
	0.783579	-0.09131	PRPF40A O75400 1xPhospho [T373(100)]	Color2 [DarkGray]	1	4		6.66534	6.78267	6.7046	6.64241	6.68229	6.65821	6.70736	6.57289	6.59842	6.60437	6.70183	6.35579	6.84046	6.64097	6.43296
	0.554322	0.099772	PRPF40A O75400 1xPhospho [T373(100)]	Color2 [DarkGray]	1	4		6.62644	6.69209	6.47086	6.56377	6.70598	6.79312	6.61912	6.7761	6.69349	6.76155	6.47735	6.67101	6.49506	6.7996	6.43796
	1.05607	0.095059	PRPF40A O75400 2xPhospho [S885(100);S888(100)]	Color2 [DarkGray]	1	4		6.58195	6.63517	6.69349	6.58346	6.59991	6.58946	6.74012	6.77479	6.68089	6.61176	6.42291	6.74012	6.61176	6.6014	6.75221
	0.385755	0.053154	PRPF40A O75400 2xPhospho [S885(100);S888(100)]	Color2 [DarkGray]	1	4		6.16849	6.28884	6.29012	6.24024	6.34656	6.27799	6.35835	6.32776	6.2208	6.34904	6.24276	6.25341	6.32514	6.19115	6.15371
	0.679633	0.122857	PRPF40A O75400 3xPhospho [S883(100);S885(100);S888(100)]	Color2 [DarkGray]	1	4		6.04014	6.27754	6.21019	6.25929	6.25668	6.40959	6.21625	6.35294	6.32725	6.26245	6.26837	6.36102	6.16061	6.18227	6.21753
	0.3867	0.087336	PRPF40A O75400 3xPhospho [S883(100);S885(100);S888(100)]	Color2 [DarkGray]	1	4		6.40599	6.63663	6.6453	6.24603	6.83415	6.75087	6.57592	6.75489	6.61912	6.70598	6.75355	6.42962	7.02126	6.55765	6.54844
	0.004669	0.002791	PRPF40A O75400 3xPhospho [S883(100);S885(100);S888(100)]	Color2 [DarkGray]	1	4		6.93546	6.45451	6.58195	6.5345	6.52042	7.19476	6.44791	6.6279	6.90448	6.81378	6.42794	6.46271	6.29646	6.62352	6.54071
	0.759855	0.105628	TACC1 O75410 1xPhospho [S248(100)]	Color2 [DarkGray]	1	4		6.11641	6.28951	6.14305	6.2533	6.33651	6.25404	6.34538	6.29426	6.2262	6.2335	6.18847	6.24302	6.25109	6.21289	6.33194
	1.32759	0.231456	TACC1 O75410 1xPhospho [S44(100)]	Color2 [DarkGray]	1	4		6.59395	6.40088	6.62498	6.47897	6.53138	6.35226	6.6879	6.81506	6.81121	6.97039	6.49985	6.82782	6.59991	6.78267	6.53138
	0.009387	-0.01297	TACC1 O75410 1xPhospho [S57(100)]	Color2 [DarkGray]	1	4		7.10224	6.07682	6.52982	6.99774	6.73742	6.3505	6.08534	6.35579	7.22882	6.81506	6.49665	6.66534	6.22304	6.67666	6.71836
	0.164808	0.036925	TACC1 O75410 1xPhospho [T504(100)]	Color2 [DarkGray]	1	4		6.20889	6.38288	6.12131	6.23493	6.31337	6.24359	6.33414	6.27598	6.21374	6.2794	6.22036	6.20153	6.22487	6.23147	6.28047
	0.553988	0.318811	TACC1 O75410 2xPhospho [S44(100);T48(100)]	Color2 [DarkGray]	1	4		6.01346	6.8125	6.52826	6.5157	6.50462	6.77742	6.60881	6.74416	6.95768	6.32912	7.02459	6.6453	6.86295	6.20555	6.76421
	0.234986	0.101994	GIGYF1 O75420 1xPhospho [S137(100)]	Color2 [DarkGray]	1	4		6.8189	6.43296	6.45943	6.853	6.78267	6.74551	6.67807	6.8716	6.46761	6.6879	6.23266	6.71425	6.32733	6.43796	6.92481
	0.188078	0.046844	GIGYF1 O75420 1xPhospho [S230(100)]	Color2 [DarkGray]	1	4		6.53761	6.81506	6.61324	6.63663	6.70321	6.75221	6.70874	6.78005	6.61765	6.4822	6.57289	6.58646	6.54998	6.61176	6.64818
	0.146147	0.038972	GIGYF1 O75420 1xPhospho [S24(100)]	Color2 [DarkGray]	1	4		6.16992	6.07212	6.35054	6.22465	6.27016	6.23712	6.15502	6.34467	6.2098	6.2634	6.29201	6.27124	6.20787	6.20521	6.2749
	0.464544	-0.07	GIGYF1 O75420 1xPhospho [S406(100)]	Color2 [DarkGray]	1	4		6.74819	6.60733	6.75756	6.65678	6.55305	6.69209	6.54844	6.66676	6.6879	6.74551	6.65105	6.61471	6.732	6.48382	6.47411
	1.67479	-0.20928	GIGYF1 O75420 1xPhospho [S538(100)]	Color2 [DarkGray]	1	4		6.7252	6.89239	6.73877	6.70874	6.41616	6.72792	6.57289	6.54535	6.61029	6.51885	6.66107	6.66676	6.7115	6.64241	6.4446
	0.119667	0.055742	GIGYF1 O75420 1xPhospho [S638(100)]	Color2 [DarkGray]	1	4		6.39746	6.82528	6.68089	6.46761	6.58045	6.88631	6.5438	6.61176	6.91528	6.56377	6.64241	6.82782	6.38025	6.58346	6.61618
	0.648816	-0.12017	VPS26A O75436 1xPhospho [S315(100)]	Color2 [DarkGray]	1	4		6.71562	6.78398	6.59842	6.40259	6.6014	6.8392	6.62644	6.65821	6.45286	6.70598	6.64961	6.71562	6.77215	6.5469	6.51412
	1.00243	0.113815	PMPCB O75439 1xPhospho [S44(99.8)]	Color2 [DarkGray]	1	4		6.08151	6.21673	6.19972	6.25509	6.24132	6.18494	6.32242	6.30002	6.21697	6.37549	6.27893	6.27427	6.25505	6.15534	6.13328
	0.301216	-0.15294	SAP30 O75446 1xPhospho [S131(100)]	Color2 [DarkGray]	1	4		6.76421	6.59694	6.93074	6.94369	6.66676	6.56986	6.64818	6.27799	6.90689	6.72928	6.66818	6.30561	6.38888	6.44626	6.59842
	1.02323	0.09799	SAP30 O75446 1xPhospho [S131(100)]	Color2 [DarkGray]	1	4		6.08975	6.17448	6.15096	6.20474	6.25152	6.1837	6.21596	6.30855	6.18464	6.33362	6.1093	6.28228	6.22541	6.23882	6.1964
	0.075179	0.043792	SAP30 O75446 2xPhospho [S131(100);S138(100)]	Color2 [DarkGray]	1	4		6.36632	6.83542	6.61324	6.79442	6.54071	6.51412	6.93664	6.59694	6.41278	6.67384	6.9472	6.45943	6.47897	6.29278	6.95768
	0.206826	0.045085	MED24 O75448 1xPhospho [S862(100)]	Color2 [DarkGray]	1	4		6.46924	6.7046	6.6014	6.56834	6.66249	6.65249	6.59096	6.58346	6.73606	6.59395	6.73606	6.74416	6.68089	6.60288	6.70044
	1.90454	0.463679	KATNA1 O75449 1xPhospho [S109(100)]	Color2 [DarkGray]	1	4		6.2724	6.5469	6.22304	6.53605	6.58346	6.63952	6.86171	6.83289	6.73877	6.85424	6.8936	6.94603	6.47086	6.53761	6.48382
	0.446307	0.056713	KATNA1 O75449 1xPhospho [S117(99.7)]	Color2 [DarkGray]	1	4		6.12974	6.21495	6.31427	6.30894	6.2646	6.42262	6.26205	6.29997	6.26708	6.27309	6.30566	6.19188	6.26753	6.15418	6.22091
	0.146839	0.048795	KATNA1 O75449 1xPhospho [S170(100)]	Color2 [DarkGray]	1	4		6.31651	6.55765	6.72247	6.80478	6.81506	6.53138	6.63372	6.59991	6.50938	6.57743	6.6865	6.5267	6.6014	6.81634	6.85674
	0.015207	-0.00611	KATNA1 O75449 1xPhospho [T81(99.8)]	Color2 [DarkGray]	1	4		6.62205	6.8505	6.49345	6.75756	6.62205	6.51096	6.66676	6.78267	6.49825	6.61029	6.63372	6.65105	6.70598	6.73064	6.45779
	0.846432	-0.46813	ZNF324 O75467 1xPhospho [T336(100)];Q16600 1xPhospho [T202(100)]	Color2 [DarkGray]	1	4		6.91767	7.07254	6.82018	6.45121	6.53916	6.26491	6.95768	6.17592	6.2724	6.65678	6.94486	6.41278	6.74282	6.54226	6.49985
	0.029361	-0.00705	PSIP1 O75475 1xPhospho [S106(100)]	Color2 [DarkGray]	1	4		6.63517	6.68229	6.6865	6.61912	6.63372	6.65535	6.81634	6.60881	6.55765	6.68089	6.6014	6.4822	6.50938	6.93546	6.4822
	0.118524	-0.01708	PSIP1 O75475 1xPhospho [S129(100)]	Color2 [DarkGray]	1	4		6.64818	6.60288	6.70321	6.40599	6.74819	6.56682	6.5469	6.67666	6.67948	6.6837	6.71973	6.5157	6.732	6.61765	6.76421
	0.143563	-0.08369	PSIP1 O75475 1xPhospho [S129(100)]	Color2 [DarkGray]	1	4		6.53138	6.57894	7.13648	6.80736	6.40599	6.9331	6.824	6.67666	6.49506	6.46271	6.33628	6.30012	6.8392	6.46597	6.58346
	0.512447	0.081953	PSIP1 O75475 1xPhospho [S171(100)]	Color2 [DarkGray]	1	4		6.12303	6.19894	6.29882	6.21948	6.2407	6.23673	6.27494	6.37846	6.21326	6.31762	6.23207	6.28301	6.24087	6.16526	6.25217
	0.21927	0.200166	PSIP1 O75475 1xPhospho [S177(100)]	Color2 [DarkGray]	1	4		6.17193	7.2621	6.48704	6.11061	7.18487	6.1918	6.67666	7.1334	6.7115	6.4446	7.3345	5.44294	6.80349	6.22304	6.14975
	0.181486	-0.11173	PSIP1 O75475 1xPhospho [S507(100)]	Color2 [DarkGray]	1	4		6.86913	6.6893	6.52042	6.62352	6.57289	6.46434	6.51885	6.24983	6.97499	6.90929	6.7211	6.49985	6.70044	6.47897	6.6851
	0.041234	0.020878	PSIP1 O75475 1xPhospho [S522(100)]	Color2 [DarkGray]	1	4		6.37678	6.97154	6.64961	6.71836	6.57894	6.5438	6.71012	6.66676	6.6837	6.32193	7.08852	6.39575	6.90448	6.63663	6.08534
	0.468641	0.215216	PSIP1 O75475 1xPhospho [S526(99.6)]	Color2 [DarkGray]	1	4		6.824	6.22882	6.51096	6.84046	6.26679	6.8802	6.87406	6.54226	6.79312	6.47735	6.41785	6.80478	6.70598	6.56986	6.69905
	0.465623	-0.09847	PSIP1 O75475 1xPhospho [T122(100)]	Color2 [DarkGray]	1	4		6.62205	6.87036	6.59395	6.52826	6.72383	6.39575	6.61324	6.63081	6.5469	6.65105	6.72656	6.37678	6.83162	6.93192	6.48864
	0.100247	0.044144	PSIP1 O75475 1xPhospho [T141(100)]	Color2 [DarkGray]	1	4		6.34696	6.87529	6.66534	6.47573	6.69627	6.853	6.66249	6.61471	6.74282	6.52356	6.62936	6.43463	6.67948	6.74282	6.61324
	1.09975	-0.17448	PSIP1 O75475 2xPhospho [S275(100);S/T]	Color2 [DarkGray]	1	4		6.72656	6.69488	6.72656	6.80349	6.66959	6.56377	6.6865	6.49345	6.4446	6.75489	6.67948	6.58346	6.35931	6.80478	6.58496
	0.396685	0.143981	PSIP1 O75475 2xPhospho [T122(100);S129(100)]	Color2 [DarkGray]	1	4		6.60437	6.65535	6.20555	6.67101	6.76553	6.69905	6.72247	6.64961	6.52513	6.74416	6.66676	6.55305	6.65964	6.83162	6.60733
	0.550551	0.096589	PSIP1 O75475 2xPhospho [T122(98.9);T/S]	Color2 [DarkGray]	1	4		6.49185	6.7211	6.61176	6.24031	7.00113	6.732	6.78398	6.64961	6.68089	6.58646	6.51096	6.17592	6.84298	6.70736	6.70874
	0.462659	0.300588	SRSF10 O75494 1xPhospho [S133(100)]	Color2 [DarkGray]	1	4		5.853	6.73064	6.60881	6.27053	6.90689	6.48382	6.76155	6.75221	6.58045	6.55612	7.49185	6.39746	6.61912	6.60881	6.41616
	0.277489	0.203159	SRSF10 O75494 2xPhospho [S131(100);S133(100)]	Color2 [DarkGray]	1	4		6.09592	6.58496	6.85674	6.14364	6.45943	6.70321	6.90689	6.90929	6.33092	6.82146	6.98982	6.81378	6.29646	6.93899	6.36107
	0.916469	0.121872	SRSF10 O75494 2xPhospho [S156(100);S158(100)]	Color2 [DarkGray]	1	4		6.15204	6.11646	6.3004	6.32543	6.32856	6.33074	6.29816	6.36196	6.27439	6.35567	6.17797	6.31062	6.12493	6.19336	6.19583
	0.340299	0.286257	SRSF10 O75494 3xPhospho [S119(100);S121(100);S123(100)]	Color2 [DarkGray]	1	4		5.90689	6.9507	6.66391	6.22689	6.6879	6.79181	6.91528	6.97957	6.48543	6.78921	6.94603	6.29462	5.83794	7.36545	5.78398
	0.86588	0.547039	SRSF10 O75494 3xPhospho [S156(100);S158(100);S160(100)]	Color2 [DarkGray]	1	4		6.19574	6.35226	6.37504	6.15178	6.42962	6.55765	7.13237	7.15381	6.27799	7.03342	6.83415	6.6453	6.2724	7.23554	6.27053
	0.271759	0.103489	GMNN O75496 1xPhospho [S36(99.6)]	Color2 [DarkGray]	1	4		6.79312	6.82909	6.3733	6.65964	6.85674	6.64674	6.8189	6.68229	6.80478	6.66676	6.63952	6.58045	6.30012	6.59246	6.23649
	0.046737	-0.04778	GMNN O75496 1xPhospho [S49(100)]	Color2 [DarkGray]	1	4		7.0917	6.57743	6.59694	6.58496	6.39403	7.07039	6.3906	6.41109	7.32103	6.26679	6.04002	6.8392	6.4363	6.6837	6.34341
	0.807596	-0.1004	GMNN O75496 1xPhospho [S63(98.5)]	Color2 [DarkGray]	1	4		6.65105	6.73877	6.8009	6.73606	6.45615	6.64674	6.55459	6.66534	6.66959	6.48382	6.73606	6.84172	6.31107	6.55152	6.71699
	0.74591	-0.15477	GMNN O75496 1xPhospho [S85(100)]	Color2 [DarkGray]	1	4		6.90448	6.86047	6.61324	6.97154	6.8936	6.66959	6.60437	6.69627	6.61324	6.65678	6.29278	6.49506	6.39917	6.42291	6.34341
	0.222114	0.235156	TNFRSF21 O75509 1xPhospho [S541(100)]	Color2 [DarkGray]	1	4		5.73606	6.61912	7.08215	6.82528	6.40259	6.66676	6.48059	6.77347	6.88874	6.44956	6.69349	6.54071	6.6453	6.69349	6.76022
	0.489492	-0.0774	TADA3 O75528 1xPhospho [S338(100)]	Color2 [DarkGray]	1	4		6.79442	6.58796	6.67384	6.43129	6.66959	6.76686	6.5438	6.62059	6.65964	6.62352	6.59991	6.6453	6.58346	6.6279	6.78267
	1.18599	0.115566	EED O75530 2xPhospho [S34(100);T55(98.5)]	Color2 [DarkGray]	1	4		6.10355	6.21438	6.23214	6.27356	6.36528	6.08261	6.34049	6.26616	6.29011	6.35966	6.31496	6.2613	6.26149	6.25319	6.18225
	0.854289	-0.13677	SF3B1 O75533 1xPhospho [S129(100)]	Color2 [DarkGray]	1	4		6.61912	6.6837	6.83036	6.53138	6.57592	6.76818	6.59395	6.63227	6.49665	6.66676	6.69488	6.66676	6.60288	6.70736	6.54844
	0.06556	0.052429	SF3B1 O75533 1xPhospho [S129(100)]	Color2 [DarkGray]	1	4		5.97957	6.64961	6.91528	6.22689	6.8392	6.38025	6.57743	6.5469	6.57743	6.75489	6.82655	6.84549	7.12205	6.71699	6.2724
	0.019756	-0.01746	SF3B1 O75533 1xPhospho [S242(100)]	Color2 [DarkGray]	1	4		6.90448	6.13545	6.94369	7.08746	6.35403	6.72247	6.87897	6.62936	6.42291	6.88264	6.44956	6.5345	6.6865	6.17792	6.45286
	0.072595	0.070865	SF3B1 O75533 1xPhospho [S308(100)]	Color2 [DarkGray]	1	4		7.23649	6.2555	6.20945	6.71699	6.97613	6.51254	6.62205	6.76686	6.52513	6.36807	6.98527	6.78921	6.4446	6.30925	6.49985
	0.955244	0.20991	SF3B1 O75533 1xPhospho [S322(100)]	Color2 [DarkGray]	1	4		6.63227	6.43796	6.50621	6.42291	6.50462	6.65678	6.66676	6.90569	6.63372	6.59246	6.69488	6.59096	6.82782	6.67242	6.81762
	0.2693	-0.18108	SF3B1 O75533 1xPhospho [S400(100)]	Color2 [DarkGray]	1	4		6.70183	7.29278	6.51254	6.74147	6.57592	6.55765	6.72383	6.40088	6.8392	6.5438	6.86542	6.40599	6.4822	6.45451	6.22304
	0.221693	0.072078	SF3B1 O75533 1xPhospho [S488(100)]	Color2 [DarkGray]	1	4		6.62205	6.49506	6.66676	6.66107	6.60881	6.61324	6.50779	6.89239	6.59991	6.59842	6.54226	6.66249	6.73471	6.76818	6.63372
+	2.21786	-1.3724	SF3B1 O75533 1xPhospho [T142(100)]	Color2 [DarkGray]	1	4		8.02735	7.6453	7.15076	6.44294	6.56682	6	6.15987	6.21723	6.32912	5.7761	6.55459	6.02901	6.06824	6.3837	5.90689
	1.57236	-1.05776	SF3B1 O75533 1xPhospho [T244(100)]	Color2 [DarkGray]	1	4		7.40429	7.6125	6.63952	6.3505	6.21529	6.64674	6.19377	5.99095	6.29829	5.64674	6.86047	6.1918	6.84925	7.06178	6.23841
	0.303752	0.063351	SF3B1 O75533 1xPhospho [T261(100)]	Color2 [DarkGray]	1	4		6.05948	6.34738	6.24817	6.28986	6.26064	6.23496	6.26889	6.29798	6.27821	6.38392	6.27647	6.31899	6.32349	6.0481	6.22694
	0.186607	-0.11222	SF3B1 O75533 1xPhospho [T273(100)]	Color2 [DarkGray]	1	4		6.32912	6.78005	7.00113	6.56682	6.56224	6.6453	6.35755	6.70183	6.71425	6.42962	6.69627	6.82782	6.95303	6.45779	6.42626
	0.067391	-0.03204	SF3B1 O75533 1xPhospho [T350(100)]	Color2 [DarkGray]	1	4		6.55765	6.92363	6.52513	6.43129	6.57137	6.74551	6.76155	6.42626	6.72247	6.40599	6.8189	6.86913	6.70321	6.6865	6.3505
	0.060585	-0.01727	SF3B1 O75533 1xPhospho [T426(100)]	Color2 [DarkGray]	1	4		6.50779	6.80864	6.52982	6.33985	6.55765	6.63517	6.56682	6.63517	6.59246	6.63227	6.78398	6.73742	6.84172	6.78529	6.61765
	0.15572	-0.06115	SF3B1 O75533 1xPhospho [T434(100)]	Color2 [DarkGray]	1	4		6.39403	6.63952	6.89603	6.55459	6.48864	6.45615	6.63081	6.55612	6.55919	6.62936	6.64241	6.90087	6.83289	6.8125	6.5438
	0.644002	0.076127	SF3B1 O75533 1xPhospho [T434(100)]	Color2 [DarkGray]	1	4		6.53916	6.56682	6.65392	6.55305	6.61324	6.8505	6.63517	6.74282	6.61029	6.7115	6.51885	6.44294	6.76022	6.60881	6.79051
	0.32867	-0.12458	SF3B1 O75533 1xPhospho [Y44(99.5)]	Color2 [DarkGray]	1	4		6.95652	6.58946	6.80219	7.0045	6.36632	6.46924	6.47573	6.8679	6.63081	6.82909	6.75622	6.67525	6.43296	6.21723	6.30012
	0.069129	-0.05495	SF3B1 O75533 2xPhospho [T142(100);T/S]	Color2 [DarkGray]	1	4		6.26866	7.03672	6.38025	6.53761	6.6014	6.45615	6.42291	6.78136	6.31651	6.11686	7.18686	6.45286	6.63807	7.29554	6.57743
	1.19109	0.038736	SF3B1 O75533 2xPhospho [T273(100);T278(100)]	Color2 [DarkGray]	1	4		6.2561	6.24384	6.25472	6.29572	6.2634	6.19314	6.26347	6.3145	6.29289	6.26966	6.22346	6.37255	6.05756	6.20065	6.11885
	0.403176	0.056509	SF3B1 O75533 2xPhospho [T326(100);T328(100)]	Color2 [DarkGray]	1	4		6.18358	6.24795	6.20083	6.16334	6.24276	6.23376	6.33807	6.3075	6.15632	6.2622	6.23004	6.24549	6.21475	6.19422	6.22288
	1.09237	0.322409	SF3B1 O75533 2xPhospho [T350(100);T354(100)]	Color2 [DarkGray]	1	4		6.33807	6.2114	6.43796	6.21335	6.6879	6.80607	6.61912	6.87774	6.45779	6.82655	6.49506	6.45121	7.2891	7.07895	6.36807
	0.594466	0.219292	SF3B1 O75533 2xPhospho [T434(100);T436(100)]	Color2 [DarkGray]	1	4		6.24222	6.59544	6.58646	7.01681	6.41447	6.78136	6.92244	6.53605	6.62352	6.6907	6.50303	6.77083	6.50144	6.97957	6.20945
	0.676622	-0.14794	CSDE1 O75534 1xPhospho [S445(100)]	Color2 [DarkGray]	1	4		6.91886	6.71562	6.64818	6.45286	6.87283	6.54535	6.71562	6.60437	6.51885	6.6279	6.59544	6.51728	6.66249	6.67242	6.50462
	1.00225	0.208288	CSDE1 O75534 1xPhospho [S482(99.2)]	Color2 [DarkGray]	1	4		6.41785	6.5744	6.59842	6.61765	6.59395	6.49825	6.58346	6.7866	6.84549	6.42626	6.8802	6.71836	6.73064	6.6279	6.66534
	0.238099	-0.14282	WBP4 O75554 1xPhospho [S220(100)]	Color2 [DarkGray]	1	4		6.61029	6.853	6.45121	6.69488	6.67666	6.37851	6.33985	6.90207	6.24413	6.8009	6.48864	6.64241	6.50779	7.09908	6.7046
	0.640173	-0.25596	WBP4 O75554 1xPhospho [S262(100)]	Color2 [DarkGray]	1	4		6.75889	6.88509	6.90569	6.57743	6.82528	6.42291	6.81634	6.71562	6.24983	6.6453	6.64961	6.56072	6.51254	6.46597	6.49985
	0.024483	0.014054	WBP4 O75554 1xPhospho [S277(100)]	Color2 [DarkGray]	1	4		7.07146	6.42626	6.77215	7.04111	6.66818	6.78529	6.67807	6.81634	6.81762	6.76686	6.03342	6.36107	6.37156	6.25361	6.37156
	0.467267	0.230547	PRKRA O75569 1xPhospho [S18(100)]	Color2 [DarkGray]	1	4		6.45121	6.48059	6.85922	6.27053	7.14057	6.3837	6.53916	6.82146	7.12205	6.12722	6.6865	6.61176	6.63663	6.42794	6.69349
	0.043566	0.021849	PRKRA O75569 1xPhospho [S18(100)]	Color2 [DarkGray]	1	4		6.84046	6.46107	6.72247	6.57289	6.65392	6.86666	6.50462	6.64241	6.94251	6.43129	6.22304	6.78005	6.2891	6.55765	6.93192
	0.623017	0.124663	MYCBP2 O75592 1xPhospho [S2353(100)]	Color2 [DarkGray]	1	4		5.98647	6.17537	6.22142	6.34577	6.23137	6.24655	6.3292	6.28016	6.14789	6.25356	6.24342	6.27587	6.19564	6.21309	6.25626
	0.022405	-0.00778	MYCBP2 O75592 1xPhospho [S2765(100)]	Color2 [DarkGray]	1	4		6.7879	6.62352	6.65678	6.85798	6.67525	6.6851	6.52826	6.88142	6.63517	6.42122	6.49985	6.63663	6.55765	6.48543	6.64241
	0.460442	0.104955	MYCBP2 O75592 1xPhospho [S2789(99.7)]	Color2 [DarkGray]	1	4		6.48382	6.70183	6.53916	6.68089	6.44128	6.69209	6.61618	6.82655	6.59694	6.52199	6.62205	6.76288	6.79831	6.86171	6.41785
	0.290564	0.097587	MYCBP2 O75592 1xPhospho [S2812(100)]	Color2 [DarkGray]	1	4		6.79701	6.49665	6.44294	6.72928	6.61618	6.76288	6.56529	6.83036	6.63372	6.48704	6.65964	6.77479	6.51096	6.70598	6.56834
	0.05231	-0.04064	MYCBP2 O75592 1xPhospho [S2839(99.5)]	Color2 [DarkGray]	1	4		6.88387	6.75889	6.50938	6.65535	6.82782	6.36632	7.1375	6.58346	6.30925	6.55152	6.65964	6.56377	6.60585	6.63517	6.38025
	0.137541	-0.06876	MYCBP2 O75592 1xPhospho [S2842(99.6)]	Color2 [DarkGray]	1	4		6.56682	6.40088	6.81762	6.76288	6.98299	6.34163	6.80349	6.41447	6.36107	6.5345	6.75087	6.90569	6.21723	6.95187	6.55459
	0.480702	0.151682	MYCBP2 O75592 1xPhospho [S2871(100)]	Color2 [DarkGray]	1	4		6.63807	6.63663	6.32193	6.63517	6.58796	6.69905	6.65678	6.848	6.5469	6.62644	6.6865	6.63372	6.69766	6.85175	6.5157
	0.581631	0.127332	MYCBP2 O75592 1xPhospho [S3505(100)]	Color2 [DarkGray]	1	4		6.33092	6.43796	6.63517	6.72656	6.57894	6.77215	6.63663	6.5157	6.63372	6.62498	6.86913	6.66818	6.78136	6.67384	6.6837
	0.063415	0.009377	MYCBP2 O75592 1xPhospho [S3505(100)]	Color2 [DarkGray]	1	4		6.18692	6.26752	6.35564	6.29316	6.336	6.26352	6.25385	6.27434	6.31001	6.25289	6.29223	6.30028	6.19143	6.22589	6.16268
	0.224476	-0.08083	MYCBP2 O75592 1xPhospho [S3931(99.7)]	Color2 [DarkGray]	1	4		6.99322	6.61324	6.56072	6.79181	6.49345	6.64961	6.63952	6.70321	6.58195	6.6837	6.33985	6.62498	6.62936	6.46597	6.77083
	0.99443	-0.23097	MYCBP2 O75592 2xPhospho [S3931(100);S3932(100)]	Color2 [DarkGray]	1	4		6.76951	6.47897	6.57743	6.56682	6.50462	6.67807	6.39746	6.48382	6.25172	6.74282	6.5267	7.04876	6.63372	6.58946	7.1375
	1.03121	-0.12216	ERAL1 O75616 1xPhospho [S173(100)]	Color2 [DarkGray]	1	4		6.82782	6.70044	6.81121	6.52826	6.56682	6.34873	6.58045	6.70044	6.69209	6.62498	6.75756	6.33271	6.52356	6.56377	6.96
	1.43191	0.151083	SNRNP200 O75643 1xPhospho [S207(100)]	Color2 [DarkGray]	1	4		6.11608	6.27727	6.16317	6.2928	6.24795	6.19555	6.34149	6.35255	6.31574	6.28033	6.12775	6.26234	6.1487	6.08665	6.26313
	0.040163	-0.02774	SNRNP200 O75643 1xPhospho [S225(100)]	Color2 [DarkGray]	1	4		6.16189	6.77742	6.90207	6.50144	6.78398	6.40429	6.48059	6.64241	6.63517	6.56224	6.9507	6.54998	7.07361	6.47897	6.48059
	0.714713	-0.3471	SNRNP200 O75643 1xPhospho [S42(100)]	Color2 [DarkGray]	1	4		6.65392	7.11686	6.82655	6.43962	6.52982	6.49506	6.85922	6.27053	6.42626	6.4822	6.88996	6.69349	6.55152	6.68229	6.49665
	0.919709	0.136241	SNRNP200 O75643 1xPhospho [T1428(100)]	Color2 [DarkGray]	1	4		6.03498	6.16289	6.21774	6.31618	6.33521	6.30626	6.3046	6.32987	6.18986	6.34749	6.2634	6.14107	6.17588	6.06761	6.19272
	0.283712	-0.08991	OFD1 O75665 1xPhospho [S1011(100)]	Color2 [DarkGray]	1	4		6.56377	6.56986	6.67807	6.45615	6.71562	6.57137	6.67525	6.27426	6.59246	6.70321	6.37851	6.75355	6.94134	6.82909	6.80993
	0.017854	0.004752	OFD1 O75665 1xPhospho [S663(100)]	Color2 [DarkGray]	1	4		6.81121	6.65249	6.50779	6.52199	6.58496	6.6279	6.67242	6.67525	6.63807	6.79051	6.59842	6.45121	6.65678	6.63663	6.78136
	0.393744	-0.0598	OFD1 O75665 1xPhospho [S669(100)]	Color2 [DarkGray]	1	4		6.71973	6.73336	6.63807	6.60733	6.35403	6.74147	6.58045	6.75087	6.58045	6.52826	6.54071	6.69488	6.5157	6.8716	6.7211
	0.243079	0.108905	OFD1 O75665 1xPhospho [S735(100)]	Color2 [DarkGray]	1	4		6.86542	6.45779	6.38198	6.83415	6.40088	6.89118	6.77083	6.49025	6.77083	7.05528	6.04658	6.63227	6.74551	6.46597	6.53138
	0.619353	0.212011	OFD1 O75665 1xPhospho [S745(100)]	Color2 [DarkGray]	1	4		6.61176	6.72792	6.24603	6.67242	6.59096	6.64961	6.75355	6.64674	6.82146	6.3837	6.49506	6.71425	6.64818	6.56072	6.98982
	0.276567	0.122785	OFD1 O75665 1xPhospho [S762(100)]	Color2 [DarkGray]	1	4		6.40769	6.33985	6.8392	6.84424	6.86171	6.88631	6.65535	6.79831	6.50144	6.53761	6.52513	6.37156	6.31651	6.54535	6.98071
	0.907804	-0.13143	OFD1 O75665 1xPhospho [S774(100)]	Color2 [DarkGray]	1	4		6.63081	6.848	6.71699	6.65821	6.58946	6.67525	6.56072	6.59694	6.64386	6.47411	6.6893	6.61912	6.67101	6.6014	6.64818
	0.048905	0.031264	OFD1 O75665 1xPhospho [S789(99.6)]	Color2 [DarkGray]	1	4		6.16591	6.7252	6.80993	6.58346	6.76686	6.76288	6.54226	6.48704	6.76553	6.52356	6.67807	6.57592	6.69349	6.64818	6.79831
	0.089727	0.049166	OFD1 O75665 1xPhospho [S811(100)]	Color2 [DarkGray]	1	4		6.87774	6.71973	6.30012	6.65964	6.75221	6.43129	6.83415	6.69209	6.51885	6.61471	6.73877	6.60288	6.74282	6.37851	6.66676
	1.06261	-0.25371	OFD1 O75665 1xPhospho [S986(100)]	Color2 [DarkGray]	1	4		6.92125	6.87283	6.61029	6.98982	6.6453	6.62352	6.43463	6.59096	6.61765	6.43796	6.63517	6.56682	6.61618	6.5267	6.41954
	0.099873	0.045984	OFD1 O75665 2xPhospho [S827(100);S830(100)]	Color2 [DarkGray]	1	4		6.55305	6.52513	6.69349	6.74685	6.83668	6.59246	6.40769	6.56529	6.93664	6.50938	6.7996	6.58946	6.75756	6.68229	6.33092
	0.905414	0.193768	TOM1L1 O75674 1xPhospho [S323(100)]	Color2 [DarkGray]	1	4		6.40939	6.66391	6.4446	6.57743	6.25739	6.67101	6.64386	6.63517	6.82018	6.60881	6.87036	6.75489	6.5438	6.86542	6.74953
	0.560173	-0.23095	RPS6KA4 O75676 1xPhospho [S347(100)]	Color2 [DarkGray]	1	4		6.48543	6.82146	6.92125	6.85549	6.58646	6.71425	6.46924	6.31651	6.74953	6.53916	6.47086	6.56529	6.67807	6.66676	6.6851
	0.151577	0.074023	RPS6KA4 O75676 1xPhospho [S682(100)]	Color2 [DarkGray]	1	4		6.30743	6.67525	6.8802	6.3733	6.50938	6.98982	6.83668	6.60585	6.64241	6.63227	6.46434	6.84172	6.56072	6.32193	6.80219
	0.34327	0.263691	RPS6KA4 O75676 1xPhospho [S745(100)]	Color2 [DarkGray]	1	4		7.04658	6.29094	5.99095	6.2555	6.77215	6.72928	6.80349	6.63517	6.68089	6.53138	6.97039	6.57743	6.37851	6.95652	6.63663
	1.17307	0.639666	RPS6KA4 O75676 2xPhospho [S343(100);S347(100)]	Color2 [DarkGray]	1	4		5.63227	6.00225	6.44791	6.5157	6.32193	6.35931	6.5438	6.59096	6.86666	6.69627	6.52042	7.20065	6.94486	6.94603	7.22786
	0.107709	-0.02748	RPS6KA4 O75676 2xPhospho [T687(100);S]	Color2 [DarkGray]	1	4		6.48543	6.63952	6.68089	6.40939	6.7115	6.82655	6.71012	6.47411	6.53916	6.55152	6.77347	6.76155	6.50621	6.6453	6.8505
	0.111601	-0.02625	SURF6 O75683 1xPhospho [S138(100)]	Color2 [DarkGray]	1	4		6.53138	6.66391	6.80736	6.50621	6.73336	6.51254	6.58496	6.6879	6.65105	6.38716	6.60733	6.56224	6.87774	6.53916	6.90328
	0.578384	0.08991	SURF6 O75683 1xPhospho [S206(100)]	Color2 [DarkGray]	1	4		6.07868	6.19545	6.19386	6.23455	6.37719	6.2851	6.36047	6.18073	6.19652	6.30219	6.23261	6.27205	6.2016	6.14988	6.19836
	0.659815	0.258918	SURF6 O75683 1xPhospho [S38(100)]	Color2 [DarkGray]	1	4		6.28355	6.72383	6.44956	6.58045	6.49665	6.85798	6.5157	6.93664	6.78136	6.96578	6.72928	6.50938	6.55152	6.6279	6.46107
	0.567887	0.176279	SURF6 O75683 1xPhospho [S78(100)]	Color2 [DarkGray]	1	4		6.56377	6.4822	6.58045	6.56682	6.67242	6.77479	6.50462	6.6837	6.96694	6.58946	6.8189	6.87406	6.37678	6.3505	6.70044
	0.108406	0.023823	SURF6 O75683 1xPhospho [T229(100)]	Color2 [DarkGray]	1	4		6.72383	6.58195	6.7211	6.55152	6.52356	6.54998	6.71012	6.58346	6.80478	6.54998	6.50303	6.62936	6.6865	6.75622	6.73606
	0.012222	0.001057	UTP20 O75691 1xPhospho [S2601(100)]	Color2 [DarkGray]	1	4		6.65249	6.71836	6.7211	6.50144	6.5469	6.55305	6.66391	6.70874	6.72247	6.62352	6.57137	6.65392	6.49345	6.73471	6.75355
	0.457982	-0.10921	UTP20 O75691 1xPhospho [T1741(100)]	Color2 [DarkGray]	1	4		6.59842	6.68229	6.79701	6.2854	6.91289	6.7996	6.74685	6.5438	6.45943	6.6893	6.56834	6.43129	6.74012	6.65249	6.62644
	1.99975	0.164416	UTP20 O75691 2xPhospho [S1734(100);T1741(100)]	Color2 [DarkGray]	1	4		6.1065	6.13668	6.21142	6.25732	6.20717	6.30046	6.33023	6.33632	6.28131	6.20601	6.25282	6.34668	6.15093	6.08985	6.11515
	0.46216	0.103902	NUP155 O75694 1xPhospho [S992(100)]	Color2 [DarkGray]	1	4		6.50462	6.62936	6.54226	6.55612	6.66818	6.62936	6.49345	6.7996	6.69488	6.7211	6.52042	6.7115	6.77347	6.6907	6.67525
	2.03704	-0.56531	WDHD1 O75717 1xPhospho [S1041(100)]	Color2 [DarkGray]	1	4		6.69905	6.90689	6.8802	6.61618	6.82655	6.73877	6.46107	6.19574	6.1334	6.824	6.73877	6.74685	6.55152	6.66534	6.41785
	0.214602	0.030088	WDHD1 O75717 1xPhospho [S1090(100)]	Color2 [DarkGray]	1	4		6.15997	6.30198	6.25388	6.25109	6.34791	6.27286	6.28993	6.31593	6.20024	6.2094	6.26426	6.30084	6.15987	6.06802	6.2252
	0.014067	0.009256	WDHD1 O75717 1xPhospho [S383(100)]	Color2 [DarkGray]	1	4		6.3906	6.926	6.35755	6.72383	6.79442	6.3906	6.7211	6.64097	6.33985	6.4822	6.87529	6.65678	6.86295	6.96232	6.26303
	0.247265	-0.0354	WDHD1 O75717 1xPhospho [S407(100)]	Color2 [DarkGray]	1	4		6.53916	6.62936	6.63807	6.73742	6.73064	6.63663	6.49825	6.54535	6.65678	6.63952	6.63952	6.57743	6.39746	6.86171	6.85549
	0.133622	0.019223	TCEA3 O75764 1xPhospho [S81(100)]	Color2 [DarkGray]	1	4		6.67384	6.56986	6.66107	6.62059	6.7115	6.76155	6.732	6.64097	6.58946	6.55612	6.57894	6.76288	6.5469	6.73606	6.47897
	0.797838	0.288054	PALM O75781 1xPhospho [S116(100)]	Color2 [DarkGray]	1	4		6.61176	6.69209	6.21529	6.79312	6.41447	6.91049	6.71836	6.9507	6.71425	7.08108	6.18785	6.45615	6.59096	6.39917	6.59991
	0.953577	0.289681	PALM O75781 1xPhospho [S116(100)]	Color2 [DarkGray]	1	4		6.23074	6.33271	6.62205	6.64818	6.67101	6.52982	6.80993	6.5345	6.71012	6.8802	6.58346	6.60437	6.98185	6.74953	6.59544
	0.814206	-0.1917	PALM O75781 1xPhospho [S124(100)]	Color2 [DarkGray]	1	4		6.71287	6.58796	6.78267	6.57137	6.65821	6.83036	6.46434	6.36457	6.67948	6.61176	6.5469	6.53138	6.76686	6.61912	6.84298
	0.367559	0.049252	PALM O75781 1xPhospho [S152(100)]	Color2 [DarkGray]	1	4		6.16463	6.30342	6.27182	6.2177	6.28831	6.30921	6.27676	6.36749	6.24337	6.1425	6.31622	6.30374	6.14777	6.14608	6.11398
	0.457542	0.108576	PALM O75781 1xPhospho [S162(100)]	Color2 [DarkGray]	1	4		6.29168	6.27578	6.00855	6.34064	6.38821	6.23727	6.31213	6.37252	6.21708	6.29041	6.32555	6.32585	6.17843	6.2553	6.10324
	0.496116	-0.17462	PALM O75781 1xPhospho [S369(100)]	Color2 [DarkGray]	1	4		6.87652	6.59694	6.72247	6.80736	6.61471	6.51412	6.7252	6.64674	6.30012	6.61618	6.68229	6.77215	6.59544	6.31832	6.74551
	0.375344	-0.07943	PALM O75781 1xPhospho [T145(100)]	Color2 [DarkGray]	1	4		6.74416	6.59544	6.76022	6.69905	6.50462	6.78398	6.6907	6.69349	6.47735	6.76421	6.73742	6.64674	6.45121	6.81634	6.15381
	0.045645	-0.01935	PALM O75781 2xPhospho [S116(100);S124(100)]	Color2 [DarkGray]	1	4		6.8189	6.59842	6.37156	6.61765	6.79442	6.68089	6.69209	6.46434	6.5744	6.71699	6.68229	6.46434	6.83162	6.52042	6.73471
	0.1194	-0.0619	RNASEH2A O75792 1xPhospho [S298(100)]	Color2 [DarkGray]	1	4		6.64818	6.63517	7.01569	6.61912	6.79181	6.47573	6.58045	6.54535	6.98755	6.52826	6.66676	6.48382	6.66249	6.43463	6.41785
	0.438726	0.060771	PPP1R15A O75807 1xPhospho [S143(100)]	Color2 [DarkGray]	1	4		6.61765	6.74819	6.57894	6.57894	6.50621	6.59842	6.75221	6.65105	6.72383	6.51096	6.52042	6.6865	6.71562	6.7211	6.7115
	0.012027	-0.00776	CAPN15 O75808 1xPhospho [S296(100)]	Color2 [DarkGray]	1	4		6.47249	6.96	6.53916	6.78529	6.76022	6.05745	6.72383	6.36282	6.86171	6.2724	6.50938	6.59544	6.7046	6.99322	6.74416
	0.398143	-0.07219	EIF3G O75821 1xPhospho [S189(100)]	Color2 [DarkGray]	1	4		6.64818	6.58796	6.79831	6.89724	6.74819	6.40769	6.54071	6.58646	6.6907	6.70044	6.6279	6.57894	6.2854	6.63227	6.81378
	0.473176	-0.14721	EIF3G O75821 1xPhospho [S264(100)]	Color2 [DarkGray]	1	4		6.91528	6.58796	6.74416	6.42291	6.4822	6.90087	6.61029	6.76421	6.43129	6.51096	6.70183	6.50144	6.66249	6.44791	6.83415
	0.367102	0.146934	EIF3G O75821 1xPhospho [S42(99.4)]	Color2 [DarkGray]	1	4		6.40939	6.66249	6.7761	6.32553	6.53916	6.6014	6.51412	6.8392	6.93546	6.71562	6.79181	6.33807	6.40939	6.65964	6.93664
	1.10996	-0.1571	EIF3J O75822 1xPhospho [S127(100)]	Color2 [DarkGray]	1	4		6.65535	6.72656	6.50938	6.64097	6.83794	6.57289	6.49345	6.49025	6.4363	6.59544	6.77873	6.67807	6.59395	6.70736	6.86047
	0.118535	-0.03432	EIF3J O75822 1xPhospho [T109(100)]	Color2 [DarkGray]	1	4		6.67948	6.62205	6.7761	6.5345	6.65105	6.58646	6.74685	6.46761	6.76022	6.43463	6.58496	6.61912	6.77083	6.50144	6.8505
	1.72364	0.184388	ZMPSTE24 O75844 1xPhospho [S298(100)]	Color2 [DarkGray]	1	4		6.16676	6.26028	6.09814	6.28756	6.28566	6.24514	6.33656	6.3705	6.37127	6.30192	6.31902	6.36173	6.22235	6.2978	6.22314
	0.327967	0.029875	PPP1R37 O75864 1xPhospho [S50(100)]	Color2 [DarkGray]	1	4		6.61176	6.54535	6.58346	6.71699	6.60881	6.84674	6.65678	6.54844	6.62498	6.71012	6.50621	6.46597	6.74551	6.6865	6.74819
	0.066847	-0.02341	PPP1R37 O75864 1xPhospho [S561(99.5)]	Color2 [DarkGray]	1	4		6.80219	6.48864	6.66391	6.71562	6.64386	6.6851	6.66249	6.74953	6.47249	6.80736	6.5345	6.6851	6.55919	6.61765	6.51096
	1.08171	-0.26295	TUSC2 O75896 1xPhospho [S50(100)]	Color2 [DarkGray]	1	4		6.59991	6.88264	6.91767	6.74551	6.69766	6.6014	6.44294	6.63081	6.53761	6.43962	6.46924	6.47573	6.70044	6.74147	6.66391
	0.954897	0.149551	CCNK O75909 1xPhospho [S328(98.9)]	Color2 [DarkGray]	1	4		6.42794	6.58796	6.60585	6.60437	6.78136	6.6879	6.59694	6.74012	6.73336	6.78921	6.61029	6.48704	6.58946	6.62936	6.73471
	0.062214	0.011637	CCNK O75909 1xPhospho [S340(100)]	Color2 [DarkGray]	1	4		6.5267	6.64961	6.70736	6.7211	6.62936	6.71425	6.70598	6.57743	6.63517	6.6865	6.59694	6.62352	6.74147	6.42794	6.68229
	0.137902	-0.02729	CCNK O75909 2xPhospho [S324(100);S329(99.6)]	Color2 [DarkGray]	1	4		6.60733	6.54998	6.70874	6.70874	6.64386	6.76288	6.49506	6.6907	6.59842	6.54535	6.53138	6.80993	6.75889	6.56224	6.64097
	0.302138	-0.06597	SERF1A O75920 1xPhospho [S34(100)]	Color2 [DarkGray]	1	4		6.64241	6.82782	6.56377	6.55919	6.7115	6.76288	6.65249	6.65535	6.52826	6.58045	6.7866	6.61029	6.65821	6.52199	6.55152
	0.390308	-0.14818	PIAS1 O75925 1xPhospho [S503(100)]	Color2 [DarkGray]	1	4		6.52042	6.96694	6.71287	6.62644	6.56682	6.44956	6.55919	6.76022	6.4363	6.46107	6.87774	6.58796	6.76951	6.7046	6.5345
	0.695945	-0.39325	DNAJC8 O75937 1xPhospho [S35(100)]	Color2 [DarkGray]	1	4		7.13648	6.48382	6.84172	6.86047	6.87774	7.07361	6.15583	6.37156	6.75489	6.59544	6.0917	6.51728	5.926	6.3147	6.99548
	0.628324	0.138478	SMNDC1 O75940 1xPhospho [S204(100)]	Color2 [DarkGray]	1	4		6.70598	6.66391	6.42626	6.69905	6.71425	6.53294	6.82146	6.65678	6.73336	6.60733	6.7115	6.62205	6.49506	6.71562	6.49825
	0.237819	0.028222	FLOT1 O75955 1xPhospho [S385(99.6)]	Color2 [DarkGray]	1	4		6.56834	6.65392	6.70044	6.87774	6.59694	6.48864	6.6865	6.70321	6.61765	6.69209	6.45286	6.49345	6.848	6.58045	6.6279
	0.766929	0.189535	TRIO O75962 1xPhospho [S1723(99.6)]	Color2 [DarkGray]	1	4		6.44956	6.48704	6.6907	6.6014	6.70044	6.56682	6.78136	6.84925	6.56529	6.55305	6.71012	6.69488	6.54071	6.56834	6.82782
	0.08684	0.051757	TRIO O75962 1xPhospho [S1809(100)]	Color2 [DarkGray]	1	4		6.94486	6.29829	6.36457	7.11374	6.83542	6.77742	6.6837	6.56834	6.51096	6.65249	6.33628	6.9507	6.07039	6.36632	6.77742
	1.45838	0.141857	TRIO O75962 1xPhospho [S1954(97.8)]	Color2 [DarkGray]	1	4		6.05293	6.19368	6.18225	6.27875	6.28571	6.24083	6.28686	6.2858	6.28178	6.2594	6.2469	6.22741	6.1038	6.25981	6.25558
	1.05073	0.076044	TRIO O75962 1xPhospho [S2282(100)]	Color2 [DarkGray]	1	4		6.25925	6.21351	6.19375	6.10461	6.45184	6.40182	6.34799	6.25138	6.29528	6.20734	6.09614	6.21712	6.18243	6.11228	6.17458
	0.902077	0.120288	TRIO O75962 1xPhospho [S2429(99.7)]	Color2 [DarkGray]	1	4		6.07393	6.22933	6.18136	6.30437	6.34005	6.18639	6.22616	6.25531	6.36401	6.26714	6.3146	6.17091	6.23395	6.2781	6.20697
	0.38742	0.118765	TRIO O75962 1xPhospho [S2455(100)]	Color2 [DarkGray]	1	4		6.22689	6.59842	6.46434	6.41447	6.47735	6.50144	6.42626	6.66818	6.55152	6.8716	6.83036	7.02459	6.64961	6.88874	6.82655
	0.242839	0.157149	TRIO O75962 1xPhospho [S2477(100)]	Color2 [DarkGray]	1	4		6.43463	6.6453	6.3906	6.91169	6.33628	6.75622	6.40088	7.1334	6.40769	6.90689	6.45779	6.84925	6.54226	6.63952	6.55612
	0.258403	0.027056	ATP5MG O75964 1xPhospho [S64(100)]	Color2 [DarkGray]	1	4		6.19628	6.22894	6.31377	6.28171	6.33479	6.26393	6.24521	6.31808	6.25687	6.35401	6.15015	6.35746	6.13469	6.17521	6.1245
	0.37277	0.105416	MPDZ O75970 1xPhospho [S1283(100)]	Color2 [DarkGray]	1	4		6.34873	6.63227	6.73877	6.63663	6.46434	6.71425	6.64674	6.66818	6.7211	6.88509	6.65105	6.64097	6.6453	6.46924	6.71562
	0.163828	-0.09585	MPDZ O75970 1xPhospho [S1595(99.5)]	Color2 [DarkGray]	1	4		6.31107	6.96463	6.92244	6.33985	6.64674	6.40939	6.66676	6.72656	6.51728	6.69209	6.52042	6.34341	6.53138	7.09592	6.69209
	0.170477	0.063181	MPDZ O75970 1xPhospho [S1818(98.3)]	Color2 [DarkGray]	1	4		6.78136	6.77347	6.37678	6.56986	6.24983	6.72928	6.6279	6.7211	6.77215	6.7996	6.69905	6.6879	6.49345	6.73742	6.51412
	2.2383	-0.52399	MPDZ O75970 1xPhospho [S230(100)]	Color2 [DarkGray]	1	4		7.08215	7.00787	7.04002	6.88996	6.7115	6.94486	6.69349	6.36632	6.49825	6.27799	6.3345	6.32912	6.36632	6.34518	6.30012
	0.97763	-0.19185	MPDZ O75970 1xPhospho [S354(100)]	Color2 [DarkGray]	1	4		6.71699	6.55305	6.80349	6.67101	6.43962	6.63807	6.58496	6.51728	6.39575	6.79831	6.63081	6.42626	6.82146	6.94954	6.58646
	0.868167	0.130942	MPDZ O75970 1xPhospho [S483(100)]	Color2 [DarkGray]	1	4		6.47086	6.59246	6.48543	6.62644	6.59395	6.66818	6.59842	6.57894	6.76421	6.72247	6.54226	6.66534	6.74012	6.6879	6.86419
	0.159859	0.088062	MPDZ O75970 2xPhospho [S1283(100);S1287(100)]	Color2 [DarkGray]	1	4		6.8392	6.33271	6.68229	6.43296	6.70044	6.72247	6.42122	6.85922	6.83794	6.58946	6.91767	6.47411	6.65249	6.05528	6.8679
	1.02111	0.096221	SNAPC5 O75971 1xPhospho [S96(100)]	Color2 [DarkGray]	1	4		6.12905	6.23175	6.20884	6.26021	6.30307	6.3028	6.27274	6.34598	6.23958	6.17229	6.23372	6.25821	6.23469	6.24708	6.21432
	0.504538	-0.12218	CPD O75976 1xPhospho [T1368(100)]	Color2 [DarkGray]	1	4		6.63372	6.40769	6.72656	6.61029	6.8802	6.66959	6.53761	6.37678	6.48704	6.62352	6.66959	6.56224	6.79831	6.66391	6.89966
	0.305783	-0.09457	CPD O75976 2xPhospho [T1368(100);T1370(100)]	Color2 [DarkGray]	1	4		6.46107	6.69209	6.79181	6.41447	6.848	6.69349	6.50462	6.70874	6.44791	6.52513	6.77479	6.66534	6.6907	6.83289	6.50462
	0.215246	-0.12924	RSL1D1 O76021 1xPhospho [S314(100)]	Color2 [DarkGray]	1	4		6.87897	7.03892	6.92244	6.16189	6.67384	6.24793	7.25456	6.48382	6.71425	6.24983	6.93664	6.21723	6.1375	6.71973	6.38888
	0.244039	-0.10979	RSL1D1 O76021 1xPhospho [S325(100)]	Color2 [DarkGray]	1	4		6.95536	6.36107	6.65535	6.91767	6.90207	6.61029	6.55765	6.62205	6.46271	6.36282	6.49665	6.79312	6.23458	6.7252	6.77083
	1.17923	0.154493	RSL1D1 O76021 1xPhospho [S361(100)]	Color2 [DarkGray]	1	4		6.45451	6.60881	6.65105	6.47573	6.66818	6.6453	6.72247	6.75355	6.70183	6.48864	6.88509	6.70183	6.45615	6.7211	6.64674
	1.87893	0.194365	RSL1D1 O76021 1xPhospho [S396(100)]	Color2 [DarkGray]	1	4		6.45451	6.50779	6.58496	6.62644	6.70183	6.65821	6.74819	6.66107	6.7211	6.55765	6.63663	6.81378	6.31832	6.65678	6.91289
	0.081207	-0.04123	RSL1D1 O76021 1xPhospho [S421(100)]	Color2 [DarkGray]	1	4		6.62059	6.92719	6.47897	6.8392	6.56529	6.59096	6.81506	6.6837	6.40429	6.52982	6.68229	6.80864	6.49665	6.77083	6.29094
	0.097285	-0.03719	RSL1D1 O76021 1xPhospho [S427(100)]	Color2 [DarkGray]	1	4		6.5345	6.69766	6.89724	6.32012	6.732	6.76421	6.848	6.59694	6.57289	6.5345	6.72247	6.60288	6.57592	6.50938	6.6453
	0.382912	-0.13873	RSL1D1 O76021 1xPhospho [T340(100)]	Color2 [DarkGray]	1	4		6.38198	6.67242	6.80736	6.46761	7.07146	6.6851	6.3345	6.47735	6.63372	6.35403	6.95652	6.41785	6.94017	6.42794	6.74147
	0.766183	0.200865	RSL1D1 O76021 1xPhospho [T340(100)]	Color2 [DarkGray]	1	4		6.26491	6.65678	6.49665	6.34873	6.59842	6.60288	6.64241	6.75355	6.62498	6.62352	6.8716	6.91409	6.63807	6.80607	6.67101
	0.093135	-0.05759	RSL1D1 O76021 1xPhospho [T415(100)]	Color2 [DarkGray]	1	4		6.732	6.91289	6.26115	6.62936	6.49345	6.70183	6.52826	6.77873	6.42626	6.30378	6.95303	6.82528	6.49506	7.06609	6.2211
	0.146878	0.056582	RSL1D1 O76021 1xPhospho [T476(100)]	Color2 [DarkGray]	1	4		6.55459	6.74282	6.28355	6.56072	6.75622	6.55152	6.65821	6.61029	6.4822	6.51096	6.82018	6.85175	6.59395	6.91289	6.64097
	0.428578	-0.07996	RSL1D1 O76021 2xPhospho [S396(100);S/T]	Color2 [DarkGray]	1	4		6.61324	6.74551	6.71836	6.29094	6.47735	6.51728	6.73471	6.60585	6.49665	6.87774	7.04876	6.46434	6.67666	7.00338	6.07682
	0.171158	0.067383	RSL1D1 O76021 2xPhospho [S421(99.4);S427(100)]	Color2 [DarkGray]	1	4		6.84046	6.55765	6.37504	6.62059	6.65964	6.97728	6.53916	6.6893	6.74685	6.56682	6.6851	6.7252	6.48864	6.78136	6.24222
	1.17905	0.148214	WFS1 O76024 1xPhospho [S32(99.6)]	Color2 [DarkGray]	1	4		6.35755	6.50779	6.4446	6.7866	6.8679	6.75221	6.59991	6.6453	6.50938	6.7115	7.01123	6.59842	6.80864	6.43463	6.44956
	0.312565	-0.09648	CLPX O76031 1xPhospho [S617(100)]	Color2 [DarkGray]	1	4		6.72792	6.54535	6.45121	6.91169	6.84925	6.64818	6.66391	6.43129	6.33985	6.85549	6.61471	7.02901	6.49185	6.3345	6.54226
	0.376477	0.187266	CDKL5 O76039 1xPhospho [S407(100)]	Color2 [DarkGray]	1	4		6.21335	6.5345	6.86047	6.47897	6.3733	6.72928	6.76553	6.54535	6.85922	6.70736	6.84046	6.84925	6.5469	6.54071	6.63227
	0.608112	0.129824	CDKL5 O76039 1xPhospho [S543(100)]	Color2 [DarkGray]	1	4		6.46271	6.63952	6.68229	6.73336	6.58796	6.60288	6.85674	6.6879	6.62936	6.64674	6.60437	6.47411	6.36107	6.77347	6.82655
	1.7234	0.116013	NEBL O76041 1xPhospho [S953(100)]	Color2 [DarkGray]	1	4		6.13265	6.2159	6.22148	6.27319	6.34634	6.29464	6.29389	6.29821	6.32597	6.29146	6.25156	6.31072	6.20148	6.25948	6.24602
	0.434613	-0.07818	RNF8 O76064 1xPhospho [S157(100)]	Color2 [DarkGray]	1	4		6.64241	6.61029	6.76818	6.76155	6.83415	6.75622	6.48059	6.62205	6.6837	6.59991	6.44956	6.64386	6.54226	6.43796	6.75355
	0.908743	0.130916	ZFAND5 O76080 1xPhospho [S48(100)]	Color2 [DarkGray]	1	4		6.02918	6.2537	6.16339	6.28125	6.30374	6.25753	6.24777	6.28946	6.30178	6.25849	6.30504	6.25756	6.29591	6.12916	6.23358
	0.24126	0.063368	ZFAND5 O76080 2xPhospho [S48(100);S58(100)]	Color2 [DarkGray]	1	4		6.15338	6.2511	6.24178	6.26737	6.34633	6.2556	6.3984	6.35519	6.08278	6.24312	6.18321	6.31672	6.24962	6.16911	6.16513
	0.100342	0.039289	SRP72 O76094 1xPhospho [S611(100)]	Color2 [DarkGray]	1	4		6.77083	6.75489	6.40088	6.74416	6.73064	6.88631	6.66107	6.56834	6.81506	6.34873	6.67948	6.74282	6.16792	6.45451	6.74416
	0.002819	-0.00106	SRP72 O76094 2xPhospho [S621(98.6);T/S]	Color2 [DarkGray]	1	4		6.8189	6.84046	6.46761	6.90569	6.97499	6.06178	6.67525	6.75087	6.69766	6.24793	6.52356	6.41447	6.30195	6.54844	7.04658
	0.127546	0.036992	RECQL4 O94761 1xPhospho [S251(100)]	Color2 [DarkGray]	1	4		6.58496	6.47735	6.70598	6.75889	6.53294	6.53605	6.7866	6.50621	6.58646	6.82655	6.66249	6.4446	6.78398	6.74282	6.64674
	0.394347	-0.25547	RECQL4 O94761 1xPhospho [S27(100)]	Color2 [DarkGray]	1	4		6.96	6.26115	6.98869	6.5345	6.24603	6.3906	6.57137	6.21529	6.65678	6.63952	6.8936	6.57289	7.03122	6.75889	6.58646
	1.38633	-0.2336	RECQL5 O94762 1xPhospho [S727(100)]	Color2 [DarkGray]	1	4		6.62936	6.8125	6.87652	6.6453	6.6279	6.64097	6.59096	6.52199	6.50462	6.57592	6.55919	6.66534	6.77215	6.52513	6.64961
	0.258962	-0.07868	RECQL5 O94762 1xPhospho [T839(100)]	Color2 [DarkGray]	1	4		6.47573	6.84298	6.74282	6.36107	6.49825	7.03672	6.50621	6.66249	6.65678	6.34341	6.65249	6.74416	7.20261	5.94486	6.56072
	0.178365	-0.09033	RECQL5 O94762 2xPhospho [S488(100);S491(100)]	Color2 [DarkGray]	1	4		6.50462	7.02569	6.52513	6.7996	6.38543	6.49985	6.76288	6.56377	6.45779	6.29829	6.74012	6.76022	6.69766	6.58796	6.85922
	0.456945	-0.24642	URI1 O94763 1xPhospho [S372(100)]	Color2 [DarkGray]	1	4		6.85674	6.74685	6.55919	6.93192	6.52356	6.90448	6.13545	6.41278	6.87529	6.30925	6.50938	6.84046	6.61324	6.29094	6.8392
	0.720835	0.133477	URI1 O94763 1xPhospho [T492(100)]	Color2 [DarkGray]	1	4		6.05462	6.27948	6.17988	6.20726	6.29304	6.30316	6.35603	6.36201	6.19637	6.27369	6.33821	6.37552	6.14177	6.07386	6.31462
	1.25042	0.609166	MTA2 O94776 1xPhospho [S435(99.1)]	Color2 [DarkGray]	1	4		6.03122	6.60733	6.26679	6.70044	6.56072	6.49185	6.87406	6.66107	7.19771	6.75355	6.14568	6.94603	7.17592	6.00225	6.57894
	0.098942	-0.03273	MTA2 O94776 1xPhospho [S54(99.7)]	Color2 [DarkGray]	1	4		6.60437	6.40939	6.80736	6.65964	6.56377	6.93899	6.62205	6.52042	6.58045	6.80736	6.38198	6.66107	6.6279	6.85175	6.49985
	0.244312	-0.08345	MTA2 O94776 1xPhospho [S548(100)]	Color2 [DarkGray]	1	4		6.61324	6.81378	6.51885	6.66534	6.72792	6.58646	6.36107	6.69349	6.64097	6.89482	6.56682	6.66959	6.53761	6.8716	6.38025
	0.709569	0.228285	MTA2 O94776 1xPhospho [S587(99.5)]	Color2 [DarkGray]	1	4		6.29829	6.62644	6.56529	6.70321	6.80478	6.30743	6.54535	6.91528	6.71425	6.68229	6.99548	6.55919	6.63372	6.73064	6.3837
	0.952325	-0.17888	USP1 O94782 1xPhospho [S313(100)]	Color2 [DarkGray]	1	4		6.66249	6.65678	6.71562	6.62205	6.77083	6.73606	6.39403	6.43463	6.66959	6.61176	6.75489	6.51254	6.35931	6.6837	6.9542
	0.114615	-0.01866	USP1 O94782 1xPhospho [S475(100)]	Color2 [DarkGray]	1	4		6.63807	6.56377	6.74819	6.78267	6.58045	6.66676	6.66249	6.64961	6.58195	6.5438	6.58946	6.55305	6.67948	6.7211	6.67101
	2.09665	0.14888	USP1 O94782 1xPhospho [S67(99.5)]	Color2 [DarkGray]	1	4		6.12182	6.1473	6.21429	6.30686	6.28956	6.25132	6.31437	6.32944	6.28625	6.24748	6.19203	6.22758	6.32115	6.16556	6.17873
	0.584941	-0.19156	STK10 O94804 1xPhospho [S20(100)]	Color2 [DarkGray]	1	4		6.60585	6.71012	6.88631	6.59991	6.6014	6.65821	6.58045	6.31651	6.73064	6.69209	6.47573	6.51885	6.6865	6.60437	6.88874
	0.840924	-0.41409	STK10 O94804 1xPhospho [S438(100)]	Color2 [DarkGray]	1	4		6.76288	6.4446	7.05637	7.08534	6.69766	6.58646	6.31288	6.60437	6.10434	6.77873	6.89966	6.87036	6.88387	6.24413	5.64097
	0.578042	0.212762	STK10 O94804 1xPhospho [S454(99.5)]	Color2 [DarkGray]	1	4		6.39575	6.46924	6.44128	6.5744	6.25739	6.42459	6.32553	6.77479	6.84424	6.68089	6.93192	6.71425	6.72928	7.05528	6.77083
	1.5816	-1.06084	STK10 O94804 2xPhospho [S454(99.6);S/T]	Color2 [DarkGray]	1	4		7.56224	7.64386	6.87406	6.92244	6.87774	6.84925	6.49665	6.47735	5.92363	5.94251	5.99095	6.25361	5.90207	5.90689	6.29462
	0.439169	-0.17667	PRKD3 O94806 1xPhospho [S364(100)]	Color2 [DarkGray]	1	4		6.41109	6.94017	6.88509	6.77215	6.34163	6.67384	6.61765	6.59842	6.49025	6.47573	6.64674	6.82528	6.79181	6.58496	6.43962
	1.50245	0.122793	PRKD3 O94806 1xPhospho [S391(100)];Q15139 1xPhospho [S397(100)]	Color2 [DarkGray]	1	4		6.57592	6.66959	6.5744	6.56224	6.81506	6.56682	6.6879	6.75489	6.74551	6.46597	6.72928	6.6865	6.66818	6.57137	6.53916
	0.641657	0.415103	PRKD3 O94806 1xPhospho [S406(100)]	Color2 [DarkGray]	1	4		6.47249	6.16792	6.76553	6.74416	6.40088	6.83162	6.64386	6.65249	7.35491	6.55152	6.23458	6.92244	6.45286	5.99774	6.89239
	0.208461	-0.06802	PRKD3 O94806 1xPhospho [S41(100)]	Color2 [DarkGray]	1	4		6.56682	6.66818	6.70044	6.77479	6.78136	6.61324	6.77215	6.59991	6.35931	6.64241	6.74953	6.52356	6.53761	6.66676	6.64097
	0.356917	0.156306	PRKD3 O94806 1xPhospho [S735(100)];Q15139 1xPhospho [S742(100)]	Color2 [DarkGray]	1	4		6.69766	6.30012	6.70321	6.83289	6.42794	6.67807	6.48704	6.77479	6.90809	6.90689	6.31832	6.71973	6.5438	6.34341	6.80478
	0.044131	-0.01634	PRKD3 O94806 1xPhospho [S735(100)];Q15139 1xPhospho [S742(100)]	Color2 [DarkGray]	1	4		6.65535	6.54226	6.93546	6.79312	6.47249	6.78136	6.72792	6.75622	6.59991	6.56986	6.37504	6.47573	6.58796	6.3345	6.89482
	1.0561	-0.26811	PRKD3 O94806 2xPhospho [S391(100);S/T];Q15139 2xPhospho [S397(100);S/T]	Color2 [DarkGray]	1	4		6.82655	6.71973	6.67666	6.85922	6.72928	6.39575	6.59096	6.57592	6.25172	6.87036	6.55152	6.50144	6.62936	6.8392	6.48543
	0.627156	0.156658	TPPP O94811 1xPhospho [S18(100)]	Color2 [DarkGray]	1	4		6.65535	6.46761	6.54071	6.71562	6.63952	6.66818	6.88264	6.70874	6.54226	6.69488	6.42626	6.6837	6.76951	6.55305	6.64386
	0.026355	0.014944	TPPP O94811 1xPhospho [S203(100)]	Color2 [DarkGray]	1	4		6.81762	6.92125	6.52982	6.80864	6.54998	6.75756	6.90087	6.47249	6.94017	6.54844	6.60585	6.59544	6.23266	6.6865	5.97269
	0.775753	0.283399	TPPP O94811 1xPhospho [S32(100)]	Color2 [DarkGray]	1	4		6.25172	6.56529	6.66676	6.65821	6.80864	6.49025	6.55459	6.91767	6.86171	6.84298	6.55612	6.65249	6.55459	6.71287	6.40769
	1.42326	0.523764	KBTBD11 O94819 1xPhospho [S314(100)]	Color2 [DarkGray]	1	4		5.95187	6.07682	6.31651	6.32912	6.02237	6.03562	6.46597	6.90207	6.54844	6.91289	6.91648	6.99774	7.13853	7.2891	6.80864
+	2.78622	-0.86477	KBTBD11 O94819 2xPhospho [S310(100);S314(100)]	Color2 [DarkGray]	1	4		7.2114	7.54148	7.44874	7.07468	7.30469	6.848	6.5469	6.42962	6.63081	5.17393	5.55152	5.69766	6.01123	5.2854	6.03342
	0.136088	-0.02406	TOMM70 O94826 1xPhospho [S91(100)]	Color2 [DarkGray]	1	4		6.49025	6.66818	6.66391	6.46434	6.72383	6.69905	6.63952	6.54535	6.56529	6.83794	6.54071	6.7252	6.70044	6.54844	6.7866
	0.435186	-0.28112	TOX4 O94842 1xPhospho [S178(100)]	Color2 [DarkGray]	1	4		6.3147	6.853	7.18686	6.65821	6.42459	6.59395	6.30743	6.51728	6.6865	6.81634	6.48382	6.44956	6.79442	6.45943	6.82018
	0.576341	-0.17885	TOX4 O94842 2xPhospho [S182(100);T/S]	Color2 [DarkGray]	1	4		6.47411	6.8505	6.86047	6.59544	6.63663	6.61324	6.58646	6.44294	6.61912	6.7252	6.32733	6.97613	6.64674	6.48704	6.66959
	0.028377	0.009363	TOX4 O94842 2xPhospho [S182(99.2);S/T]	Color2 [DarkGray]	1	4		6.58646	6.60288	6.52826	6.87036	6.82909	6.73606	6.61324	6.75221	6.38025	6.61912	6.62644	6.54844	6.42962	6.65535	6.7866
	0.266921	0.027191	TOX4 O94842 3xPhospho [S181(99.9);S182(99.9);S/T]	Color2 [DarkGray]	1	4		6.18895	6.3014	6.24268	6.15217	6.33652	6.25717	6.23733	6.31921	6.25807	6.32231	6.33073	6.28184	6.0984	6.17346	6.18188
	1.01306	-0.16375	KIAA0754 O94854 1xPhospho [S181(100)]	Color2 [DarkGray]	1	4		6.65535	6.82273	6.61618	6.73742	6.65249	6.60288	6.55305	6.45451	6.59544	6.62644	6.91289	6.65105	6.38025	6.74819	6.56072
	0.104047	-0.05573	KIAA0754 O94854 1xPhospho [S25(100)]	Color2 [DarkGray]	1	4		6.88264	6.62936	6.58946	6.29278	6.6014	6.54998	6.4363	6.51728	6.98071	6.96924	6.42626	6.5469	6.72656	6.72383	6.59395
	0.688803	0.095724	KIAA0754 O94854 1xPhospho [S42(99.5)]	Color2 [DarkGray]	1	4		6.07647	6.19941	6.20127	6.34084	6.32122	6.28914	6.31098	6.29389	6.15946	6.317	6.23452	6.21949	6.26691	6.12032	6.21569
	1.11323	0.308566	KIAA0754 O94854 1xPhospho [S458(100)]	Color2 [DarkGray]	1	4		6.48543	6.3733	6.42122	6.64674	6.40429	6.37156	6.97269	6.54226	6.6907	6.93546	6.88142	6.48059	6.90328	6.58346	6.74012
	0.359506	-0.11918	KIAA0754 O94854 1xPhospho [S64(100)]	Color2 [DarkGray]	1	4		6.87406	6.6837	6.88631	6.6837	6.76421	6.04221	6.53605	6.93428	6.61618	6.79701	6.7252	6.53605	7.02126	6.15583	5.90207
	0.007782	0.002456	KIAA0754 O94854 1xPhospho [S666(100)]	Color2 [DarkGray]	1	4		6.60733	6.56072	6.7046	6.70321	6.67384	6.67666	6.43962	6.69488	6.74551	6.23841	6.52982	6.87406	6.41278	6.62936	7.00113
	0.349679	0.146278	NFASC O94856 1xPhospho [Y116(100)]	Color2 [DarkGray]	1	4		6.53605	6.33271	6.82909	6.53761	6.44128	6.57894	6.56682	6.67384	6.89603	6.46924	6.36632	6.77083	6.6907	6.75355	7.02348
	0.087375	-0.07661	SUPT7L O94864 1xPhospho [S21(99.7)]	Color2 [DarkGray]	1	4		7.33539	6.3505	6.6279	6.97154	6.75489	6.49185	6.52042	6.68089	6.88264	6.53605	6.2817	6.64097	6.27799	6.36457	6.51885
	0.99061	-0.35866	UFL1 O94874 1xPhospho [S458(100)]	Color2 [DarkGray]	1	4		6.5345	6.72247	6.8716	6.80607	6.63372	6.76155	6.16792	6.62352	6.26115	6.85424	6.58195	6.71836	6.86171	6.70044	6.33271
	0.467091	-0.10056	UFL1 O94874 1xPhospho [S458(100)]	Color2 [DarkGray]	1	4		6.67101	6.67242	6.8125	6.59246	6.68229	6.65105	6.63952	6.74551	6.46924	6.73471	6.54071	6.54071	6.63372	6.52042	6.70874
	0.255507	0.086306	UFL1 O94874 1xPhospho [S790(99.8)]	Color2 [DarkGray]	1	4		6.26491	6.53138	6.6879	6.5438	6.79831	6.65249	6.58346	6.67101	6.48864	6.67384	7.08108	6.44294	6.67666	6.63807	6.76155
	0.495927	0.075131	UFL1 O94874 2xPhospho [S458(100);S/T]	Color2 [DarkGray]	1	4		6.11312	6.25738	6.32419	6.31987	6.27223	6.28199	6.34242	6.31154	6.26612	6.18566	6.17597	6.37785	6.1677	6.15123	6.28705
	0.884934	0.247975	TMCC1 O94876 1xPhospho [S134(100)]	Color2 [DarkGray]	1	4		6.62205	6.39232	6.28725	6.33092	6.49185	6.36107	6.56986	6.84925	6.62644	6.88631	7.01792	6.8009	6.7879	6.89482	6.47086
	0.640902	-0.16493	TMCC1 O94876 1xPhospho [S382(100)]	Color2 [DarkGray]	1	4		6.67101	6.65392	6.89603	6.54071	6.75355	6.86047	6.69766	6.61912	6.40939	6.53916	6.52356	6.43463	6.59246	6.72928	6.63952
	1.69895	-0.33844	TMCC1 O94876 1xPhospho [S414(100)]	Color2 [DarkGray]	1	4		6.91049	6.78398	6.93192	6.51254	6.52042	6.71287	6.41447	6.5157	6.68089	6.64097	6.48382	6.43463	6.8392	6.58796	6.54535
	0.050741	-0.03094	PHF14 O94880 1xPhospho [S280(100)]	Color2 [DarkGray]	1	4		6.51412	6.40939	6.92955	6.61471	6.49025	6.88753	6.32733	6.64241	6.79051	6.67666	6.7252	6.7879	6.21335	6.74551	6.70736
	0.169687	0.073025	PHF14 O94880 1xPhospho [S298(100)]	Color2 [DarkGray]	1	4		6.39403	6.48059	6.69905	6.25739	6.5345	6.74012	6.32912	6.70874	6.75489	6.7996	6.98641	6.71425	6.29462	6.98185	6.7211
	0.389186	0.178901	PHF14 O94880 1xPhospho [S530(100)]	Color2 [DarkGray]	1	4		6.47735	6.29278	6.73877	6.07039	6.76818	6.75756	6.53761	6.53761	6.97039	6.6014	7.10852	6.87036	6.39232	6.7996	6.36807
	0.03056	0.023408	PHF14 O94880 1xPhospho [S835(100)]	Color2 [DarkGray]	1	4		6.0045	6.80349	6.6014	5.97499	6.61029	6.57289	6.30561	6.61176	6.56224	6.86913	7.23458	6.32012	6.84674	6.9507	6.82909
	0.685126	-0.37787	SASH1 O94885 1xPhospho [S137(99.6)]	Color2 [DarkGray]	1	4		7.38198	6.52982	7.08534	6.55305	6.75889	6.92363	6.66391	6.61765	6.58195	6.32912	6.30925	6.34873	6.44128	6.19377	6.40429
	1.92776	0.806132	SASH1 O94885 1xPhospho [S248(100)]	Color2 [DarkGray]	1	4		5.99548	5.9542	5.85798	5.83036	6.25172	5.95187	6.55152	6.5744	7.10014	7.15987	7.29094	6.96694	7.01011	6.97842	6.848
	0.096529	-0.07644	SASH1 O94885 1xPhospho [S374(99.5)]	Color2 [DarkGray]	1	4		6.77215	6.40769	6.57289	6.77742	6.47249	6.13955	6.78267	6.75889	5.98185	6.82909	6.72792	6.84674	6.82528	6.71699	6.73742
	0.271211	-0.09491	SASH1 O94885 1xPhospho [S387(100)]	Color2 [DarkGray]	1	4		6.74012	6.81634	6.67242	6.42794	6.47735	6.64674	6.43463	6.89482	6.61471	6.853	6.53605	6.30925	6.64241	6.73064	6.72383
	0.858833	0.32482	SASH1 O94885 1xPhospho [S507(100)]	Color2 [DarkGray]	1	4		6.24222	6.32373	6.72656	6.49345	6.62644	6.85798	6.75087	6.59842	6.91767	6.3837	6.56529	6.73877	6.5469	6.70044	6.97154
	0.524029	0.095629	SASH1 O94885 1xPhospho [S541(100)]	Color2 [DarkGray]	1	4		6.0858	6.25585	6.32123	6.147	6.24539	6.31339	6.24558	6.37971	6.32449	6.34084	6.09108	6.24088	6.19043	6.19457	6.12867
	0.137191	-0.08627	SASH1 O94885 1xPhospho [S614(100)]	Color2 [DarkGray]	1	4		6.66107	6.73606	7.00787	6.65249	6.67101	6.4446	6.34163	6.74819	7.05637	6.53294	6.26491	6.69905	6.37156	6.4822	6.73606
	0.096462	0.0379	SASH1 O94885 1xPhospho [S839(99.2)]	Color2 [DarkGray]	1	4		6.39575	6.7252	6.60733	6.73064	6.59842	6.85798	6.71012	6.40939	6.72247	6.62936	6.55612	6.71425	6.45615	6.80219	6.65392
	0.026348	-0.0147	TMEM63A O94886 1xPhospho [S739(99.2)]	Color2 [DarkGray]	1	4		6.26679	6.7046	6.83036	6.37678	6.51096	6.67384	6.73606	6.53294	6.48864	6.79312	6.76553	6.65535	6.87652	6.77479	6.5267
	1.24268	0.181224	FARP2 O94887 1xPhospho [T22(100)]	Color2 [DarkGray]	1	4		6.14059	6.09602	6.23843	6.31347	6.33917	6.28595	6.35447	6.42482	6.23942	6.30857	6.35721	6.2784	6.30707	6.17432	6.18917
	0.1491	-0.09259	UBXN7 O94888 1xPhospho [S288(100)]	Color2 [DarkGray]	1	4		6.62498	6.95303	6.38888	6.58946	6.59694	6.4822	6.27426	6.5744	6.84046	6.4822	6.74551	6.86913	6.59991	6.8716	6.58946
	0.336705	-0.2209	UBXN7 O94888 1xPhospho [T367(100)]	Color2 [DarkGray]	1	4		7.15987	6.88387	6.26491	6.72383	6.5345	6.56224	6.66107	6.51728	6.46761	6.67101	6.67242	6.69627	6.4363	6.22304	6.89239
	0.032349	-0.01541	SUN1 O94901 1xPhospho [S48(100)]	Color2 [DarkGray]	1	4		6.56529	6.62644	6.44294	6.42626	6.65105	6.41785	6.39575	6.83162	6.36107	6.81506	7.06824	6.55459	6.77479	6.83415	6.6851
	0.783345	-0.1348	PLPBP O94903 1xPhospho [S244(100)]	Color2 [DarkGray]	1	4		6.70044	6.75889	6.61324	6.82273	6.12722	6.54844	6.44128	6.67384	6.55305	6.72792	6.77215	6.53294	6.75355	6.47411	6.97154
	1.30623	0.125698	PRPF6 O94906 1xPhospho [S143(100)]	Color2 [DarkGray]	1	4		6.21096	6.19519	6.20334	6.23177	6.22752	6.2868	6.37396	6.37347	6.23916	6.21005	6.24193	6.22059	6.1262	6.19496	6.2588
	0.808087	0.051846	PRPF6 O94906 1xPhospho [Y105(100)]	Color2 [DarkGray]	1	4		6.26684	6.19108	6.25717	6.27452	6.27111	6.18448	6.25497	6.31118	6.30447	6.27571	6.34117	6.31396	6.19021	6.07961	6.16023
	0.15673	0.083744	PCF11 O94913 1xPhospho [S182(98.8)]	Color2 [DarkGray]	1	4		6.56834	6.24031	6.65249	6.3906	6.50303	6.47897	6.26115	6.75355	6.69766	6.86171	6.74012	6.90569	7.02569	6.52826	6.79312
	0.228098	-0.02632	PCF11 O94913 1xPhospho [S494(100)]	Color2 [DarkGray]	1	4		6.70874	6.7115	6.62644	6.50144	6.45451	6.70874	6.59395	6.65678	6.71699	6.59991	6.56682	6.59991	6.67242	6.71699	6.78267
	0.680992	0.104933	PCF11 O94913 1xPhospho [S511(100)]	Color2 [DarkGray]	1	4		6.70044	6.48382	6.63517	6.65964	6.44791	6.76421	6.74282	6.65535	6.73606	6.77742	6.69627	6.54071	6.74147	6.50779	6.50462
	0.603405	0.273845	PCF11 O94913 1xPhospho [S777(100)]	Color2 [DarkGray]	1	4		6.18388	6.86666	6.38025	6.61471	6.80349	6.3733	6.77215	6.73064	6.74953	6.41616	6.86171	6.47735	6.97039	6.7211	6.49025
	1.29263	0.160969	PCF11 O94913 1xPhospho [T459(100)]	Color2 [DarkGray]	1	4		6.29229	6.1484	6.21748	6.17383	6.29233	6.10912	6.3364	6.34238	6.46229	6.30147	6.22941	6.30097	6.15784	6.22983	6.1857
	0.099272	-0.05719	PCF11 O94913 2xPhospho [S509(100);S511(100)]	Color2 [DarkGray]	1	4		6.43129	6.8009	6.83542	6.66391	6.85424	6.40599	6.43796	6.95187	6.50621	6.67807	6.82018	6.61912	6.64241	6.33628	6.49506
	0.547498	0.086012	FRYL O94915 1xPhospho [S1539(100)]	Color2 [DarkGray]	1	4		6.14116	6.13458	6.3267	6.20574	6.25521	6.17083	6.2664	6.34473	6.24934	6.34846	6.2976	6.23527	6.21672	6.28397	6.27356
	0.086373	-0.03608	FRYL O94915 1xPhospho [S1914(99.6)]	Color2 [DarkGray]	1	4		6.39917	6.88142	6.55765	6.74819	6.38198	6.66959	6.49825	6.6453	6.58646	6.79701	6.95303	6.67807	6.23074	6.46271	6.9507
	0.267002	-0.04091	FRYL O94915 1xPhospho [S2272(100)]	Color2 [DarkGray]	1	4		6.60288	6.63081	6.6851	6.65678	6.60585	6.61765	6.70736	6.56986	6.51885	6.56224	6.75221	6.78267	6.43796	6.76022	6.7211
	1.6503	0.096306	FRYL O94915 1xPhospho [S844(100)]	Color2 [DarkGray]	1	4		6.2099	6.23359	6.15881	6.22341	6.3398	6.22961	6.30338	6.31909	6.26875	6.2817	6.28316	6.28877	6.24656	6.33394	6.19442
	0.044702	0.029945	FRYL O94915 1xPhospho [T1959(100)]	Color2 [DarkGray]	1	4		6.19771	6.92005	6.6879	6.57743	6.77479	6.25172	6.74819	6.46924	6.67807	6.34518	6.7996	6.67384	6.86913	6.72247	6.7211
	1.37653	0.089436	FRYL O94915 2xPhospho [S1914(100);S1921(99.4)]	Color2 [DarkGray]	1	4		6.67101	6.63952	6.62644	6.57289	6.4446	6.53294	6.78921	6.70183	6.71425	6.60437	6.63663	6.85798	6.61912	6.69209	6.49825
	0.584296	-0.20896	CDK14 O94921 1xPhospho [S126(100)]	Color2 [DarkGray]	1	4		6.8009	6.97613	6.61176	6.32012	6.52826	6.44791	6.5345	6.41109	6.81634	6.6279	6.87774	6.80478	6.49665	6.86419	6.31651
	0.212357	0.054506	CDK14 O94921 1xPhospho [S134(100)]	Color2 [DarkGray]	1	4		6.46271	6.65535	6.72656	6.66676	6.71012	6.59842	6.77873	6.56834	6.66107	6.74416	6.39746	6.54844	6.63081	6.57289	6.86542
	0.003796	0.000698	CDK14 O94921 2xPhospho [S120(99.4);S122(98.9)]	Color2 [DarkGray]	1	4		6.17074	6.32119	6.17807	6.24531	6.2923	6.17149	6.15458	6.26421	6.2533	6.27044	6.25722	6.20972	6.28284	6.14944	6.25879
	1.71333	0.288667	KDM4B O94953 1xPhospho [S566(100)]	Color2 [DarkGray]	1	4		6.3505	6.24983	6.45615	6.73471	6.43796	6.69766	6.59395	6.59246	6.73606	6.58195	6.6014	6.84298	6.56224	6.97842	7.01792
	0.816352	0.090313	KDM4B O94953 1xPhospho [S622(100)]	Color2 [DarkGray]	1	4		6.57592	6.74551	6.6907	6.61471	6.55459	6.53138	6.76421	6.77873	6.74012	6.68229	6.32373	6.47573	6.78005	6.57743	6.74012
	0.25045	-0.04381	SOGA1 O94964 1xPhospho [S1017(100)]	Color2 [DarkGray]	1	4		6.6893	6.64386	6.67384	6.7211	6.50144	6.75622	6.74012	6.63081	6.50462	6.59096	6.70183	6.56224	6.65964	6.60437	6.64961
	1.22139	0.383923	SOGA1 O94964 1xPhospho [S1303(100)]	Color2 [DarkGray]	1	4		6.57743	6.48704	6.12928	6.65105	6.45121	6.58646	6.6879	6.77742	6.8802	6.66107	6.81506	6.59842	6.74012	6.64818	6.80736
	0.574887	0.054477	USP19 O94966 1xPhospho [S244(100)]	Color2 [DarkGray]	1	4		6.19216	6.28353	6.31912	6.18621	6.33188	6.28218	6.33673	6.33946	6.28204	6.29325	6.21895	6.26573	6.18033	6.11062	6.19446
	1.95634	0.171578	WDR47 O94967 1xPhospho [S304(100)]	Color2 [DarkGray]	1	4		6.21711	6.13119	6.0964	6.27116	6.30383	6.24084	6.32771	6.2933	6.33843	6.25956	6.1932	6.33312	6.10528	6.19674	6.23467
	0.282422	-0.07707	TRIM37 O94972 1xPhospho [S454(100)]	Color2 [DarkGray]	1	4		6.69488	6.51885	6.76421	6.67666	6.63227	6.3906	6.55152	6.45779	6.73742	6.75889	6.38716	6.89482	6.85798	6.65535	6.55919
	1.41413	0.168467	TRIM37 O94972 2xPhospho [S454(100);S461(100)]	Color2 [DarkGray]	1	4		6.06639	6.24791	6.17303	6.29217	6.39328	6.19919	6.29659	6.34262	6.35353	6.33737	6.28876	6.19011	6.23831	6.1903	6.20187
	0.158407	0.026701	SEC31A O94979 1xPhospho [S1163(100)]	Color2 [DarkGray]	1	4		6.58796	6.60733	6.76553	6.77479	6.66391	6.71287	6.63081	6.73064	6.67948	6.71562	6.25927	6.67525	6.49506	6.56834	6.71287
	0.601105	0.123035	SEC31A O94979 1xPhospho [S527(100)]	Color2 [DarkGray]	1	4		6.50303	6.64961	6.73064	6.83162	6.58195	6.37504	6.64674	6.86419	6.74147	6.69905	6.65249	6.61324	6.69905	6.49345	6.49185
	0.098024	0.030712	SEC31A O94979 1xPhospho [S799(100)]	Color2 [DarkGray]	1	4		6.43296	6.8009	6.70736	6.59694	6.55152	6.6453	6.65678	6.71836	6.65821	6.48382	6.71287	6.5345	6.66534	6.74282	6.70044
	0.062385	0.01387	SEC31A O94979 2xPhospho [S527(100);S532(100)]	Color2 [DarkGray]	1	4		6.50462	6.63227	6.70736	6.72247	6.8802	6.48382	6.54535	6.62352	6.71699	6.54844	6.53916	6.57289	6.67525	6.85798	6.57743
	0.09662	-0.03588	FAM13A O94988 1xPhospho [S652(99.6)]	Color2 [DarkGray]	1	4		6.59395	6.69349	6.62498	6.57743	6.91767	6.34163	6.82909	6.59544	6.38025	6.88142	6.9472	6.79312	6.20555	6.82782	6.1416
	0.421613	-0.18524	FAM13A O94988 1xPhospho [S888(100)]	Color2 [DarkGray]	1	4		6.94486	6.48864	6.5744	6.77873	6.40939	6.83668	6.32373	6.72928	6.39917	6.63372	6.54071	6.7046	6.61176	6.89845	6.61765
	0.395782	0.096867	HEXIM1 O94992 1xPhospho [S237(99.4)]	Color2 [DarkGray]	1	4		6.001	6.29036	6.3222	6.3001	6.23441	6.32574	6.28163	6.33315	6.28938	6.22862	6.11902	6.19534	6.23684	6.12953	6.27661
	1.28268	0.133377	HEXIM1 O94992 2xPhospho [S252(100);T/S]	Color2 [DarkGray]	1	4		6.0932	6.23971	6.22885	6.3468	6.29223	6.29814	6.32191	6.29837	6.34162	6.28296	6.19	6.29348	6.28935	6.15964	6.14359
	0.34035	0.292247	OR4F21 O95013 1xPhospho [S230(100)]	Color2 [DarkGray]	1	4		6.78136	6.14771	6.56377	7.04439	6.34518	6.68229	6.2555	6.81121	7.30287	6.6014	6.55612	6.70044	6.5267	6.61471	6.2555
	0.112746	-0.02848	CCNB2 O95067 1xPhospho [S398(100)]	Color2 [DarkGray]	1	4		6.7115	6.7866	6.60288	6.51885	6.61176	6.33628	6.8125	6.55919	6.64386	6.41616	6.71562	6.70183	6.5744	6.59544	6.9542
	0.055738	-0.01881	CCNB2 O95067 1xPhospho [S92(99.8)]	Color2 [DarkGray]	1	4		6.61029	6.49025	6.66534	6.77347	6.45615	6.69627	6.40429	6.54226	6.76288	6.61324	6.57289	6.85674	6.5157	6.50621	7.04658
	0.752764	-0.41061	UBR5 O95071 1xPhospho [S1549(100)]	Color2 [DarkGray]	1	4		6.32193	6.9331	7.11061	6.35403	6.84298	6.56529	6.52513	6.33628	6.2724	6.5157	7.21626	6.49985	7.11374	6.23841	6.19967
	0.967578	0.372058	UBR5 O95071 1xPhospho [S1549(100)]	Color2 [DarkGray]	1	4		6.2075	6.71012	6.41447	6.6837	6.50621	6.37678	7.0268	6.69627	6.7252	6.47735	6.52356	6.71973	6.52826	7.0917	6.70321
	0.014917	0.004325	UBR5 O95071 1xPhospho [S1990(100)]	Color2 [DarkGray]	1	4		6.46924	6.61618	6.67807	6.62644	6.6279	6.84298	6.53761	6.73742	6.50144	6.69488	6.39232	6.58796	6.74282	6.69349	6.82909
	0.037084	0.01316	UBR5 O95071 1xPhospho [S2011(100)]	Color2 [DarkGray]	1	4		6.82018	6.54998	6.55459	6.71425	6.44956	6.35931	6.49506	6.75355	6.71562	6.76951	6.72656	6.8716	6.48864	6.67525	6.61029
	0.386581	-0.09362	UBR5 O95071 1xPhospho [S2241(100)]	Color2 [DarkGray]	1	4		6.47573	6.64818	6.82655	6.35403	6.7115	6.50462	6.57894	6.53761	6.55305	6.66249	6.8125	6.71012	6.99774	6.58646	6.57289
	0.055522	0.034969	UBR5 O95071 1xPhospho [S2241(100)]	Color2 [DarkGray]	1	4		6.51254	6.30378	6.66249	6.63952	6.71012	6.17393	6.46597	6.88509	6.23266	6.61029	6.4822	6.89724	6.94837	7.28448	6.39575
	0.038581	0.027106	UBR5 O95071 1xPhospho [S2486(100)]	Color2 [DarkGray]	1	4		6.96116	6.67666	6.25739	6.69905	6.68229	6.25927	6.5267	6.90448	6.54535	6.35403	6.90689	6.60881	6.96	6.5267	6.52356
	0.353765	-0.11645	UBR5 O95071 1xPhospho [S327(100)]	Color2 [DarkGray]	1	4		6.86542	6.58346	6.7996	6.64097	6.55612	6.54998	6.64241	6.81378	6.44294	6.64241	6.5267	6.49665	6.6907	6.62205	6.7115
	0.226998	-0.07561	UBR5 O95071 1xPhospho [T637(100)]	Color2 [DarkGray]	1	4		6.853	6.75622	6.49185	6.48704	6.74147	6.58045	6.47897	6.70598	6.6893	6.63807	6.66391	6.70598	6.56072	6.59246	6.65249
	0.56388	-0.11777	SCAF4 O95104 1xPhospho [S1037(100)]	Color2 [DarkGray]	1	4		6.65678	6.61618	6.82909	6.45943	6.61765	6.80864	6.71425	6.5267	6.50779	6.71012	6.59991	6.60881	6.60881	6.71425	6.6279
	0.24811	0.068827	SCAF4 O95104 1xPhospho [S1098(100)]	Color2 [DarkGray]	1	4		6.55152	6.7252	6.44956	6.71699	6.63517	6.48059	6.79181	6.54998	6.59096	6.67948	6.85798	6.74416	6.63807	6.67666	6.49985
	0.695879	0.094885	SCAF4 O95104 1xPhospho [S1141(99.8)]	Color2 [DarkGray]	1	4		6.11976	6.27285	6.17326	6.18726	6.29664	6.24824	6.20223	6.29989	6.34843	6.28432	6.20355	6.29411	6.27327	6.16899	6.22504
	1.36954	0.134159	SCAF4 O95104 1xPhospho [S154(100)]	Color2 [DarkGray]	1	4		6.10364	6.17591	6.16912	6.30096	6.2238	6.29877	6.31969	6.32668	6.20477	6.21408	6.19575	6.32861	6.27269	6.10141	6.11013
	1.25329	0.124159	SCAF4 O95104 1xPhospho [S780(100)]	Color2 [DarkGray]	1	4		6.1287	6.1288	6.22424	6.22562	6.26284	6.35565	6.27293	6.34847	6.23282	6.30458	6.17247	6.27736	6.11198	6.05903	6.27765
	1.66706	0.140538	SCAF4 O95104 1xPhospho [S801(100)]	Color2 [DarkGray]	1	4		6.14897	6.0751	6.14311	6.23695	6.35663	6.28678	6.22886	6.32309	6.23684	6.23745	6.28523	6.34642	6.20608	6.21958	6.13265
	0.689164	0.097111	SCAF4 O95104 1xPhospho [S993(100)]	Color2 [DarkGray]	1	4		6.06065	6.19279	6.21297	6.23437	6.24913	6.24603	6.23734	6.33315	6.18725	6.35464	6.12564	6.17094	6.2556	6.20366	6.20066
	0.468519	-0.07251	SNUPN O95149 1xPhospho [S75(100)]	Color2 [DarkGray]	1	4		6.63372	6.82018	6.6851	6.59842	6.66391	6.26303	6.69349	6.56834	6.65964	6.49506	6.49665	6.83794	6.78921	6.53916	6.80219
	0.401217	-0.1469	UBE4B O95155 1xPhospho [S105(100)]	Color2 [DarkGray]	1	4		6.63952	6.45121	6.85424	6.52199	6.83162	6.59842	6.70598	6.40599	6.39232	6.69766	6.51254	6.72656	6.6879	6.80478	6.71562
	0.19414	-0.0758	UBE4B O95155 1xPhospho [S124(100)]	Color2 [DarkGray]	1	4		6.92363	6.72928	6.59694	6.90207	6.64818	6.44956	6.76022	6.4446	6.81762	6.88631	6.43962	6.6014	6.62936	5.70874	6.73336
	0.205836	0.076743	UBE4B O95155 1xPhospho [S1265(100)]	Color2 [DarkGray]	1	4		6.35579	6.76686	6.40429	6.36282	6.8802	6.82146	6.4822	6.69905	6.57592	6.7046	6.95187	6.94837	6.70183	6.48059	6.27799
	0.714568	-0.18789	UBE4B O95155 1xPhospho [S238(100)]	Color2 [DarkGray]	1	4		6.65964	6.89482	6.90569	6.49185	6.5345	6.97957	6.45451	6.73877	6.70321	6.50462	6.49506	6.29094	6.41278	6.49025	6.88142
	0.147415	0.038542	UBE4B O95155 1xPhospho [S803(100)]	Color2 [DarkGray]	1	4		6.57289	6.45121	6.77479	6.67384	6.56072	6.65821	6.59096	6.66391	6.65964	6.73336	6.5267	6.6865	6.58346	6.74012	6.74282
	0.775179	0.269687	UBE4B O95155 1xPhospho [S88(99.6)]	Color2 [DarkGray]	1	4		6.63227	6.3837	6.31651	6.66676	6.73336	6.50303	6.72656	6.92955	6.48543	6.42794	6.69766	6.89118	6.93781	6.65678	6.48382
	0.61594	0.127574	UBE4B O95155 2xPhospho [S78(99.2);S88(99.2)]	Color2 [DarkGray]	1	4		5.99403	6.19178	6.28015	6.26855	6.30764	6.24899	6.32303	6.32017	6.20549	6.30358	6.28796	6.33706	6.14636	6.25952	6.21168
	0.126401	-0.05082	ELP1 O95163 1xPhospho [S1174(100)]	Color2 [DarkGray]	1	4		6.78398	6.68089	6.54226	6.62352	6.69627	6.5157	6.39403	6.61765	6.84298	6.53605	6.69349	6.67101	6.6865	6.61765	6.69627
	1.40961	0.414753	ELP1 O95163 1xPhospho [S1185(100)]	Color2 [DarkGray]	1	4		6.18587	6.5438	6.11894	6.17592	6.56682	6.41954	6.69905	6.76155	6.63227	6.50779	7.09487	6.81506	6.90448	7.22978	6.49345
	0.679518	0.123403	ELP1 O95163 1xPhospho [S173(100)]	Color2 [DarkGray]	1	4		6.00962	6.28512	6.18849	6.16843	6.25073	6.21231	6.25521	6.31498	6.28325	6.24046	6.23173	6.24763	6.09192	6.16199	6.20454
	0.063191	-0.00995	ELP1 O95163 1xPhospho [S471(100)]	Color2 [DarkGray]	1	4		6.69905	6.6879	6.58946	6.54535	6.55152	6.58796	6.72792	6.58346	6.63517	6.33092	6.63807	6.61029	6.67948	6.62936	7.05202
	0.985909	0.201234	ELP1 O95163 1xPhospho [S867(100)]	Color2 [DarkGray]	1	4		6.38025	6.67525	6.43463	6.74282	6.58045	6.2075	6.72792	6.72928	6.63663	6.67242	6.80736	7.04549	6.67101	6.57894	6.58346
	0.087625	-0.02754	NDUFB4 O95168 1xPhospho [S26(100)]	Color2 [DarkGray]	1	4		6.72792	6.42291	6.75756	6.76951	6.27984	6.90689	6.67242	6.58045	6.57289	6.38543	6.43296	6.94369	6.60733	6.7996	6.61912
	0.247479	-0.10731	VAMP5 O95183 1xPhospho [S112(100)]	Color2 [DarkGray]	1	4		7.15684	6.61765	6.77215	6.79051	6.39917	6.53605	6.74551	6.84549	6.63372	6.1918	6.47735	6.84046	6.30743	6.38025	6.66107
	0.328328	-0.13375	CSPG5 O95196 1xPhospho [S38(100)]	Color2 [DarkGray]	1	4		7	6.58195	6.56834	7.11166	6.81378	6.53294	6.40599	6.64818	6.69488	6.61176	6.45286	6.71012	6.64961	6.40599	6.2114
	0.71062	0.108278	CSPG5 O95196 1xPhospho [S543(100)]	Color2 [DarkGray]	1	4		6.04871	6.23967	6.2356	6.2172	6.27196	6.27046	6.34046	6.26623	6.24212	6.17077	6.15035	6.34593	6.32825	6.27327	6.27403
	0.538785	-0.17795	RTN3 O95197 1xPhospho [S229(100)]	Color2 [DarkGray]	1	4		7.03782	6.75221	6.55765	6.61176	6.56529	6.62352	6.52042	6.65678	6.63663	6.56529	6.56682	6.44626	6.70736	6.70598	6.60881
	1.01666	0.120964	RTN3 O95197 1xPhospho [S246(99.7)]	Color2 [DarkGray]	1	4		6.08061	6.19844	6.26596	6.08991	6.28032	6.15911	6.32962	6.28591	6.29237	6.39457	6.35282	6.23997	6.24738	6.22848	6.24027
	1.299	0.153616	RTN3 O95197 1xPhospho [S453(100)]	Color2 [DarkGray]	1	4		6.05196	6.12436	6.1492	6.3474	6.33829	6.38877	6.30891	6.30958	6.16788	6.29657	6.25931	6.27685	6.25857	6.13378	6.25365
	0.281971	0.130877	RTN3 O95197 1xPhospho [S560(100)]	Color2 [DarkGray]	1	4		6.37678	6.75756	6.46107	6.56072	6.5438	6.90448	6.7866	6.83162	6.36982	6.732	6.2891	6.89482	6.53294	6.70321	6.72792
	0.35807	-0.1089	LETM1 O95202 1xPhospho [S118(100)]	Color2 [DarkGray]	1	4		6.88264	6.89845	6.52982	7.02237	6.85424	6.70321	6.58796	6.67242	6.72383	6.64097	6.48704	6.42122	6.36457	6.40769	6.20945
	0.74976	-0.3166	LETM1 O95202 1xPhospho [Y141(100)]	Color2 [DarkGray]	1	4		7.20653	6.6893	6.60437	6.64386	6.66959	6.89966	6.52199	6.43296	6.59544	6.76686	6.25927	6.56224	6.40088	6.65392	6.49506
	0.176893	-0.12817	LETM1 O95202 1xPhospho [Y141(99.5)]	Color2 [DarkGray]	1	4		7.20945	6.65392	6.54535	6.91886	6.88142	6.94837	6.38543	6.62644	7.01234	6.41278	6.04221	6.33628	6.15583	6.46761	6.5267
	0.171564	-0.06148	EPN2 O95208 1xPhospho [S173(99.7)]	Color2 [DarkGray]	1	4		6.44626	6.75622	6.64961	6.74551	6.59544	6.732	6.6907	6.35931	6.61765	6.62059	6.63227	6.67807	6.8392	6.56072	6.66391
	0.518377	-0.08128	ZRANB2 O95218 1xPhospho [S120(100)]	Color2 [DarkGray]	1	4		6.6851	6.7115	6.73606	6.62936	6.59395	6.74819	6.75221	6.61618	6.52042	6.45943	6.64674	6.67384	6.49185	6.66676	6.6851
	1.0053	-0.4649	ZRANB2 O95218 1xPhospho [S120(100)]	Color2 [DarkGray]	1	4		6.39917	7.00563	6.91648	6.30195	6.99774	5.88753	6.09592	6.41616	6.41447	6.15381	7.5157	6.30378	7.33181	6.17991	6.56072
	0.049754	-0.01019	ZRANB2 O95218 1xPhospho [S120(99.4)]	Color2 [DarkGray]	1	4		6.47411	6.56834	6.54071	6.37851	6.59694	6.71973	6.63517	6.41278	6.50462	6.64961	6.69627	6.69766	6.98413	6.57743	7.04549
	0.767916	0.130817	ZRANB2 O95218 1xPhospho [S143(100)]	Color2 [DarkGray]	1	4		6.7046	6.65821	6.58646	6.62936	6.66107	6.86047	6.81378	6.88264	6.6453	6.64241	6.39917	6.78921	6.42626	6.39575	6.4363
	0.132639	0.062704	ZRANB2 O95218 1xPhospho [S153(100)]	Color2 [DarkGray]	1	4		6.9472	6.54844	6.4446	6.72792	6.82018	6.63807	6.6014	6.65535	6.8716	6.17592	6.84549	6.73877	6.42291	6.45779	6.56529
	0.722174	-0.11393	ZRANB2 O95218 1xPhospho [S153(100)]	Color2 [DarkGray]	1	4		6.74282	6.76288	6.67242	6.66959	6.51096	6.55459	6.61176	6.49665	6.72792	6.65821	6.52826	6.75756	6.44956	6.72928	6.72928
	1.23679	-0.11977	ZRANB2 O95218 1xPhospho [S188(100)]	Color2 [DarkGray]	1	4		6.69209	6.6907	6.82018	6.47411	6.86295	6.75221	6.63372	6.58496	6.62498	6.67807	6.60733	6.43463	6.61176	6.56986	6.55305
	0.013797	0.005351	ZRANB2 O95218 1xPhospho [S188(100)]	Color2 [DarkGray]	1	4		6.71287	6.73877	6.7879	6.51885	6.67384	6.66818	6.96578	6.76155	6.52826	6.6279	6.52982	6.28725	6.69349	6.35931	6.66249
	0.261012	0.129215	ZRANB2 O95218 3xPhospho [T303(100);S305(100);S307(100)]	Color2 [DarkGray]	1	4		6.42794	6.30012	6.88509	6.36457	6.88874	6.11478	6.75889	6.49506	6.74685	6.46107	6.63517	6.54844	7.30743	6.55612	6.74551
	0.080292	0.054036	SNX4 O95219 1xPhospho [S22(100)]	Color2 [DarkGray]	1	4		6.76421	6.23074	6.74819	6.83162	6.42626	6.83542	6.43296	6.52042	6.95187	6.34696	6.3345	6.91289	6.5267	6.55919	6.94954
	0.115961	-0.14171	LUC7L3 O95232 1xPhospho [S367(100)]	Color2 [DarkGray]	1	4		6.38543	7.0607	6.34163	6.76288	6.75622	6.82782	6.9507	6.70044	5.7115	6.78136	6.7879	6.86295	6.1918	6.58195	6.41785
	0.459349	0.080214	LUC7L3 O95232 1xPhospho [S410(99.4)]	Color2 [DarkGray]	1	4		6.08035	6.17547	6.32408	6.30246	6.30387	6.24123	6.26253	6.23579	6.32223	6.2571	6.22681	6.25776	6.15972	6.1418	6.24304
	0.443107	-0.12727	LUC7L3 O95232 1xPhospho [S425(100)]	Color2 [DarkGray]	1	4		6.81762	6.79181	6.62936	6.37156	6.6279	6.26303	6.73742	6.71699	6.40259	6.90328	6.75622	6.70321	6.81378	6.80478	6.05094
	0.970481	-0.2242	LUC7L3 O95232 1xPhospho [S431(100)]	Color2 [DarkGray]	1	4		6.75889	6.80349	6.9331	6.6907	6.74416	6.5469	6.73064	6.67101	6.42122	6.73471	6.53916	6.78005	6.54844	6.24031	6.34696
	0.361834	-0.38893	LUC7L3 O95232 1xPhospho [T238(100)]	Color2 [DarkGray]	1	4		5.79442	7.27891	6.6879	5.96347	7.12619	6.22689	6.32012	6.32012	5.9542	6.16591	7.81442	6.04658	7.19672	6.58496	6.35226
	0.557773	0.153428	LUC7L3 O95232 2xPhospho [S425(100);S431(100)]	Color2 [DarkGray]	1	4		6.38888	6.79831	6.64386	6.54998	6.50621	6.51096	6.7761	6.7996	6.71562	6.75489	6.88264	6.60733	6.46761	6.62352	6.52826
	0.325	0.039702	KIF20A O95235 1xPhospho [S532(100)]	Color2 [DarkGray]	1	4		6.52199	6.61912	6.57592	6.80993	6.58646	6.61912	6.67384	6.53294	6.62936	6.78267	6.6907	6.78921	6.6865	6.58496	6.50779
	1.29114	0.200674	KIF20A O95235 1xPhospho [S825(100)]	Color2 [DarkGray]	1	4		6.06346	6.25382	6.12887	6.33008	6.26017	6.23714	6.3427	6.43359	6.27188	6.19031	6.2336	6.1868	6.19194	6.09718	6.29622
	1.03884	0.134058	KIF4A O95239 1xPhospho [S1038(100)]	Color2 [DarkGray]	1	4		6.11153	6.21128	6.26703	6.30209	6.28811	6.32344	6.35883	6.25163	6.38156	6.27142	6.21546	6.33255	6.15093	6.35746	6.18983
	0.562375	-0.2707	KIF4A O95239 1xPhospho [S394(100)]	Color2 [DarkGray]	1	4		6.93781	6.63227	6.71699	6.26679	7.07146	6.78398	6.84549	6.44956	6.17991	6.18388	6.6453	6.19377	6.67101	7.0433	6.59544
	0.588715	-0.16303	KIF4A O95239 1xPhospho [S801(100)]	Color2 [DarkGray]	1	4		6.67101	6.98641	6.60733	6.53138	6.70183	6.59694	6.64241	6.61912	6.51412	6.50938	6.73606	6.53605	6.67807	6.77347	6.46924
	0.050572	0.023674	KIF4A O95239 1xPhospho [S810(100)]	Color2 [DarkGray]	1	4		6.55612	6.87283	6.58346	6.69766	6.69349	6.16792	6.93899	6.52826	6.61618	6.46924	6.86295	6.40259	6.87774	6.61618	6.57592
	0.503791	0.095101	KIF4A O95239 1xPhospho [S951(100)]	Color2 [DarkGray]	1	4		6.02629	6.29061	6.21418	6.2367	6.24612	6.27948	6.2534	6.32247	6.24051	6.31729	6.19184	6.22755	6.24826	6.21164	6.0727
	0.017759	-0.00206	KIF4A O95239 1xPhospho [T1181(100)]	Color2 [DarkGray]	1	4		6.67101	6.60288	6.72792	6.50779	6.56224	6.4822	6.6893	6.64386	6.66249	6.5438	6.64818	6.7115	6.68229	6.66959	6.8125
	0.32977	-0.181	KIF4A O95239 2xPhospho [S810(100);S815(100)]	Color2 [DarkGray]	1	4		6.81506	6.41278	6.92005	6.61029	6.75087	6.15785	6.2817	6.84424	6.47897	6.83036	6.86047	6.63807	6.65392	6.41447	6.74012
	0.059588	0.067748	SBF1 O95248 1xPhospho [S1229(100)]	Color2 [DarkGray]	1	4		5.97499	7.09381	6.31288	6.4822	6.74416	6.67666	6.56682	6.87652	6.1416	6.56377	6.5267	6.88142	6.91886	6.79051	6.6851
	0.687238	0.15965	SBF1 O95248 1xPhospho [T1138(100)]	Color2 [DarkGray]	1	4		6.42291	6.74147	6.65821	6.66959	6.69766	6.41785	6.74685	6.70044	6.85424	6.47735	6.67807	6.86666	6.40769	6.62059	6.59246
	1.67116	0.263335	SBF1 O95248 1xPhospho [T1820(100)]	Color2 [DarkGray]	1	4		6.42459	6.50462	6.37851	6.26491	6.71425	6.91169	6.74551	6.57743	6.77479	6.31107	6.98982	6.80993	6.67101	6.48864	6.848
	0.627667	0.065738	KAT7 O95251 1xPhospho [S10(99.4)]	Color2 [DarkGray]	1	4		6.09681	6.24351	6.21269	6.37276	6.21841	6.28924	6.25381	6.2742	6.22223	6.34805	6.22341	6.3047	6.26101	6.17474	6.16648
	0.478304	0.08831	KAT7 O95251 1xPhospho [S102(100)]	Color2 [DarkGray]	1	4		6.60733	6.6851	6.48864	6.51885	6.75087	6.62644	6.74551	6.73064	6.56986	6.75355	6.66676	6.64386	6.81121	6.58496	6.41447
	0.087166	0.076659	KAT7 O95251 1xPhospho [S111(100)]	Color2 [DarkGray]	1	4		6.09592	6.82146	6.824	6.51885	6.38025	6.67525	6.47086	6.44956	7.05094	6.53294	6.87652	6.46597	6.62644	6.84549	6.74147
	0.413252	0.043221	KAT7 O95251 1xPhospho [S124(100)]	Color2 [DarkGray]	1	4		6.19186	6.32069	6.32578	6.22391	6.32626	6.25092	6.31317	6.31713	6.33769	6.2367	6.24637	6.22504	6.25047	6.10262	6.23103
	1.23798	0.423602	KAT7 O95251 1xPhospho [S124(100)]	Color2 [DarkGray]	1	4		6.1416	6.39917	6.66107	6.58946	6.4446	6.5744	6.74953	6.78529	6.93781	6.46761	6.57289	6.88142	6.99095	6.37851	6.81762
	0.26175	0.053614	KAT7 O95251 1xPhospho [S162(99.6)]	Color2 [DarkGray]	1	4		6.61765	6.71425	6.5438	6.71562	6.51412	6.49506	6.60585	6.80864	6.62205	6.65392	6.75087	6.5744	6.90689	6.67948	6.36807
	0.233967	0.045938	KAT7 O95251 1xPhospho [S512(100)]	Color2 [DarkGray]	1	4		6.58796	6.54998	6.56072	6.59544	6.58646	6.65821	6.47735	6.74147	6.61765	6.75622	6.39232	6.78136	6.6851	6.61618	6.95884
	0.58927	-0.05193	KAT7 O95251 1xPhospho [T88(100)]	Color2 [DarkGray]	1	4		6.64241	6.67807	6.60881	6.8189	6.75221	6.53294	6.62936	6.52356	6.62059	6.84674	6.58195	6.50144	6.6014	6.62936	6.64097
	0.478475	-0.1094	KAT7 O95251 2xPhospho [S100(100);S102(100)]	Color2 [DarkGray]	1	4		6.56072	6.74685	6.89118	6.66959	6.68089	6.49506	6.59694	6.59694	6.67666	6.79572	6.62352	6.55305	6.45286	6.43463	6.7996
	1.1615	-0.78886	KAT7 O95251 2xPhospho [S124(100);T128(100)]	Color2 [DarkGray]	1	4		6.87652	7.43463	6.64386	6.56224	7.06178	7.16692	6.62936	5.98869	5.97039	6.12102	6.45615	5.89966	6.41109	7.03892	6.30012
	0.495686	0.037113	KAT7 O95251 3xPhospho [S99(98.5);S100(100);S102(99.9)]	Color2 [DarkGray]	1	4		6.24742	6.22326	6.29037	6.45407	6.26117	6.314	6.24131	6.33002	6.30106	6.21781	6.21916	6.31159	6.24426	6.21021	6.23548
	0.084257	0.049872	VAPB O95292 1xPhospho [S146(100)]	Color2 [DarkGray]	1	4		7.08852	6.54535	6.55152	6.90689	6.69627	6.74551	6.92244	6.56834	6.84424	6.6893	6.42794	6.54071	6.33271	5.8679	6.54226
	0.255031	-0.06918	VAPB O95292 1xPhospho [S160(100)]	Color2 [DarkGray]	1	4		6.84549	6.66249	6.5469	6.81121	6.7866	6.53138	6.5438	6.56072	6.74282	6.56377	6.62352	6.38716	6.59246	6.76421	6.61618
	0.188769	0.044563	VAPB O95292 1xPhospho [S206(100)]	Color2 [DarkGray]	1	4		6.57894	6.70736	6.58946	6.66818	6.49025	6.50303	6.81506	6.53761	6.65678	6.66959	6.65964	6.69209	6.61471	6.53138	6.88509
	1.95232	-1.02959	VAPB O95292 2xPhospho [S156(100);S160(99.7)]	Color2 [DarkGray]	1	4		7.09276	7.71425	7.37243	7.09908	7.0607	7.05853	6.3906	6.10014	6.59991	5.83542	5.86295	6.01569	5.77873	5.83289	5.40939
	0.035032	0.002811	SNAPIN O95295 1xPhospho [S133(100)]	Color2 [DarkGray]	1	4		6.63663	6.60881	6.66959	6.57137	6.59842	6.47573	6.67101	6.6014	6.65105	6.58646	6.67101	6.73742	6.6907	6.6907	6.77215
	0.690315	-0.34896	MPZL1 O95297 1xPhospho [S210(100)]	Color2 [DarkGray]	1	4		6.61324	6.71836	7.06824	6.40599	6.7879	6.92719	6.80736	6.35579	6.18982	6.70598	6.66818	6.59096	6.65392	6.37678	6.52982
	1.75854	-0.12944	MPZL1 O95297 1xPhospho [S260(100)]	Color2 [DarkGray]	1	4		6.76686	6.6865	6.66249	6.79701	6.78398	6.62352	6.59246	6.57743	6.55765	6.48864	6.56529	6.71425	6.59395	6.57289	6.63372
	0.116519	-0.05258	TACC2 O95359 1xPhospho [S2226(100)]	Color2 [DarkGray]	1	4		6.91049	6.36107	6.67666	6.49665	6.53916	6.49985	6.58496	6.67101	6.5345	6.824	6.74953	6.54844	6.91648	6.2724	6.88387
	1.10091	-0.27328	TACC2 O95359 1xPhospho [S2317(100)]	Color2 [DarkGray]	1	4		6.61471	6.87283	6.8679	6.8009	6.67525	7.07788	6.54226	6.36107	6.63227	6.55919	6.41954	6.60437	6.33271	6.3345	6.72656
	0.384714	-0.11818	TACC2 O95359 1xPhospho [S2317(100)]	Color2 [DarkGray]	1	4		6.74282	6.89482	6.66959	6.75489	6.53761	6.8505	6.53916	6.54071	6.87283	6.07468	6.57137	6.78921	6.74551	6.44128	6.41278
	0.034192	-0.01845	TACC2 O95359 1xPhospho [S2557(100)]	Color2 [DarkGray]	1	4		6.84674	6.46597	6.71699	6.82782	6.34696	6.853	6.55612	6.47573	6.94251	6.48059	6.78136	6.84424	6.3147	6.55459	6.44128
	0.378778	0.086198	TACC2 O95359 2xPhospho [S2317(100);S2321(100)]	Color2 [DarkGray]	1	4		6.6851	6.71699	6.59096	6.56986	6.55765	6.68229	6.82273	6.57592	6.853	6.56529	6.52513	6.54998	6.59544	6.63227	6.6865
	0.040496	0.03934	TRIM16 O95361 1xPhospho [S60(100)]	Color2 [DarkGray]	1	4		6.67525	6.45451	6.29094	7.1334	6.91169	6.853	6.57137	7.02015	5.9472	6.67384	6.65678	6.51885	6.85549	6.67101	5.81762
	0.313002	-0.10617	ZBTB7A O95365 1xPhospho [S337(100)]	Color2 [DarkGray]	1	4		6.73606	6.7879	6.53605	6.52826	6.93192	6.26491	6.81121	6.45943	6.47086	6.50303	6.41447	6.65392	6.89118	6.65678	6.82528
	2.23424	0.154606	ZBTB7A O95365 1xPhospho [S337(100)]	Color2 [DarkGray]	1	4		6.15819	6.22093	6.20934	6.26665	6.22993	6.1292	6.39352	6.32677	6.33199	6.38772	6.28706	6.34336	6.21223	6.07168	6.24848
	0.043323	-0.00918	ZBTB7A O95365 1xPhospho [S549(100)]	Color2 [DarkGray]	1	4		6.13399	6.3652	6.23126	6.22032	6.31799	6.2898	6.20407	6.21076	6.28809	6.28586	6.3917	6.22803	6.15882	6.2387	6.13793
	0.228761	0.089153	ZBTB7A O95365 2xPhospho [S511(100);S526(99.3)]	Color2 [DarkGray]	1	4		6.33985	6.6865	6.74953	6.37678	6.67666	6.49825	6.54071	6.83162	6.67101	6.50779	6.66959	6.87406	6.82782	6.85798	6.39232
	0.902782	-0.28001	MAP3K6 O95382 1xPhospho [S984(100)]	Color2 [DarkGray]	1	4		6.90328	6.64241	6.61324	6.82655	6.74282	6.5345	6.32012	6.33628	6.66249	6.62205	6.6279	6.93192	6.61176	6.90689	6.13134
	0.575057	0.125526	MAP3K6 O95382 2xPhospho [S914(100);S916(100)]	Color2 [DarkGray]	1	4		5.99339	6.17331	6.31737	6.14663	6.30997	6.28678	6.29497	6.32682	6.23886	6.35109	6.04516	6.35961	6.28932	6.22801	6.16475
	0.371595	-0.09751	SLU7 O95391 1xPhospho [S215(100)]	Color2 [DarkGray]	1	4		6.49025	6.76022	6.65964	6.59694	6.56224	6.78267	6.41785	6.68089	6.51885	6.53761	6.67101	6.59842	6.7996	6.7866	6.72383
	2.03307	-0.2298	SLU7 O95391 1xPhospho [S235(100)]	Color2 [DarkGray]	1	4		6.74953	6.69209	6.82273	6.58646	6.8189	6.74685	6.58646	6.49985	6.48864	6.6893	6.56377	6.37504	6.77873	6.61176	6.56682
	1.11674	-0.43901	SLU7 O95391 1xPhospho [S515(100)]	Color2 [DarkGray]	1	4		6.82909	6.91767	6.93192	6.56834	7	6.43129	6.77215	6.44791	6.1416	5.926	6.82146	6.37156	6.56377	6.74416	6.75889
	0.802054	-0.26552	SLU7 O95391 2xPhospho [S513(99.7);S515(100)]	Color2 [DarkGray]	1	4		6.47735	6.83162	6.78921	6.732	6.55919	6.76686	6.56377	6.51096	6.22689	6.76288	6.5345	6.64674	6.70321	6.55152	6.86542
	0.210985	0.065636	SLU7 O95391 2xPhospho [S515(100);S]	Color2 [DarkGray]	1	4		6.76553	6.61912	6.81506	6.3906	6.71425	6.42794	6.97039	6.60733	6.8189	6.08746	6.62059	6.29094	6.96116	6.92244	6.30195
	0.111054	-0.03479	PGM3 O95394 1xPhospho [S64(100)]	Color2 [DarkGray]	1	4		6.4446	6.80349	6.74012	6.64386	6.74012	6.39917	6.57894	6.66249	6.64241	6.8189	6.6837	6.77215	6.63807	6.64674	6.34518
	0.953483	-0.32831	PGM3 O95394 1xPhospho [S64(100)]	Color2 [DarkGray]	1	4		6.59246	6.95652	6.91409	6.41109	6.63807	6.60881	6.52826	6.2817	6.66818	6.59395	6.64818	6.71012	6.67807	6.32553	6.91169
	0.64318	-0.18609	MOCS3 O95396 1xPhospho [S47(100)]	Color2 [DarkGray]	1	4		6.74282	6.61029	6.76553	6.65392	6.66959	6.60733	6.3147	6.73471	6.51096	6.73606	6.51096	6.65535	6.43296	6.65821	6.94369
	0.571113	0.108847	CD2BP2 O95400 1xPhospho [S195(100)]	Color2 [DarkGray]	1	4		6.40429	6.57137	6.62205	6.56529	6.76022	6.70874	6.5345	6.69488	6.69488	6.43796	6.7761	6.49506	6.71836	6.62059	6.95303
	0.352041	-0.08786	CD2BP2 O95400 1xPhospho [S49(100)]	Color2 [DarkGray]	1	4		6.51885	6.75489	6.78005	6.86047	6.63663	6.69488	6.71699	6.51096	6.56224	6.6837	6.3906	6.75489	6.36807	6.86171	6.43463
	0.148867	-0.06521	MED26 O95402 1xPhospho [S373(100)]	Color2 [DarkGray]	1	4		6.48543	6.65535	6.47249	6.49825	6.55919	6.59246	6.67948	6.17592	6.56224	6.57289	6.51096	7.03342	6.80993	6.70598	7.09064
	1.03231	0.131114	MED26 O95402 1xPhospho [S381(98.1)]	Color2 [DarkGray]	1	4		6.13048	6.20939	6.17453	6.25803	6.40219	6.20149	6.40221	6.29357	6.21197	6.32249	6.23007	6.34379	6.23673	6.16923	6.19809
	0.638668	0.055779	MED26 O95402 1xPhospho [S447(100)]	Color2 [DarkGray]	1	4		6.15642	6.25984	6.2112	6.11491	6.31505	6.29007	6.25915	6.31204	6.22361	6.2478	6.32897	6.28514	6.12236	6.23585	6.15115
	1.0866	0.12276	MED26 O95402 1xPhospho [S447(100)]	Color2 [DarkGray]	1	4		6.14495	6.23139	6.18639	6.19992	6.30826	6.30051	6.31039	6.39151	6.2291	6.2991	6.32283	6.29777	6.18995	6.11007	6.25873
	0.765065	-0.24699	ZFYVE9 O95405 1xPhospho [S306(100)]	Color2 [DarkGray]	1	4		6.52513	6.71287	7.02459	6.69209	6.62936	6.76818	6.54535	6.5267	6.44956	6.63807	6.62352	6.64961	6.44956	6.54998	6.76421
	1.28859	0.152617	ZFYVE9 O95405 1xPhospho [S501(100)]	Color2 [DarkGray]	1	4		6.20677	6.1925	6.22704	6.31295	6.28335	6.33212	6.25498	6.43596	6.39324	6.2596	6.295	6.22667	6.17709	6.11446	6.16864
	0.411754	-0.17662	ZFYVE9 O95405 3xPhospho [S568(100);S571(100);S573(100)]	Color2 [DarkGray]	1	4		6.54844	6.40939	6.77215	6.73877	6.75355	6.49345	6.6279	6.12102	6.45121	6.77083	6.75889	6.7211	6.72247	6.94954	6.62936
	1.33851	0.224931	SVIL O95425 1xPhospho [S1120(100)]	Color2 [DarkGray]	1	4		6.43296	6.33271	6.51885	6.50621	6.59991	6.33628	6.7211	6.53916	6.69905	6.92955	6.69766	6.62936	6.96694	6.6837	6.87774
	0.505264	-0.1013	SVIL O95425 1xPhospho [S1322(100)]	Color2 [DarkGray]	1	4		6.67242	6.70736	6.47411	6.56986	6.30195	6.45943	6.42122	6.58496	6.5438	6.63081	6.83542	6.79312	6.79572	6.98413	6.7252
	0.270704	0.072276	SVIL O95425 1xPhospho [S221(100)]	Color2 [DarkGray]	1	4		6.56834	6.79701	6.47411	6.61029	6.66676	6.67101	6.73877	6.72656	6.59096	6.72792	6.50144	6.75889	6.49345	6.56834	6.71425
	0.048752	-0.0181	SVIL O95425 1xPhospho [S245(100)]	Color2 [DarkGray]	1	4		6.61912	6.43796	6.8505	6.76553	6.74685	6.54998	6.69905	6.5469	6.60733	6.67666	6.55612	6.66534	6.63952	6.54226	6.70044
	1.14815	0.257363	SVIL O95425 1xPhospho [S50(100)]	Color2 [DarkGray]	1	4		6.41954	6.2854	6.50462	6.6014	6.74819	6.36807	6.75756	6.49345	6.73064	6.56377	6.79051	6.95536	6.8125	6.96924	6.43796
	0.017386	-0.00832	SVIL O95425 1xPhospho [S549(100)]	Color2 [DarkGray]	1	4		6.43463	6.61176	6.58646	6.42626	6.69488	6.69627	6.49345	6.30195	6.8125	6.53761	6.80607	6.96694	6.66249	6.71012	6.76686
	0.131792	0.074554	SVIL O95425 1xPhospho [S63(100)]	Color2 [DarkGray]	1	4		6.32193	6.75355	6.57592	6.50779	6.86171	6.71836	6.29278	6.7996	6.78267	6.37156	6.75489	6.50303	6.89845	6.24793	6.99435
	0.261462	0.120007	SVIL O95425 1xPhospho [S707(100)]	Color2 [DarkGray]	1	4		6.9542	6.34341	6.54535	6.73064	6.64674	6.80478	6.69766	6.70183	6.80349	6.83668	6.25927	6.65105	6.51254	6.24222	6.71836
	0.047825	-0.01737	SVIL O95425 1xPhospho [S769(100)]	Color2 [DarkGray]	1	4		6.6893	6.50779	6.71973	6.66391	6.52356	6.5438	6.46107	6.58346	6.82018	6.56529	6.47573	6.73606	6.80993	6.72383	6.76288
	0.192895	-0.0357	SVIL O95425 1xPhospho [S914(100)]	Color2 [DarkGray]	1	4		6.77083	6.67948	6.53138	6.92363	6.74012	6.62644	6.63081	6.64386	6.59991	6.76421	6.42626	6.6453	6.43296	6.45779	6.6907
	0.302827	-0.13641	SVIL O95425 1xPhospho [S961(100)]	Color2 [DarkGray]	1	4		6.824	6.34163	6.92481	6.86295	6.94837	6.81634	6.49985	6.61912	6.56224	6.62644	6.6837	6.56834	6.22689	6.14568	6.72656
	0.03369	-0.01564	SVIL O95425 1xPhospho [S968(100)]	Color2 [DarkGray]	1	4		6.82782	6.38025	6.69766	6.81762	6.57289	6.33271	6.52199	6.78529	6.55152	6.52982	6.71287	6.63517	6.60437	6.7046	6.86419
	0.181919	0.092531	SVIL O95425 2xPhospho [S245(100);S/T]	Color2 [DarkGray]	1	4		6.97384	6.41785	6.41109	6.57894	6.72928	6.65535	6.76818	6.59246	6.71973	6.59842	6.7046	6.55612	6.4822	6.69209	6.67525
	0.127222	0.046084	SVIL O95425 2xPhospho [S63(98.4);S/T]	Color2 [DarkGray]	1	4		6.68089	6.42122	6.86419	6.63517	6.6879	6.48704	6.72656	6.63517	6.74282	6.57289	6.848	6.86047	6.31651	6.33271	6.69627
	0.091647	0.050368	BAG4 O95429 1xPhospho [S179(98.1)]	Color2 [DarkGray]	1	4		6.26303	6.66534	6.64818	6.14568	6.64674	6.69766	6.58045	6.82528	6.32193	6.67807	6.94251	6.71973	6.81634	6.85424	6.61618
	1.42979	0.44007	PARN O95453 1xPhospho [S557(100)]	Color2 [DarkGray]	1	4		6.47573	6.48864	6.32553	7.00787	6.53916	6.40088	6.62936	6.89118	7.08958	7.02237	6.1416	6.90207	6.36282	6.25172	6.67384
	0.034586	0.006128	PARN O95453 1xPhospho [S619(100)]	Color2 [DarkGray]	1	4		6.58646	6.58796	6.76288	6.52356	6.58796	6.66818	6.67666	6.63517	6.64386	6.58796	6.63663	6.61176	6.73471	6.58646	6.79701
	1.69077	0.214936	PARN O95453 2xPhospho [S619(100);S623(100)]	Color2 [DarkGray]	1	4		6.60585	6.45943	6.44626	6.82146	6.92363	6.47086	6.72928	6.66818	6.75889	6.49506	6.74416	6.59544	6.61765	6.70183	6.52199
	0.19755	0.052745	PSMG1 O95456 1xPhospho [T18(100)]	Color2 [DarkGray]	1	4		6.73064	6.49985	6.48059	6.63663	6.6893	6.8125	6.60585	6.52199	6.74147	6.74685	6.21529	7.06501	6.23649	6.55459	6.87406
	1.91815	0.141313	PSMG1 O95456 1xPhospho [T18(100)]	Color2 [DarkGray]	1	4		6.16658	6.18457	6.08913	6.28861	6.35874	6.25338	6.26364	6.2887	6.31186	6.21066	6.13885	6.3566	6.24617	6.14968	6.11183
	0.075325	-0.01957	FMNL1 O95466 1xPhospho [S624(100)]	Color2 [DarkGray]	1	4		6.65392	6.71836	6.79051	6.91767	6.80219	6.39403	6.75756	6.53916	6.80736	6.24413	6.73336	6.50462	6.64961	6.4363	6.54844
	0.25248	-0.08097	CTDNEP1 O95476 1xPhospho [S49(100)]	Color2 [DarkGray]	1	4		6.77347	6.6865	6.63372	6.45615	6.85424	6.68229	6.40088	6.63227	6.81762	6.70736	6.2854	6.7866	6.6893	6.60585	6.52513
	0.019648	0.007966	SEC24B O95487 1xPhospho [S1224(100)]	Color2 [DarkGray]	1	4		6.48704	6.5744	6.82018	6.49025	6.52982	6.76553	6.80736	6.59991	6.49825	6.62498	6.56986	6.59395	6.73471	6.81121	6.67666
	1.25116	0.380163	SEC24B O95487 1xPhospho [T329(100)]	Color2 [DarkGray]	1	4		6.11894	6.46107	6.53605	7.01123	6.45286	6.38543	6.72247	6.66249	6.8716	6.8716	6.45943	6.69209	6.64241	6.83036	6.6907
	0.510082	0.097165	ADGRL2 O95490 1xPhospho [S1430(100)]	Color2 [DarkGray]	1	4		6.42626	6.67525	6.65105	6.45451	6.57592	6.53916	6.63227	6.7211	6.6907	6.43296	6.77479	6.76022	6.90929	6.63952	6.6865
	0.174012	0.086066	ADGRL2 O95490 1xPhospho [S1458(100)]	Color2 [DarkGray]	1	4		6.6837	6.27612	6.82273	6.67948	6.72247	6.60881	6.56072	6.85798	6.62205	6.65105	6.84298	6.73742	6.50462	6.3733	6.59096
	0.420351	0.070494	CBX6 O95503 1xPhospho [S301(100)]	Color2 [DarkGray]	1	4		6.3256	6.12492	6.19911	6.329	6.43396	6.27645	6.34402	6.30952	6.20758	6.26878	6.25305	6.25107	6.15879	6.25826	6.19536
	0.330283	-0.1163	SFT2D2 O95562 1xPhospho [S9(100)]	Color2 [DarkGray]	1	4		6.70874	6.50462	6.94603	6.89966	6.56529	6.67242	6.55152	6.51885	6.74012	6.59395	6.41954	6.71699	6.5438	6.47411	6.6907
	1.38372	0.114127	ACSL3 O95573 1xPhospho [S534(100)]	Color2 [DarkGray]	1	4		6.16263	6.2537	6.14822	6.22463	6.32308	6.23059	6.32616	6.31771	6.26308	6.35294	6.3148	6.30105	6.25902	6.218	6.22699
	0.866044	0.133239	POLR1A O95602 1xPhospho [S1429(100)]	Color2 [DarkGray]	1	4		6.04706	6.20677	6.26076	6.18893	6.377	6.17544	6.34649	6.24252	6.3253	6.30822	6.20828	6.24249	6.29908	6.2411	6.22017
	0.021153	-0.01657	POLR1A O95602 1xPhospho [S1429(100)]	Color2 [DarkGray]	1	4		6.46597	6.40939	7.16591	6.72383	6.76686	6.62498	6.6837	6.49025	6.81762	6.70874	6.67101	6.39917	6.26866	6.71973	6.50144
	0.357926	0.052514	POLR1A O95602 1xPhospho [T357(100)]	Color2 [DarkGray]	1	4		6.50621	6.65249	6.50303	6.6279	6.64097	6.49985	6.67525	6.55305	6.59096	6.66959	6.85175	6.6014	6.76022	6.7252	6.74551
	1.02917	0.191995	PCNT O95613 1xPhospho [S1245(100)]	Color2 [DarkGray]	1	4		6.48059	6.54844	6.72792	6.75087	6.48864	6.28355	6.6837	6.81634	6.83289	6.78921	6.63517	6.82782	6.59544	6.50462	6.57137
	1.02855	-0.2188	PCNT O95613 1xPhospho [S2177(100)]	Color2 [DarkGray]	1	4		6.51885	6.66818	6.59694	6.93781	6.35931	6.69766	6.20359	6.50779	6.41616	6.68089	6.67948	6.53916	7.0864	6.73064	6.79442
	0.070645	-0.05218	PCNT O95613 1xPhospho [S2352(100)]	Color2 [DarkGray]	1	4		6.83668	6.22882	6.77742	6.48059	6.58796	6.35931	6.63227	6.81762	6.23649	6.8392	6.51885	6.55919	6.84298	6.70183	6.98413
	0.882733	0.251221	PCNT O95613 1xPhospho [S3274(100)]	Color2 [DarkGray]	1	4		6.40769	6.41278	6.70044	6.71012	6.50303	6.2724	6.83668	6.86047	6.57743	6.74282	6.73606	6.70321	6.77215	6.83289	6.42626
	0.808841	0.301564	PCNT O95613 1xPhospho [S3284(100)]	Color2 [DarkGray]	1	4		6.62498	6.25927	6.45286	6.61912	6.46597	6.19771	6.8392	6.92363	6.47897	7.04658	6.52826	6.84925	6.98299	6.57894	6.49025
	1.48894	-0.19438	PCNT O95613 1xPhospho [S44(100)]	Color2 [DarkGray]	1	4		6.86913	6.6865	6.86419	6.65392	6.64961	6.67807	6.61912	6.61912	6.59842	6.56377	6.49506	6.66249	6.54071	6.57289	6.52513
	1.40344	-0.27431	ZBTB11 O95625 1xPhospho [S1050(100)]	Color2 [DarkGray]	1	4		6.73742	6.85175	6.62205	6.59694	7.07575	6.24413	6.53138	6.51885	6.33807	6.75489	6.61471	6.83415	6.47573	6.75489	6.48382
	0.069236	0.019083	CNOT4 O95628 1xPhospho [S258(100)]	Color2 [DarkGray]	1	4		6.14397	6.16988	6.42381	6.27365	6.31962	6.25422	6.33051	6.25887	6.20553	6.17433	6.1458	6.35484	6.25421	6.17855	6.25481
	0.005725	0.003919	CNOT4 O95628 1xPhospho [S432(100)]	Color2 [DarkGray]	1	4		6.926	6.60288	6.25172	6.69209	6.47735	6.67242	6.37504	6.72383	6.69349	6.34163	6.61618	6.59842	6.87283	6.76421	6.86171
	0.624331	0.110755	CPSF4 O95639 1xPhospho [S231(99.6)]	Color2 [DarkGray]	1	4		6.02855	6.28525	6.18564	6.13709	6.38423	6.26359	6.25583	6.33282	6.24306	6.24651	6.23367	6.31883	6.27678	6.09961	6.13214
	1.94647	-0.29589	CPSF4 O95639 1xPhospho [S267(100)]	Color2 [DarkGray]	1	4		6.88874	6.89118	6.8125	6.70321	6.70598	6.5157	6.67948	6.46761	6.55765	6.52199	6.76022	6.57743	6.57289	6.54844	6.33271
	0.200099	0.10528	NFATC1 O95644 1xPhospho [S245(100)]	Color2 [DarkGray]	1	4		6.65678	6.13134	6.68229	6.7761	6.55152	6.68229	6.40769	6.68229	6.69627	6.91648	6.60288	6.6453	6.82528	6.42291	6.80219
	1.64702	0.139242	NFATC1 O95644 1xPhospho [S887(100)]	Color2 [DarkGray]	1	4		6.25859	6.17247	6.1641	6.2588	6.25931	6.28127	6.29265	6.37455	6.34568	6.16988	6.192	6.24976	6.24195	6.13815	6.14525
	0.464107	0.123486	ASMTL O95671 1xPhospho [S21(99.6)]	Color2 [DarkGray]	1	4		6.61618	6.30195	6.54844	6.43129	6.43129	6.70736	6.60585	6.72656	6.50462	6.88874	6.72928	6.81634	6.61912	6.77479	6.82146
	2.55488	-0.22151	CDS2 O95674 1xPhospho [S33(100)]	Color2 [DarkGray]	1	4		6.75355	6.72247	6.81121	6.6893	6.732	6.50303	6.58346	6.51412	6.52513	6.71699	6.56529	6.45615	6.82273	6.48704	6.70183
	1.19139	0.165995	CDS2 O95674 1xPhospho [S33(99.3)]	Color2 [DarkGray]	1	4		6.13183	6.18389	6.30969	6.29064	6.39795	6.32091	6.30244	6.43532	6.38564	6.35383	6.40507	6.28646	6.11176	6.13494	6.20997
	0.084872	-0.0203	CDS2 O95674 1xPhospho [T51(100)]	Color2 [DarkGray]	1	4		6.73471	6.52042	6.76951	6.71425	6.5345	6.41447	6.69209	6.6837	6.58796	6.63663	6.8189	6.59842	6.47411	6.71699	6.69627
	0.350289	-0.10761	CDS2 O95674 2xPhospho [T31(100);S33(100)]	Color2 [DarkGray]	1	4		6.5744	6.57894	6.87283	6.6279	6.78921	7.17493	6.72928	6.48382	6.49025	6.59246	6.31107	6.94134	6.46107	6.64818	6.02237
	0.374905	0.082939	EYA4 O95677 1xPhospho [S131(100)]	Color2 [DarkGray]	1	4		6.04754	6.3134	6.32623	6.20754	6.29695	6.32099	6.2975	6.3493	6.28919	6.20663	6.19772	6.3272	6.12742	6.10962	6.12871
	0.098143	-0.03094	EYA4 O95677 1xPhospho [S361(100)]	Color2 [DarkGray]	1	4		6.6014	6.86295	6.58346	6.61029	6.77347	6.58946	6.5469	6.77873	6.62936	6.72656	6.64097	6.48864	6.47249	6.75756	6.52982
	0.525004	-0.11752	CEP43 O95684 1xPhospho [S156(100)]	Color2 [DarkGray]	1	4		6.67242	6.73606	6.63517	6.69209	6.65535	6.77347	6.41278	6.73606	6.54226	6.6865	6.51412	6.36107	6.61618	6.71836	6.82655
	0.043093	0.012405	CEP43 O95684 1xPhospho [S209(100)]	Color2 [DarkGray]	1	4		6.59842	6.64961	6.42459	6.80607	6.56682	6.94251	6.44128	6.58346	6.6851	6.7211	6.53294	6.79312	6.48864	6.74282	6.57743
	0.691577	-0.2807	CEP43 O95684 1xPhospho [S279(100)]	Color2 [DarkGray]	1	4		6.85922	6.74685	6.79701	6.84172	6.56072	6.76553	6.72928	6.67384	6.15785	6.96463	6.26491	6.25927	6.58946	6.7252	6.44791
	0.379127	-0.14091	CEP43 O95684 1xPhospho [S295(99.8)]	Color2 [DarkGray]	1	4		6.80736	6.91409	6.57743	6.70321	6.59395	6.56224	6.86295	6.54071	6.47249	6.73336	6.77742	6.76288	6.45943	6.46924	6.27053
	1.46485	0.239535	CEP43 O95684 1xPhospho [T170(99.7)]	Color2 [DarkGray]	1	4		6.49506	6.56072	6.39403	6.50462	6.58646	6.32373	6.8392	6.67242	6.65678	6.66959	6.7211	6.41278	6.91169	6.90569	6.83289
	0.54984	-0.12114	CEP43 O95684 2xPhospho [S156(100);S160(100)]	Color2 [DarkGray]	1	4		6.55919	6.72247	6.81506	6.52513	6.75221	6.67384	6.61324	6.45615	6.66391	6.60585	6.71287	6.71562	6.52513	6.59096	6.68089
	1.32308	0.075777	CEP43 O95684 2xPhospho [T165(99.7);T170(100)]	Color2 [DarkGray]	1	4		6.21214	6.17217	6.20455	6.3277	6.25621	6.26169	6.30488	6.28562	6.22568	6.33178	6.21427	6.26148	6.32907	6.05351	6.22845
	0.230605	0.102708	CEP43 O95684 3xPhospho [S152(100);S156(100);S160(100)]	Color2 [DarkGray]	1	4		6.63081	6.53294	6.34163	6.63663	6.83668	6.58045	6.90448	6.50303	6.40599	6.28725	6.86666	6.8802	6.62498	6.8392	6.59246
	1.33713	0.276549	PPP1R3D O95685 1xPhospho [S78(99.5)]	Color2 [DarkGray]	1	4		6.46597	6.43796	6.58646	6.80607	6.4363	7.03122	6.8505	6.60288	6.86666	6.71287	6.63807	6.74953	6.33092	6.67666	6.23458
	0.378163	-0.11118	PPP1R3D O95685 2xPhospho [S74(100);S]	Color2 [DarkGray]	1	4		6.88631	6.63517	6.74012	6.49985	6.6837	6.84549	6.62059	6.82528	6.4822	6.61029	6.70874	6.45615	6.35755	6.44956	6.73064
	0.106844	-0.03905	BRD1 O95696 1xPhospho [S1055(100)]	Color2 [DarkGray]	1	4		6.57592	6.51096	6.85549	6.51254	6.65249	6.7996	6.4822	6.58946	6.75355	6.62936	6.6851	6.60288	6.54998	6.73064	6.66959
	0.147743	-0.03688	BRD1 O95696 1xPhospho [S128(100)]	Color2 [DarkGray]	1	4		6.65821	6.63663	6.56377	6.50303	6.4446	6.71836	6.69209	6.64818	6.40769	6.6893	6.71836	6.69627	6.64961	6.57137	6.97154
	0.295624	-0.04476	BRD1 O95696 2xPhospho [S1055(100);T/S]	Color2 [DarkGray]	1	4		6.64961	6.66249	6.75087	6.57743	6.64241	6.65535	6.55612	6.63517	6.73742	6.52826	6.66534	6.8679	6.30561	6.54226	6.79831
	0.493213	0.226225	POP4 O95707 1xPhospho [S10(100)]	Color2 [DarkGray]	1	4		6.34163	6.85424	6.22304	6.29646	6.6014	6.58045	6.76951	6.7252	6.60288	6.7046	6.81634	6.64386	6.69488	6.8125	6.80607
	0.208622	-0.10617	HERC2 O95714 1xPhospho [S1942(100)]	Color2 [DarkGray]	1	4		6.61618	6.32733	6.98982	6.71973	6.56986	6.75889	6.45121	6.60288	6.56072	6.50144	6.75889	6.5469	6.65105	6.83542	6.63807
	0.805552	0.189997	HERC2 O95714 1xPhospho [S2454(100)]	Color2 [DarkGray]	1	4		6.56377	6.55765	6.51096	6.91886	6.71562	6.50462	6.63372	6.94954	6.61912	6.84298	6.40769	6.57894	6.66818	6.44128	6.61618
	0.09106	-0.03197	HERC2 O95714 1xPhospho [S2928(100)]	Color2 [DarkGray]	1	4		6.70736	6.50779	6.82146	6.30743	6.59694	6.66676	6.57592	6.54844	6.81634	6.42459	6.57894	6.83162	6.88509	6.57137	6.6907
	0.187866	0.056775	HERC2 O95714 1xPhospho [T986(99.6)]	Color2 [DarkGray]	1	4		6.38025	6.73606	6.50938	6.37156	6.66391	6.54998	6.66959	6.50144	6.62498	6.97613	6.71287	6.76553	6.75889	6.75489	6.55612
	0.772794	0.110749	SNAP29 O95721 1xPhospho [S182(100)]	Color2 [DarkGray]	1	4		6.12667	6.32006	6.2377	6.33466	6.25697	6.17172	6.30609	6.40867	6.30192	6.28129	6.28711	6.39556	6.08409	6.07383	6.21939
	0.447493	-0.14181	OXSR1 O95747 1xPhospho [S339(100)]	Color2 [DarkGray]	1	4		6.848	6.64961	6.40939	6.73471	6.6837	6.61765	6.40599	6.57894	6.49665	6.35403	6.39232	7.0542	6.74012	6.78398	6.71836
	0.598697	0.371518	OXSR1 O95747 1xPhospho [S423(99.6)]	Color2 [DarkGray]	1	4		6.7115	6.03122	6.90689	6.48382	6.87897	6.44791	6.93192	7.05745	6.77479	6.29094	6.53605	6.79051	6.4446	6.61765	6.3837
	1.1634	0.115966	HSPA4L O95757 1xPhospho [S508(100)]	Color2 [DarkGray]	1	4		6.14475	6.21894	6.18616	6.2081	6.29919	6.32346	6.23757	6.37862	6.28156	6.34001	6.23719	6.29988	6.30398	6.35392	6.30994
	0.171521	-0.03474	HSPA4L O95757 1xPhospho [S599(100)]	Color2 [DarkGray]	1	4		6.88874	6.67666	6.68089	6.35579	6.46761	6.68089	6.7761	6.67948	6.6865	6.67807	6.72792	6.63952	6.54071	6.42459	6.66534
	0.23002	-0.08179	HSPA4L O95757 1xPhospho [S74(100)]	Color2 [DarkGray]	1	4		6.87406	6.52042	6.7046	6.74416	6.74551	6.65105	6.42962	6.69209	6.732	6.79572	6.53761	6.51412	6.55612	6.26679	6.77083
	0.097073	0.050491	HSPA4L O95757 1xPhospho [S832(99.8)]	Color2 [DarkGray]	1	4		6.79181	6.61471	6.66107	6.77742	6.76686	6.99435	6.39746	6.82273	6.99887	6.52199	6.55152	6.41109	6.7879	5.94486	6.24222
	1.36644	0.556402	STARD3NL O95772 1xPhospho [S218(100)]	Color2 [DarkGray]	1	4		5.03562	5.58496	5.59395	5.59395	5.7866	5.82782	6.04876	5.94017	5.89482	7.59096	7.3733	7.49665	7.45368	7.12619	7.40514
	0.071286	-0.04304	AP2A1 O95782 1xPhospho [S626(100)]	Color2 [DarkGray]	1	4		6.7115	6.21917	6.79051	6.78398	6.59544	6.32012	6.74953	6.46924	6.3733	6.5157	6.82018	6.6879	6.35755	7.1179	6.853
	0.585229	0.155123	WIZ O95785 1xPhospho [S1025(100)]	Color2 [DarkGray]	1	4		6.58796	6.29278	6.22304	6.61765	6.85922	6.61912	6.59991	6.4822	6.48704	6.70183	6.70044	7.03452	6.99209	6.65821	6.56377
	0.372697	0.172024	WIZ O95785 1xPhospho [S1134(100)]	Color2 [DarkGray]	1	4		6.82782	6.24603	6.69905	6.58946	6.4446	6.29646	6.88996	6.61765	6.78136	6.67384	6.63807	6.67384	6.95768	6.61765	6.51728
	0.022188	0.011293	WIZ O95785 1xPhospho [S1146(100)]	Color2 [DarkGray]	1	4		6.57592	6.59694	6.49985	6.88264	7.0433	6.33985	6.72247	6.23458	6.74953	6.60437	6.51885	6.98755	6.65249	6.40429	6.59246
	0.386805	-0.13524	WIZ O95785 1xPhospho [S1146(100)]	Color2 [DarkGray]	1	4		6.91767	6.49185	6.64241	6.64097	6.88753	6.87652	6.50144	6.44294	6.70183	6.48543	6.58496	6.65964	6.49025	6.14568	6.96
	0.555437	0.149512	WIZ O95785 1xPhospho [S1480(100)]	Color2 [DarkGray]	1	4		6.59544	6.6907	6.40429	6.65105	6.19771	6.49025	6.55919	6.72928	6.8505	6.48059	6.93781	6.86295	6.78136	6.79831	6.42459
	0.397496	0.315901	WIZ O95785 1xPhospho [S1494(100)]	Color2 [DarkGray]	1	4		7.24603	6.20945	6.31832	6.8009	6.54226	6.53294	7.03782	6.8802	6.80349	6.55919	6.47735	6.41447	6.48543	6.52356	6.42459
	0.031833	0.020125	WIZ O95785 1xPhospho [S1517(100)]	Color2 [DarkGray]	1	4		6.23649	6.69627	6.87897	6.56224	6.57592	6.58346	6.50938	6.55152	6.81121	6.86666	6.49985	6.75221	6.61912	6.52356	6.84549
	0.372003	0.296597	WIZ O95785 1xPhospho [S968(100)]	Color2 [DarkGray]	1	4		5.88509	6.67525	6.70044	6.61618	6.54998	6.7866	6.853	6.32373	6.97384	6.78005	6.53138	6.88753	6.16189	6.54998	6.96578
	0.974045	0.126906	WIZ O95785 1xPhospho [S983(99.5)]	Color2 [DarkGray]	1	4		6.57289	6.5345	6.67807	6.48704	6.5438	6.5469	6.66534	6.80736	6.69349	6.70598	6.72247	6.45943	6.74416	6.85798	6.56834
	0.033553	0.01378	WIZ O95785 1xPhospho [S996(100)]	Color2 [DarkGray]	1	4		6.74282	6.5157	6.47735	6.52042	6.64674	6.8936	6.77215	6.61618	6.38888	6.87897	6.70598	6.66818	6.62644	6.69627	6.38888
	0.959452	0.105493	WIZ O95785 2xPhospho [S1012(99.5);S1017(100)]	Color2 [DarkGray]	1	4		6.5469	6.55152	6.63372	6.71012	6.59096	6.58946	6.76553	6.62059	6.66249	6.77479	6.3837	6.63372	6.75221	6.73606	6.65105
	0.959106	0.241837	WIZ O95785 2xPhospho [S1127(100);S1134(100)]	Color2 [DarkGray]	1	4		6.60437	6.30561	6.46597	6.64674	6.59842	6.46107	6.63663	6.60437	6.86047	6.59395	6.71699	6.62644	6.91528	6.72247	6.78398
	0.049135	-0.02221	STAU1 O95793 1xPhospho [S390(100)]	Color2 [DarkGray]	1	4		6.59395	6.57743	6.84298	6.52356	6.69209	6.77742	6.90328	6.56224	6.4822	6.82018	6.50303	6.78921	6.25172	6.64386	6.55305
	0.695866	0.154675	BAG2 O95816 1xPhospho [S20(99.6)]	Color2 [DarkGray]	1	4		6.6907	6.42626	6.59395	6.76155	6.66676	6.66534	6.81762	6.59842	6.75889	6.74416	6.59991	6.6879	6.48704	6.39403	6.69209
	1.08641	0.118121	BAG2 O95816 1xPhospho [S73(100)]	Color2 [DarkGray]	1	4		6.60288	6.68229	6.63807	6.65964	6.53916	6.732	6.7115	6.8505	6.71562	6.5469	6.5157	6.73336	6.64241	6.58646	6.45121
	1.69592	0.51946	BAG2 O95816 2xPhospho [S20(99.3);S]	Color2 [DarkGray]	1	4		6.35931	6.24793	6.59842	6.37851	6.30012	6.82909	7.02348	6.73606	7.0045	6.36807	6.55612	6.97269	6.63372	6.60437	6.7211
	1.11448	0.173766	BAG3 O95817 1xPhospho [S173(100)]	Color2 [DarkGray]	1	4		5.95654	6.18103	6.14445	6.2999	6.26666	6.24291	6.24293	6.31423	6.24616	6.2589	6.39407	6.34696	6.27346	6.13509	6.23704
	0.19935	-0.04969	BAG3 O95817 1xPhospho [S289(100)]	Color2 [DarkGray]	1	4		6.82018	6.53605	6.824	6.7252	6.42122	6.59842	6.65535	6.6879	6.6879	6.75355	6.58195	6.75756	6.59246	6.50144	6.43463
	0.430207	0.226264	BAG3 O95817 1xPhospho [S389(100)]	Color2 [DarkGray]	1	4		6.65821	6.88264	6.29094	6.89239	6.7046	6.72656	7.12516	6.67807	6.70736	6.33271	6.59246	6.70598	6.44626	6.30012	6.3147
	0.457228	0.157997	BAG3 O95817 1xPhospho [T406(100)]	Color2 [DarkGray]	1	4		6.75622	6.57289	6.26303	6.76951	6.62205	6.70321	6.66676	6.63517	6.76421	6.78921	6.70598	6.61471	6.49665	6.71562	6.48864
	0.029338	-0.00571	BAG3 O95817 2xPhospho [S279(100);S283(98)]	Color2 [DarkGray]	1	4		6.10532	6.3089	6.28478	6.34754	6.27861	6.30419	6.24277	6.23665	6.20246	6.26088	6.15954	6.19829	6.27379	6.2206	6.20601
	0.64089	-0.26581	BAG3 O95817 2xPhospho [S289(100);S291(100)]	Color2 [DarkGray]	1	4		7.15076	6.83542	6.71699	6.94837	6.66391	6.54844	6.89724	6.44626	6.56224	6.65964	6.39917	6.67807	5.86542	6.41954	6.45286
	0.761865	-0.28621	BAG3 O95817 3xPhospho [S289(100);S291(100);S/T]	Color2 [DarkGray]	1	4		7.05311	6.61176	6.85922	7.06717	6.39746	6.59395	6.7879	6.4446	6.43296	6.46761	6.52982	6.55305	6.43296	6.72383	6.45121
	0.583516	0.342134	MAP4K4 O95819 1xPhospho [S580(100)]	Color2 [DarkGray]	1	4		6.848	6.31832	5.95884	6.54226	6.65249	6.89845	6.77742	6.63807	6.73606	6.44626	6.74685	6.43129	6.93664	6.86047	6.55459
	0.116905	0.015405	MAP4K4 O95819 1xPhospho [S631(97.9)]	Color2 [DarkGray]	1	4		6.35159	6.19289	6.25198	6.24471	6.31754	6.28543	6.29139	6.25624	6.29504	6.25765	6.21264	6.21007	6.21881	6.13251	6.28591
	0.713128	0.152052	MAP4K4 O95819 1xPhospho [S639(100)]	Color2 [DarkGray]	1	4		6.0234	6.21875	6.25997	6.29588	6.29384	6.20063	6.23671	6.44662	6.27494	6.30333	6.20885	6.26318	6.16629	6.13352	6.28089
	0.119051	0.030027	MAP4K4 O95819 1xPhospho [S805(100)]	Color2 [DarkGray]	1	4		6.68089	6.64961	6.51885	6.77742	6.66676	6.63807	6.49825	6.75889	6.68229	6.59842	6.5267	6.74551	6.5469	6.65105	6.67948
	1.54189	-0.64964	MAP4K4 O95819 1xPhospho [S842(99.8)]	Color2 [DarkGray]	1	4		6.91049	7.54921	7.15279	6.79312	6.67807	6.79831	6.58796	6.62936	6.44626	5.75221	6.62205	6.27612	5.84046	6.09592	6.45615
	1.03373	0.233142	MAP4K4 O95819 1xPhospho [S9(100)]	Color2 [DarkGray]	1	4		6.57289	6.50779	6.47249	7.02348	6.44626	6.59395	6.76421	6.92005	6.56834	6.61471	6.9542	6.71425	6.56529	6.48059	6.23649
	1.63355	0.162501	MAP4K4 O95819 1xPhospho [S900(100)]	Color2 [DarkGray]	1	4		6.11891	6.14428	6.15303	6.35864	6.28889	6.3374	6.21286	6.34073	6.35014	6.18804	6.19268	6.26773	6.22819	6.16184	6.01651
	0.12575	-0.03924	MAP4K4 O95819 1xPhospho [S913(100)]	Color2 [DarkGray]	1	4		6.55919	6.87652	6.76288	6.92005	6.62352	6.78136	6.65249	6.60437	6.824	6.2555	6.87406	6.58346	6.4822	6.25361	6.38025
	0.889228	0.198826	MAP4K4 O95819 1xPhospho [T181(100)];Q8N4C8 1xPhospho [T181(100)];Q9UKE5 1xPhospho [T181(100)]	Color2 [DarkGray]	1	4		6.40429	6.31107	6.50779	6.53138	6.52982	6.55305	6.43962	6.73471	6.6453	6.74012	6.67384	6.7996	6.81506	6.92005	6.88996
	0.401102	0.035315	MAP4K4 O95819 1xPhospho [T59(100)];Q8N4C8 1xPhospho [T59(100)]	Color2 [DarkGray]	1	4		6.71699	6.61324	6.63372	6.6837	6.46924	6.63952	6.6837	6.72656	6.65964	6.67807	6.47897	6.69488	6.64818	6.58796	6.71425
	0.978652	0.121185	MAP4K4 O95819 1xPhospho [T828(100)]	Color2 [DarkGray]	1	4		6.07956	6.24951	6.21303	6.2957	6.23038	6.32477	6.34868	6.25715	6.29982	6.31746	6.19986	6.30429	6.21301	6.12952	6.2034
	1.36018	0.452093	MAP4K4 O95819 1xPhospho [T834(100)]	Color2 [DarkGray]	1	4		6.02901	6.49825	6.23074	6.25927	6.43129	5.97957	6.85424	6.61618	6.64386	6.57137	7.09381	6.98641	6.92719	7.19279	6.6851
	0.257583	0.038358	MAP4K4 O95819 2xPhospho [S324(100);S326(100)]	Color2 [DarkGray]	1	4		6.13292	6.20486	6.29139	6.22952	6.28394	6.29972	6.27722	6.29348	6.17355	6.36428	6.25097	6.27351	6.2915	6.17774	6.17407
	0.167533	0.067077	MAP4K4 O95819 2xPhospho [S805(100);S/T]	Color2 [DarkGray]	1	4		6.71562	6.75221	6.63952	6.71012	6.35226	6.94134	6.55305	6.7046	7.05094	6.21529	6.89966	6.55612	6.1819	6.5438	6.5469
	0.515731	-0.1595	AIFM1 O95831 1xPhospho [S100(100)]	Color2 [DarkGray]	1	4		6.98413	6.58796	6.75889	6.90689	6.41616	6.44294	6.70736	6.47411	6.67101	6.88509	6.52513	6.60437	6.34696	6.45615	6.70321
	0.175925	-0.13085	AIFM1 O95831 1xPhospho [S116(100)]	Color2 [DarkGray]	1	4		7.30195	6.34696	6.65821	7.09908	6.8189	6.80736	6.66676	6.59246	6.65535	6.59395	6.16189	6.50621	6.24031	6.12102	6.56529
	0.0049	-0.00182	AIFM1 O95831 1xPhospho [S268(100)]	Color2 [DarkGray]	1	4		6.45615	6.67384	6.8392	6.54226	6.75889	6.71973	6.59842	6.75355	6.61176	6.74147	6.43463	6.54535	6.83542	6.49025	6.56834
	0.006954	0.004169	AIFM1 O95831 1xPhospho [S519(100)]	Color2 [DarkGray]	1	4		6.96	6.38543	6.61912	6.96463	6.74416	6.65535	6.8679	6.55919	6.54998	6.74953	6.52826	6.40939	6.56072	6.63517	6.26491
	0.344378	-0.16549	LATS1 O95835 1xPhospho [S278(99.6)]	Color2 [DarkGray]	1	4		6.77742	6.6865	6.67242	6.71699	6.5157	6.94017	6.33807	6.93899	6.36282	6.23841	6.8716	6.6837	6.24983	6.34163	6.99095
	0.322022	0.088093	LATS1 O95835 1xPhospho [S464(100)]	Color2 [DarkGray]	1	4		6.64097	6.61471	6.41447	6.68229	6.66818	6.58796	6.55152	6.56529	6.81762	6.76155	6.76818	6.81506	6.51728	6.70321	6.47897
	1.07898	-0.17804	LATS1 O95835 1xPhospho [T246(100)]	Color2 [DarkGray]	1	4		6.74012	6.56529	6.78529	6.58045	6.50779	6.82146	6.56377	6.55152	6.44128	6.59694	6.70874	6.84172	6.65535	6.52042	6.70598
	0.00183	0.000474	LATS1 O95835 1xPhospho [T255(100)]	Color2 [DarkGray]	1	4		6.68089	6.5157	6.7211	6.56224	6.57289	6.81506	6.60733	6.56224	6.74953	6.48059	6.66818	6.65249	6.67525	6.55459	6.79051
	0.056928	-0.02168	C6orf47 O95873 1xPhospho [S112(100)]	Color2 [DarkGray]	1	4		6.52513	6.69905	6.59246	6.54535	6.76951	6.56986	6.77347	6.35755	6.62059	6.67384	6.6907	6.54535	6.83415	6.67384	6.71836
	1.09041	-0.11231	TBX18 O95935 1xPhospho [S543(100)]	Color2 [DarkGray]	1	4		6.57137	6.64961	6.71012	6.72383	6.6865	6.83289	6.56072	6.47735	6.55612	6.38543	6.54535	6.58346	6.9507	6.62205	6.70874
	0.524849	0.074422	MBD3 O95983 1xPhospho [S37(100)]	Color2 [DarkGray]	1	4		6.11386	6.27765	6.18071	6.2836	6.23888	6.1794	6.32512	6.18841	6.28196	6.32066	6.1299	6.28561	6.25313	6.10881	6.12444
	0.165864	0.084994	MBD3 O95983 1xPhospho [S56(100)]	Color2 [DarkGray]	1	4		6.91169	6.50938	6.26491	6.96	6.6879	6.88631	6.6865	6.56377	6.6907	6.53138	6.55152	6.72792	6.1819	6.47411	6.79701
	0.581637	0.104965	MBD3 O95983 1xPhospho [S85(100)]	Color2 [DarkGray]	1	4		6.51412	6.70183	6.70874	6.3147	6.83668	6.30195	6.65821	6.75355	6.82782	6.66959	6.63081	6.3733	6.71287	6.91289	6.57743
	0.428192	0.11336	PTTG1 O95997 1xPhospho [S102(99.6)]	Color2 [DarkGray]	1	4		6.5744	6.66534	6.43962	6.55765	6.80349	6.43463	6.6851	6.50779	6.82655	6.73742	6.90929	6.83036	6.45943	6.80864	6.24031
	0.101567	-0.03224	PTTG1 O95997 1xPhospho [S165(100)]	Color2 [DarkGray]	1	4		6.89603	6.76951	6.58195	6.67525	6.57743	6.47411	6.60585	6.70321	6.84172	6.58796	6.65535	6.6865	6.40939	6.36457	6.72383
	1.7855	0.378746	BCL10 O95999 1xPhospho [S138(100)]	Color2 [DarkGray]	1	4		6.44956	6.24983	6.1819	6.43796	6.79051	6.77215	6.76288	6.58646	6.66818	6.76421	6.6865	6.76022	6.72656	6.87283	6.74819
	1.34754	0.172966	CLPTM1 O96005 1xPhospho [S21(99.7)]	Color2 [DarkGray]	1	4		6.05517	6.15933	6.25151	6.20655	6.25383	6.31449	6.34811	6.34777	6.28903	6.18709	6.27801	6.37289	6.19037	6.16369	6.30947
	0.964334	0.169638	CLPTM1 O96005 1xPhospho [T622(100)]	Color2 [DarkGray]	1	4		5.9726	6.18992	6.22782	6.23436	6.23442	6.22466	6.26051	6.33482	6.30394	6.27214	6.24673	6.31708	6.28301	6.20576	6.15436
	0.250897	-0.04549	MOCS2 O96007 1xPhospho [S20(100)]	Color2 [DarkGray]	1	4		6.79442	6.65821	6.57137	6.6014	6.80993	6.91767	6.60288	6.6907	6.59395	6.67101	6.4822	6.62205	6.33985	6.46761	6.73336
	0.486383	-0.34151	PAK4 O96013 1xPhospho [S104(100)]	Color2 [DarkGray]	1	4		6.2211	6.88753	7.09381	6.52042	6.86171	6.59395	6.09381	6.47086	6.61324	6.57894	7.15178	6.3147	6.99548	6.43796	6.30195
	0.050686	-0.01732	PAK4 O96013 1xPhospho [S104(100)]	Color2 [DarkGray]	1	4		6.63517	6.5267	6.82146	6.63081	6.60881	6.61471	6.65964	6.49825	6.77347	6.65964	6.60288	6.58946	6.65678	6.57289	6.76951
	0.440642	0.031597	PAK4 O96013 1xPhospho [S148(100)]	Color2 [DarkGray]	1	4		6.24385	6.20974	6.25171	6.32207	6.33261	6.11083	6.23842	6.32259	6.23907	6.28736	6.12741	6.25753	6.24946	6.24912	6.21671
	0.595214	0.07474	PAK4 O96013 1xPhospho [S148(100)]	Color2 [DarkGray]	1	4		6.16167	6.15889	6.28362	6.25116	6.32319	6.20477	6.3152	6.31354	6.19967	6.26427	6.17311	6.39707	6.27752	5.93935	6.26094
	1.70491	0.461129	PAK4 O96013 1xPhospho [S167(100)]	Color2 [DarkGray]	1	4		6.50144	6.43296	6.30925	6.3906	6.66391	6.36107	6.6837	7.0607	6.88264	6.81506	6.71287	6.58346	6.49506	6.64674	6.88509
	3.05218	0.254501	PAK4 O96013 1xPhospho [S181(100)]	Color2 [DarkGray]	1	4		6.53138	6.49506	6.48543	6.66391	6.79831	6.52826	6.80219	6.75756	6.71562	6.70598	6.67384	6.65105	6.50938	6.63517	6.64818
	0.393422	0.174571	PAK4 O96013 1xPhospho [S291(100)]	Color2 [DarkGray]	1	4		6.64961	6.42291	6.74416	6.76951	6.50779	6.25739	6.45779	6.95187	6.93074	6.7866	6.33628	6.7879	6.90328	6.55919	6.33092
	0.075996	-0.03376	PAK4 O96013 1xPhospho [S474(100)]	Color2 [DarkGray]	1	4		6.82528	6.56834	6.56834	6.49345	6.64961	6.7046	6.55612	6.8716	6.43296	6.7211	6.7046	6.33807	6.70598	6.45286	6.92719
	0.104377	-0.05636	PAK4 O96013 1xPhospho [T207(100)]	Color2 [DarkGray]	1	4		6.74012	6.49185	6.34518	6.70044	6.69209	6.853	6.53294	6.70321	6.17193	6.61912	6.84298	6.86542	6.61618	6.60733	6.71012
	0.410317	-0.07677	ACTL6A O96019 1xPhospho [S233(100)]	Color2 [DarkGray]	1	4		6.6014	6.60881	6.81378	6.5744	6.66391	6.70321	6.58946	6.53605	6.66818	6.65964	6.73336	6.52199	6.69627	6.64241	6.61618
	0.213225	-0.07366	CCNE2 O96020 1xPhospho [S21(100)]	Color2 [DarkGray]	1	4		6.62205	6.81634	6.58646	6.55459	6.54226	6.70598	6.80993	6.41954	6.5744	6.49985	6.89118	6.52199	6.47411	6.87406	6.65392
	0.31266	-0.08026	NSD2 O96028 1xPhospho [S437(100)]	Color2 [DarkGray]	1	4		6.61029	6.55919	6.82782	6.47573	6.61324	6.72928	6.71287	6.49985	6.5438	6.62205	6.67948	6.72247	6.73336	6.58346	6.69627
	0.396151	0.111003	NSD2 O96028 1xPhospho [T110(100)]	Color2 [DarkGray]	1	4		6.37156	6.67101	6.7046	6.59991	6.56986	6.50144	6.6014	6.69349	6.78529	6.70183	6.73336	6.65821	6.64818	6.68229	6.6851
	1.49963	-0.34666	NSD2 O96028 2xPhospho [T110(99.7);T115(100)]	Color2 [DarkGray]	1	4		6.89724	7.01792	7.05637	6.79701	7.11582	6.7866	6.78398	6.6865	6.46107	6.41447	6.25361	5.87529	6.28355	6.17792	6.42626
	2.37386	0.150047	GOT2 P00505 1xPhospho [T333(100)]	Color2 [DarkGray]	1	4		6.15169	6.11196	6.19716	6.23544	6.32961	6.17852	6.29084	6.31506	6.30505	6.24923	6.10098	6.25767	6.25145	6.25971	6.22324
	0.01294	0.002892	ABL1 P00519 1xPhospho [S569(100)]	Color2 [DarkGray]	1	4		6.71699	6.59842	6.61618	6.64961	6.49825	6.61324	6.76686	6.54844	6.62498	6.68229	6.43796	6.68229	6.81378	6.63227	6.73064
	0.527495	0.242769	ABL1 P00519 1xPhospho [S884(100)]	Color2 [DarkGray]	1	4		6.24413	6.79701	6.25927	6.52513	6.39746	6.51885	6.84674	6.63663	6.54535	6.79572	6.87283	6.69905	7.07788	6.6279	6.55612
	0.162019	-0.03507	EGFR P00533 1xPhospho [S1166(100)]	Color2 [DarkGray]	1	4		6.64961	6.6851	6.62498	6.92719	6.47249	6.6907	6.61176	6.75889	6.48382	6.38716	6.76818	6.64674	6.59246	6.44626	6.80736
	0.759343	-0.40137	EGFR P00533 1xPhospho [S991(100)]	Color2 [DarkGray]	1	4		6.6837	6.90569	6.88753	6.48704	6.66959	6.49665	6.50144	6.78267	5.98869	6.63372	6.81378	6.91169	6.42459	6.36107	6.81506
	0.3628	0.20549	EGFR P00533 1xPhospho [T693(100)]	Color2 [DarkGray]	1	4		6.01569	6.62936	6.66959	6.45779	6.43463	6.62205	6.49665	6.848	6.58646	6.55765	7.11998	6.6837	6.96116	6.82909	6.41954
	0.009567	-0.00194	PGK1 P00558 1xPhospho [S203(100)]	Color2 [DarkGray]	1	4		6.5438	6.76022	6.63517	6.52042	6.38543	6.83289	6.61765	6.62644	6.6893	6.63517	6.69349	6.72247	6.67948	6.5267	6.73064
	0.041975	0.02351	MYC P01106 1xPhospho [S159(99.4)]	Color2 [DarkGray]	1	4		6.33985	6.95652	6.79572	6.31832	6.732	6.30012	6.71012	6.80864	6.64386	6.67101	6.39403	6.7996	6.63081	6.55305	6.80478
	0.779462	-0.26765	MYC P01106 1xPhospho [S62(100)]	Color2 [DarkGray]	1	4		6.5267	6.80993	6.95652	6.57289	6.57289	6.51412	6.32373	6.65392	6.51254	6.93428	6.76022	6.29462	6.46924	7.04549	6.45451
	0.534646	0.120181	MYC P01106 1xPhospho [S62(99.6)]	Color2 [DarkGray]	1	4		6.42626	6.50303	6.43129	6.62498	6.48059	6.62498	6.67666	6.66249	6.38198	6.84549	6.6837	6.78921	6.69209	6.89845	6.80993
	1.58563	0.323367	MYC P01106 1xPhospho [S62(99.7)]	Color2 [DarkGray]	1	4		6.19574	6.39403	6.48382	6.50303	6.54226	6.50938	6.62498	6.66249	6.75622	6.78136	6.75489	6.848	6.70736	6.7879	6.92955
+	3.11735	-0.93869	MYC P01106 2xPhospho [T58(100);S]	Color2 [DarkGray]	1	4		7.34518	7.35226	7.36894	6.89603	6.59395	6.72792	6.61618	6.34873	6.2854	6.23841	6.31832	5.88753	6.02237	6.03782	6.39403
	1.33765	0.116249	COL2A1 P02458 1xPhospho [T1028(98.4)]	Color2 [DarkGray]	1	4		6.1359	6.13036	6.22424	6.16163	6.32387	6.35104	6.25009	6.25553	6.33362	6.37606	6.13489	6.38153	6.40755	6.22703	6.31992
	0.802595	0.294472	KRT14 P02533 1xPhospho [S128(100)];P08727 1xPhospho [S93(100)];Q04695 1xPhospho [S97(100)];P35527 1xPhospho [S166(100)]	Color2 [DarkGray]	1	4		6.36982	6.5157	6.37156	6.62498	6.3147	7.11686	6.41616	6.97613	6.74819	6.1819	7.06717	6.55152	6.34163	6.69209	6.93192
	0.474571	-0.21958	LMNA P02545 1xPhospho [S107(100)]	Color2 [DarkGray]	1	4		6.42962	6.76553	7.04876	6.42459	6.88142	6.14364	6.34696	6.61324	6.62498	6.84424	6.59544	6.40599	6.7866	6.41278	6.99774
	0.648157	-0.08487	LMNA P02545 1xPhospho [S22(99.8)]	Color2 [DarkGray]	1	4		6.68089	6.6893	6.80478	6.7879	6.74551	6.51096	6.72656	6.60733	6.58646	6.74282	6.64674	6.62936	6.31651	6.58946	6.5157
	0.110992	-0.04592	LMNA P02545 1xPhospho [S277(100)]	Color2 [DarkGray]	1	4		6.86913	6.6893	6.51096	6.30743	6.60881	6.41109	6.45615	6.83162	6.64386	6.86171	6.52356	6.59395	6.72792	6.65535	6.82655
	1.24704	0.248948	LMNA P02545 1xPhospho [S301(100)]	Color2 [DarkGray]	1	4		6.24222	6.44626	6.48543	6.42122	6.47897	6.76818	6.55612	6.74551	6.61912	6.92837	6.43129	6.78398	7.01011	6.63807	6.86913
	0.555948	-0.22008	LMNA P02545 1xPhospho [S390(100)]	Color2 [DarkGray]	1	4		7.00225	6.64961	6.73606	6.49665	6.6851	6.6907	6.71425	6.71699	6.29646	6.47573	6.61912	6.47086	6.60733	6.51254	6.8392
	0.241447	0.06397	LMNA P02545 1xPhospho [S392(100)]	Color2 [DarkGray]	1	4		6.63952	6.71699	6.49985	6.71287	6.5345	6.75756	6.51728	6.7761	6.75489	6.60733	6.6865	6.78529	6.47897	6.5267	6.60733
	0.029899	-0.02797	LMNA P02545 1xPhospho [S414(100)]	Color2 [DarkGray]	1	4		6.91528	6.72928	6.12928	6.42291	6.78005	6.64241	6.86295	6.16591	6.66107	6.62352	6.69488	6.60881	7.03562	6.69627	6.38198
	0.563475	0.121854	LMNA P02545 1xPhospho [S458(100)]	Color2 [DarkGray]	1	4		6.6279	6.49185	6.60437	6.65105	6.37678	6.74551	6.60437	6.86913	6.61618	6.74147	6.49985	6.50779	6.70874	6.93546	6.56986
	0.040046	0.025146	LMNA P02545 1xPhospho [S533(100)]	Color2 [DarkGray]	1	4		6.55152	6.84298	6.37851	6.77083	6.58496	6.42122	6.45451	6.94603	6.44791	6.31651	6.94603	6.86419	6.38025	6.56986	6.92125
	0.801104	0.140672	LMNA P02545 1xPhospho [S632(100)]	Color2 [DarkGray]	1	4		6.19774	6.13105	6.23342	6.14021	6.29333	6.21038	6.18609	6.44313	6.35502	6.30885	6.27072	6.29529	6.23673	6.19458	6.27002
	0.43788	0.331632	LMNA P02545 2xPhospho [S22(99.1);S/T]	Color2 [DarkGray]	1	4		6.84424	5.83794	6.4446	6.66391	6.83668	6.4363	6.78136	6.43463	6.90569	6.74282	6.26115	7.00563	6.63517	6.23649	7.07682
	0.859498	0.200297	LMNA P02545 2xPhospho [S390(100);S392(100)]	Color2 [DarkGray]	1	4		6.58646	6.45779	6.80607	6.41109	6.66818	6.67525	6.89118	6.78921	6.77083	6.90929	6.73064	6.68089	6.23841	6.4822	6.36982
	0.781845	0.384471	LMNA P02545 2xPhospho [S407(99.3);S/T]	Color2 [DarkGray]	1	4		6.11686	6.76288	6.08958	6.17592	6.59246	6.48543	6.60437	6.72656	6.79181	6.49985	7.41193	6.4363	6.95187	6.98641	6.38198
	0.101141	-0.08133	MBP P02686 1xPhospho [S16(99.2)]	Color2 [DarkGray]	1	4		6.08958	6.49345	6.99661	6.57743	6.74147	6.17592	6.33628	6.31288	6.6865	6.36282	6.52042	6.78398	7.18884	6.7996	7.07039
	0.289782	0.04717	AHSG P02765 1xPhospho [S138(100)]	Color2 [DarkGray]	1	4		6.22664	6.11728	6.2349	6.37768	6.27534	6.26725	6.23641	6.33507	6.14884	6.27632	6.18077	6.33455	6.20121	6.12427	6.07852
	0.176114	0.144103	AHSG P02765 1xPhospho [S138(100)]	Color2 [DarkGray]	1	4		6.65535	6.17393	7.08215	7.07468	6.80736	6.89118	6.47735	7.04876	6.81762	6.23649	6.92955	6.54226	6.12928	5.61176	6.36282
	0.326318	-0.04354	FTH1 P02794 1xPhospho [S179(100)]	Color2 [DarkGray]	1	4		6.6893	6.73336	6.72792	6.62352	6.55152	6.67948	6.74551	6.56986	6.7046	6.46924	6.60437	6.50144	6.87529	6.56377	6.56072
	2.31658	-0.30194	HMGCR P04035 1xPhospho [S356(99.8)]	Color2 [DarkGray]	1	4		6.8392	6.7866	6.96347	6.40088	6.77083	6.64241	6.5438	6.57894	6.56072	6.62205	6.41278	6.89482	6.84674	5.99095	6.52356
	0.820845	0.210418	RAF1 P04049 1xPhospho [S621(100)];P10398 1xPhospho [S582(100)]	Color2 [DarkGray]	1	4		6.69905	6.38716	6.62352	6.3505	6.58346	6.48059	6.65535	6.77873	6.90689	6.71562	6.65535	6.6279	6.8505	6.47573	6.74416
	0.086508	0.01814	ALDOA P04075 1xPhospho [S39(100)]	Color2 [DarkGray]	1	4		6.54998	6.57743	6.76818	6.58646	6.66818	6.72656	6.59246	6.67948	6.67807	6.72656	6.58946	6.46924	6.61471	6.59246	6.7996
	0.010128	0.005039	ANXA1 P04083 1xPhospho [S34(100)]	Color2 [DarkGray]	1	4		6.74685	6.85922	6.43796	6.80864	6.46924	6.92481	6.49506	6.85674	6.70736	6.32553	6.50779	6.6865	6.38716	6.66391	6.61029
	0.33024	0.146293	NR3C1 P04150 1xPhospho [T8(100)]	Color2 [DarkGray]	1	4		6.40429	6.50621	6.84674	6.52199	6.43796	6.69349	6.96347	6.69349	6.53916	6.25172	6.80349	6.53605	6.83668	6.55765	6.86666
+	2.36992	1.28222	KRT1 P04264 1xPhospho [S66(100)]	Color2 [DarkGray]	1	4		5.99548	5.6893	5.87283	6.21917	5.26303	7.51017	7.51649	7.04985	6.83794	5.77083	7.23936	6.38198	6.37504	6.60437	7.03782
	0.182745	-0.04605	GAPDH P04406 1xPhospho [S192(100)]	Color2 [DarkGray]	1	4		6.81378	6.72383	6.80993	6.42962	6.63517	6.57592	6.91767	6.66676	6.62498	6.60437	6.44956	6.54844	6.49665	6.80349	6.44128
	0.044973	0.016519	GAPDH P04406 1xPhospho [S210(99.8)]	Color2 [DarkGray]	1	4		6.40429	6.73606	6.6893	6.65105	6.71425	6.72928	6.49506	6.73742	6.64674	6.47249	6.58195	6.69905	6.64674	6.62498	6.77347
	0.082815	0.109861	GAPDH P04406 1xPhospho [S266(100)]	Color2 [DarkGray]	1	4		7.44377	5.91169	6.35755	7.34341	6.20163	7.05961	6.7879	6.45121	6.80349	7.07788	5.848	6.41447	5.86542	6.11686	6.62644
	0.258757	-0.09878	GAPDH P04406 1xPhospho [S83(100)]	Color2 [DarkGray]	1	4		6.41785	6.6893	6.7761	6.64097	6.76951	6.77215	6.41447	6.42962	6.74282	6.72792	6.76951	6.56224	6.69627	6.41109	6.73606
	1.01714	0.123114	GAPDH P04406 1xPhospho [T184(100)]	Color2 [DarkGray]	1	4		6.09225	6.22137	6.26647	6.25245	6.38434	6.20486	6.30236	6.36037	6.28671	6.32312	6.28854	6.21148	6.29286	6.17193	6.20273
	0.598476	-0.1749	ERBB2 P04626 1xPhospho [S1054(100)]	Color2 [DarkGray]	1	4		6.91289	6.63517	6.75087	6.43129	6.5744	6.61176	6.51254	6.46597	6.79572	6.73064	6.55919	6.50938	6.65249	6.66676	6.76288
	0.446875	0.127362	ERBB2 P04626 1xPhospho [S1083(100)]	Color2 [DarkGray]	1	4		6.43129	6.58646	6.73742	6.7115	6.7115	6.61176	6.57743	6.86913	6.6907	6.54844	6.56529	6.73471	6.55765	6.40939	6.83162
	0.918145	0.213537	TP53 P04637 1xPhospho [S315(100)]	Color2 [DarkGray]	1	4		6.67101	6.4446	6.43463	6.63372	6.41616	6.59694	6.80736	6.80607	6.57743	6.74551	6.63807	6.60288	6.92005	6.57289	6.6865
	1.56502	0.210582	TP53 P04637 1xPhospho [S392(100)]	Color2 [DarkGray]	1	4		6.55612	6.61176	6.53761	6.71425	6.45451	6.44956	6.84424	6.66391	6.82909	6.68089	6.81762	6.68229	6.73471	6.60733	6.37504
	0.524116	0.220212	HSPB1 P04792 1xPhospho [S82(99.7)]	Color2 [DarkGray]	1	4		6.67242	6.41616	6.65678	6.47573	6.55612	7.03012	6.77083	6.53294	7.10224	6.52982	6.42122	6.66676	6.39403	6.40939	6.78005
	1.20053	0.0938	SLC4A2 P04920 1xPhospho [S113(99.3)]	Color2 [DarkGray]	1	4		6.20228	6.17663	6.16052	6.34183	6.31126	6.16064	6.25126	6.3416	6.22797	6.30082	6.19833	6.19119	6.30284	6.10276	6.17811
	1.08395	0.102669	SLC4A2 P04920 1xPhospho [S144(99.4)]	Color2 [DarkGray]	1	4		6.13736	6.27025	6.24346	6.28504	6.32605	6.26394	6.32846	6.34616	6.28446	6.21506	6.26788	6.37472	6.05518	6.18774	6.24083
	0.001165	-0.00058	SLC4A2 P04920 2xPhospho [S170(99.2);S/T]	Color2 [DarkGray]	1	4		6.68089	6.41616	6.60585	6.66676	6.78005	6.16792	6.36632	6.84298	6.49185	6.37851	6.94369	7.04876	6.75489	6.73877	6.50144
	0.100886	-0.02918	ATP1A1 P05023 1xPhospho [S16(100)]	Color2 [DarkGray]	1	4		6.7115	6.89845	6.63517	6.82528	6.79181	6.66107	6.8505	6.62059	6.6865	6.5438	6.48704	6.22882	6.54226	6.68229	6.32912
	0.114402	0.053573	ATP1A1 P05023 1xPhospho [S16(100)]	Color2 [DarkGray]	1	4		6.76686	6.69488	6.4822	6.50779	6.96	6.68229	6.99548	6.55459	6.55459	6.37678	6.68229	6.49185	6.732	6.61765	6.39232
	1.36869	0.116756	ATP1A1 P05023 1xPhospho [S217(99.7)]	Color2 [DarkGray]	1	4		6.23209	6.13133	6.22501	6.17009	6.17016	6.28989	6.35137	6.31576	6.27157	6.24079	6.18328	6.35131	6.24922	6.25021	6.07088
	0.246881	-0.18607	ATP1A1 P05023 1xPhospho [S722(100)]	Color2 [DarkGray]	1	4		6.97613	6.8679	6.08746	6.80736	6.73064	6.68229	6.25361	6.54226	6.57743	6.55459	6.77873	6.45121	6.74819	6.64961	6.70183
	0.227722	-0.27329	APP P05067 1xPhospho [S656(98.7)]	Color2 [DarkGray]	1	4		7.3837	5.87036	6.94603	6.56224	6.69627	6.99095	6.18785	6.59246	6.59991	6.70598	5.7761	6.74685	6.44956	6.06824	7.11374
	0.319028	0.174076	HMGN1 P05114 1xPhospho [S25(100)]	Color2 [DarkGray]	1	4		6.67666	6.98299	6.2555	6.60881	6.83036	6.6893	6.72383	6.75355	6.96	6.64097	6.61176	6.48864	6.44626	6.65535	6.05961
	0.108392	0.027711	HMGN1 P05114 1xPhospho [S7(100)]	Color2 [DarkGray]	1	4		6.77742	6.58946	6.51254	6.7211	6.91648	6.72792	6.75087	6.61029	6.6014	6.76686	6.68089	6.65678	6.34518	6.4446	6.44626
	2.32872	0.298202	HMGN1 P05114 1xPhospho [S7(100)]	Color2 [DarkGray]	1	4		6.42291	6.49025	6.40429	6.824	6.63952	6.52356	6.80478	6.75622	6.65105	6.73742	6.60437	6.89239	6.44791	6.66676	6.67948
	0.098852	0.023258	HMGN1 P05114 1xPhospho [S86(100)]	Color2 [DarkGray]	1	4		6.50462	6.76951	6.59694	6.59544	6.8189	6.45451	6.69766	6.65821	6.58496	6.63663	6.75087	6.5744	6.67807	6.60881	6.68089
	0.094875	-0.03507	HMGN1 P05114 2xPhospho [S86(100);S89(100)]	Color2 [DarkGray]	1	4		6.53138	6.90569	6.70598	6.29829	6.61471	6.45451	6.70736	6.79442	6.53605	6.67525	6.90207	6.65105	6.53294	6.7115	6.50621
	0.742319	-0.20648	EIF2S1 P05198 1xPhospho [S110(100)]	Color2 [DarkGray]	1	4		6.54535	6.81121	6.96	6.97499	6.46597	6.85798	6.51412	6.53916	6.64386	6.63081	6.46434	6.48864	6.33628	6.34341	6.85922
	0.111691	-0.04124	EIF2S1 P05198 1xPhospho [T279(100)]	Color2 [DarkGray]	1	4		6.87036	6.59544	6.47411	6.70044	6.59544	6.75221	6.73336	6.52826	6.55459	6.64674	6.62059	6.66534	6.52826	6.61471	6.72656
	0.197968	0.065116	RPLP2 P05387 1xPhospho [S102(100)]	Color2 [DarkGray]	1	4		6.50303	6.53138	6.84674	6.47897	6.65821	6.68229	6.65964	6.60437	6.8125	6.3906	6.71425	6.67384	6.66391	6.74416	6.62059
	0.095265	0.058352	RPLP2 P05387 1xPhospho [S105(100)]	Color2 [DarkGray]	1	4		6.44791	6.64961	6.83668	6.75889	6.90689	6.6879	6.45779	6.57894	7.07254	6.29278	6.76022	6.64674	6.80864	5.97499	6.43296
	0.395949	-0.07693	RPLP2 P05387 1xPhospho [S74(100)]	Color2 [DarkGray]	1	4		6.88874	6.67666	6.6279	6.96809	6.93781	6.52356	6.62205	6.65535	6.6851	6.58195	6.48382	6.74282	6.1639	6.44128	6.44956
	0.637255	-0.25923	RPLP2 P05387 2xPhospho [S102(100);S105(100)]	Color2 [DarkGray]	1	4		6.37504	6.80219	6.70736	6.6893	7.03782	6.69766	6.32373	6.61324	6.16993	6.5267	6.74416	6.7996	6.81762	6.74819	6.34873
	0.218488	-0.07818	RPLP2 P05387 2xPhospho [S102(100);S105(100)]	Color2 [DarkGray]	1	4		6.44626	6.78136	6.86047	6.46761	6.64386	6.732	6.50303	6.67384	6.67666	6.4363	6.62936	6.6837	6.53138	6.74416	6.76421
	0.232905	-0.07284	RPLP2 P05387 2xPhospho [S102(100);S105(100)]	Color2 [DarkGray]	1	4		6.45121	6.6837	6.80219	6.56072	6.75622	6.84298	6.44626	6.59991	6.67242	6.62352	6.65535	6.53294	6.57289	6.66107	6.73336
	0.270517	0.082063	RPLP0 P05388 1xPhospho [S304(100)]	Color2 [DarkGray]	1	4		6.62936	6.50779	6.8392	6.54535	6.67525	6.44791	6.71836	6.87774	6.62644	6.32193	6.80736	6.66959	6.77742	6.44791	6.6453
	0.024909	-0.01479	RPLP0 P05388 1xPhospho [S307(100)]	Color2 [DarkGray]	1	4		6.46271	6.8505	6.6907	6.59694	6.83668	6.43129	6.49985	6.47897	6.98071	6.28355	6.60585	6.73471	6.84549	6.49345	6.68229
	0.060417	-0.06533	RPLP0 P05388 1xPhospho [Y24(100)]	Color2 [DarkGray]	1	4		5.97039	7.09698	7.01346	6.30561	6.62936	6.75489	6.46924	6.8009	6.61471	6.45943	6.51096	6.96116	6.49506	6.43129	6.73471
	0.000515	-0.00012	RPLP0 P05388 2xPhospho [S304(100);S307(100)]	Color2 [DarkGray]	1	4		6.56986	6.47249	6.73064	6.6893	6.65249	6.63372	6.58045	6.57894	6.61324	6.74147	6.63372	6.55459	6.62498	6.76022	6.78398
	0.049253	0.03268	RPLP0 P05388 2xPhospho [S304(100);S307(100)]	Color2 [DarkGray]	1	4		6.7761	6.49506	6.8125	6.29278	6.64674	6.79572	6.86295	6.32553	6.99322	6.20163	6.77215	6.41278	6.37678	6.66249	6.92719
	1.06083	0.043607	RPLP0 P05388 2xPhospho [S304(100);S307(100)]	Color2 [DarkGray]	1	4		6.28271	6.26573	6.24217	6.33383	6.2113	6.2253	6.28245	6.33523	6.30375	6.28085	6.11746	6.24422	6.24485	6.27626	6.20306
	0.116459	0.033378	JUN P05412 1xPhospho [S243(100)]	Color2 [DarkGray]	1	4		6.68229	6.62205	6.42794	6.52199	6.55612	6.33985	6.63807	6.47735	6.71699	6.52199	6.82909	6.72792	6.83162	6.74953	6.89118
	0.022804	-0.01343	JUN P05412 1xPhospho [S58(100)]	Color2 [DarkGray]	1	4		6.30925	6.77347	6.76421	6.46761	6.82909	6.41278	6.59842	6.3906	6.81762	6.04221	6.87897	6.65678	6.8009	6.53916	7.04876
	0.025137	0.01435	JUN P05412 1xPhospho [S63(100)]	Color2 [DarkGray]	1	4		6.24983	6.89239	6.45121	6.55459	6.64097	6.55919	6.50621	6.5438	6.58646	6.61176	6.94603	6.93546	6.36282	6.94017	6.65105
	0.081567	0.027252	JUN P05412 1xPhospho [S73(100)];P17535 1xPhospho [S100(100)]	Color2 [DarkGray]	1	4		6.50144	6.77873	6.60881	6.60733	6.54071	6.59395	6.67807	6.49825	6.79442	6.50621	6.75221	6.70874	6.61471	6.67666	6.74953
	0.159254	-0.0625	POLR3D P05423 1xPhospho [T147(100)]	Color2 [DarkGray]	1	4		6.83036	6.57592	6.71287	6.35755	6.58496	6.38025	6.58346	6.88874	6.45943	6.74012	6.50462	6.88631	6.48704	6.34518	7.07788
	0.047499	0.026667	SSB P05455 1xPhospho [S350(100)]	Color2 [DarkGray]	1	4		7.0607	6.48704	6.48543	6.94017	6.78398	6.67384	6.72247	6.7211	6.66959	6.52356	6.26303	6.54226	6.35755	6.50621	6.7046
	0.076632	0.023628	SSB P05455 1xPhospho [S366(100)]	Color2 [DarkGray]	1	4		6.47735	6.66249	6.75489	6.53138	6.74012	6.71287	6.71836	6.73471	6.51254	6.71012	6.62644	6.54844	6.57743	6.67948	6.62936
	0.599499	-0.17841	TFAP2A P05549 1xPhospho [S181(100)]	Color2 [DarkGray]	1	4		6.8936	6.74685	6.55152	6.37678	6.74147	6.49506	6.59842	6.67807	6.38025	6.69905	6.85549	6.46271	6.51254	6.80349	6.72928
	0.303269	-0.07179	TFAP2A P05549 1xPhospho [S223(99.8)]	Color2 [DarkGray]	1	4		6.44956	6.74147	6.69349	6.54071	6.53294	6.62644	6.61176	6.56072	6.49665	6.38888	6.75889	6.82655	6.69766	6.91409	6.71562
	2.44941	0.138306	ITGB1 P05556 1xPhospho [S785(100)]	Color2 [DarkGray]	1	4		6.09469	6.16458	6.14979	6.311	6.24922	6.20219	6.28856	6.26352	6.27189	6.27837	6.23294	6.26186	6.27417	6.16935	6.25247
	0.056006	0.033259	KRT18 P05783 1xPhospho [S420(100)]	Color2 [DarkGray]	1	4		6.27612	6.93428	6.47086	7.02237	6.6014	6.45615	6.50303	6.71425	6.56377	6.82782	6.57289	6.37851	6.60733	6.71699	6.80219
	0.892221	0.09082	KRT18 P05783 1xPhospho [S60(100)]	Color2 [DarkGray]	1	4		6.23794	6.25954	6.15925	6.15374	6.38672	6.28915	6.27534	6.27141	6.38244	6.16045	6.28225	6.25924	6.26025	6.16671	6.22458
	0.738809	0.202708	KRT8 P05787 1xPhospho [S24(100)]	Color2 [DarkGray]	1	4		6.60288	6.48382	6.18388	6.50462	6.33628	6.41278	6.64818	6.59246	6.63807	6.87036	7.03452	6.7211	6.90448	7.10434	6.25739
	0.161097	0.103292	KRT8 P05787 1xPhospho [S247(100)]	Color2 [DarkGray]	1	4		6.95536	6.33628	6.23841	6.53916	6.34163	6.79051	6.47735	6.7761	6.58646	6.60437	6.58346	7.02237	6.64386	6.76951	6.75087
	0.731109	0.282469	KRT8 P05787 1xPhospho [S253(100)]	Color2 [DarkGray]	1	4		6.80349	6.27799	6.50938	6.89603	6.63952	6.72383	6.66818	6.79051	6.97957	6.76951	6.19574	6.74416	6.42962	6.23266	6.71973
	0.219908	-0.08723	KRT8 P05787 1xPhospho [S274(100)]	Color2 [DarkGray]	1	4		6.71562	6.71425	6.7252	6.84298	6.4446	6.57289	6.51096	6.93781	6.4446	6.8679	6.6837	6.54071	6.24603	6.62205	6.62644
	0.061731	-0.01647	KRT8 P05787 1xPhospho [S291(100)]	Color2 [DarkGray]	1	4		6.77742	6.56529	6.58496	6.72383	6.79701	6.74012	6.74147	6.52356	6.61324	6.50779	6.73606	6.59395	6.70598	6.57592	6.40939
	0.502074	-0.10859	KRT8 P05787 1xPhospho [S330(100)]	Color2 [DarkGray]	1	4		6.62498	6.76022	6.69209	6.63807	6.58646	6.63663	6.72928	6.59096	6.43129	6.82018	6.67384	6.49506	6.75622	6.51728	6.64818
	0.02514	0.015307	KRT8 P05787 1xPhospho [S34(100)]	Color2 [DarkGray]	1	4		7.01011	6.33628	6.49665	6.78398	6.69488	6.6879	6.62936	6.6014	6.65821	6.84549	6.5469	6.71287	6.49825	6.43962	6.57743
	0.011561	-0.00668	KRT8 P05787 1xPhospho [S410(99.4)]	Color2 [DarkGray]	1	4		6.92363	6.82655	6.62498	6.7761	6.7115	6.46107	7.03232	6.46107	6.86171	6.63372	6.41954	6.41109	6.23841	6.67525	6.33628
	0.325753	0.207588	KRT8 P05787 1xPhospho [S43(99.6)]	Color2 [DarkGray]	1	4		6.93664	6.21335	6.39917	6.71562	6.50779	6.68229	6.65105	6.51412	7.00675	6.93781	6.4822	6.74282	6.67948	6.38025	6.56377
	0.084653	0.072736	KRT8 P05787 1xPhospho [S475(100)]	Color2 [DarkGray]	1	4		7.23458	6.43129	6.25172	7.03452	6.58946	6.56529	6.76818	6.64241	6.7252	6.8189	6.27984	6.59842	6.48059	6.42794	6.44956
	0.131669	-0.07392	FYN P06241 1xPhospho [S21(100)]	Color2 [DarkGray]	1	4		6.26303	6.91289	6.82018	6.61324	6.97842	6.05528	6.59842	6.65392	6.52199	6.3733	6.89118	6.38888	6.86171	6.81121	6.57894
	0.075479	0.048961	FYN P06241 1xPhospho [Y420(100)];P12931 1xPhospho [Y419(100)]	Color2 [DarkGray]	1	4		7.1467	6.3837	6.66959	7.22978	6.18785	6.52826	6.85549	6.6879	6.80349	6.32012	6.14771	6.45121	7.00338	6.29094	6.36282
	0.751119	-0.25427	RB1 P06400 1xPhospho [S249(100)]	Color2 [DarkGray]	1	4		6.6851	6.99661	6.61912	6.55459	6.94486	6.62059	6.65105	6.57592	6.31107	6.52826	6.71425	6.57137	6.7115	6.65392	6.36282
	0.649838	0.087384	RB1 P06400 1xPhospho [S37(100)]	Color2 [DarkGray]	1	4		6.09008	6.28895	6.18858	6.36468	6.36993	6.31171	6.269	6.31438	6.24638	6.31808	6.34846	6.19862	6.10807	6.12554	6.23995
	0.085649	-0.02928	RB1 P06400 1xPhospho [S807(100)]	Color2 [DarkGray]	1	4		6.6453	6.45451	6.78529	6.79701	6.6865	6.58496	6.46597	6.60881	6.72247	6.61912	6.45451	6.66534	6.67525	6.5744	6.84424
	0.989736	0.174032	RB1 P06400 1xPhospho [S882(100)]	Color2 [DarkGray]	1	4		6.51412	6.65678	6.53761	6.66959	6.63663	6.62352	6.60733	6.83668	6.7866	6.92955	6.21335	6.46271	6.75355	6.77873	6.50144
	1.08647	-0.27387	RB1 P06400 1xPhospho [S919(100)]	Color2 [DarkGray]	1	4		6.89482	6.64241	6.84424	6.72656	6.70598	6.87897	6.39575	6.46924	6.69488	6.62352	6.07682	6.66249	6.73336	6.56986	6.53916
	0.336706	0.084153	RB1 P06400 1xPhospho [T356(100)]	Color2 [DarkGray]	1	4		6.53138	6.57894	6.42122	6.49665	6.56682	6.57743	6.69766	6.67525	6.41109	6.66249	7.01903	6.28355	6.66818	7.06286	6.78398
	0.214802	-0.04225	RB1 P06400 1xPhospho [T373(100)]	Color2 [DarkGray]	1	4		6.64674	6.70598	6.66534	6.86913	6.58346	6.46924	6.4822	6.69349	6.71562	6.53294	6.83036	6.73606	6.56834	6.51885	6.56986
	0.185105	-0.01752	RB1 P06400 1xPhospho [T821(100)]	Color2 [DarkGray]	1	4		6.70044	6.67525	6.63663	6.61176	6.6453	6.53916	6.61324	6.63227	6.71425	6.70736	6.63663	6.60733	6.64674	6.76951	6.49825
	0.046901	0.018692	RB1 P06400 2xPhospho [S807(100);S811(100)]	Color2 [DarkGray]	1	4		6.6014	6.84925	6.40088	6.81506	6.61029	6.71836	6.64674	6.70321	6.55765	6.66107	6.42626	6.63663	6.61618	6.79442	6.5438
	0.171976	-0.02714	RB1 P06400 2xPhospho [T821(100);T826(100)]	Color2 [DarkGray]	1	4		6.27864	6.34784	6.20759	6.28638	6.41406	6.28626	6.16395	6.30489	6.28381	6.35199	6.17387	6.29149	6.24867	6.25917	6.19571
	0.042295	0.009798	CDK1 P06493 1xPhospho [T14(100)];Q00526 1xPhospho [T14(100)]	Color2 [DarkGray]	1	4		6.5157	6.7046	6.58045	6.8009	6.67807	6.79051	6.52982	6.71836	6.58195	6.70874	6.54844	6.66959	6.47897	6.68089	6.62352
	0.234611	0.027641	CDK1 P06493 1xPhospho [T161(100)]	Color2 [DarkGray]	1	4		6.6865	6.58496	6.69627	6.64961	6.5345	6.81762	6.66534	6.74147	6.64386	6.5345	6.6865	6.57592	6.59395	6.51412	6.69766
	0.109621	0.020098	CDK1 P06493 2xPhospho [T14(100);Y15(100)];Q00526 2xPhospho [T14(100);Y15(100)]	Color2 [DarkGray]	1	4		6.65964	6.63227	6.59544	6.59694	6.39403	6.83036	6.53294	6.66249	6.75221	6.76818	6.44128	6.81121	6.41616	6.63227	6.83162
	0.147532	-0.054	ATP5F1B P06576 1xPhospho [S528(99.7)]	Color2 [DarkGray]	1	4		6.98071	6.71562	6.53294	6.80864	6.60881	6.89845	6.61324	6.75221	6.70183	6.65105	6.40939	6.58646	6.40088	6.44956	6.38888
	0.11039	0.041593	ATP5F1B P06576 1xPhospho [T140(100)]	Color2 [DarkGray]	1	4		6.70183	6.49345	6.36107	6.56834	6.57289	6.81506	6.64961	6.3733	6.65821	6.67948	6.59246	7.0864	6.56377	6.63081	6.75489
	0.140291	0.049322	ENO1 P06733 1xPhospho [S263(100)]	Color2 [DarkGray]	1	4		6.40769	6.5469	6.72247	6.50303	6.67807	6.92837	6.42626	6.66676	6.732	6.60437	6.70736	6.44791	6.69627	6.83415	6.64818
	0.055294	0.01901	ENO1 P06733 1xPhospho [S27(100)]	Color2 [DarkGray]	1	4		6.5469	6.5345	6.64386	6.63227	6.66959	6.8125	6.38025	6.63517	6.76686	6.63372	6.49185	6.64961	6.76421	6.62352	6.80478
	1.47145	0.156035	ENO1 P06733 1xPhospho [S272(100)]	Color2 [DarkGray]	1	4		6.10825	6.10868	6.21334	6.26885	6.27156	6.15029	6.28826	6.36419	6.24593	6.3219	6.27517	6.24087	6.1978	6.10091	6.19838
	1.32865	0.208025	ENO1 P06733 1xPhospho [S310(99.7)]	Color2 [DarkGray]	1	4		6.05099	6.22592	6.06584	6.19352	6.30142	6.29985	6.41611	6.2852	6.26551	6.23304	6.21202	6.28061	6.18804	6.10834	6.09207
	0.741474	-0.2722	ENO1 P06733 1xPhospho [S419(100)]	Color2 [DarkGray]	1	4		6.67384	6.62205	6.73064	6.67948	6.63227	6.89724	6.2724	6.732	6.20555	6.88142	6.69766	6.62059	6.68229	6.57894	6.59246
	0.021667	0.010162	ENO1 P06733 1xPhospho [S79(100)]	Color2 [DarkGray]	1	4		6.53294	6.41109	6.76553	6.91886	6.55152	6.52199	6.58496	6.78005	6.37504	6.74953	6.69766	6.88753	6.36807	6.67948	6.6865
	0.043262	0.028539	PYGL P06737 1xPhospho [S430(100)]	Color2 [DarkGray]	1	4		6.97957	6.36807	6.48704	6.90689	6.34518	6.83289	6.75622	6.3906	6.77347	6.8505	6.26491	6.65964	6.76022	6.32733	6.6837
	0.042493	0.046835	GPI P06744 1xPhospho [S22(100)]	Color2 [DarkGray]	1	4		6.86913	6.17592	6.97957	6.33628	6.89239	7.02348	6.18785	7.12928	6.848	6.3505	6.35579	6.2555	6.71973	6.65964	6.33092
	0.231197	-0.06489	GPI P06744 1xPhospho [S455(100)]	Color2 [DarkGray]	1	4		6.63663	6.69905	6.96924	6.60437	6.74416	6.70598	6.70598	6.77347	6.63081	6.5267	6.41954	6.46434	6.7211	6.44128	6.50621
	1.05876	-0.14561	GPI P06744 1xPhospho [T109(99.8)]	Color2 [DarkGray]	1	4		6.66107	6.79831	6.78136	6.66249	6.51728	6.71287	6.66107	6.63663	6.50621	6.55459	6.51096	6.58496	6.65964	6.72928	6.63807
	0.457555	0.360672	NPM1 P06748 1xPhospho [S125(100)]	Color2 [DarkGray]	1	4		6.11478	6.39403	7.20555	6.60288	6.60288	6.7879	6.80349	6.8802	7.1127	6.40939	7.0607	6.37851	5.66107	6.17592	6.66534
	0.397247	0.131835	NPM1 P06748 1xPhospho [S139(100)]	Color2 [DarkGray]	1	4		6.74685	6.67101	6.34696	6.49825	6.80607	6.67948	6.63807	6.85549	6.66676	6.42626	6.63372	6.76818	6.43296	6.77083	6.60733
	0.304723	0.083405	NPM1 P06748 1xPhospho [S143(100)]	Color2 [DarkGray]	1	4		6.56682	6.77083	6.48864	6.59991	6.84549	6.49506	6.77873	6.5469	6.75087	6.44626	6.68229	6.96463	6.38198	6.74953	6.44956
	1.21981	0.134071	NPM1 P06748 1xPhospho [S143(100)]	Color2 [DarkGray]	1	4		6.27129	6.23601	6.10299	6.28399	6.34429	6.41659	6.34149	6.34603	6.32498	6.36898	6.23982	6.20879	6.31917	6.23804	6.17964
	1.04962	0.165671	NPM1 P06748 1xPhospho [S217(99.3)]	Color2 [DarkGray]	1	4		6.03311	6.24205	6.18867	6.31753	6.42807	6.32604	6.31409	6.39183	6.25494	6.27391	6.16018	6.3086	6.22404	6.13244	6.23518
	0.238347	-0.07963	NPM1 P06748 1xPhospho [S243(100)]	Color2 [DarkGray]	1	4		6.47086	6.67242	6.88631	6.3505	6.70736	6.83668	6.49985	6.60437	6.6865	6.49345	6.7046	6.62205	6.68089	6.58496	6.75756
	0.437945	-0.1181	NPM1 P06748 1xPhospho [S254(100)]	Color2 [DarkGray]	1	4		6.50144	6.7252	6.85424	6.6907	6.69349	6.60437	6.48382	6.66534	6.57743	6.45121	6.60437	6.69766	6.52042	6.75221	6.76818
	0.222608	-0.10497	NPM1 P06748 1xPhospho [S70(100)]	Color2 [DarkGray]	1	4		6.34696	6.76951	6.80478	6.34341	6.77347	6.82782	6.32733	6.7046	6.5744	6.38543	6.75489	6.83542	6.41954	6.72247	6.86542
	0.035839	-0.01849	NPM1 P06748 1xPhospho [S70(100)]	Color2 [DarkGray]	1	4		6.51885	6.56682	6.98641	6.52356	6.6453	6.82909	6.51728	6.83542	6.66391	6.1416	6.75489	6.74012	6.54535	6.58646	6.62498
	0.170336	0.075552	NPM1 P06748 1xPhospho [T199(100)]	Color2 [DarkGray]	1	4		6.55152	6.86047	6.33807	6.30743	6.94251	6.72928	6.61029	6.7996	6.56682	6.47249	6.80736	6.66107	6.24222	6.94251	6.58946
	0.605932	0.095146	ITGAV P06756 1xPhospho [S1046(100)]	Color2 [DarkGray]	1	4		6.07695	6.2473	6.24002	6.35667	6.33838	6.32286	6.21217	6.36113	6.27641	6.20858	6.20876	6.24957	6.24464	6.18055	6.17254
	1.29782	0.251158	H2BC11 P06899 1xPhospho [S37(100)]	Color2 [DarkGray]	1	4		6.55305	6.43796	6.56072	6.30195	6.48059	6.74282	6.63517	6.75355	6.91648	6.66534	6.9472	6.95536	6.43296	6.42962	6.64386
	0.125863	0.035302	NEFL P07196 1xPhospho [S472(100)]	Color2 [DarkGray]	1	4		6.64961	6.52042	6.69349	6.83415	6.51096	6.43129	6.83162	6.59246	6.54535	6.76951	6.73471	6.43796	6.76288	6.74282	6.50462
	0.076797	0.088735	NEFL P07196 1xPhospho [S472(100)]	Color2 [DarkGray]	1	4		7.02348	5.96116	6.78136	6.26303	6.36282	6.32553	6.99209	6.18587	6.85424	6.59842	6.87406	6.34341	7.00225	6.74282	6.80478
	0.713615	0.116485	NEFM P07197 1xPhospho [S545(100)]	Color2 [DarkGray]	1	4		6.23899	6.2118	6.13085	6.18123	6.23024	6.21878	6.40995	6.33859	6.18255	6.2276	6.16403	6.26573	6.31156	6.23894	6.19121
	1.61389	-0.21668	NEFM P07197 1xPhospho [S553(100)]	Color2 [DarkGray]	1	4		6.83794	6.67666	6.85922	6.2724	6.44956	6.78267	6.5345	6.60733	6.58195	6.87529	6.55765	6.62498	6.50938	6.78005	6.57137
	0.104162	0.024413	NEFM P07197 1xPhospho [S615(100)];1xPhospho [S680(100)]	Color2 [DarkGray]	1	4		6.73471	6.5744	6.67101	6.51885	6.59991	6.80607	6.67101	6.56986	6.8125	6.59544	6.49345	6.59395	6.83668	6.48543	6.63227
	0.128339	0.093152	NEFM P07197 1xPhospho [S783(100)]	Color2 [DarkGray]	1	4		6.75756	6.20163	6.85922	6.66534	6.68229	6.91528	6.65535	7.01458	6.42794	6.60585	6.58496	6.52982	6.94486	6.27799	6.22304
	0.207646	-0.02623	NEFM P07197 1xPhospho [S837(100)]	Color2 [DarkGray]	1	4		6.54071	6.6014	6.68089	6.57289	6.56072	6.62352	6.53916	6.57289	6.63227	6.84925	6.6453	6.69349	6.61471	6.71699	6.7761
	0.790091	-0.2387	NEFM P07197 2xPhospho [S545(100);S553(100)]	Color2 [DarkGray]	1	4		6.63517	6.96694	6.62644	6.84424	6.42626	6.61324	6.55612	6.34163	6.61471	6.92363	6.58946	6.81506	6.61176	6.50462	6.42122
	1.42427	0.135618	NEFM P07197 2xPhospho [S545(100);S553(100)]	Color2 [DarkGray]	1	4		6.1345	6.20846	6.23314	6.38928	6.31035	6.31031	6.30526	6.39252	6.28517	6.32762	6.13676	6.19044	6.27248	6.33913	6.20689
	0.313988	0.085557	NEFM P07197 2xPhospho [S615(100);S620(100)];2xPhospho [S628(100);S633(100)];2xPhospho [S641(100);S646(100)];2xPhospho [S654(100);S659(100)]	Color2 [DarkGray]	1	4		6.36807	6.7046	6.69766	6.63227	6.65678	6.88509	6.6879	6.65821	6.68089	6.46761	6.65249	6.71012	6.55765	6.44294	6.77347
	0.396242	0.212766	NEFM P07197 2xPhospho [S680(100);S685(100)]	Color2 [DarkGray]	1	4		6.90689	6.32373	6.39575	6.77742	6.61471	6.6014	6.99661	6.732	6.53605	6.732	6.16591	6.6865	6.51412	6.82273	6.62205
	0.054985	0.011615	CENPB P07199 1xPhospho [S156(100)]	Color2 [DarkGray]	1	4		6.65678	6.63952	6.43796	6.58646	6.30378	6.83289	6.55152	6.61471	6.60288	6.40599	6.78005	6.82273	6.65821	7.13545	6.41109
	0.416048	0.291796	TUBB P07437 1xPhospho [S75(100)]	Color2 [DarkGray]	1	4		7.07039	6.41447	6.10434	6.97499	6.52982	6.6907	6.64386	6.92955	6.89118	6.62644	6.43962	6.45286	6.56224	6.50938	6.50144
[truncated: 13,827 more rows]

## Sheet: 27vs DMSO
Significant	#NAME?	Difference	Gene Symbol	Symbol color	Symbol type	Symbol size	Show label	Abundances (Grouped): 126	Abundances (Grouped): 127N	Abundances (Grouped): 127C	Abundances (Grouped): 128N	Abundances (Grouped): 128C	Abundances (Grouped): 129N	Abundances (Grouped): 129C	Abundances (Grouped): 130N	Abundances (Grouped): 130C	Abundances (Grouped): 131N	Abundances (Grouped): 131C	Abundances (Grouped): 132N	Abundances (Grouped): 132C	Abundances (Grouped): 133N	Abundances (Grouped): 133C
	0.182652	0.023583	GATD3B A0A0B4J2D5 1xPhospho [S98(100)]	Color2 [DarkGray]	1	4		6.22145	6.28863	6.14677	6.22698	6.2955	6.20512	6.2353	6.36644	6.23772	6.20829	6.26156	6.3447	6.14289	6.27744	6.255
	0.808526	0.093277	SIK1B A0A0B4J2F2 1xPhospho [S575(100)]	Color2 [DarkGray]	1	4		6.12216	6.19165	6.12516	6.26636	6.30662	6.14582	6.31243	6.3295	6.23557	6.29557	6.14182	6.24453	6.2167	6.18351	6.17775
	0.225286	0.114786	E2F8 A0AVK6 1xPhospho [S417(100)]	Color2 [DarkGray]	1	4		6.02459	6.48864	6.49665	6.40939	6.26115	6.6837	6.73742	6.65821	6.94017	6.92363	6.90689	6.74012	6.78529	6.38888	6.87529
	0.524425	-0.21374	E2F8 A0AVK6 1xPhospho [S68(99.5)]	Color2 [DarkGray]	1	4		6.53605	6.75756	6.90448	6.72928	6.58346	6.24413	6.48864	6.68089	6.27612	6.81506	6.69349	6.65249	6.65821	6.84046	6.63227
[truncated: 15,822 more rows]
