# Supplementary material for: Discovery of a CNS active GSK3 degrader using orthogonally reactive linker screening
Source: Nat Commun. 2025 Oct 6;16:8857. doi: 10.1038/s41467-025-63928-8 (PMC12501029; doi:10.1038/s41467-025-63928-8)
Supplement: Supplementary file 8 — Supplementary Dataset 6 [file 41467_2025_63928_MOESM8_ESM.xlsx]

## Sheet: KH1(24)vsDMSO
Significant	#NAME?	Difference	Gene symbol	Symbol color	Symbol type	Symbol size	Show label	Abundances (Grouped): 126	Abundances (Grouped): 127N	Abundances (Grouped): 127C	Abundances (Grouped): 128N	Abundances (Grouped): 128C	Abundances (Grouped): 129N	Abundances (Grouped): 129C	Abundances (Grouped): 130N	Abundances (Grouped): 130C
	0.207469	0.083148	A0JNW5 1xPhospho [S414(100)] UHRF1BP1L	Color2 [DarkGray]	1	4		6.61618	6.49506	6.56072	6.48543	6.49345	6.94251	6.69209	6.52982	6.89239
	0.177398	-0.11404	A0JNW5 1xPhospho [S953(99.7)] UHRF1BP1L	Color2 [DarkGray]	1	4		6.60585	6.82146	6.56834	6.20163	6.46434	6.98755	6.41616	6.62205	6.93192
	0.452619	0.07968	A0MZ66 1xPhospho [S506(100)] SHTN1	Color2 [DarkGray]	1	4		6.44626	6.69627	6.58195	6.64674	6.69766	6.61912	6.59991	6.93074	6.52356
	0.123986	-0.06766	A0MZ66 1xPhospho [S512(100)] SHTN1	Color2 [DarkGray]	1	4		6.61324	6.67666	6.61618	6.67948	6.84172	6.1819	6.65678	6.848	6.58195
	0.028288	0.010499	A0MZ66 1xPhospho [T537(100)] SHTN1	Color2 [DarkGray]	1	4		6.88509	6.52513	6.76686	6.70321	6.86295	6.64241	6.35226	6.49825	6.46271
	1.20849	0.171876	A1L170 1xPhospho [S222(99.5)] C1orf226	Color2 [DarkGray]	1	4		6.67525	6.44956	6.58496	6.74819	6.76022	6.71699	6.55765	6.6851	6.58796
	0.259583	-0.06552	A1L390 1xPhospho [S1081(100)] PLEKHG3	Color2 [DarkGray]	1	4		6.54844	6.6837	6.79051	6.64674	6.46924	6.71012	6.57137	6.60733	6.73877
	0.206987	-0.06306	A1L390 1xPhospho [S1081(100)] PLEKHG3	Color2 [DarkGray]	1	4		6.45451	6.77083	6.76155	6.54844	6.53916	6.71012	6.69905	6.66391	6.61765
	0.187877	-0.08424	A1L390 1xPhospho [S643(100)] PLEKHG3	Color2 [DarkGray]	1	4		6.73336	6.43962	6.84172	6.49825	6.43463	6.82909	6.70044	6.53916	6.70736
	0.77792	0.20948	A1L390 1xPhospho [S76(100)] PLEKHG3	Color2 [DarkGray]	1	4		6.40769	6.76553	6.63952	6.6879	6.91409	6.8392	6.36807	6.76951	6.26115
	0.538931	-0.25088	A2RRP1 1xPhospho [S473(100)] NBAS	Color2 [DarkGray]	1	4		6.86171	6.33271	6.99774	6.4363	6.5438	6.45943	6.71012	6.66249	6.66391
	0.282517	0.07566	A6ND36 1xPhospho [S356(100)] FAM83G	Color2 [DarkGray]	1	4		6.66107	6.40088	6.70598	6.68089	6.74416	6.56986	6.76951	6.66676	6.55919
	1.34834	0.400287	A6ND36 1xPhospho [S760(100)] FAM83G	Color2 [DarkGray]	1	4		6.50621	6.58796	6.36282	6.84298	7.11582	6.69905	6.42626	6.55765	6.53916
	0.306518	0.151456	A6ND36 2xPhospho [S610(100);S614(100)] FAM83G	Color2 [DarkGray]	1	4		6.34163	6.60733	6.65105	6.73336	6.96347	6.35755	6.50144	6.95187	6.54071
	0.056248	-0.01606	A6ND36 2xPhospho [S726(100);S729(98)] FAM83G	Color2 [DarkGray]	1	4		6.26446	6.06694	6.12637	6.22593	6.20549	5.97815	6.33944	6.21967	6.26135
	0.191011	-0.07256	A6NFI3 1xPhospho [S112(100)] ZNF316	Color2 [DarkGray]	1	4		6.64961	6.52356	6.85424	6.71973	6.7046	6.38543	6.62352	6.71973	6.56529
	0.023701	0.012718	A6NHR9 1xPhospho [T123(100)] SMCHD1	Color2 [DarkGray]	1	4		6.74416	6.74953	6.3906	6.88631	6.61324	6.42291	6.76155	6.55152	6.59991
	0.22544	-0.0619	A6NIX2 1xPhospho [S96(98.8)] WTIP	Color2 [DarkGray]	1	4		6.18029	6.25905	6.15348	6.2066	6.26695	5.93355	6.37241	6.31665	6.30604
	0.275704	-0.12042	A6NJI9 3xPhospho [T276(99.2);T278(99.2);T/Y] LRRC72	Color2 [DarkGray]	1	4		6.17231	6.34041	6.10797	6.2417	6.25338	5.76436	6.3777	6.18364	6.14987
	0.253714	-0.07767	A6NKD9 1xPhospho [S246(100)] CCDC85C	Color2 [DarkGray]	1	4		6.21054	6.22034	6.18973	6.30378	6.18754	5.89628	6.33491	6.24907	6.10472
	0.410549	-0.06337	A6NKF1 1xPhospho [S402(100)] SAC3D1	Color2 [DarkGray]	1	4		6.56377	6.72792	6.62498	6.5438	6.66391	6.51885	6.71012	6.55612	6.8505
	0.254542	0.123214	A6NKF1 1xPhospho [S402(100)] SAC3D1	Color2 [DarkGray]	1	4		6.43129	6.57743	6.57894	6.40599	7.01681	6.5345	6.68089	6.79701	6.66959
	0.752584	-0.20431	A7E2V4 1xPhospho [S1836(100)] ZSWIM8	Color2 [DarkGray]	1	4		6.76553	6.58195	6.848	6.5438	6.6865	6.35226	6.44626	6.79701	6.70044
	0.31346	-0.11988	A7E2V4 1xPhospho [S53(100)] ZSWIM8	Color2 [DarkGray]	1	4		6.29696	6.25756	6.2234	6.33312	6.25189	5.83329	6.20488	6.40498	6.20714
	0.244989	-0.03979	A7E2V4 1xPhospho [S53(100)] ZSWIM8	Color2 [DarkGray]	1	4		6.76686	6.55919	6.64961	6.66249	6.60585	6.58796	6.66391	6.73336	6.54998
	0.978229	0.19348	A7E2V4 1xPhospho [S567(100)] ZSWIM8	Color2 [DarkGray]	1	4		6.42626	6.70044	6.49985	6.66107	6.73471	6.81121	6.65105	6.47573	6.78136
	0.319173	-0.05838	A7KAX9 1xPhospho [S892(100)] ARHGAP32	Color2 [DarkGray]	1	4		6.67948	6.66391	6.7879	6.75221	6.67101	6.53294	6.56529	6.65535	6.45615
	0.208302	-0.07167	A8CG34 1xPhospho [S95(100)] POM121C	Color2 [DarkGray]	1	4		6.12724	6.31545	6.27377	6.36024	6.195	5.9462	6.36266	6.3338	6.1238
	0.243336	-0.05482	A8CG34 1xPhospho [T462(99.6)];Q96HA1 1xPhospho [T485(99.6)] POM121C	Color2 [DarkGray]	1	4		6.21102	6.2451	6.09767	6.25816	6.13918	5.99199	6.40045	6.1966	6.25148
	0.174255	-0.04398	A8MU93 1xPhospho [S54(99.5)] C17orf100	Color2 [DarkGray]	1	4		6.21068	6.11946	6.22469	6.27797	6.17293	5.97199	6.42824	6.30074	6.18992
	0.175342	0.059661	A9UHW6 1xPhospho [S221(100)] MIF4GD	Color2 [DarkGray]	1	4		6.45943	6.8009	6.52356	6.78267	6.65821	6.52199	6.79442	6.52042	6.68229
	0.093137	0.030569	B2RTY4 1xPhospho [S1240(100)] MYO9A	Color2 [DarkGray]	1	4		6.61618	6.62059	6.66818	6.6879	6.45451	6.85424	6.61029	6.80219	6.42794
	0.359122	0.340466	B2RTY4 1xPhospho [S1299(100)] MYO9A	Color2 [DarkGray]	1	4		6.36632	6.64818	6.12928	6.39746	6.31651	7.45121	6.62936	6.42122	6.94837
	0.537386	-0.11686	B2RTY4 1xPhospho [S1299(100)] MYO9A	Color2 [DarkGray]	1	4		6.6893	6.74282	6.8392	6.63517	6.79051	6.49506	6.55152	6.60733	6.38888
	0.347276	-0.09376	B2RUZ4 1xPhospho [S27(98.7)] SMIM1	Color2 [DarkGray]	1	4		6.25	6.26579	6.15901	6.29398	6.16982	5.92973	6.37638	6.24403	6.1476
	1.23501	-0.15594	B7Z6K7 1xPhospho [S87(100)] ZNF814	Color2 [DarkGray]	1	4		6.7996	6.83415	6.64674	6.61765	6.57592	6.61912	6.24222	6.87283	6.48543
	0.041334	-0.02217	C9JLW8 1xPhospho [S21(98.3)] MCRIP1	Color2 [DarkGray]	1	4		6.64818	6.37156	6.84172	6.65821	6.77215	6.36457	6.5469	6.74953	6.76022
	0.086636	0.031158	C9JLW8 1xPhospho [S21(99.6)] MCRIP1	Color2 [DarkGray]	1	4		6.62059	6.45615	6.76553	6.61765	6.81506	6.50303	6.56072	6.72383	6.6907
	0.199343	0.336665	E9PAV3 1xPhospho [S2029(100)] NACA	Color2 [DarkGray]	1	4		6.26115	6.27984	6.39403	6.06824	5.9331	7.94369	6.36807	6.40088	6.90809
	0.536757	0.46211	E9PAV3 2xPhospho [S2014(100);T/S] NACA	Color2 [DarkGray]	1	4		6.07468	6.74953	6.00899	6.47573	6.41109	7.33271	6.44626	6.68229	7.08108
	0.531809	-0.2734	O00116 1xPhospho [S158(100)] AGPS	Color2 [DarkGray]	1	4		6.30925	6.6851	7.00113	6.32553	6.59991	6.24983	6.42122	6.78267	7.13443
	0.231539	-0.11893	O00151 1xPhospho [S250(100)] PDLIM1	Color2 [DarkGray]	1	4		6.55612	7.01011	6.49025	6.67807	6.6907	6.33092	6.54226	6.74416	6.64961
	0.274072	-0.04134	O00159 1xPhospho [S864(100)] MYO1C	Color2 [DarkGray]	1	4		6.63227	6.73877	6.61176	6.57289	6.7115	6.5744	6.65535	6.67666	6.61029
	0.316765	-0.11076	O00178 2xPhospho [S12(100);S25(99.1)] GTPBP1	Color2 [DarkGray]	1	4		6.19458	6.2308	6.14299	6.25403	6.18197	5.80011	6.27147	6.18054	6.11108
	1.62401	-0.45715	O00192 1xPhospho [S343(100)] ARVCF	Color2 [DarkGray]	1	4		7.10748	6.75087	6.78267	6.35226	6.37504	6.54226	6.67384	6.55305	6.49825
	1.01199	-0.30665	O00192 1xPhospho [S343(99.5)] ARVCF	Color2 [DarkGray]	1	4		6.96809	6.62936	6.7252	6.41109	6.32912	6.66249	6.86913	6.46434	6.61618
	0.058273	-0.01899	O00193 1xPhospho [S17(100)] SMAP	Color2 [DarkGray]	1	4		6.56682	6.65249	6.75756	6.60437	6.82528	6.49025	6.67101	6.63517	6.56224
	0.147811	-0.23312	O00193 1xPhospho [S17(100)] SMAP	Color2 [DarkGray]	1	4		7.03452	6.20359	7.03672	6.81378	7.24127	5.52042	6.12102	6.95303	5.92363
	0.073746	0.030791	O00193 1xPhospho [S82(100)] SMAP	Color2 [DarkGray]	1	4		6.36282	6.74819	6.67807	6.47086	6.76818	6.64241	6.48864	6.7996	6.76951
	0.030428	0.027874	O00193 1xPhospho [S87(100)] SMAP	Color2 [DarkGray]	1	4		6.6837	6.94017	6.2555	7.02901	6.71287	6.2211	6.6893	6.62644	6.42459
	0.033799	0.052337	O00193 1xPhospho [S87(100)] SMAP	Color2 [DarkGray]	1	4		6.95536	6.36982	6.1918	6.88387	7.15785	5.63227	6.72792	7.04221	6.16591
	0.457646	-0.16423	O00203 1xPhospho [S276(100)] AP3B1	Color2 [DarkGray]	1	4		6.86171	6.59842	6.66818	6.50621	6.33628	6.79312	6.74953	6.76818	6.42626
	0.193414	-0.09224	O00220 1xPhospho [S424(100)] TNFRSF10A	Color2 [DarkGray]	1	4		6.51885	6.5345	7.05311	6.58045	6.53916	6.71012	6.74953	6.65105	6.34518
	0.229467	-0.11374	O00220 1xPhospho [S463(99.7)] TNFRSF10A	Color2 [DarkGray]	1	4		7.02015	6.38716	6.73064	6.53294	6.72928	6.5345	6.76022	6.59096	6.39403
	0.252124	0.167369	O00231 1xPhospho [S14(100)] PSMD11	Color2 [DarkGray]	1	4		6.61324	6.8392	6.09592	6.8936	6.75087	6.40599	6.732	6.66107	6.64674
	0.054257	-0.09478	O00231 1xPhospho [S23(100)] PSMD11	Color2 [DarkGray]	1	4		6.37678	7.21626	5.48864	6.1819	5.72792	6.88753	6.96232	6.13955	7.52356
	0.275541	-0.24087	O00233 1xPhospho [S127(99.4)] PSMD9	Color2 [DarkGray]	1	4		6.88753	6.88631	6.30925	6.6879	6.80219	5.87036	6.78005	6.8009	6.48382
	0.335602	-0.46966	O00264 1xPhospho [S181(100)] PGRMC1	Color2 [DarkGray]	1	4		7.23074	5.853	7.38457	6.58045	6.74012	5.73877	6.11686	7.17792	5.77347
	0.255532	-0.1622	O00264 1xPhospho [S181(100)] PGRMC1	Color2 [DarkGray]	1	4		6.8125	6.49506	6.79181	6.47735	6.17193	6.96347	6.64097	6.45121	6.82273
	0.655947	-0.14022	O00264 1xPhospho [S181(100)] PGRMC1	Color2 [DarkGray]	1	4		6.80219	6.76951	6.71562	6.53916	6.51885	6.80864	6.6907	6.49506	6.39232
	1.14769	-0.22186	O00264 1xPhospho [S181(99.2)] PGRMC1	Color2 [DarkGray]	1	4		6.77215	6.63952	6.8679	6.65821	6.50621	6.44956	6.46597	6.83289	6.53138
	0.225342	-0.22561	O00264 1xPhospho [S57(100)] PGRMC1	Color2 [DarkGray]	1	4		6.73606	6.41278	7.16892	6.6453	7.05311	5.94251	6.44791	6.79442	6.16189
	0.000551	0.000147	O00264 1xPhospho [S57(100)] PGRMC1	Color2 [DarkGray]	1	4		6.74819	6.55765	6.54844	6.55152	6.56986	6.73336	6.61618	6.56986	6.86171
	0.421447	0.10545	O00267 1xPhospho [S666(100)] SUPT5H	Color2 [DarkGray]	1	4		6.5438	6.52826	6.62644	6.54535	6.87406	6.59544	6.6865	6.70874	6.65249
	0.19842	0.128692	O00267 1xPhospho [S773(100)] SUPT5H	Color2 [DarkGray]	1	4		6.38888	7.06393	6.48704	6.83668	6.51885	6.97039	6.51412	6.5345	6.27426
	0.115158	0.049952	O00267 1xPhospho [S789(100)] SUPT5H	Color2 [DarkGray]	1	4		6.43962	6.74685	6.57137	6.61029	6.87283	6.42459	6.74282	6.69766	6.63081
	0.292511	-0.24517	O00267 1xPhospho [S789(99.5)] SUPT5H	Color2 [DarkGray]	1	4		6.6879	7.12205	6.2854	6.67384	6.70874	5.97728	6.52199	6.70044	6.83415
	0.104867	0.031099	O00267 1xPhospho [S804(100)] SUPT5H	Color2 [DarkGray]	1	4		6.56224	6.50779	6.58796	6.49025	6.79181	6.46924	6.61912	6.83036	6.86913
	0.023289	-0.0097	O00267 1xPhospho [T1034(100)] SUPT5H	Color2 [DarkGray]	1	4		6.35931	6.61765	6.82909	6.65249	6.56682	6.55765	6.55152	6.71699	6.87529
	0.708052	-0.15926	O00267 1xPhospho [T1034(100)] SUPT5H	Color2 [DarkGray]	1	4		6.74819	6.57592	6.68229	6.68089	6.37851	6.46924	6.69627	6.60585	6.89239
	0.722561	-0.2042	O00268 1xPhospho [S806(100)] TAF4	Color2 [DarkGray]	1	4		6.61912	6.89482	6.68229	6.59842	6.65249	6.33271	6.65964	6.76155	6.52826
	0.218547	-0.08742	O00273 1xPhospho [S302(100)] DFFA	Color2 [DarkGray]	1	4		6.5345	6.83162	6.70874	6.64241	6.80736	6.36282	6.63517	6.7252	6.48059
	1.32919	0.497607	O00308 1xPhospho [S211(100)] WWP2	Color2 [DarkGray]	1	4		6.25361	6.73877	6.33807	6.7761	7.09064	6.95652	6.43796	6.93664	5.82528
	1.44414	0.173971	O00418 1xPhospho [S470(100)] EEF2K	Color2 [DarkGray]	1	4		6.63081	6.47573	6.64097	6.72928	6.7866	6.75355	6.65535	6.45779	6.6279
	1.26429	-0.29231	O00418 2xPhospho [S470(100);S474(100)] EEF2K	Color2 [DarkGray]	1	4		6.69905	6.7252	6.91886	6.56682	6.57743	6.32193	6.60288	6.71699	6.59246
	0.402493	-0.13537	O00425 1xPhospho [S184(100)] IGF2BP3	Color2 [DarkGray]	1	4		6.5345	6.60288	6.93428	6.42794	6.67384	6.56377	6.6014	6.45121	6.91169
	0.345016	-0.11356	O00425 1xPhospho [S517(100)] IGF2BP3	Color2 [DarkGray]	1	4		6.13514	6.37397	6.10414	6.20185	6.1927	5.87804	6.40568	6.1506	6.15013
	0.422613	-0.1217	O00429 1xPhospho [S572(100)] DNM1L	Color2 [DarkGray]	1	4		6.80993	6.45779	6.72383	6.65535	6.52982	6.44128	6.63372	6.55612	6.91289
	0.015832	0.010018	O00429 1xPhospho [S616(100)] DNM1L	Color2 [DarkGray]	1	4		6.67384	6.58946	6.67525	6.24222	6.89603	6.83036	6.43129	6.63807	6.71287
	0.249321	0.117305	O00429 1xPhospho [S616(100)] DNM1L	Color2 [DarkGray]	1	4		6.82655	6.62498	6.24793	6.54071	6.7046	6.80607	6.45615	6.90448	6.56834
	0.020618	-0.02456	O00429 1xPhospho [S616(100)] DNM1L	Color2 [DarkGray]	1	4		6.58646	6.50303	6.8679	7.06393	6.95187	5.8679	6.5267	6.7761	6.29646
	1.12166	0.193136	O00443 1xPhospho [S1553(100)] PIK3C2A	Color2 [DarkGray]	1	4		6.5267	6.59246	6.37156	6.65678	6.78398	6.62936	6.75889	6.85922	6.55459
	0.776287	-0.22762	O00443 1xPhospho [S259(100)] PIK3C2A	Color2 [DarkGray]	1	4		6.65249	6.61471	6.89845	6.49025	6.67242	6.32012	6.80349	6.62936	6.63663
	0.671996	-0.22503	O00443 1xPhospho [S619(99.5)] PIK3C2A	Color2 [DarkGray]	1	4		6.62644	6.94603	6.62644	6.44791	6.71836	6.35755	6.59842	6.63227	6.76155
	0.176305	0.043719	O00505 1xPhospho [S60(100)] KPNA3	Color2 [DarkGray]	1	4		6.77479	6.51885	6.66676	6.60437	6.6837	6.80349	6.57743	6.53916	6.6014
	0.292031	0.072934	O00512 1xPhospho [S687(100)] BCL9	Color2 [DarkGray]	1	4		6.54226	6.76818	6.43296	6.64674	6.62059	6.69488	6.63663	6.52042	6.8802
	0.099702	0.042531	O00512 1xPhospho [T315(100)] BCL9	Color2 [DarkGray]	1	4		6.19116	6.25854	6.03681	6.3002	6.3817	5.9322	6.35891	6.31283	6.19651
	0.032555	-0.01577	O00512 2xPhospho [S11(98.8);S/T] BCL9	Color2 [DarkGray]	1	4		6.18419	6.12434	6.11332	6.29453	6.27892	5.8011	6.26937	6.28755	6.25169
	0.589685	-0.10685	O00559 1xPhospho [S36(100)] EBAG9	Color2 [DarkGray]	1	4		6.8392	6.57137	6.72792	6.60288	6.56834	6.64674	6.55765	6.67948	6.57592
	0.412685	-0.19383	O00562 1xPhospho [S621(100)] PITPNM1	Color2 [DarkGray]	1	4		6.26372	6.27622	6.17246	6.24963	6.23146	5.64983	6.38406	6.24003	6.18873
	0.323257	0.132437	O00567 1xPhospho [S520(99.2)] NOP56	Color2 [DarkGray]	1	4		6.40939	6.41447	6.8802	6.62936	6.64674	6.82528	6.50462	6.61471	6.7879
	0.477542	-0.11808	O00567 1xPhospho [S520(99.4)] NOP56	Color2 [DarkGray]	1	4		6.16184	6.20529	6.15158	6.19831	6.11837	5.84779	6.29474	6.2852	6.31216
	0.194031	0.043953	O00567 1xPhospho [S520(99.5)] NOP56	Color2 [DarkGray]	1	4		6.57592	6.60585	6.66676	6.5157	6.66249	6.80219	6.52042	6.70874	6.7115
	0.320596	-0.29603	O00567 1xPhospho [S570(99.2)] NOP56	Color2 [DarkGray]	1	4		6.76553	6.45615	7.08321	6.81634	6.79312	5.80736	6.49506	6.75622	6.49025
	0.62936	0.150318	O00567 1xPhospho [S570(99.4)] NOP56	Color2 [DarkGray]	1	4		6.56682	6.63227	6.41785	6.77083	6.5157	6.78136	6.76022	6.65964	6.64674
	0.203059	-0.10951	O00567 2xPhospho [S569(100);S570(100)] NOP56	Color2 [DarkGray]	1	4		6.27188	6.20524	6.02697	6.30393	6.19791	5.67374	6.29483	6.3345	6.17196
	0.560855	-0.34163	O00571 1xPhospho [S109(100)] DDX3X	Color2 [DarkGray]	1	4		6.85424	6.75221	6.85424	6.70044	6.79051	5.94486	6.53761	6.88631	6.19377
	1.03849	0.449734	O00571 1xPhospho [S594(100)] DDX3X	Color2 [DarkGray]	1	4		6.49345	6.77479	6.08108	6.9542	6.86047	6.88387	6.65821	6.44791	6.42794
	0.188197	0.149442	O00571 1xPhospho [S605(100)] DDX3X	Color2 [DarkGray]	1	4		6.5438	6.66534	6.34518	6.8679	7.03672	6.09803	6.84674	6.76421	6.38198
	0.207356	0.266034	O00571 1xPhospho [S612(100)] DDX3X	Color2 [DarkGray]	1	4		6.61029	6.61618	5.97499	7.18388	7.04221	5.77347	6.95768	6.77347	6.24031
	0.381493	0.36078	O00571 1xPhospho [S630(99.7)] DDX3X	Color2 [DarkGray]	1	4		6.42459	6.75489	5.91169	7.0917	6.97957	6.10224	6.8802	6.76421	6.46107
	0.077202	0.023337	O00712 2xPhospho [S284(100);S295(99.2)] NFIB	Color2 [DarkGray]	1	4		6.80478	6.61912	6.51096	6.69488	6.76155	6.54844	6.63663	6.8125	6.34341
	0.291132	-0.08842	O00767 1xPhospho [S198(99.6)] SCD	Color2 [DarkGray]	1	4		6.81121	6.55765	6.78267	6.76951	6.66391	6.45286	6.6851	6.69905	6.29278
	0.378321	0.121872	O14497 1xPhospho [S1184(99.7)] ARID1A	Color2 [DarkGray]	1	4		6.39232	6.76022	6.70044	6.88509	6.66391	6.66959	6.52199	6.61176	6.53294
	0.140011	-0.05503	O14497 1xPhospho [S1600(98)] ARID1A	Color2 [DarkGray]	1	4		6.76288	6.37156	6.80349	6.65964	6.50144	6.61176	6.76288	6.63081	6.63952
	0.022768	-0.01435	O14497 1xPhospho [S1623(100)] ARID1A	Color2 [DarkGray]	1	4		6.3505	6.65821	6.87036	6.60881	6.8679	6.35931	6.56682	6.70321	6.71287
	0.01329	-0.01275	O14497 1xPhospho [S1623(100)] ARID1A	Color2 [DarkGray]	1	4		6.44128	6.64386	6.78398	6.5469	7.16088	6.12309	6.42794	6.76686	6.66818
	0.169648	0.032185	O14497 1xPhospho [S1755(99.5)] ARID1A	Color2 [DarkGray]	1	4		6.22856	6.08097	6.26241	6.247	6.286	6.13549	6.33354	6.18801	6.39279
	0.52794	0.166009	O14497 1xPhospho [S1755(99.5)] ARID1A	Color2 [DarkGray]	1	4		6.42291	6.58496	6.54071	6.42291	6.80736	6.81634	6.68229	6.73064	6.72247
	0.590679	-0.19024	O14497 1xPhospho [S1948(100)] ARID1A	Color2 [DarkGray]	1	4		6.6879	6.72792	6.78529	6.56072	6.77873	6.29094	6.49825	6.73742	6.65964
	0.921478	-0.23079	O14497 1xPhospho [S363(100)] ARID1A	Color2 [DarkGray]	1	4		6.59246	6.8679	6.824	6.3733	6.58496	6.63372	6.49506	6.67666	6.6837
	0.336214	0.263051	O14497 1xPhospho [S58(100)] ARID1A	Color2 [DarkGray]	1	4		6.10643	6.94486	6.04002	6.70321	6.35579	6.82146	6.77742	6.33985	7.24983
	0.103041	-0.03894	O14497 1xPhospho [S696(100)] ARID1A	Color2 [DarkGray]	1	4		6.82528	6.51412	6.71562	6.7211	6.77083	6.44626	6.59395	6.56834	6.59694
	0.222918	-0.17072	O14497 1xPhospho [S772(100)] ARID1A	Color2 [DarkGray]	1	4		6.78529	6.41278	6.6865	6.08958	7.00113	6.2817	6.73877	6.87529	6.69349
	2.01436	0.249474	O14497 1xPhospho [S79(100)] ARID1A	Color2 [DarkGray]	1	4		6.41278	6.50144	6.53138	6.75756	6.78398	6.65249	6.74012	6.36457	6.9472
	1.02334	0.083626	O14497 2xPhospho [S696(99.5);S705(99.5)] ARID1A	Color2 [DarkGray]	1	4		6.60288	6.62205	6.58646	6.61618	6.74012	6.70598	6.46597	6.65535	6.7761
	0.056767	-0.03124	O14497 3xPhospho [S696(99.2);S705(100);S709(100)] ARID1A	Color2 [DarkGray]	1	4		6.7996	6.80993	6.51254	6.69627	6.94837	6.3837	6.49185	6.79442	6.19771
	1.68004	-0.42042	O14523 1xPhospho [S411(100)] C2CD2L	Color2 [DarkGray]	1	4		6.82146	6.7046	7.00675	6.49025	6.50144	6.27984	6.73336	6.76022	6.33807
	1.24174	-0.31326	O14523 1xPhospho [S619(98.3)] C2CD2L	Color2 [DarkGray]	1	4		6.72247	6.6907	6.96809	6.4822	6.61765	6.34163	6.69766	6.56682	6.62205
	0.670803	0.258523	O14523 1xPhospho [S662(99.5)] C2CD2L	Color2 [DarkGray]	1	4		6.40259	6.57592	6.61912	6.54226	6.73606	7.09487	6.54226	6.61618	6.55152
	0.35606	-0.07209	O14523 1xPhospho [S703(100)] C2CD2L	Color2 [DarkGray]	1	4		6.60585	6.58045	6.76022	6.63517	6.64386	6.45121	6.72656	6.68229	6.6865
	0.264188	-0.06412	O14530 1xPhospho [S223(100)] TXNDC9	Color2 [DarkGray]	1	4		6.30664	6.3321	6.15908	6.27041	6.29364	6.04142	6.41328	6.26273	6.08803
	1.01686	-0.14604	O14530 2xPhospho [S221(100);S223(100)] TXNDC9	Color2 [DarkGray]	1	4		6.72656	6.70598	6.62498	6.62059	6.42291	6.57592	6.74551	6.7115	6.63372
	0.148184	0.040695	O14545 1xPhospho [S415(100)] TRAFD1	Color2 [DarkGray]	1	4		6.61176	6.5744	6.62498	6.62644	6.82782	6.47897	6.57743	6.81634	6.62352
	0.781455	0.260094	O14545 1xPhospho [S415(99.5)] TRAFD1	Color2 [DarkGray]	1	4		6.48543	6.36107	6.56529	6.71562	6.98299	6.49345	6.36632	6.91648	6.76155
	0.274825	-0.09653	O14545 2xPhospho [S409(100);S415(99.7)] TRAFD1	Color2 [DarkGray]	1	4		6.19452	6.22351	6.14923	6.30548	6.14169	5.83049	6.36852	6.15508	6.15083
	0.078803	0.026412	O14578 1xPhospho [S433(99.7)] CIT	Color2 [DarkGray]	1	4		6.11287	6.20682	6.14184	6.29031	5.95065	6.29981	6.33333	6.2701	6.16717
	0.052696	0.036529	O14602 1xPhospho [Y106(100)] EIF1AY	Color2 [DarkGray]	1	4		6.37678	6.81506	6.52042	6.59694	6.96	6.26491	6.55765	6.76553	6.7996
	0.388241	-0.11181	O14617 1xPhospho [S829(98.9)] AP3D1	Color2 [DarkGray]	1	4		6.61176	6.78398	6.50462	6.5438	6.35579	6.66534	6.86047	6.58646	6.81121
	0.134302	-0.06182	O14617 1xPhospho [S829(99.1)] AP3D1	Color2 [DarkGray]	1	4		6.50938	6.87406	6.44791	6.64961	6.33807	6.65821	6.89724	6.4822	6.82528
	0.227768	-0.1315	O14639 1xPhospho [S422(100)] ABLIM1	Color2 [DarkGray]	1	4		6.37156	7.04767	6.52199	6.42459	6.41616	6.70598	6.70598	6.77215	6.69349
	0.139014	0.085338	O14639 1xPhospho [S431(100)] ABLIM1	Color2 [DarkGray]	1	4		6.71425	6.43129	6.73471	6.61471	6.41616	7.10539	6.57592	6.49825	6.57137
	0.236959	-0.16772	O14639 1xPhospho [S431(100)] ABLIM1	Color2 [DarkGray]	1	4		6.66391	6.56529	6.86295	6.64674	6.91767	6.02459	6.64818	6.83036	6.44791
	0.002864	0.001183	O14639 1xPhospho [S452(99.7)] ABLIM1	Color2 [DarkGray]	1	4		6.60437	6.75355	6.56529	6.41954	6.84046	6.66676	6.59991	6.66534	6.63952
	0.205812	-0.06773	O14639 1xPhospho [S538(100)] ABLIM1	Color2 [DarkGray]	1	4		6.1777	6.24415	6.10043	6.24892	6.20277	5.86739	6.34384	6.29543	5.99041
	0.16504	0.081015	O14639 1xPhospho [S538(99.7)] ABLIM1	Color2 [DarkGray]	1	4		6.55612	6.60437	6.63517	6.853	6.87283	6.31288	6.55459	6.84424	6.46107
	1.27764	-0.17316	O14639 1xPhospho [S586(100)] ABLIM1	Color2 [DarkGray]	1	4		6.63372	6.77479	6.77873	6.55152	6.63081	6.48543	6.66676	6.66107	6.58496
	0.696634	0.075067	O14639 1xPhospho [S655(100)] ABLIM1	Color2 [DarkGray]	1	4		6.55919	6.57894	6.69488	6.67101	6.73471	6.65249	6.53916	6.79572	6.54535
	0.048459	-0.01109	O14639 1xPhospho [S706(100)] ABLIM1	Color2 [DarkGray]	1	4		6.5345	6.76022	6.68229	6.56834	6.7115	6.66391	6.46597	6.62644	6.75489
	0.199239	-0.04247	O14639 1xPhospho [S706(100)] ABLIM1	Color2 [DarkGray]	1	4		6.71973	6.50144	6.73336	6.66391	6.61324	6.54998	6.48059	6.79181	6.70874
	0.198733	0.126049	O14639 2xPhospho [S458(100);T/S/Y] ABLIM1	Color2 [DarkGray]	1	4		6.80607	6.33985	6.6893	6.37851	7.06931	6.76553	6.45615	6.62205	6.50938
	0.276146	-0.15179	O14641 1xPhospho [S618(100)] DVL2	Color2 [DarkGray]	1	4		6.74819	6.83415	6.49185	6.75622	6.71287	6.14975	6.84674	6.69488	6.42122
	0.097648	-0.0644	O14641 2xPhospho [S194(97.4);S211(100)] DVL2	Color2 [DarkGray]	1	4		6.19493	6.24795	6.02105	6.25483	6.37267	5.64322	6.36007	6.37184	6.06675
	1.07382	-0.35356	O14646 2xPhospho [S215(100);S216(100)] CHD1	Color2 [DarkGray]	1	4		6.67525	6.70598	7.04876	6.65249	6.35226	6.36457	6.28355	6.70321	6.83415
	0.842189	-0.13876	O14654 1xPhospho [S1107(99.6)] IRS4	Color2 [DarkGray]	1	4		6.3216	6.17952	6.23882	6.12438	6.21033	5.98896	6.3042	6.16735	6.17766
	1.5944	-0.18368	O14654 1xPhospho [S1231(100)] IRS4	Color2 [DarkGray]	1	4		6.67384	6.73742	6.7211	6.60288	6.5438	6.43463	6.91049	6.73742	6.35226
	0.045759	0.029693	O14654 1xPhospho [S1231(100)] IRS4	Color2 [DarkGray]	1	4		6.74685	6.32733	6.56682	6.85549	6.22497	6.64961	6.93192	6.66107	6.6893
	0.051329	-0.00859	O14654 1xPhospho [S409(100)] IRS4	Color2 [DarkGray]	1	4		6.64097	6.63952	6.6453	6.58195	6.74819	6.56986	6.55919	6.80607	6.58496
	0.486105	0.074734	O14654 1xPhospho [S427(100)] IRS4	Color2 [DarkGray]	1	4		6.61324	6.58346	6.7115	6.69766	6.62352	6.81121	6.55765	6.57289	6.60437
	1.1171	0.194001	O14654 1xPhospho [S439(100)] IRS4	Color2 [DarkGray]	1	4		6.69349	6.48864	6.55919	6.8009	6.66818	6.85424	6.65678	6.50779	6.51885
	0.27854	-0.22615	O14654 1xPhospho [S600(100)] IRS4	Color2 [DarkGray]	1	4		6.91049	6.53605	6.76951	6.82018	6.82018	5.89724	6.7761	6.77479	6.18785
	0.130504	0.042919	O14654 1xPhospho [S735(100)] IRS4	Color2 [DarkGray]	1	4		6.49185	6.72247	6.732	6.60733	6.59246	6.87529	6.60437	6.56682	6.56529
	1.00285	0.228205	O14654 1xPhospho [S751(100)] IRS4	Color2 [DarkGray]	1	4		6.66391	6.51885	6.43463	6.63227	6.75087	6.91886	6.6907	6.5469	6.58195
	0.942365	-0.11344	O14654 1xPhospho [Y828(100)] IRS4	Color2 [DarkGray]	1	4		6.76818	6.71562	6.89118	6.67807	6.64097	6.71562	6.49665	6.50462	6.30012
	0.060795	-0.04149	O14654 1xPhospho [Y921(99.3)] IRS4	Color2 [DarkGray]	1	4		6.80478	6.3147	6.75622	6.70736	6.81121	6.23266	6.7252	6.61029	6.71287
	0.133126	0.073714	O14654 1xPhospho [Y921(99.5)] IRS4	Color2 [DarkGray]	1	4		6.53294	6.37156	6.88874	6.82782	6.78398	6.40259	6.71287	6.61176	6.57137
	0.132663	-0.07776	O14681 1xPhospho [S320(100)] EI24	Color2 [DarkGray]	1	4		6.89482	6.29278	6.59694	6.27984	6.71836	6.55305	6.65821	6.52513	7.08321
	1.75131	0.601906	O14681 1xPhospho [S330(100)] EI24	Color2 [DarkGray]	1	4		6.41785	6.3345	6.37156	6.78529	6.86542	7.27891	6.43463	6.60585	6.40939
	0.787829	-0.36397	O14681 1xPhospho [S56(100)] EI24	Color2 [DarkGray]	1	4		6.6851	6.85549	6.96	6.51096	6.78921	6.10852	6.40088	6.84298	6.43796
	0.4132	-0.15642	O14683 1xPhospho [S14(100)] TP53I11	Color2 [DarkGray]	1	4		6.82018	6.41954	6.86913	6.45286	6.49185	6.69488	6.63663	6.74282	6.59694
	0.034436	0.016345	O14686 1xPhospho [S1606(99.6)] KMT2D	Color2 [DarkGray]	1	4		6.82655	6.36632	6.56529	6.70736	6.67525	6.42459	6.63227	6.66534	6.85798
	0.220687	-0.09142	O14686 1xPhospho [S1671(100)] KMT2D	Color2 [DarkGray]	1	4		7.00113	6.44294	6.72383	6.63663	6.61029	6.64674	6.6837	6.61912	6.3345
	0.604427	0.135914	O14686 1xPhospho [S2274(100)] KMT2D	Color2 [DarkGray]	1	4		6.6453	6.41109	6.53605	6.77083	6.70736	6.52199	6.82018	6.732	6.6014
	0.186461	-0.05367	O14686 1xPhospho [S4738(100)] KMT2D	Color2 [DarkGray]	1	4		6.77479	6.42291	6.6893	6.57743	6.62498	6.52356	6.6837	6.64241	6.81506
	0.103633	0.086396	O14686 1xPhospho [T2240(99.4)] KMT2D	Color2 [DarkGray]	1	4		6.848	5.90929	6.73471	6.61471	6.65105	6.48543	6.8716	6.63372	6.83036
	0.628311	-0.16159	O14715 1xPhospho [S21(100)] RGPD8	Color2 [DarkGray]	1	4		6.78267	6.58946	6.732	6.73742	6.47086	6.41109	6.65392	6.86171	6.48864
	0.531147	0.10179	O14715 1xPhospho [S796(99.4)] RGPD8	Color2 [DarkGray]	1	4		6.60585	6.49665	6.69209	6.63372	6.82528	6.64097	6.5438	6.80736	6.50779
	1.0559	0.37373	O14733 1xPhospho [S35(98.7)] MAP2K7	Color2 [DarkGray]	1	4		6.53605	6.39746	6.39917	6.64961	7.1375	6.66676	6.61471	6.8392	6.38025
	1.49836	0.347137	O14733 1xPhospho [S407(99.6)] MAP2K7	Color2 [DarkGray]	1	4		6.75489	6.57289	6.40599	6.89724	6.99774	6.8802	6.2724	6.3906	6.42459
	0.256899	-0.11569	O14737 1xPhospho [S119(100)] PDCD5	Color2 [DarkGray]	1	4		6.6879	6.46107	6.89603	6.70598	6.68089	6.31107	6.732	6.66391	6.58045
	0.260242	-0.08898	O14737 1xPhospho [S119(100)] PDCD5	Color2 [DarkGray]	1	4		6.71012	6.67807	6.63663	6.59842	6.8125	6.34696	6.66534	6.63081	6.67384
	0.810793	0.117202	O14737 1xPhospho [S119(100)] PDCD5	Color2 [DarkGray]	1	4		6.50144	6.47897	6.6879	6.69209	6.66534	6.66249	6.63952	6.5438	6.88142
	0.683334	-0.0829	O14737 1xPhospho [S119(100)] PDCD5	Color2 [DarkGray]	1	4		6.66959	6.6453	6.79831	6.58045	6.67525	6.60881	6.7866	6.52199	6.47735
	0.734891	0.114274	O14745 1xPhospho [S280(100)] SLC9A3R1	Color2 [DarkGray]	1	4		6.52826	6.63372	6.64241	6.65392	6.83794	6.65535	6.54071	6.76818	6.49985
	0.203955	-0.08508	O14757 1xPhospho [S284(100)] CHEK1	Color2 [DarkGray]	1	4		6.18952	6.18873	6.09859	6.30728	6.14212	5.77218	6.40422	6.18652	6.23928
	0.368009	0.111425	O14757 1xPhospho [S308(99.7)] CHEK1	Color2 [DarkGray]	1	4		6.71425	6.56682	6.35931	6.6279	6.54844	6.79831	6.82146	6.51412	6.77873
	0.048273	0.012777	O14786 1xPhospho [S921(99.7)] NRP1	Color2 [DarkGray]	1	4		6.65964	6.62205	6.49985	6.54844	6.75889	6.51254	6.83542	6.74953	6.56682
	0.045927	-0.01874	O14795 1xPhospho [S254(100)] UNC13B	Color2 [DarkGray]	1	4		6.81121	6.42122	6.86047	6.68089	6.65535	6.70044	6.55305	6.45779	6.59395
	0.393311	-0.12415	O14795 1xPhospho [T1247(100)] UNC13B	Color2 [DarkGray]	1	4		6.15034	6.2841	6.16736	6.25957	6.13599	5.8338	6.33164	6.23777	6.33814
	0.18689	-0.06249	O14828 1xPhospho [S68(100)] SCAMP3	Color2 [DarkGray]	1	4		6.49506	6.86666	6.73064	6.50621	6.73336	6.66534	6.5438	6.37504	6.80478
	0.696263	-0.15613	O14828 1xPhospho [S76(100)] SCAMP3	Color2 [DarkGray]	1	4		6.69349	6.59395	6.91648	6.58346	6.63952	6.51254	6.57894	6.63372	6.60437
	0.001906	0.001141	O14828 1xPhospho [S85(97.7)] SCAMP3	Color2 [DarkGray]	1	4		6.26744	6.18843	6.01478	6.33305	6.34418	5.79685	6.41296	6.25075	6.10217
	0.510873	0.104578	O14867 1xPhospho [S445(100)] BACH1	Color2 [DarkGray]	1	4		6.60585	6.54071	6.57592	6.5744	6.853	6.60881	6.71699	6.81634	6.45615
	0.012325	-0.00402	O14874 1xPhospho [S31(100)] BCKDK	Color2 [DarkGray]	1	4		6.78267	6.48382	6.6865	6.66249	6.74551	6.53294	6.48864	6.77215	6.6014
	0.125067	0.051154	O14874 1xPhospho [S31(100)] BCKDK	Color2 [DarkGray]	1	4		6.70598	6.38543	6.72383	6.63227	6.84298	6.49345	6.79051	6.61029	6.54998
	0.397813	0.16389	O14908 1xPhospho [S232(100)] GIPC1	Color2 [DarkGray]	1	4		6.52826	6.62644	6.46597	6.82018	6.91886	6.3733	6.71973	6.71973	6.53761
	0.385804	-0.12048	O14908 1xPhospho [T252(100)] GIPC1	Color2 [DarkGray]	1	4		6.1803	6.32351	6.16114	6.32563	6.06769	5.91019	6.39748	6.27951	6.24134
	1.81634	-0.32017	O14929 1xPhospho [S361(100)] HAT1	Color2 [DarkGray]	1	4		6.83542	6.67666	6.88387	6.50621	6.5438	6.38543	6.59694	6.74416	6.54844
	0.833584	0.528178	O14950 1xPhospho [S20(99.7)] MYL12B	Color2 [DarkGray]	1	4		5.97957	6.6879	6.31107	6.76686	6.54071	7.2555	6.03782	6.9472	6.7879
	1.50664	0.490572	O14950 1xPhospho [T135(100)] MYL12B	Color2 [DarkGray]	1	4		6.30012	6.29094	6.45779	6.84298	7.08215	6.59544	6.72656	6.76553	6.5438
	0.590986	-0.29494	O14965 1xPhospho [S104(100)] AURKA	Color2 [DarkGray]	1	4		6.99322	6.70321	6.57743	6.59544	6.69766	6.09592	6.58195	6.92837	6.43296
	0.726876	0.288781	O14965 1xPhospho [S104(100)] AURKA	Color2 [DarkGray]	1	4		6.25739	6.79442	6.2555	6.78529	6.69766	6.6907	6.71012	6.52199	6.9331
	0.326988	0.115865	O14974 1xPhospho [S695(99.6)] PPP1R12A	Color2 [DarkGray]	1	4		6.59842	6.75221	6.34163	6.76818	6.75756	6.51412	6.73877	6.65105	6.61912
	0.103003	-0.03118	O14974 1xPhospho [S995(100)] PPP1R12A	Color2 [DarkGray]	1	4		6.71973	6.56529	6.76951	6.7115	6.47735	6.77215	6.4446	6.62498	6.67101
	0.217237	0.072176	O14976 1xPhospho [S778(99.5)] GAK	Color2 [DarkGray]	1	4		6.21942	6.1453	6.07704	6.34639	6.33754	5.97435	6.37163	6.23715	6.24301
	0.263347	-0.06182	O14980 1xPhospho [S391(100)] XPO1	Color2 [DarkGray]	1	4		6.68089	6.54226	6.824	6.62936	6.69627	6.53605	6.57894	6.69627	6.58796
	0.654486	-0.14055	O15014 1xPhospho [S1055(100)] ZNF609	Color2 [DarkGray]	1	4		6.74551	6.58646	6.76155	6.71287	6.45121	6.50779	6.60733	6.72928	6.66107
	0.375912	-0.24145	O15014 1xPhospho [S1077(100)] ZNF609	Color2 [DarkGray]	1	4		6.53605	6.89603	6.63081	6.63517	6.74685	5.95652	6.64386	6.81634	6.74551
	0.108161	-0.04588	O15014 1xPhospho [S1311(99.5)] ZNF609	Color2 [DarkGray]	1	4		6.79701	6.58496	6.58946	6.63807	6.36282	6.83289	6.70598	6.71836	6.50621
	0.344317	-0.10262	O15014 1xPhospho [S467(99.5)] ZNF609	Color2 [DarkGray]	1	4		6.68229	6.6851	6.83162	6.76818	6.40599	6.71699	6.4363	6.66391	6.54535
	0.438481	0.061943	O15014 1xPhospho [S576(100)] ZNF609	Color2 [DarkGray]	1	4		6.64674	6.48543	6.65535	6.70736	6.63517	6.63081	6.6851	6.61029	6.7252
	0.173841	-0.0597	O15014 2xPhospho [S576(100);S578(100)] ZNF609	Color2 [DarkGray]	1	4		6.25061	6.18023	6.1427	6.2576	6.25774	5.8791	6.36271	6.25805	6.21042
	0.066075	-0.05329	O15020 1xPhospho [S2171(100)] SPTBN2	Color2 [DarkGray]	1	4		6.40599	6.7046	6.83668	6.65964	6.99435	6.1334	6.36282	7.01234	6.43296
	0.56211	0.248757	O15020 1xPhospho [S2171(100)] SPTBN2	Color2 [DarkGray]	1	4		6.23266	6.46597	6.70874	6.82528	6.43962	6.88874	6.7996	6.56682	6.74012
	0.138993	0.102647	O15020 1xPhospho [T2346(99.1)] SPTBN2	Color2 [DarkGray]	1	4		6.0045	6.54998	6.94603	6.6014	6.62059	6.58646	6.63807	7.07468	6.53761
	0.995816	-0.33479	O15021 1xPhospho [S1822(100)] MAST4	Color2 [DarkGray]	1	4		6.7115	6.62352	7.09487	6.58796	6.46597	6.37156	6.86419	6.42962	6.48864
	0.669706	0.160146	O15027 1xPhospho [S1030(100)] SEC16A	Color2 [DarkGray]	1	4		6.36632	6.46271	6.55919	6.45779	6.78005	6.63081	6.69488	6.45943	7.19672
	0.217006	0.112864	O15027 1xPhospho [S1069(100)] SEC16A	Color2 [DarkGray]	1	4		6.47411	6.65678	6.4363	6.54071	7.00225	6.36282	6.58796	6.80993	6.8009
	0.178046	-0.06833	O15027 1xPhospho [S1389(100)] SEC16A	Color2 [DarkGray]	1	4		6.2053	6.26019	6.07754	6.24234	6.25367	5.84201	6.30384	6.22725	6.22938
	0.374518	0.145938	O15027 1xPhospho [S2081(100)] SEC16A	Color2 [DarkGray]	1	4		6.46434	6.67525	6.49025	6.59395	6.98185	6.49185	6.59842	6.79181	6.62936
	0.058221	-0.02857	O15027 1xPhospho [S2271(100)] SEC16A	Color2 [DarkGray]	1	4		6.73064	6.56834	6.67666	6.75087	6.83162	6.30743	6.6893	6.77083	6.3837
	0.080983	0.01744	O15027 1xPhospho [S314(100)] SEC16A	Color2 [DarkGray]	1	4		6.70598	6.56986	6.6837	6.76421	6.69766	6.54998	6.5469	6.67242	6.58646
	0.118423	0.058182	O15027 1xPhospho [S331(100)] SEC16A	Color2 [DarkGray]	1	4		6.67525	6.70598	6.6837	6.8716	6.97384	6.39403	6.42962	6.40939	6.53294
	0.151397	-0.06662	O15027 1xPhospho [S342(100)] SEC16A	Color2 [DarkGray]	1	4		6.86171	6.39917	6.55765	6.64818	6.61471	6.35579	6.7996	6.69905	6.7761
	0.017246	0.019798	O15027 1xPhospho [S774(99.6)] SEC16A	Color2 [DarkGray]	1	4		6.81506	6.69349	6.04221	6.92125	6.73471	5.9542	6.90809	6.71699	6.6851
	0.30561	-0.14149	O15027 1xPhospho [T1325(99.1)] SEC16A	Color2 [DarkGray]	1	4		6.78921	6.54226	6.75889	6.69766	6.75489	6.21335	6.58195	6.75355	6.61471
	0.131785	0.04381	O15027 2xPhospho [S2073(98.8);S2081(98.8)] SEC16A	Color2 [DarkGray]	1	4		6.56224	6.66676	6.4446	6.45286	6.54998	6.80219	6.8679	6.48704	6.87406
	0.098897	-0.10739	O15042 1xPhospho [S236(100)] U2SURP	Color2 [DarkGray]	1	4		6.27612	7.20848	6.10224	6.44294	6.09381	6.72792	7.01903	6.07254	7.20555
	0.002926	-0.00323	O15042 1xPhospho [S236(100)] U2SURP	Color2 [DarkGray]	1	4		6.84172	6.24413	6.77479	6.7996	7.03342	6.01792	6.48382	7.02791	6.18785
	0.330112	0.071252	O15047 1xPhospho [S470(99.4)] SETD1A	Color2 [DarkGray]	1	4		6.59096	6.49025	6.65678	6.51096	6.67525	6.76553	6.69905	6.88753	6.46271
	0.073123	0.036898	O15056 1xPhospho [S1196(100)] SYNJ2	Color2 [DarkGray]	1	4		6.88631	6.67384	6.35931	6.58195	6.85424	6.59395	6.55765	6.7252	6.48543
	1.80178	-0.38396	O15061 1xPhospho [S1044(100)] SYNM	Color2 [DarkGray]	1	4		6.96232	6.98185	6.6893	6.51096	6.50303	6.46761	6.56986	6.58646	6.39746
	0.477961	0.183701	O15061 1xPhospho [S1049(100)] SYNM	Color2 [DarkGray]	1	4		6.59544	6.27426	6.6907	6.76951	6.85175	6.49025	6.73742	6.63517	6.67242
	0.021979	0.007436	O15061 1xPhospho [S429(100)] SYNM	Color2 [DarkGray]	1	4		6.64818	6.63952	6.69488	6.56682	6.89118	6.5469	6.40599	6.73471	6.61618
	0.719725	-0.09462	O15061 1xPhospho [S653(100)] SYNM	Color2 [DarkGray]	1	4		6.70183	6.74147	6.87283	6.61765	6.71973	6.69488	6.50303	6.45943	6.42291
	0.262315	0.135774	O15061 1xPhospho [T598(100)] SYNM	Color2 [DarkGray]	1	4		6.6893	6.64818	6.47411	6.35755	6.85798	7.00338	6.52199	6.72928	6.38025
	0.119249	0.049947	O15068 2xPhospho [S965(99.5);T/S] MCF2L	Color2 [DarkGray]	1	4		6.49665	6.52356	6.8125	6.60288	6.88142	6.49825	6.62352	6.77215	6.52356
	0.244875	-0.09541	O15075 1xPhospho [S722(96.1)] DCLK1	Color2 [DarkGray]	1	4		6.22351	6.19489	6.18198	6.28958	6.22449	5.80008	6.38151	6.27644	6.23053
	0.070807	0.03324	O15084 1xPhospho [S1011(100)] ANKRD28	Color2 [DarkGray]	1	4		6.31107	6.6279	6.87652	6.62059	6.62644	6.66818	6.54998	6.72383	6.72656
	0.074498	0.051754	O15085 1xPhospho [S16(99.6)] ARHGEF11	Color2 [DarkGray]	1	4		6.61324	6.83542	6.34163	6.82528	6.86666	6.25361	6.82273	6.78921	6.25927
	0.452599	-0.1906	O15085 1xPhospho [S635(99.5)] ARHGEF11	Color2 [DarkGray]	1	4		6.25486	6.14454	6.25779	6.24851	6.15978	5.67711	6.38613	6.26715	6.225
	0.502002	-0.17016	O15155 1xPhospho [S50(99.8)] BET1	Color2 [DarkGray]	1	4		6.65249	6.5267	6.84046	6.48704	6.71287	6.30925	6.67242	6.5157	6.96809
	0.292211	-0.19567	O15164 2xPhospho [S1025(100);S1028(100)] TRIM24	Color2 [DarkGray]	1	4		6.81378	6.22497	6.88631	6.3505	6.2075	6.78005	6.71562	6.78398	6.83162
	0.224156	0.053998	O15173 1xPhospho [S90(100)] PGRMC2	Color2 [DarkGray]	1	4		6.53294	6.81378	6.63372	6.6879	6.80349	6.65105	6.81121	6.53138	6.23841
	0.128371	0.214722	O15173 1xPhospho [T211(100)] PGRMC2	Color2 [DarkGray]	1	4		5.93074	6.78398	6.45615	6.34163	5.79181	7.68159	6.75756	6.01792	6.97842
	0.057952	0.032056	O15211 1xPhospho [S409(100)] RGL2	Color2 [DarkGray]	1	4		6.50303	6.51254	6.8936	6.9507	6.54844	6.50621	6.55305	6.58045	6.66249
	0.097672	0.028548	O15211 1xPhospho [T752(100)] RGL2	Color2 [DarkGray]	1	4		6.66107	6.79051	6.48864	6.78398	6.58796	6.65392	6.83668	6.55612	6.37156
	0.032436	0.012404	O15213 1xPhospho [S41(99.4)] WDR46	Color2 [DarkGray]	1	4		6.6879	6.67525	6.56377	6.76553	6.78921	6.40939	6.63517	6.59991	6.63227
	0.144744	-0.07221	O15234 1xPhospho [S148(100)] CASC3	Color2 [DarkGray]	1	4		6.62644	6.71699	6.57743	6.66107	6.824	6.21917	6.79572	6.66391	6.63081
	0.334693	0.292052	O15234 1xPhospho [S148(100)] CASC3	Color2 [DarkGray]	1	4		6.12722	6.87283	6.34873	6.36807	6.55765	7.29921	6.5469	6.69209	6.64818
	0.0896	-0.03681	O15234 1xPhospho [S265(100)] CASC3	Color2 [DarkGray]	1	4		6.46597	6.65678	6.79181	6.67666	6.74551	6.38198	6.69349	6.6893	6.64386
	0.012286	-0.01124	O15234 1xPhospho [S699(97.9)] CASC3	Color2 [DarkGray]	1	4		6.62644	6.42291	6.84298	6.74012	7.0268	6.0917	6.45286	6.7866	6.6014
	0.999684	-0.25292	O15258 1xPhospho [S95(100)] RER1	Color2 [DarkGray]	1	4		6.76155	6.60733	6.79701	6.55612	6.58796	6.26303	6.43296	6.8392	6.84298
	0.091716	-0.03871	O15294 1xPhospho [S20(100)] OGT	Color2 [DarkGray]	1	4		6.38198	6.80993	6.71012	6.46924	6.58195	6.73471	6.80993	6.58646	6.65105
	0.482529	-0.07714	O15327 1xPhospho [S487(100)] INPP4B	Color2 [DarkGray]	1	4		6.55765	6.72928	6.75087	6.63663	6.63372	6.53605	6.64386	6.52826	6.75489
	0.66145	1.07607	O15344 1xPhospho [S96(100)] MID1	Color2 [DarkGray]	1	4		5.61471	6.88509	5.05311	6.77215	6.14975	7.85922	6.95884	5.71425	6.78398
	0.116693	0.123885	O15344 1xPhospho [S96(100)] MID1	Color2 [DarkGray]	1	4		6.7211	6.24413	6.8125	6.80219	7.26397	6.08321	6.39232	6.88996	6.1416
	0.423548	-0.13081	O15371 2xPhospho [S528(98);S529(98)] EIF3D	Color2 [DarkGray]	1	4		6.23332	6.30131	6.22935	6.35219	6.11627	5.90307	6.39916	6.33957	6.31115
	0.174457	0.10786	O15372 1xPhospho [S10(99.5)] EIF3H	Color2 [DarkGray]	1	4		6.53294	6.6837	6.31832	6.82528	6.83162	6.20163	6.7252	6.87652	6.65392
	0.55476	-0.16851	O15372 1xPhospho [S183(100)] EIF3H	Color2 [DarkGray]	1	4		6.20743	6.21428	6.1585	6.21629	6.09026	5.76813	6.39818	6.20973	6.23987
	0.297199	0.15823	O15372 1xPhospho [S290(100)] EIF3H	Color2 [DarkGray]	1	4		6.76553	6.47897	6.42122	6.76686	7.00899	6.36457	6.5345	6.54071	6.7866
	0.093048	0.096017	O15372 1xPhospho [T11(99.2)] EIF3H	Color2 [DarkGray]	1	4		6.53605	6.84298	6.21723	6.94837	6.94954	5.98641	6.8009	6.88996	6.2724
	0.401205	0.184686	O15372 2xPhospho [S14(98.3);T/S] EIF3H	Color2 [DarkGray]	1	4		6.63227	6.45779	6.41785	6.82655	6.91169	6.32373	6.71836	6.94603	6.40599
	0.39099	0.320339	O15400 1xPhospho [S129(100)] STX7	Color2 [DarkGray]	1	4		6.26303	6.71699	6.28725	6.69488	6.22689	7.30652	6.74551	6.28355	6.88142
	0.227949	-0.15494	O15400 1xPhospho [S129(100)] STX7	Color2 [DarkGray]	1	4		6.79181	6.56834	6.8189	6.80607	6.84424	6.06393	6.87036	6.54226	6.27612
	0.629079	0.332787	O15400 1xPhospho [S147(100)] STX7	Color2 [DarkGray]	1	4		6.44626	6.34341	6.34696	6.86913	7.01792	6.24793	6.72928	6.96809	6.59096
	0.652053	0.100788	O15400 1xPhospho [T79(99.6)] STX7	Color2 [DarkGray]	1	4		6.65964	6.45779	6.6279	6.62644	6.73336	6.6879	6.70321	6.6865	6.59544
	0.350257	-0.15098	O15400 2xPhospho [S129(99.5);S] STX7	Color2 [DarkGray]	1	4		6.2351	6.32797	6.16334	6.37809	6.11367	5.78173	6.3078	6.24448	6.07618
	0.378643	0.115391	O15417 1xPhospho [S991(100)] TNRC18	Color2 [DarkGray]	1	4		6.71699	6.76022	6.48864	6.89845	6.83162	6.58195	6.50938	6.55765	6.36457
	0.908475	0.287267	O15417 1xPhospho [S999(100)] TNRC18	Color2 [DarkGray]	1	4		6.57137	6.6879	6.47735	6.77742	6.6907	7.13031	6.45779	6.47249	6.3733
	0.040198	-0.02262	O15417 1xPhospho [T2146(100)] TNRC18	Color2 [DarkGray]	1	4		6.85674	6.42459	6.61618	6.58946	6.36982	6.87036	6.73606	6.64097	6.61176
	0.708503	0.323837	O15439 1xPhospho [T646(100)] ABCC4	Color2 [DarkGray]	1	4		6.29094	6.80993	6.48543	6.6279	6.80993	7.11998	6.35403	6.81121	6.24031
	1.24198	0.17107	O15439 1xPhospho [T646(99.6)] ABCC4	Color2 [DarkGray]	1	4		6.57894	6.59395	6.51728	6.62498	6.74551	6.83289	6.39403	6.61618	6.83162
	0.020157	-0.00612	O15446 1xPhospho [S136(100)] POLR1G	Color2 [DarkGray]	1	4		6.824	6.59246	6.65964	6.65249	6.82782	6.57743	6.26303	6.65535	6.66818
	1.188	0.245283	O15446 1xPhospho [S285(100)] POLR1G	Color2 [DarkGray]	1	4		6.53605	6.44294	6.47897	6.63807	6.63807	6.91767	6.61912	6.54998	6.8936
	0.069685	-0.05828	O15446 1xPhospho [S285(100)] POLR1G	Color2 [DarkGray]	1	4		6.74551	6.42291	6.83542	7.01792	6.69627	6.11478	6.75221	6.66249	6.34163
	0.081252	0.075985	O15446 2xPhospho [T456(100);S/T] POLR1G	Color2 [DarkGray]	1	4		6.43129	7.11582	6.15785	6.67242	6.34163	6.91886	6.86913	6.48543	6.53761
	0.42774	0.185294	O15504 1xPhospho [S106(99.3)] NUP42	Color2 [DarkGray]	1	4		6.33271	6.7115	6.6014	6.46761	6.97499	6.75889	6.66818	6.70321	6.47411
	0.565003	-0.15969	O15530 1xPhospho [S241(100)] PDPK1	Color2 [DarkGray]	1	4		6.31384	6.16285	6.1748	6.24028	6.08923	5.84291	6.33474	6.22386	6.20031
	0.444261	-0.26115	O15541 1xPhospho [S329(100)] RNF113A	Color2 [DarkGray]	1	4		6.96	6.70183	6.82655	6.08958	6.86047	6.75489	6.44294	6.42122	6.53916
	0.125008	-0.05307	O15550 2xPhospho [S829(100);S/T] KDM6A	Color2 [DarkGray]	1	4		6.79181	6.40429	6.76421	6.57743	6.77083	6.45286	6.78398	6.70874	6.47249
	0.179295	-0.05094	O43143 1xPhospho [Y389(100)] DHX15	Color2 [DarkGray]	1	4		6.63081	6.52356	6.85922	6.59991	6.70321	6.55765	6.57592	6.86913	6.41278
	0.12464	0.025852	O43149 1xPhospho [S1518(100)] ZZEF1	Color2 [DarkGray]	1	4		6.48059	6.71425	6.61029	6.62644	6.6879	6.56834	6.61471	6.76951	6.70321
	0.241514	-0.04727	O43150 1xPhospho [S701(100)] ASAP2	Color2 [DarkGray]	1	4		6.6893	6.61912	6.56224	6.44626	6.60733	6.67525	6.70598	6.5157	6.92244
	0.374532	-0.11574	O43150 1xPhospho [S701(100)] ASAP2	Color2 [DarkGray]	1	4		6.59991	6.75889	6.6837	6.51412	6.38543	6.79572	6.6851	6.46924	6.83542
	0.339103	0.237564	O43159 1xPhospho [S223(100)] RRP8	Color2 [DarkGray]	1	4		6.32012	6.71425	6.33092	6.44128	6.42626	7.21043	6.65821	6.3906	7.00899
	0.468438	0.172146	O43166 1xPhospho [S1127(100)] SIPA1L1	Color2 [DarkGray]	1	4		6.69209	6.2817	6.76022	6.74282	6.848	6.65964	6.50303	6.65105	6.58195
	0.380065	0.136364	O43166 1xPhospho [S1255(100)] SIPA1L1	Color2 [DarkGray]	1	4		6.74282	6.49345	6.6453	6.75489	6.99661	6.53916	6.46271	6.732	6.31288
	0.133947	-0.03269	O43166 1xPhospho [S1585(100)] SIPA1L1	Color2 [DarkGray]	1	4		6.82528	6.56834	6.6851	6.61176	6.60733	6.76155	6.49185	6.48704	6.71973
	0.16096	-0.08359	O43237 1xPhospho [S194(100)] DYNC1LI2	Color2 [DarkGray]	1	4		6.27426	6.77742	6.80349	6.46924	6.41954	6.71562	6.23266	6.47573	7.29921
	0.455878	0.156891	O43237 1xPhospho [S406(100)] DYNC1LI2	Color2 [DarkGray]	1	4		6.63372	6.62498	6.30743	6.77479	6.7879	6.47411	6.66107	6.73877	6.72656
	0.321364	-0.09493	O43237 1xPhospho [S486(99.6)] DYNC1LI2	Color2 [DarkGray]	1	4		6.74551	6.58045	6.60288	6.66676	6.64818	6.32912	6.7996	6.71699	6.65821
	0.341001	0.112561	O43290 1xPhospho [S107(99.6)] SART1	Color2 [DarkGray]	1	4		6.32912	6.77479	6.48382	6.57137	6.70874	6.6453	6.56834	6.65964	6.96347
	1.47355	-0.22214	O43290 1xPhospho [S437(100)] SART1	Color2 [DarkGray]	1	4		6.73877	6.60733	6.80219	6.51728	6.54844	6.41616	6.5744	6.99095	6.51096
	0.133526	0.104057	O43290 1xPhospho [S448(100)] SART1	Color2 [DarkGray]	1	4		6.48864	6.63227	6.4822	6.40259	6.31107	7.20163	6.44956	6.53294	7.02569
	0.003254	-0.00331	O43290 1xPhospho [S48(100)] SART1	Color2 [DarkGray]	1	4		6.63517	6.848	6.11478	6.79701	6.76421	6.0268	6.86047	6.8189	6.66959
	0.048729	-0.08778	O43290 1xPhospho [S48(99)] SART1	Color2 [DarkGray]	1	4		7.14568	5.87529	6.79181	6.42626	7.40344	5.71973	6.05311	7.52748	4.90689
	0.016317	0.013224	O43290 1xPhospho [S598(100)] SART1	Color2 [DarkGray]	1	4		6.70874	6.42459	6.6865	6.3345	6.40088	7.12412	6.67525	6.6014	6.67948
	0.393128	-0.11319	O43290 1xPhospho [S789(100)] SART1	Color2 [DarkGray]	1	4		6.1828	6.23387	6.0834	6.1713	6.16212	5.82707	6.33106	6.255	6.14027
	0.337075	-0.44532	O43291 1xPhospho [S108(99.7)] SPINT2	Color2 [DarkGray]	1	4		6.64961	7.01011	6.44626	6.80864	6.74416	5.21723	6.96578	6.90689	6.35579
	0.758023	-0.27328	O43303 1xPhospho [S372(100)] CCP110	Color2 [DarkGray]	1	4		6.76288	6.57894	6.98527	6.46107	6.72247	6.32373	6.53294	6.6837	6.64386
	0.408545	-0.11016	O43303 1xPhospho [S372(100)] CCP110	Color2 [DarkGray]	1	4		6.21692	6.21491	6.15871	6.20585	6.19313	5.86107	6.32508	6.35126	6.21201
	0.153231	0.0384	O43303 2xPhospho [S366(100);S370(99.4)] CCP110	Color2 [DarkGray]	1	4		6.65964	6.56377	6.64961	6.81762	6.51096	6.65964	6.79831	6.65249	6.44128
	0.256446	0.235519	O43306 1xPhospho [S54(100)] ADCY6	Color2 [DarkGray]	1	4		5.88509	6.36282	7.12825	6.63517	6.7879	6.65964	6.47735	6.7866	6.75889
	0.151766	0.119965	O43310 1xPhospho [S18(100)] CTIF	Color2 [DarkGray]	1	4		6.73742	6.54071	6.42459	6.52982	6.30012	7.23266	6.43796	6.30743	6.98527
	0.419173	0.83505	O43312 3xPhospho [S292(96.6);S/Y] MTSS1	Color2 [DarkGray]	1	4		5.55459	6.8189	5.04439	7.32103	7.29094	5.31107	6.91409	7.15583	6.45779
	0.573127	-0.18337	O43314 1xPhospho [S1006(100)] PPIP5K2	Color2 [DarkGray]	1	4		6.2295	6.27759	6.16792	6.26091	6.07939	5.7846	6.37047	6.25174	6.17358
	0.893006	-0.13286	O43314 2xPhospho [S1006(100);S1016(100)] PPIP5K2	Color2 [DarkGray]	1	4		6.69766	6.69905	6.79831	6.71425	6.5744	6.50779	6.73336	6.57137	6.46107
	0.122657	-0.05671	O43318 1xPhospho [S374(99.7)] MAP3K7	Color2 [DarkGray]	1	4		6.41954	6.91289	6.40259	6.47573	6.54535	6.5438	6.78267	6.62205	6.96463
	0.255362	0.098771	O43318 1xPhospho [S389(100)] MAP3K7	Color2 [DarkGray]	1	4		6.47411	6.47411	6.84674	6.70598	6.84925	6.53605	6.58946	6.56682	6.69349
	0.599934	-0.18603	O43318 1xPhospho [S439(100)] MAP3K7	Color2 [DarkGray]	1	4		6.17891	6.39248	6.16018	6.16852	6.18123	5.82372	6.42844	6.21121	6.14515
	0.167557	-0.06824	O43318 2xPhospho [S378(99.4);S/T] MAP3K7	Color2 [DarkGray]	1	4		6.45451	6.81506	6.7115	6.62498	6.76421	6.38716	6.55919	6.8505	6.55612
	0.42474	-0.15693	O43318 2xPhospho [S439(100);S455(99.1)] MAP3K7	Color2 [DarkGray]	1	4		6.23369	6.38822	6.0586	6.23002	6.1578	5.82193	6.32735	6.19261	6.14345
	0.560818	0.114203	O43324 1xPhospho [S173(100)] EEF1E1	Color2 [DarkGray]	1	4		6.71699	6.49985	6.5438	6.79051	6.58346	6.72928	6.60585	6.53605	6.75756
	1.26982	-0.17948	O43347 1xPhospho [S191(100)] MSI1	Color2 [DarkGray]	1	4		6.66534	6.84172	6.6893	6.48543	6.56072	6.61176	6.49985	6.72928	6.67384
	0.027578	0.02446	O43379 1xPhospho [S1144(100)] WDR62	Color2 [DarkGray]	1	4		6.60437	6.5744	6.73064	6.56682	6.20555	7.21043	6.59694	6.69209	6.39746
	0.235396	-0.08243	O43379 1xPhospho [S1228(100)] WDR62	Color2 [DarkGray]	1	4		6.21707	6.37895	6.09687	6.36833	6.06279	6.01447	6.35719	6.23713	6.19585
	0.064204	-0.03736	O43395 1xPhospho [S164(100)] PRPF3	Color2 [DarkGray]	1	4		6.33807	6.88753	6.72792	6.77083	6.69209	6.37851	6.6879	6.8125	6.38198
	0.028091	-0.01311	O43395 1xPhospho [S619(100)] PRPF3	Color2 [DarkGray]	1	4		6.28249	6.32191	6.022	6.3997	6.21975	5.96764	6.34683	6.28096	6.19135
	0.147784	0.464925	O43395 1xPhospho [S619(100)] PRPF3	Color2 [DarkGray]	1	4		5.23266	7.02126	5.07895	5.59395	4.94486	8.18884	6.62498	5.59096	7.49985
	0.867692	-0.29186	O43395 1xPhospho [S619(100)] PRPF3	Color2 [DarkGray]	1	4		6.73742	6.87036	6.49665	6.62205	6.36457	6.24222	7.03672	6.45779	6.78267
	0.511844	-0.2882	O43396 1xPhospho [S113(100)] TXNL1	Color2 [DarkGray]	1	4		6.60881	7	6.77873	6.75489	6.07039	6.69766	6.46271	6.63663	6.61471
	0.349263	0.13225	O43399 1xPhospho [S166(100)] TPD52L2	Color2 [DarkGray]	1	4		6.60881	6.62059	6.59991	6.49665	7.03452	6.69488	6.45779	6.76553	6.41616
	0.155919	0.065081	O43399 1xPhospho [S19(100)] TPD52L2	Color2 [DarkGray]	1	4		6.56377	6.64818	6.56834	6.67242	6.91767	6.38543	6.77083	6.69905	6.50303
	0.087393	-0.06736	O43399 1xPhospho [S21(100)] TPD52L2	Color2 [DarkGray]	1	4		6.58045	6.98755	6.37678	6.69488	6.8679	6.17991	6.55612	6.6893	6.70183
	0.052321	0.048098	O43399 1xPhospho [T132(99.6)] TPD52L2	Color2 [DarkGray]	1	4		6.38888	6.79831	6.45779	6.68089	7.05094	6.05745	6.56529	6.80349	6.76686
	0.58524	0.099642	O43426 1xPhospho [S1392(100)] SYNJ1	Color2 [DarkGray]	1	4		6.63663	6.54071	6.62059	6.56072	6.7866	6.74953	6.5267	6.59842	6.74953
	0.124305	0.061083	O43426 1xPhospho [S1565(99.4)] SYNJ1	Color2 [DarkGray]	1	4		6.6014	6.44128	6.75889	6.77479	6.85424	6.35579	6.57289	6.87283	6.46107
	0.254594	0.151232	O43432 1xPhospho [S1156(100)] EIF4G3	Color2 [DarkGray]	1	4		6.3505	6.85549	6.32912	6.87897	6.76288	6.34696	6.84298	6.52826	6.74685
	0.237859	-0.08173	O43432 1xPhospho [S1582(100)] EIF4G3	Color2 [DarkGray]	1	4		6.22535	6.19984	6.00391	6.28772	5.99001	5.90618	6.39105	6.19592	6.16685
	0.525595	0.15601	O43432 1xPhospho [S232(100)] EIF4G3	Color2 [DarkGray]	1	4		6.65678	6.57592	6.31107	6.74012	6.51412	6.75756	6.83289	6.53294	6.79572
	0.688822	0.141108	O43432 1xPhospho [S495(100)] EIF4G3	Color2 [DarkGray]	1	4		6.64818	6.51885	6.55765	6.61618	6.64674	6.88509	6.63227	6.44294	6.79701
	0.064769	-0.04281	O43432 1xPhospho [S495(100)] EIF4G3	Color2 [DarkGray]	1	4		6.64674	6.62352	6.97613	6.77873	7.01011	6.32912	6.51885	6.6014	6.07682
	0.4291	-0.06545	O43439 1xPhospho [S595(100)] CBFA2T2	Color2 [DarkGray]	1	4		6.1387	6.20291	6.1327	6.18773	6.11191	5.97831	6.38602	6.20774	6.32
	0.20258	0.057707	O43491 1xPhospho [S499(100)] EPB41L2	Color2 [DarkGray]	1	4		6.6279	6.72792	6.62936	6.5345	6.72656	6.89724	6.44956	6.73064	6.40259
	0.083848	0.024924	O43491 1xPhospho [S550(100)] EPB41L2	Color2 [DarkGray]	1	4		6.23865	6.21085	6.10069	6.34632	6.25602	6.02261	6.32558	6.36376	6.15508
	0.19036	-0.09499	O43491 1xPhospho [S550(100)] EPB41L2	Color2 [DarkGray]	1	4		6.88874	6.75622	6.36282	6.48864	6.44626	6.7879	6.85674	6.78136	6.2817
	0.484935	-0.11389	O43491 1xPhospho [S598(100)] EPB41L2	Color2 [DarkGray]	1	4		6.50621	6.80607	6.7866	6.5438	6.64961	6.56377	6.29462	6.83794	6.7211
	0.080533	0.063914	O43491 1xPhospho [S598(99.6)] EPB41L2	Color2 [DarkGray]	1	4		6.61029	6.53138	6.65392	6.38198	6.38716	7.2182	6.53294	6.62059	6.67384
	1.1838	0.263883	O43491 1xPhospho [S614(100)] EPB41L2	Color2 [DarkGray]	1	4		6.47573	6.63807	6.56986	6.8125	6.99322	6.66959	6.3906	6.86542	6.21723
	0.215026	-0.1723	O43491 1xPhospho [S647(100)] EPB41L2	Color2 [DarkGray]	1	4		6.38198	7.08002	6.2075	6.69627	6.15987	6.29646	7.20945	6.07468	7.10957
	0.034311	0.05747	O43491 1xPhospho [S647(100)] EPB41L2	Color2 [DarkGray]	1	4		7.16289	6.04002	6.29829	7.11894	6.8936	5.66107	6.79051	6.87774	6.23649
	0.554886	-0.27834	O43491 1xPhospho [S715(100)] EPB41L2	Color2 [DarkGray]	1	4		6.76155	6.69209	6.91648	6.72792	6.71973	6.08746	6.54844	6.74416	6.44626
	0.668578	0.145547	O43491 1xPhospho [S718(100)] EPB41L2	Color2 [DarkGray]	1	4		6.62936	6.60733	6.38543	6.64961	6.60437	6.80478	6.65964	6.60585	6.80607
	0.270621	-0.04705	O43491 1xPhospho [S87(100)] EPB41L2	Color2 [DarkGray]	1	4		6.69905	6.61471	6.6907	6.56072	6.55305	6.74953	6.47249	6.76951	6.65821
	0.293326	-0.11826	O43491 1xPhospho [S87(100)] EPB41L2	Color2 [DarkGray]	1	4		6.74416	6.65105	6.86542	6.52982	6.44294	6.9331	6.42962	6.6279	6.47573
	0.338869	0.05642	O43491 1xPhospho [S87(100)] EPB41L2	Color2 [DarkGray]	1	4		6.65392	6.60437	6.75889	6.62936	6.75489	6.80219	6.39232	6.67384	6.47735
	0.377489	0.197613	O43491 1xPhospho [Y623(100)] EPB41L2	Color2 [DarkGray]	1	4		6.46434	6.84172	6.2114	6.65678	6.52042	6.9331	6.62498	6.60437	6.80736
	1.14629	0.170908	O43491 2xPhospho [S715(100);S718(100)] EPB41L2	Color2 [DarkGray]	1	4		6.59395	6.49825	6.56072	6.72247	6.83289	6.61029	6.62352	6.59395	6.72792
	0.879331	0.42254	O43524 1xPhospho [S280(100)] FOXO3	Color2 [DarkGray]	1	4		6.07039	6.72247	6.08746	6.84298	6.65678	6.64818	6.7115	6.83668	6.95536
	0.118233	-0.03663	O43567 1xPhospho [T380(100)] RNF13	Color2 [DarkGray]	1	4		6.67666	6.46761	6.64818	6.48059	6.45779	6.74416	6.88631	6.70183	6.67384
	0.42932	-0.16805	O43572 1xPhospho [S281(100)] AKAP10	Color2 [DarkGray]	1	4		6.6879	6.68089	6.8802	6.50303	6.87897	6.36282	6.68089	6.69766	6.31107
	0.196027	-0.04227	O43572 1xPhospho [S52(100)] AKAP10	Color2 [DarkGray]	1	4		6.11845	6.11026	6.05603	6.13467	6.13159	5.89168	6.31293	6.28963	6.125
	0.059483	-0.04967	O43583 1xPhospho [S73(100)] DENR	Color2 [DarkGray]	1	4		6.36807	6.8802	6.55612	6.44294	6.18785	7.02459	6.67948	6.21723	7.11374
	2.62797	0.349494	O43583 1xPhospho [S73(100)] DENR	Color2 [DarkGray]	1	4		6.49506	6.50303	6.40429	6.74416	6.88142	6.82528	6.55765	6.52042	6.77742
	0.552362	0.38906	O43583 1xPhospho [T86(100)] DENR	Color2 [DarkGray]	1	4		6.1127	6.9507	6.17393	6.87897	6.49985	7.02569	6.31288	6.2854	7.11686
	0.001053	-0.00117	O43583 1xPhospho [T86(98.6)] DENR	Color2 [DarkGray]	1	4		6.69209	6.7046	6.38543	7.02237	6.85175	5.90448	6.6453	7.02015	6.19771
	0.228109	-0.07009	O43598 1xPhospho [S169(100)] DNPH1	Color2 [DarkGray]	1	4		6.70321	6.46761	6.86666	6.65249	6.54535	6.62936	6.60585	6.66391	6.62498
	0.245182	0.237945	O43603 1xPhospho [S225(100)] GALR2	Color2 [DarkGray]	1	4		5.92837	6.85922	6.4446	6.15178	7.09381	6.70044	6.79831	6.36282	7.02901
	0.1589	0.211667	O43615 1xPhospho [S162(100)] TIMM44	Color2 [DarkGray]	1	4		5.97039	7.3336	5.82782	6.67948	6.31651	6.77083	6.6279	6.45121	7.14466
	0.133187	0.040272	O43615 1xPhospho [S193(100)] TIMM44	Color2 [DarkGray]	1	4		6.44956	6.60437	6.64674	6.61765	6.76421	6.43962	6.65964	6.84172	6.72247
	0.303191	-0.18582	O43633 1xPhospho [S203(100)] CHMP2A	Color2 [DarkGray]	1	4		6.48864	6.97269	6.61765	6.63952	6.77347	6.10852	6.5438	6.96463	6.49345
	0.005055	-0.002	O43633 1xPhospho [S203(100)] CHMP2A	Color2 [DarkGray]	1	4		6.58045	6.65964	6.58195	6.56072	6.84424	6.41109	6.67101	6.77479	6.66676
	0.440061	-0.21897	O43639 1xPhospho [S90(99.5)] NCK2	Color2 [DarkGray]	1	4		6.2845	6.19543	6.12301	6.28425	6.07925	5.58252	6.35456	6.28745	6.154
	1.26069	0.519447	O43660 1xPhospho [S144(100)] PLRG1	Color2 [DarkGray]	1	4		6.31651	6.65821	6.00675	6.93428	6.81762	6.7879	6.80349	6.59246	6.65964
	0.051233	0.023166	O43663 1xPhospho [T481(100)] PRC1	Color2 [DarkGray]	1	4		6.45779	6.84674	6.55765	6.71562	6.44128	6.77479	6.72928	6.48059	6.7252
	0.02052	-0.00777	O43663 1xPhospho [T616(99.6)] PRC1	Color2 [DarkGray]	1	4		6.62936	6.58646	6.64674	6.57592	6.84549	6.41785	6.66391	6.73742	6.65535
	0.797469	-0.14612	O43683 1xPhospho [S593(100)] BUB1	Color2 [DarkGray]	1	4		6.64961	6.78921	6.52199	6.54535	6.53916	6.43796	6.92719	6.6279	6.69488
	0.564984	0.084205	O43683 1xPhospho [S596(100)] BUB1	Color2 [DarkGray]	1	4		6.62644	6.51412	6.64818	6.59096	6.68089	6.76951	6.67525	6.63517	6.64097
	1.49019	-0.21419	O43683 1xPhospho [S655(100)] BUB1	Color2 [DarkGray]	1	4		6.76288	6.63663	6.81506	6.59694	6.51728	6.45779	6.70321	6.7211	6.5438
	1.41866	-0.30996	O43707 1xPhospho [S159(100)] ACTN4	Color2 [DarkGray]	1	4		6.72656	6.74147	6.86295	6.36807	6.65105	6.38198	6.52513	6.79312	6.66249
	0.123718	-0.03164	O43719 1xPhospho [S387(100)] HTATSF1	Color2 [DarkGray]	1	4		6.75221	6.69209	6.49506	6.65964	6.67384	6.51096	6.72792	6.59395	6.66676
	0.162465	0.048804	O43719 1xPhospho [S387(100)] HTATSF1	Color2 [DarkGray]	1	4		6.65249	6.57743	6.56529	6.79442	6.71425	6.43296	6.64241	6.71012	6.67525
	0.109571	0.120911	O43719 1xPhospho [S579(100)] HTATSF1	Color2 [DarkGray]	1	4		6.25927	6.52826	6.87036	6.00899	6.7761	7.23554	6.45779	6.5267	6.77083
	0.087221	0.096152	O43719 1xPhospho [S616(100)] HTATSF1	Color2 [DarkGray]	1	4		6.73606	6.41785	6.63372	6.16189	6.48543	7.42878	6.59544	6.25172	6.67384
	0.135661	0.227473	O43719 1xPhospho [S642(100)] HTATSF1	Color2 [DarkGray]	1	4		6.20163	6.43463	6.49025	5.92837	6.05528	7.82528	6.56377	6.1639	7.01792
	0.751654	0.376255	O43719 1xPhospho [S714(100)] HTATSF1	Color2 [DarkGray]	1	4		6.47573	6.34163	6.55919	6.44956	6.84046	7.21529	6.30743	6.55612	6.80349
	0.120575	0.2499	O43719 2xPhospho [S616(100);S624(98.8)] HTATSF1	Color2 [DarkGray]	1	4		6.59991	6.05745	6.38543	5.96347	5.75756	8.07146	6.33092	6.08321	6.89482
	0.051474	0.054239	O43760 1xPhospho [S14(100)] SYNGR2	Color2 [DarkGray]	1	4		6.58045	6.91289	5.89724	6.92481	6.3505	6.27799	7.2211	6.61618	6.58796
	0.020806	0.004255	O43765 1xPhospho [S305(100)] SGTA	Color2 [DarkGray]	1	4		6.12901	6.22176	6.10153	6.21342	6.21194	6.0397	6.30456	6.28203	6.15072
	0.491036	-0.26269	O43765 1xPhospho [S77(100)] SGTA	Color2 [DarkGray]	1	4		6.81506	6.32012	7.0864	6.52513	6.55612	6.35226	6.49825	6.55612	6.89603
	1.85072	0.460869	O43765 1xPhospho [T81(99.1)] SGTA	Color2 [DarkGray]	1	4		6.36457	6.21723	6.56377	6.76818	6.83162	6.92837	6.62644	6.64386	6.71562
	1.44878	-0.45881	O43765 2xPhospho [S77(100);T81(100)] SGTA	Color2 [DarkGray]	1	4		6.65105	6.69766	7.02126	6.27984	6.50621	6.2075	6.69488	6.64961	6.89845
	1.56467	-0.68946	O43765 2xPhospho [S77(100);T81(100)] SGTA	Color2 [DarkGray]	1	4		6.99322	6.53138	6.99435	6.32553	5.89239	6.23266	6.79831	6.69627	6.94017
	1.62806	0.543587	O43768 1xPhospho [S109(100)] ENSA	Color2 [DarkGray]	1	4		6.22882	6.62644	6.35931	7.00563	6.75756	7.08215	6.37504	6.3906	6.71287
	0.226894	0.144788	O43768 1xPhospho [S84(100)] ENSA	Color2 [DarkGray]	1	4		6.45615	6.63081	6.5345	6.81762	7.0268	6.2114	6.62205	6.7866	6.55765
	0.110706	0.074879	O43768 1xPhospho [S84(100)] ENSA	Color2 [DarkGray]	1	4		6.39575	6.58946	6.65964	6.8679	6.84172	6.15987	6.71973	6.59694	6.82273
	0.34068	-0.12445	O43815 1xPhospho [S229(100)] STRN	Color2 [DarkGray]	1	4		6.62644	6.69627	6.65105	6.66818	6.69766	6.23458	6.67384	6.82909	6.64674
	0.01925	-0.01634	O43815 1xPhospho [S245(100)] STRN	Color2 [DarkGray]	1	4		6.25361	6.7761	6.84925	6.32912	6.47735	7.02348	6.4822	6.70183	6.72383
	0.53469	-0.22371	O43815 1xPhospho [S245(100)] STRN	Color2 [DarkGray]	1	4		6.73336	6.7211	6.72928	6.69627	6.68089	6.13545	6.56224	6.85798	6.56986
	0.408495	0.10706	O43815 1xPhospho [T263(98.6)] STRN	Color2 [DarkGray]	1	4		6.46107	6.68229	6.39575	6.56224	6.53916	6.75889	6.61176	6.6851	7.00563
	0.419516	0.233345	O43818 1xPhospho [S15(100)] RRP9	Color2 [DarkGray]	1	4		6.32553	6.74551	6.24603	7.00113	6.63227	6.3837	6.66249	6.61176	6.98527
	0.310502	-0.11876	O43823 2xPhospho [S323(100);S328(100)] AKAP8	Color2 [DarkGray]	1	4		6.71425	6.45286	6.83036	6.6453	6.32912	6.66676	6.6851	6.58496	6.81378
	0.445309	-0.44252	O43847 1xPhospho [S94(100)] NRDC	Color2 [DarkGray]	1	4		6.93428	6.5744	6.9331	6.77873	6.78398	5.55152	6.73336	6.89845	6.07895
	0.211603	0.04084	O43847 1xPhospho [S94(99.6)] NRDC	Color2 [DarkGray]	1	4		6.49345	6.71287	6.58646	6.57592	6.6279	6.7115	6.75622	6.45779	6.83036
	0.348332	-0.19742	O43852 1xPhospho [S277(100)] CALU	Color2 [DarkGray]	1	4		6.59544	6.75622	6.80349	6.63081	6.84674	6.08534	6.71425	6.80349	6.40599
	0.440248	-0.25867	O43852 1xPhospho [S44(100)] CALU	Color2 [DarkGray]	1	4		7.05853	6.67242	6.53605	6.76951	6.60881	6.1127	6.82018	6.67525	6.33628
	0.13922	-0.11003	O43852 2xPhospho [S44(100);Y47(100)] CALU	Color2 [DarkGray]	1	4		6.98641	6.59991	6.37156	6.81121	6.73336	6.08321	6.86542	6.72656	6.39917
	0.524666	0.655102	O43896 1xPhospho [S1033(100)] KIF1C	Color2 [DarkGray]	1	4		6.76288	6.51254	5.03122	6.83289	6.87529	6.56377	6.84298	6.75889	6.88753
	0.78847	-0.24979	O43896 1xPhospho [S915(100)] KIF1C	Color2 [DarkGray]	1	4		6.67948	6.86047	6.66391	6.23458	6.53761	6.68229	6.56834	6.59395	6.87652
	0.382283	-0.10655	O43896 2xPhospho [S674(100);S676(100)] KIF1C	Color2 [DarkGray]	1	4		6.67666	6.55919	6.79442	6.62059	6.7046	6.38543	6.65964	6.67948	6.68089
	0.553682	-0.15431	O43933 1xPhospho [S1211(100)] PEX1	Color2 [DarkGray]	1	4		6.66959	6.61471	6.67807	6.55459	6.26679	6.67807	6.64818	6.7211	6.88996
	0.242026	-0.07998	O43933 1xPhospho [S1211(100)] PEX1	Color2 [DarkGray]	1	4		6.19541	6.23143	6.09412	6.2121	6.22264	5.84627	6.36394	6.2451	6.26084
	1.0471	-0.45317	O60231 1xPhospho [S103(100)] DHX16	Color2 [DarkGray]	1	4		7.07895	6.65964	7.11478	6.22689	6.56377	6.70321	6.73064	6.55612	5.68089
	0.073245	0.020473	O60231 1xPhospho [S160(100)] DHX16	Color2 [DarkGray]	1	4		6.54071	6.68229	6.63952	6.48382	6.64961	6.79051	6.61176	6.57894	6.78921
	0.412077	-0.23811	O60231 1xPhospho [S338(100)] DHX16	Color2 [DarkGray]	1	4		7.04221	6.87774	6.36982	6.64241	6.6851	6.24793	6.70183	6.70598	6.33271
	0.162549	-0.03808	O60231 2xPhospho [S103(100);S106(100)] DHX16	Color2 [DarkGray]	1	4		6.64097	6.64097	6.81634	6.62498	6.78921	6.56986	6.51254	6.61765	6.55612
	0.773274	0.250871	O60245 1xPhospho [S989(100)] PCDH7	Color2 [DarkGray]	1	4		6.58946	6.35755	6.55305	6.91409	6.84674	6.49185	6.74953	6.58946	6.61765
	1.19368	0.178468	O60245 2xPhospho [S1011(100);S/T] PCDH7	Color2 [DarkGray]	1	4		6.58496	6.53294	6.7252	6.87283	6.76421	6.74147	6.46924	6.42291	6.61912
	0.704759	-0.15903	O60256 1xPhospho [S227(100)] PRPSAP2	Color2 [DarkGray]	1	4		6.73064	6.54844	6.853	6.61912	6.58796	6.44791	6.76288	6.63807	6.56377
	0.069154	-0.02231	O60256 1xPhospho [S227(100)] PRPSAP2	Color2 [DarkGray]	1	4		6.64097	6.51096	6.86542	6.73336	6.63663	6.58045	6.66959	6.65249	6.46597
	0.483579	-0.13384	O60264 1xPhospho [S116(100)] SMARCA5	Color2 [DarkGray]	1	4		6.73742	6.50621	6.85798	6.56682	6.45943	6.67384	6.66818	6.56224	6.71836
	0.418465	-0.1122	O60264 1xPhospho [S137(100)] SMARCA5	Color2 [DarkGray]	1	4		6.8679	6.59544	6.52356	6.55919	6.62352	6.46761	6.73064	6.75355	6.62936
	0.114483	-0.05875	O60264 1xPhospho [Y413(100)] SMARCA5	Color2 [DarkGray]	1	4		6.61618	6.86542	6.47735	6.59842	6.848	6.33628	6.58946	6.88387	6.47249
	0.144359	0.182486	O60271 1xPhospho [S1188(100)] SPAG9	Color2 [DarkGray]	1	4		6.66818	6.70874	6.23841	7.12825	7.20163	5.83289	6.58796	6.65964	6.26115
	0.969261	0.432497	O60271 1xPhospho [S265(100)] SPAG9	Color2 [DarkGray]	1	4		6.09381	6.48543	6.50938	6.51096	7.06393	6.81121	6.71836	6.64674	6.75622
	0.097703	0.132321	O60271 1xPhospho [S332(99.3)] SPAG9	Color2 [DarkGray]	1	4		6.09381	6.67525	6.6279	6.04439	6.26491	7.48462	6.41109	6.10224	7.27426
	0.28098	0.149925	O60271 1xPhospho [S493(100)] SPAG9	Color2 [DarkGray]	1	4		6.81762	6.1639	6.71012	6.6279	6.65678	6.85674	6.61176	6.59395	6.65249
	0.241111	-0.10356	O60271 1xPhospho [S588(100)] SPAG9	Color2 [DarkGray]	1	4		6.16231	6.2691	6.11428	6.26852	6.21272	5.75377	6.34607	6.21363	6.15662
	0.455128	-0.40858	O60271 1xPhospho [S705(100)] SPAG9	Color2 [DarkGray]	1	4		6.66676	7.07682	6.48704	6.38888	6.90448	5.7115	6.58646	6.80736	6.7761
	0.667649	-0.30068	O60271 1xPhospho [S705(100)] SPAG9	Color2 [DarkGray]	1	4		6.87774	6.99209	6.38198	6.46434	6.58346	6.30195	6.72247	6.74282	6.58195
	0.625041	0.218513	O60271 1xPhospho [S813(100)] SPAG9	Color2 [DarkGray]	1	4		6.8009	6.55459	6.3147	6.77479	6.65249	6.89845	6.63952	6.56072	6.51412
	0.279641	0.105012	O60271 1xPhospho [T280(98.5)] SPAG9	Color2 [DarkGray]	1	4		6.42626	6.7115	6.37156	6.7866	6.62498	6.41278	6.65821	6.90809	6.79442
	0.888864	-0.33966	O60271 1xPhospho [T365(99.7)] SPAG9	Color2 [DarkGray]	1	4		6.64674	6.94369	6.75622	6.66676	6.51728	6.14364	6.65535	6.5469	6.7879
	0.472806	-0.17586	O60271 2xPhospho [S332(99.7);S/T] SPAG9	Color2 [DarkGray]	1	4		6.25612	6.22529	6.23687	6.35303	6.04087	5.79679	6.34291	6.32584	6.20355
	0.82723	-0.08533	O60271 2xPhospho [S730(100);S733(99.2)] SPAG9	Color2 [DarkGray]	1	4		6.71562	6.66818	6.75087	6.69627	6.62936	6.55305	6.69209	6.58045	6.49025
	0.815348	0.223524	O60271 2xPhospho [S730(99.6);S] SPAG9	Color2 [DarkGray]	1	4		6.74953	6.3733	6.42626	6.74685	6.65392	6.8189	6.79181	6.46271	6.69349
	0.272702	-0.20208	O60287 1xPhospho [S17(99.7)] URB1	Color2 [DarkGray]	1	4		6.55152	6.99548	6.41954	6.63081	6.75221	5.97728	6.69766	6.91409	6.62498
	0.157038	-0.04709	O60291 1xPhospho [S106(99.4)] MGRN1	Color2 [DarkGray]	1	4		6.67384	6.78267	6.60881	6.69905	6.77873	6.44626	6.29829	6.848	6.57592
	0.891572	0.081615	O60292 1xPhospho [S1364(100)] SIPA1L3	Color2 [DarkGray]	1	4		6.57137	6.59246	6.65249	6.61765	6.73064	6.71287	6.57137	6.6865	6.64961
	0.30531	0.137956	O60293 1xPhospho [S1046(100)] ZFC3H1	Color2 [DarkGray]	1	4		6.77347	6.39746	6.7046	6.48704	6.83542	6.96694	6.5744	6.44791	6.50144
	0.052924	0.01078	O60293 1xPhospho [S352(100)] ZFC3H1	Color2 [DarkGray]	1	4		6.59842	6.57289	6.78267	6.62059	6.66391	6.70183	6.65392	6.44956	6.7252
	0.729401	-0.24524	O60293 1xPhospho [S655(100)] ZFC3H1	Color2 [DarkGray]	1	4		6.80993	6.79701	6.74147	6.83415	6.45121	6.32733	6.38025	6.88996	6.42459
	2.12731	-0.39461	O60293 1xPhospho [S949(99.7)] ZFC3H1	Color2 [DarkGray]	1	4		6.81762	6.6453	6.8392	6.38025	6.45451	6.28355	6.87529	6.74147	6.63517
+	3.12481	-1.45397	O60293 2xPhospho [S805(99.4);S809(100)] ZFC3H1	Color2 [DarkGray]	1	4		7.13443	7.21723	7.20261	5.64386	6.03122	5.51728	6.74147	6.70736	6.50144
	0.856945	-0.15993	O60293 2xPhospho [S953(99);S] ZFC3H1	Color2 [DarkGray]	1	4		6.63663	6.80993	6.6837	6.47573	6.48543	6.6893	6.5157	6.85175	6.59544
	0.135152	-0.0438	O60315 1xPhospho [S1122(99.3)] ZEB2	Color2 [DarkGray]	1	4		6.32615	6.33057	6.02827	6.26291	6.23599	6.0547	6.39339	6.30428	6.2446
	0.184795	0.046578	O60315 2xPhospho [S360(100);S/T] ZEB2	Color2 [DarkGray]	1	4		6.74012	6.49025	6.71973	6.7996	6.62205	6.66818	6.70736	6.46107	6.5469
	0.364182	-0.15699	O60333 1xPhospho [T1075(100)] KIF1B	Color2 [DarkGray]	1	4		6.26041	6.28887	6.03661	6.2231	6.17502	5.7168	6.31879	6.16608	6.20102
	0.043243	-0.0183	O60337 1xPhospho [S907(99.7)] MARCHF6	Color2 [DarkGray]	1	4		6.13605	6.177	6.25037	6.32819	6.29083	5.8895	6.36841	6.32401	6.15303
	0.02748	-0.01455	O60341 1xPhospho [S166(100)] KDM1A	Color2 [DarkGray]	1	4		6.926	6.42122	6.53138	6.43296	6.7211	6.68089	6.49985	6.81121	6.68229
	0.860126	-0.23108	O60341 1xPhospho [S166(100)] KDM1A	Color2 [DarkGray]	1	4		6.9472	6.56377	6.75221	6.49825	6.43796	6.63372	6.67666	6.64097	6.58045
	0.058019	-0.04708	O60341 1xPhospho [S849(100)] KDM1A	Color2 [DarkGray]	1	4		6.44626	6.93664	6.58346	6.86295	6.83289	6.12928	6.6893	6.91289	6.13545
	0.253765	-0.08431	O60341 1xPhospho [S849(100)] KDM1A	Color2 [DarkGray]	1	4		6.48864	6.86542	6.7761	6.52199	6.60437	6.75087	6.46107	6.64818	6.62498
	0.610263	0.118812	O60341 2xPhospho [S131(100);S137(100)] KDM1A	Color2 [DarkGray]	1	4		6.42122	6.56529	6.6893	6.60288	6.6879	6.74147	6.7211	6.62644	6.71287
	0.008178	0.008934	O60341 2xPhospho [S131(98.8);S137(100)] KDM1A	Color2 [DarkGray]	1	4		6.80607	6.20555	6.88631	6.88264	6.97384	6.06824	6.65249	6.72928	6.29462
	0.046771	0.015875	O60343 1xPhospho [S341(100)] TBC1D4	Color2 [DarkGray]	1	4		6.53761	6.54535	6.65821	6.73471	6.38025	6.67384	6.60288	6.75355	6.853
	0.305641	-0.02292	O60343 1xPhospho [S588(100)] TBC1D4	Color2 [DarkGray]	1	4		6.66676	6.69209	6.61176	6.67242	6.61618	6.61324	6.59694	6.67666	6.64386
	0.223455	-0.05884	O60343 1xPhospho [S666(100)] TBC1D4	Color2 [DarkGray]	1	4		6.73471	6.48704	6.76022	6.61471	6.6893	6.50144	6.64674	6.71425	6.61765
	0.432384	0.210358	O60346 1xPhospho [S425(100)] PHLPP1	Color2 [DarkGray]	1	4		6.45943	6.63517	6.43796	6.79831	7.02015	6.34518	6.54998	6.7879	6.63372
	0.279328	-0.22676	O60487 1xPhospho [T214(100)] MPZL2	Color2 [DarkGray]	1	4		6.79181	6.44626	6.8802	6.56834	6.94603	5.92363	6.57137	6.95303	6.43296
	0.261385	0.038297	O60493 1xPhospho [S72(100)] SNX3	Color2 [DarkGray]	1	4		6.63227	6.63372	6.62498	6.60881	6.61176	6.78529	6.64241	6.58195	6.66391
	0.103296	-0.07413	O60493 1xPhospho [T155(100)] SNX3	Color2 [DarkGray]	1	4		6.58195	6.66249	6.66534	6.76022	6.87406	6.05311	6.66249	6.73742	6.66249
	0.26728	-0.08644	O60503 1xPhospho [S1269(100)] ADCY9	Color2 [DarkGray]	1	4		6.19078	6.14121	6.26469	6.26705	6.2036	5.86672	6.39084	6.20865	6.09383
	0.779104	0.12144	O60503 1xPhospho [S1307(100)] ADCY9	Color2 [DarkGray]	1	4		6.5438	6.63517	6.59842	6.59544	6.82655	6.71973	6.61765	6.63952	6.59694
	0.015345	0.006929	O60524 1xPhospho [S417(100)] NEMF	Color2 [DarkGray]	1	4		6.18761	6.32921	5.99746	6.31848	6.26553	5.95105	6.36738	6.29345	6.2052
	0.136074	0.084556	O60524 1xPhospho [S417(100)] NEMF	Color2 [DarkGray]	1	4		6.4822	6.77742	6.53761	6.43296	6.5157	7.10224	6.59544	6.38025	6.81762
	0.326084	-0.14126	O60551 1xPhospho [S38(100)] NMT2	Color2 [DarkGray]	1	4		6.26698	6.14808	6.2461	6.33131	6.16131	5.74476	6.43706	6.24158	6.1347
	0.395533	-0.18555	O60566 1xPhospho [S1043(100)] BUB1B	Color2 [DarkGray]	1	4		6.61324	6.7046	6.91767	6.41785	6.91049	6.3505	6.57592	6.46434	6.7252
	0.827817	-0.12545	O60566 1xPhospho [S670(100)] BUB1B	Color2 [DarkGray]	1	4		6.79572	6.56072	6.6907	6.52513	6.58646	6.55919	6.63952	6.73336	6.6837
	0.784995	0.158819	O60583 1xPhospho [S480(100)] CCNT2	Color2 [DarkGray]	1	4		6.69349	6.62936	6.59991	6.63663	6.8189	6.94369	6.50462	6.56529	6.31288
	1.16181	-0.17125	O60610 1xPhospho [S22(100)] DIAPH1	Color2 [DarkGray]	1	4		6.70874	6.72928	6.64097	6.42459	6.49825	6.64241	6.5744	6.55305	6.95536
	0.120311	0.052665	O60610 1xPhospho [S28(100)] DIAPH1	Color2 [DarkGray]	1	4		6.69209	6.6865	6.22304	6.65535	6.57289	6.53138	6.94603	6.68089	6.70874
	0.391548	-0.08187	O60610 1xPhospho [S575(100)] DIAPH1	Color2 [DarkGray]	1	4		6.57289	6.62498	6.82909	6.5469	6.67525	6.55919	6.49025	6.83542	6.61912
	0.415534	-0.20018	O60610 1xPhospho [S575(99.5)] DIAPH1	Color2 [DarkGray]	1	4		6.78529	6.42291	6.96	6.32373	6.76818	6.47573	6.46924	6.85424	6.59842
	0.677461	0.250925	O60658 1xPhospho [S457(100)] PDE8A	Color2 [DarkGray]	1	4		6.44956	6.38888	6.79701	6.84674	6.58496	6.95652	6.62205	6.55919	6.48382
	0.113128	0.185987	O60669 1xPhospho [S219(99.6)] SLC16A7	Color2 [DarkGray]	1	4		6.42626	7	5.92837	6.54071	5.80736	7.56453	6.7866	5.98869	6.81762
	0.077747	-0.02299	O60669 1xPhospho [S469(100)] SLC16A7	Color2 [DarkGray]	1	4		6.13809	6.24341	6.2093	6.27743	6.26925	5.97514	6.41425	6.21679	6.20422
	1.2318	-0.17111	O60673 1xPhospho [S1724(100)] REV3L	Color2 [DarkGray]	1	4		6.80864	6.69488	6.78529	6.58195	6.50144	6.69209	6.6014	6.66959	6.41278
	0.298733	-0.07814	O60673 1xPhospho [S1967(100)] REV3L	Color2 [DarkGray]	1	4		6.09691	6.27925	6.16191	6.21527	6.16882	5.91957	6.33104	6.17446	6.21618
	0.836325	-0.25676	O60675 1xPhospho [S25(100)] MAFK	Color2 [DarkGray]	1	4		6.58646	6.76951	6.94954	6.7046	6.41278	6.41785	6.7046	6.73336	6.41954
	0.340868	-0.08799	O60675 1xPhospho [S25(100)] MAFK	Color2 [DarkGray]	1	4		6.81762	6.56834	6.8189	6.59991	6.77873	6.56224	6.53916	6.67666	6.37156
	0.112585	-0.06126	O60716 1xPhospho [S288(100)] CTNND1	Color2 [DarkGray]	1	4		6.16189	6.22852	6.04967	6.34478	6.19683	5.71469	6.33603	6.21803	6.19557
	0.143719	0.060281	O60716 1xPhospho [S288(99)] CTNND1	Color2 [DarkGray]	1	4		6.56224	6.52826	6.86171	6.64961	6.93192	6.55152	6.2817	6.75889	6.56224
	0.373671	0.165332	O60716 1xPhospho [S47(100)] CTNND1	Color2 [DarkGray]	1	4		6.54998	6.47411	6.52199	6.36457	7.00225	6.67525	6.77873	6.4822	6.82528
	0.060451	0.026722	O60716 1xPhospho [S47(100)] CTNND1	Color2 [DarkGray]	1	4		6.54071	6.47573	6.93428	6.69209	6.76288	6.57592	6.54535	6.56986	6.63807
	0.429382	0.232778	O60716 1xPhospho [S864(100)] CTNND1	Color2 [DarkGray]	1	4		6.32553	6.52513	6.7252	6.6865	7.13648	6.45121	6.55765	6.58796	6.64818
	0.109543	0.029281	O60716 1xPhospho [S899(100)] CTNND1	Color2 [DarkGray]	1	4		6.12952	6.22921	6.0868	6.27625	6.25275	6.00437	6.31104	6.30134	6.28721
	0.070491	-0.02292	O60716 2xPhospho [S268(100);S269(100)] CTNND1	Color2 [DarkGray]	1	4		6.26456	6.19442	6.02832	6.28936	6.14991	5.97927	6.33282	6.23984	6.28006
	0.222276	0.318626	O60716 2xPhospho [S346(100);S349(100)] CTNND1	Color2 [DarkGray]	1	4		6.3147	6.58346	6.35579	6.30743	6.06824	7.83415	6.27984	6.34518	6.76818
	1.1694	-0.1145	O60716 2xPhospho [S861(98.4);S864(99.2)] CTNND1	Color2 [DarkGray]	1	4		6.64386	6.75622	6.64241	6.61912	6.53761	6.54226	6.61765	6.63372	6.78267
	0.673187	0.142546	O60749 1xPhospho [S119(99.3)] SNX2	Color2 [DarkGray]	1	4		6.48059	6.6014	6.49185	6.49185	6.76951	6.74012	6.48864	6.80478	6.85798
	0.196361	-0.02241	O60749 1xPhospho [S185(100)] SNX2	Color2 [DarkGray]	1	4		6.732	6.62644	6.76951	6.6837	6.67242	6.7046	6.67525	6.44791	6.44626
	0.082118	0.076055	O60749 1xPhospho [S354(100)] SNX2	Color2 [DarkGray]	1	4		6.8009	6.38716	6.3837	6.90809	6.88509	6.00675	6.86666	7.01569	6.1819
	1.2455	-0.08345	O60762 1xPhospho [S21(100)] DPM1	Color2 [DarkGray]	1	4		6.6893	6.65249	6.75087	6.59395	6.61029	6.63807	6.58496	6.74416	6.51412
	0.380819	-0.12993	O60763 1xPhospho [T837(100)] USO1	Color2 [DarkGray]	1	4		6.19967	6.34547	6.15971	6.19372	6.27564	5.84568	6.36464	6.25636	6.16358
	0.383755	-0.17814	O60814 1xPhospho [S113(100)] H2BC12	Color2 [DarkGray]	1	4		6.45451	7.02791	6.52982	6.63952	6.45286	6.38543	6.50144	6.81634	6.848
	0.207144	-0.07675	O60814 1xPhospho [S37(100)] H2BC12	Color2 [DarkGray]	1	4		6.49825	6.56529	6.76155	6.76686	6.37678	6.45121	6.80607	6.56529	6.91169
	0.516952	-0.09803	O60825 1xPhospho [S466(100)] PFKFB2	Color2 [DarkGray]	1	4		6.77083	6.67101	6.76155	6.66818	6.75087	6.49025	6.62498	6.5157	6.50779
	0.867224	0.161664	O60832 1xPhospho [S485(100)] DKC1	Color2 [DarkGray]	1	4		6.47735	6.63081	6.52042	6.82782	6.71287	6.57289	6.76022	6.64241	6.61471
	0.210185	0.163329	O60832 1xPhospho [S485(100)] DKC1	Color2 [DarkGray]	1	4		6.54535	6.35931	6.62498	6.92244	7.00338	6.09381	6.52513	7.02901	6.41278
	0.368178	0.059282	O60832 1xPhospho [S513(100)] DKC1	Color2 [DarkGray]	1	4		6.64386	6.50938	6.56377	6.59842	6.73877	6.55765	6.65392	6.73606	6.76951
	0.723515	0.25652	O60832 2xPhospho [S485(100);S494(100)] DKC1	Color2 [DarkGray]	1	4		6.27053	6.66676	6.52513	6.66959	6.59544	6.96694	6.53138	6.5438	6.90207
	0.109504	0.032212	O60832 2xPhospho [S485(100);S494(100)] DKC1	Color2 [DarkGray]	1	4		6.48382	6.63663	6.65964	6.62644	6.78267	6.46761	6.67807	6.78529	6.64241
	0.029184	-0.01638	O60840 2xPhospho [S1757(100);T/S/Y] CACNA1F	Color2 [DarkGray]	1	4		6.93899	6.54998	6.54535	6.85674	6.72928	6.39917	6.67384	6.46924	6.54071
	0.134305	0.069513	O60841 1xPhospho [S113(100)] EIF5B	Color2 [DarkGray]	1	4		6.70598	6.85549	6.32912	6.73742	6.49506	6.86666	6.25739	6.95768	6.40769
	0.444579	-0.06663	O60841 1xPhospho [S113(100)] EIF5B	Color2 [DarkGray]	1	4		6.61029	6.60733	6.79312	6.56986	6.63663	6.60437	6.55305	6.60585	6.79312
	0.768408	-0.26099	O60841 1xPhospho [S1168(100)] EIF5B	Color2 [DarkGray]	1	4		6.89239	6.4363	6.84674	6.55919	6.47573	6.35755	6.80993	6.6014	6.7115
	0.24148	-0.0815	O60841 1xPhospho [S164(100)] EIF5B	Color2 [DarkGray]	1	4		6.55305	6.86542	6.52356	6.70321	6.44128	6.55305	6.74282	6.68229	6.68089
	0.413927	0.136833	O60841 1xPhospho [S164(100)] EIF5B	Color2 [DarkGray]	1	4		6.73742	6.52513	6.46434	6.65821	6.54844	6.93074	6.7252	6.40769	6.72247
	1.59131	-0.3026	O60841 1xPhospho [S214(100)] EIF5B	Color2 [DarkGray]	1	4		6.824	6.62498	6.88631	6.54998	6.44791	6.42962	6.86047	6.45943	6.61912
	0.30688	-0.14382	O60841 2xPhospho [S135(100);S137(100)] EIF5B	Color2 [DarkGray]	1	4		6.73606	6.42962	6.9472	6.70736	6.64674	6.32733	6.60585	6.67948	6.6279
	0.751646	-0.20919	O60841 2xPhospho [S135(100);S137(100)] EIF5B	Color2 [DarkGray]	1	4		6.69766	6.70598	6.84046	6.6907	6.30378	6.62205	6.56377	6.61765	6.69488
	0.015071	-0.01819	O60869 1xPhospho [S53(100)] EDF1	Color2 [DarkGray]	1	4		6.91886	6.69349	6.15381	6.96347	6.83162	5.91648	6.92719	6.59395	6.44294
	0.769023	0.406844	O60870 1xPhospho [S238(100)] KIN	Color2 [DarkGray]	1	4		6.33807	6.71287	6.18388	7.12516	6.848	6.4822	6.61471	6.58796	6.6879
	0.196237	0.060486	O60885 1xPhospho [S1117(100)] BRD4	Color2 [DarkGray]	1	4		6.58496	6.66391	6.82782	6.91648	6.75221	6.58946	6.51254	6.41616	6.45121
	0.335234	-0.10003	O60885 1xPhospho [S470(99.5)] BRD4	Color2 [DarkGray]	1	4		6.69905	6.70044	6.78136	6.38716	6.73471	6.75889	6.65249	6.71562	6.28355
	0.341732	0.065423	O60885 1xPhospho [S470(99.5)] BRD4	Color2 [DarkGray]	1	4		6.6014	6.48059	6.73742	6.67242	6.71973	6.62352	6.6879	6.87774	6.32373
	0.160106	-0.14631	O60885 1xPhospho [S692(100)] BRD4	Color2 [DarkGray]	1	4		6.34518	7.23745	6.36632	6.64674	6.7115	6.15178	6.67807	6.70321	6.68089
	0.300589	0.152814	O60934 1xPhospho [S432(100)] NBN	Color2 [DarkGray]	1	4		6.56072	6.69488	6.47411	6.64961	6.4363	7.10224	6.66818	6.48704	6.60585
	0.454168	0.119578	O75044 1xPhospho [S206(100)] SRGAP2	Color2 [DarkGray]	1	4		6.59395	6.33628	6.7211	6.65821	6.6851	6.66676	6.75756	6.51412	6.80736
	0.524464	-0.30416	O75044 1xPhospho [S209(99.6)] SRGAP2	Color2 [DarkGray]	1	4		6.6279	6.99322	6.27984	6.49185	6.46761	6.02901	6.73336	6.8009	7.07039
	0.316858	0.124615	O75044 1xPhospho [S796(99.7)] SRGAP2	Color2 [DarkGray]	1	4		6.67525	6.52356	6.42122	6.4446	6.61618	6.9331	6.64961	6.56986	6.87406
	0.43807	0.404016	O75064 1xPhospho [S736(99.5)] DENND4B	Color2 [DarkGray]	1	4		5.77873	6.49185	6.85175	6.35931	7.18587	6.78921	6.24603	6.86913	6.76421
	0.455386	-0.14878	O75113 1xPhospho [S288(100)] N4BP1	Color2 [DarkGray]	1	4		6.91289	6.51728	6.67666	6.4446	6.71287	6.50303	6.75489	6.66107	6.5469
	0.203167	-0.06617	O75122 1xPhospho [S596(99.7)] CLASP2	Color2 [DarkGray]	1	4		6.11313	6.28123	6.19831	6.32942	6.1368	5.92794	6.39392	6.23252	6.23662
	0.005605	0.001952	O75122 1xPhospho [T1010(99.1)] CLASP2	Color2 [DarkGray]	1	4		6.8009	6.44956	6.75489	6.61618	6.67666	6.71836	6.55152	6.69627	6.49025
	0.560353	-0.15353	O75128 1xPhospho [S815(100)] COBL	Color2 [DarkGray]	1	4		6.22646	6.19311	6.29367	6.22875	6.17332	5.85058	6.37667	6.20705	6.20938
	0.149032	0.340539	O75143 1xPhospho [S361(100)] ATG13	Color2 [DarkGray]	1	4		5.42291	6.94369	5.74685	5.81762	5.52042	7.79701	6.60288	5.87036	7.64386
	0.37587	-0.16141	O75145 1xPhospho [T714(100)] PPFIA3	Color2 [DarkGray]	1	4		6.64961	6.61912	6.73471	6.732	6.62936	6.15785	6.93428	6.58646	6.63952
	0.130723	-0.05534	O75146 1xPhospho [S34(100)] HIP1R	Color2 [DarkGray]	1	4		6.47573	6.79701	6.47411	6.67384	6.6014	6.30561	6.6865	6.93546	6.74551
	0.280388	-0.1382	O75151 1xPhospho [S539(100)] PHF2	Color2 [DarkGray]	1	4		6.59544	6.44128	7.01234	6.49825	6.39746	6.73877	6.6865	6.3837	6.89966
	0.033472	0.012856	O75152 1xPhospho [S108(100)] ZC3H11A	Color2 [DarkGray]	1	4		6.49825	6.55612	6.86666	6.58045	6.77479	6.60437	6.64386	6.66534	6.56682
	0.501746	-0.12506	O75152 1xPhospho [T321(100)] ZC3H11A	Color2 [DarkGray]	1	4		6.6865	6.82528	6.74282	6.5438	6.82782	6.50779	6.48864	6.8009	6.27426
	0.101013	-0.03783	O75153 1xPhospho [S1306(100)] CLUH	Color2 [DarkGray]	1	4		6.09033	6.23178	6.10239	6.2542	6.20489	5.85192	6.34678	6.13457	6.15014
	0.072705	0.089383	O75153 1xPhospho [S664(100)] CLUH	Color2 [DarkGray]	1	4		6.10434	6.88631	6.43129	6.33985	6.07039	7.27984	6.53761	6.44128	7.16189
	0.953387	0.217629	O75161 1xPhospho [S142(100)] NPHP4	Color2 [DarkGray]	1	4		6.34341	6.55919	6.55765	6.57137	6.84549	6.69627	6.61618	6.72792	6.81121
	0.260965	-0.05956	O75167 1xPhospho [T25(100)] PHACTR2	Color2 [DarkGray]	1	4		6.5744	6.63807	6.76553	6.5267	6.52982	6.74282	6.6014	6.67525	6.71973
	0.213639	0.079577	O75167 1xPhospho [T25(100)] PHACTR2	Color2 [DarkGray]	1	4		6.53138	6.47573	6.85798	6.65964	6.85922	6.58496	6.59544	6.61324	6.56529
	1.08273	0.198373	O75175 1xPhospho [S299(100)] CNOT3	Color2 [DarkGray]	1	4		6.49185	6.59694	6.68089	6.71699	6.72656	6.92125	6.6865	6.41109	6.49506
	0.880704	0.303522	O75175 2xPhospho [S299(100);S/T] CNOT3	Color2 [DarkGray]	1	4		6.76553	6.2724	6.41278	6.73606	6.91648	6.70874	6.73064	6.56072	6.58796
	2.01249	0.438979	O75179 1xPhospho [S1700(100)] ANKRD17	Color2 [DarkGray]	1	4		6.52513	6.25739	6.51254	6.83415	6.94369	6.83415	6.69488	6.5438	6.52199
	0.212558	0.028111	O75179 1xPhospho [S1709(100)] ANKRD17	Color2 [DarkGray]	1	4		6.66959	6.56682	6.57289	6.56377	6.69905	6.63081	6.79572	6.59694	6.67948
	0.418479	-0.15331	O75179 1xPhospho [S2045(100)] ANKRD17	Color2 [DarkGray]	1	4		6.55305	6.63227	6.84424	6.47411	6.76818	6.32733	6.48543	6.87652	6.73606
	0.129687	-0.10269	O75179 1xPhospho [S2401(100)] ANKRD17	Color2 [DarkGray]	1	4		6.732	6.70183	6.48864	6.52356	7.03122	6.05961	6.55459	6.78529	6.72792
	2.45295	-0.92559	O75179 2xPhospho [S1696(100);S1700(99.6)] ANKRD17	Color2 [DarkGray]	1	4		6.92125	7.05528	6.74953	5.76288	6.1819	6.0045	6.91767	6.93074	6.7046
	0.084054	0.047526	O75179 2xPhospho [S2045(99.3);S2047(100)] ANKRD17	Color2 [DarkGray]	1	4		6.84674	6.51096	6.45615	6.72928	6.8802	6.34696	6.42962	6.74012	6.74819
	0.702967	-0.45758	O75351 1xPhospho [S102(100)] VPS4B	Color2 [DarkGray]	1	4		6.94837	6.5744	7.03232	6.71012	6.59694	5.87529	6.59544	6.732	6.44626
	1.56832	-0.53221	O75351 1xPhospho [S102(100)] VPS4B	Color2 [DarkGray]	1	4		6.91886	6.70598	6.8802	6.58496	6.13955	6.18388	6.94369	6.74819	6.44128
	0.251447	0.457391	O75351 1xPhospho [S102(100)] VPS4B	Color2 [DarkGray]	1	4		5.53294	7.04876	5.66107	6.06178	5.94954	7.60363	6.53138	6.10224	7.54148
	0.232364	0.457172	O75351 1xPhospho [S102(100)] VPS4B	Color2 [DarkGray]	1	4		5.85549	6.8189	5.57592	5.848	5.88509	7.88874	6.55152	5.89724	7.44708
	0.052768	0.096205	O75351 1xPhospho [S93(100)] VPS4B	Color2 [DarkGray]	1	4		6.23458	6.96463	5.96809	6.2817	5.64674	7.52748	6.70044	6.17991	7.21237
	0.257389	0.125227	O75367 1xPhospho [S138(100)] MACROH2A1	Color2 [DarkGray]	1	4		6.22882	6.6907	6.79181	6.58496	6.63663	6.86542	6.17193	6.91289	6.73064
	0.134492	0.097947	O75367 1xPhospho [S173(99.5)] MACROH2A1	Color2 [DarkGray]	1	4		6.1375	6.75489	6.72383	6.7879	6.84046	6.2817	6.49665	7.10014	6.41785
	0.29563	0.071359	O75367 1xPhospho [T129(100)] MACROH2A1	Color2 [DarkGray]	1	4		6.58496	6.6837	6.55459	6.70874	6.51096	6.81762	6.49825	6.64097	6.76155
	1.14851	0.079525	O75367 1xPhospho [T129(100)] MACROH2A1	Color2 [DarkGray]	1	4		6.6014	6.57894	6.6837	6.6893	6.71287	6.70044	6.20555	6.86047	6.67807
	1.90383	-0.49936	O75369 1xPhospho [S2478(100)] FLNB	Color2 [DarkGray]	1	4		6.77873	6.94134	6.60881	6.39917	6.25172	6.17991	6.82273	6.88264	6.71973
	0.460504	0.056302	O75369 1xPhospho [S983(99.5)] FLNB	Color2 [DarkGray]	1	4		6.61618	6.59842	6.59395	6.64097	6.57894	6.75756	6.6907	6.58946	6.71699
	0.727199	-0.18136	O75376 1xPhospho [S1322(100)] NCOR1	Color2 [DarkGray]	1	4		6.87652	6.60733	6.73064	6.46761	6.47897	6.72383	6.6014	6.72383	6.53294
	0.184537	0.085139	O75376 1xPhospho [S1472(100)] NCOR1	Color2 [DarkGray]	1	4		6.75889	6.46761	6.67525	6.8802	6.86419	6.41278	6.50462	6.65964	6.48543
	0.250758	0.057874	O75376 1xPhospho [S1592(100)] NCOR1	Color2 [DarkGray]	1	4		6.72247	6.47735	6.71562	6.63517	6.78005	6.67384	6.61912	6.65964	6.4822
	0.066323	-0.03215	O75376 1xPhospho [S2151(100)] NCOR1	Color2 [DarkGray]	1	4		6.71973	6.5345	6.79572	6.84549	6.75221	6.35579	6.61471	6.60437	6.50779
	0.070506	0.035153	O75376 1xPhospho [S2184(100)] NCOR1	Color2 [DarkGray]	1	4		6.64241	6.32733	6.83289	6.73606	6.72247	6.44956	6.6879	6.64674	6.68229
	1.78752	-0.39351	O75379 1xPhospho [S30(100)] VAMP4	Color2 [DarkGray]	1	4		6.77742	6.67948	6.94954	6.32193	6.52199	6.38198	6.60733	6.5744	6.85922
	0.836865	0.186051	O75381 1xPhospho [S232(100)] PEX14	Color2 [DarkGray]	1	4		6.4446	6.48543	6.6893	6.66676	6.86542	6.6453	6.55459	6.73336	6.66391
	0.132916	0.035111	O75382 1xPhospho [S427(100)] TRIM3	Color2 [DarkGray]	1	4		6.55459	6.69766	6.51412	6.55765	6.53138	6.78267	6.56377	6.69766	6.85175
	0.349623	-0.07673	O75382 1xPhospho [S7(100)] TRIM3	Color2 [DarkGray]	1	4		6.6014	6.58646	6.77215	6.49025	6.71287	6.5267	6.67666	6.83162	6.56072
	1.31196	-0.19719	O75382 1xPhospho [S7(100)] TRIM3	Color2 [DarkGray]	1	4		6.66391	6.77215	6.55459	6.50938	6.40429	6.48543	6.93428	6.69905	6.69627
	0.140237	0.093362	O75385 1xPhospho [S758(100)] ULK1	Color2 [DarkGray]	1	4		6.1639	6.3147	6.80478	6.29646	6.8125	6.45451	7.1819	6.74551	6.72247
	0.070203	-0.02457	O75391 1xPhospho [S114(100)] SPAG7	Color2 [DarkGray]	1	4		6.83162	6.65678	6.52356	6.56224	6.81378	6.56224	6.60585	6.6279	6.57592
	0.093855	0.034929	O75391 1xPhospho [S219(100)] SPAG7	Color2 [DarkGray]	1	4		6.44128	6.65392	6.64674	6.42962	6.59694	6.82018	6.7115	6.76686	6.68229
	0.048183	-0.01888	O75396 1xPhospho [S137(100)] SEC22B	Color2 [DarkGray]	1	4		6.82528	6.54535	6.64961	6.61912	6.85424	6.49025	6.46434	6.75087	6.53605
	0.111345	-0.06203	O75398 1xPhospho [S176(100)] DEAF1	Color2 [DarkGray]	1	4		6.97039	6.27984	6.66959	6.54535	6.55612	6.63227	6.73064	6.7252	6.59246
	0.426246	-0.05147	O75420 1xPhospho [S230(100)] GIGYF1	Color2 [DarkGray]	1	4		6.72383	6.61471	6.66391	6.62644	6.54071	6.68089	6.56072	6.73606	6.63663
	0.339669	-0.16719	O75420 1xPhospho [S24(99.4)] GIGYF1	Color2 [DarkGray]	1	4		6.71287	6.62352	6.8802	6.56072	6.90448	6.24983	6.66391	6.71012	6.36282
	0.566557	0.187632	O75420 1xPhospho [S638(100)] GIGYF1	Color2 [DarkGray]	1	4		6.75622	6.36807	6.52826	6.87774	6.55765	6.78005	6.65535	6.42626	6.76022
	0.140384	0.043857	O75436 1xPhospho [S318(100)] VPS26A	Color2 [DarkGray]	1	4		6.51412	6.61765	6.71973	6.78267	6.73606	6.46434	6.57592	6.73742	6.61471
	0.27987	-0.0879	O75436 1xPhospho [S318(100)] VPS26A	Color2 [DarkGray]	1	4		6.55765	6.59544	6.76553	6.62059	6.69627	6.33807	6.73471	6.83794	6.59246
	0.457301	-0.21453	O75448 2xPhospho [S873(99);S/T] MED24	Color2 [DarkGray]	1	4		6.69349	6.37678	7.03562	6.62352	6.43962	6.39917	6.91886	6.6893	6.46597
	0.144828	0.113033	O75449 1xPhospho [S170(100)] KATNA1	Color2 [DarkGray]	1	4		6.33628	6.73064	6.7252	6.38716	6.52199	7.22207	6.41447	6.25739	6.91289
	0.338712	0.338602	O75475 1xPhospho [S106(100)] PSIP1	Color2 [DarkGray]	1	4		6.30561	6.5267	6.31288	6.25361	6.37678	7.5306	6.53294	6.26866	7.07895
	0.147535	-0.10434	O75475 1xPhospho [S106(99)] PSIP1	Color2 [DarkGray]	1	4		6.53138	6.79701	6.67384	6.51728	6.15178	7.02015	6.48059	6.65105	6.80607
	0.489369	-0.14146	O75475 1xPhospho [S171(100)] PSIP1	Color2 [DarkGray]	1	4		6.23263	6.30604	6.1449	6.24066	6.16157	5.85697	6.41223	6.24031	6.18601
	0.803928	0.094824	O75475 1xPhospho [S177(100)] PSIP1	Color2 [DarkGray]	1	4		6.66818	6.50303	6.57289	6.62936	6.67948	6.71973	6.6879	6.62205	6.69766
	0.227502	0.181185	O75475 1xPhospho [T141(100)] PSIP1	Color2 [DarkGray]	1	4		6.26303	6.90448	6.40769	6.69627	6.2891	7.1334	6.67666	6.41616	6.76155
	0.248274	-0.25967	O75475 2xPhospho [S271(97.5);S/T] PSIP1	Color2 [DarkGray]	1	4		7.05202	6.27426	7.12516	6.7046	7.00899	5.95884	6.35403	6.85549	5.84298
	0.90028	-0.86082	O75475 2xPhospho [S273(99.2);S275(100)] PSIP1	Color2 [DarkGray]	1	4		6.90448	6.89966	7.07895	6.58195	6.50144	5.21723	7.04876	6.91767	5.60585
	0.048905	-0.05152	O75475 2xPhospho [S275(100);S/T] PSIP1	Color2 [DarkGray]	1	4		6.61029	6.81634	6.47897	6.33985	6.1416	7.26959	6.6865	6.32912	6.79701
	0.140749	0.146769	O75494 1xPhospho [S106(100)] SRSF10	Color2 [DarkGray]	1	4		6.08534	7.20261	6.32733	6.34696	6.98071	6.72792	6.45943	6.59544	6.73064
	0.815918	-0.34759	O75496 1xPhospho [S85(100)] GMNN	Color2 [DarkGray]	1	4		6.65392	6.85424	6.70736	6.50144	6.64674	6.02459	6.88264	6.49985	6.84172
	3.50333	-0.37735	O75496 1xPhospho [S85(100)] GMNN	Color2 [DarkGray]	1	4		6.853	6.76155	6.84424	6.46761	6.41785	6.44128	6.66249	6.67807	6.58946
	0.337154	-0.17769	O75528 1xPhospho [S298(99.4)] TADA3	Color2 [DarkGray]	1	4		7.01234	6.64818	6.5438	6.55152	6.27426	6.84549	6.67666	6.47086	6.6453
	0.586892	0.594827	O75533 1xPhospho [S129(99.4)] SF3B1	Color2 [DarkGray]	1	4		5.87283	6.49985	6.20163	6.83162	6.04658	7.48059	6.68229	5.99548	7.25077
	0.008624	-0.0016	O75533 1xPhospho [S190(100)] SF3B1	Color2 [DarkGray]	1	4		6.67948	6.61176	6.64674	6.57289	6.6014	6.75889	6.68089	6.67101	6.56072
	0.831329	-0.17943	O75533 1xPhospho [S259(99.1)] SF3B1	Color2 [DarkGray]	1	4		6.7996	6.74147	6.75489	6.6879	6.68089	6.38888	6.82782	6.71425	6.03122
	0.614515	0.459679	O75533 1xPhospho [S322(100)] SF3B1	Color2 [DarkGray]	1	4		6.57289	6.87652	5.76553	6.8716	6.9542	6.76818	6.50779	6.3345	6.79701
	0.139823	0.021297	O75533 1xPhospho [S344(100)] SF3B1	Color2 [DarkGray]	1	4		6.55919	6.6879	6.50462	6.63517	6.58946	6.59096	6.54071	6.70183	6.93546
	0.1258	0.030142	O75533 1xPhospho [S344(99.6)] SF3B1	Color2 [DarkGray]	1	4		6.62498	6.70044	6.49025	6.74012	6.64241	6.52356	6.75622	6.60881	6.6851
	0.682425	-0.19289	O75533 1xPhospho [T142(100)] SF3B1	Color2 [DarkGray]	1	4		6.29748	6.19989	6.23392	6.23178	6.11058	5.81027	6.44576	6.21241	6.15411
	0.858001	0.201817	O75533 1xPhospho [T426(100)] SF3B1	Color2 [DarkGray]	1	4		6.3837	6.71973	6.41109	6.7211	6.66959	6.72928	6.74012	6.74685	6.61618
	1.73839	-0.26958	O75534 1xPhospho [S445(99.7)] CSDE1	Color2 [DarkGray]	1	4		6.87406	6.65535	6.75622	6.53916	6.4363	6.50144	6.80993	6.65535	6.49825
	0.697438	-0.15442	O75554 1xPhospho [S262(100)] WBP4	Color2 [DarkGray]	1	4		6.63952	6.91289	6.74685	6.55612	6.5438	6.73606	6.56834	6.57289	6.46271
	0.012934	-0.00983	O75554 1xPhospho [S277(100)] WBP4	Color2 [DarkGray]	1	4		6.87897	6.6014	6.31651	6.86171	6.6865	6.21917	6.80607	6.77873	6.49345
	0.302669	-0.09812	O75569 1xPhospho [S18(100)] PRKRA	Color2 [DarkGray]	1	4		6.54998	6.85674	6.52513	6.67384	6.40599	6.55765	6.64818	6.57592	6.92363
	0.003676	0.001492	O75569 1xPhospho [S18(100)] PRKRA	Color2 [DarkGray]	1	4		6.11399	6.27209	6.03812	6.34154	6.13856	5.94858	6.37497	6.20366	6.18501
	0.06534	0.028962	O75581 1xPhospho [S1558(99.5)] LRP6	Color2 [DarkGray]	1	4		6.8505	6.68089	6.42962	6.65821	6.85674	6.53294	6.62352	6.69488	6.39232
	0.610007	0.138788	O75592 1xPhospho [S2871(99.5)] MYCBP2	Color2 [DarkGray]	1	4		6.59096	6.49185	6.65535	6.71425	6.87652	6.56377	6.73742	6.70874	6.39917
	0.04534	-0.02429	O75592 1xPhospho [S3505(100)] MYCBP2	Color2 [DarkGray]	1	4		6.44626	6.57894	6.76553	6.80349	6.64386	6.27053	6.85674	6.84549	6.46924
	0.167788	0.048703	O75643 1xPhospho [S17(100)] SNRNP200	Color2 [DarkGray]	1	4		6.61176	6.64674	6.45121	6.56986	6.79572	6.49025	6.73877	6.72928	6.7211
	0.003981	-0.00196	O75643 1xPhospho [S225(100)] SNRNP200	Color2 [DarkGray]	1	4		6.10356	6.19653	6.02931	6.37549	6.1062	5.84183	6.43218	6.29909	6.28675
	0.030426	-0.00989	O75643 1xPhospho [S225(100)] SNRNP200	Color2 [DarkGray]	1	4		6.19559	6.09613	6.15679	6.27695	6.20976	5.93213	6.33907	6.28181	6.13485
	0.188158	0.070855	O75643 1xPhospho [S26(100)] SNRNP200	Color2 [DarkGray]	1	4		6.63081	6.54844	6.56377	6.63952	6.90328	6.41278	6.79831	6.7046	6.52826
	0.058336	-0.02358	O75643 1xPhospho [S42(100)] SNRNP200	Color2 [DarkGray]	1	4		6.58346	6.84674	6.62352	6.50462	6.59694	6.88142	6.66249	6.72792	6.27799
	0.461838	-0.29893	O75643 1xPhospho [S42(100)] SNRNP200	Color2 [DarkGray]	1	4		6.64674	7.00675	6.56377	6.66676	6.70183	5.95187	6.61471	6.70736	6.73471
	0.414136	-0.17898	O75663 1xPhospho [S265(100)] TIPRL	Color2 [DarkGray]	1	4		6.22875	6.27396	6.16547	6.20377	6.24515	5.68231	6.28125	6.17577	6.19148
	1.81685	-0.37095	O75665 1xPhospho [S669(99.2)] OFD1	Color2 [DarkGray]	1	4		6.82655	6.59991	6.87283	6.46271	6.37678	6.34696	6.76818	6.64674	6.7866
	0.114403	0.082848	O75665 1xPhospho [S686(99.6)] OFD1	Color2 [DarkGray]	1	4		6.61029	6.52513	6.6279	6.38543	6.43463	7.1918	6.78398	6.59096	6.46597
	0.56885	0.096083	O75665 1xPhospho [S735(100)] OFD1	Color2 [DarkGray]	1	4		6.69209	6.50938	6.6279	6.81121	6.65392	6.65249	6.7252	6.56377	6.53294
	1.17528	0.265645	O75665 1xPhospho [S774(100)] OFD1	Color2 [DarkGray]	1	4		6.52356	6.48059	6.50621	6.6879	6.64097	6.97842	6.71012	6.36282	6.80607
	0.487484	-0.27667	O75665 1xPhospho [T683(98.6)] OFD1	Color2 [DarkGray]	1	4		6.6879	6.73742	6.84674	6.57894	6.84298	6.02015	6.66959	6.91169	6.27799
	0.456094	0.088014	O75674 1xPhospho [S323(100)] TOM1L1	Color2 [DarkGray]	1	4		6.6014	6.52826	6.6453	6.56682	6.824	6.64818	6.58946	6.72656	6.64386
	0.244571	0.07535	O75676 1xPhospho [S343(100)] RPS6KA4	Color2 [DarkGray]	1	4		6.65535	6.41447	6.66818	6.74685	6.74147	6.47573	6.6879	6.66534	6.70321
	1.34519	0.224292	O75676 2xPhospho [T687(100);S] RPS6KA4	Color2 [DarkGray]	1	4		6.47735	6.40939	6.65821	6.69209	6.75756	6.76818	6.65678	6.56529	6.76288
	0.354579	-0.10263	O75683 1xPhospho [S138(100)] SURF6	Color2 [DarkGray]	1	4		6.71287	6.66818	6.7115	6.81506	6.56529	6.40429	6.63663	6.62936	6.61765
	0.720877	0.373502	O75683 1xPhospho [S206(100)] SURF6	Color2 [DarkGray]	1	4		6.36982	6.49345	6.39575	6.55765	6.56072	7.26115	6.46434	6.39917	7.0045
	0.189981	-0.11394	O75683 1xPhospho [S38(100)] SURF6	Color2 [DarkGray]	1	4		6.62498	6.926	6.5744	6.59694	6.94251	6.24413	6.64386	6.70874	6.39403
	0.304116	-0.08085	O75691 1xPhospho [T1741(100)] UTP20	Color2 [DarkGray]	1	4		6.70321	6.63663	6.80478	6.46924	6.62936	6.80349	6.56682	6.67807	6.46107
	0.217636	-0.07592	O75691 2xPhospho [S1734(100);T1741(100)] UTP20	Color2 [DarkGray]	1	4		6.78136	6.48704	6.63372	6.58946	6.36107	6.72383	6.79442	6.51412	6.84046
	0.081233	0.036643	O75694 1xPhospho [S992(100)] NUP155	Color2 [DarkGray]	1	4		6.66249	6.7866	6.42122	6.44294	6.6893	6.848	6.67384	6.44128	6.75889
	1.11273	-0.21393	O75717 1xPhospho [S383(100)] WDHD1	Color2 [DarkGray]	1	4		6.56224	6.75489	6.76155	6.37156	6.58796	6.47735	6.55765	7.04439	6.56529
	0.09123	-0.01977	O75781 1xPhospho [S124(100)] PALM	Color2 [DarkGray]	1	4		6.56377	6.63227	6.71836	6.49506	6.70183	6.65821	6.58496	6.53916	6.86666
	0.19264	-0.07045	O75792 1xPhospho [S295(100)] RNASEH2A	Color2 [DarkGray]	1	4		6.68089	6.82273	6.59246	6.67948	6.81121	6.39403	6.59395	6.70874	6.45286
	0.093589	-0.03139	O75821 1xPhospho [S42(99.1)] EIF3G	Color2 [DarkGray]	1	4		6.17757	6.25463	6.26272	6.30185	6.33129	5.9676	6.34364	6.28948	6.2084
	0.31216	-0.08035	O75822 1xPhospho [S127(100)] EIF3J	Color2 [DarkGray]	1	4		6.73877	6.66249	6.6851	6.54998	6.81634	6.47897	6.67948	6.66534	6.4822
	0.707683	0.270848	O75822 1xPhospho [T109(100)] EIF3J	Color2 [DarkGray]	1	4		6.37504	6.62644	6.68089	6.55305	6.88874	7.05311	6.26866	6.54998	6.63952
	0.042829	0.035269	O75864 1xPhospho [S50(100)] PPP1R37	Color2 [DarkGray]	1	4		6.53294	6.24222	7.10643	6.65678	6.87283	6.45779	6.44791	6.61029	6.6851
	0.325053	0.04508	O75864 1xPhospho [S561(99.4)] PPP1R37	Color2 [DarkGray]	1	4		6.60585	6.72383	6.56986	6.67666	6.73606	6.62205	6.4363	6.84674	6.53605
	1.04274	0.350155	O75909 1xPhospho [S340(100)] CCNK	Color2 [DarkGray]	1	4		6.42626	6.33628	6.65678	7.03782	6.82909	6.60288	6.53138	6.49825	6.74147
	0.104296	0.056257	O75925 1xPhospho [S503(100)] PIAS1	Color2 [DarkGray]	1	4		6.49345	6.57137	6.74953	6.7115	6.94251	6.32912	6.62059	6.732	6.55765
	0.138717	-0.06554	O75925 1xPhospho [S639(99.6)] PIAS1	Color2 [DarkGray]	1	4		6.19782	6.15569	6.22742	6.38232	6.20541	5.79657	6.30976	6.32633	6.12643
	0.202463	0.393764	O75937 1xPhospho [S35(100)] DNAJC8	Color2 [DarkGray]	1	4		6.87529	6.2211	6.24222	7.53838	7.57894	5.40259	6.26679	6.29462	5.84046
	0.176108	-0.05114	O75937 1xPhospho [S35(100)] DNAJC8	Color2 [DarkGray]	1	4		6.22366	6.21906	6.19358	6.20121	6.32773	5.95394	6.4269	6.18441	6.26414
	0.174619	-0.09735	O75940 1xPhospho [S204(100)] SMNDC1	Color2 [DarkGray]	1	4		6.66676	6.79831	6.59694	6.74416	6.83794	6.18785	6.59096	6.77347	6.49025
	0.653685	-0.17267	O75955 1xPhospho [S315(100)] FLOT1	Color2 [DarkGray]	1	4		6.7866	6.64961	6.75756	6.53916	6.76155	6.37504	6.59096	6.7866	6.48864
	0.279982	-0.07241	O75955 1xPhospho [S383(99.3)] FLOT1	Color2 [DarkGray]	1	4		6.18776	6.25188	6.11225	6.27331	6.11998	5.94137	6.36298	6.34385	6.16195
	0.493948	-0.16018	O75955 1xPhospho [S385(100)] FLOT1	Color2 [DarkGray]	1	4		6.67101	6.59991	6.92719	6.72383	6.38198	6.61176	6.61324	6.61176	6.59694
	0.02432	-0.00583	O75962 1xPhospho [S2455(100)] TRIO	Color2 [DarkGray]	1	4		6.57743	6.58946	6.64241	6.44791	6.63517	6.70874	6.69766	6.59096	6.8679
	0.097495	0.04212	O75970 1xPhospho [S1595(98.8)] MPDZ	Color2 [DarkGray]	1	4		6.69766	6.3147	6.80993	6.7252	6.62205	6.6014	6.79051	6.72928	6.42962
	0.549385	-0.17628	O75970 1xPhospho [S230(100)] MPDZ	Color2 [DarkGray]	1	4		6.63372	6.54844	6.92955	6.41278	6.6879	6.4822	6.66818	6.79701	6.56224
	0.83765	-0.15609	O75970 1xPhospho [S354(100)] MPDZ	Color2 [DarkGray]	1	4		6.74012	6.7761	6.57289	6.49665	6.65821	6.46597	6.59096	6.74685	6.71287
	0.00095	-0.00064	O75976 1xPhospho [T1368(100)] CPD	Color2 [DarkGray]	1	4		6.30195	6.72383	6.78398	6.64674	6.30561	6.85549	6.78398	6.45286	6.8125
	0.370641	0.29712	O75976 2xPhospho [T1368(100);T1370(100)] CPD	Color2 [DarkGray]	1	4		6.3906	6.63663	6.47897	6.60733	6.35226	7.43796	6.67384	6.45615	6.40939
	0.227334	-0.04047	O76021 1xPhospho [S361(100)] RSL1D1	Color2 [DarkGray]	1	4		6.58045	6.6453	6.79831	6.58496	6.67384	6.64386	6.59096	6.6851	6.57743
	0.220897	-0.16742	O76021 1xPhospho [S361(99.4)] RSL1D1	Color2 [DarkGray]	1	4		6.70044	6.62498	6.80607	6.57894	7.02791	6.02237	6.46107	6.85798	6.49665
	0.466311	0.102766	O76021 1xPhospho [S413(100)] RSL1D1	Color2 [DarkGray]	1	4		6.4446	6.67807	6.44626	6.58045	6.73606	6.56072	6.60585	6.72928	6.94369
	0.255058	-0.16115	O76021 1xPhospho [S427(100)] RSL1D1	Color2 [DarkGray]	1	4		6.59544	6.30012	7.15279	6.55305	6.5345	6.47735	6.54071	6.63952	6.82909
	0.62704	0.173763	O76021 1xPhospho [T340(100)] RSL1D1	Color2 [DarkGray]	1	4		6.4446	6.52513	6.7252	6.78267	6.56072	6.87283	6.5438	6.63517	6.65249
	0.016476	0.007484	O76021 1xPhospho [T340(100)] RSL1D1	Color2 [DarkGray]	1	4		6.57894	6.75489	6.62352	6.85424	6.74012	6.38543	6.54535	6.78529	6.45943
	0.327451	-0.0574	O76021 2xPhospho [S421(99.1);S427(100)] RSL1D1	Color2 [DarkGray]	1	4		6.12672	6.23645	6.25012	6.16197	6.24372	6.03539	6.34564	6.202	6.17765
	0.279034	-0.07323	O76024 1xPhospho [S235(100)] WFS1	Color2 [DarkGray]	1	4		6.6837	6.61471	6.67666	6.60437	6.39746	6.75355	6.52513	6.61176	6.87529
	0.236589	-0.10323	O76031 1xPhospho [S617(100)] CLPX	Color2 [DarkGray]	1	4		6.17858	6.30504	6.11781	6.22767	6.28991	5.77415	6.36018	6.2306	6.11914
	0.303961	-0.10075	O76039 1xPhospho [S407(100)] CDKL5	Color2 [DarkGray]	1	4		6.20235	6.23224	5.99713	6.26885	5.92898	5.93163	6.40121	6.30516	6.3026
	0.813015	-0.18801	O76064 1xPhospho [S157(100)] RNF8	Color2 [DarkGray]	1	4		6.47897	6.79701	6.76421	6.5267	6.52826	6.42122	6.67948	6.72247	6.81506
	0.692726	0.152731	O76094 1xPhospho [S611(100)] SRP72	Color2 [DarkGray]	1	4		6.59395	6.5157	6.46924	6.67525	6.84298	6.51885	6.76686	6.58346	6.77873
	0.187588	-0.03369	O94761 1xPhospho [S251(100)] RECQL4	Color2 [DarkGray]	1	4		6.31736	6.2167	6.18143	6.29936	6.20703	6.10803	6.46826	6.25281	6.1866
	0.655009	-0.11637	O94762 1xPhospho [S727(100)] RECQL5	Color2 [DarkGray]	1	4		6.82146	6.67525	6.5744	6.60733	6.50144	6.61324	6.59395	6.89966	6.45121
	0.381057	-0.09601	O94762 1xPhospho [S727(100)] RECQL5	Color2 [DarkGray]	1	4		6.81634	6.62352	6.50144	6.5157	6.4822	6.65535	6.77873	6.62059	6.75756
	0.798228	0.144929	O94762 2xPhospho [S488(99.9);S491(99.9)] RECQL5	Color2 [DarkGray]	1	4		6.44956	6.55305	6.65964	6.66818	6.81121	6.61765	6.70183	6.52982	6.76686
	0.445497	-0.20644	O94763 1xPhospho [S372(100)] URI1	Color2 [DarkGray]	1	4		6.77083	6.43296	6.83289	6.59096	6.66249	6.1639	6.74819	6.61912	6.84925
	0.776212	0.146008	O94776 1xPhospho [S435(100)] MTA2	Color2 [DarkGray]	1	4		6.43129	6.52513	6.67525	6.63807	6.64241	6.78921	6.70598	6.6837	6.67384
	0.12538	-0.06868	O94782 1xPhospho [S313(100)] USP1	Color2 [DarkGray]	1	4		6.69349	6.63372	6.59991	6.45615	6.30378	6.96116	6.71973	6.48864	6.82782
	0.126772	0.137665	O94782 1xPhospho [S475(100)] USP1	Color2 [DarkGray]	1	4		6.28725	6.69905	6.3733	6.19771	6.22882	7.34607	6.80349	6.63952	6.81634
	0.706693	0.381371	O94804 1xPhospho [S438(100)] STK10	Color2 [DarkGray]	1	4		6.66959	6.24983	6.35579	6.91648	7.10539	6.39746	6.73064	6.60585	6.55152
	0.544696	-0.2252	O94806 1xPhospho [S391(100)];Q15139 1xPhospho [S397(100)] PRKD3	Color2 [DarkGray]	1	4		6.78005	6.55765	6.91289	6.71973	6.62644	6.22882	6.60585	6.65249	6.61471
	1.11594	0.154879	O94806 1xPhospho [S391(100)];Q15139 1xPhospho [S397(100)] PRKD3	Color2 [DarkGray]	1	4		6.65678	6.46107	6.65249	6.72928	6.74282	6.76288	6.56224	6.55765	6.64386
	0.114836	-0.0622	O94806 1xPhospho [S41(100)] PRKD3	Color2 [DarkGray]	1	4		6.9542	6.30012	6.6893	6.61912	6.65249	6.48543	6.77083	6.52513	6.7046
	0.121496	-0.06436	O94806 1xPhospho [S735(100)];Q15139 1xPhospho [S742(100)] PRKD3	Color2 [DarkGray]	1	4		7.01792	6.44128	6.67101	6.74147	6.74282	6.45286	6.34341	6.80349	6.44294
	0.585831	-0.11835	O94819 1xPhospho [S310(99.3)] KBTBD11	Color2 [DarkGray]	1	4		6.32302	6.22078	6.13753	6.22191	6.1306	5.97377	6.35322	6.2856	6.17802
	0.144231	0.029122	O94826 1xPhospho [S91(100)] TOMM70	Color2 [DarkGray]	1	4		6.69349	6.53605	6.67242	6.63372	6.58346	6.77215	6.47735	6.67807	6.72383
	0.057193	-0.00937	O94826 1xPhospho [S91(100)] TOMM70	Color2 [DarkGray]	1	4		6.71699	6.59694	6.58045	6.62352	6.55765	6.6851	6.69905	6.6893	6.63663
	0.616649	-0.21656	O94854 1xPhospho [S64(100)] KIAA0754	Color2 [DarkGray]	1	4		6.72383	6.97728	6.52513	6.5438	6.36457	6.66818	6.5267	6.7879	6.58496
	0.528234	0.103118	O94854 1xPhospho [S666(100)] KIAA0754	Color2 [DarkGray]	1	4		6.51728	6.68089	6.66391	6.76818	6.58946	6.81378	6.65964	6.56072	6.50938
	0.10625	-0.11585	O94874 1xPhospho [S431(100)] UFL1	Color2 [DarkGray]	1	4		6.36107	7.13134	6.26115	6.55305	6.90809	5.94486	6.84046	6.83289	6.59395
	0.060457	0.032842	O94874 1xPhospho [S458(100)] UFL1	Color2 [DarkGray]	1	4		6.55612	6.55459	6.77742	6.45121	6.52982	7.00563	6.83036	6.51254	6.47086
	1.37309	0.088068	O94880 1xPhospho [S302(99.7)] PHF14	Color2 [DarkGray]	1	4		6.62498	6.66391	6.57137	6.68229	6.72656	6.71562	6.52199	6.57743	6.69627
	0.433348	-0.20311	O94880 2xPhospho [T287(100);S290(100)] PHF14	Color2 [DarkGray]	1	4		6.20448	6.26834	6.40212	6.34812	6.20384	5.71365	6.3322	6.32035	6.26465
	0.946496	-0.2435	O94885 1xPhospho [S507(100)] SASH1	Color2 [DarkGray]	1	4		6.7211	6.58496	6.86913	6.65678	6.37851	6.40939	6.6279	6.56834	6.88996
	2.5324	-0.37341	O94885 1xPhospho [S614(100)] SASH1	Color2 [DarkGray]	1	4		6.78398	6.96694	6.8125	6.48382	6.46271	6.49665	6.63952	6.71973	6.30561
	1.37972	-0.23976	O94885 1xPhospho [S90(100)] SASH1	Color2 [DarkGray]	1	4		6.69209	6.66249	6.90207	6.53916	6.54535	6.45286	6.59246	6.55765	6.79442
	0.01074	0.003886	O94887 1xPhospho [S439(100)] FARP2	Color2 [DarkGray]	1	4		6.56224	6.5345	6.84925	6.52513	6.72792	6.7046	6.74551	6.53138	6.57289
	0.170182	-0.09704	O94887 2xPhospho [S439(98.9);S/T/Y] FARP2	Color2 [DarkGray]	1	4		6.48543	6.99435	6.77742	6.43962	6.56529	6.96116	6.6279	6.03342	6.68089
	0.403271	-0.13028	O94888 1xPhospho [S288(100)] UBXN7	Color2 [DarkGray]	1	4		6.74953	6.63081	6.73471	6.5157	6.82655	6.38198	6.62059	6.62498	6.66249
	0.114065	-0.14904	O94888 1xPhospho [S350(100)] UBXN7	Color2 [DarkGray]	1	4		6.6893	6.72383	6.41954	6.0917	5.90929	7.38457	6.69766	6.26115	7.01792
	0.177197	-0.08038	O94888 1xPhospho [S350(100)] UBXN7	Color2 [DarkGray]	1	4		6.5157	6.86295	6.65535	6.79312	6.32733	6.67242	6.69627	6.50938	6.69209
	0.506729	0.314243	O94888 1xPhospho [T367(100)] UBXN7	Color2 [DarkGray]	1	4		6.33271	6.66534	6.07468	7.00225	6.73336	6.27984	6.91169	6.69766	6.83289
	0.064601	0.042281	O94906 1xPhospho [S261(99.6)] PRPF6	Color2 [DarkGray]	1	4		6.45615	6.93664	6.50621	6.70183	6.36982	6.9542	6.47573	6.66534	6.60733
	0.241395	-0.29796	O94913 1xPhospho [S502(100)] PCF11	Color2 [DarkGray]	1	4		7.02237	6.36107	6.98869	6.75087	7.0864	5.64097	6.51885	6.79442	6.01346
	0.20216	0.166678	O94913 1xPhospho [S788(100)] PCF11	Color2 [DarkGray]	1	4		6.52356	6.59694	6.45615	6.75622	7.20359	6.11686	6.52042	6.97039	6.34341
	0.027883	0.022472	O94913 1xPhospho [T459(100)] PCF11	Color2 [DarkGray]	1	4		6.1639	6.87036	6.42291	6.51885	6.19967	6.80607	7.11166	6.32012	7.02459
	0.415213	-0.09707	O94915 1xPhospho [S1914(99.4)] FRYL	Color2 [DarkGray]	1	4		6.30617	6.20014	6.20434	6.30392	6.13444	5.98108	6.34912	6.30188	6.09861
	0.463555	0.143456	O94915 1xPhospho [S1914(99.6)] FRYL	Color2 [DarkGray]	1	4		6.44128	6.64961	6.56529	6.64961	6.92125	6.5157	6.71562	6.54535	6.73336
	0.140898	0.089475	O94915 1xPhospho [S2272(100)] FRYL	Color2 [DarkGray]	1	4		6.75756	6.56682	6.63227	6.88387	7.04658	6.29462	6.40599	6.73471	6.27984
	1.58339	0.38443	O94915 1xPhospho [T1959(100)] FRYL	Color2 [DarkGray]	1	4		6.38198	6.39403	6.55919	6.82909	6.99548	6.66391	6.66107	6.62205	6.58195
	0.318876	0.104131	O94915 1xPhospho [T1959(99.5)] FRYL	Color2 [DarkGray]	1	4		6.52826	6.63807	6.6865	6.62498	6.97039	6.56986	6.50779	6.99095	6.08108
	0.776036	-0.23683	O94916 1xPhospho [S145(100)] NFAT5	Color2 [DarkGray]	1	4		6.7046	6.60881	6.96578	6.49185	6.69488	6.38198	6.58796	6.67525	6.61029
	1.12897	-0.32156	O94921 1xPhospho [S134(100)] CDK14	Color2 [DarkGray]	1	4		6.69627	6.7879	6.91648	6.65535	6.52513	6.2555	6.7211	6.60288	6.53761
	0.198377	-0.13145	O94921 1xPhospho [S78(100)] CDK14	Color2 [DarkGray]	1	4		6.78005	6.67666	6.57743	6.70736	6.87283	6.05961	6.66391	6.76022	6.55612
	0.369026	0.128596	O94923 1xPhospho [S73(100)] GLCE	Color2 [DarkGray]	1	4		6.43129	6.59694	6.75221	6.86419	6.80219	6.49985	6.64961	6.47086	6.66534
	0.726766	-0.12487	O94964 1xPhospho [S1017(100)] SOGA1	Color2 [DarkGray]	1	4		6.83668	6.62936	6.60437	6.52356	6.61765	6.55459	6.65392	6.59991	6.74819
	0.198018	0.237633	O94964 1xPhospho [S1303(100)] SOGA1	Color2 [DarkGray]	1	4		6.38025	6.66249	6.04876	6.46271	5.94251	7.39917	6.74282	6.42626	7.10539
	0.24435	0.128036	O94972 2xPhospho [S454(100);S461(100)] TRIM37	Color2 [DarkGray]	1	4		6.80736	6.15178	6.49985	6.44956	6.7211	6.67242	6.78267	6.67242	6.89845
	0.148697	-0.0412	O94979 1xPhospho [S1163(100)] SEC31A	Color2 [DarkGray]	1	4		6.5469	6.71012	6.6893	6.52042	6.5157	6.7866	6.52826	6.65964	6.7996
	0.041112	0.005321	O94979 1xPhospho [S799(100)] SEC31A	Color2 [DarkGray]	1	4		6.57592	6.63663	6.6837	6.69766	6.62059	6.59395	6.61324	6.83794	6.50938
	0.27366	-0.17384	O94979 1xPhospho [S799(100)] SEC31A	Color2 [DarkGray]	1	4		6.48704	6.95187	6.50462	6.31107	6.23074	6.8802	6.86913	6.29829	6.99887
	0.339487	0.089812	O94988 1xPhospho [S858(99.6)] FAM13A	Color2 [DarkGray]	1	4		6.58496	6.78136	6.59096	6.63663	6.91767	6.67242	6.42459	6.66818	6.45121
	0.032032	-0.01818	O95067 1xPhospho [S398(100)] CCNB2	Color2 [DarkGray]	1	4		6.46271	6.80478	6.66249	6.47897	6.95187	6.4446	6.67384	6.6907	6.54071
	1.01403	0.175198	O95071 1xPhospho [S1549(100)] UBR5	Color2 [DarkGray]	1	4		6.49185	6.5438	6.69766	6.66676	6.74416	6.848	6.51728	6.59246	6.65249
	0.047477	-0.01372	O95071 1xPhospho [S636(100)] UBR5	Color2 [DarkGray]	1	4		6.52042	6.78921	6.48382	6.56682	6.62936	6.55612	6.71973	6.70183	6.79051
	0.110783	-0.0617	O95104 1xPhospho [S1037(100)] SCAF4	Color2 [DarkGray]	1	4		6.73877	6.55919	6.76951	6.50621	6.37504	7.00113	6.59096	6.51728	6.64097
	0.302876	-0.06035	O95104 1xPhospho [S1098(100)] SCAF4	Color2 [DarkGray]	1	4		6.47897	6.63227	6.74953	6.54226	6.53605	6.6014	6.64097	6.71287	6.86171
	0.392925	-0.19246	O95104 1xPhospho [S1141(99.5)] SCAF4	Color2 [DarkGray]	1	4		6.72247	6.85549	6.48864	6.30012	6.33985	6.84925	6.76155	6.47735	6.86047
	0.244091	-0.08965	O95104 1xPhospho [S154(100)] SCAF4	Color2 [DarkGray]	1	4		6.28483	6.1975	6.28025	6.21597	6.38119	5.89646	6.3659	6.26495	6.32545
	0.249495	-0.09432	O95104 1xPhospho [S154(99.3)] SCAF4	Color2 [DarkGray]	1	4		6.08048	6.29274	6.23123	6.28346	6.19802	5.84002	6.41383	6.1957	6.14184
	0.124865	0.059069	O95104 1xPhospho [S801(100)] SCAF4	Color2 [DarkGray]	1	4		6.67525	6.56224	6.50462	6.73064	6.87036	6.31832	6.74685	6.65105	6.66534
	0.721015	0.35894	O95104 2xPhospho [S1098(100);T1105(100)] SCAF4	Color2 [DarkGray]	1	4		6.2891	6.75622	6.03342	6.848	6.74685	6.56072	6.86171	6.72247	6.77347
	0.055718	-0.03307	O95155 1xPhospho [S1265(100)] UBE4B	Color2 [DarkGray]	1	4		6.72247	6.44128	6.80736	6.72792	6.85674	6.28725	6.66818	6.80349	6.35755
	0.151998	-0.05755	O95155 1xPhospho [S238(100)] UBE4B	Color2 [DarkGray]	1	4		6.62059	6.56682	6.7996	6.59842	6.82018	6.39575	6.70598	6.6453	6.59842
	0.19411	-0.06461	O95155 1xPhospho [S803(100)] UBE4B	Color2 [DarkGray]	1	4		6.13074	6.28984	6.08768	6.24502	6.1859	5.88351	6.28607	6.22539	6.17148
	0.051374	-0.02619	O95155 1xPhospho [S87(99.2)] UBE4B	Color2 [DarkGray]	1	4		6.14761	6.17315	6.1107	6.31574	6.26695	5.77022	6.36207	6.34522	6.27573
	0.099994	-0.0381	O95163 1xPhospho [S471(100)] ELP1	Color2 [DarkGray]	1	4		6.19841	6.09855	6.14693	6.27911	6.20448	5.846	6.38277	6.27097	6.18214
	0.365681	-0.05652	O95196 1xPhospho [S38(100)] CSPG5	Color2 [DarkGray]	1	4		6.19453	6.18257	6.14812	6.21823	6.13563	6.00178	6.31948	6.35809	6.18798
	0.036621	0.032551	O95202 1xPhospho [S118(100)] LETM1	Color2 [DarkGray]	1	4		6.41785	6.93546	6.38198	6.67242	6.99661	6.1639	6.71973	6.84549	6.43962
	0.043488	0.011804	O95208 1xPhospho [S172(99.5)] EPN2	Color2 [DarkGray]	1	4		6.59096	6.54844	6.82273	6.60733	6.65821	6.732	6.67242	6.59694	6.5438
	0.277586	-0.12466	O95218 1xPhospho [S120(100)] ZRANB2	Color2 [DarkGray]	1	4		6.75355	6.70874	6.76553	6.64818	6.91289	6.29278	6.47411	6.64674	6.49825
	0.058427	-0.05711	O95218 1xPhospho [S120(100)] ZRANB2	Color2 [DarkGray]	1	4		7	6.48382	6.7115	6.43129	6.3147	7.27799	6.54535	6.36807	6.33092
	0.137307	0.06522	O95218 1xPhospho [S120(100)] ZRANB2	Color2 [DarkGray]	1	4		6.71012	6.42962	6.68229	6.48543	6.56072	6.97154	6.59842	6.61765	6.66959
	0.428366	-0.33801	O95218 1xPhospho [S120(100)] ZRANB2	Color2 [DarkGray]	1	4		6.8679	6.69349	6.79181	6.86047	6.69209	5.7866	6.5345	6.81506	6.47411
	0.308099	0.161485	O95218 1xPhospho [S143(100)] ZRANB2	Color2 [DarkGray]	1	4		6.16591	6.89724	6.56834	6.76686	6.67101	6.67807	6.50144	6.80736	6.62059
	0.036395	0.040545	O95218 1xPhospho [S153(100)] ZRANB2	Color2 [DarkGray]	1	4		6.61029	6.54535	6.55919	6.39746	6.09381	7.34518	6.57743	6.47086	6.84925
	1.3277	-0.42772	O95218 1xPhospho [S153(100)] ZRANB2	Color2 [DarkGray]	1	4		6.78398	6.65392	6.74416	6.52513	6.0268	6.34696	6.6014	6.50621	7.27612
	0.123075	0.199735	O95218 1xPhospho [S188(100)] ZRANB2	Color2 [DarkGray]	1	4		6.15785	6.62205	6.1127	5.97499	5.8802	7.63663	6.43296	6.19574	7.49426
	0.093398	-0.05848	O95218 1xPhospho [S188(100)] ZRANB2	Color2 [DarkGray]	1	4		6.50621	6.76155	6.47573	6.46434	6.20163	6.90207	6.90328	6.33628	7.01903
	0.531127	0.575518	O95218 1xPhospho [S188(100)] ZRANB2	Color2 [DarkGray]	1	4		6.05311	6.49665	6.14771	6.30925	6.39232	7.72247	6.44956	6.33807	7.01681
	0.370305	-0.5431	O95218 1xPhospho [S188(100)] ZRANB2	Color2 [DarkGray]	1	4		7.15987	6.11894	7.2211	6.86542	6.70874	5.29646	6.33628	7.18686	5.6865
	0.247036	0.113185	O95218 2xPhospho [S143(100);S153(100)] ZRANB2	Color2 [DarkGray]	1	4		6.35579	6.88264	6.33985	6.67101	6.5744	6.67242	6.65249	6.76818	6.7879
	0.377211	-0.1298	O95218 2xPhospho [S318(95.6);S319(95.6)] ZRANB2	Color2 [DarkGray]	1	4		6.18244	6.24554	6.15561	6.30175	6.08149	5.81095	6.36465	6.27577	6.22176
	0.039566	-0.01533	O95232 1xPhospho [S384(100)] LUC7L3	Color2 [DarkGray]	1	4		6.58946	6.73877	6.65392	6.72792	6.80736	6.40088	6.64386	6.74551	6.43129
	0.266267	0.56092	O95232 1xPhospho [S431(100)] LUC7L3	Color2 [DarkGray]	1	4		5.71425	7.38802	4.96347	6.49506	5.86542	7.38802	6.85175	5.90929	7.29554
	0.090352	-0.10395	O95232 2xPhospho [S425(100);S431(100)] LUC7L3	Color2 [DarkGray]	1	4		6.77479	7.10329	6.1819	7.04439	6.70598	5.99774	6.86913	6.64961	5.96809
	0.641159	-0.12503	O95239 1xPhospho [S801(100)] KIF4A	Color2 [DarkGray]	1	4		6.58646	6.77873	6.86047	6.55152	6.66534	6.63372	6.62644	6.54535	6.50621
	1.30675	0.458938	O95239 1xPhospho [S815(99.6)] KIF4A	Color2 [DarkGray]	1	4		6.36982	6.1127	6.6279	6.69349	6.86419	6.92955	6.54844	6.68229	6.79312
	0.103143	0.062715	O95239 1xPhospho [S951(100)] KIF4A	Color2 [DarkGray]	1	4		6.56377	6.3345	7.05853	6.65964	6.67666	6.80864	6.36982	6.61176	6.5744
	0.261215	-0.07943	O95248 1xPhospho [S1229(99.5)] SBF1	Color2 [DarkGray]	1	4		6.21658	6.30115	6.07066	6.2076	6.22706	5.91545	6.4023	6.28168	6.19732
	0.369529	-0.03446	O95248 1xPhospho [T1138(100)] SBF1	Color2 [DarkGray]	1	4		6.70321	6.61765	6.6907	6.63372	6.6865	6.58796	6.63517	6.67948	6.55152
	0.03298	-0.01985	O95251 1xPhospho [S100(99.5)] KAT7	Color2 [DarkGray]	1	4		6.57137	6.70321	6.59246	6.48382	6.33271	6.99095	6.57894	6.88509	6.54071
	1.30772	-0.34793	O95251 1xPhospho [S100(99.6)] KAT7	Color2 [DarkGray]	1	4		6.6837	6.75489	6.80219	6.42962	6.58946	6.17792	6.77083	6.75221	6.7252
	0.357536	-0.0982	O95251 1xPhospho [S506(100)] KAT7	Color2 [DarkGray]	1	4		6.6893	6.59991	6.75889	6.38198	6.732	6.63952	6.82909	6.48704	6.62498
	0.101731	-0.04189	O95251 2xPhospho [S100(98.8);S102(98.8)] KAT7	Color2 [DarkGray]	1	4		6.61324	6.71012	6.50303	6.59842	6.78398	6.31832	6.68089	6.64674	6.87036
	0.402095	-0.17148	O95292 1xPhospho [S206(99.7)] VAPB	Color2 [DarkGray]	1	4		6.93428	6.33807	6.7866	6.55765	6.50303	6.48382	6.61029	6.70183	6.78398
	0.348918	-0.09265	O95295 1xPhospho [S133(100)] SNAPIN	Color2 [DarkGray]	1	4		6.7115	6.63081	6.74416	6.6893	6.7252	6.39403	6.68089	6.62352	6.56224
	0.221256	-0.07829	O95295 1xPhospho [S133(100)] SNAPIN	Color2 [DarkGray]	1	4		6.79312	6.53138	6.78921	6.64961	6.7996	6.42962	6.65535	6.59395	6.50462
	0.23107	0.070209	O95297 1xPhospho [S210(100)] MPZL1	Color2 [DarkGray]	1	4		6.42459	6.74685	6.46434	6.69349	6.66107	6.49185	6.6907	6.71425	6.84925
	0.460405	-0.1159	O95297 1xPhospho [S221(100)] MPZL1	Color2 [DarkGray]	1	4		6.72656	6.73471	6.55459	6.66959	6.62352	6.37504	6.70044	6.64386	6.72792
	0.203	-0.02936	O95297 1xPhospho [S221(99.8)] MPZL1	Color2 [DarkGray]	1	4		6.55765	6.66107	6.73606	6.65535	6.6279	6.58346	6.73336	6.51412	6.71012
	0.077981	0.011232	O95297 1xPhospho [Y263(100)] MPZL1	Color2 [DarkGray]	1	4		6.61029	6.72928	6.56377	6.6453	6.62498	6.66676	6.61618	6.59694	6.73064
	1.15231	-0.20025	O95347 1xPhospho [S953(100)] SMC2	Color2 [DarkGray]	1	4		6.59395	6.81634	6.74685	6.42626	6.53916	6.59096	6.59694	6.88264	6.54226
	0.230812	0.681465	O95365 1xPhospho [S337(100)] ZBTB7A	Color2 [DarkGray]	1	4		5.30743	6.84549	4.7115	5.61176	5.08321	8.21383	6.59694	5.12928	7.69975
	1.3288	0.271469	O95391 1xPhospho [S215(100)] SLU7	Color2 [DarkGray]	1	4		6.43796	6.47573	6.46924	6.59395	6.6893	6.91409	6.65392	6.73336	6.75622
	3.11235	-0.23176	O95394 1xPhospho [S64(100)] PGM3	Color2 [DarkGray]	1	4		6.75355	6.67384	6.7046	6.46761	6.47086	6.49825	6.66959	6.78921	6.72247
	1.2944	-0.20196	O95394 1xPhospho [S64(100)] PGM3	Color2 [DarkGray]	1	4		6.72383	6.57894	6.7866	6.47249	6.43962	6.57137	6.7252	6.7866	6.66534
	0.426861	0.062949	O95396 1xPhospho [S47(100)] MOCS3	Color2 [DarkGray]	1	4		6.63663	6.50938	6.61765	6.66676	6.72656	6.55919	6.62644	6.6851	6.75221
	0.040463	0.04407	O95400 1xPhospho [S195(99.6)] CD2BP2	Color2 [DarkGray]	1	4		6.53294	6.50462	6.64097	6.30743	6.16792	7.33539	6.54071	6.33985	7.02348
	0.061157	-0.06503	O95400 1xPhospho [S49(100)] CD2BP2	Color2 [DarkGray]	1	4		6.40769	6.93428	6.40939	6.29829	6.10014	7.15785	6.62644	6.27799	7.1416
	0.346887	-0.23815	O95400 1xPhospho [S81(100)] CD2BP2	Color2 [DarkGray]	1	4		6.62498	6.54535	6.91767	6.71562	6.72247	5.93546	6.79312	6.99322	6.26491
	0.065154	-0.02348	O95405 1xPhospho [S571(98.4)] ZFYVE9	Color2 [DarkGray]	1	4		6.37678	6.80736	6.54535	6.56224	6.53916	6.55765	7.07361	6.51254	6.69766
	0.283348	-0.0437	O95425 1xPhospho [S1120(100)] SVIL	Color2 [DarkGray]	1	4		6.72928	6.55765	6.58195	6.58946	6.52042	6.6279	6.90569	6.67525	6.56529
	0.367925	-0.10499	O95425 1xPhospho [S1322(100)] SVIL	Color2 [DarkGray]	1	4		6.68089	6.61324	6.74416	6.52042	6.41109	6.79181	6.66818	6.82782	6.4822
	0.784651	0.136888	O95425 1xPhospho [S221(100)] SVIL	Color2 [DarkGray]	1	4		6.50303	6.52982	6.69905	6.63081	6.70183	6.80993	6.56986	6.65535	6.66959
	0.067276	0.014032	O95425 1xPhospho [S245(100)] SVIL	Color2 [DarkGray]	1	4		6.64241	6.53605	6.73877	6.66959	6.71836	6.57137	6.67666	6.66107	6.56682
	0.243613	0.118001	O95425 1xPhospho [S50(100)] SVIL	Color2 [DarkGray]	1	4		6.41278	6.50621	6.7879	6.39917	6.92837	6.73336	6.71425	6.43296	6.77347
	0.532144	-0.12463	O95425 1xPhospho [S707(100)] SVIL	Color2 [DarkGray]	1	4		6.8392	6.55919	6.71425	6.52042	6.70736	6.51096	6.59842	6.70321	6.60881
	0.118306	0.103337	O95425 1xPhospho [S914(100)] SVIL	Color2 [DarkGray]	1	4		6.88874	6.53605	6.22882	6.96463	6.84925	6.14975	6.63517	6.6865	6.6453
	0.502064	-0.07686	O95425 1xPhospho [S968(100)] SVIL	Color2 [DarkGray]	1	4		6.79572	6.65964	6.7252	6.72656	6.67807	6.54535	6.52513	6.48704	6.62205
	1.26719	-0.10652	O95429 1xPhospho [T181(99.6)] BAG4	Color2 [DarkGray]	1	4		6.75622	6.79572	6.70321	6.69905	6.63663	6.59991	6.71699	6.62644	6.17393
	0.102046	-0.03024	O95453 1xPhospho [S163(100)] PARN	Color2 [DarkGray]	1	4		6.12341	6.26588	6.09001	6.27523	6.15357	5.95979	6.32767	6.26548	6.17199
	1.71157	0.250884	O95453 1xPhospho [S562(99.7)] PARN	Color2 [DarkGray]	1	4		6.40259	6.59395	6.53294	6.81378	6.77347	6.69488	6.76288	6.32193	6.80864
	0.810492	-0.11913	O95453 1xPhospho [S619(100)] PARN	Color2 [DarkGray]	1	4		6.76686	6.57137	6.75622	6.6279	6.55459	6.55459	6.67948	6.75087	6.50462
	0.035633	-0.01377	O95490 1xPhospho [S1430(100)] ADGRL2	Color2 [DarkGray]	1	4		6.54226	6.63663	6.75489	6.64386	6.824	6.42459	6.44791	6.87652	6.57592
	0.225251	-0.07121	O95490 1xPhospho [S1458(100)] ADGRL2	Color2 [DarkGray]	1	4		6.64386	6.53605	6.71699	6.38888	6.77083	6.52356	6.71012	6.732	6.72792
	0.070135	0.022662	O95544 1xPhospho [S48(99.8)] NADK	Color2 [DarkGray]	1	4		6.7046	6.81506	6.44626	6.69349	6.71836	6.62205	6.67807	6.64961	6.42626
	0.643382	-0.26975	O95551 1xPhospho [S95(99.2)] TDP2	Color2 [DarkGray]	1	4		6.5438	6.61618	7.02237	6.64386	6.48704	6.24222	6.58496	6.93428	6.56834
	0.383543	0.300945	O95562 1xPhospho [S9(100)] SFT2D2	Color2 [DarkGray]	1	4		6.89724	6.65392	5.87774	6.70321	7.01234	6.61618	6.67525	6.3906	6.69905
	0.154023	-0.05596	O95628 1xPhospho [S258(100)] CNOT4	Color2 [DarkGray]	1	4		6.73742	6.63227	6.58496	6.62352	6.80219	6.36107	6.82782	6.65964	6.50621
	0.060329	-0.05436	O95639 2xPhospho [S212(99.4);S/T] CPSF4	Color2 [DarkGray]	1	4		6.6907	6.9472	6.47897	6.63517	7.1467	6.17193	6.50303	6.59395	6.3837
	0.159121	0.217764	O95674 1xPhospho [S21(99.6)] CDS2	Color2 [DarkGray]	1	4		6.0268	6.88874	6.24222	6.11686	6.20555	7.48864	6.55765	6.3345	7.15886
	0.085618	0.225755	O95674 1xPhospho [S33(100)] CDS2	Color2 [DarkGray]	1	4		5.64674	6.95536	5.75221	5.7761	5.26679	7.98869	6.66391	5.39917	7.49905
	2.21377	-0.21569	O95674 1xPhospho [S47(100)] CDS2	Color2 [DarkGray]	1	4		6.73336	6.71012	6.81506	6.50938	6.51412	6.58796	6.72656	6.67948	6.47897
	0.19942	-0.05919	O95677 1xPhospho [S361(100)] EYA4	Color2 [DarkGray]	1	4		6.85798	6.49345	6.74012	6.56072	6.6865	6.66676	6.65535	6.34518	6.72656
	0.218289	0.082822	O95677 1xPhospho [S361(100)] EYA4	Color2 [DarkGray]	1	4		6.60288	6.34696	6.76288	6.50938	6.80219	6.64961	6.57137	6.81378	6.67242
	0.366371	-0.09417	O95684 1xPhospho [S202(100)] CEP43	Color2 [DarkGray]	1	4		6.49985	6.77347	6.55919	6.64386	6.49506	6.41109	6.76951	6.96116	6.59544
	1.15668	0.173565	O95684 1xPhospho [T170(100)] CEP43	Color2 [DarkGray]	1	4		6.45451	6.5469	6.63517	6.74147	6.7879	6.6279	6.67525	6.59694	6.70044
	0.213802	-0.10539	O95696 1xPhospho [S1055(100)] BRD1	Color2 [DarkGray]	1	4		6.79572	6.50621	6.64818	6.31832	6.88264	6.43296	6.58045	6.88631	6.63517
	0.005738	-0.00365	O95696 1xPhospho [T885(100)] BRD1	Color2 [DarkGray]	1	4		6.61765	6.33628	6.74551	6.35755	6.43129	6.89966	6.7761	6.6279	6.87652
	0.102645	-0.02527	O95696 2xPhospho [S1052(99.4);S1055(100)] BRD1	Color2 [DarkGray]	1	4		6.6837	6.47573	6.74953	6.5469	6.64386	6.64241	6.60288	6.77479	6.65249
	0.062322	-0.02825	O95714 1xPhospho [S1942(100)] HERC2	Color2 [DarkGray]	1	4		6.39232	6.52199	6.80478	6.64818	6.64097	6.34518	6.6865	7.11478	6.4822
	0.048779	-0.05049	O95714 1xPhospho [S2928(100)] HERC2	Color2 [DarkGray]	1	4		6.8716	6.63807	6.25739	6.20555	6.25927	7.15076	6.87897	5.92363	7.0864
	2.28617	0.349167	O95772 1xPhospho [S193(100)] STARD3NL	Color2 [DarkGray]	1	4		6.37851	6.47411	6.46107	6.89239	6.76421	6.7046	6.7115	6.88996	6.40088
	0.248618	-0.17301	O95785 1xPhospho [S1017(100)] WIZ	Color2 [DarkGray]	1	4		7.02569	6.36982	6.70736	6.7996	6.64674	6.1375	6.86666	6.58045	6.46271
	0.029307	0.021991	O95785 1xPhospho [S1025(100)] WIZ	Color2 [DarkGray]	1	4		6.46924	6.32553	7.01011	6.48864	6.90809	6.47411	6.55919	6.85674	6.54226
	0.642392	-0.11452	O95785 1xPhospho [S1134(100)] WIZ	Color2 [DarkGray]	1	4		6.74282	6.53138	6.78267	6.53138	6.58796	6.59395	6.59246	6.64818	6.75756
	0.554052	0.417716	O95785 1xPhospho [S1494(100)] WIZ	Color2 [DarkGray]	1	4		6.53605	5.62352	6.48864	6.43296	6.93546	6.53294	6.95536	7.07895	6.74953
	0.768486	-0.16052	O95785 1xPhospho [S996(100)] WIZ	Color2 [DarkGray]	1	4		6.23222	6.21561	6.25451	6.22141	6.10446	5.89491	6.37736	6.34358	6.00531
	1.37085	0.228858	O95785 1xPhospho [S996(100)] WIZ	Color2 [DarkGray]	1	4		6.49345	6.54535	6.41447	6.84674	6.66959	6.62352	6.6893	6.75489	6.70874
	0.782033	0.185563	O95785 2xPhospho [S1017(100);S] WIZ	Color2 [DarkGray]	1	4		6.45121	6.49345	6.53605	6.69488	6.85549	6.48704	6.72792	6.85424	6.62644
	0.274028	-0.06202	O95816 1xPhospho [S19(99.7)] BAG2	Color2 [DarkGray]	1	4		6.77215	6.53605	6.55765	6.66107	6.50462	6.51412	6.86419	6.59096	6.74551
	0.273693	-0.07793	O95816 1xPhospho [S20(99.7)] BAG2	Color2 [DarkGray]	1	4		6.8505	6.53294	6.55459	6.65964	6.55919	6.48543	6.72247	6.58646	6.79701
	0.382969	-0.23987	O95816 1xPhospho [S208(100)] BAG2	Color2 [DarkGray]	1	4		6.86666	6.67948	6.94017	6.57137	7.03342	6.16189	6.43463	6.43796	6.44626
	0.392419	-0.12763	O95816 1xPhospho [S73(100)] BAG2	Color2 [DarkGray]	1	4		6.71287	6.59842	6.88509	6.59991	6.79572	6.41785	6.54844	6.67948	6.49665
	0.518917	-0.1922	O95817 1xPhospho [S173(99.4)] BAG3	Color2 [DarkGray]	1	4		6.33659	6.22917	6.26851	6.2701	6.2195	5.76806	6.3783	6.30915	6.14066
	0.431113	-0.25798	O95817 1xPhospho [S274(100)] BAG3	Color2 [DarkGray]	1	4		6.52826	6.66959	6.55459	6.60733	6.54844	5.82273	6.90328	7.01569	6.84925
	0.07268	-0.02553	O95817 1xPhospho [S289(99.5)] BAG3	Color2 [DarkGray]	1	4		6.26924	6.1663	6.10896	6.29153	6.24668	5.92971	6.42771	6.29396	6.19417
	1.03352	0.221617	O95819 1xPhospho [S631(97.8)] MAP4K4	Color2 [DarkGray]	1	4		6.67948	6.56682	6.47249	6.71562	6.95652	6.7115	6.66391	6.53761	6.41954
	0.725267	-0.17899	O95819 1xPhospho [S639(100)] MAP4K4	Color2 [DarkGray]	1	4		6.26613	6.29514	6.23524	6.23487	6.15682	5.86785	6.43601	6.2374	6.11445
	0.001371	-0.00038	O95819 1xPhospho [S805(100)] MAP4K4	Color2 [DarkGray]	1	4		6.59991	6.64386	6.58496	6.58946	6.77215	6.46597	6.6014	6.81762	6.6879
	0.744555	-0.23798	O95819 1xPhospho [S842(100)] MAP4K4	Color2 [DarkGray]	1	4		6.76951	6.94134	6.54844	6.58946	6.62498	6.33092	6.65105	6.66249	6.60288
	0.933603	-0.25532	O95819 1xPhospho [S900(100)] MAP4K4	Color2 [DarkGray]	1	4		6.72383	6.89966	6.59246	6.64674	6.47411	6.32912	6.71973	6.76155	6.56986
	0.677929	0.09636	O95819 1xPhospho [T181(100)];Q8N4C8 1xPhospho [T181(100)];Q9UKE5 1xPhospho [T181(100)] MAP4K4	Color2 [DarkGray]	1	4		6.69905	6.56224	6.56986	6.63952	6.6837	6.79701	6.65535	6.56682	6.60288
	0.864053	0.282083	O95831 1xPhospho [S100(100)] AIFM1	Color2 [DarkGray]	1	4		6.54071	6.51412	6.41616	6.84172	6.98527	6.49025	6.54844	6.69766	6.66391
	0.212372	-0.13084	O95831 1xPhospho [S116(100)] AIFM1	Color2 [DarkGray]	1	4		6.68089	6.33628	6.75489	6.65249	6.66959	6.05745	6.64961	7.20457	6.51885
	0.260991	0.126771	O95831 1xPhospho [S116(100)] AIFM1	Color2 [DarkGray]	1	4		6.35403	6.86913	6.31107	6.78398	6.55919	6.57137	6.8505	6.78921	6.58946
	0.167321	-0.05796	O95831 1xPhospho [S268(100)] AIFM1	Color2 [DarkGray]	1	4		6.80607	6.46107	6.83415	6.63081	6.55919	6.73742	6.46434	6.61029	6.64097
	0.030204	0.026756	O95831 1xPhospho [S519(99.3)] AIFM1	Color2 [DarkGray]	1	4		6.6851	6.74685	6.26679	6.95652	6.72656	6.09592	6.80736	6.8505	6.43796
	0.197289	-0.08904	O95835 1xPhospho [S278(100)] LATS1	Color2 [DarkGray]	1	4		6.25533	6.21459	6.07456	6.32182	6.18243	5.77313	6.32241	6.40747	6.15205
	1.55878	0.219848	O95835 1xPhospho [S464(100)] LATS1	Color2 [DarkGray]	1	4		6.45615	6.48704	6.56072	6.60881	6.76022	6.79442	6.64386	6.73336	6.71012
	0.302321	-0.07183	O95835 1xPhospho [T246(100)] LATS1	Color2 [DarkGray]	1	4		6.76553	6.5438	6.63952	6.52982	6.48382	6.71973	6.78398	6.63227	6.66391
	1.03885	0.286923	O95999 1xPhospho [S138(100)] BCL10	Color2 [DarkGray]	1	4		6.57592	6.33092	6.76553	6.78529	6.8936	6.85424	6.36107	6.5267	6.58496
	0.224369	-0.09924	O96000 1xPhospho [T171(99.7)] NDUFB10	Color2 [DarkGray]	1	4		6.66959	6.74685	6.53294	6.72656	6.69627	6.22882	6.62498	6.89118	6.58796
	0.129115	0.091322	O96005 1xPhospho [T622(100)] CLPTM1	Color2 [DarkGray]	1	4		6.70736	6.71562	6.1375	6.94369	6.5438	6.34696	6.45943	6.91648	6.824
	0.224888	-0.06577	O96007 1xPhospho [S20(100)] MOCS2	Color2 [DarkGray]	1	4		6.25182	6.21503	6.15459	6.33693	6.13359	5.95361	6.4083	6.33081	6.05678
	0.645407	0.147128	O96013 1xPhospho [S104(100)] PAK4	Color2 [DarkGray]	1	4		6.65392	6.50621	6.65105	6.66959	6.65105	6.93192	6.69905	6.41954	6.55459
	1.12457	0.167202	O96013 1xPhospho [S148(100)] PAK4	Color2 [DarkGray]	1	4		6.49506	6.61324	6.53605	6.63952	6.83542	6.67101	6.56377	6.65678	6.75221
	0.224774	-0.09335	O96013 1xPhospho [S181(100)] PAK4	Color2 [DarkGray]	1	4		6.19389	6.35305	6.09589	6.3321	6.18484	5.84585	6.3058	6.2823	6.22834
	0.65444	0.291999	O96013 1xPhospho [S181(99.3)] PAK4	Color2 [DarkGray]	1	4		6.55612	6.41109	6.5157	7.03782	6.92363	6.39746	6.71425	6.70321	6.37504
	0.202678	0.105007	O96019 1xPhospho [S233(100)] ACTL6A	Color2 [DarkGray]	1	4		6.52199	6.63663	6.61029	6.54844	6.45121	7.08428	6.42626	6.57137	6.8189
	0.046083	0.038293	O96028 1xPhospho [S437(100)] NSD2	Color2 [DarkGray]	1	4		6.52042	6.73606	6.48059	6.39746	6.29462	7.15987	6.67525	6.55612	6.78267
	0.005119	0.000675	P00519 1xPhospho [S569(100)] ABL1	Color2 [DarkGray]	1	4		6.55459	6.62352	6.66676	6.62205	6.66107	6.56377	6.5469	6.7996	6.73606
	0.498213	-0.14856	P00533 1xPhospho [S991(100)] EGFR	Color2 [DarkGray]	1	4		6.22179	6.27743	6.22898	6.26739	6.17321	5.84194	6.38727	6.25019	6.17784
	0.021294	0.009554	P00533 1xPhospho [T693(100)] EGFR	Color2 [DarkGray]	1	4		6.48382	6.63807	6.90809	6.58946	6.853	6.61618	6.51728	6.58045	6.54844
	0.540378	-0.29828	P00558 1xPhospho [S203(100)] PGK1	Color2 [DarkGray]	1	4		6.52356	6.44626	7.18686	6.52042	6.44128	6.30012	6.76022	6.7252	6.69349
	0.274732	-0.33077	P00558 1xPhospho [S415(100)] PGK1	Color2 [DarkGray]	1	4		6.1639	7.30104	6.46107	6.34696	6.88631	5.70044	6.54844	6.99887	6.77347
	0.548645	0.500167	P02538 1xPhospho [S60(100)] KRT6A	Color2 [DarkGray]	1	4		6.06824	6.06609	6.27612	6.18388	7.42878	6.29829	6.23649	6.32553	7.70805
	0.294548	0.208489	P02545 1xPhospho [S17(100)] LMNA	Color2 [DarkGray]	1	4		6.74551	6.5157	6.19771	6.97039	6.89482	6.21917	6.78529	6.71287	6.55152
	0.898945	0.175205	P02545 1xPhospho [S390(100)] LMNA	Color2 [DarkGray]	1	4		6.55152	6.60733	6.4446	6.824	6.74282	6.56224	6.7115	6.76553	6.54226
	1.61188	0.467616	P02545 1xPhospho [S392(100)] LMNA	Color2 [DarkGray]	1	4		6.47249	6.33985	6.36282	7.07575	6.86419	6.63807	6.73064	6.68089	6.46107
	0.28346	-0.04589	P02545 2xPhospho [S22(100);S/T] LMNA	Color2 [DarkGray]	1	4		6.12115	6.19802	6.1368	6.16098	6.1728	5.98451	6.44452	6.27134	6.14095
	1.29644	0.291347	P02545 2xPhospho [S390(100);S392(100)] LMNA	Color2 [DarkGray]	1	4		6.40088	6.51412	6.60733	6.91049	6.85798	6.6279	6.55152	6.6893	6.56224
	0.014977	-0.0105	P02751 1xPhospho [T278(100)] FN1	Color2 [DarkGray]	1	4		6.90809	6.24983	6.8392	6.55305	6.85798	6.55459	6.66959	6.61029	6.42459
	0.721149	-0.68609	P02765 1xPhospho [S138(100)] AHSG	Color2 [DarkGray]	1	4		6.98641	6.71699	7.12619	6.61912	6.72928	5.42291	6.66534	6.88387	5.94017
	0.56708	-0.14686	P02765 1xPhospho [S138(100)] AHSG	Color2 [DarkGray]	1	4		6.13704	6.31465	6.18963	6.21808	6.11077	5.87188	6.33273	6.31937	6.12063
	0.131289	-0.06172	P02794 1xPhospho [S179(100)] FTH1	Color2 [DarkGray]	1	4		6.47573	6.83162	6.70183	6.51254	6.43129	6.8802	6.42122	6.53605	6.8936
	0.00561	-0.0027	P02794 1xPhospho [S183(99.5)] FTH1	Color2 [DarkGray]	1	4		6.66534	6.44128	6.7761	6.47411	6.53138	6.86913	6.6865	6.52042	6.76686
	0.499492	-0.16692	P04035 1xPhospho [S504(100)] HMGCR	Color2 [DarkGray]	1	4		6.82528	6.49025	6.64818	6.70598	6.38716	6.36982	6.76686	6.63807	6.87283
	0.078875	0.033525	P04049 1xPhospho [S259(99.5)] RAF1	Color2 [DarkGray]	1	4		6.61176	6.47086	6.76818	6.46761	6.88387	6.59991	6.60288	6.75087	6.58496
	0.006072	0.001583	P04049 1xPhospho [S621(100)];P10398 1xPhospho [S582(100)] RAF1	Color2 [DarkGray]	1	4		6.61765	6.62352	6.70044	6.57137	6.81121	6.56377	6.61029	6.63081	6.64961
	0.498454	-0.13325	P04075 1xPhospho [S354(99.5)] ALDOA	Color2 [DarkGray]	1	4		6.26703	6.30992	6.07809	6.26203	6.04339	5.94986	6.34542	6.16937	6.14099
	0.15644	-0.03118	P04075 1xPhospho [S39(100)] ALDOA	Color2 [DarkGray]	1	4		6.59842	6.73606	6.5267	6.58646	6.66391	6.51728	6.80864	6.51254	6.80349
	1.53129	0.627416	P04083 1xPhospho [S27(99.4)] ANXA1	Color2 [DarkGray]	1	4		6.3505	6.32912	6.21917	6.85674	7.27612	6.64818	6.41109	7.17891	5.96116
	0.040391	0.039312	P04083 1xPhospho [S28(99.6)] ANXA1	Color2 [DarkGray]	1	4		6.17393	6.85674	6.70321	6.91289	6.83668	6.10224	6.59395	6.94603	6.39917
	0.027748	0.025727	P04083 1xPhospho [S34(100)] ANXA1	Color2 [DarkGray]	1	4		6.17592	7.00338	6.40769	6.65105	6.82528	6.18785	6.63372	6.9507	6.71012
	0.592367	0.442651	P04198 1xPhospho [S62(100)];P01106 1xPhospho [S62(100)] MYCN	Color2 [DarkGray]	1	4		6.1819	6.56224	6.37504	6.57289	6.43296	7.44128	6.66534	6.2817	6.84925
	0.156807	-0.11784	P04264 1xPhospho [S19(98.9)] KRT1	Color2 [DarkGray]	1	4		6.95652	6.42291	6.63227	6.38888	7.01569	6.25361	6.54535	6.62205	6.77479
	0.249667	-0.23818	P04264 1xPhospho [S608(99.5)] KRT1	Color2 [DarkGray]	1	4		7.14364	6.44294	6.63372	6.1334	7.12825	6.24413	6.24222	6.10224	7.14873
	0.712628	-0.34102	P04350 1xPhospho [S168(100)];P07437 1xPhospho [S168(100)] TUBB4A	Color2 [DarkGray]	1	4		6.732	7.13237	6.50621	6.62498	6.50144	6.2211	6.50938	6.67384	6.7211
	0.023715	0.008567	P04350 1xPhospho [S172(100)];P07437 1xPhospho [S172(100)] TUBB4A	Color2 [DarkGray]	1	4		6.19155	6.21145	6.05596	6.37955	6.08358	6.02153	6.45716	6.27769	6.06659
	0.410561	0.37728	P04350 1xPhospho [S278(100)];P07437 1xPhospho [S278(100)] TUBB4A	Color2 [DarkGray]	1	4		6.82528	6.62644	5.848	7.23458	6.83415	6.36282	6.88996	6.32012	6.40599
	0.001626	0.00132	P04350 1xPhospho [S75(100)] TUBB4A	Color2 [DarkGray]	1	4		6.40769	6.66818	6.73471	6.5744	7.04439	6.19574	6.40599	6.80219	6.77873
	0.095609	-0.02699	P04350 1xPhospho [T274(99.7)];P07437 1xPhospho [T274(99.7)] TUBB4A	Color2 [DarkGray]	1	4		6.49185	6.7211	6.7879	6.64386	6.71836	6.55765	6.68089	6.66534	6.49985
	1.04218	-0.36916	P04406 1xPhospho [S210(99.8)] GAPDH	Color2 [DarkGray]	1	4		6.62205	6.95652	6.71562	6.43463	6.60437	6.14771	6.70183	6.848	6.61618
	0.020725	0.026634	P04406 1xPhospho [S266(100)] GAPDH	Color2 [DarkGray]	1	4		6.82146	6.85798	5.86542	6.88387	6.75221	5.98869	6.76951	6.84925	6.62644
	0.404088	0.15542	P04406 1xPhospho [S333(100)] GAPDH	Color2 [DarkGray]	1	4		6.30925	6.7211	6.74819	6.86913	6.77873	6.59694	6.6453	6.57137	6.47573
	0.241097	-0.12937	P04406 1xPhospho [S83(99.1)] GAPDH	Color2 [DarkGray]	1	4		6.59395	6.75622	6.69766	6.51412	6.21723	6.92837	6.56529	6.47897	6.90809
	0.252129	-0.15462	P04406 1xPhospho [T184(100)] GAPDH	Color2 [DarkGray]	1	4		6.61912	6.34873	7.06501	6.34341	6.46271	6.76288	6.57894	6.55305	6.89118
	0.07135	-0.01411	P04626 1xPhospho [S1054(100)] ERBB2	Color2 [DarkGray]	1	4		6.76818	6.58045	6.62205	6.69905	6.66249	6.56682	6.55459	6.84298	6.45779
	0.023887	-0.00596	P04637 1xPhospho [S315(100)] TP53	Color2 [DarkGray]	1	4		6.75355	6.50621	6.56682	6.63227	6.64818	6.52826	6.71699	6.79181	6.62352
	0.962165	-0.30679	P04637 1xPhospho [S392(100)] TP53	Color2 [DarkGray]	1	4		6.9331	6.80349	6.68229	6.6014	6.65678	6.24031	6.60733	6.74953	6.40429
	0.252341	0.125816	P04637 1xPhospho [S392(100)] TP53	Color2 [DarkGray]	1	4		6.8679	6.34518	6.33807	6.63807	6.48704	6.80349	6.96232	6.48864	6.72247
	0.415075	-0.1032	P04637 1xPhospho [S392(100)] TP53	Color2 [DarkGray]	1	4		6.26195	6.21055	6.08662	6.19089	6.15873	5.89991	6.34676	6.10551	6.11658
	0.060251	-0.02832	P04792 1xPhospho [S82(99.8)] HSPB1	Color2 [DarkGray]	1	4		6.73064	6.44791	6.65678	6.73742	6.70736	6.30561	6.7761	6.66818	6.69905
	0.499806	0.082882	P05023 1xPhospho [S16(100)] ATP1A1	Color2 [DarkGray]	1	4		6.48704	6.58646	6.68229	6.63807	6.75756	6.60881	6.54844	6.7115	6.75087
	0.283565	-0.12841	P05023 1xPhospho [S16(100)] ATP1A1	Color2 [DarkGray]	1	4		6.70321	6.9472	6.36282	6.66534	6.53138	6.43129	6.84298	6.49985	6.70598
	0.209309	-0.16196	P05023 1xPhospho [S217(99.7)] ATP1A1	Color2 [DarkGray]	1	4		6.5469	7.1416	6.2854	6.64818	6.66391	6.17592	6.63081	6.848	6.6279
	0.416368	-0.35672	P05023 1xPhospho [S40(100)] ATP1A1	Color2 [DarkGray]	1	4		7.0268	6.58496	6.5744	6.83162	6.55919	5.7252	6.85549	6.90689	6.34518
	0.092712	0.198565	P05114 1xPhospho [S7(100)] HMGN1	Color2 [DarkGray]	1	4		6.50462	6.38716	6.30743	7.34518	7.37504	5.07468	6.63081	7.05528	5.69488
	0.172216	-0.05856	P05114 1xPhospho [S89(99.2)] HMGN1	Color2 [DarkGray]	1	4		6.18816	6.32053	6.04653	6.22762	6.22838	5.92352	6.3525	6.19387	6.15815
	0.122398	0.252635	P05114 1xPhospho [S99(100)] HMGN1	Color2 [DarkGray]	1	4		5.75756	6.9542	5.95652	6.05745	5.60585	7.76288	6.57137	6.00225	7.39232
	0.322869	0.361049	P05114 2xPhospho [S86(100);S89(100)] HMGN1	Color2 [DarkGray]	1	4		6.12516	6.67101	6.32912	6.2724	6.33985	7.59619	6.32553	6.35403	7.06717
	0.282404	-0.12602	P05141 1xPhospho [S22(100)] SLC25A5	Color2 [DarkGray]	1	4		6.85922	6.42122	6.89603	6.54226	6.78529	6.47086	6.65249	6.79572	6.23266
	0.232707	0.106301	P05387 1xPhospho [S74(100)] RPLP2	Color2 [DarkGray]	1	4		6.44956	6.74819	6.44626	6.83542	6.76818	6.35931	6.47411	6.73742	6.87036
	0.119087	-0.0897	P05387 2xPhospho [S102(100);S105(100)] RPLP2	Color2 [DarkGray]	1	4		6.51412	6.51254	6.90328	6.35579	6.27053	7.03452	6.26303	6.58646	7.07146
	0.072578	-0.06183	P05387 2xPhospho [S102(100);S105(100)] RPLP2	Color2 [DarkGray]	1	4		6.44791	6.58946	6.89724	6.49185	6.17193	7.08534	6.05961	6.64674	7.04985
	0.202889	-0.0835	P05388 2xPhospho [S304(100);S307(100)] RPLP0	Color2 [DarkGray]	1	4		6.73742	6.46597	6.99661	6.60881	6.73336	6.60733	6.55152	6.50303	6.51096
	0.432873	0.096595	P05412 1xPhospho [S243(100)] JUN	Color2 [DarkGray]	1	4		6.65678	6.52826	6.5345	6.74819	6.76288	6.49825	6.67666	6.85922	6.47897
	0.326606	0.130738	P05412 1xPhospho [S243(100)] JUN	Color2 [DarkGray]	1	4		6.62498	6.41109	6.68089	6.50462	6.62498	6.97957	6.39746	6.88509	6.57743
	0.744304	-0.21751	P05412 1xPhospho [S243(100)] JUN	Color2 [DarkGray]	1	4		6.76022	6.86542	6.73471	6.4446	6.82528	6.43796	6.32012	6.78398	6.51096
	0.250546	0.059891	P05412 1xPhospho [S63(100)] JUN	Color2 [DarkGray]	1	4		6.66249	6.49345	6.6907	6.6907	6.79181	6.5438	6.71973	6.58946	6.58646
	0.560745	0.136227	P05412 1xPhospho [S73(100)] JUN	Color2 [DarkGray]	1	4		6.38198	6.72928	6.58946	6.69905	6.77083	6.63952	6.62498	6.67807	6.64961
	0.033226	0.055648	P05455 1xPhospho [S350(100)] SSB	Color2 [DarkGray]	1	4		6.55459	6.65392	6.32912	6.99774	7.24413	5.46271	6.71836	7.06286	5.96116
	0.166989	0.121229	P05455 1xPhospho [S350(100)] SSB	Color2 [DarkGray]	1	4		6.35579	7.01346	6.11894	6.71425	6.51412	6.62352	6.64674	6.63517	6.96463
	1.67656	0.362072	P05455 1xPhospho [S366(100)] SSB	Color2 [DarkGray]	1	4		6.2724	6.56834	6.53294	6.75889	6.85175	6.84925	6.58045	6.67384	6.61912
	0.02117	0.017087	P05455 1xPhospho [S366(98.9)] SSB	Color2 [DarkGray]	1	4		6.36107	6.64097	6.85175	6.86047	6.86666	6.17792	6.47735	6.75622	6.64241
	0.094011	0.171273	P05455 1xPhospho [S94(99.3)] SSB	Color2 [DarkGray]	1	4		6.91289	6.67807	5.64097	7.17692	7.02348	5.54535	6.89603	6.76022	6.2891
	0.989633	0.259118	P05556 1xPhospho [Y783(100)] ITGB1	Color2 [DarkGray]	1	4		6.44626	6.60733	6.41278	6.77215	6.92005	6.55152	6.59991	6.75087	6.66249
	0.784416	-0.12464	P05783 1xPhospho [S305(100)] KRT18	Color2 [DarkGray]	1	4		6.62498	6.79181	6.66676	6.51096	6.67666	6.52199	6.51096	6.67384	6.78398
	0.058733	-0.04715	P05783 1xPhospho [S420(99.6)] KRT18	Color2 [DarkGray]	1	4		6.97957	6.61912	6.15381	6.64818	6.70736	6.2555	6.96578	6.70044	6.55765
	1.31795	0.460888	P05787 1xPhospho [S24(100)] KRT8	Color2 [DarkGray]	1	4		6.73471	6.41616	6.20163	6.91049	6.82018	7.0045	6.70044	6.59544	6.16993
	0.551348	0.297701	P05787 1xPhospho [S243(100)] KRT8	Color2 [DarkGray]	1	4		6.45779	6.32733	6.66107	6.41447	7.16993	6.75489	6.61912	6.64097	6.5744
	1.01941	-0.11009	P05787 1xPhospho [S291(100)] KRT8	Color2 [DarkGray]	1	4		6.6837	6.69488	6.63227	6.51096	6.65392	6.5157	6.7046	6.82273	6.54998
	0.219744	-0.09187	P05787 1xPhospho [S330(100)] KRT8	Color2 [DarkGray]	1	4		6.13072	6.25449	6.06594	6.3233	6.05975	5.79249	6.37155	6.08199	6.27864
	0.404965	0.207122	P05787 1xPhospho [S37(100)] KRT8	Color2 [DarkGray]	1	4		6.75889	6.51254	6.30925	6.91886	6.89603	6.38716	6.83036	6.64961	6.37851
	0.53111	-0.09918	P05787 1xPhospho [S475(100)] KRT8	Color2 [DarkGray]	1	4		6.66391	6.78921	6.54844	6.65105	6.55152	6.50144	6.81121	6.58346	6.66249
	0.028197	-0.05464	P05787 1xPhospho [S477(99.5)] KRT8	Color2 [DarkGray]	1	4		6.99435	6.00675	6.66249	6.8716	7.27053	5.35755	6.45286	7.17393	5.95884
	0.090321	-0.03722	P06239 1xPhospho [T501(99)] LCK	Color2 [DarkGray]	1	4		6.24628	6.18032	5.97579	6.24082	6.1957	5.85419	6.45259	6.26206	6.24643
	0.020988	0.020691	P06239 1xPhospho [Y394(100)];P12931 1xPhospho [Y419(100)] LCK	Color2 [DarkGray]	1	4		6.5157	6.46597	6.37678	6.49185	7.02901	5.89966	6.81634	7.03232	6.82273
	0.164489	-0.03641	P06400 1xPhospho [S249(100)] RB1	Color2 [DarkGray]	1	4		6.6453	6.62352	6.77347	6.58946	6.78136	6.56224	6.67666	6.75489	6.33628
	0.987074	0.282817	P06400 1xPhospho [T356(99.5)] RB1	Color2 [DarkGray]	1	4		6.5438	6.65821	6.29094	6.65964	6.75221	6.92955	6.66249	6.69488	6.51728
	0.355867	-0.14039	P06400 1xPhospho [T373(100)] RB1	Color2 [DarkGray]	1	4		6.57137	6.69766	6.69488	6.56529	6.76022	6.21723	6.67666	6.76553	6.76686
	0.096428	-0.04026	P06400 1xPhospho [T821(100)] RB1	Color2 [DarkGray]	1	4		6.70598	6.42626	6.81762	6.74819	6.64961	6.43129	6.69627	6.60288	6.66959
	0.218794	-0.08367	P06400 2xPhospho [S807(100);S811(100)] RB1	Color2 [DarkGray]	1	4		6.81121	6.63952	6.64386	6.67242	6.35226	6.8189	6.71836	6.65964	6.40939
	0.716994	0.204517	P06400 2xPhospho [T821(99.2);T/S] RB1	Color2 [DarkGray]	1	4		6.51096	6.57137	6.52513	6.76686	6.94954	6.50462	6.49025	6.8392	6.55152
	1.5828	-0.26839	P06493 1xPhospho [T14(100)];Q00526 1xPhospho [T14(100)] CDK1	Color2 [DarkGray]	1	4		6.67242	6.71562	6.88387	6.45121	6.57592	6.43962	6.55765	6.73336	6.70736
	0.319966	-0.15422	P06493 1xPhospho [T161(100)] CDK1	Color2 [DarkGray]	1	4		7.00675	6.36807	6.67948	6.60881	6.59395	6.38888	6.77873	6.6014	6.66391
	0.398718	-0.38044	P06493 2xPhospho [T14(100);Y15(100)] CDK1	Color2 [DarkGray]	1	4		6.83289	6.72247	6.67525	6.67948	6.84298	5.56682	6.60585	6.91767	6.57289
	0.219767	-0.07416	P06493 2xPhospho [T14(100);Y15(100)];Q00526 2xPhospho [T14(100);Y15(100)] CDK1	Color2 [DarkGray]	1	4		6.8125	6.41616	6.74551	6.62352	6.63952	6.48864	6.71425	6.66818	6.6453
	0.10092	0.024451	P06576 1xPhospho [S353(100)] ATP5F1B	Color2 [DarkGray]	1	4		6.72656	6.60288	6.44791	6.58796	6.58045	6.68229	6.84046	6.68229	6.61029
	0.019529	0.018131	P06576 1xPhospho [S528(99.7)] ATP5F1B	Color2 [DarkGray]	1	4		6.57289	6.96116	6.03782	6.62059	6.24413	6.76155	6.86666	6.58796	6.89239
	0.300361	-0.15419	P06733 1xPhospho [S27(100)] ENO1	Color2 [DarkGray]	1	4		6.56377	6.73606	6.76421	6.38888	6.2854	6.92719	6.70598	6.56986	6.74147
	0.323777	-0.08629	P06733 1xPhospho [S79(100)] ENO1	Color2 [DarkGray]	1	4		6.17427	6.25683	6.13874	6.24932	6.15865	5.90299	6.33823	6.25587	6.15503
	0.520103	0.127313	P06737 1xPhospho [Y614(100)] PYGL	Color2 [DarkGray]	1	4		6.51728	6.70044	6.75489	6.6279	6.88996	6.83668	6.55152	6.26115	6.55765
	0.210662	0.119184	P06744 1xPhospho [T109(99.7)] GPI	Color2 [DarkGray]	1	4		6.54535	6.75889	6.30195	6.38716	6.59246	6.98413	6.57289	6.64818	6.8716
	0.060813	-0.04195	P06748 1xPhospho [S125(100)] NPM1	Color2 [DarkGray]	1	4		6.46271	6.84046	6.82273	6.55305	6.38198	7.06501	6.46924	6.36457	6.67101
	0.180501	0.206002	P06748 1xPhospho [S137(100)] NPM1	Color2 [DarkGray]	1	4		5.97957	7.16088	6.19377	6.36807	6.46107	7.12309	6.22304	6.45615	7.20945
	0.265167	-0.39437	P06748 1xPhospho [S137(100)] NPM1	Color2 [DarkGray]	1	4		6.18785	7.2817	6.55612	6.55765	6.97384	5.31107	6.56986	7.00787	6.55612
	0.155953	0.247437	P06748 1xPhospho [S143(100)] NPM1	Color2 [DarkGray]	1	4		5.78921	7.44377	5.7866	6.92719	6.65678	6.17792	6.51412	6.81121	6.86666
	0.178775	0.160828	P06748 1xPhospho [S143(100)] NPM1	Color2 [DarkGray]	1	4		6.09803	7.14057	6.22497	6.67948	6.79572	6.47086	6.48382	6.7879	6.824
	0.223275	0.121777	P06748 1xPhospho [S243(100)] NPM1	Color2 [DarkGray]	1	4		6.32553	6.90809	6.42122	6.66391	6.4822	6.87406	6.49825	6.47735	6.98185
	0.210344	0.137595	P06748 1xPhospho [S254(100)] NPM1	Color2 [DarkGray]	1	4		6.14364	6.93074	6.52982	6.74012	6.45286	6.824	6.5469	6.40769	7.00899
	0.417267	0.160002	P06748 1xPhospho [S254(100)] NPM1	Color2 [DarkGray]	1	4		6.41278	6.81506	6.34873	6.60437	6.62059	6.83162	6.7115	6.49025	6.86419
	0.03816	-0.05617	P06748 1xPhospho [S254(100)] NPM1	Color2 [DarkGray]	1	4		6.79831	6.10224	7.1416	6.77479	7.2211	5.87774	6.1416	6.98641	5.99548
	0.42294	-0.06239	P06748 1xPhospho [S254(99.3)] NPM1	Color2 [DarkGray]	1	4		6.17751	6.23818	6.23596	6.24204	6.18189	6.04056	6.3034	6.18884	6.15417
	0.440712	0.193529	P06748 1xPhospho [S70(100)] NPM1	Color2 [DarkGray]	1	4		6.42459	6.45286	6.7046	6.41447	6.76288	6.98527	6.67666	6.53138	6.73877
	0.142476	0.081106	P06748 1xPhospho [S70(100)] NPM1	Color2 [DarkGray]	1	4		6.64097	6.53294	6.80219	6.48059	6.61471	7.12412	6.4822	6.60733	6.36282
	0.117266	-0.07414	P06748 1xPhospho [S70(100)] NPM1	Color2 [DarkGray]	1	4		6.57289	6.45779	6.91528	6.58496	6.24983	6.88874	6.56224	6.80993	6.6279
	0.638136	-0.3151	P06748 1xPhospho [S70(95.9)] NPM1	Color2 [DarkGray]	1	4		6.66249	6.6851	7.24127	6.43296	6.78267	6.42794	6.42626	6.54071	6.37156
	0.739934	-0.42437	P06748 1xPhospho [T237(99.3)] NPM1	Color2 [DarkGray]	1	4		6.7761	6.86666	6.92719	6.59842	6.77479	5.92363	6.40769	6.824	6.43796
	0.503191	-0.20584	P07197 1xPhospho [S615(100)];1xPhospho [S680(100)] NEFM	Color2 [DarkGray]	1	4		6.83668	6.3837	6.87774	6.58646	6.32733	6.56682	6.80736	6.60437	6.70183
	0.258128	0.220519	P07197 1xPhospho [S620(100)];1xPhospho [S633(100)];1xPhospho [S646(100)];1xPhospho [S659(100)] NEFM	Color2 [DarkGray]	1	4		6.53605	6.52982	6.36982	6.66534	6.13545	7.29646	6.76686	6.24031	6.88996
	0.175204	0.059576	P07197 1xPhospho [S628(100)];1xPhospho [S641(100)];1xPhospho [S654(100)] NEFM	Color2 [DarkGray]	1	4		6.80736	6.47086	6.51885	6.63807	6.54071	6.79701	6.73471	6.48059	6.75221
	0.271424	-0.13873	P07197 1xPhospho [S633(100)];1xPhospho [S646(100)];1xPhospho [S659(100)] NEFM	Color2 [DarkGray]	1	4		6.86913	6.4822	6.72247	6.88874	6.33092	6.43796	6.61029	6.53138	6.80864
	0.371506	-0.19233	P07197 1xPhospho [S685(100)] NEFM	Color2 [DarkGray]	1	4		6.22493	6.37193	6.12215	6.3563	6.12446	5.66126	6.36595	6.1788	6.1799
	0.003903	0.001845	P07197 1xPhospho [S837(100)] NEFM	Color2 [DarkGray]	1	4		6.62059	6.88874	6.42459	6.55919	6.58195	6.79831	6.67101	6.56072	6.63663
	0.654274	0.135431	P07199 1xPhospho [S156(100)] CENPB	Color2 [DarkGray]	1	4		6.46761	6.56072	6.61324	6.82655	6.6837	6.53761	6.72383	6.66818	6.68089
	1.37438	0.439489	P07199 2xPhospho [S156(100);S/T] CENPB	Color2 [DarkGray]	1	4		6.50938	6.30743	6.10852	6.8802	6.79831	6.56529	6.78398	7.02459	6.59096
	0.064995	0.06731	P07355 1xPhospho [S22(100)] ANXA2	Color2 [DarkGray]	1	4		6.40259	7.09908	6.1334	6.66249	6.96116	6.21335	6.39746	6.98641	6.59991
	0.613104	-0.24573	P07437 1xPhospho [S115(100)] TUBB	Color2 [DarkGray]	1	4		6.50144	7	6.58646	6.49185	6.58646	6.2724	6.72792	6.64961	6.853
	0.286068	-0.11767	P07437 1xPhospho [S75(99.6)] TUBB	Color2 [DarkGray]	1	4		6.95536	6.52826	6.59842	6.77479	6.50303	6.45121	6.49825	6.6851	6.7252
	0.34991	0.442089	P07741 1xPhospho [S15(100)] APRT	Color2 [DarkGray]	1	4		6.98299	6.34873	6.16591	7.52904	7.26585	6.02901	6.43962	6.14364	5.87774
	0.385963	0.103925	P07814 1xPhospho [S886(99.3)] EPRS1	Color2 [DarkGray]	1	4		6.65392	6.48864	6.55612	6.60437	6.5345	6.8716	6.67807	6.63227	6.73742
	0.547444	-0.21264	P07900 1xPhospho [S164(99.6)];P08238 1xPhospho [S159(99.6)] HSP90AA1	Color2 [DarkGray]	1	4		6.91049	6.53605	6.56986	6.34518	6.70598	6.32733	6.52826	6.7252	6.99774
	0.057775	0.107686	P07900 1xPhospho [S231(100)] HSP90AA1	Color2 [DarkGray]	1	4		6.3733	6.8392	5.99095	6.03342	5.7996	7.69349	6.58346	6.01123	7.23266
	0.643482	-0.27408	P07900 1xPhospho [S231(100)] HSP90AA1	Color2 [DarkGray]	1	4		6.61471	6.8679	7.05637	6.43796	6.41954	6.85922	6.52042	6.49985	6.34518
	0.018406	-0.02333	P07900 1xPhospho [S263(100)] HSP90AA1	Color2 [DarkGray]	1	4		6.9472	6.6453	6.25739	6.25361	6.1918	7.3345	6.57743	6.32012	6.83036
	0.143512	0.31776	P07900 1xPhospho [S263(100)] HSP90AA1	Color2 [DarkGray]	1	4		6.22497	6.73877	5.94954	5.94486	5.72792	8.19377	6.24603	5.84298	6.85798
	0.767449	-0.08639	P07900 1xPhospho [S399(100)];P08238 1xPhospho [S391(100)];Q12931 1xPhospho [S401(100)] HSP90AA1	Color2 [DarkGray]	1	4		6.60733	6.67242	6.77083	6.56682	6.63663	6.58796	6.75355	6.52042	6.65964
	0.643981	-0.08862	P07900 1xPhospho [T90(100)];P08238 1xPhospho [T85(100)] HSP90AA1	Color2 [DarkGray]	1	4		6.20609	6.25283	6.24334	6.26105	6.11859	6.05677	6.31377	6.32779	6.17856
	0.166877	-0.10819	P07900 1xPhospho [Y284(100)];P08238 1xPhospho [Y276(100)] HSP90AA1	Color2 [DarkGray]	1	4		6.2039	6.26818	6.18279	6.31837	6.38647	5.62545	6.35213	6.27593	6.17418
	0.14225	0.085668	P07910 1xPhospho [S233(100)] HNRNPC	Color2 [DarkGray]	1	4		6.5469	6.89239	6.34873	6.79572	6.87774	6.37156	6.88874	6.17991	6.69766
	0.01144	0.004797	P07948 1xPhospho [S13(99.4)] LYN	Color2 [DarkGray]	1	4		6.77873	6.54535	6.7879	6.57592	6.61618	6.93428	6.64241	6.25361	6.55612
	0.224047	0.093214	P07948 1xPhospho [S13(99.8)] LYN	Color2 [DarkGray]	1	4		6.6893	6.45615	6.54998	6.45615	6.57289	6.94603	6.64818	6.74282	6.66534
	0.044665	-0.01986	P07948 1xPhospho [Y32(100)] LYN	Color2 [DarkGray]	1	4		6.56377	6.89239	6.48864	6.7761	6.63663	6.47249	6.52826	6.88142	6.47086
	0.4421	-0.22327	P08047 1xPhospho [S379(100)] SP1	Color2 [DarkGray]	1	4		6.56072	7.02015	6.59842	6.5438	6.75622	6.20945	6.70044	6.67384	6.60733
	0.27117	-0.14501	P08069 1xPhospho [S1339(100)] IGF1R	Color2 [DarkGray]	1	4		6.76022	6.74012	6.68089	6.49185	6.98755	6.26679	6.48382	6.80478	6.44294
	0.164808	0.042473	P08195 1xPhospho [S165(100)] SLC3A2	Color2 [DarkGray]	1	4		6.65105	6.55765	6.86419	6.66959	6.7879	6.74282	6.46271	6.62059	6.37156
	0.179431	0.078477	P08237 1xPhospho [S775(100)] PFKM	Color2 [DarkGray]	1	4		6.44294	6.83415	6.33628	6.55765	6.53761	6.75355	6.76686	6.63517	6.84172
	0.262598	0.490196	P08238 1xPhospho [S226(100)] HSP90AB1	Color2 [DarkGray]	1	4		5.76022	6.80349	5.6893	6.05745	5.79701	7.86913	6.55305	5.91169	7.42878
	0.012843	0.012162	P08238 1xPhospho [S226(100)] HSP90AB1	Color2 [DarkGray]	1	4		6.46434	6.99322	6.4446	6.41447	6.36632	7.15785	6.64818	6.23649	6.79312
	0.147892	-0.12172	P08238 1xPhospho [S226(100)] HSP90AB1	Color2 [DarkGray]	1	4		6.73336	6.62059	6.45451	6.32733	6.06393	7.05202	6.57894	6.39403	7.20848
	0.271179	-0.17994	P08238 1xPhospho [S226(100)] HSP90AB1	Color2 [DarkGray]	1	4		7.13134	6.80478	6.36457	6.35755	6.54535	6.85798	6.67101	6.52356	6.32912
	0.834083	-0.17629	P08238 1xPhospho [S255(100)] HSP90AB1	Color2 [DarkGray]	1	4		6.67948	6.732	6.63663	6.50303	6.34518	6.67101	6.75756	6.48059	6.91169
	0.116169	0.154536	P08238 1xPhospho [S255(100)] HSP90AB1	Color2 [DarkGray]	1	4		6.31288	6.61912	6.37678	6.24031	6.00225	7.52982	6.64097	6.22689	7.12825
	0.077537	0.085188	P08238 1xPhospho [S255(100)] HSP90AB1	Color2 [DarkGray]	1	4		6.44791	6.6893	6.5157	6.29829	6.21529	7.39489	6.43296	6.47249	6.926
	0.345656	-0.07004	P08238 1xPhospho [S532(100)] HSP90AB1	Color2 [DarkGray]	1	4		6.23151	6.09943	6.17379	6.23082	6.09173	5.97205	6.2649	6.17963	6.1364
	0.467102	-0.13528	P08238 1xPhospho [S67(100)] HSP90AB1	Color2 [DarkGray]	1	4		6.23152	6.20724	6.09863	6.2285	6.08011	5.82294	6.41969	6.26405	6.21633
	0.040602	0.036231	P08238 1xPhospho [Y301(100)] HSP90AB1	Color2 [DarkGray]	1	4		6.37678	6.98641	6.43463	6.64097	7.03672	6.22882	6.61471	6.69209	6.58496
	0.27927	0.33684	P08238 2xPhospho [S255(100);S261(100)] HSP90AB1	Color2 [DarkGray]	1	4		6.44626	6.70321	5.96578	6.36457	6.18982	7.57137	6.51885	6.4822	6.89966
	0.555044	-0.16071	P08559 1xPhospho [S232(99.5)] PDHA1	Color2 [DarkGray]	1	4		6.7115	6.96578	6.71287	6.45943	6.79181	6.65678	6.45615	6.61176	6.32373
	0.450159	-0.16758	P08559 1xPhospho [S293(100)] PDHA1	Color2 [DarkGray]	1	4		6.89482	6.63372	6.74282	6.71836	6.74282	6.30743	6.58496	6.63081	6.45615
	1.18165	-0.24434	P08559 1xPhospho [S293(100)] PDHA1	Color2 [DarkGray]	1	4		6.926	6.66959	6.85922	6.6893	6.54226	6.49025	6.72656	6.33271	6.45451
	0.030049	-0.00945	P08581 1xPhospho [S990(100)] MET	Color2 [DarkGray]	1	4		6.4446	6.72656	6.76022	6.58346	6.70044	6.61912	6.53916	6.56682	6.8125
	0.216061	0.030092	P08621 1xPhospho [S226(100)] SNRNP70	Color2 [DarkGray]	1	4		6.72383	6.65964	6.70598	6.67242	6.67948	6.82782	6.51412	6.61471	6.34518
	0.336876	-0.13381	P08621 1xPhospho [S226(100)] SNRNP70	Color2 [DarkGray]	1	4		6.63081	6.73064	6.85424	6.58195	6.87652	6.35579	6.63372	6.63952	6.40769
	0.091656	-0.08277	P08621 1xPhospho [S320(100)] SNRNP70	Color2 [DarkGray]	1	4		6.45615	6.87529	6.32733	6.37851	6.98755	6.04439	6.75889	6.95768	6.7252
	0.067164	-0.04764	P08651 1xPhospho [S305(98.9)] NFIC	Color2 [DarkGray]	1	4		6.15665	6.23593	6.07449	6.39082	6.30901	5.62434	6.45561	6.34448	6.18674
	0.252099	-0.11146	P08651 1xPhospho [S305(98.9)] NFIC	Color2 [DarkGray]	1	4		6.1935	6.29429	6.10239	6.2389	6.26412	5.75278	6.39143	6.23221	6.1722
	0.481699	0.12362	P08651 1xPhospho [S323(99.6)] NFIC	Color2 [DarkGray]	1	4		6.5744	6.45451	6.69209	6.61912	6.59991	6.87283	6.63517	6.65249	6.65964
	0.115914	0.0627	P08670 1xPhospho [S10(99.5)] VIM	Color2 [DarkGray]	1	4		6.83415	6.46597	6.46434	6.71973	6.87529	6.35755	6.86295	6.63517	6.46924
	0.600031	-0.12332	P08670 1xPhospho [S214(100)] VIM	Color2 [DarkGray]	1	4		6.8802	6.65392	6.63807	6.55305	6.55152	6.69766	6.72247	6.46924	6.58796
	0.865613	0.241693	P08670 1xPhospho [S42(99)] VIM	Color2 [DarkGray]	1	4		6.75355	6.36107	6.46761	6.77742	6.86171	6.66818	6.63372	6.7761	6.40599
	0.684024	0.141484	P08670 1xPhospho [S459(100)] VIM	Color2 [DarkGray]	1	4		6.58496	6.66818	6.35755	6.66249	6.70874	6.66391	6.62936	6.72383	6.75756
	0.329911	0.155099	P08670 1xPhospho [S5(100)] VIM	Color2 [DarkGray]	1	4		6.75889	6.60288	6.14568	6.77742	6.59096	6.60437	6.93899	6.66249	6.58796
	0.867657	0.157487	P08670 1xPhospho [S55(99.7)] VIM	Color2 [DarkGray]	1	4		6.65392	6.41278	6.54071	6.62205	6.67384	6.78398	6.70321	6.73877	6.63372
	0.394789	-0.29875	P08670 1xPhospho [S72(99.6)] VIM	Color2 [DarkGray]	1	4		7.07254	6.59096	6.56834	6.91528	6.45451	5.96578	6.85798	6.45943	6.63372
	0.021248	0.014154	P08670 1xPhospho [S73(100)] VIM	Color2 [DarkGray]	1	4		6.95884	6.39917	6.50144	6.73877	6.80736	6.35579	6.81378	6.61765	6.47735
	0.443612	0.155894	P08670 2xPhospho [S51(100);S/Y/T] VIM	Color2 [DarkGray]	1	4		6.42794	6.57743	6.78136	6.83794	6.88509	6.53138	6.40259	6.66676	6.59991
	0.29317	0.273337	P08708 1xPhospho [S70(100)] RPS17	Color2 [DarkGray]	1	4		6.49185	6.6279	6.21917	7.17393	6.97154	6.01346	6.80736	6.92363	6.10224
	0.009485	-0.00565	P08727 1xPhospho [S13(99.5)] KRT19	Color2 [DarkGray]	1	4		6.70598	6.50144	6.77873	6.61176	6.98413	6.3733	6.59246	6.7866	6.33985
	0.257694	0.11382	P08727 1xPhospho [S395(100)] KRT19	Color2 [DarkGray]	1	4		6.63081	6.59842	6.2854	6.8679	6.59246	6.39575	6.91886	6.69627	6.69627
	0.220726	0.1112	P08727 1xPhospho [T323(100)] KRT19	Color2 [DarkGray]	1	4		6.64961	6.38198	6.77873	6.52356	7.02791	6.59246	6.62936	6.45943	6.64961
	0.309425	-0.05272	P08779 1xPhospho [S464(98.4)] KRT16	Color2 [DarkGray]	1	4		6.21452	6.28756	6.16954	6.18365	6.26898	6.06081	6.34637	6.1694	6.25704
	1.93529	-0.24781	P09132 1xPhospho [S128(100)] SRP19	Color2 [DarkGray]	1	4		6.6907	6.67666	6.53605	6.33628	6.39575	6.42794	6.97957	6.80478	6.81378
	0.088175	0.049307	P09496 1xPhospho [S105(100)] CLTA	Color2 [DarkGray]	1	4		6.2817	6.82018	6.54071	6.36982	6.62498	6.79572	6.72383	6.49185	6.99887
	0.322673	0.147539	P09651 1xPhospho [S199(99.5)] HNRNPA1	Color2 [DarkGray]	1	4		6.34341	6.92719	6.6453	6.67101	6.74147	6.94603	6.25739	6.69905	6.40088
	0.022529	0.030284	P09651 1xPhospho [S337(99.7)] HNRNPA1	Color2 [DarkGray]	1	4		6.5469	6.8189	6.1819	6.96694	6.94369	5.72792	6.90087	6.81121	6.45943
	0.004592	0.005288	P09651 1xPhospho [S364(99.4)] HNRNPA1	Color2 [DarkGray]	1	4		6.65249	6.7761	6.36807	6.82909	7.07895	5.90448	6.76686	6.70598	6.41109
	0.387803	-0.59913	P09651 1xPhospho [S6(100)] HNRNPA1	Color2 [DarkGray]	1	4		6.98185	6.38888	7.2114	6.96809	6.75489	5.06178	6.5267	6.98755	5.80736
	0.097017	0.090895	P09651 1xPhospho [S6(100)] HNRNPA1	Color2 [DarkGray]	1	4		6.38888	6.8679	6.38025	6.57289	6.16189	7.17493	6.6453	6.32012	6.96347
	0.106264	0.053817	P09651 1xPhospho [S95(100)] HNRNPA1	Color2 [DarkGray]	1	4		6.79181	6.57137	6.37678	6.84549	6.68089	6.37504	6.87283	6.71836	6.45779
	0.075296	-0.17574	P09651 2xPhospho [S362(99.6);S364(100)] HNRNPA1	Color2 [DarkGray]	1	4		6.59991	7.27146	5.75489	6.824	7.27053	5.0045	6.74685	6.90569	6.07468
	0.610196	-0.1801	P09661 1xPhospho [S197(100)] SNRPA1	Color2 [DarkGray]	1	4		6.77347	6.78267	6.6851	6.56834	6.34341	6.78921	6.2891	6.49985	6.9331
	0.224744	-0.09543	P09661 1xPhospho [S236(99.4)] SNRPA1	Color2 [DarkGray]	1	4		6.21998	6.32201	6.00656	6.2899	6.14726	5.82511	6.38069	6.32012	6.17357
	0.151269	0.062109	P09874 1xPhospho [S362(99.2)] PARP1	Color2 [DarkGray]	1	4		6.52982	6.79701	6.56834	6.88509	6.74685	6.44956	6.59246	6.6907	6.46924
	0.245339	0.268637	P09874 1xPhospho [S499(100)] PARP1	Color2 [DarkGray]	1	4		6.26491	6.99887	5.88996	6.98071	6.8936	6.08534	6.76421	6.85798	6.61765
	0.598404	-0.11814	P09874 1xPhospho [S782(100)] PARP1	Color2 [DarkGray]	1	4		6.70044	6.75889	6.70044	6.70874	6.43129	6.66534	6.52356	6.6879	6.58646
	0.145633	-0.0551	P09884 1xPhospho [S186(100)] POLA1	Color2 [DarkGray]	1	4		6.61324	6.35931	6.78529	6.47411	6.45451	6.66391	6.71287	6.55152	7.05637
	0.138993	0.035495	P09884 1xPhospho [S209(100)] POLA1	Color2 [DarkGray]	1	4		6.73877	6.56986	6.59246	6.77742	6.71287	6.51728	6.61765	6.7211	6.52199
	0.490915	-0.1352	P09960 1xPhospho [S240(100)] LTA4H	Color2 [DarkGray]	1	4		6.6907	6.83668	6.5438	6.56224	6.69905	6.40429	6.55765	6.92125	6.50144
	0.040308	0.022936	P0C1Z6 1xPhospho [S180(100)] TFPT	Color2 [DarkGray]	1	4		6.67525	6.49825	6.76022	6.40259	7.0045	6.59544	6.46107	6.824	6.45943
	0.03067	-0.01017	P0C1Z6 1xPhospho [S180(100)] TFPT	Color2 [DarkGray]	1	4		6.11848	6.30938	6.19563	6.33688	6.24487	6.01123	6.43816	6.1922	6.20241
	0.855392	0.252692	P0C1Z6 1xPhospho [S252(100)] TFPT	Color2 [DarkGray]	1	4		6.76553	6.29829	6.47411	6.7866	6.77742	6.732	6.73064	6.58796	6.56682
	0.869642	-0.44814	P0CAP2 1xPhospho [S270(99)] POLR2M	Color2 [DarkGray]	1	4		6.42794	6.87774	7.04658	6.08321	6.31288	6.61176	6.96232	6.59991	6.60437
	0.118839	0.044867	P0CG40 1xPhospho [S440(99.5)] SP9	Color2 [DarkGray]	1	4		6.50938	6.47573	6.84424	6.61471	6.79312	6.55612	6.74147	6.58646	6.62936
	0.225156	-0.11606	P0DJD1 1xPhospho [S1297(100)];O14715 1xPhospho [S1304(100)] RGPD2	Color2 [DarkGray]	1	4		6.80219	6.42794	6.91528	6.7115	6.76022	6.32553	6.48382	6.86913	6.3505
	0.251363	-0.09061	P0DJD1 1xPhospho [S1583(100)] RGPD2	Color2 [DarkGray]	1	4		6.14995	6.21304	6.17228	6.35401	6.03911	5.87033	6.35885	6.39784	6.26885
	0.118543	0.377909	P0DMV9 1xPhospho [S254(100)] HSPA1B	Color2 [DarkGray]	1	4		5.3505	7.41785	4.90207	6.24603	4.78136	7.77676	7.01903	4.94017	7.45286
	0.311309	-0.07243	P0DMV9 1xPhospho [S633(100)] HSPA1B	Color2 [DarkGray]	1	4		6.74147	6.56682	6.66249	6.59246	6.71973	6.44128	6.63081	6.79442	6.61324
	0.634042	-0.12503	P10072 1xPhospho [S219(98.2)] ZNF875	Color2 [DarkGray]	1	4		6.21342	6.1976	6.25166	6.22969	6.12639	5.93151	6.47399	6.18697	6.17287
	0.824754	-0.17726	P10276 1xPhospho [S461(100)] RARA	Color2 [DarkGray]	1	4		6.98755	6.66959	6.90569	6.64961	6.73471	6.64674	6.28355	6.45615	6.29829
	0.764982	-0.37437	P10301 1xPhospho [S201(100)] RRAS	Color2 [DarkGray]	1	4		6.44791	6.75087	7.07895	6.41109	6.14364	6.59991	6.53138	6.8189	6.80219
	0.136063	-0.07271	P10398 1xPhospho [S186(100)] ARAF	Color2 [DarkGray]	1	4		6.7252	6.48864	6.75622	6.66107	6.84674	6.24413	6.5744	6.853	6.54226
	0.237581	0.187445	P10398 1xPhospho [S259(99.4)] ARAF	Color2 [DarkGray]	1	4		6.22497	7	6.14364	6.66959	6.37504	6.88631	6.74147	6.59544	6.90328
	0.231919	-0.04836	P10636 1xPhospho [S516(99.2)] MAPT	Color2 [DarkGray]	1	4		6.18906	6.29108	6.16979	6.27528	6.19992	6.02966	6.44716	6.33116	6.24107
	1.12707	0.346925	P10636 1xPhospho [S579(100)] MAPT	Color2 [DarkGray]	1	4		6.46107	6.57289	6.48059	6.57137	6.97384	7.01011	6.45286	6.71287	6.41447
	0.04558	0.031743	P10636 1xPhospho [S721(100)] MAPT	Color2 [DarkGray]	1	4		7.02569	6.27799	6.52982	6.76951	6.69488	6.46434	6.64386	6.57894	6.6865
	0.257056	0.06731	P10636 2xPhospho [S515(98.3);S519(100)] MAPT	Color2 [DarkGray]	1	4		6.28134	6.11232	6.00193	6.29149	6.23265	6.07339	6.34601	6.23553	6.14083
	0.957444	-0.17038	P10644 1xPhospho [S101(100)] PRKAR1A	Color2 [DarkGray]	1	4		6.79701	6.65821	6.848	6.68229	6.63081	6.47897	6.5345	6.69349	6.41785
	0.119751	-0.04136	P10644 1xPhospho [S83(100)] PRKAR1A	Color2 [DarkGray]	1	4		6.61912	6.60288	6.76022	6.74953	6.71973	6.38888	6.69766	6.62059	6.59991
	0.337056	0.234359	P10644 1xPhospho [S83(100)] PRKAR1A	Color2 [DarkGray]	1	4		6.31288	6.57137	6.39746	6.42626	6.34518	7.21335	6.69349	6.38025	7.11478
	0.428745	-0.10729	P10644 2xPhospho [S77(99.3);S83(100)] PRKAR1A	Color2 [DarkGray]	1	4		6.54844	6.82146	6.51096	6.43962	6.53138	6.58796	6.6907	6.59544	6.98527
	1.04471	-0.54494	P10809 1xPhospho [S175(98.7)] HSPD1	Color2 [DarkGray]	1	4		6.33092	7.04439	7.05202	6.25927	6.35931	6.17393	6.62498	6.62936	6.98071
	1.66274	-0.38795	P10809 1xPhospho [S225(100)] HSPD1	Color2 [DarkGray]	1	4		6.8505	6.63663	6.91289	6.53138	6.30561	6.39917	6.6907	6.67384	6.6879
	1.10858	-0.54751	P10809 1xPhospho [S410(99.5)] HSPD1	Color2 [DarkGray]	1	4		6.67525	7.20653	6.52826	6.40769	6.04876	6.31107	6.79181	6.52826	6.95652
	0.563552	-0.17493	P10809 1xPhospho [S70(100)] HSPD1	Color2 [DarkGray]	1	4		6.79701	6.61471	6.7115	6.59694	6.71425	6.28725	6.78398	6.72656	6.49025
	0.553918	-0.28031	P10809 1xPhospho [S83(100)] HSPD1	Color2 [DarkGray]	1	4		6.83668	6.96694	6.61029	6.64961	6.7879	6.13545	6.62059	6.74953	6.23841
	0.953589	-0.26741	P10809 1xPhospho [T113(99.6)] HSPD1	Color2 [DarkGray]	1	4		6.57743	6.71699	6.94369	6.41447	6.3906	6.63081	6.7211	6.75489	6.56224
	0.242829	0.297015	P11021 1xPhospho [T518(100)] HSPA5	Color2 [DarkGray]	1	4		6.45451	6.4363	6.39746	6.33092	6.16189	7.6865	6.07039	6.89239	6.60437
	0.450295	0.182892	P11021 1xPhospho [T643(100)] HSPA5	Color2 [DarkGray]	1	4		6.45451	6.55459	6.41109	6.57592	6.98185	6.41109	6.83036	6.69627	6.76553
	0.081229	0.052111	P11047 1xPhospho [S1414(100)] LAMC1	Color2 [DarkGray]	1	4		6.44791	6.77873	6.62352	6.60288	7.05311	6.3505	6.76818	6.67242	6.3505
	0.365186	0.087375	P11137 1xPhospho [S1634(100)] MAP2	Color2 [DarkGray]	1	4		6.59544	6.47735	6.62644	6.74282	6.74282	6.47573	6.61912	6.86047	6.61029
	0.176677	-0.0702	P11137 1xPhospho [S1653(100)] MAP2	Color2 [DarkGray]	1	4		6.16475	6.27309	6.07052	6.29132	6.17722	5.82923	6.46092	6.23967	6.12744
	0.078946	-0.01682	P11137 1xPhospho [S1782(99.7)] MAP2	Color2 [DarkGray]	1	4		6.50303	6.71562	6.63372	6.59246	6.67807	6.53138	6.65249	6.76818	6.69905
	0.249531	-0.1082	P11137 1xPhospho [T1605(100)] MAP2	Color2 [DarkGray]	1	4		6.74282	6.53294	6.71012	6.79442	6.61324	6.25361	6.84298	6.55919	6.66107
	1.4314	-0.70744	P11137 1xPhospho [T1616(100)] MAP2	Color2 [DarkGray]	1	4		7.08215	7.07254	6.58496	6.34163	6.3906	5.88509	6.69627	6.85798	6.49345
	0.221544	-0.06688	P11137 1xPhospho [T1631(100)] MAP2	Color2 [DarkGray]	1	4		6.71699	6.62352	6.70183	6.57592	6.82782	6.43796	6.61324	6.6893	6.57289
	0.12247	-0.08861	P11137 1xPhospho [T1649(100)] MAP2	Color2 [DarkGray]	1	4		6.84298	6.1334	6.95652	6.67384	6.50779	6.48543	6.83289	6.66391	6.5345
	0.23365	-0.09619	P11137 2xPhospho [S1598(95.3);S/T/Y] MAP2	Color2 [DarkGray]	1	4		6.41785	6.82273	6.62936	6.30378	6.63807	6.63952	6.59991	6.79831	6.85424
	0.018014	0.005722	P11137 2xPhospho [T1616(100);T1619(100)] MAP2	Color2 [DarkGray]	1	4		6.72656	6.71287	6.75756	6.79701	6.88264	6.5345	6.42626	6.58045	6.27426
	0.075617	0.048102	P11137 2xPhospho [T1628(100);T1631(100)] MAP2	Color2 [DarkGray]	1	4		6.70183	6.87652	6.49825	6.87529	6.98982	6.35579	6.26679	6.67666	6.36457
	0.195841	-0.05932	P11137 2xPhospho [T1649(100);S1653(100)] MAP2	Color2 [DarkGray]	1	4		6.80736	6.65249	6.59246	6.78921	6.45286	6.63227	6.46924	6.92837	6.37678
	0.610941	-0.15704	P11166 1xPhospho [S490(100)] SLC2A1	Color2 [DarkGray]	1	4		6.59991	6.87774	6.59096	6.58045	6.61618	6.40088	6.63227	6.83162	6.61029
	0.283123	-0.08206	P11171 1xPhospho [S188(100)] EPB41	Color2 [DarkGray]	1	4		6.20341	6.34973	6.07642	6.24617	6.17682	5.96041	6.37404	6.33436	6.07378
	0.44496	0.296029	P11171 1xPhospho [S709(100)] EPB41	Color2 [DarkGray]	1	4		7.07788	6.56834	6.21917	7.13031	6.96924	6.65392	6.29278	6.53294	5.87036
	2.82684	0.247135	P11171 1xPhospho [S712(100)] EPB41	Color2 [DarkGray]	1	4		6.50303	6.57592	6.55919	6.76951	6.8392	6.77083	6.26866	6.848	6.56224
	0.20275	0.03581	P11171 1xPhospho [Y660(100)] EPB41	Color2 [DarkGray]	1	4		6.47411	6.61912	6.60733	6.50621	6.67242	6.62936	6.80607	6.62059	6.82146
	0.973605	0.149137	P11172 1xPhospho [S214(100)] UMPS	Color2 [DarkGray]	1	4		6.69209	6.52826	6.63081	6.75756	6.67807	6.86295	6.39232	6.70736	6.48864
	0.100788	-0.05844	P11274 1xPhospho [S301(99.2)] BCR	Color2 [DarkGray]	1	4		6.2691	6.20037	6.10466	6.45878	6.17885	5.76118	6.2738	6.26117	6.24578
	0.211995	-0.14969	P11274 1xPhospho [S473(98.7)] BCR	Color2 [DarkGray]	1	4		6.96463	6.41447	6.7252	6.55152	6.93781	6.16591	6.62936	6.55765	6.68089
	0.137713	0.313079	P11388 1xPhospho [S1106(100)] TOP2A	Color2 [DarkGray]	1	4		5.91886	6.76686	6.05961	6.10434	5.46597	8.11426	6.33985	5.92837	7.0433
	0.012071	0.00381	P11388 1xPhospho [S1106(100)] TOP2A	Color2 [DarkGray]	1	4		6.25976	6.21811	6.08075	6.34934	6.17935	6.04135	6.31321	6.1997	6.22189
	0.591086	-0.1788	P11388 1xPhospho [S1106(100)] TOP2A	Color2 [DarkGray]	1	4		6.24683	6.24233	6.24957	6.24846	6.15073	5.80314	6.38749	6.17979	6.1292
	0.353732	-0.13147	P11388 1xPhospho [S1213(100)] TOP2A	Color2 [DarkGray]	1	4		6.32908	6.32127	6.09705	6.30769	6.18758	5.85773	6.30701	6.38969	6.1276
	0.57847	0.155578	P11388 1xPhospho [S1213(100)] TOP2A	Color2 [DarkGray]	1	4		6.61765	6.63952	6.42122	6.52826	6.75889	6.85798	6.7115	6.61471	6.59694
	0.152854	-0.05787	P11388 1xPhospho [S1247(100)] TOP2A	Color2 [DarkGray]	1	4		6.26158	6.3711	6.11607	6.37109	6.24162	5.96242	6.31604	6.25159	6.15815
	0.387119	0.219742	P11388 1xPhospho [S1247(100)] TOP2A	Color2 [DarkGray]	1	4		6.23266	6.78398	6.59096	6.62644	6.53605	7.10434	6.35579	6.59246	6.78921
	0.066417	0.062717	P11388 1xPhospho [S1247(100)] TOP2A	Color2 [DarkGray]	1	4		6.6879	6.25361	6.79831	6.66534	7.12309	6.13955	6.5267	7.01011	6.26491
	0.090009	0.029595	P11388 1xPhospho [S1374(100)] TOP2A	Color2 [DarkGray]	1	4		6.53605	6.82782	6.43962	6.63952	6.61324	6.63952	6.73471	6.53761	6.78267
	2.49447	0.658236	P11388 1xPhospho [S1525(100)] TOP2A	Color2 [DarkGray]	1	4		6.24983	6.47573	6.32912	7.11894	7.05745	6.853	6.29462	6.46107	6.64386
	0.059167	-0.06418	P11498 1xPhospho [S20(100)] PC	Color2 [DarkGray]	1	4		6.2854	7.12102	6.62498	6.7046	7.05745	6.07682	6.62936	6.74416	6.18587
	0.041593	0.016483	P11586 1xPhospho [S318(100)] MTHFD1	Color2 [DarkGray]	1	4		6.57743	6.67666	6.52513	6.66534	6.79701	6.36632	6.60881	6.85175	6.67101
	0.679804	-0.16589	P11717 1xPhospho [S2409(100)] IGF2R	Color2 [DarkGray]	1	4		6.58646	6.65678	6.848	6.42122	6.6837	6.48864	6.63663	6.64241	6.78398
	0.748015	0.462876	P11717 1xPhospho [S2431(100)] IGF2R	Color2 [DarkGray]	1	4		6.12309	6.78267	6.1375	6.93192	7.04876	6.45121	6.43129	6.66107	6.90929
	0.290738	-0.10287	P11717 2xPhospho [S2409(100);S/T] IGF2R	Color2 [DarkGray]	1	4		6.61176	6.7761	6.59246	6.47249	6.81378	6.38543	6.63807	6.7879	6.66107
	0.449348	0.152237	P11940 1xPhospho [S629(100)] PABPC1	Color2 [DarkGray]	1	4		6.49825	6.55459	6.56224	6.79051	6.87529	6.40599	6.6907	6.74282	6.61176
	1.12851	0.252734	P12004 1xPhospho [S261(100)] PCNA	Color2 [DarkGray]	1	4		6.53605	6.31832	6.58796	6.86419	6.66676	6.66959	6.56529	6.853	6.65821
	0.545671	-0.23339	P12270 1xPhospho [S2047(99.6)] TPR	Color2 [DarkGray]	1	4		6.18449	6.32651	6.2527	6.15106	6.25552	5.65694	6.29924	6.20694	6.13399
	1.03726	1.18574	P12270 1xPhospho [S2061(99.6)] TPR	Color2 [DarkGray]	1	4		5.54226	6.49345	5.47249	7.46189	7.42962	6.17393	6.62352	6.91528	6.29462
	0.331583	-0.16546	P12270 1xPhospho [S379(100)] TPR	Color2 [DarkGray]	1	4		6.84424	6.35931	6.91767	6.6851	6.60881	6.33092	6.5469	6.55765	6.82655
	0.320334	-0.10942	P12270 2xPhospho [S2037(100);S/T] TPR	Color2 [DarkGray]	1	4		6.03035	6.24394	6.30021	6.18365	6.20688	5.85571	6.37183	6.35648	6.12445
	0.149881	-0.07654	P12277 1xPhospho [S199(100)] CKB	Color2 [DarkGray]	1	4		6.67666	6.41278	6.86419	6.55305	6.824	6.34696	6.68089	6.62644	6.72928
	0.660956	-0.23475	P12277 1xPhospho [S199(98.3)] CKB	Color2 [DarkGray]	1	4		6.76553	6.70598	6.62498	6.17592	6.50621	6.71012	6.53138	6.67384	6.97384
	0.282845	-0.12386	P12277 1xPhospho [Y39(100)] CKB	Color2 [DarkGray]	1	4		6.56529	6.92719	6.6907	6.74147	6.74819	6.32193	6.52356	6.83289	6.31651
	0.14386	-0.07431	P12694 1xPhospho [S337(100)] BCKDHA	Color2 [DarkGray]	1	4		6.9542	6.33092	6.66107	6.69209	6.56682	6.46434	6.84549	6.58195	6.59842
	0.969075	-0.08422	P12931 1xPhospho [S75(99.8)] SRC	Color2 [DarkGray]	1	4		6.69209	6.7115	6.70598	6.61176	6.69209	6.55305	6.62644	6.67384	6.5157
	0.188741	-0.08748	P12956 1xPhospho [S27(100)] XRCC6	Color2 [DarkGray]	1	4		6.19891	6.28472	6.02129	6.27339	6.20457	5.76452	6.30276	6.34233	6.01265
	1.88272	-0.23566	P12956 1xPhospho [T455(100)] XRCC6	Color2 [DarkGray]	1	4		6.76421	6.71012	6.79831	6.49825	6.61618	6.45121	6.63952	6.61912	6.66391
	0.068219	0.013922	P12956 1xPhospho [T455(100)] XRCC6	Color2 [DarkGray]	1	4		6.63372	6.75756	6.54998	6.63372	6.73606	6.61324	6.5744	6.73877	6.53605
	0.073648	-0.07427	P12956 1xPhospho [Y322(100)] XRCC6	Color2 [DarkGray]	1	4		6.54535	7.11478	6.20945	6.6893	6.8679	6.08958	6.66107	6.88874	6.42962
	0.708398	-0.23627	P13010 1xPhospho [S585(99.2)] XRCC5	Color2 [DarkGray]	1	4		6.51412	6.65964	6.99095	6.49025	6.58195	6.3837	6.82273	6.84298	6.3733
	0.005312	0.004349	P13010 1xPhospho [S695(99.1)] XRCC5	Color2 [DarkGray]	1	4		6.33807	7.08958	6.36807	6.71012	6.38716	6.7115	6.88142	6.35931	6.74147
	0.018791	-0.03139	P13010 1xPhospho [S695(99.7)] XRCC5	Color2 [DarkGray]	1	4		7.1179	6.04658	6.45779	6.83036	7.09487	5.60288	6.22304	7.57667	5.40939
	0.211121	-0.0696	P13051 1xPhospho [S23(100)] UNG	Color2 [DarkGray]	1	4		6.15884	6.20905	6.05771	6.25151	6.12039	5.84489	6.37223	6.34378	6.39159
	2.15937	0.826354	P13051 1xPhospho [T60(100)] UNG	Color2 [DarkGray]	1	4		6.32912	6.24603	6.58045	7.3837	7.28633	6.96463	6.01569	6.2724	5.85798
	0.158942	-0.06409	P13051 1xPhospho [T60(100)] UNG	Color2 [DarkGray]	1	4		6.32193	6.45121	6.80864	6.54071	6.44791	6.40088	6.85175	6.8505	6.95884
	0.11112	-0.0568	P13056 1xPhospho [S215(100)] NR2C1	Color2 [DarkGray]	1	4		6.61176	6.90448	6.32373	6.61765	6.65105	6.40088	6.75221	6.69766	6.74953
	0.252902	0.179119	P13056 1xPhospho [S64(99.8)] NR2C1	Color2 [DarkGray]	1	4		6.56834	6.52042	6.3147	6.61176	6.19771	7.13134	7.03232	6.38025	6.75622
	0.570418	0.155428	P13073 1xPhospho [S26(100)] COX4I1	Color2 [DarkGray]	1	4		6.74953	6.36982	6.67666	6.79181	6.6865	6.78398	6.67525	6.5267	6.47573
	0.125136	0.095453	P13073 1xPhospho [S26(100)] COX4I1	Color2 [DarkGray]	1	4		6.52826	7.03782	6.12309	6.78136	6.48543	6.70874	6.67807	6.51096	6.76553
	0.34558	-0.2186	P13639 1xPhospho [T435(100)] EEF2	Color2 [DarkGray]	1	4		6.24348	6.34383	6.16242	6.24863	6.32575	5.51954	6.36347	6.28127	6.09687
	0.608327	0.49133	P13645 1xPhospho [S573(100)] KRT10	Color2 [DarkGray]	1	4		6.30195	6.37851	6.15178	6.27612	7.46025	6.56986	6.54071	6.51885	7.05961
	0.261861	0.192067	P13716 1xPhospho [S215(99.5)] ALAD	Color2 [DarkGray]	1	4		6.44791	6.73742	6.24603	6.37678	6.45286	7.17792	6.64674	6.21335	7.13237
	0.079954	0.048141	P13796 1xPhospho [S257(100)] LCP1	Color2 [DarkGray]	1	4		6.57743	6.47573	6.8125	6.46107	6.50462	7.04439	6.59544	6.65964	6.56072
	0.338269	-0.09462	P13796 1xPhospho [S257(100)] LCP1	Color2 [DarkGray]	1	4		6.67242	6.75889	6.75889	6.51885	6.52826	6.85922	6.64818	6.58045	6.41616
	0.048429	-0.02758	P13807 1xPhospho [S727(100)] GYS1	Color2 [DarkGray]	1	4		6.21145	6.16301	6.03337	6.36034	6.22366	5.74109	6.42959	6.29595	6.22701
	0.236953	-0.13451	P13807 1xPhospho [S727(100)] GYS1	Color2 [DarkGray]	1	4		6.27344	6.26816	6.11126	6.27861	6.32078	5.64995	6.38017	6.30195	6.31995
	0.47784	-0.26424	P13807 2xPhospho [S727(99.2);S731(100)] GYS1	Color2 [DarkGray]	1	4		6.824	6.69349	7.11998	6.27053	6.59694	6.97728	6.21723	6.39917	6.41447
	0.253932	-0.26233	P13861 2xPhospho [S78(100);S80(100)] PRKAR2A	Color2 [DarkGray]	1	4		6.95187	6.22497	7.16591	6.82909	6.79831	5.92837	6.43962	6.8505	6.12309
	0.423752	-0.09165	P13984 1xPhospho [S248(100)] GTF2F2	Color2 [DarkGray]	1	4		6.76288	6.70598	6.60437	6.74953	6.47735	6.57137	6.66818	6.57289	6.65821
	0.271357	-0.08924	P13994 1xPhospho [S362(100)] CCDC130	Color2 [DarkGray]	1	4		6.19243	6.21155	6.20023	6.2421	6.2455	5.84888	6.32318	6.2526	6.18533
	0.740412	-0.18292	P14314 1xPhospho [S293(100)] PRKCSH	Color2 [DarkGray]	1	4		6.34984	6.27038	6.18525	6.19586	6.18085	5.87998	6.3701	6.27146	6.15945
	0.322442	-0.15372	P14618 1xPhospho [S205(100)] PKM	Color2 [DarkGray]	1	4		6.58496	6.96924	6.54071	6.56224	6.77873	6.29278	6.60585	6.76155	6.59991
	0.699284	-0.33148	P14618 1xPhospho [S205(100)] PKM	Color2 [DarkGray]	1	4		6.50938	7.0433	6.65678	6.45286	6.63081	6.13134	6.82146	6.77083	6.59991
	0.827775	-0.24318	P14618 1xPhospho [S222(100)] PKM	Color2 [DarkGray]	1	4		6.61618	6.71562	6.82655	6.48864	6.68089	6.25927	6.54226	6.80864	6.76686
	0.561701	-0.04812	P14618 1xPhospho [S37(100)] PKM	Color2 [DarkGray]	1	4		6.59694	6.72247	6.64818	6.59842	6.62936	6.59544	6.74416	6.71287	6.53138
	0.915119	-0.43325	P14618 1xPhospho [Y105(100)] PKM	Color2 [DarkGray]	1	4		6.43296	7.10329	6.66249	6.25172	6.49345	6.15381	6.69766	6.75087	6.97499
	0.335368	-0.10568	P14625 1xPhospho [S127(100)] HSP90B1	Color2 [DarkGray]	1	4		6.19557	6.17569	6.13214	6.26653	6.09533	5.82449	6.31971	6.39436	6.25904
	0.125748	-0.03128	P14625 1xPhospho [S42(99.2)] HSP90B1	Color2 [DarkGray]	1	4		6.71287	6.73606	6.48382	6.52826	6.64674	6.66391	6.72792	6.84046	6.39917
	0.213182	-0.16166	P14625 1xPhospho [T44(99.4)] HSP90B1	Color2 [DarkGray]	1	4		6.76155	6.7115	6.51412	6.71012	6.85424	5.93781	6.76421	6.76951	6.58346
	0.086278	-0.01846	P14859 1xPhospho [S448(100)] POU2F1	Color2 [DarkGray]	1	4		6.53138	6.63807	6.69488	6.48543	6.66676	6.65678	6.65678	6.65535	6.7879
	0.646631	0.424338	P14866 1xPhospho [S185(100)] HNRNPL	Color2 [DarkGray]	1	4		6.54071	6.16591	6.66249	6.59246	6.65821	7.39146	6.37678	6.47411	6.59096
	0.322025	0.256266	P14866 1xPhospho [S52(100)] HNRNPL	Color2 [DarkGray]	1	4		6.1334	7.0542	6.04002	6.57894	6.70598	6.7115	6.69209	6.53761	7.02459
	0.070973	0.106101	P14866 1xPhospho [S52(100)] HNRNPL	Color2 [DarkGray]	1	4		6.40259	6.51096	6.59096	6.84298	7.36807	5.61176	6.47735	7.22786	5.90689
	0.237085	0.105019	P14868 1xPhospho [S249(100)] DARS1	Color2 [DarkGray]	1	4		6.7996	6.40939	6.7211	6.8189	6.92481	6.50144	6.32012	6.79181	6.36632
	0.327167	-0.26771	P14923 1xPhospho [S182(100)] JUP	Color2 [DarkGray]	1	4		6.76421	6.54844	6.83794	6.74953	6.79831	5.7996	6.70736	6.95884	6.31832
	0.39035	-0.22815	P14923 1xPhospho [S665(100)] JUP	Color2 [DarkGray]	1	4		6.732	6.27799	7.11478	6.55305	6.3906	6.49665	6.72792	6.41278	6.88631
	0.504052	-0.08996	P15056 1xPhospho [S151(100)] BRAF	Color2 [DarkGray]	1	4		6.71562	6.6865	6.63081	6.71012	6.59842	6.45451	6.52042	6.77479	6.67242
	0.111223	-0.07036	P15056 1xPhospho [S446(99.7)] BRAF	Color2 [DarkGray]	1	4		6.96	6.25927	6.8716	6.74953	6.58646	6.5438	6.45286	6.65821	6.58796
	1.28234	-0.18632	P15056 1xPhospho [S729(100)] BRAF	Color2 [DarkGray]	1	4		6.6851	6.6893	6.88264	6.54535	6.60585	6.5469	6.63227	6.70598	6.45943
	0.63616	0.069565	P15056 1xPhospho [T401(100)] BRAF	Color2 [DarkGray]	1	4		6.54998	6.50621	6.67101	6.64674	6.64674	6.64241	6.55152	6.61029	6.92837
	0.577577	-0.15574	P15170 1xPhospho [S62(100)] GSPT1	Color2 [DarkGray]	1	4		6.58045	6.70183	6.85798	6.52356	6.72656	6.42291	6.69209	6.7879	6.43463
	0.297391	-0.03024	P15336 1xPhospho [S112(100)] ATF2	Color2 [DarkGray]	1	4		6.64674	6.67948	6.67101	6.71012	6.62352	6.57289	6.4822	6.60881	6.77873
	1.79994	-0.24352	P15374 1xPhospho [S130(98.9)] UCHL3	Color2 [DarkGray]	1	4		6.71973	6.81378	6.8936	6.5744	6.61912	6.50303	6.56224	6.51254	6.54071
	0.291238	-0.13222	P15408 1xPhospho [S230(100)] FOSL2	Color2 [DarkGray]	1	4		6.30013	6.3784	6.03461	6.29619	6.21373	5.80657	6.27629	6.21812	6.24994
	0.867073	-0.17548	P15531 1xPhospho [T94(100)];P22392 1xPhospho [T94(100)] NME1	Color2 [DarkGray]	1	4		6.65964	6.75087	6.79051	6.69627	6.57743	6.40088	6.71973	6.67242	6.48382
	0.117535	-0.05425	P15822 1xPhospho [S1051(97.9)] HIVEP1	Color2 [DarkGray]	1	4		6.39232	6.6851	6.46271	6.38716	6.73471	6.2555	6.89482	7.0542	6.732
	0.302159	0.158775	P15822 1xPhospho [S1158(100)] HIVEP1	Color2 [DarkGray]	1	4		6.49985	6.63663	6.5157	6.55152	6.45286	7.12412	6.61618	6.57743	6.70044
	0.274092	-0.06935	P15822 1xPhospho [S779(100)] HIVEP1	Color2 [DarkGray]	1	4		6.82018	6.50462	6.6879	6.51728	6.62205	6.66534	6.8936	6.44956	6.57289
	0.015477	0.010226	P15880 1xPhospho [S281(99.4)] RPS2	Color2 [DarkGray]	1	4		6.69209	6.73877	6.59544	6.64674	7.07575	6.3345	6.52042	6.50779	6.56224
	2.45766	-0.36276	P15880 1xPhospho [T293(99.7)] RPS2	Color2 [DarkGray]	1	4		6.95768	6.78267	6.87897	6.4822	6.56986	6.47897	6.59991	6.71287	6.17592
	0.125777	-0.04001	P15924 1xPhospho [S2017(100)] DSP	Color2 [DarkGray]	1	4		6.14156	6.26156	6.17019	6.24637	6.27661	5.9303	6.39979	6.26809	6.06994
	0.878089	0.371376	P15924 1xPhospho [S2209(100)] DSP	Color2 [DarkGray]	1	4		6.72383	6.26303	6.3837	7.05094	6.86542	6.56834	6.74685	6.76951	6.19967
	2.30961	-0.56464	P15924 1xPhospho [S2821(99.4)] DSP	Color2 [DarkGray]	1	4		6.98185	6.848	6.80607	6.14364	6.39917	6.39917	6.68229	6.70736	6.64097
	1.25121	-0.36004	P15924 1xPhospho [S2825(98.5)] DSP	Color2 [DarkGray]	1	4		6.97842	6.67666	6.59246	6.32012	6.52356	6.32373	6.71699	6.66676	6.86047
	0.119118	0.094175	P16104 1xPhospho [S122(99.8)] H2AX	Color2 [DarkGray]	1	4		5.98869	6.73471	6.79051	6.35579	6.65535	6.78529	6.3733	6.77742	7.06393
	0.148738	0.059358	P16220 1xPhospho [S128(100)] CREB1	Color2 [DarkGray]	1	4		6.32733	6.78529	6.75889	6.66959	6.6865	6.69349	6.56834	6.72928	6.52199
	0.517712	0.281919	P16383 1xPhospho [S180(100)] GCFC2	Color2 [DarkGray]	1	4		6.18982	6.82528	6.40769	6.57592	6.63952	7.05311	6.89603	6.57894	6.42794
	0.690157	0.395672	P16383 2xPhospho [S174(100);S180(100)] GCFC2	Color2 [DarkGray]	1	4		6.3147	6.31832	6.35226	6.60585	6.34341	7.22304	6.58796	6.58045	7.11894
	1.31517	0.874852	P16402 1xPhospho [S105(100)] H1-3	Color2 [DarkGray]	1	4		6.1416	6.51254	5.89239	7.12205	7.46107	6.58796	6.5438	6.44294	6.44128
	0.737852	0.195465	P16402 1xPhospho [S37(100)] H1-3	Color2 [DarkGray]	1	4		6.56377	6.55152	6.69209	6.64818	7.01903	6.72656	6.24603	6.26491	6.90087
	0.750022	0.426184	P16402 1xPhospho [S37(100)] H1-3	Color2 [DarkGray]	1	4		6.43962	6.32553	6.50462	6.93074	7.24603	6.37156	6.60288	6.64241	6.46761
	0.63256	-0.28011	P16591 1xPhospho [S434(100)] FER	Color2 [DarkGray]	1	4		6.77083	6.3733	6.96347	6.58496	6.4363	6.24603	6.71973	6.81506	6.73471
	0.576108	0.372793	P16591 1xPhospho [Y402(100)] FER	Color2 [DarkGray]	1	4		6.54844	6.39403	6.41278	6.83162	7.31288	6.32912	6.59694	6.75087	6.30925
	1.73412	0.234957	P16591 1xPhospho [Y714(100)] FER	Color2 [DarkGray]	1	4		6.43962	6.64097	6.59246	6.79701	6.80349	6.77742	6.65105	6.75221	6.24793
	0.106282	-0.03095	P16615 1xPhospho [S663(100)] ATP2A2	Color2 [DarkGray]	1	4		6.67242	6.48704	6.84549	6.67242	6.62644	6.61324	6.65964	6.68229	6.50462
	0.042803	-0.02776	P16949 1xPhospho [S16(100)] STMN1	Color2 [DarkGray]	1	4		6.853	6.32193	6.79701	6.82528	6.71287	6.3505	6.63952	6.31651	6.83289
	0.218874	-0.05378	P16949 1xPhospho [S16(100)] STMN1	Color2 [DarkGray]	1	4		6.58796	6.64818	6.70874	6.66249	6.70321	6.41785	6.63663	6.63372	6.76818
	0.505036	-0.15607	P16949 1xPhospho [S38(100)] STMN1	Color2 [DarkGray]	1	4		6.67807	6.67948	6.80349	6.66249	6.7211	6.30925	6.65678	6.69627	6.53138
	0.1109	0.066379	P16949 1xPhospho [S38(100)] STMN1	Color2 [DarkGray]	1	4		6.43796	6.64818	6.59544	6.48864	6.35755	7.03452	6.49665	6.53138	7.02901
	0.117915	0.080359	P16949 1xPhospho [S38(100)] STMN1	Color2 [DarkGray]	1	4		6.46924	6.60733	6.66676	6.42122	6.41954	7.14364	6.55765	6.56377	6.79181
	0.169675	0.112341	P16949 1xPhospho [S38(100)] STMN1	Color2 [DarkGray]	1	4		6.63372	6.55765	6.52826	6.39232	6.48543	7.17891	6.61471	6.39403	6.82782
	1.21157	0.280287	P16949 1xPhospho [S46(100)] STMN1	Color2 [DarkGray]	1	4		6.62059	6.44791	6.46761	6.88142	6.60437	6.89118	6.75087	6.55919	6.49025
	0.348247	0.123207	P16949 1xPhospho [S63(100)] STMN1	Color2 [DarkGray]	1	4		6.50938	6.47735	6.74685	6.91648	6.6837	6.50303	6.60881	6.66391	6.62936
	0.009923	0.008032	P16949 1xPhospho [S63(100)] STMN1	Color2 [DarkGray]	1	4		6.62936	6.29462	7.11686	6.67101	6.90207	6.49185	6.5469	6.55459	6.40429
	0.055075	0.015633	P16949 2xPhospho [S16(100);S25(100)] STMN1	Color2 [DarkGray]	1	4		6.59991	6.70736	6.66534	6.74819	6.78267	6.48864	6.5469	6.52513	6.70183
	0.553788	-0.15024	P16989 1xPhospho [S134(100)];P67809 1xPhospho [S102(100)] YBX3	Color2 [DarkGray]	1	4		6.61912	6.70874	6.73742	6.35931	6.50303	6.75221	6.51885	6.66959	6.86171
	0.094301	-0.03998	P16989 1xPhospho [S203(100)] YBX3	Color2 [DarkGray]	1	4		6.84424	6.55765	6.62936	6.67666	6.83036	6.40429	6.63372	6.61765	6.54844
	0.028292	-0.02814	P16989 1xPhospho [S346(100)] YBX3	Color2 [DarkGray]	1	4		6.63663	6.74147	6.40599	6.89845	6.87283	5.92837	6.63807	6.8392	6.60437
	0.542636	-0.03773	P16989 1xPhospho [S346(100)] YBX3	Color2 [DarkGray]	1	4		6.66959	6.61618	6.65535	6.57592	6.66107	6.59096	6.67384	6.59096	6.75087
	0.160787	0.0864	P16989 1xPhospho [S346(100)] YBX3	Color2 [DarkGray]	1	4		6.67525	6.58646	6.55919	6.79701	6.97384	6.30925	6.59991	6.70874	6.48704
	0.189281	0.077317	P16989 2xPhospho [S201(100);S204(100)] YBX3	Color2 [DarkGray]	1	4		6.44956	6.38025	6.7879	6.47249	6.78921	6.58796	6.63663	6.62059	6.96924
	0.573494	0.258202	P17029 1xPhospho [S13(100)] ZKSCAN1	Color2 [DarkGray]	1	4		6.25172	6.72247	6.40769	6.59096	6.55765	7.00787	6.68229	6.60288	6.83542
	0.266848	-0.1231	P17029 1xPhospho [S359(100)] ZKSCAN1	Color2 [DarkGray]	1	4		6.87897	6.60585	6.58045	6.76288	6.67948	6.25361	6.79051	6.69488	6.45121
	0.15872	0.070648	P17096 1xPhospho [S36(100)] HMGA1	Color2 [DarkGray]	1	4		6.53761	6.70183	6.49665	6.57289	6.42794	6.9472	6.73471	6.48864	6.80349
	0.308856	0.254875	P17096 1xPhospho [S36(99.4)] HMGA1	Color2 [DarkGray]	1	4		6.47735	6.56986	6.17991	6.84172	6.05094	7.09908	6.6907	6.53761	7.01234
	0.032168	-0.01009	P17096 1xPhospho [S49(100)] HMGA1	Color2 [DarkGray]	1	4		6.45779	6.78529	6.53605	6.57137	6.52356	6.65392	6.80478	6.62498	6.79181
	0.974572	-0.19339	P17252 1xPhospho [S226(100)] PRKCA	Color2 [DarkGray]	1	4		6.75355	6.70044	6.73064	6.49825	6.70874	6.39746	6.74282	6.84925	6.32553
	0.083297	-0.03671	P17252 1xPhospho [S319(100)] PRKCA	Color2 [DarkGray]	1	4		6.55152	6.66107	6.65392	6.47897	6.39232	6.88509	6.59096	6.48864	6.98527
	0.619615	-0.25326	P17480 1xPhospho [S389(100)] UBTF	Color2 [DarkGray]	1	4		6.82018	6.71562	6.83794	6.62059	6.19377	6.7996	6.66107	6.60288	6.42794
	0.652681	0.652164	P17480 1xPhospho [S412(100)] UBTF	Color2 [DarkGray]	1	4		6.65964	6.23266	6.1918	7.60585	7.24888	6.18587	6.48704	6.22304	6.05528
	0.169557	-0.07947	P17480 1xPhospho [S433(100)] UBTF	Color2 [DarkGray]	1	4		6.29099	6.14055	5.97298	6.26509	6.13955	5.76149	6.35296	6.24622	6.23172
	0.181167	-0.16024	P17480 1xPhospho [S484(100)] UBTF	Color2 [DarkGray]	1	4		6.81634	6.71562	6.58045	6.50938	5.99095	7.13134	6.56834	6.5267	6.70736
	0.626806	-0.25827	P17480 1xPhospho [S638(100)] UBTF	Color2 [DarkGray]	1	4		6.69349	6.51412	7.03342	6.42122	6.34873	6.69627	6.7115	6.58045	6.6837
	0.069227	0.017783	P17544 1xPhospho [T101(100)] ATF7	Color2 [DarkGray]	1	4		6.15161	6.17282	5.94007	6.20228	6.0835	6.03208	6.35875	6.2623	6.2813
	0.292294	-0.07817	P17544 1xPhospho [T101(100)] ATF7	Color2 [DarkGray]	1	4		6.55612	6.59096	6.7996	6.50938	6.47897	6.72383	6.60881	6.6865	6.7996
	1.02972	-0.3287	P17612 1xPhospho [S339(100)] PRKACA	Color2 [DarkGray]	1	4		7.01458	6.57289	6.87897	6.61912	6.49665	6.36457	6.67525	6.60288	6.44956
	0.093463	-0.02348	P17612 1xPhospho [S339(100)] PRKACA	Color2 [DarkGray]	1	4		6.23738	6.34809	6.18911	6.38623	6.17513	6.14277	6.32791	6.30118	6.14097
	0.106588	-0.10381	P17661 1xPhospho [T219(100)] DES	Color2 [DarkGray]	1	4		6.58346	6.40259	6.89239	6.06609	7.1416	6.35931	6.30378	6.82782	6.8802
	0.095565	0.089199	P17706 1xPhospho [S304(100)] PTPN2	Color2 [DarkGray]	1	4		6.7761	6.42794	6.54071	6.45286	6.26303	7.29646	6.62498	6.60881	6.5438
	0.287366	0.14137	P17812 1xPhospho [S575(99.5)] CTPS1	Color2 [DarkGray]	1	4		6.68089	6.32912	6.74416	6.80349	6.94017	6.43463	6.60881	6.71699	6.42794
	0.971686	0.466569	P17812 1xPhospho [S575(99.5)] CTPS1	Color2 [DarkGray]	1	4		6.42122	6.51885	6.23649	6.6453	6.65392	7.27705	6.66818	6.52356	6.60881
+	2.99453	-1.07594	P17812 2xPhospho [S571(97.2);S/T/Y] CTPS1	Color2 [DarkGray]	1	4		6.94837	7.1918	6.926	6.02237	6.05311	5.76288	6.67525	6.99887	6.53761
	0.049857	-0.02331	P17844 1xPhospho [S480(100)] DDX5	Color2 [DarkGray]	1	4		6.59544	6.48864	6.7761	6.74953	6.71699	6.32373	6.71699	6.70736	6.66249
	0.899148	-0.33511	P17987 1xPhospho [S27(100)] TCP1	Color2 [DarkGray]	1	4		6.63807	7.05637	6.59694	6.46107	6.57137	6.25361	6.64386	6.83542	6.59991
	0.158261	-0.09282	P17987 1xPhospho [S544(100)] TCP1	Color2 [DarkGray]	1	4		6.82909	6.88874	6.30561	6.7996	6.55305	6.39232	6.67242	6.62644	6.62205
	0.030167	-0.03025	P18031 1xPhospho [S372(100)] PTPN1	Color2 [DarkGray]	1	4		6.24603	6.83162	6.67384	6.38198	7.11686	6.16189	6.2854	7.08002	6.65821
	0.030539	0.015635	P18031 1xPhospho [S372(100)] PTPN1	Color2 [DarkGray]	1	4		6.44791	6.68229	6.72792	6.59246	6.91169	6.40088	6.62205	6.82146	6.50779
	0.286695	-0.16629	P18124 1xPhospho [T17(100)] RPL7	Color2 [DarkGray]	1	4		6.12756	6.26022	6.04214	6.25654	6.14351	5.53102	6.41486	6.31761	6.20598
	0.453115	-0.11479	P18206 1xPhospho [S290(99.5)] VCL	Color2 [DarkGray]	1	4		6.22675	6.17311	6.20722	6.22383	6.16462	5.87424	6.36205	6.07653	6.06694
	0.122531	0.029298	P18206 1xPhospho [S346(99.7)] VCL	Color2 [DarkGray]	1	4		6.63081	6.48059	6.69905	6.52513	6.72792	6.6453	6.7211	6.50462	6.824
	0.228918	-0.16789	P18206 1xPhospho [T604(100)] VCL	Color2 [DarkGray]	1	4		6.52199	6.51885	7.14364	6.87529	6.61176	6.19377	6.6907	6.5438	6.49345
	0.620756	-0.20413	P18206 1xPhospho [T604(100)] VCL	Color2 [DarkGray]	1	4		6.848	6.43296	6.84046	6.42626	6.47249	6.61029	6.60585	6.6893	6.79051
	0.348631	0.123692	P18583 1xPhospho [S152(100)] SON	Color2 [DarkGray]	1	4		6.49025	6.34873	6.65678	6.62498	6.41785	6.824	6.63663	6.59395	7.06824
	0.027694	0.013122	P18583 1xPhospho [S163(100)] SON	Color2 [DarkGray]	1	4		6.49185	6.79181	6.45121	6.60437	6.38198	6.7879	6.76818	6.52199	6.90328
	0.205355	-0.03983	P18583 1xPhospho [S1697(100)] SON	Color2 [DarkGray]	1	4		6.65964	6.64818	6.68229	6.52199	6.58045	6.76818	6.55152	6.76155	6.59991
	0.008966	-0.00826	P18583 1xPhospho [S1759(100)] SON	Color2 [DarkGray]	1	4		6.66249	6.64961	6.42962	6.78005	6.94369	5.99322	6.61176	7.00675	6.47573
	0.017605	-0.01912	P18583 1xPhospho [S2031(98.8)] SON	Color2 [DarkGray]	1	4		7.17592	6.00675	6.73606	6.70736	6.76686	6.38716	6.81634	6.50779	6.38716
	1.60126	0.299747	P18583 1xPhospho [S283(99.7)] SON	Color2 [DarkGray]	1	4		6.50779	6.39575	6.52826	6.64097	6.78921	6.90087	6.64241	6.71973	6.60437
	0.34885	0.110671	P18615 1xPhospho [S115(100)] NELFE	Color2 [DarkGray]	1	4		6.72656	6.42794	6.61912	6.89724	6.62644	6.58195	6.69488	6.33807	6.79701
	0.209129	0.077532	P18615 1xPhospho [S131(100)] NELFE	Color2 [DarkGray]	1	4		6.76288	6.63807	6.59694	6.93899	6.80607	6.48543	6.52042	6.62644	6.32733
	0.263691	-0.06985	P18615 1xPhospho [S181(100)] NELFE	Color2 [DarkGray]	1	4		6.69209	6.51412	6.86295	6.56529	6.61765	6.67666	6.61912	6.55612	6.66249
	0.364505	-0.38763	P18615 1xPhospho [S251(100)] NELFE	Color2 [DarkGray]	1	4		7.01458	6.60585	6.78398	6.77873	6.90207	5.56072	6.46761	7.05637	6.02015
	0.111216	-0.09514	P18615 1xPhospho [S251(100)] NELFE	Color2 [DarkGray]	1	4		6.88753	6.59694	6.40259	6.89966	6.70874	5.99322	6.64241	6.9542	6.47086
	0.188697	-0.13726	P18615 1xPhospho [S251(100)] NELFE	Color2 [DarkGray]	1	4		6.77215	6.95652	6.20945	6.69627	6.64818	6.1819	6.86542	6.63517	6.64241
	1.32724	0.449737	P18615 1xPhospho [S51(99.7)] NELFE	Color2 [DarkGray]	1	4		6.35755	6.37156	6.59246	7.13443	6.88387	6.65249	6.55305	6.41109	6.65249
	1.24353	0.321858	P18615 1xPhospho [S51(99.7)] NELFE	Color2 [DarkGray]	1	4		6.50938	6.36457	6.63517	6.94134	6.89239	6.64097	6.5744	6.57592	6.56834
	1.42595	-0.27409	P18621 1xPhospho [S111(100)] RPL17	Color2 [DarkGray]	1	4		6.78267	6.65821	6.82273	6.40259	6.40939	6.62936	6.75221	6.81121	6.4446
	0.510187	-0.09856	P18621 1xPhospho [Y4(99.6)] RPL17	Color2 [DarkGray]	1	4		6.80478	6.71973	6.60437	6.53761	6.73336	6.56224	6.53761	6.61471	6.65678
	0.222786	-0.07736	P18669 1xPhospho [S118(100)] PGAM1	Color2 [DarkGray]	1	4		6.59991	6.81762	6.63517	6.8392	6.45943	6.52199	6.62936	6.58496	6.66534
	0.629365	-0.18773	P18669 1xPhospho [S118(100)] PGAM1	Color2 [DarkGray]	1	4		6.65105	6.7211	6.8679	6.47735	6.79181	6.40769	6.5469	6.69766	6.56986
	0.712119	-0.12073	P18669 1xPhospho [S118(100)] PGAM1	Color2 [DarkGray]	1	4		6.55152	6.70736	6.76288	6.51254	6.64241	6.50462	6.68089	6.77083	6.63227
	0.242554	-0.10863	P18669 1xPhospho [S118(100)] PGAM1	Color2 [DarkGray]	1	4		6.6014	6.56834	6.90207	6.66107	6.77742	6.30743	6.58346	6.6907	6.62936
	0.017069	-0.00649	P18669 1xPhospho [S14(100)] PGAM1	Color2 [DarkGray]	1	4		6.6837	6.732	6.55612	6.50779	6.87774	6.56682	6.65105	6.64961	6.52982
	0.312543	0.132547	P18754 1xPhospho [S11(100)] RCC1	Color2 [DarkGray]	1	4		6.65535	6.6893	6.47411	6.58195	6.57592	7.05853	6.65392	6.32553	6.66818
	0.347902	-0.10415	P18754 1xPhospho [S11(100)] RCC1	Color2 [DarkGray]	1	4		6.71012	6.62644	6.78267	6.50303	6.47086	6.83289	6.56834	6.62205	6.63952
	0.539246	-0.11882	P18754 1xPhospho [S11(100)] RCC1	Color2 [DarkGray]	1	4		6.63227	6.63952	6.78921	6.58346	6.70321	6.41785	6.61176	6.75355	6.63081
	0.427392	-0.21298	P18847 1xPhospho [T162(100)] ATF3	Color2 [DarkGray]	1	4		6.7252	6.55919	7.02237	6.74551	6.69349	6.22882	6.52199	6.8009	6.33271
	0.299225	-0.1128	P18858 1xPhospho [S141(100)] LIG1	Color2 [DarkGray]	1	4		6.25911	6.15612	6.20715	6.27433	6.21324	5.79642	6.32917	6.15857	6.19323
	0.197485	-0.28576	P18858 1xPhospho [S141(100)] LIG1	Color2 [DarkGray]	1	4		6.7866	6.42122	7.10119	7.02237	6.98641	5.44294	6.45286	6.8189	6.03782
	0.113297	0.065101	P18858 1xPhospho [T195(99.4)] LIG1	Color2 [DarkGray]	1	4		6.46761	6.36457	7	6.74282	6.74551	6.53916	6.60733	6.56072	6.67101
	0.01492	-0.00726	P18858 2xPhospho [S66(100);S76(100)] LIG1	Color2 [DarkGray]	1	4		6.75756	6.46597	6.78529	6.57592	6.50303	6.90809	6.59096	6.55152	6.59544
	0.02278	0.017787	P18858 2xPhospho [S911(100);S913(100)] LIG1	Color2 [DarkGray]	1	4		6.90207	6.13545	6.82782	6.69905	6.76022	6.45943	6.61029	6.56834	6.69349
	0.663502	0.203935	P18858 2xPhospho [T195(100);T197(100)] LIG1	Color2 [DarkGray]	1	4		6.58195	6.51412	6.61765	6.61471	6.66534	7.04549	6.18982	6.66391	6.76288
	0.441607	0.157035	P18887 1xPhospho [S266(99.3)] XRCC1	Color2 [DarkGray]	1	4		6.58195	6.38198	6.76155	6.6879	6.93428	6.5744	6.62352	6.74551	6.42122
	0.018523	0.026012	P18887 2xPhospho [S447(99.5);T453(100)] XRCC1	Color2 [DarkGray]	1	4		6.34518	7.11686	6.15583	6.51096	5.96578	7.21917	6.75756	6.08746	7.01792
	0.715866	-0.5943	P19174 1xPhospho [S1233(100)] PLCG1	Color2 [DarkGray]	1	4		6.95768	6.36982	7.34961	6.32012	6.7211	5.853	6.38716	6.9472	6.31288
	0.298674	0.266737	P19338 1xPhospho [S563(100)] NCL	Color2 [DarkGray]	1	4		6.38025	6.57743	6.60733	6.98641	7.28077	6.09803	6.80607	6.36282	6.29646
	0.03613	0.04313	P19338 1xPhospho [S67(100)] NCL	Color2 [DarkGray]	1	4		5.89966	7.19279	6.87774	6.59544	6.91767	6.58646	6.06178	6.6453	6.58195
	0.105996	0.072106	P19338 1xPhospho [S67(100)] NCL	Color2 [DarkGray]	1	4		6.19967	7.04439	6.57289	6.65105	6.66249	6.71973	6.29278	6.38716	7.02237
	0.063327	0.070333	P19338 1xPhospho [S67(100)] NCL	Color2 [DarkGray]	1	4		5.97499	7.13237	6.63517	6.4363	6.48382	7.03342	6.30378	6.08534	7.1639
	0.377086	0.336352	P19338 1xPhospho [T106(100)] NCL	Color2 [DarkGray]	1	4		5.87529	7.07575	6.42459	6.56377	7.04876	6.77215	6.3906	6.40599	6.85175
	0.357973	0.319901	P19338 1xPhospho [T121(100)] NCL	Color2 [DarkGray]	1	4		5.90207	7.00225	6.58946	6.66676	7.19279	6.59395	6.21335	6.74282	6.49025
	0.365553	-0.11995	P19338 1xPhospho [T121(100)] NCL	Color2 [DarkGray]	1	4		6.52199	6.99095	6.71973	6.64818	6.63517	6.58946	6.25172	6.60437	6.72656
	0.074358	0.073118	P19338 1xPhospho [T76(100)] NCL	Color2 [DarkGray]	1	4		5.99548	7.12516	6.75756	6.71973	6.848	6.52982	5.97039	6.95768	6.46761
	0.298973	0.242031	P19338 1xPhospho [T84(100)] NCL	Color2 [DarkGray]	1	4		6.01792	7.0268	6.60437	6.66249	7.09064	6.62205	6.17991	6.68229	6.58796
	0.256698	0.324931	P19338 1xPhospho [T99(100)] NCL	Color2 [DarkGray]	1	4		5.64386	7.14873	6.68089	6.6879	7.27333	6.48704	6.14771	6.53294	6.56377
	0.108929	0.120265	P19338 1xPhospho [T99(100)] NCL	Color2 [DarkGray]	1	4		6.02237	6.85674	6.87529	6.56986	7.24888	6.29646	6.42794	6.49825	6.63663
	0.130785	-0.03616	P19525 1xPhospho [S83(100)] EIF2AK2	Color2 [DarkGray]	1	4		6.60733	6.77873	6.60585	6.58195	6.79051	6.51096	6.6865	6.74551	6.44956
	0.03872	-0.0162	P19532 1xPhospho [S556(99.5)] TFE3	Color2 [DarkGray]	1	4		6.65105	6.42291	6.90448	6.58946	6.6879	6.65249	6.52199	6.73742	6.5744
	0.209343	-0.15663	P19784 1xPhospho [Y13(100)] CSNK2A2	Color2 [DarkGray]	1	4		6.45286	6.90689	6.49185	6.67101	6.74953	5.96116	6.86419	6.92719	6.53294
	0.203699	-0.06793	P20020 1xPhospho [S1211(100)] ATP2B1	Color2 [DarkGray]	1	4		6.71836	6.51254	6.88874	6.53605	6.76951	6.61029	6.59544	6.732	6.36107
	0.00647	-0.00132	P20020 1xPhospho [T1165(100)] ATP2B1	Color2 [DarkGray]	1	4		6.56072	6.7115	6.66534	6.57289	6.62059	6.74012	6.53605	6.79442	6.56986
	0.375596	-0.1587	P20020 2xPhospho [S1211(100);T1218(98.6)] ATP2B1	Color2 [DarkGray]	1	4		6.25122	6.32305	5.99018	6.13496	6.21159	5.74179	6.37967	6.23559	6.25824
	0.012473	-0.00806	P20042 1xPhospho [S105(100)] EIF2S2	Color2 [DarkGray]	1	4		6.47897	6.8125	6.55612	6.5469	6.31651	6.96	6.71836	6.40429	6.86295
	0.007781	0.006851	P20042 1xPhospho [S105(100)] EIF2S2	Color2 [DarkGray]	1	4		6.80736	6.77215	6.26491	7.05528	6.53916	6.27053	6.6279	6.76951	6.50303
	0.072112	-0.04616	P20042 1xPhospho [S67(100)] EIF2S2	Color2 [DarkGray]	1	4		6.15583	6.91886	6.66249	6.52042	6.53294	6.54535	6.6014	6.76288	6.94134
	0.236172	-0.09782	P20339 1xPhospho [S193(100)] RAB5A	Color2 [DarkGray]	1	4		6.21051	6.20977	6.06592	6.3082	6.1097	5.77486	6.29171	6.24612	6.12916
	0.242668	0.100731	P20700 1xPhospho [S23(100)] LMNB1	Color2 [DarkGray]	1	4		6.78529	6.66249	6.39403	6.77479	6.49025	6.87897	6.72928	6.36457	6.62644
	0.427353	-0.18322	P20700 1xPhospho [S302(100)] LMNB1	Color2 [DarkGray]	1	4		6.27298	6.24974	6.04688	6.25168	6.08454	5.68371	6.349	6.23477	6.26321
	0.734167	0.211239	P20700 1xPhospho [S375(100)] LMNB1	Color2 [DarkGray]	1	4		6.39575	6.52826	6.69627	6.55612	6.87897	6.8189	6.59246	6.76421	6.48864
	0.110387	0.034613	P20700 1xPhospho [S391(100)];Q03252 1xPhospho [S405(100)] LMNB1	Color2 [DarkGray]	1	4		6.76818	6.49665	6.56834	6.80349	6.55459	6.57894	6.71562	6.6879	6.58796
	0.58107	0.414126	P20700 2xPhospho [S23(100);T] LMNB1	Color2 [DarkGray]	1	4		6.20555	6.76951	6.2555	6.52042	6.60733	7.34518	6.55459	6.38888	6.79312
	0.215121	0.037404	P20700 2xPhospho [S391(100);S393(100)];Q03252 2xPhospho [S405(100);S407(100)] LMNB1	Color2 [DarkGray]	1	4		6.62059	6.55152	6.70183	6.6453	6.58195	6.75889	6.58946	6.51096	6.80607
	0.781287	-0.20944	P20810 1xPhospho [S108(98.8)] CAST	Color2 [DarkGray]	1	4		6.66107	6.66534	7.00338	6.66249	6.49825	6.54071	6.3345	6.73606	6.59842
	0.434022	-0.23117	P20810 1xPhospho [S113(98.6)] CAST	Color2 [DarkGray]	1	4		6.88142	6.56682	6.80478	6.52513	6.87652	6.15785	6.49025	6.92719	6.37504
	0.211069	0.214708	P20810 1xPhospho [S264(100)] CAST	Color2 [DarkGray]	1	4		6.06609	7.04439	6.08746	6.80736	6.87283	6.16189	6.61324	6.85175	6.89118
	0.56092	0.428871	P20810 1xPhospho [S270(100)] CAST	Color2 [DarkGray]	1	4		5.94251	6.62498	6.27984	7.08428	6.87774	6.17193	6.70736	6.97499	6.732
	0.064864	-0.03731	P20810 1xPhospho [S297(100)] CAST	Color2 [DarkGray]	1	4		6.18279	6.17082	6.1157	6.38597	6.24181	5.72961	6.31095	6.35602	6.19683
	0.636145	0.209195	P20962 1xPhospho [S101(100)] PTMS	Color2 [DarkGray]	1	4		6.6865	6.26866	6.29462	6.6014	6.5345	6.74147	6.65821	6.63663	7.17193
	0.101747	-0.04332	P21127 1xPhospho [S115(100)] CDK11B	Color2 [DarkGray]	1	4		6.67101	6.5744	6.68089	6.58946	6.34518	6.86171	6.75756	6.51096	6.73877
	0.039253	0.048353	P21127 1xPhospho [S234(100)] CDK11B	Color2 [DarkGray]	1	4		6.49025	6.54226	6.61618	6.2724	6.09592	7.42543	6.53916	6.40088	6.95187
	0.902003	-0.25835	P21127 1xPhospho [S283(99.7)] CDK11B	Color2 [DarkGray]	1	4		6.87406	6.6865	6.78005	6.36107	6.44294	6.76155	6.47249	6.66249	6.67384
	0.894299	0.311457	P21127 1xPhospho [S47(100)] CDK11B	Color2 [DarkGray]	1	4		6.54226	6.31651	6.61912	6.59096	6.76818	7.05311	6.36807	6.66391	6.73606
	0.561116	-0.23474	P21127 1xPhospho [S589(100)] CDK11B	Color2 [DarkGray]	1	4		6.88753	6.53916	6.83794	6.46597	6.29094	6.80349	6.75221	6.59991	6.50779
	0.471099	0.126029	P21127 1xPhospho [S65(100)] CDK11B	Color2 [DarkGray]	1	4		6.6279	6.52042	6.67948	6.63517	6.62352	6.9472	6.58946	6.68229	6.43129
	0.403881	-0.13486	P21127 1xPhospho [T61(100)] CDK11B	Color2 [DarkGray]	1	4		6.69627	6.79312	6.78005	6.5345	6.43796	6.89239	6.83415	6.22304	6.46434
	0.060023	-0.01249	P21291 1xPhospho [S192(100)] CSRP1	Color2 [DarkGray]	1	4		6.58195	6.71973	6.56377	6.58045	6.7115	6.53605	6.59246	6.77742	6.7115
	0.495198	0.128828	P21333 1xPhospho [S1084(100)] FLNA	Color2 [DarkGray]	1	4		6.69349	6.35755	6.5744	6.78398	6.61324	6.61471	6.73064	6.75889	6.62498
	0.077739	0.116554	P21333 1xPhospho [S11(100)] FLNA	Color2 [DarkGray]	1	4		6.68229	6.52042	5.88509	6.97039	6.92481	5.54226	6.91049	7.02459	6.67666
	0.350776	0.06668	P21333 1xPhospho [S1533(99)] FLNA	Color2 [DarkGray]	1	4		6.72656	6.66249	6.52982	6.60288	6.78267	6.73336	6.76686	6.51728	6.43129
	0.913721	-0.17075	P21333 1xPhospho [S1630(100)] FLNA	Color2 [DarkGray]	1	4		6.84298	6.60437	6.67242	6.60288	6.56834	6.4363	6.77215	6.6879	6.56682
	2.39771	-0.31127	P21333 1xPhospho [S1630(100)] FLNA	Color2 [DarkGray]	1	4		6.83542	6.72656	6.82655	6.45451	6.56224	6.43796	6.62205	6.66818	6.60585
	0.460462	0.366624	P21333 1xPhospho [S1747(100)] FLNA	Color2 [DarkGray]	1	4		6.29094	6.44294	6.74819	6.89845	7.38888	6.29462	6.45121	6.732	6.08746
	0.296643	-0.17006	P21333 1xPhospho [S1835(100)] FLNA	Color2 [DarkGray]	1	4		6.79051	6.59694	6.73742	6.65821	6.85424	6.10224	6.61029	6.71287	6.61324
	0.107277	-0.03731	P21333 1xPhospho [S1835(100)] FLNA	Color2 [DarkGray]	1	4		6.6865	6.54998	6.77347	6.77083	6.70598	6.42122	6.5267	6.65249	6.66676
	1.30761	0.333178	P21333 1xPhospho [S2180(100)] FLNA	Color2 [DarkGray]	1	4		6.35755	6.27612	6.62644	6.66249	6.853	6.74416	6.67525	6.8189	6.67807
	0.045139	-0.02402	P21333 1xPhospho [S2327(100)] FLNA	Color2 [DarkGray]	1	4		6.73064	6.30378	6.70321	6.59096	6.74012	6.3345	6.87406	6.77742	6.63663
	0.350203	-0.16116	P21333 1xPhospho [S2414(100)] FLNA	Color2 [DarkGray]	1	4		6.9472	6.42291	6.71012	6.75087	6.49185	6.35403	6.71836	6.84172	6.43962
	0.936468	-0.12495	P21333 1xPhospho [S2510(100)] FLNA	Color2 [DarkGray]	1	4		6.78267	6.65821	6.56986	6.55919	6.52826	6.54844	6.79181	6.64674	6.6837
	0.106736	0.09336	P21333 1xPhospho [S968(100)] FLNA	Color2 [DarkGray]	1	4		6.74147	6.42291	6.46924	6.97039	6.90328	6.04002	6.94017	6.80349	6.1918
	0.154	0.037705	P21359 1xPhospho [S2188(100)] NF1	Color2 [DarkGray]	1	4		6.67525	6.58796	6.63081	6.77873	6.49506	6.73336	6.70736	6.54071	6.62059
	1.18131	0.277123	P21359 1xPhospho [S2543(100)] NF1	Color2 [DarkGray]	1	4		6.58496	6.53138	6.33092	6.86542	6.60585	6.80736	6.68089	6.58796	6.732
	0.599547	-0.2719	P21359 1xPhospho [S2543(100)] NF1	Color2 [DarkGray]	1	4		6.76818	6.52042	6.84424	6.71836	6.49025	6.10852	6.63081	6.67666	6.89118
	0.138655	-0.03087	P21359 1xPhospho [S2597(99.6)] NF1	Color2 [DarkGray]	1	4		6.52826	6.66818	6.68089	6.60437	6.47573	6.7046	6.76553	6.66249	6.68229
	0.382889	-0.03423	P21359 1xPhospho [S2817(100)] NF1	Color2 [DarkGray]	1	4		6.69488	6.65392	6.64818	6.6014	6.70044	6.59246	6.65392	6.69209	6.54844
	0.094464	0.03434	P21359 1xPhospho [S864(100)] NF1	Color2 [DarkGray]	1	4		6.69488	6.77347	6.47411	6.70321	6.83289	6.50938	6.51728	6.7115	6.52826
	0.146353	0.110002	P21796 1xPhospho [S104(100)] VDAC1	Color2 [DarkGray]	1	4		6.40429	6.70874	6.52982	6.35403	6.43296	7.18587	6.45121	6.5744	6.92719
	0.13023	-0.03585	P21964 1xPhospho [S267(100)] COMT	Color2 [DarkGray]	1	4		6.64386	6.60733	6.61618	6.66391	6.70874	6.38716	6.66107	6.80219	6.67101
	0.883341	-0.29641	P21964 1xPhospho [S267(100)] COMT	Color2 [DarkGray]	1	4		6.66391	6.83542	6.82782	6.34696	6.32012	6.77083	6.54535	6.49185	6.86913
	0.331849	-0.06426	P22059 1xPhospho [S193(100)] OSBP	Color2 [DarkGray]	1	4		6.24144	6.28012	6.15857	6.27728	6.1782	6.03189	6.28473	6.25994	6.24236
	0.655111	-0.29789	P22059 1xPhospho [S240(100)] OSBP	Color2 [DarkGray]	1	4		6.82018	6.74012	6.86542	6.80607	6.60288	6.12309	6.59395	6.74147	6.33985
	0.078486	0.062579	P22059 1xPhospho [S240(100)] OSBP	Color2 [DarkGray]	1	4		6.31832	6.7879	6.62059	6.49025	6.30743	7.11686	6.69209	6.12102	7.0268
	0.277036	-0.12015	P22059 1xPhospho [S351(100)] OSBP	Color2 [DarkGray]	1	4		6.17089	6.21611	6.22303	6.21375	6.2963	5.73951	6.34497	6.27151	6.18163
	2.85491	0.276621	P22059 1xPhospho [S379(99.5)] OSBP	Color2 [DarkGray]	1	4		6.43463	6.54071	6.49345	6.74416	6.7996	6.75489	6.63663	6.7866	6.55305
	0.210458	-0.0723	P22059 2xPhospho [S190(100);S193(100)] OSBP	Color2 [DarkGray]	1	4		6.74012	6.40429	6.81121	6.56986	6.66107	6.50779	6.75489	6.7046	6.59544
	0.620139	-0.21323	P22059 2xPhospho [S190(100);S193(100)] OSBP	Color2 [DarkGray]	1	4		6.60733	6.5267	6.94837	6.3733	6.64818	6.42122	6.81121	6.64241	6.72383
	0.701056	0.377825	P22059 2xPhospho [S379(99.5);S382(100)] OSBP	Color2 [DarkGray]	1	4		6.74953	6.32373	6.21529	6.65964	6.58946	7.17293	6.59246	6.5438	6.73471
	0.406682	-0.12426	P22087 1xPhospho [S116(100)] FBL	Color2 [DarkGray]	1	4		6.46597	6.88753	6.61029	6.60585	6.50779	6.47735	6.6014	6.62352	6.9331
	0.12694	-0.12396	P22087 1xPhospho [S116(100)] FBL	Color2 [DarkGray]	1	4		6.7996	6.40939	6.7996	6.71562	7.01903	5.90207	6.50462	7.07788	6.16189
	0.123555	0.046903	P22087 1xPhospho [S124(99.3)] FBL	Color2 [DarkGray]	1	4		6.72383	6.5157	6.57743	6.80349	6.74819	6.40599	6.76288	6.66107	6.54535
	0.295582	-0.09652	P22234 1xPhospho [S107(100)] PAICS	Color2 [DarkGray]	1	4		6.55612	6.88387	6.60881	6.46434	6.54535	6.74953	6.64674	6.56682	6.72656
	0.336178	0.353945	P22234 1xPhospho [S27(100)] PAICS	Color2 [DarkGray]	1	4		5.92837	6.98982	6.1334	6.63663	6.24222	7.23458	6.6851	6.3147	7.0607
	0.199627	-0.10463	P22314 1xPhospho [S46(100)] UBA1	Color2 [DarkGray]	1	4		6.65964	6.99322	6.40429	6.66959	6.70736	6.36632	6.68089	6.86171	6.30561
	0.556008	-0.29426	P22314 1xPhospho [S820(100)] UBA1	Color2 [DarkGray]	1	4		6.89239	6.7046	6.74416	6.84046	6.55612	6.06178	6.65678	6.84925	6.2854
	0.24534	0.1943	P22626 1xPhospho [S212(100)] HNRNPA2B1	Color2 [DarkGray]	1	4		6.86047	6.50303	6.3147	6.98641	7.05745	6.21723	6.53294	6.94837	5.97728
	0.040349	0.068679	P22626 1xPhospho [S212(100)] HNRNPA2B1	Color2 [DarkGray]	1	4		6.4363	7.32553	5.59096	6.90929	6.69766	5.95187	6.96809	6.60881	6.58646
	0.162246	-0.17726	P22626 1xPhospho [S225(100)] HNRNPA2B1	Color2 [DarkGray]	1	4		6.26679	7.4187	6.24793	6.49985	6.6865	6.21529	6.58796	6.74012	6.71287
	0.102365	-0.10515	P22626 1xPhospho [S225(98.7)] HNRNPA2B1	Color2 [DarkGray]	1	4		6.57592	6.82909	6.46434	6.63663	7.06178	5.85549	6.4822	7.01234	6.53916
	0.156339	-0.16716	P22626 1xPhospho [S236(100)] HNRNPA2B1	Color2 [DarkGray]	1	4		6.46761	7.18587	6.23841	6.74819	6.74012	5.90207	6.66107	6.87897	6.60437
	0.040843	-0.00451	P22626 1xPhospho [S259(100)] HNRNPA2B1	Color2 [DarkGray]	1	4		6.58646	6.67948	6.70183	6.64097	6.63663	6.67666	6.47573	6.76951	6.60733
	0.194863	0.347843	P22626 1xPhospho [S324(100)] HNRNPA2B1	Color2 [DarkGray]	1	4		6.59246	7.04876	5.39917	7.21626	7.12619	5.74147	6.732	6.85674	6.02015
	0.155466	-0.06009	P22626 1xPhospho [S344(99.5)] HNRNPA2B1	Color2 [DarkGray]	1	4		6.63227	6.6837	6.6279	6.63227	6.81121	6.32012	6.73064	6.72792	6.57743
	0.037005	0.016807	P22626 1xPhospho [S344(99.7)] HNRNPA2B1	Color2 [DarkGray]	1	4		6.48704	6.58195	6.80349	6.80607	6.71425	6.40259	6.42291	6.69905	6.8009
	1.13613	-0.37653	P22626 1xPhospho [S85(100)] HNRNPA2B1	Color2 [DarkGray]	1	4		6.93546	6.5267	6.96578	6.32912	6.41616	6.55305	6.64386	6.41785	6.84925
	0.316531	-0.21779	P22626 2xPhospho [S225(100);S236(100)] HNRNPA2B1	Color2 [DarkGray]	1	4		6.45779	7.10329	6.5157	6.47573	6.80607	6.1416	6.55152	7.1179	6.30195
	0.008067	0.017032	P22626 2xPhospho [S231(100);S236(100)] HNRNPA2B1	Color2 [DarkGray]	1	4		6.27426	7.44956	5.53294	6.80736	6.88874	5.61176	6.83542	6.97613	6.35579
	0.323997	-0.12314	P22670 1xPhospho [S120(100)] RFX1	Color2 [DarkGray]	1	4		6.18604	6.28411	6.15105	6.33273	6.10747	5.81156	6.38784	6.21832	6.2125
	0.639669	-0.14721	P22681 1xPhospho [S483(100)] CBL	Color2 [DarkGray]	1	4		6.84925	6.73742	6.76818	6.44956	6.78136	6.68229	6.40769	6.70183	6.31832
	1.08534	-0.14066	P22681 1xPhospho [S483(100)] CBL	Color2 [DarkGray]	1	4		6.74147	6.65105	6.68229	6.65821	6.47735	6.51728	6.54844	6.86419	6.61471
	1.06213	-0.09972	P22694 1xPhospho [S339(100)] PRKACB	Color2 [DarkGray]	1	4		6.7252	6.66676	6.74551	6.54071	6.63227	6.66534	6.53916	6.64241	6.62205
	0.152564	-0.08848	P22830 1xPhospho [S370(100)] FECH	Color2 [DarkGray]	1	4		6.91648	6.42962	6.71562	6.76951	6.75622	6.27053	6.67384	6.69209	6.45943
	0.138668	0.159615	P23193 1xPhospho [S100(99.1)] TCEA1	Color2 [DarkGray]	1	4		6.92363	6.54998	6.30925	6.3906	6.34518	7.52591	6.1334	6.34518	6.70874
	0.32153	-0.07511	P23193 1xPhospho [S100(99.3)] TCEA1	Color2 [DarkGray]	1	4		6.67525	6.7252	6.61618	6.52042	6.49345	6.77742	6.63807	6.49665	6.81506
	0.4324	-0.19407	P23229 2xPhospho [Y391(100);Y393(100)] ITGA6	Color2 [DarkGray]	1	4		6.47086	6.7761	6.90087	6.38716	6.80864	6.36982	6.68229	6.61471	6.6851
	0.02791	-0.02663	P23246 1xPhospho [S273(100)] SFPQ	Color2 [DarkGray]	1	4		6.86913	6.70874	6.2555	6.9542	6.72247	6.07682	6.8009	6.853	6.28355
	0.128984	-0.1913	P23246 1xPhospho [S275(100)] SFPQ	Color2 [DarkGray]	1	4		6.54844	7.23841	6.04439	6.99209	6.66534	5.59991	6.8505	6.65821	6.58346
	0.355382	0.271835	P23246 1xPhospho [S275(100)] SFPQ	Color2 [DarkGray]	1	4		6.29278	6.88387	6.0045	6.49506	6.46597	7.03562	6.93546	6.62059	6.76421
	0.856893	-0.36753	P23246 1xPhospho [S374(100)] SFPQ	Color2 [DarkGray]	1	4		6.63663	6.51885	7.08428	6.3906	6.5469	6.19967	6.52199	6.82018	6.87283
	0.04388	-0.00981	P23246 1xPhospho [S660(98.6)] SFPQ	Color2 [DarkGray]	1	4		6.7866	6.59096	6.66107	6.57289	6.69349	6.74282	6.53294	6.47411	6.70874
	0.801835	-0.81298	P23246 1xPhospho [T687(100)] SFPQ	Color2 [DarkGray]	1	4		7.25361	7.34341	6.17792	6.49985	6.2724	5.56377	6.63081	6.7211	6.53761
	0.054678	-0.08409	P23396 1xPhospho [S209(100)] RPS3	Color2 [DarkGray]	1	4		6.08534	7.48864	5.90689	6.56529	6.05745	6.60585	6.79572	6.36632	7.13237
	0.125166	0.066103	P23396 1xPhospho [S224(100)] RPS3	Color2 [DarkGray]	1	4		6.32733	6.8679	6.50938	6.56377	6.48864	6.8505	6.63372	6.44626	6.97039
	0.384831	0.1714	P23396 1xPhospho [S35(100)] RPS3	Color2 [DarkGray]	1	4		6.38716	6.37678	6.77742	6.75355	6.87406	6.42794	6.34518	6.90809	6.79051
	0.675768	-0.23614	P23396 1xPhospho [T221(97.2)] RPS3	Color2 [DarkGray]	1	4		6.63372	6.77215	6.93428	6.77479	6.54226	6.3147	6.732	6.66959	6.29646
	0.111206	-0.05015	P23396 1xPhospho [T242(100)] RPS3	Color2 [DarkGray]	1	4		6.51885	6.68229	6.69209	6.5345	6.86666	6.34163	6.61765	6.75622	6.71973
	0.246741	0.10992	P23396 1xPhospho [T242(100)] RPS3	Color2 [DarkGray]	1	4		6.60881	6.58946	6.39917	6.77347	6.83542	6.31832	6.6453	6.84549	6.6907
	0.448091	0.123227	P23396 2xPhospho [T221(100);S224(100)] RPS3	Color2 [DarkGray]	1	4		6.36982	6.55305	6.73742	6.58045	6.6893	6.76022	6.40769	6.55305	7.02791
	0.165222	-0.04096	P23443 1xPhospho [S447(100)] RPS6KB1	Color2 [DarkGray]	1	4		6.65678	6.70321	6.58796	6.52356	6.51885	6.78267	6.69488	6.63372	6.67101
	0.067133	-0.01179	P23497 1xPhospho [S157(100)] SP100	Color2 [DarkGray]	1	4		6.60585	6.7866	6.6279	6.65249	6.7046	6.6279	6.33092	6.18785	7.08852
	0.160493	-0.07659	P23526 1xPhospho [S183(99.5)] AHCY	Color2 [DarkGray]	1	4		6.16404	6.2553	6.11686	6.22216	6.32594	5.75834	6.29529	6.2901	6.30215
	0.359594	-0.16971	P23528 1xPhospho [S23(100)] CFL1	Color2 [DarkGray]	1	4		6.66534	6.98413	6.32912	6.58496	6.39746	6.48704	6.81762	6.56377	6.83542
	1.25431	-0.09862	P23528 1xPhospho [T25(99.7)] CFL1	Color2 [DarkGray]	1	4		6.71562	6.65821	6.65678	6.64097	6.54998	6.5438	6.73877	6.52356	6.74819
	0.583351	-0.21278	P23588 1xPhospho [S192(100)] EIF4B	Color2 [DarkGray]	1	4		6.72656	6.732	6.66676	6.60585	6.70321	6.17792	6.79312	6.8392	6.44128
	0.058792	-0.12437	P23588 1xPhospho [S347(100)] EIF4B	Color2 [DarkGray]	1	4		6.75221	6.58045	6.37678	7.08746	7.24888	5	6.56529	7.2075	5.66107
	0.377153	0.253152	P23588 1xPhospho [S359(100)] EIF4B	Color2 [DarkGray]	1	4		6.52042	6.45615	6.59991	7.02015	7.09276	6.22304	6.45943	6.56224	6.64241
	0.06601	-0.05302	P23588 1xPhospho [S406(100)] EIF4B	Color2 [DarkGray]	1	4		6.74953	6.48059	6.85549	7.02791	6.74282	6.15583	6.32733	6.88631	6.31651
	0.336057	0.499409	P23588 1xPhospho [S422(98.5)] EIF4B	Color2 [DarkGray]	1	4		6.78267	5.41954	6.5157	7.36982	6.97842	5.8679	6.84549	6.71012	6.42794
	0.085544	-0.05702	P23588 1xPhospho [S497(99.7)] EIF4B	Color2 [DarkGray]	1	4		6.61029	6.50303	6.75221	6.79701	6.78267	6.11478	6.56377	6.76155	6.78398
	0.363463	0.544681	P23588 1xPhospho [S543(100)] EIF4B	Color2 [DarkGray]	1	4		5.64386	7.31651	5.33628	6.8505	6.46107	6.61912	6.97842	6.0268	7.29462
	0.126414	-0.10335	P23588 1xPhospho [S597(100)] EIF4B	Color2 [DarkGray]	1	4		6.81506	6.37678	6.97499	6.732	6.96694	6.15785	6.2817	6.74282	6.50462
	0.075687	0.061892	P23588 1xPhospho [T205(100)] EIF4B	Color2 [DarkGray]	1	4		6.74953	6.70044	6.29829	6.93074	6.85549	6.14771	6.64674	6.80607	6.47249
	0.941391	0.909091	P23588 2xPhospho [S433(98.7);T/S] EIF4B	Color2 [DarkGray]	1	4		6.06178	6.53294	5.73336	7.30378	7.49985	6.25172	6.46761	6.66107	6.36807
	0.706007	0.208755	P23588 2xPhospho [S497(100);S498(99.5)] EIF4B	Color2 [DarkGray]	1	4		6.42291	6.49825	6.58496	6.84424	6.83036	6.45779	6.5345	6.72383	6.81762
	0.316351	0.196822	P24534 1xPhospho [S106(100)] EEF1B2	Color2 [DarkGray]	1	4		6.50779	6.46924	6.60881	6.38716	6.57289	7.21626	6.52982	6.22882	6.99774
	0.408498	-0.13472	P24534 1xPhospho [S106(100)] EEF1B2	Color2 [DarkGray]	1	4		6.30215	6.35945	6.08757	6.3118	6.11256	5.92065	6.34459	6.23342	6.15762
	0.299944	0.263671	P24534 1xPhospho [S128(100)] EEF1B2	Color2 [DarkGray]	1	4		6.60585	6.5345	6.2724	7.11061	7.04221	6.05094	6.75221	6.75221	6.33271
	0.512609	0.07629	P24588 1xPhospho [S178(100)] AKAP5	Color2 [DarkGray]	1	4		6.7211	6.62059	6.70598	6.76818	6.853	6.65535	6.40599	6.63517	6.35931
	0.593254	0.277846	P24752 1xPhospho [Y188(100)] ACAT1	Color2 [DarkGray]	1	4		6.43796	6.27612	6.70736	6.61765	7.08428	6.55305	6.71012	6.66107	6.60881
	0.666089	-0.24101	P24864 1xPhospho [T395(100)] CCNE1	Color2 [DarkGray]	1	4		6.72928	6.54998	6.97384	6.46434	6.34873	6.71699	6.5744	6.60437	6.74012
	0.13516	0.066615	P24928 1xPhospho [S1850(99.6)] POLR2A	Color2 [DarkGray]	1	4		6.88631	6.30925	6.63663	6.55305	6.8009	6.67807	6.60288	6.56072	6.69349
	0.266413	-0.09594	P24928 1xPhospho [S1864(100)];1xPhospho [S1871(100)];1xPhospho [S1920(100)];1xPhospho [S1934(100)] POLR2A	Color2 [DarkGray]	1	4		6.73471	6.52199	6.71699	6.44791	6.42291	6.81506	6.75221	6.6453	6.68229
	0.417511	-0.07401	P24928 1xPhospho [S1878(98.8)] POLR2A	Color2 [DarkGray]	1	4		6.56986	6.74282	6.71973	6.61765	6.50621	6.6865	6.70736	6.53138	6.69209
	0.645634	-0.1676	P24928 1xPhospho [S1906(100)] POLR2A	Color2 [DarkGray]	1	4		6.7046	6.65821	6.75622	6.45286	6.76421	6.39917	6.61765	6.74551	6.64961
	0.699344	-0.06491	P24928 1xPhospho [S1913(99.2)];1xPhospho [S1927(99.2)] POLR2A	Color2 [DarkGray]	1	4		6.62498	6.67948	6.71287	6.54535	6.66107	6.61618	6.59544	6.6865	6.66534
	0.030483	-0.01651	P24928 1xPhospho [S1966(100)] POLR2A	Color2 [DarkGray]	1	4		6.71562	6.24983	6.84172	6.52826	6.62205	6.60733	6.83162	6.64961	6.66676
	0.407683	-0.08548	P24928 2xPhospho [S1899(100);S1906(100)] POLR2A	Color2 [DarkGray]	1	4		6.76686	6.55152	6.79572	6.62205	6.69488	6.54071	6.59842	6.63227	6.56834
	0.307614	0.063312	P24928 2xPhospho [S1913(98.6);S1920(100)];2xPhospho [S1927(98.6);S1934(100)] POLR2A	Color2 [DarkGray]	1	4		6.51412	6.50779	6.7211	6.70183	6.67807	6.55305	6.63807	6.65535	6.79701
	0.582403	-0.25857	P24928 2xPhospho [S1966(100);S/T/Y] POLR2A	Color2 [DarkGray]	1	4		6.2193	6.2977	6.17241	6.20829	6.11997	5.58543	6.3346	6.26493	6.25339
	0.166219	-0.08964	P24928 2xPhospho [T1854(99);S1857(100)] POLR2A	Color2 [DarkGray]	1	4		6.77742	6.65535	6.5469	6.93899	6.29278	6.47897	6.55612	6.69766	6.75355
	0.208169	-0.07921	P24928 3xPhospho [S1845(99.4);S1857(100);T/S/Y] POLR2A	Color2 [DarkGray]	1	4		6.78136	6.5345	6.7996	6.86295	6.53916	6.47573	6.76288	6.54998	6.41278
	0.423457	-0.31908	P25054 1xPhospho [S1042(100)] APC	Color2 [DarkGray]	1	4		6.96463	6.67101	6.76553	6.89482	6.67384	5.87529	6.52513	6.75489	6.40259
	0.815743	0.410659	P25054 1xPhospho [S2449(100)] APC	Color2 [DarkGray]	1	4		6.4363	6.60881	6.19377	6.6893	6.56529	7.21626	6.76553	6.19377	6.83289
	0.272305	-0.16043	P25054 1xPhospho [S2449(100)] APC	Color2 [DarkGray]	1	4		6.81378	6.36982	6.97039	6.78136	6.62644	6.26491	6.42626	6.80219	6.58646
	0.576724	-0.2697	P25054 1xPhospho [S2671(98.9)] APC	Color2 [DarkGray]	1	4		6.70183	6.71287	6.88631	6.51412	6.83415	6.14364	6.74012	6.76553	6.33628
	0.106756	0.105488	P25054 1xPhospho [S2674(99.6)] APC	Color2 [DarkGray]	1	4		6.5469	6.53916	6.32912	6.29829	6.16189	7.27146	6.79442	6.49506	6.98982
	0.193535	-0.10043	P25054 1xPhospho [S2830(100)] APC	Color2 [DarkGray]	1	4		6.13982	6.22466	6.16886	6.31536	6.23133	5.68535	6.40573	6.29093	6.21967
	0.089616	-0.02684	P25054 2xPhospho [S2449(99.5);S/T] APC	Color2 [DarkGray]	1	4		6.21767	6.28757	6.15656	6.35168	6.22002	6.00956	6.39602	6.25301	6.16361
	0.653836	0.221591	P25098 1xPhospho [S670(100)] GRK2	Color2 [DarkGray]	1	4		6.18982	6.67101	6.58195	6.69905	6.77479	6.63372	6.56072	6.71973	6.86913
	0.675411	0.25187	P25205 1xPhospho [S374(99.5)] MCM3	Color2 [DarkGray]	1	4		6.33628	6.42794	6.74685	6.76951	6.9472	6.54998	6.38198	6.54998	6.93664
	1.55711	-0.67383	P25205 1xPhospho [S672(100)] MCM3	Color2 [DarkGray]	1	4		7.1334	6.61912	7.01569	6.09381	6.15785	6.49506	6.73877	6.41447	6.77873
	0.949644	-1.14992	P25205 1xPhospho [S672(100)] MCM3	Color2 [DarkGray]	1	4		7.47168	6.25739	7.4733	6.30012	6.32733	5.12516	6.85175	6.58496	5.97269
	0.191941	-0.06745	P25205 1xPhospho [S672(100)] MCM3	Color2 [DarkGray]	1	4		6.06423	6.27259	6.14188	6.27187	6.14039	5.86409	6.37372	6.36556	6.14197
	0.667629	0.164287	P25205 1xPhospho [S711(100)] MCM3	Color2 [DarkGray]	1	4		6.6893	6.33092	6.62059	6.74551	6.7115	6.67666	6.66534	6.56834	6.74416
	0.830853	-0.13946	P25205 1xPhospho [S711(100)] MCM3	Color2 [DarkGray]	1	4		6.64818	6.70321	6.55152	6.62205	6.41954	6.44294	6.78136	6.81378	6.75756
	0.400729	-0.68342	P25205 1xPhospho [S711(99.1)] MCM3	Color2 [DarkGray]	1	4		7.1334	6.24031	7.13545	6.79442	6.82655	4.83794	6.7211	6.82782	6.15381
	0.048867	0.06769	P25205 1xPhospho [S728(100)] MCM3	Color2 [DarkGray]	1	4		6.55152	6.44956	6.5267	6.4822	5.80736	7.44128	6.63952	6.57137	6.81506
	0.12393	-0.08451	P25205 2xPhospho [S672(100);T674(100)] MCM3	Color2 [DarkGray]	1	4		6.55919	6.81762	6.47249	6.44791	6.18785	6.96	6.73606	6.49025	6.94134
	0.311569	-0.36125	P25205 2xPhospho [S672(100);T674(100)] MCM3	Color2 [DarkGray]	1	4		6.87774	6.50621	6.91648	6.94837	6.76686	5.50144	6.77742	6.88996	6.01792
	0.516504	0.58692	P25205 2xPhospho [S672(100);T674(100)] MCM3	Color2 [DarkGray]	1	4		5.87529	6.71836	5.81506	6.50462	6.15785	7.507	6.62352	6.54535	7.16692
	0.193128	-0.09212	P25205 2xPhospho [S711(100);T722(100)] MCM3	Color2 [DarkGray]	1	4		6.68089	6.76022	6.50779	6.4446	6.34163	6.88631	6.80736	6.45451	6.80478
	0.086025	-0.05967	P25205 2xPhospho [S711(99.3);T722(100)] MCM3	Color2 [DarkGray]	1	4		6.75087	6.41616	6.6837	6.58195	6.15785	6.93192	6.66959	6.56529	6.88753
	0.281148	-0.15773	P25205 2xPhospho [T722(97.5);S/T/Y] MCM3	Color2 [DarkGray]	1	4		6.69627	6.35755	6.75756	6.75489	6.47897	6.10434	6.94837	6.93664	6.55612
	0.120199	0.038229	P25440 1xPhospho [S597(100)] BRD2	Color2 [DarkGray]	1	4		6.58045	6.58646	6.66391	6.83415	6.66676	6.4446	6.75355	6.44626	6.76553
	0.366996	0.101859	P25440 1xPhospho [S633(100)] BRD2	Color2 [DarkGray]	1	4		6.48543	6.58045	6.5345	6.53294	6.51254	6.86047	6.66391	6.66391	6.89603
	0.164881	-0.06486	P25440 1xPhospho [S633(100)] BRD2	Color2 [DarkGray]	1	4		6.51728	6.76818	6.70874	6.70044	6.34696	6.75221	6.5345	6.44956	6.92481
	0.145276	-0.17581	P25440 1xPhospho [S633(98.1)] BRD2	Color2 [DarkGray]	1	4		6.93546	6.04658	7.17891	6.65392	6.98185	5.99774	6.63372	6.93546	5.75221
	0.313538	-0.20068	P25440 1xPhospho [S643(98.1)] BRD2	Color2 [DarkGray]	1	4		6.96694	6.29094	7.04439	6.732	6.59842	6.36982	6.824	6.65249	6.02015
	0.049941	0.036757	P25445 1xPhospho [S212(100)] FAS	Color2 [DarkGray]	1	4		6.26679	6.49025	7.06931	6.48864	6.76288	6.6851	6.57592	6.53138	6.77479
	0.20956	0.272478	P25490 1xPhospho [S118(100)] YY1	Color2 [DarkGray]	1	4		6.04876	6.64386	6.43296	6.22689	6.12516	7.59096	6.52826	6.08534	7.22593
	1.10485	0.383286	P25490 1xPhospho [S187(100)] YY1	Color2 [DarkGray]	1	4		6.40259	6.67242	6.16792	6.78398	6.67807	6.93074	6.824	6.50938	6.67948
	0.557705	-0.21375	P25705 1xPhospho [S198(100)] ATP5F1A	Color2 [DarkGray]	1	4		6.64241	6.91886	6.56377	6.60585	6.6453	6.23266	6.65392	6.8392	6.59544
	0.346451	-0.12064	P25705 1xPhospho [S65(99.7)] ATP5F1A	Color2 [DarkGray]	1	4		6.80219	6.72928	6.53138	6.55152	6.78136	6.36807	6.67101	6.74819	6.55612
	0.707318	-0.20951	P25705 1xPhospho [S76(100)] ATP5F1A	Color2 [DarkGray]	1	4		6.86047	6.82655	6.57894	6.73064	6.52826	6.37851	6.69488	6.65964	6.46597
	0.323736	-0.08666	P25787 1xPhospho [S7(100)] PSMA2	Color2 [DarkGray]	1	4		6.54535	6.66534	6.75221	6.3837	6.66818	6.65105	6.76951	6.62352	6.70044
	1.01678	-0.18953	P25788 1xPhospho [S250(100)] PSMA3	Color2 [DarkGray]	1	4		6.73064	6.59991	6.88631	6.56986	6.58496	6.49345	6.58045	6.6907	6.62205
	1.34656	-0.14306	P25788 1xPhospho [S250(100)] PSMA3	Color2 [DarkGray]	1	4		6.65678	6.67807	6.81121	6.56834	6.59395	6.55459	6.62936	6.69349	6.59246
	0.029631	-0.01386	P25789 1xPhospho [S13(100)] PSMA4	Color2 [DarkGray]	1	4		6.5469	6.68229	6.6879	6.6907	6.84674	6.33807	6.64386	6.62205	6.6851
	0.237607	-0.06307	P26038 1xPhospho [S576(100)] MSN	Color2 [DarkGray]	1	4		6.58346	6.59544	6.76155	6.61471	6.71699	6.41954	6.75889	6.74819	6.56072
	0.376719	0.228356	P26045 1xPhospho [S425(100)] PTPN3	Color2 [DarkGray]	1	4		6.5438	6.70736	6.12722	6.80607	6.93546	6.32193	6.64386	6.72247	6.8125
	0.80481	-0.24359	P26196 1xPhospho [S16(100)] DDX6	Color2 [DarkGray]	1	4		6.67384	6.83668	6.77873	6.73606	6.54071	6.2817	6.83415	6.55305	6.46597
	0.312872	0.140499	P26196 1xPhospho [S16(100)] DDX6	Color2 [DarkGray]	1	4		6.49985	6.65105	6.40088	6.7866	6.86295	6.32373	6.74012	6.66249	6.77215
	0.692977	-0.14611	P26358 1xPhospho [S1105(100)] DNMT1	Color2 [DarkGray]	1	4		6.76155	6.69349	6.72247	6.76686	6.50144	6.47086	6.62352	6.60733	6.61471
	0.111689	-0.10771	P26358 1xPhospho [S714(100)] DNMT1	Color2 [DarkGray]	1	4		6.60585	6.41447	7.00787	6.824	6.91528	5.96578	6.55459	6.8936	6.30743
	0.100805	0.098216	P26358 1xPhospho [S714(100)] DNMT1	Color2 [DarkGray]	1	4		6.76155	6.1918	6.82018	7.0268	6.92244	6.11894	6.33092	6.98982	6.25739
	0.426106	-0.17314	P26358 1xPhospho [S714(100)] DNMT1	Color2 [DarkGray]	1	4		6.65964	6.69349	6.79831	6.42459	6.33092	6.87652	6.69905	6.56072	6.67384
	0.494521	-0.17264	P26358 1xPhospho [S714(100)] DNMT1	Color2 [DarkGray]	1	4		6.65249	6.78005	6.75355	6.59096	6.2854	6.79181	6.58646	6.51412	6.76686
	0.397945	0.211291	P26368 1xPhospho [S79(100)] U2AF2	Color2 [DarkGray]	1	4		6.38888	6.61912	6.47249	6.69627	6.33807	7.08002	6.65535	6.4363	6.92837
	0.078032	-0.0904	P26368 1xPhospho [S79(100)] U2AF2	Color2 [DarkGray]	1	4		6.84298	6.18587	7.10852	6.94017	6.90809	6.01792	6.50779	6.77479	6.04876
	0.212341	-0.10385	P26368 2xPhospho [S53(100);S55(100)] U2AF2	Color2 [DarkGray]	1	4		6.41954	6.72247	6.95768	6.51096	6.46597	6.81121	6.54535	6.70598	6.56377
	0.016165	0.017717	P26373 1xPhospho [S109(100)] RPL13	Color2 [DarkGray]	1	4		6.58346	7.08321	6.00675	6.74685	6.78005	6.19967	6.7879	6.72247	6.60437
	0.128265	-0.12235	P26373 1xPhospho [S132(100)] RPL13	Color2 [DarkGray]	1	4		6.48543	6.95768	6.35226	6.86171	6.67666	5.88996	6.62352	7.00563	6.63372
	0.359163	-0.17506	P26373 1xPhospho [S139(100)] RPL13	Color2 [DarkGray]	1	4		6.64386	6.95187	6.35931	6.66249	6.28355	6.48382	6.75489	6.74685	6.78005
	0.002288	0.001474	P26373 1xPhospho [S77(100)] RPL13	Color2 [DarkGray]	1	4		6.81378	6.50303	6.6865	6.98413	6.69627	6.32733	6.63081	6.73742	6.27612
	0.39367	-0.08034	P26373 1xPhospho [T151(100)] RPL13	Color2 [DarkGray]	1	4		6.67807	6.61324	6.80864	6.74685	6.57137	6.54071	6.66676	6.75489	6.36632
	0.135871	-0.08852	P26599 1xPhospho [S141(99.7)] PTBP1	Color2 [DarkGray]	1	4		6.65964	6.90087	6.45615	6.52199	6.26679	6.96232	6.7879	6.36982	6.7115
	0.222156	-0.06089	P26599 1xPhospho [Y127(100)] PTBP1	Color2 [DarkGray]	1	4		6.21897	6.1754	6.10735	6.2649	6.13796	5.91619	6.35874	6.36285	6.22478
	0.83164	-0.08901	P26639 1xPhospho [S8(100)] TARS1	Color2 [DarkGray]	1	4		6.62936	6.6893	6.78267	6.64818	6.61324	6.57289	6.55612	6.63227	6.65821
	0.313929	-0.07408	P26640 1xPhospho [S525(100)] VARS1	Color2 [DarkGray]	1	4		6.54071	6.61912	6.62644	6.54535	6.66818	6.3505	6.84298	6.66818	6.86295
	2.39922	0.15741	P27448 1xPhospho [T541(99.4)] MARK3	Color2 [DarkGray]	1	4		6.58346	6.56682	6.52356	6.75087	6.6837	6.7115	6.61471	6.6014	6.73877
	2.13934	0.668624	P27448 2xPhospho [S543(100);S/T] MARK3	Color2 [DarkGray]	1	4		6.50938	6.34696	6.11686	6.96463	7.12205	6.89239	6.3906	6.76421	6.36807
	0.117792	-0.05235	P27694 1xPhospho [S174(99.6)] RPA1	Color2 [DarkGray]	1	4		6.50938	6.74551	6.53138	6.56377	6.78005	6.2854	6.63372	6.91886	6.73064
	0.171504	-0.08156	P27708 1xPhospho [S1859(100)] CAD	Color2 [DarkGray]	1	4		6.23793	6.3833	6.04408	6.35857	6.21084	5.85124	6.31035	6.28703	6.12528
	0.015379	0.011163	P27708 1xPhospho [S1859(100)] CAD	Color2 [DarkGray]	1	4		6.56529	6.41954	6.92005	6.30378	6.67807	6.95652	6.75622	6.49665	6.56377
	0.042394	-0.01044	P27708 1xPhospho [S1859(100)] CAD	Color2 [DarkGray]	1	4		6.65105	6.67242	6.44956	6.64961	6.49665	6.59544	6.90207	6.7252	6.60733
	0.351793	-0.16559	P27708 1xPhospho [T1833(97.8)] CAD	Color2 [DarkGray]	1	4		6.61765	6.57592	6.8009	6.63227	6.72792	6.1375	6.73877	6.8125	6.64386
	0.016448	-0.00195	P27816 1xPhospho [S1073(100)] MAP4	Color2 [DarkGray]	1	4		6.62644	6.65535	6.69488	6.67525	6.7046	6.59096	6.60288	6.6893	6.54226
	0.784351	0.333607	P27816 1xPhospho [S1151(99.7)] MAP4	Color2 [DarkGray]	1	4		6.6014	6.10643	6.61176	6.75489	6.96116	6.60437	6.48864	6.81121	6.70183
	0.722916	0.135876	P27816 1xPhospho [S280(100)] MAP4	Color2 [DarkGray]	1	4		6.6014	6.51728	6.51412	6.72792	6.79051	6.52199	6.67666	6.81762	6.58646
	0.327465	0.097006	P27816 1xPhospho [S280(100)] MAP4	Color2 [DarkGray]	1	4		6.59842	6.45286	6.6851	6.80993	6.74012	6.47735	6.62644	6.67242	6.69349
	0.148227	0.11188	P27816 1xPhospho [S358(100)];1xPhospho [S384(100)] MAP4	Color2 [DarkGray]	1	4		6.72247	6.24603	6.8505	7.01234	6.83668	6.30561	6.50144	6.65105	6.4822
	0.485921	0.460208	P27816 1xPhospho [S358(100)];1xPhospho [S384(100)] MAP4	Color2 [DarkGray]	1	4		6.0045	6.63517	6.11686	6.45121	6.2555	7.43045	6.48382	6.27426	7.35491
	0.478237	0.302478	P27816 1xPhospho [S358(100)];1xPhospho [S384(100)] MAP4	Color2 [DarkGray]	1	4		6.01569	6.77083	6.33985	6.48059	6.54535	7.00787	6.5267	6.56072	7.20163
	0.345895	0.235273	P27816 1xPhospho [S358(100)];1xPhospho [S384(100)] MAP4	Color2 [DarkGray]	1	4		6.63807	6.40599	6.55765	7.1375	6.93546	6.23458	6.31288	6.59246	6.73877
	0.160032	-0.10504	P27816 1xPhospho [S742(99.4)] MAP4	Color2 [DarkGray]	1	4		6.33807	6.94251	6.58496	6.19377	6.78529	6.57137	6.46107	6.51412	7.14975
	0.251054	0.15003	P27816 1xPhospho [S928(99.6)] MAP4	Color2 [DarkGray]	1	4		6.62644	6.59694	6.41785	6.81378	7.02015	6.25739	6.44626	6.78267	6.68229
	0.997513	-0.52326	P27824 1xPhospho [S554(100)] CANX	Color2 [DarkGray]	1	4		7.20261	6.47573	7.02237	6.59842	6.30561	6.22689	6.74282	6.73742	6.10852
	0.011697	0.022669	P27824 1xPhospho [S554(100)] CANX	Color2 [DarkGray]	1	4		6.73742	6.28725	6.51254	6.17991	5.67242	7.75288	6.60437	6.27426	6.78005
	0.355577	-0.18485	P27824 1xPhospho [S564(100)] CANX	Color2 [DarkGray]	1	4		6.19603	6.1369	6.27	6.20142	6.25543	5.59151	6.36531	6.25491	6.23401
	0.037335	0.035289	P27824 1xPhospho [S564(100)] CANX	Color2 [DarkGray]	1	4		6.65249	6.51254	6.57592	6.18982	6.41954	7.23745	6.86171	6.49985	6.59096
	0.096838	-0.03127	P27824 1xPhospho [S583(100)] CANX	Color2 [DarkGray]	1	4		6.7252	6.55919	6.80219	6.56986	6.57743	6.84549	6.57894	6.65105	6.44128
	0.328081	-0.15743	P27824 1xPhospho [S583(100)] CANX	Color2 [DarkGray]	1	4		6.6851	6.58346	6.80607	6.69627	6.74416	6.16189	6.54226	6.77742	6.69905
	0.006194	0.004667	P27824 2xPhospho [S554(100);T/S] CANX	Color2 [DarkGray]	1	4		6.77215	6.50621	6.77742	6.56072	6.37156	7.1375	6.31107	6.77479	6.37851
	0.131835	0.307994	P27824 2xPhospho [S554(100);T/S] CANX	Color2 [DarkGray]	1	4		6.30012	6.5157	5.89966	5.98413	5.45615	8.19918	6.11894	6.25172	6.94486
	0.474737	-0.16123	P28066 1xPhospho [S16(99.7)] PSMA5	Color2 [DarkGray]	1	4		6.66249	6.78398	6.61912	6.65964	6.67242	6.24983	6.65964	6.75489	6.67101
	0.079616	0.0206	P28066 1xPhospho [S56(99.8)] PSMA5	Color2 [DarkGray]	1	4		6.65964	6.53138	6.70598	6.76818	6.67807	6.51254	6.42794	6.75355	6.71973
	0.368164	0.240788	P28290 1xPhospho [S209(100)] ITPRID2	Color2 [DarkGray]	1	4		6.53605	6.36632	6.57289	7.02791	6.96809	6.20163	6.72247	6.54071	6.66534
	1.41284	-0.11845	P28290 1xPhospho [S668(100)] ITPRID2	Color2 [DarkGray]	1	4		6.71699	6.65105	6.69905	6.56986	6.51254	6.62936	6.60437	6.79831	6.59395
	0.336112	-0.0957	P28290 1xPhospho [S739(100)] ITPRID2	Color2 [DarkGray]	1	4		6.824	6.54071	6.6865	6.59991	6.72792	6.4363	6.72928	6.63952	6.5744
	0.489394	-0.09489	P28290 1xPhospho [S803(100)] ITPRID2	Color2 [DarkGray]	1	4		6.75489	6.63372	6.6865	6.46597	6.732	6.59246	6.54226	6.65821	6.70321
	0.851324	-0.19358	P28290 1xPhospho [S92(100)] ITPRID2	Color2 [DarkGray]	1	4		6.75756	6.53761	6.7996	6.55152	6.59096	6.37156	6.82146	6.62644	6.68229
	0.279769	-0.12313	P28370 1xPhospho [S119(100)] SMARCA1	Color2 [DarkGray]	1	4		6.82782	6.47735	6.71973	6.82018	6.50621	6.32912	6.63517	6.74416	6.65821
	0.375217	-0.14975	P28482 1xPhospho [T185(98.7)] MAPK1	Color2 [DarkGray]	1	4		6.64961	6.58346	6.90448	6.83415	6.41954	6.43463	6.56377	6.3733	6.90929
	0.435385	0.072987	P28749 1xPhospho [S640(100)] RBL1	Color2 [DarkGray]	1	4		6.55305	6.58946	6.59991	6.6279	6.5469	6.7866	6.60881	6.7879	6.67242
	1.09469	0.281073	P28749 1xPhospho [S640(100)] RBL1	Color2 [DarkGray]	1	4		6.62205	6.33985	6.63807	6.76421	6.95652	6.72247	6.66534	6.73471	6.21723
	0.188247	-0.04931	P28749 1xPhospho [T332(100)] RBL1	Color2 [DarkGray]	1	4		6.7996	6.71973	6.50462	6.71836	6.59694	6.56072	6.4822	6.79181	6.58045
	0.347505	-0.11627	P29317 1xPhospho [S901(100)] EPHA2	Color2 [DarkGray]	1	4		6.71287	6.74819	6.55919	6.66818	6.69766	6.30561	6.66818	6.62644	6.75756
	0.040511	0.027037	P29317 1xPhospho [T771(99.7)] EPHA2	Color2 [DarkGray]	1	4		6.49825	6.61912	6.65105	6.75355	6.91409	6.1819	6.73064	6.75889	6.57289
	0.12743	-0.05172	P29372 1xPhospho [S78(100)] MPG	Color2 [DarkGray]	1	4		6.55152	6.56072	6.90207	6.55612	6.80478	6.49825	6.5469	6.83162	6.46597
	0.71128	0.180001	P29375 1xPhospho [S1666(100)] KDM5A	Color2 [DarkGray]	1	4		6.78267	6.4446	6.45121	6.76553	6.77347	6.67948	6.2724	6.7866	6.74147
	0.193698	0.05825	P29375 1xPhospho [S1666(100)] KDM5A	Color2 [DarkGray]	1	4		6.18146	6.25814	6.06495	6.3324	6.32193	6.02497	6.37123	6.30419	6.16677
	1.19595	-0.27242	P29401 1xPhospho [T287(100)] TKT	Color2 [DarkGray]	1	4		6.6893	6.60288	6.93428	6.54998	6.42626	6.43296	6.76421	6.62936	6.69209
	0.011581	0.028148	P29590 1xPhospho [S36(99.5)] PML	Color2 [DarkGray]	1	4		5.87529	7.06931	5.87529	6.17792	5.16189	7.56453	6.88753	5.52042	7.5438
	1.44847	0.189375	P29590 1xPhospho [S505(99.5)] PML	Color2 [DarkGray]	1	4		6.61471	6.46597	6.55152	6.80478	6.73877	6.65678	6.67948	6.6893	6.56377
	0.302895	0.729209	P29590 2xPhospho [S36(100);S40(99.5)] PML	Color2 [DarkGray]	1	4		5.31832	7.16692	4.80219	6.09592	5.58796	7.79116	6.95652	5.17792	7.57137
	0.289439	0.149271	P29590 2xPhospho [S518(100);S527(100)] PML	Color2 [DarkGray]	1	4		6.47735	6.17592	6.88142	6.62352	6.74282	6.61618	6.5157	6.83036	6.80219
	1.53176	-0.34998	P29692 1xPhospho [S162(100)] EEF1D	Color2 [DarkGray]	1	4		6.72928	6.74012	6.92244	6.60288	6.42794	6.31107	6.54071	6.77742	6.64818
	0.127242	0.153741	P29692 1xPhospho [S162(100)] EEF1D	Color2 [DarkGray]	1	4		6.43463	6.54226	6.55152	6.37156	6.08746	7.5306	6.30743	6.49185	6.92719
	0.156134	0.109412	P29692 2xPhospho [T147(100);S162(100)] EEF1D	Color2 [DarkGray]	1	4		6.35931	6.54071	6.84925	6.49825	6.44791	7.13134	6.35403	6.42962	6.9472
	0.40528	0.273936	P29966 1xPhospho [S101(100)] MARCKS	Color2 [DarkGray]	1	4		6.31107	6.83289	6.3147	6.4446	6.63227	7.20359	6.56834	6.39917	6.83162
	0.559688	0.226367	P29966 1xPhospho [S167(100)] MARCKS	Color2 [DarkGray]	1	4		6.24413	6.74282	6.63517	6.93428	6.76553	6.6014	6.44791	6.71562	6.6014
	0.558241	0.201	P29966 1xPhospho [S170(100)] MARCKS	Color2 [DarkGray]	1	4		6.57743	6.59246	6.8189	6.75355	6.69766	7.14057	6.20359	6.57289	6.19771
	0.392799	0.629409	P29966 1xPhospho [S170(100)] MARCKS	Color2 [DarkGray]	1	4		6.13545	6.59544	6.00899	6.40259	6.05961	8.16591	6.24031	5.96809	6.52199
	0.818202	0.247511	P29966 1xPhospho [S46(100)] MARCKS	Color2 [DarkGray]	1	4		6.41954	6.48704	6.50779	6.59991	6.56377	6.99322	6.65249	6.46271	6.97499
	2.49179	0.464764	P29966 1xPhospho [T150(100)] MARCKS	Color2 [DarkGray]	1	4		6.37504	6.55765	6.45615	6.86295	6.89118	7.02901	6.4446	6.69766	6.29278
	1.06485	0.482	P29966 1xPhospho [T150(100)] MARCKS	Color2 [DarkGray]	1	4		6.27426	6.53138	6.42794	6.75756	6.63663	7.2854	6.5438	6.59991	6.49185
	0.917204	0.451859	P29966 2xPhospho [S145(99.3);T150(100)] MARCKS	Color2 [DarkGray]	1	4		6.72656	6.03342	6.43796	6.76155	7.07361	6.71836	6.848	6.7211	6.1819
	0.699916	0.345329	P29966 2xPhospho [T143(100);T150(100)] MARCKS	Color2 [DarkGray]	1	4		6.23074	6.55765	6.55612	6.61471	6.57894	7.18686	6.81378	6.49985	6.55919
	0.027087	-0.01179	P30041 1xPhospho [S186(100)] PRDX6	Color2 [DarkGray]	1	4		6.06561	6.27154	6.00014	6.31941	6.0811	5.9014	6.36752	6.26785	6.00935
	0.160413	0.162203	P30050 1xPhospho [S126(99.7)] RPL12	Color2 [DarkGray]	1	4		6.07039	6.71973	6.74685	6.41616	6.31832	7.2891	6.24983	6.50938	7.03562
	0.712085	-0.1572	P30050 1xPhospho [S38(100)] RPL12	Color2 [DarkGray]	1	4		6.55612	6.71562	6.88753	6.52042	6.62498	6.54226	6.51728	6.76818	6.61471
	0.020329	0.009845	P30086 1xPhospho [T42(100)] PEBP1	Color2 [DarkGray]	1	4		6.67948	6.46924	6.86542	6.88631	6.66391	6.49345	6.61765	6.65105	6.38888
	0.368349	-0.11485	P30291 1xPhospho [S139(100)] WEE1	Color2 [DarkGray]	1	4		6.824	6.60733	6.69905	6.57894	6.8009	6.40599	6.64674	6.66818	6.51728
	1.96569	-0.20502	P30305 1xPhospho [S353(100)] CDC25B	Color2 [DarkGray]	1	4		6.76288	6.66107	6.6851	6.47735	6.45286	6.56377	6.82273	6.16993	7.03122
	2.37801	0.156486	P30307 1xPhospho [S168(100)] CDC25C	Color2 [DarkGray]	1	4		6.50144	6.54071	6.59246	6.70874	6.69627	6.69905	6.52826	6.853	6.63807
	1.16523	0.290328	P30307 1xPhospho [S216(99.2)] CDC25C	Color2 [DarkGray]	1	4		6.61029	6.2854	6.6014	6.81506	6.69627	6.85674	6.56682	6.69209	6.59842
	0.478662	-0.13993	P30307 1xPhospho [S472(100)] CDC25C	Color2 [DarkGray]	1	4		6.79181	6.45121	6.732	6.44626	6.66107	6.44791	6.66534	6.80864	6.72792
	0.007476	-0.00347	P30414 1xPhospho [S1203(100)] NKTR	Color2 [DarkGray]	1	4		6.73606	6.79312	6.33628	6.69488	6.52356	6.63663	6.79572	6.27799	6.8802
	0.251119	0.203358	P30414 1xPhospho [S243(100)] NKTR	Color2 [DarkGray]	1	4		6.82655	6.40429	6.47897	6.72792	6.2891	7.30287	6.41447	6.55305	6.51096
	0.148969	0.07972	P30414 1xPhospho [S379(100)] NKTR	Color2 [DarkGray]	1	4		6.63952	6.57894	6.52513	6.62498	6.33985	7.01792	6.51885	6.66249	6.78529
	0.169994	-0.08988	P30414 1xPhospho [S463(100)] NKTR	Color2 [DarkGray]	1	4		6.92363	6.2891	6.83794	6.62498	6.55612	6.59991	6.64097	6.72247	6.50462
	0.180829	0.064975	P30419 1xPhospho [S47(100)] NMT1	Color2 [DarkGray]	1	4		6.6014	6.824	6.40429	6.74012	6.54844	6.73606	6.59395	6.56682	6.732
	0.042129	0.01879	P30419 1xPhospho [S47(100)] NMT1	Color2 [DarkGray]	1	4		6.10899	6.22604	6.08324	6.38369	6.20467	5.88628	6.35194	6.36786	6.28029
	0.039701	0.033896	P30419 1xPhospho [T71(99.8)] NMT1	Color2 [DarkGray]	1	4		6.53916	6.84046	6.25927	6.90328	6.71836	6.11894	6.70598	6.77215	6.74953
	0.042582	-0.02339	P30533 1xPhospho [S137(100)] LRPAP1	Color2 [DarkGray]	1	4		6.52513	6.7761	6.46434	6.24603	6.76288	6.6865	6.6865	6.50462	7.00899
	0.323762	-0.30665	P30533 1xPhospho [S137(97.6)] LRPAP1	Color2 [DarkGray]	1	4		6.88142	6.89966	6.5157	6.82782	6.82655	5.72247	6.51885	6.95768	6.23649
	0.125999	-0.04531	P30622 1xPhospho [S193(99.2)] CLIP1	Color2 [DarkGray]	1	4		6.09244	6.19418	6.23081	6.32673	6.15792	5.89686	6.36878	6.21413	6.05131
	0.777064	-0.40744	P31040 1xPhospho [S50(100)] SDHA	Color2 [DarkGray]	1	4		6.73336	6.91767	6.73064	6.29462	6.82909	6.03562	6.72656	6.82528	6.48059
	0.21482	0.125606	P31152 1xPhospho [S386(100)] MAPK4	Color2 [DarkGray]	1	4		6.39403	6.74953	6.48382	6.71836	6.98755	6.29829	6.65821	6.98413	6.32912
	0.513241	0.382317	P31277 1xPhospho [S241(100)] HOXD11	Color2 [DarkGray]	1	4		6.78921	6.1127	6.36457	6.81121	7.25172	6.3505	6.72383	6.66249	6.40259
	0.080991	0.045933	P31350 1xPhospho [S20(100)] RRM2	Color2 [DarkGray]	1	4		6.71562	7.02348	6.3345	6.73471	6.77347	6.70321	6.68229	6.26115	6.40259
	0.571046	-0.1217	P31350 1xPhospho [S377(98.8)] RRM2	Color2 [DarkGray]	1	4		6.28204	6.2984	6.20056	6.26791	6.18205	5.96594	6.37554	6.23176	6.17264
	0.736846	0.223286	P31483 1xPhospho [T385(100)] TIA1	Color2 [DarkGray]	1	4		6.5267	6.66534	6.42291	6.88874	6.87406	6.52199	6.57592	6.75087	6.48864
	0.303765	0.114487	P31629 1xPhospho [S1085(100)] HIVEP2	Color2 [DarkGray]	1	4		6.34873	6.54226	6.86171	6.75355	6.63663	6.70598	6.2211	6.85175	6.74012
	1.51426	0.274509	P31629 1xPhospho [S404(99.4)] HIVEP2	Color2 [DarkGray]	1	4		6.5157	6.60881	6.39232	6.853	6.67101	6.81634	6.67948	6.9331	6.16993
	0.140181	-0.10829	P31942 1xPhospho [S298(100)] HNRNPH3	Color2 [DarkGray]	1	4		6.45943	7.19081	6.32912	6.63372	6.66676	6.35403	6.60585	6.75489	6.60437
	0.274742	0.227657	P31942 1xPhospho [S298(100)] HNRNPH3	Color2 [DarkGray]	1	4		6.17393	7.11374	6.14364	6.74147	6.52356	6.84925	6.55459	6.73064	6.70044
	0.515248	-0.07218	P31943 1xPhospho [S104(100)];P55795 1xPhospho [S104(100)] HNRNPH1	Color2 [DarkGray]	1	4		6.72247	6.65678	6.6453	6.66959	6.64818	6.49025	6.65249	6.66959	6.62644
	1.07594	-0.20551	P31943 1xPhospho [S63(100)] HNRNPH1	Color2 [DarkGray]	1	4		6.62498	6.75622	6.64097	6.39232	6.6279	6.38543	6.77479	6.79572	6.73336
	0.334219	0.088712	P31948 1xPhospho [S481(100)] STIP1	Color2 [DarkGray]	1	4		6.61765	6.62936	6.52356	6.64818	6.5157	6.87283	6.61765	6.51728	6.80736
	0.635722	-0.20172	P31948 1xPhospho [S481(100)] STIP1	Color2 [DarkGray]	1	4		6.81762	6.51096	6.80219	6.65535	6.55919	6.31107	6.65105	6.66107	6.75756
	0.30051	-0.19216	P32119 1xPhospho [S112(100)] PRDX2	Color2 [DarkGray]	1	4		6.88753	6.66249	6.48382	6.74012	6.69488	6.02237	6.88509	6.67384	6.56986
	0.906704	0.219461	P32519 1xPhospho [S168(99.5)] ELF1	Color2 [DarkGray]	1	4		6.44956	6.58646	6.50621	6.63517	6.62059	6.94486	6.70183	6.6837	6.61029
	0.041192	-0.01024	P32519 1xPhospho [S187(100)] ELF1	Color2 [DarkGray]	1	4		6.73336	6.62936	6.65249	6.6279	6.54535	6.81121	6.59246	6.65249	6.52826
	0.11975	-0.05243	P33176 1xPhospho [S819(100)] KIF5B	Color2 [DarkGray]	1	4		6.62352	6.61471	6.98299	6.8505	6.49506	6.71836	6.75087	6.27984	6.33092
	0.246095	-0.13791	P33316 1xPhospho [S248(100)] DUT	Color2 [DarkGray]	1	4		6.71012	6.88142	6.38025	6.6851	6.6851	6.18785	6.76155	6.71425	6.66959
	0.066699	0.036504	P33316 1xPhospho [S99(100)] DUT	Color2 [DarkGray]	1	4		6.39917	6.54844	6.88753	6.7996	6.74416	6.40088	6.63517	6.70044	6.60288
	0.342639	-0.24343	P33527 1xPhospho [S915(100)] ABCC1	Color2 [DarkGray]	1	4		7.18587	6.18785	6.73471	6.56224	6.44956	6.36632	6.9331	6.61029	6.50303
	0.29579	0.113021	P33527 1xPhospho [S930(100)] ABCC1	Color2 [DarkGray]	1	4		6.59842	6.70736	6.65678	6.85922	6.47086	6.97154	6.43463	6.49025	6.50938
	0.481713	-0.19409	P33527 2xPhospho [S915(100);S/Y] ABCC1	Color2 [DarkGray]	1	4		6.6453	6.96	6.59991	6.34696	6.79701	6.47897	6.41109	6.6893	6.75889
	0.101436	0.128265	P33981 1xPhospho [S436(100)] TTK	Color2 [DarkGray]	1	4		6.03562	6.95884	6.60585	6.29646	6.29462	7.39403	6.30743	6.43129	6.92837
	0.416808	-0.15008	P33981 1xPhospho [S821(100)] TTK	Color2 [DarkGray]	1	4		6.28339	6.23762	6.3087	6.2776	6.27913	5.82275	6.21776	6.36092	6.10225
	1.08085	-0.33459	P33991 1xPhospho [S120(100)] MCM4	Color2 [DarkGray]	1	4		6.80349	6.79442	6.98869	6.69209	6.62205	6.26866	6.30195	6.70874	6.45779
	0.157275	-0.04836	P33991 1xPhospho [S131(100)] MCM4	Color2 [DarkGray]	1	4		6.12743	6.25878	6.16573	6.26127	6.22576	5.91984	6.37301	6.15698	6.1818
	0.020329	-0.0294	P33991 1xPhospho [T19(100)] MCM4	Color2 [DarkGray]	1	4		6.49025	7.3345	5.9472	6.96232	6.65535	6.06609	6.15178	6.57592	7
	0.036967	0.01056	P33993 1xPhospho [S500(100)] MCM7	Color2 [DarkGray]	1	4		6.8392	6.56834	6.62205	6.77215	6.6907	6.59842	6.58646	6.67807	6.39575
	0.002597	0.001425	P34741 1xPhospho [S115(99.6)] SDC2	Color2 [DarkGray]	1	4		6.59246	6.93899	6.32733	6.57592	6.67242	6.61471	6.77742	6.94251	6.1819
	0.533234	-0.25739	P34932 1xPhospho [S54(100)] HSPA4	Color2 [DarkGray]	1	4		6.56224	6.96463	6.48543	6.47897	6.63807	6.12309	6.7996	6.84046	6.73471
	0.222487	-0.07534	P35221 1xPhospho [S641(100)] CTNNA1	Color2 [DarkGray]	1	4		6.6879	6.49825	6.89239	6.67242	6.69627	6.48382	6.64674	6.65249	6.51885
	1.24758	0.291159	P35221 1xPhospho [S655(99.8)] CTNNA1	Color2 [DarkGray]	1	4		6.43296	6.38716	6.54071	6.6865	6.93899	6.60881	6.71836	6.76686	6.63372
	0.315296	-0.10451	P35221 1xPhospho [S858(100)] CTNNA1	Color2 [DarkGray]	1	4		6.18581	6.21997	6.21638	6.23409	6.24193	5.8326	6.39209	6.22715	6.07853
	0.000874	-0.0011	P35221 1xPhospho [S898(100)] CTNNA1	Color2 [DarkGray]	1	4		6.44626	7.24317	5.9472	6.7046	6.21723	6.7115	6.65678	6.44956	6.99774
	0.11895	0.044804	P35221 2xPhospho [S641(100);S652(100)] CTNNA1	Color2 [DarkGray]	1	4		6.49345	6.8189	6.5438	6.5469	6.84674	6.59694	6.30925	6.86295	6.68089
	0.004233	0.002471	P35221 2xPhospho [T658(100);S/T] CTNNA1	Color2 [DarkGray]	1	4		6.46434	6.67948	6.8125	6.49185	6.97842	6.49345	6.62059	6.56529	6.60585
	0.435979	0.22629	P35222 1xPhospho [S552(100)] CTNNB1	Color2 [DarkGray]	1	4		6.78267	6.27612	6.65392	6.49185	6.85424	7.04549	6.50303	6.86047	6.06609
	2.90742	0.254163	P35222 1xPhospho [S552(99.6)] CTNNB1	Color2 [DarkGray]	1	4		6.52199	6.59096	6.50462	6.77347	6.78005	6.82655	6.59991	6.59694	6.55765
	0.774168	0.236876	P35222 1xPhospho [S675(100)] CTNNB1	Color2 [DarkGray]	1	4		6.61176	6.41278	6.75489	6.76421	6.69905	7.0268	6.47735	6.33271	6.58946
	0.093954	-0.05872	P35226 1xPhospho [S251(99.6)] BMI1	Color2 [DarkGray]	1	4		6.47086	6.79572	6.62059	6.38198	6.35403	6.97499	6.96578	6.33807	6.7115
	0.873466	0.305465	P35232 1xPhospho [S151(100)] PHB	Color2 [DarkGray]	1	4		6.52042	6.32373	6.39917	7.02459	6.57289	6.56224	6.99435	6.41954	6.79181
	0.068002	-0.1027	P35249 1xPhospho [S25(100)] RFC4	Color2 [DarkGray]	1	4		6.29094	7.29462	6.05528	6.44128	5.8125	7.07895	6.9542	6.02015	7.03342
	0.612652	-0.22378	P35250 1xPhospho [S354(100)] RFC2	Color2 [DarkGray]	1	4		6.7761	6.74012	6.99322	6.4446	6.89845	6.49506	6.4822	6.67525	6.08958
	0.588265	-0.21496	P35251 1xPhospho [S156(100)] RFC1	Color2 [DarkGray]	1	4		6.88509	6.63081	6.84172	6.47086	6.38888	6.853	6.59991	6.50144	6.5267
	0.207355	0.105763	P35251 1xPhospho [S368(100)] RFC1	Color2 [DarkGray]	1	4		6.61471	6.58646	6.56072	6.58496	6.41954	7.07468	6.62205	6.37678	6.82655
	0.427869	-0.26093	P35251 1xPhospho [S368(100)] RFC1	Color2 [DarkGray]	1	4		6.7211	6.83794	6.7761	6.49185	6.08321	6.97728	6.60437	6.51728	6.61324
	0.696483	-0.16564	P35269 1xPhospho [S433(100)] GTF2F1	Color2 [DarkGray]	1	4		6.66818	6.84172	6.61029	6.5438	6.6837	6.39575	6.69349	6.57137	6.74012
	0.926962	-0.82488	P35269 1xPhospho [T437(99.6)] GTF2F1	Color2 [DarkGray]	1	4		7.07895	7.23458	6.61618	6.56834	6.47735	5.40939	6.59842	6.77347	6.37678
	1.39747	-0.49434	P35269 1xPhospho [T446(99.2)] GTF2F1	Color2 [DarkGray]	1	4		7.16591	6.64097	6.86171	6.32373	6.52199	6.33985	6.36282	6.94017	6.36282
	0.572167	-0.20118	P35269 1xPhospho [T446(99.6)] GTF2F1	Color2 [DarkGray]	1	4		6.73471	6.95884	6.45779	6.40429	6.53916	6.60437	6.8679	6.54998	6.57894
	0.059714	-0.0195	P35556 1xPhospho [S49(100)] FBN2	Color2 [DarkGray]	1	4		6.16734	6.24181	6.16181	6.29117	6.2705	5.95077	6.3454	6.36374	6.0019
	0.476675	0.855333	P35579 1xPhospho [S1943(100)] MYH9	Color2 [DarkGray]	1	4		6.30378	5.71973	6	7.65964	7.58646	5.34341	6.70736	6.87774	5.56072
	0.800172	1.35507	P35579 1xPhospho [S1943(100)] MYH9	Color2 [DarkGray]	1	4		5.24031	6.06824	4.87774	6.46434	5.70874	8.07842	6.63952	5.48864	7.71631
	1.1118	0.510629	P35579 1xPhospho [S1943(100)] MYH9	Color2 [DarkGray]	1	4		6.36982	6.46107	6.05745	6.65249	6.60585	7.16189	6.75489	6.40259	7.00899
	0.377918	0.693354	P35579 1xPhospho [S1943(100)] MYH9	Color2 [DarkGray]	1	4		6.25172	5.73336	6.26679	7.65678	7.38974	5.2854	6.74551	7.00899	5.61176
	0.124164	-0.03634	P35579 1xPhospho [T725(100)] MYH9	Color2 [DarkGray]	1	4		6.18695	6.25574	6.18114	6.32257	6.22091	5.97134	6.22566	6.27826	6.37182
	0.12039	0.093203	P35580 1xPhospho [S1937(99.7)] MYH10	Color2 [DarkGray]	1	4		6.77215	6.58195	6.07682	6.7996	6.7211	6.18982	7.04002	6.824	6.5345
	1.34333	0.480828	P35580 1xPhospho [S1956(100)] MYH10	Color2 [DarkGray]	1	4		6.42122	6.35403	6.24031	6.92125	6.50779	7.02901	6.84424	6.42962	6.82018
	0.021739	0.004561	P35580 1xPhospho [S1956(100)] MYH10	Color2 [DarkGray]	1	4		6.19813	6.19904	6.07812	6.2301	6.20999	6.04889	6.37251	6.22736	6.15599
	0.903422	0.584015	P35580 1xPhospho [S1975(100)] MYH10	Color2 [DarkGray]	1	4		5.75489	6.71973	6.08534	6.97269	6.71287	6.62644	6.89724	6.45779	7.09064
	0.228188	0.107227	P35606 1xPhospho [S859(99)] COPB2	Color2 [DarkGray]	1	4		6.63081	6.45451	6.63952	6.89724	6.81121	6.33807	6.58946	6.80219	6.54071
	0.22623	-0.06985	P35611 1xPhospho [S358(99.8)] ADD1	Color2 [DarkGray]	1	4		6.8125	6.5345	6.70598	6.4822	6.57592	6.78529	6.58796	6.66249	6.61029
	0.032259	-0.03708	P35611 1xPhospho [S465(100)] ADD1	Color2 [DarkGray]	1	4		6.41447	6.81121	6.47897	6.39575	5.97269	7.22497	6.72656	6.3505	7.01123
	0.147739	-0.14846	P35611 1xPhospho [S465(99.1)] ADD1	Color2 [DarkGray]	1	4		7.02569	6.19967	7.03782	6.85674	6.85674	6.10434	6.50303	6.90328	5.74685
	0.679826	-0.21468	P35611 1xPhospho [S586(100)] ADD1	Color2 [DarkGray]	1	4		6.99661	6.61176	6.61618	6.54226	6.63227	6.40599	6.59991	6.77742	6.53294
	0.077259	0.037548	P35611 1xPhospho [T724(100)];Q9UEY8 1xPhospho [T691(100)];P35612 1xPhospho [T711(100)] ADD1	Color2 [DarkGray]	1	4		6.40599	6.84925	6.56986	6.79312	6.71836	6.42626	6.61471	6.67101	6.6851
	0.872774	-0.14381	P35612 1xPhospho [S522(100)] ADD2	Color2 [DarkGray]	1	4		6.56072	6.75756	6.7761	6.48864	6.59991	6.5744	6.61471	6.78267	6.60881
	2.39368	0.707676	P35612 1xPhospho [S600(99.8)] ADD2	Color2 [DarkGray]	1	4		6.26866	6.32012	6.29094	6.90207	6.86419	7.23649	6.5438	6.39403	6.64818
	0.080138	0.039584	P35613 1xPhospho [S362(100)] BSG	Color2 [DarkGray]	1	4		6.71699	6.47897	6.55919	6.45286	6.47735	6.94369	6.76022	6.65249	6.67948
	0.076757	0.049805	P35637 1xPhospho [S462(100)] FUS	Color2 [DarkGray]	1	4		6.45943	6.78136	6.44626	6.6453	6.94134	6.24983	6.73064	6.84925	6.55919
	0.036442	0.020803	P35637 1xPhospho [S462(100)] FUS	Color2 [DarkGray]	1	4		6.44791	6.7046	6.51412	6.59694	6.87283	6.25927	6.66959	7.00899	6.58195
	0.565179	0.35005	P35658 1xPhospho [S1023(100)] NUP214	Color2 [DarkGray]	1	4		6.50303	6.34696	6.34341	7.21335	6.75221	6.27799	6.83036	6.58346	6.6879
	0.076049	-0.03404	P35658 1xPhospho [S1067(100)] NUP214	Color2 [DarkGray]	1	4		6.15181	6.20886	6.13775	6.33985	6.22956	5.8269	6.38221	6.22356	5.99988
	0.378355	0.260176	P35658 1xPhospho [S506(99.5)] NUP214	Color2 [DarkGray]	1	4		6.45615	6.6837	6.13545	7.06178	6.75756	6.23649	6.88142	6.79701	6.5345
	0.434585	0.088596	P35658 1xPhospho [S678(100)] NUP214	Color2 [DarkGray]	1	4		6.74012	6.47735	6.63227	6.7879	6.68089	6.64674	6.59694	6.72792	6.47086
	0.543035	-0.17207	P35658 1xPhospho [S940(100)] NUP214	Color2 [DarkGray]	1	4		6.89845	6.56986	6.77873	6.6851	6.3733	6.67242	6.56682	6.6453	6.5438
	0.07977	0.032069	P35658 1xPhospho [S940(100)] NUP214	Color2 [DarkGray]	1	4		6.49185	6.5157	6.86666	6.53605	6.79051	6.64386	6.56529	6.66959	6.67101
	0.360282	-0.18969	P35658 1xPhospho [S966(100)] NUP214	Color2 [DarkGray]	1	4		6.55305	6.9507	6.64818	6.7115	6.7115	6.15987	6.67666	6.99435	6.15583
	0.214119	-0.09884	P35658 1xPhospho [S991(98.9)] NUP214	Color2 [DarkGray]	1	4		6.65821	6.57894	6.81121	6.67948	6.81121	6.26115	6.6907	6.76421	6.45121
	2.20656	1.11881	P35658 1xPhospho [T437(99.7)] NUP214	Color2 [DarkGray]	1	4		6.10643	6.11061	6.09803	7.13237	6.91049	7.62863	6.38025	6.0917	6.38198
	1.16568	-0.34337	P35658 2xPhospho [S433(99.1);T437(100)] NUP214	Color2 [DarkGray]	1	4		6.66676	6.51412	6.90569	6.40259	6.45615	6.19771	6.71699	6.79312	6.96809
	0.919884	-0.10475	P35658 2xPhospho [S989(98.6);S/T/Y] NUP214	Color2 [DarkGray]	1	4		6.64818	6.65678	6.63952	6.44791	6.55152	6.63081	6.8189	6.65964	6.71287
	0.128284	0.170524	P35659 1xPhospho [S287(99.8)] DEK	Color2 [DarkGray]	1	4		6.29278	7.24413	5.7115	6.9331	6.2555	6.57137	6.92481	6.43463	6.85798
	0.234879	0.356531	P35659 1xPhospho [S32(100)] DEK	Color2 [DarkGray]	1	4		6.18587	6.3505	6.35931	6.0917	6.03122	7.84235	6.47411	6.29278	7.05637
	0.042133	-0.0161	P35659 1xPhospho [S32(100)] DEK	Color2 [DarkGray]	1	4		6.25225	6.20499	6.07083	6.28996	6.26608	5.92374	6.42525	6.27403	6.33687
	0.197197	0.070514	P35716 1xPhospho [S278(99.2)] SOX11	Color2 [DarkGray]	1	4		6.52826	6.40769	6.71973	6.59694	6.8125	6.45779	6.60585	6.67525	6.91409
	0.125903	-0.09083	P35908 1xPhospho [S62(100)] KRT2	Color2 [DarkGray]	1	4		6.82146	6.45779	6.29278	6.18982	6.25172	6.85798	6.24413	7.55842	6.50779
	0.772641	0.085189	P36021 1xPhospho [T82(99.5)] SLC16A2	Color2 [DarkGray]	1	4		6.59991	6.6893	6.5438	6.71562	6.64097	6.732	6.2817	7	6.4822
	1.55371	-0.18514	P36507 1xPhospho [T394(100)] MAP2K2	Color2 [DarkGray]	1	4		6.72656	6.7046	6.82273	6.59246	6.62059	6.48543	6.65964	6.63227	6.52199
	1.36521	-0.25295	P36578 1xPhospho [S295(100)] RPL4	Color2 [DarkGray]	1	4		6.70598	6.63227	6.92005	6.50779	6.48704	6.50462	6.63952	6.74685	6.59694
	0.515414	0.150109	P36871 1xPhospho [S117(100)] PGM1	Color2 [DarkGray]	1	4		6.30743	6.64097	6.53916	6.61029	6.8009	6.5267	7.04549	6.67948	6.52356
	0.91398	-0.29971	P36915 1xPhospho [S324(100)] GNL1	Color2 [DarkGray]	1	4		7.07146	6.6279	7.00225	6.46924	6.6865	6.64674	6.22304	6.30195	6.53761
	0.29697	-0.08969	P36915 1xPhospho [S324(99.9)] GNL1	Color2 [DarkGray]	1	4		6.14783	6.08031	6.20848	6.16293	6.18208	5.82253	6.34775	6.19976	6.04508
	0.341804	-0.03582	P36915 1xPhospho [S51(100)] GNL1	Color2 [DarkGray]	1	4		6.64961	6.56224	6.66676	6.5345	6.63081	6.60585	6.65392	6.62352	6.84549
	0.212086	-0.09278	P37275 1xPhospho [S679(100)] ZEB1	Color2 [DarkGray]	1	4		6.13582	6.29038	6.14145	6.33013	6.17388	5.7853	6.34671	6.26372	6.01514
	0.036757	0.045484	P37802 1xPhospho [S163(100)] TAGLN2	Color2 [DarkGray]	1	4		6.47573	6.55305	6.56377	6.63227	7.27146	5.82528	6.62498	7.1334	6.18982
	0.097854	-0.08281	P37802 1xPhospho [S163(100)] TAGLN2	Color2 [DarkGray]	1	4		6.6879	6.80478	6.40769	6.86171	6.79701	5.99322	6.64241	6.82655	6.57743
	0.053793	0.054232	P37802 1xPhospho [S185(100)] TAGLN2	Color2 [DarkGray]	1	4		6.52356	6.8505	6.31651	6.86913	6.98413	6	6.64674	6.74147	6.61912
	0.100615	0.154416	P37802 1xPhospho [S185(100)] TAGLN2	Color2 [DarkGray]	1	4		6.42291	6.71287	6.15785	6.99661	7.2211	5.53916	6.63227	6.8392	6.65678
	0.050715	0.054917	P37802 1xPhospho [Y8(100)] TAGLN2	Color2 [DarkGray]	1	4		6.55919	6.6893	6.30743	6.86295	6.98982	5.8679	6.85674	6.7996	6.55765
	0.507626	-0.10868	P37837 1xPhospho [S237(100)] TALDO1	Color2 [DarkGray]	1	4		6.74012	6.53916	6.79442	6.57894	6.67525	6.49345	6.56224	6.74416	6.63663
	0.109323	-0.03223	P38117 1xPhospho [Y192(100)] ETFB	Color2 [DarkGray]	1	4		6.16359	6.26947	6.03246	6.21882	6.18942	5.96059	6.34721	6.32524	6.17798
	0.597626	-0.33402	P38117 1xPhospho [Y192(99.6)] ETFB	Color2 [DarkGray]	1	4		6.86666	6.78267	6.70321	6.55612	6.8125	5.98185	6.73336	6.84172	6.2891
	0.346868	0.434411	P38159 1xPhospho [S173(100)];Q96E39 1xPhospho [S173(100)] RBMX	Color2 [DarkGray]	1	4		6.34873	6.97269	5.77873	7.07039	7.29737	6.03562	6.78136	6.35755	6.47249
	0.284831	0.354231	P38159 1xPhospho [S173(100)];Q96E39 1xPhospho [S173(100)] RBMX	Color2 [DarkGray]	1	4		6.25361	6.97039	6.00675	7.01346	7.31651	5.96347	6.75221	6.45615	6.44956
	0.342058	0.215659	P38159 1xPhospho [S208(100)];Q96E39 1xPhospho [S208(100)] RBMX	Color2 [DarkGray]	1	4		6.6453	6.53294	6.50144	6.93428	7.11998	6.2724	6.64386	6.41785	6.53294
	1.19546	0.377765	P38159 1xPhospho [S208(100)];Q96E39 1xPhospho [S208(100)] RBMX	Color2 [DarkGray]	1	4		6.44128	6.63807	6.40429	6.63952	6.88996	7.08746	6.55305	6.26491	6.69766
	0.226079	-0.24677	P38159 1xPhospho [S221(99.3)];Q96E39 1xPhospho [S221(99.3)] RBMX	Color2 [DarkGray]	1	4		6.92005	6.58646	6.76155	6.75756	7.07254	5.69766	6.6851	6.73606	6.12928
	0.000557	0.001121	P38159 1xPhospho [S303(100)];Q96E39 1xPhospho [S303(100)] RBMX	Color2 [DarkGray]	1	4		6.32553	7.31379	6.00675	6.79701	7.31016	5.54226	6.59991	6.53605	6.49345
	0.281972	0.350845	P38159 1xPhospho [S315(99.7)];Q96E39 1xPhospho [S315(99.7)] RBMX	Color2 [DarkGray]	1	4		6.11894	7.21529	5.70321	6.81121	7.0045	6.27426	6.82273	6.43129	6.81121
	0.362402	0.309895	P38159 1xPhospho [S352(100)] RBMX	Color2 [DarkGray]	1	4		6.04658	6.95536	6.43962	6.50621	7.26959	6.59544	6.3837	6.61176	6.64097
	0.177928	0.182007	P38159 2xPhospho [S208(97.8);Y/S/T];Q96E39 2xPhospho [S208(97.8);Y/S/T] RBMX	Color2 [DarkGray]	1	4		6.49825	6.53138	6.50303	6.98413	7.17093	5.92363	6.61176	6.70736	6.53138
	0.074095	0.021271	P38398 1xPhospho [S1524(100)] BRCA1	Color2 [DarkGray]	1	4		6.69766	6.61618	6.49345	6.54226	6.7866	6.54226	6.7046	6.70044	6.6851
	0.052428	-0.03198	P38398 2xPhospho [S395(100);S398(100)] BRCA1	Color2 [DarkGray]	1	4		6.71425	6.56224	6.70736	6.31832	6.55612	7.01346	6.50779	6.59842	6.71699
	0.874308	-0.39537	P38432 1xPhospho [S271(100)] COIL	Color2 [DarkGray]	1	4		7.03672	6.48059	6.8936	6.60733	6.44956	6.16792	6.66959	6.75221	6.55612
	0.749432	-0.15661	P38432 1xPhospho [S566(100)] COIL	Color2 [DarkGray]	1	4		6.75889	6.60585	6.8679	6.67384	6.61324	6.47573	6.54226	6.5438	6.67384
	0.372565	-0.18092	P38432 1xPhospho [T303(100)] COIL	Color2 [DarkGray]	1	4		6.78136	6.5744	6.81506	6.75756	6.7046	6.16591	6.66249	6.64961	6.58496
	0.191376	-0.15656	P38432 1xPhospho [T485(98.2)] COIL	Color2 [DarkGray]	1	4		6.90689	6.58195	6.59842	6.853	6.81506	5.94954	6.73606	6.75087	6.37504
	0.585209	-0.18165	P38432 2xPhospho [S566(99.2);T573(97.7)] COIL	Color2 [DarkGray]	1	4		6.59544	6.74012	7.02459	6.69488	6.62205	6.49825	6.62936	6.32733	6.56072
	0.232912	0.348351	P38435 1xPhospho [S11(100)] GGCX	Color2 [DarkGray]	1	4		6.23266	6.57743	6.17393	6.27984	5.94251	7.80671	6.65105	6.13955	6.94251
	0.386137	0.56522	P38646 1xPhospho [S664(99.7)] HSPA9	Color2 [DarkGray]	1	4		6.09381	6.85549	5.38543	6.32912	6.1375	7.56377	6.76022	6.10224	7.29462
	2.42931	-0.39008	P38646 1xPhospho [S89(100)] HSPA9	Color2 [DarkGray]	1	4		6.76288	6.86542	6.8189	6.35931	6.53916	6.37851	6.45779	6.63517	6.86295
	0.620421	-0.15293	P38919 1xPhospho [T163(100)] EIF4A3	Color2 [DarkGray]	1	4		6.56224	6.6865	6.79051	6.44626	6.42962	6.7046	6.8125	6.69349	6.61765
	0.186611	0.046325	P38919 1xPhospho [T163(100)] EIF4A3	Color2 [DarkGray]	1	4		6.53605	6.56682	6.74282	6.70598	6.52513	6.75355	6.51254	6.76818	6.65249
	0.165983	-0.05617	P38936 1xPhospho [S130(100)] CDKN1A	Color2 [DarkGray]	1	4		6.19877	6.15327	6.08241	6.26268	6.15207	5.85119	6.3869	6.2413	6.23631
	0.41691	-0.15606	P39023 1xPhospho [S13(100)] RPL3	Color2 [DarkGray]	1	4		6.77873	6.66107	6.77873	6.69627	6.7761	6.27799	6.50303	6.93192	6.24031
	0.269382	-0.31046	P39687 1xPhospho [T15(100)] ANP32A	Color2 [DarkGray]	1	4		6.8679	6.57592	6.74282	6.67807	7.04111	5.53605	6.55305	6.9331	6.39403
	0.056546	-0.02766	P39748 1xPhospho [S349(100)] FEN1	Color2 [DarkGray]	1	4		6.46271	6.89239	6.41954	6.60733	6.66818	6.41616	6.84298	6.74819	6.65392
	0.236049	-0.0801	P39880 1xPhospho [S1270(100)] CUX1	Color2 [DarkGray]	1	4		6.78005	6.48382	6.8802	6.73742	6.52826	6.63807	6.51885	6.59246	6.58646
	0.331268	0.088816	P39880 1xPhospho [S425(100)] CUX1	Color2 [DarkGray]	1	4		6.42459	6.66676	6.5744	6.52513	6.80864	6.59842	6.72928	6.56986	6.84674
	0.240555	-0.04004	P40123 1xPhospho [S312(100)] CAP2	Color2 [DarkGray]	1	4		6.72928	6.57592	6.63952	6.67384	6.63663	6.51412	6.70598	6.63372	6.67242
	0.060867	-0.04351	P40222 1xPhospho [S495(96.7)] TXLNA	Color2 [DarkGray]	1	4		6.63663	6.58045	6.70736	6.73742	6.93546	6.12102	6.5438	6.97842	6.35931
	0.11894	-0.05246	P40222 1xPhospho [T497(100)] TXLNA	Color2 [DarkGray]	1	4		6.63952	6.67807	6.56986	6.40259	6.89118	6.4363	6.58346	6.82273	6.70183
	0.040327	0.030008	P40425 1xPhospho [S151(100)] PBX2	Color2 [DarkGray]	1	4		6.79701	6.19574	6.93192	6.47086	6.86295	6.68089	6.29829	6.98641	6.32553
	0.085039	-0.04162	P40425 1xPhospho [S330(99.4)] PBX2	Color2 [DarkGray]	1	4		6.69488	6.50144	6.99322	6.5157	6.85549	6.69349	6.29094	6.80349	6.27984
	0.242685	-0.07416	P40818 1xPhospho [S392(100)] USP8	Color2 [DarkGray]	1	4		6.47897	6.86419	6.6879	6.56682	6.5469	6.69488	6.67807	6.80478	6.41109
	0.200257	-0.25111	P40818 1xPhospho [S718(100)] USP8	Color2 [DarkGray]	1	4		6.99661	6.17393	6.96578	6.74416	6.96924	5.66959	6.70321	6.98185	5.93546
	0.084928	-0.038	P41212 1xPhospho [S213(100)] ETV6	Color2 [DarkGray]	1	4		6.90087	6.38543	6.7046	6.63952	6.53138	6.70598	6.72247	6.61176	6.53138
	0.158448	0.215316	P41227 1xPhospho [S205(100)] NAA10	Color2 [DarkGray]	1	4		6.07254	7.06393	6.0045	6.3505	6.10014	7.33628	6.64961	5.9472	7.33002
	0.426622	-0.14704	P41227 1xPhospho [S233(99.3)] NAA10	Color2 [DarkGray]	1	4		6.1869	6.17686	6.04784	6.25259	5.94474	5.77318	6.33862	6.28444	6.29195
	0.110014	-0.11425	P41227 2xPhospho [S228(99.1);S/T] NAA10	Color2 [DarkGray]	1	4		6.09592	7.18487	6.32553	6.17792	6.32012	6.76553	6.8802	6.60585	7.01792
	0.472155	-0.06886	P41229 1xPhospho [S1359(99.6)] KDM5C	Color2 [DarkGray]	1	4		6.53138	6.64241	6.66249	6.44791	6.57743	6.60437	6.63227	6.87652	6.77479
	0.312173	-0.17258	P41236 2xPhospho [S121(100);S122(100)] PPP1R2	Color2 [DarkGray]	1	4		6.7866	6.48059	6.86913	6.45121	6.90809	6.25927	6.57592	6.85674	6.45779
	0.244482	-0.08112	P41252 1xPhospho [S1047(100)] IARS1	Color2 [DarkGray]	1	4		6.2086	6.43996	6.14272	6.29521	6.25932	5.99339	6.3773	6.31225	6.14354
	0.068131	-0.01168	P41252 1xPhospho [S1047(100)] IARS1	Color2 [DarkGray]	1	4		6.52826	6.73471	6.62644	6.6279	6.60881	6.61765	6.6014	6.64961	6.78398
	0.737407	-0.17754	P41440 1xPhospho [S485(100)] SLC19A1	Color2 [DarkGray]	1	4		6.62205	6.63807	6.87529	6.68229	6.46434	6.45615	6.7046	6.55919	6.74282
	0.313711	0.055628	P42166 1xPhospho [S351(100)] TMPO	Color2 [DarkGray]	1	4		6.56377	6.68089	6.69349	6.80478	6.59842	6.70183	6.49345	6.58195	6.65392
	0.363778	-0.23614	P42167 1xPhospho [S158(100)];P42166 1xPhospho [S158(100)] TMPO	Color2 [DarkGray]	1	4		7.04767	6.62059	6.65678	6.47086	6.97384	6.17193	6.6879	6.88631	5.91886
	0.837865	-0.5832	P42167 1xPhospho [S184(100)] TMPO	Color2 [DarkGray]	1	4		7.10852	6.47249	7.11374	6.58496	6.52982	5.83036	6.77083	6.7211	6.2211
	0.200715	0.495531	P42167 1xPhospho [S184(99.3)] TMPO	Color2 [DarkGray]	1	4		5.61765	6.70874	5.41616	5.94251	5.20555	8.08108	6.6865	5.38888	7.56605
	0.273647	0.133962	P42167 1xPhospho [S222(100)] TMPO	Color2 [DarkGray]	1	4		6.30925	6.74819	6.5345	6.7046	6.90207	6.38716	6.83794	6.67101	6.59544
	0.373982	0.143168	P42167 1xPhospho [S250(99.2)] TMPO	Color2 [DarkGray]	1	4		6.40769	6.85922	6.43463	6.7879	6.76421	6.57894	6.63517	6.6453	6.61912
	0.179742	-0.05347	P42167 1xPhospho [S306(100)] TMPO	Color2 [DarkGray]	1	4		6.63807	6.76686	6.54226	6.67525	6.41109	6.70044	6.6453	6.69905	6.6851
	0.587567	-0.29194	P42167 1xPhospho [S385(100)] TMPO	Color2 [DarkGray]	1	4		6.84172	6.76421	6.44791	6.57894	6.57894	6.02015	7.07039	6.59246	6.67525
	0.611004	0.462976	P42167 1xPhospho [S66(98.7)];P42166 1xPhospho [S66(98.7)] TMPO	Color2 [DarkGray]	1	4		6.18587	6.24983	6.53761	7.08108	7.1375	6.14364	6.75622	6.85922	6.4446
	0.045031	0.052574	P42167 2xPhospho [S159(97.9);S/T];P42166 2xPhospho [S159(97.9);S/T] TMPO	Color2 [DarkGray]	1	4		7.07039	6.36282	6.24793	7.03342	6.78529	6.02015	6.76951	6.97154	6.05311
	0.011274	0.005266	P42167 2xPhospho [S167(99.5);S/T];P42166 2xPhospho [S167(99.5);S/T] TMPO	Color2 [DarkGray]	1	4		6.62352	6.7761	6.42626	6.6837	6.77083	6.38716	6.75889	6.63807	6.67666
	0.383881	-0.27311	P42167 2xPhospho [S180(98.8);S184(100)] TMPO	Color2 [DarkGray]	1	4		6.92837	6.73064	6.76421	6.75489	6.89482	5.9542	6.73336	6.64818	6.08108
	0.349961	1.06558	P42167 2xPhospho [S184(100);S/Y] TMPO	Color2 [DarkGray]	1	4		4.94954	6.7996	4.26303	5.97728	4.90207	8.32957	6.59842	5.24031	7.56377
	0.077224	0.08246	P42167 2xPhospho [S66(100);S67(100)];P42166 2xPhospho [S66(100);S67(100)] TMPO	Color2 [DarkGray]	1	4		6.07468	6.87036	6.89724	6.60437	7.18884	6.29646	6.36982	6.78529	6.34873
	0.854804	-0.26972	P42224 1xPhospho [S727(100)] STAT1	Color2 [DarkGray]	1	4		6.72928	6.84549	6.82528	6.52042	6.78136	6.2891	6.53761	6.52042	6.65249
	1.57034	0.313936	P42285 1xPhospho [S54(100)] MTREX	Color2 [DarkGray]	1	4		6.44956	6.49825	6.5157	6.8009	6.95768	6.64674	6.64961	6.79572	6.37678
	0.172564	-0.04763	P42345 1xPhospho [S2448(97.6)] MTOR	Color2 [DarkGray]	1	4		6.19456	6.17454	6.17879	6.29925	6.1642	5.94156	6.35225	6.20533	6.19857
	0.302405	-0.07955	P42356 1xPhospho [S265(100)] PI4KA	Color2 [DarkGray]	1	4		6.74147	6.55765	6.74282	6.4363	6.73471	6.63227	6.61029	6.62936	6.6837
	0.190669	-0.05798	P42356 2xPhospho [S265(100);S/T] PI4KA	Color2 [DarkGray]	1	4		6.14972	6.19999	6.2371	6.27538	6.22533	5.91216	6.39336	6.36546	6.12044
	0.706336	0.353638	P42566 1xPhospho [S563(99.5)] EPS15	Color2 [DarkGray]	1	4		6.39232	6.57743	6.30012	6.65678	6.4822	7.1918	6.6837	6.43296	6.85798
	0.597151	-0.32813	P42568 1xPhospho [S483(100)] MLLT3	Color2 [DarkGray]	1	4		6.83289	6.57894	6.94837	6.52356	6.80349	6.04876	6.65821	6.71699	6.50621
	0.515658	-0.16239	P42568 1xPhospho [S483(100)] MLLT3	Color2 [DarkGray]	1	4		6.82655	6.48382	6.87529	6.60881	6.44294	6.64674	6.69488	6.63663	6.51885
	0.061255	0.031429	P42574 1xPhospho [S26(100)] CASP3	Color2 [DarkGray]	1	4		6.49985	6.49825	6.8802	6.85674	6.6879	6.42794	6.6453	6.63663	6.59395
	0.579168	-0.21472	P42574 1xPhospho [S26(100)] CASP3	Color2 [DarkGray]	1	4		6.66818	6.66959	6.71012	6.78005	6.40259	6.2211	6.60733	6.90809	6.71562
	0.033417	0.037999	P42677 1xPhospho [S11(100)] RPS27	Color2 [DarkGray]	1	4		6.66534	6.85922	6.11478	6.3837	6.17193	7.19771	6.59395	6.5744	6.89118
	0.607618	-0.21451	P42677 1xPhospho [S11(100)] RPS27	Color2 [DarkGray]	1	4		6.5157	6.97499	6.69627	6.61029	6.58796	6.34518	6.71973	6.55612	6.7046
	0.589444	-0.25164	P42677 1xPhospho [S27(100)] RPS27	Color2 [DarkGray]	1	4		6.93074	6.45779	6.90569	6.48864	6.71973	6.33092	6.60733	6.92955	6.23266
	1.08833	0.153415	P42684 1xPhospho [S631(100)] ABL2	Color2 [DarkGray]	1	4		6.57137	6.43463	6.65678	6.71699	6.67948	6.72656	6.74416	6.64386	6.59694
	0.092544	0.02914	P42694 1xPhospho [S1126(100)] HELZ	Color2 [DarkGray]	1	4		6.66959	6.49025	6.71973	6.64097	6.81506	6.51096	6.55152	6.69488	6.66959
	0.845523	-0.22415	P42694 1xPhospho [S1179(100)] HELZ	Color2 [DarkGray]	1	4		6.84424	6.48382	6.81634	6.51412	6.54844	6.40939	6.70598	6.56834	6.82782
	0.231138	0.121921	P42695 1xPhospho [S1328(99.3)] NCAPD3	Color2 [DarkGray]	1	4		6.43463	6.75221	6.56072	6.72656	7.01346	6.3733	6.71562	6.76553	6.30925
	0.296278	0.248401	P42695 1xPhospho [S517(99.4)] NCAPD3	Color2 [DarkGray]	1	4		6.97728	5.93781	6.75221	7.05637	6.67807	6.67807	6.824	6.27426	6.25172
	0.019861	0.013787	P42695 1xPhospho [S531(99.5)] NCAPD3	Color2 [DarkGray]	1	4		6.51885	6.38025	6.93546	6.30925	6.74012	6.82655	6.50621	6.6837	6.77083
	0.143715	-0.10909	P42695 1xPhospho [T1415(100)] NCAPD3	Color2 [DarkGray]	1	4		6.5744	6.86913	6.54535	6.29462	6.2891	7.07788	6.71973	6.45451	6.77347
	0.005732	0.002827	P42858 1xPhospho [S1179(99.6)] HTT	Color2 [DarkGray]	1	4		6.38198	6.824	6.79181	6.63663	6.55459	6.81506	6.62936	6.70736	6.37156
	0.157707	-0.08869	P42858 1xPhospho [S1199(100)] HTT	Color2 [DarkGray]	1	4		6.41109	6.62352	7.07468	6.47249	6.6279	6.74282	6.52513	6.69209	6.51096
	0.49658	0.241768	P42858 1xPhospho [S1199(100)] HTT	Color2 [DarkGray]	1	4		6.33271	6.47411	6.50144	6.65249	6.3345	7.04658	6.64386	6.65249	6.97613
	0.728667	0.133079	P42858 1xPhospho [S1874(100)] HTT	Color2 [DarkGray]	1	4		6.44791	6.6865	6.67242	6.67666	6.7866	6.74282	6.69349	6.53294	6.52042
	0.540779	0.132925	P42858 1xPhospho [S1874(100)] HTT	Color2 [DarkGray]	1	4		6.46761	6.52199	6.72928	6.58496	6.69349	6.8392	6.56682	6.49985	6.83415
	0.624503	-0.17019	P43243 1xPhospho [S188(100)] MATR3	Color2 [DarkGray]	1	4		6.79831	6.52826	6.82273	6.68229	6.54535	6.41109	6.76155	6.66959	6.52042
	0.330373	0.148762	P43243 1xPhospho [S188(100)] MATR3	Color2 [DarkGray]	1	4		6.5469	6.42794	6.65821	6.6279	6.43129	7.02015	6.67242	6.43296	6.85922
	0.531146	0.129474	P43243 1xPhospho [S206(100)] MATR3	Color2 [DarkGray]	1	4		6.59096	6.48864	6.83289	6.77083	6.82273	6.70736	6.54844	6.69905	6.23649
	0.165732	-0.09297	P43243 1xPhospho [S598(100)] MATR3	Color2 [DarkGray]	1	4		6.69627	6.5744	6.67384	6.45779	6.25361	6.9542	6.67242	6.47573	6.90448
	1.03477	-0.29025	P43243 1xPhospho [S598(100)] MATR3	Color2 [DarkGray]	1	4		6.88753	6.65535	6.79831	6.63227	6.57137	6.26679	6.69209	6.67242	6.53605
	0.082801	0.156988	P43243 1xPhospho [S598(100)] MATR3	Color2 [DarkGray]	1	4		6.64674	6.55612	6.19574	6.05745	5.8802	7.93192	6.34341	6.25172	6.71836
	0.220658	0.275211	P43243 1xPhospho [S620(100)] MATR3	Color2 [DarkGray]	1	4		6.09381	6.92837	5.82782	6.3837	6.04876	7.24317	6.7761	6.17792	7.40939
	0.119735	0.190923	P43243 1xPhospho [S620(100)] MATR3	Color2 [DarkGray]	1	4		6.59694	6.75889	5.92363	6.25361	5.95187	7.64674	6.53138	6.1639	7.03782
	0.071573	0.065978	P43243 1xPhospho [S707(100)] MATR3	Color2 [DarkGray]	1	4		6.66534	6.81762	6.0917	6.94603	6.68089	6.14568	6.87529	6.80478	6.5157
	0.057252	0.039887	P43243 1xPhospho [S707(99.7)] MATR3	Color2 [DarkGray]	1	4		6.62936	6.76288	6.24222	6.89603	6.59694	6.26115	6.79051	6.90929	6.54226
	0.044234	0.044816	P43243 2xPhospho [S598(100);S604(100)] MATR3	Color2 [DarkGray]	1	4		6.61176	6.66818	6.58646	6.36982	6.27612	7.35491	6.52042	6.48059	6.63663
	0.11549	0.032251	P43307 1xPhospho [S268(100)] SSR1	Color2 [DarkGray]	1	4		6.55765	6.76818	6.75221	6.5744	6.7879	6.8125	6.39746	6.68229	6.38888
	0.032528	-0.0139	P43307 1xPhospho [S268(100)] SSR1	Color2 [DarkGray]	1	4		6.54844	6.848	6.80736	6.50621	6.86666	6.78921	6.26866	6.58346	6.45943
	0.547779	0.353572	P43307 1xPhospho [S268(100)] SSR1	Color2 [DarkGray]	1	4		6.05094	6.72656	6.69209	6.51885	6.86171	7.14975	6.38025	6.78005	6.34163
	0.0304	-0.01744	P43307 1xPhospho [S281(100)] SSR1	Color2 [DarkGray]	1	4		6.17959	6.26849	6.07203	6.33246	6.34848	5.78685	6.32079	6.18671	6.1554
	0.36091	0.220804	P43405 1xPhospho [Y323(97.4)] SYK	Color2 [DarkGray]	1	4		6.75756	6.36807	6.61618	6.93781	7.11061	6.35579	6.59395	6.84172	5.83289
	0.40484	0.088182	P43487 1xPhospho [S60(100)] RANBP1	Color2 [DarkGray]	1	4		6.63372	6.46434	6.50462	6.6865	6.46924	6.7115	6.60437	6.89845	6.76288
	0.224392	-0.15949	P43487 1xPhospho [S60(100)] RANBP1	Color2 [DarkGray]	1	4		6.8125	6.44626	6.67525	6.73064	6.75221	5.97269	6.74012	6.53761	6.92481
	0.679967	-0.66651	P45880 1xPhospho [S115(100)] VDAC2	Color2 [DarkGray]	1	4		7.06393	6.52826	7.1639	6.73336	6.56377	5.45943	6.63081	6.75889	6.28725
	0.296121	0.112059	P45880 1xPhospho [S115(100)] VDAC2	Color2 [DarkGray]	1	4		6.54998	6.59395	6.60881	6.50621	6.58496	6.99774	6.60288	6.55459	6.73064
	0.532057	0.168231	P45973 1xPhospho [S97(100)] CBX5	Color2 [DarkGray]	1	4		6.40088	6.7879	6.34873	6.71012	6.66959	6.66249	6.6865	6.62352	6.83542
	0.129244	-0.02623	P45974 1xPhospho [S783(100)] USP5	Color2 [DarkGray]	1	4		6.60881	6.76686	6.53916	6.64097	6.64674	6.54844	6.66818	6.79442	6.55919
	0.594414	-0.19147	P45985 1xPhospho [S393(99.4)] MAP2K4	Color2 [DarkGray]	1	4		6.80219	6.56224	6.69488	6.42962	6.73877	6.31651	6.58496	6.65821	6.91409
	0.403203	-0.10187	P45985 1xPhospho [S80(99.6)] MAP2K4	Color2 [DarkGray]	1	4		6.11084	6.34806	6.16165	6.22785	6.12989	5.95722	6.39118	6.31322	6.21826
	0.203275	-0.0774	P46013 1xPhospho [S1136(100)] MKI67	Color2 [DarkGray]	1	4		6.50144	6.92244	6.5157	6.63081	6.46924	6.60733	6.72247	6.72383	6.6453
	0.457482	0.509973	P46013 1xPhospho [S128(99.7)] MKI67	Color2 [DarkGray]	1	4		6.10224	6.8505	5.74685	6.87406	6.07468	7.28077	6.96	6.23074	6.93546
	0.08787	0.072339	P46013 1xPhospho [S130(98.6)] MKI67	Color2 [DarkGray]	1	4		6.71836	6.40088	6.63372	6.96116	6.90448	6.10434	6.76155	7.02237	5.88753
	0.175874	0.039626	P46013 1xPhospho [S1329(100)];1xPhospho [S1571(100)] MKI67	Color2 [DarkGray]	1	4		6.56529	6.59694	6.81506	6.76022	6.69209	6.64386	6.65678	6.49665	6.5345
	0.254724	0.188084	P46013 1xPhospho [S1447(100)];1xPhospho [S2173(100)] MKI67	Color2 [DarkGray]	1	4		6.36807	6.9507	6.25739	6.92244	6.3147	6.90328	6.56834	6.5345	6.76686
	0.007531	0.00744	P46013 1xPhospho [S1447(100)];1xPhospho [S2173(100)] MKI67	Color2 [DarkGray]	1	4		6.59991	6.75489	6.40429	6.89724	6.90689	5.97728	6.76288	6.84424	6.40429
	0.049893	0.014959	P46013 1xPhospho [S1689(100)] MKI67	Color2 [DarkGray]	1	4		6.53605	6.73064	6.45615	6.60733	6.6879	6.47249	6.69766	6.80219	6.76022
	0.584159	0.301851	P46013 1xPhospho [S2355(99.8)] MKI67	Color2 [DarkGray]	1	4		6.39746	6.72656	6.13545	7	6.69905	6.46597	6.74685	6.69905	6.75221
	0.265909	-0.10543	P46013 1xPhospho [S2538(100)] MKI67	Color2 [DarkGray]	1	4		6.45615	6.86419	6.63807	6.73064	6.5469	6.36457	6.66107	6.79831	6.66391
	1.75086	0.440641	P46013 1xPhospho [S2638(100)] MKI67	Color2 [DarkGray]	1	4		6.12309	6.36632	6.37504	6.82146	6.79051	6.5744	6.67948	6.86419	6.98413
	1.09905	0.623914	P46013 1xPhospho [S2779(100)] MKI67	Color2 [DarkGray]	1	4		6.33985	6.4822	5.99095	7.11582	7.12102	6.44791	6.61176	6.5744	6.75221
	0.726491	0.680992	P46013 1xPhospho [S308(100)] MKI67	Color2 [DarkGray]	1	4		6.13955	6.00899	6.35579	6.90569	6.10014	7.54148	6.6279	6.30743	7.0268
	0.565577	0.230863	P46013 1xPhospho [S357(100)] MKI67	Color2 [DarkGray]	1	4		6.46107	6.32733	6.70598	6.91289	6.82782	6.44626	6.59544	6.6907	6.72656
	0.052751	0.068758	P46013 1xPhospho [S374(100)] MKI67	Color2 [DarkGray]	1	4		7.04002	6.51412	6.12516	7.10748	6.85922	5.91886	6.8189	6.46761	6.51254
	0.141019	0.052377	P46013 1xPhospho [S584(100)] MKI67	Color2 [DarkGray]	1	4		6.50462	6.55459	6.7761	6.66534	6.853	6.47411	6.53761	6.82146	6.54998
	1.8088	0.176048	P46013 1xPhospho [S648(100)] MKI67	Color2 [DarkGray]	1	4		6.63517	6.6453	6.58946	6.73064	6.79831	6.86913	6.37156	6.53916	6.54998
	0.438936	1.04751	P46013 1xPhospho [S859(99.6)] MKI67	Color2 [DarkGray]	1	4		5.12102	6.52199	5.09592	5.88264	5.56377	8.43505	6.55305	5.11686	7.30469
	0.151355	-0.1975	P46013 1xPhospho [S870(100)] MKI67	Color2 [DarkGray]	1	4		6.71425	6.54226	6.75087	6.8716	7.03232	5.51096	6.56072	7.02901	6.23458
	2.06562	0.559988	P46013 1xPhospho [T1167(100)];1xPhospho [T1897(100)] MKI67	Color2 [DarkGray]	1	4		6.19771	6.53916	6.49825	6.94486	6.91169	7.05853	6.3345	6.63227	6.43296
	1.24775	0.166772	P46013 1xPhospho [T543(100)] MKI67	Color2 [DarkGray]	1	4		6.61471	6.58346	6.46761	6.71012	6.65249	6.80349	6.61765	6.71012	6.61029
	0.115887	-0.05201	P46013 1xPhospho [Y1552(100)] MKI67	Color2 [DarkGray]	1	4		6.30855	6.22048	6.08418	6.37528	6.21356	5.86833	6.38316	6.26483	6.15744
	1.08662	0.250178	P46013 1xPhospho [Y1552(100)] MKI67	Color2 [DarkGray]	1	4		6.5157	6.48382	6.60288	6.87283	6.58045	6.89966	6.47897	6.60585	6.6837
	1.34204	0.33365	P46013 2xPhospho [S2528(100);S2538(100)] MKI67	Color2 [DarkGray]	1	4		6.4363	6.65105	6.26303	6.83036	6.72656	6.79442	6.52356	6.54071	6.91049
	0.27068	-0.06977	P46013 2xPhospho [S579(100);S584(100)] MKI67	Color2 [DarkGray]	1	4		6.60437	6.85922	6.5469	6.58946	6.67101	6.54071	6.58646	6.74953	6.61618
	0.463431	-0.15099	P46020 1xPhospho [S985(98.8)] PHKA1	Color2 [DarkGray]	1	4		6.27942	6.22955	6.16447	6.26477	6.14734	5.80836	6.32977	6.26347	6.10137
	1.95339	0.277152	P46060 1xPhospho [S24(100)] RANGAP1	Color2 [DarkGray]	1	4		6.58496	6.45451	6.39746	6.80736	6.7115	6.74953	6.7046	6.62936	6.70321
	0.008731	-0.00272	P46060 1xPhospho [S24(100)] RANGAP1	Color2 [DarkGray]	1	4		6.85175	6.72928	6.57137	6.75087	6.59246	6.8009	6.56224	6.58946	6.26115
	0.571505	0.394868	P46087 1xPhospho [S58(100)] NOP2	Color2 [DarkGray]	1	4		6.20555	6.31651	6.70183	6.58195	7.33628	6.49025	6.60881	6.72656	6.51728
	0.227938	0.150493	P46087 1xPhospho [S58(100)] NOP2	Color2 [DarkGray]	1	4		6.33092	6.96116	6.32373	6.74551	6.91409	6.40769	6.92363	6.52513	6.46597
	0.623565	0.253596	P46087 1xPhospho [S666(100)] NOP2	Color2 [DarkGray]	1	4		6.44294	6.62498	6.30012	6.91289	6.81506	6.40088	6.65964	6.8936	6.61471
	0.147457	-0.05368	P46087 1xPhospho [S96(100)] NOP2	Color2 [DarkGray]	1	4		6.43463	6.88509	6.63081	6.56529	6.66959	6.55459	6.54844	6.80219	6.65105
	0.84993	-0.19422	P46100 1xPhospho [S316(99.4)] ATRX	Color2 [DarkGray]	1	4		6.92481	6.63372	6.59544	6.56529	6.49506	6.51096	6.60585	6.74416	6.67101
	0.415328	0.268892	P46100 1xPhospho [S889(100)] ATRX	Color2 [DarkGray]	1	4		6.62644	6.36282	6.45943	6.59096	6.39575	7.26866	6.65392	6.67948	6.53916
	0.610341	0.165473	P46100 1xPhospho [S889(98.2)] ATRX	Color2 [DarkGray]	1	4		6.63372	6.46107	6.58045	6.67666	6.56072	6.93428	6.53605	6.67807	6.68089
	0.112041	-0.02467	P46100 2xPhospho [S1348(99.5);S1352(100)] ATRX	Color2 [DarkGray]	1	4		6.56682	6.75622	6.66249	6.54071	6.62936	6.74147	6.55919	6.48864	6.81506
	0.344234	-0.1593	P46109 1xPhospho [S112(100)] CRKL	Color2 [DarkGray]	1	4		6.57289	7.02791	6.42291	6.51096	6.62205	6.41278	6.68229	6.6893	6.75087
	0.34366	-0.14447	P46109 1xPhospho [S112(99.5)] CRKL	Color2 [DarkGray]	1	4		6.48059	6.78267	6.83036	6.62059	6.74685	6.29278	6.71425	6.67525	6.57592
	0.280174	-0.06496	P46379 1xPhospho [S1117(99.1)] BAG6	Color2 [DarkGray]	1	4		6.19632	6.14319	6.16437	6.23767	6.14427	5.92706	6.38899	6.36702	6.25062
	0.07923	-0.05223	P46379 2xPhospho [S113(95.4);S/T] BAG6	Color2 [DarkGray]	1	4		6.6837	6.76553	6.56682	6.6893	6.97039	6.19967	6.45943	6.89603	6.39746
	0.96439	0.345615	P46777 1xPhospho [Y253(100)] RPL5	Color2 [DarkGray]	1	4		6.51885	6.57289	6.47086	6.90689	7.13031	6.56224	6.40769	6.56529	6.49345
	0.176902	0.183951	P46781 1xPhospho [S153(100)] RPS9	Color2 [DarkGray]	1	4		6.70183	6.29462	6.44294	7.06609	7.01346	5.91169	6.82146	6.88874	6.23649
	1.27004	0.442626	P46783 1xPhospho [S130(100)] RPS10	Color2 [DarkGray]	1	4		6.26115	6.6879	6.24413	6.95303	6.87036	6.69766	6.66107	6.58946	6.67666
	0.512164	0.488082	P46783 1xPhospho [S130(100)] RPS10	Color2 [DarkGray]	1	4		6.3733	6.42794	6.2854	7.36019	7.1639	6.0268	6.6837	6.66107	6.24983
	0.712031	0.59267	P46783 1xPhospho [S146(100)] RPS10	Color2 [DarkGray]	1	4		6.16792	6.49665	6.1639	7.2075	7.25739	6.1416	6.61471	6.76686	6.45779
	0.786043	0.543527	P46783 1xPhospho [S146(100)] RPS10	Color2 [DarkGray]	1	4		6.20359	6.33985	6.37678	7.15178	7.17792	6.2211	6.69488	6.78005	6.44791
	0.551834	-0.1671	P46821 1xPhospho [S1016(100)] MAP1B	Color2 [DarkGray]	1	4		6.17614	6.27724	6.14923	6.22342	6.0886	5.78929	6.23631	6.3346	6.16662
	0.06324	0.029973	P46821 1xPhospho [S1154(100)] MAP1B	Color2 [DarkGray]	1	4		6.49025	6.48543	6.88874	6.73336	6.76155	6.45943	6.56986	6.76421	6.57743
	1.65572	0.208157	P46821 1xPhospho [S1265(100)] MAP1B	Color2 [DarkGray]	1	4		6.47249	6.50779	6.54998	6.82018	6.64386	6.6907	6.64674	6.69627	6.732
	0.204702	0.069548	P46821 1xPhospho [S1378(100)] MAP1B	Color2 [DarkGray]	1	4		6.77479	6.33985	6.6014	6.6893	6.57289	6.66249	6.75622	6.49665	6.83668
	1.08215	-0.13875	P46821 1xPhospho [S1378(99.7)] MAP1B	Color2 [DarkGray]	1	4		6.65249	6.66249	6.72792	6.58045	6.61324	6.43296	6.732	6.65535	6.71562
	0.132917	-0.15041	P46821 1xPhospho [S1400(100)] MAP1B	Color2 [DarkGray]	1	4		6.45286	6.62498	6.76951	6.81121	6.92955	5.65535	6.47573	7.07682	6.58496
	0.24324	0.097717	P46821 1xPhospho [S1427(100)] MAP1B	Color2 [DarkGray]	1	4		6.45451	6.62936	6.68229	6.71012	6.92125	6.42794	6.54535	6.77347	6.58045
	0.177883	0.122478	P46821 1xPhospho [S1485(100)] MAP1B	Color2 [DarkGray]	1	4		6.38888	6.7996	6.42794	6.93074	6.84172	6.2114	6.64961	6.76951	6.62059
	0.281111	-0.06763	P46821 1xPhospho [S1764(100)] MAP1B	Color2 [DarkGray]	1	4		6.848	6.62644	6.64386	6.65105	6.74551	6.51885	6.3147	6.81634	6.55919
	1.27659	0.450096	P46821 1xPhospho [S1779(100)] MAP1B	Color2 [DarkGray]	1	4		6.2854	6.47735	6.56682	6.92244	6.63227	7.12516	6.37156	6.55459	6.66107
	1.58217	0.328242	P46821 1xPhospho [S1785(100)] MAP1B	Color2 [DarkGray]	1	4		6.45286	6.50938	6.56682	6.66818	6.97154	6.87406	6.43129	6.62498	6.59842
	1.12691	-0.21108	P46821 1xPhospho [S1915(99.6)] MAP1B	Color2 [DarkGray]	1	4		6.8679	6.62498	6.66107	6.45779	6.59694	6.46597	6.66534	6.78921	6.61618
	0.196428	-0.06455	P46821 1xPhospho [S614(100)] MAP1B	Color2 [DarkGray]	1	4		6.11716	6.25347	6.26557	6.30061	6.2242	5.91773	6.33977	6.26039	6.2871
	0.025199	-0.01302	P46821 1xPhospho [T1067(99.4)] MAP1B	Color2 [DarkGray]	1	4		6.18774	6.33484	6.10977	6.31425	6.39764	5.88139	6.41048	6.28046	6.18918
	0.173812	-0.06741	P46821 1xPhospho [T1282(100)] MAP1B	Color2 [DarkGray]	1	4		6.25761	6.26689	6.1269	6.29876	6.28006	5.87034	6.36151	6.35931	6.26827
	0.436271	0.234743	P46821 1xPhospho [T1633(99.7)] MAP1B	Color2 [DarkGray]	1	4		6.50621	6.46597	6.6865	6.79442	7.16591	6.40259	6.51885	6.66818	6.41278
	0.287623	-0.1249	P46821 1xPhospho [T1932(99.2)] MAP1B	Color2 [DarkGray]	1	4		6.89845	6.54844	6.62059	6.61471	6.7761	6.30195	6.74953	6.74551	6.44791
	0.887138	-0.15186	P46821 1xPhospho [T1949(99)] MAP1B	Color2 [DarkGray]	1	4		6.8505	6.64818	6.67384	6.63372	6.60585	6.47735	6.59096	6.61324	6.67242
	0.621668	-0.05915	P46821 1xPhospho [T704(100)] MAP1B	Color2 [DarkGray]	1	4		6.62936	6.66534	6.61029	6.61765	6.49665	6.61324	6.73742	6.71287	6.69766
	0.096745	-0.04245	P46821 2xPhospho [S1378(100);S1389(100)] MAP1B	Color2 [DarkGray]	1	4		6.14671	6.36348	6.07154	6.30731	6.25465	5.89241	6.37239	6.22852	6.21524
	0.436839	0.139416	P46821 2xPhospho [S1793(99.4);S1801(99.4)] MAP1B	Color2 [DarkGray]	1	4		6.56377	6.37504	6.80993	6.61618	6.76421	6.7866	6.56224	6.50144	6.75221
	0.38306	0.255629	P46937 1xPhospho [S366(99.4)] YAP1	Color2 [DarkGray]	1	4		5.90207	6.65535	6.64818	6.53761	6.52199	6.91289	6.62352	6.63081	7.08746
	1.09115	0.248468	P46939 1xPhospho [S1405(99.5)] UTRN	Color2 [DarkGray]	1	4		6.7046	6.38716	6.50621	6.67807	6.80607	6.85922	6.56682	6.70183	6.52042
	0.000605	-0.00027	P46940 1xPhospho [S1443(100)] IQGAP1	Color2 [DarkGray]	1	4		6.51412	6.77083	6.5438	6.58946	6.40939	6.82909	6.52982	6.3733	7.08428
	0.568665	-0.26413	P46940 1xPhospho [S330(100)] IQGAP1	Color2 [DarkGray]	1	4		6.67807	6.95652	6.83668	6.63372	6.84549	6.19967	6.50303	6.59246	6.39403
	0.230864	-0.11234	P46940 1xPhospho [Y172(100)] IQGAP1	Color2 [DarkGray]	1	4		6.19364	6.20523	6.13605	6.28839	6.22075	5.68878	6.3378	6.2621	6.23088
	0.443543	0.198829	P47914 1xPhospho [S142(100)] RPL29	Color2 [DarkGray]	1	4		6.47086	6.73064	6.2854	6.75889	6.90328	6.42122	6.63663	6.77479	6.7046
	0.13125	0.066139	P47928 1xPhospho [S5(100)] ID4	Color2 [DarkGray]	1	4		6.38543	6.55305	6.86295	6.71973	6.84549	6.43463	6.732	6.66676	6.51254
	0.786801	0.313672	P47974 1xPhospho [S125(100)] ZFP36L2	Color2 [DarkGray]	1	4		6.41954	6.50462	6.54071	6.66959	6.57743	7.15886	6.56377	6.53294	6.6879
	0.002841	-0.00299	P47985 1xPhospho [S102(100)] UQCRFS1	Color2 [DarkGray]	1	4		6.57592	6.80219	6.3345	6.93546	6.83036	5.93781	6.82655	6.90809	6.34163
	0.057724	-0.02241	P47985 1xPhospho [S102(99.4)] UQCRFS1	Color2 [DarkGray]	1	4		6.6893	6.58045	6.62059	6.732	6.74416	6.34696	6.75355	6.72656	6.55305
	0.040707	0.022475	P47985 1xPhospho [Y91(100)] UQCRFS1	Color2 [DarkGray]	1	4		6.70874	6.92005	6.29278	6.59096	6.6893	6.70874	6.75087	6.36807	6.66107
	0.282718	0.108242	P48382 1xPhospho [S439(100)] RFX5	Color2 [DarkGray]	1	4		6.49345	6.87406	6.4363	6.75756	6.7996	6.57137	6.58346	6.6014	6.62059
	0.468138	-0.13778	P48444 1xPhospho [S251(99.5)] ARCN1	Color2 [DarkGray]	1	4		6.68089	6.8505	6.59842	6.7115	6.63517	6.36982	6.62644	6.42459	6.82655
	0.018231	-0.01783	P48444 1xPhospho [S493(100)] ARCN1	Color2 [DarkGray]	1	4		6.71287	6.57743	6.8125	6.31832	6.41447	7.31651	6.27984	6.35755	6.6865
	0.627518	-0.15655	P48551 1xPhospho [S400(100)] IFNAR2	Color2 [DarkGray]	1	4		6.75889	6.56986	6.51096	6.41109	6.61912	6.33985	6.98413	6.65535	6.82909
	0.567892	0.402973	P48634 1xPhospho [S1004(100)] PRRC2A	Color2 [DarkGray]	1	4		6.41109	6.49825	6.21917	6.99661	7.16289	6.17792	6.68229	6.99887	6.24603
	0.066238	-0.05919	P48634 1xPhospho [S114(99.2)] PRRC2A	Color2 [DarkGray]	1	4		6.75221	6.5157	6.59395	6.71836	6.99095	5.97499	6.65964	6.89482	6.46924
	0.394677	0.112632	P48634 1xPhospho [S1147(100)] PRRC2A	Color2 [DarkGray]	1	4		6.50779	6.76155	6.5744	6.58646	6.6907	6.90448	6.48382	6.48864	6.73742
	0.985109	0.445221	P48634 1xPhospho [S1219(100)] PRRC2A	Color2 [DarkGray]	1	4		6.63807	6.2211	6.41447	7.07788	7.00787	6.52356	6.73606	6.70321	6.2075
	0.555231	-0.17573	P48634 1xPhospho [S1369(100)] PRRC2A	Color2 [DarkGray]	1	4		6.75756	6.51412	6.89845	6.69209	6.54998	6.40088	6.57743	6.84925	6.47086
	1.01097	0.226483	P48634 1xPhospho [S1410(100)] PRRC2A	Color2 [DarkGray]	1	4		6.67666	6.43129	6.46271	6.76951	6.86295	6.61765	6.75489	6.58195	6.58195
	0.434816	0.169487	P48634 1xPhospho [S1435(100)] PRRC2A	Color2 [DarkGray]	1	4		6.60437	6.26303	6.81121	6.72928	6.8125	6.6453	6.65392	6.58646	6.61912
	0.172293	0.062903	P48634 1xPhospho [S1489(100)] PRRC2A	Color2 [DarkGray]	1	4		6.55305	6.77479	6.66676	6.67525	6.96116	6.5469	6.71562	6.40088	6.41109
	1.601	1.00836	P48634 1xPhospho [S1671(99.5)] PRRC2A	Color2 [DarkGray]	1	4		6.26115	5.83036	6.05094	6.93192	6.67948	7.55612	6.47897	6.54844	6.70598
	0.246485	0.069596	P48634 1xPhospho [S1788(100)] PRRC2A	Color2 [DarkGray]	1	4		6.44956	6.65964	6.51885	6.70598	6.7046	6.42626	6.84674	6.78267	6.64241
	0.594314	0.161847	P48634 1xPhospho [S2113(100)] PRRC2A	Color2 [DarkGray]	1	4		6.72928	6.48382	6.61618	6.8125	6.91886	6.58346	6.32193	6.66534	6.57743
	0.971483	0.166689	P48634 1xPhospho [S380(100)] PRRC2A	Color2 [DarkGray]	1	4		6.56529	6.5438	6.47086	6.73742	6.5469	6.79572	6.67384	6.67384	6.75221
	0.019361	0.007912	P48634 1xPhospho [S380(100)] PRRC2A	Color2 [DarkGray]	1	4		6.38025	6.62936	6.79701	6.69209	6.48864	6.64961	6.86047	6.45286	6.77083
	0.180777	-0.04392	P48634 1xPhospho [S631(100)] PRRC2A	Color2 [DarkGray]	1	4		6.54998	6.77742	6.58346	6.6279	6.67384	6.47735	6.74147	6.74282	6.59395
	0.333262	-0.09275	P48634 1xPhospho [S761(99.4)] PRRC2A	Color2 [DarkGray]	1	4		6.22717	6.30438	6.06567	6.26754	6.09761	5.95382	6.38526	6.23938	6.22117
	0.592595	0.64279	P48634 1xPhospho [S908(100)] PRRC2A	Color2 [DarkGray]	1	4		6.48059	6.1819	5.96809	7.41363	7.2075	5.93781	6.83794	6.65678	6.33092
	0.080075	-0.04333	P48634 1xPhospho [T517(99.3)] PRRC2A	Color2 [DarkGray]	1	4		6.73064	6.58496	6.70044	6.84674	6.78005	6.25927	6.54535	6.80736	6.44128
	0.392795	0.104502	P48634 1xPhospho [T610(100)] PRRC2A	Color2 [DarkGray]	1	4		6.65105	6.49025	6.62644	6.61324	6.5744	6.8936	6.70183	6.62352	6.58496
	2.10071	0.932463	P48634 1xPhospho [T782(100)] PRRC2A	Color2 [DarkGray]	1	4		6.35579	6.08746	6.02015	7.30378	7.1809	6.7761	6.65392	6.57592	6.25361
	1.77985	0.388154	P48634 1xPhospho [T878(100)] PRRC2A	Color2 [DarkGray]	1	4		6.44956	6.68089	6.36282	6.93074	6.87774	6.84925	6.34518	6.75221	6.38716
	0.196234	-0.11778	P48634 2xPhospho [S1407(100);S1410(99.1)] PRRC2A	Color2 [DarkGray]	1	4		6.15176	6.28847	6.10682	6.33635	6.23725	5.62011	6.39075	6.27661	6.3005
	0.162358	0.170163	P48634 2xPhospho [S204(100);S/T] PRRC2A	Color2 [DarkGray]	1	4		6.83794	5.96809	6.65392	6.91049	6.98527	6.07468	6.57289	6.88142	6.56529
	1.39116	-0.38607	P48643 1xPhospho [S51(99.6)] CCT5	Color2 [DarkGray]	1	4		6.90569	6.76818	6.824	6.38543	6.6837	6.27053	6.69627	6.38025	6.74551
	0.071379	0.075403	P48651 1xPhospho [S442(100)] PTDSS1	Color2 [DarkGray]	1	4		6.62059	6.67807	6.5345	6.33985	6.29829	7.42122	6.60733	6.19771	6.70874
	0.152206	-0.05638	P48729 1xPhospho [S312(98.4)] CSNK1A1	Color2 [DarkGray]	1	4		6.23357	6.22884	6.04558	6.22664	6.24632	5.86589	6.32248	6.15032	6.11404
	0.563018	-0.23595	P48730 2xPhospho [S328(99.5);S331(99.5)] CSNK1D	Color2 [DarkGray]	1	4		6.732	6.64097	6.85175	6.72383	6.63517	6.15785	6.732	6.70874	6.50779
	0.214085	0.16634	P48730 2xPhospho [S328(99.6);S331(100)] CSNK1D	Color2 [DarkGray]	1	4		6.47411	6.61176	6.45451	6.47249	6.30012	7.26679	6.54071	6.55919	6.86666
	0.183538	0.062101	P48739 1xPhospho [S267(99.7)] PITPNB	Color2 [DarkGray]	1	4		6.61765	6.62205	6.42794	6.73336	6.72656	6.39403	6.52199	6.85798	6.81762
	0.275616	-0.16661	P49005 1xPhospho [S15(100)] POLD2	Color2 [DarkGray]	1	4		6.81506	6.57894	6.73064	6.75489	6.79312	6.07682	6.73877	6.58195	6.59544
	0.422023	0.346451	P49006 1xPhospho [S104(100)] MARCKSL1	Color2 [DarkGray]	1	4		6.37156	6.56834	6.50779	6.54844	6.42291	7.5157	6.37678	6.48704	6.58646
	0.205853	0.129623	P49006 1xPhospho [S180(100)] MARCKSL1	Color2 [DarkGray]	1	4		6.66249	5.96578	6.69627	6.47086	6.63227	6.61029	6.88753	6.7996	6.8716
	0.134761	-0.082	P49006 1xPhospho [S22(100)] MARCKSL1	Color2 [DarkGray]	1	4		6.80607	6.31832	6.83668	6.72792	6.71287	6.27426	6.82655	6.59395	6.57894
	0.162058	0.069328	P49006 1xPhospho [S36(100)] MARCKSL1	Color2 [DarkGray]	1	4		6.43463	6.72928	6.74282	6.61324	6.54844	6.95303	6.50779	6.70044	6.49185
	0.259386	0.364073	P49006 1xPhospho [S41(100)] MARCKSL1	Color2 [DarkGray]	1	4		6.26491	6.76951	5.98185	6.36457	6.04002	7.7039	6.51885	6.22304	6.99774
	0.254928	-0.21465	P49006 1xPhospho [S71(100)] MARCKSL1	Color2 [DarkGray]	1	4		6.59842	7.19574	6.06393	6.54535	6.3505	6.31832	6.6879	6.64241	7.0433
	0.373136	0.206591	P49006 1xPhospho [T14(100)] MARCKSL1	Color2 [DarkGray]	1	4		6.40769	6.65105	6.46107	6.50621	6.48059	7.15279	6.59694	6.4822	6.8802
	0.59465	0.177911	P49006 1xPhospho [T148(100)] MARCKSL1	Color2 [DarkGray]	1	4		6.53138	6.42962	6.824	6.72383	6.69766	6.89724	6.3837	6.65105	6.5744
	0.952478	0.693797	P49006 1xPhospho [T85(100)] MARCKSL1	Color2 [DarkGray]	1	4		5.89966	6.74819	6.30743	6.88996	6.67666	7.47005	6.32912	6.50462	6.39403
	0.383085	0.254786	P49006 2xPhospho [T148(100);S151(100)] MARCKSL1	Color2 [DarkGray]	1	4		6.39575	6.52042	6.62059	6.50462	7.31107	6.48543	6.6453	6.66391	6.40939
	0.685328	-0.15389	P49023 1xPhospho [S258(100)] PXN	Color2 [DarkGray]	1	4		6.76951	6.59096	6.90207	6.6865	6.52042	6.59395	6.72792	6.34341	6.59246
	0.159942	-0.0632	P49023 1xPhospho [S322(99.1)] PXN	Color2 [DarkGray]	1	4		6.7211	6.61324	6.6279	6.34696	6.57894	6.84674	6.66534	6.56682	6.77215
	1.7703	-0.29576	P49023 1xPhospho [S322(99.3)] PXN	Color2 [DarkGray]	1	4		6.80993	6.7211	6.91886	6.50938	6.61029	6.44294	6.58796	6.63517	6.49025
	0.225776	-0.11363	P49069 1xPhospho [S55(100)] CAMLG	Color2 [DarkGray]	1	4		6.824	6.53138	6.732	6.74685	6.77083	6.22882	6.62498	6.76288	6.47735
	0.362588	-0.20138	P49116 1xPhospho [S19(100)] NR2C2	Color2 [DarkGray]	1	4		6.7879	6.69488	6.7046	6.42962	6.96578	6.18785	6.69488	6.79181	6.38025
	0.843985	-0.12521	P49116 1xPhospho [S46(100)] NR2C2	Color2 [DarkGray]	1	4		6.73471	6.74819	6.55612	6.52826	6.52042	6.61471	6.7115	6.79312	6.55305
	0.053851	-0.02036	P49116 1xPhospho [S68(100)] NR2C2	Color2 [DarkGray]	1	4		6.09837	6.20078	6.13226	6.34935	6.11002	5.91096	6.41811	6.25103	6.22421
	1.19903	0.381336	P49207 1xPhospho [S12(100)] RPL34	Color2 [DarkGray]	1	4		6.51412	6.35755	6.4446	7.10434	6.69488	6.66107	6.8189	6.60881	6.43463
	0.379335	-0.25909	P49321 1xPhospho [S397(99.4)] NASP	Color2 [DarkGray]	1	4		7.21626	6.56224	6.81634	6.44294	7.03122	6.34341	6.74551	6.62059	5.30012
	0.783072	0.037022	P49321 1xPhospho [S397(99.6)] NASP	Color2 [DarkGray]	1	4		6.58045	6.60288	6.61324	6.65249	6.65821	6.59694	6.80736	6.52982	6.73336
	0.445344	-0.27344	P49321 1xPhospho [S421(100)] NASP	Color2 [DarkGray]	1	4		6.85424	6.55612	6.92719	6.70598	6.78005	6.03122	6.57289	6.824	6.32733
	0.637295	0.235205	P49321 1xPhospho [S432(100)] NASP	Color2 [DarkGray]	1	4		6.49825	6.71287	6.21335	6.84674	6.7211	6.56224	6.77742	6.52826	6.824
	0.574855	-0.15297	P49321 1xPhospho [S690(99.5)] NASP	Color2 [DarkGray]	1	4		6.69209	6.58496	6.83542	6.61765	6.66959	6.36632	6.5744	6.73471	6.67242
	0.03268	-0.02606	P49321 1xPhospho [S726(100)] NASP	Color2 [DarkGray]	1	4		6.36282	6.97384	6.40939	6.69209	6.1918	6.78398	6.63227	6.61029	6.9472
	0.431329	-0.09638	P49321 1xPhospho [S751(100)] NASP	Color2 [DarkGray]	1	4		6.26825	6.2457	6.15429	6.29183	6.10057	5.98672	6.3668	6.20443	6.16621
	0.28723	0.241045	P49321 1xPhospho [S751(100)] NASP	Color2 [DarkGray]	1	4		6.02237	6.73877	6.50779	6.71425	7.09592	6.1819	6.98755	6.91049	6.24031
	0.224012	-0.12442	P49321 1xPhospho [S751(99.2)] NASP	Color2 [DarkGray]	1	4		6.27639	6.29014	6.04097	6.26224	6.29609	5.67591	6.42549	6.30748	6.13896
	0.510327	-0.14233	P49321 1xPhospho [S751(99.2)] NASP	Color2 [DarkGray]	1	4		6.12147	6.29058	6.24283	6.24532	6.11648	5.86609	6.40075	6.45678	6.22159
	0.429518	0.193183	P49321 2xPhospho [S384(100);T/S] NASP	Color2 [DarkGray]	1	4		6.17393	6.75889	6.68229	6.61912	6.80736	6.76818	6.82528	6.94251	5.93074
	0.146132	-0.06112	P49321 2xPhospho [S689(100);S692(99.2)] NASP	Color2 [DarkGray]	1	4		6.08613	6.2934	6.234	6.2962	6.2758	5.85816	6.32158	6.23869	6.11265
	0.018085	-0.01161	P49327 1xPhospho [S324(99.7)] FASN	Color2 [DarkGray]	1	4		6.03926	6.16075	6.1133	6.28949	6.31677	5.67222	6.3424	6.21897	6.04581
	0.151726	-0.29053	P49327 1xPhospho [S63(100)] FASN	Color2 [DarkGray]	1	4		7.20457	6.80736	5.72247	7.02015	6.65678	5.18587	7.00563	6.84046	6.27612
	0.050693	-0.03732	P49368 1xPhospho [S79(100)] CCT3	Color2 [DarkGray]	1	4		6.62059	6.63227	6.73606	6.8716	6.8802	6.12516	6.57289	6.7046	6.5157
	0.293214	0.13024	P49368 1xPhospho [S79(100)] CCT3	Color2 [DarkGray]	1	4		6.50303	6.23841	6.69627	6.80993	6.6279	6.3906	6.90809	6.87406	6.61029
	0.060589	-0.01976	P49411 1xPhospho [T278(99.3)] TUFM	Color2 [DarkGray]	1	4		6.67242	6.65105	6.58646	6.83415	6.47735	6.53916	6.68089	6.63517	6.6893
	0.133988	-0.03011	P49447 1xPhospho [S247(100)] CYB561	Color2 [DarkGray]	1	4		6.65821	6.6865	6.70044	6.61324	6.80864	6.53294	6.62059	6.74012	6.39403
	0.127212	-0.10167	P49454 1xPhospho [S3054(100)] CENPF	Color2 [DarkGray]	1	4		6.74551	6.2854	6.95187	6.68229	6.85798	6.1375	6.56529	6.90448	6.44626
	0.215299	-0.14957	P49454 1xPhospho [S821(100)] CENPF	Color2 [DarkGray]	1	4		6.73064	6.64818	6.47249	6.73471	6.71836	5.94954	6.92955	6.57894	6.82782
	1.02195	0.267823	P49458 1xPhospho [T85(100)] SRP9	Color2 [DarkGray]	1	4		6.65105	6.53294	6.36107	6.82655	6.91169	6.61029	6.6014	6.53138	6.69349
	0.161819	-0.06722	P49458 1xPhospho [T85(99.7)] SRP9	Color2 [DarkGray]	1	4		6.65249	6.76022	6.58496	6.71562	6.77479	6.30561	6.63517	6.73606	6.5744
	0.609369	0.129056	P49585 1xPhospho [S315(100)] PCYT1A	Color2 [DarkGray]	1	4		6.50462	6.58045	6.71699	6.62352	6.69905	6.86666	6.50303	6.52356	6.73336
	0.147535	-0.06787	P49585 1xPhospho [S315(100)] PCYT1A	Color2 [DarkGray]	1	4		6.17835	6.32115	6.0169	6.29256	6.20542	5.8148	6.41412	6.35229	6.21777
+	2.70394	2.48106	P49585 1xPhospho [S323(99.2)] PCYT1A	Color2 [DarkGray]	1	4		5.32553	5.3505	4.92125	7.48945	7.25456	8.29646	5.54844	5.50144	5.64097
	1.03297	0.161466	P49585 1xPhospho [S331(100)] PCYT1A	Color2 [DarkGray]	1	4		6.55612	6.66107	6.66391	6.76951	6.90809	6.6879	6.41447	6.68229	6.3733
	0.428182	0.089852	P49585 1xPhospho [S362(100)] PCYT1A	Color2 [DarkGray]	1	4		6.65964	6.54071	6.70321	6.63372	6.87406	6.66534	6.51254	6.58346	6.59096
	0.478617	-0.23958	P49588 1xPhospho [S403(100)] AARS1	Color2 [DarkGray]	1	4		6.23946	6.28259	6.24637	6.27552	6.18855	5.58562	6.37365	6.36743	6.15069
	0.307524	-0.26468	P49589 1xPhospho [S305(100)] CARS1	Color2 [DarkGray]	1	4		7.04985	6.33985	6.77742	6.7046	6.7761	5.89239	6.42291	7.13955	6.26115
	0.191005	0.068978	P49590 1xPhospho [S67(100)] HARS2	Color2 [DarkGray]	1	4		6.72792	6.38025	6.82273	6.76686	6.71562	6.65535	6.71287	6.36982	6.5744
	1.03829	0.35252	P49674 1xPhospho [S354(100)] CSNK1E	Color2 [DarkGray]	1	4		6.80993	6.37156	6.31651	6.89845	6.8679	6.78921	6.67666	6.49345	6.42794
	2.05547	0.548463	P49674 1xPhospho [S389(100)] CSNK1E	Color2 [DarkGray]	1	4		6.35403	6.5345	6.1918	6.95303	6.97957	6.79312	6.76421	6.64961	6.36107
	0.235255	0.079354	P49674 2xPhospho [S354(99.6);S/T] CSNK1E	Color2 [DarkGray]	1	4		6.20625	6.15483	5.9516	6.36388	6.19458	5.99229	6.35745	6.25601	6.29366
	0.784429	0.265035	P49674 2xPhospho [T334(100);T337(100)] CSNK1E	Color2 [DarkGray]	1	4		6.38025	6.80478	6.40259	6.8009	6.91648	6.66534	6.34696	6.75889	6.59694
	0.591688	0.400094	P49674 3xPhospho [S350(98.1);S354(99.9);T/S] CSNK1E	Color2 [DarkGray]	1	4		6.34341	6.64241	6.34696	6.94486	7.28077	6.30743	6.39917	6.83542	6.33807
	0.259722	-0.11193	P49736 1xPhospho [S108(100)] MCM2	Color2 [DarkGray]	1	4		6.43129	6.7115	6.96463	6.65535	6.67666	6.43962	6.48543	6.732	6.61912
	0.029045	-0.01321	P49736 1xPhospho [S139(100)] MCM2	Color2 [DarkGray]	1	4		6.59096	6.62059	6.72928	6.77083	6.79051	6.33985	6.52982	6.6851	6.6851
	1.36116	0.148043	P49736 1xPhospho [S139(100)] MCM2	Color2 [DarkGray]	1	4		6.50779	6.61029	6.52199	6.7046	6.62205	6.75756	6.67666	6.72656	6.64961
	0.964708	0.731468	P49736 1xPhospho [S27(99.6)] MCM2	Color2 [DarkGray]	1	4		6.2075	6.33092	6.08534	7.31288	7.26115	6.24413	6.76288	6.65964	6.31832
	0.223574	-0.04485	P49750 1xPhospho [S1088(100)] YLPM1	Color2 [DarkGray]	1	4		6.79312	6.58045	6.61176	6.70044	6.57592	6.5744	6.7252	6.61176	6.60437
	0.478783	-0.28898	P49750 1xPhospho [S1160(100)] YLPM1	Color2 [DarkGray]	1	4		6.61176	7.13443	6.55305	6.60881	6.71287	6.11061	6.6014	6.77083	6.48864
	0.097531	0.015039	P49750 1xPhospho [S267(100)] YLPM1	Color2 [DarkGray]	1	4		6.23051	6.16057	6.21885	6.28813	6.24744	6.11948	6.36209	6.28637	6.29709
	0.516688	0.158726	P49750 1xPhospho [S885(100)] YLPM1	Color2 [DarkGray]	1	4		6.44956	6.74416	6.55612	6.93546	6.58045	6.71012	6.76951	6.65249	6.29829
	0.574815	-0.17618	P49756 1xPhospho [S229(99.7)] RBM25	Color2 [DarkGray]	1	4		6.73064	6.62498	6.68089	6.56377	6.69627	6.24793	6.74147	6.86295	6.56529
	1.3767	-0.17993	P49756 1xPhospho [S388(100)];Q14498 1xPhospho [S58(100)];Q96IZ7 1xPhospho [S133(100)];Q01081 1xPhospho [S231(100)] RBM25	Color2 [DarkGray]	1	4		6.67101	6.71699	6.82273	6.53605	6.49825	6.63663	6.67525	6.63517	6.5744
	0.147578	0.217181	P49756 1xPhospho [S583(100)] RBM25	Color2 [DarkGray]	1	4		6.53138	6.35755	6.47411	6.32193	5.95187	7.74079	6.48382	6.27426	6.83162
	0.078427	0.094983	P49756 1xPhospho [S583(100)] RBM25	Color2 [DarkGray]	1	4		6.58496	6.74282	6.2211	6.17991	6.24793	7.40599	6.69905	6.59395	6.69766
	1.09807	0.27272	P49756 1xPhospho [S677(100)] RBM25	Color2 [DarkGray]	1	4		6.47735	6.56834	6.39403	6.78921	6.55459	6.91409	6.6879	6.55459	6.7761
	0.343396	0.211971	P49756 1xPhospho [S703(100)] RBM25	Color2 [DarkGray]	1	4		6.5267	6.77083	6.2724	6.69905	6.38888	7.1179	6.54071	6.66959	6.64097
	1.04779	0.295188	P49756 2xPhospho [S677(100);S683(100)] RBM25	Color2 [DarkGray]	1	4		6.30561	6.74416	6.44626	6.73877	6.83289	6.80993	6.67384	6.69209	6.45943
	0.295046	-0.06004	P49761 1xPhospho [S157(100)] CLK3	Color2 [DarkGray]	1	4		6.71012	6.55765	6.71836	6.5157	6.72656	6.56377	6.62936	6.6851	6.67101
	0.073268	-0.07241	P49790 1xPhospho [S192(100)] NUP153	Color2 [DarkGray]	1	4		6.72247	6.56072	6.47573	6.49665	5.93546	7.10957	6.76421	6.30561	7.06178
	0.412751	-0.17691	P49790 1xPhospho [S209(100)] NUP153	Color2 [DarkGray]	1	4		6.75889	6.63227	6.80478	6.33807	6.90087	6.42626	6.43962	6.88264	6.48382
	0.162284	-0.02785	P49790 1xPhospho [S334(99.5)] NUP153	Color2 [DarkGray]	1	4		6.6865	6.58496	6.7211	6.62498	6.72792	6.55612	6.62498	6.6893	6.56682
	1.76176	-0.35192	P49790 1xPhospho [S374(100)] NUP153	Color2 [DarkGray]	1	4		6.88387	6.8392	6.66107	6.4822	6.51885	6.32733	6.61176	6.7866	6.59544
	0.455846	-0.07504	P49790 1xPhospho [S614(100)] NUP153	Color2 [DarkGray]	1	4		6.73336	6.53916	6.67525	6.56682	6.50621	6.64961	6.60585	6.71425	6.78136
	0.104185	-0.05371	P49790 1xPhospho [S619(100)] NUP153	Color2 [DarkGray]	1	4		6.4363	6.67101	6.83668	6.30561	6.71836	6.75889	6.71425	6.55459	6.7211
	0.364017	-0.18053	P49790 1xPhospho [S892(98.2)] NUP153	Color2 [DarkGray]	1	4		6.65821	6.9542	6.63663	6.83668	6.64386	6.22689	6.56986	6.5744	6.58496
	0.564047	-0.07898	P49790 2xPhospho [S333(99.3);S338(100)] NUP153	Color2 [DarkGray]	1	4		6.79442	6.61324	6.65105	6.57137	6.66391	6.58646	6.5157	6.70736	6.67101
	0.239961	-0.17816	P49792 1xPhospho [S1110(100)] RANBP2	Color2 [DarkGray]	1	4		6.7879	6.77347	6.70598	6.81506	6.92005	5.99774	6.67384	6.60288	6.30012
	0.381137	0.189958	P49792 1xPhospho [S1400(99.7)] RANBP2	Color2 [DarkGray]	1	4		6.69209	6.43463	6.63081	6.55765	6.60585	7.1639	6.63227	6.46107	6.47086
	0.041289	-0.04816	P49792 1xPhospho [S1456(100)] RANBP2	Color2 [DarkGray]	1	4		6.81506	6.82146	5.99548	6.93192	6.6014	5.9542	6.87036	6.83542	6.61471
	0.405821	-0.24177	P49792 1xPhospho [S1509(99.2)] RANBP2	Color2 [DarkGray]	1	4		6.97842	6.74282	6.46271	6.66818	6.7115	6.07895	6.54071	6.88874	6.53916
	0.005328	-0.00462	P49792 1xPhospho [S1643(99.6)];1xPhospho [S1702(99.6)] RANBP2	Color2 [DarkGray]	1	4		6.61912	6.80993	6.23074	6.76421	6.7879	6.09381	6.64241	6.94017	6.70321
	0.201307	-0.13307	P49792 1xPhospho [S1835(100)] RANBP2	Color2 [DarkGray]	1	4		6.60733	6.95536	6.44626	6.58646	6.86542	6.15785	6.50938	6.87774	6.62205
	1.02557	0.105689	P49792 1xPhospho [S2280(100)] RANBP2	Color2 [DarkGray]	1	4		6.56834	6.64961	6.6453	6.70183	6.80607	6.67242	6.50779	6.77347	6.42962
	0.03008	-0.01695	P49792 1xPhospho [S2454(100)];P0DJD1 1xPhospho [S1471(100)];O14715 1xPhospho [S1478(100)] RANBP2	Color2 [DarkGray]	1	4		6.56224	6.47249	6.89482	6.42962	6.55305	6.89603	6.89482	6.47573	6.50144
	0.33625	0.09121	P49792 1xPhospho [S2510(100)];P0DJD1 1xPhospho [S1527(100)];O14715 1xPhospho [S1534(100)] RANBP2	Color2 [DarkGray]	1	4		6.65535	6.56986	6.66676	6.51096	6.78921	6.86542	6.61324	6.43796	6.63952
	0.033405	-0.05411	P49792 1xPhospho [S2566(100)];O14715 1xPhospho [S1590(100)] RANBP2	Color2 [DarkGray]	1	4		5.92363	7.36282	5.89724	6.72792	5.86047	6.43296	7.12928	6.23266	7.22304
	0.26739	0.05626	P49792 1xPhospho [S2566(99.5)];O14715 1xPhospho [S1590(99.5)] RANBP2	Color2 [DarkGray]	1	4		6.67807	6.62936	6.59096	6.81634	6.71012	6.54071	6.61912	6.72247	6.45615
	0.195875	-0.42944	P49792 1xPhospho [S2668(100)] RANBP2	Color2 [DarkGray]	1	4		7.35315	5.50144	7.39489	6.64097	7.09908	5.2211	6.21723	6.96809	5.61471
	1.40521	-0.19859	P49792 1xPhospho [S2668(100)] RANBP2	Color2 [DarkGray]	1	4		6.81506	6.67384	6.87036	6.62644	6.52826	6.60881	6.66249	6.59246	6.35403
	0.051179	0.014758	P49792 1xPhospho [S2804(100)] RANBP2	Color2 [DarkGray]	1	4		6.51096	6.78529	6.49985	6.64818	6.5469	6.6453	6.6837	6.58346	6.8505
	0.489235	0.14932	P49792 1xPhospho [S2805(99)] RANBP2	Color2 [DarkGray]	1	4		6.55152	6.71973	6.38888	6.61471	6.60585	6.88753	6.67666	6.6453	6.65678
	0.276405	-0.09578	P49792 1xPhospho [S2900(100)] RANBP2	Color2 [DarkGray]	1	4		6.91648	6.4822	6.79442	6.60288	6.56682	6.73606	6.61176	6.57592	6.44294
	0.451357	-0.11982	P49792 1xPhospho [S3207(100)] RANBP2	Color2 [DarkGray]	1	4		6.82146	6.48864	6.8125	6.58646	6.53138	6.6453	6.63372	6.64818	6.59096
	0.137388	-0.04897	P49792 1xPhospho [S781(99.7)] RANBP2	Color2 [DarkGray]	1	4		6.73742	6.67242	6.61176	6.58045	6.43129	6.86295	6.7115	6.56072	6.58346
	0.013683	-0.0063	P49792 1xPhospho [S788(100)];P0DJD1 1xPhospho [S787(100)];O14715 1xPhospho [S788(100)] RANBP2	Color2 [DarkGray]	1	4		6.7046	6.50938	6.65821	6.51885	6.43962	6.89482	6.67384	6.56072	6.77742
	0.655007	-0.21516	P49792 1xPhospho [S796(100)];P0DJD1 1xPhospho [S795(100)] RANBP2	Color2 [DarkGray]	1	4		6.91049	6.5744	6.83162	6.51412	6.39403	6.76288	6.61765	6.62498	6.48382
	0.367032	0.103215	P49792 1xPhospho [S955(99.4)] RANBP2	Color2 [DarkGray]	1	4		6.57894	6.64097	6.58195	6.82909	6.47249	6.80993	6.41785	6.65105	6.75756
	0.743734	-0.11466	P49792 1xPhospho [T1412(100)] RANBP2	Color2 [DarkGray]	1	4		6.56834	6.75756	6.61176	6.55152	6.45121	6.59096	6.65535	6.94837	6.60288
	0.210567	0.138005	P49792 1xPhospho [T2293(100)];P0DJD1 1xPhospho [T1310(100)] RANBP2	Color2 [DarkGray]	1	4		6.12309	6.28355	6.86419	6.39232	6.7879	6.50462	6.68089	7.11686	6.76951
	0.046989	0.052873	P49792 1xPhospho [T2504(99.5)] RANBP2	Color2 [DarkGray]	1	4		6.2211	7.21335	5.97499	6.57137	6.61471	6.38198	6.92719	6.45779	7
	0.824656	-0.17846	P49792 2xPhospho [S773(98.2);S781(100)] RANBP2	Color2 [DarkGray]	1	4		6.76155	6.65249	6.79442	6.65821	6.63807	6.37678	6.57894	6.75489	6.53138
	0.979097	-0.33963	P49792 2xPhospho [T2450(100);S2454(100)];P0DJD1 2xPhospho [T1467(100);S1471(100)];O14715 2xPhospho [T1474(100);S1478(100)] RANBP2	Color2 [DarkGray]	1	4		6.78529	6.87406	6.56377	6.37504	6.6453	6.18388	6.58646	6.65964	6.96463
	0.095168	0.057212	P49815 1xPhospho [S1132(100)] TSC2	Color2 [DarkGray]	1	4		6.26866	6.84424	6.88753	6.82782	6.77742	6.56682	6.6453	6.53605	6.29646
	0.493628	0.176299	P49815 1xPhospho [S1411(100)] TSC2	Color2 [DarkGray]	1	4		6.67666	6.39403	6.57137	6.62498	6.56072	6.98527	6.76022	6.42626	6.7046
	0.422249	-0.15511	P49815 1xPhospho [S1799(99.7)] TSC2	Color2 [DarkGray]	1	4		6.25777	6.20194	6.13998	6.23489	6.15726	5.74221	6.34655	6.23917	6.19674
	0.01553	0.016151	P49815 1xPhospho [S981(100)] TSC2	Color2 [DarkGray]	1	4		6.44791	6.80993	6.6279	6.36632	6.26866	7.29921	6.59991	6.48864	6.60881
	0.453949	-0.28002	P49840 1xPhospho [S41(100)] GSK3A	Color2 [DarkGray]	1	4		6.33807	7.00563	6.70044	6.09381	6.3837	6.72656	7.06501	6.90328	6.23649
	1.5379	-0.96352	P49840 2xPhospho [S41(100);S/T] GSK3A	Color2 [DarkGray]	1	4		6.48059	6.73471	5.97957	5.44626	5.74953	5.10852	7.64386	7.36807	7.16993
	0.016207	-0.004	P49841 1xPhospho [S398(100)] GSK3B	Color2 [DarkGray]	1	4		6.14438	6.19869	6.02965	6.18114	6.18935	5.99021	6.31496	6.20097	6.10506
	0.179895	-0.09303	P49841 1xPhospho [S413(99.6)] GSK3B	Color2 [DarkGray]	1	4		6.30139	6.26921	6.10151	6.39756	6.22408	5.7714	6.27587	6.32947	6.24341
	0.084686	0.039577	P49848 1xPhospho [S532(100)] TAF6	Color2 [DarkGray]	1	4		6.50621	6.57289	6.82146	6.49985	6.58045	6.93899	6.70044	6.7761	6.2891
	0.680119	0.370619	P49848 1xPhospho [S653(100)] TAF6	Color2 [DarkGray]	1	4		6.5438	6.18587	6.5744	6.56072	6.62352	7.2317	6.30012	6.63227	6.87406
	0.242567	0.053746	P49848 1xPhospho [S672(99.5)] TAF6	Color2 [DarkGray]	1	4		6.10695	6.29689	6.09195	6.22904	6.31306	6.11492	6.40311	6.29944	6.10232
	0.199896	-0.15394	P49903 1xPhospho [S17(100)] SEPHS1	Color2 [DarkGray]	1	4		6.68229	6.85922	6.47573	6.75087	6.83415	5.97039	6.69209	6.84674	6.47897
	0.169193	-0.05975	P49915 1xPhospho [S332(100)] GMPS	Color2 [DarkGray]	1	4		6.35015	6.22178	6.06533	6.32883	6.16327	5.96592	6.3827	6.30676	6.22008
	0.344296	-0.15452	P49916 1xPhospho [S210(100)] LIG3	Color2 [DarkGray]	1	4		6.56986	6.6837	6.8716	6.64241	6.78267	6.23649	6.53294	6.63372	6.75221
	0.374276	0.071782	P49916 1xPhospho [S210(100)] LIG3	Color2 [DarkGray]	1	4		6.7252	6.60585	6.57743	6.61912	6.66676	6.83794	6.59395	6.55305	6.59096
	0.677341	-0.24892	P49916 1xPhospho [S242(100)] LIG3	Color2 [DarkGray]	1	4		6.6865	6.67384	7.00899	6.63952	6.69209	6.29094	6.59694	6.56834	6.53916
	0.18027	0.046569	P49916 1xPhospho [S242(100)] LIG3	Color2 [DarkGray]	1	4		6.5744	6.75221	6.5345	6.65821	6.79572	6.5469	6.5267	6.74685	6.63081
	0.094158	-0.04546	P49916 1xPhospho [S848(99)] LIG3	Color2 [DarkGray]	1	4		6.45615	6.82655	6.61176	6.33271	6.63227	6.79312	6.58045	6.40939	7.01569
	0.371801	-0.22998	P49916 1xPhospho [S912(99)] LIG3	Color2 [DarkGray]	1	4		6.87774	6.35403	6.91169	6.55459	6.76553	6.1334	6.75889	6.67384	6.59544
	0.256995	0.163325	P49916 1xPhospho [S913(99.5)] LIG3	Color2 [DarkGray]	1	4		6.46597	6.65392	6.40429	6.6014	6.29278	7.11998	6.6837	6.35226	6.98982
	0.429157	-0.10253	P49916 1xPhospho [T191(100)] LIG3	Color2 [DarkGray]	1	4		6.63517	6.80478	6.77873	6.58646	6.51728	6.80736	6.48382	6.63807	6.49345
	0.035124	0.030512	P49959 1xPhospho [S558(99.1)] MRE11	Color2 [DarkGray]	1	4		6.71562	6.82146	6.58496	6.41109	6.49506	7.30743	6.59842	6.41447	6.12516
	0.706871	-0.13392	P50336 1xPhospho [S469(100)] PPOX	Color2 [DarkGray]	1	4		6.66676	6.73336	6.64818	6.54535	6.69349	6.40769	6.66818	6.77215	6.62936
	0.374233	-0.17262	P50395 1xPhospho [S61(100)] GDI2	Color2 [DarkGray]	1	4		6.71425	6.61029	6.88142	6.68229	6.79051	6.21529	6.58796	6.71425	6.50303
	0.58296	-0.17413	P50395 1xPhospho [S61(100)] GDI2	Color2 [DarkGray]	1	4		6.853	6.55152	6.83162	6.61618	6.70183	6.39575	6.70736	6.65678	6.40769
	0.129781	0.275656	P50402 1xPhospho [S110(100)] EMD	Color2 [DarkGray]	1	4		6.03342	6.92719	5.82528	7.12309	7.35226	5.1375	6.8802	6.80219	6.47086
	0.400723	0.081327	P50402 1xPhospho [S171(99.6)] EMD	Color2 [DarkGray]	1	4		6.61176	6.47573	6.38543	6.65535	6.46761	6.59395	6.75756	6.87283	6.88509
	0.695692	0.304075	P50402 1xPhospho [S49(100)] EMD	Color2 [DarkGray]	1	4		6.63952	6.33807	6.46597	6.73064	6.50621	7.11894	6.61618	6.52826	6.71012
	0.05935	0.023489	P50402 1xPhospho [S57(99.6)] EMD	Color2 [DarkGray]	1	4		6.62498	6.61912	6.60881	6.6837	6.85424	6.38543	6.65821	6.7761	6.5345
	0.113057	-0.07066	P50613 1xPhospho [T170(100)] CDK7	Color2 [DarkGray]	1	4		6.64241	6.53605	6.76686	6.51728	6.23649	6.97957	6.61618	6.62644	6.75756
	0.677448	-0.38643	P50613 2xPhospho [S164(99.3);T170(100)] CDK7	Color2 [DarkGray]	1	4		6.82146	6.69905	6.92005	6.62498	6.72792	5.92837	6.48704	6.87897	6.47411
	0.419297	-0.14432	P50747 1xPhospho [S147(99.4)] HLCS	Color2 [DarkGray]	1	4		6.64241	6.58496	6.97499	6.59991	6.72656	6.44294	6.67384	6.45779	6.62205
	0.143485	-0.02209	P50747 1xPhospho [S79(100)] HLCS	Color2 [DarkGray]	1	4		6.66959	6.62644	6.59246	6.63952	6.67807	6.50462	6.5469	6.67525	6.8392
	0.330456	-0.09835	P50851 1xPhospho [S1484(98.7)] LRBA	Color2 [DarkGray]	1	4		6.215	6.26154	6.16976	6.23064	6.24275	5.87787	6.37431	6.20883	6.20537
	0.228683	-0.04342	P50851 1xPhospho [S1767(99.1)] LRBA	Color2 [DarkGray]	1	4		6.1906	6.14371	6.09912	6.20119	6.13452	5.96744	6.36628	6.26377	6.19622
	0.214471	-0.14002	P50914 1xPhospho [S139(100)] RPL14	Color2 [DarkGray]	1	4		6.47086	6.45779	7.08215	6.41447	6.824	6.35226	6.59991	6.58646	6.83794
	0.135207	-0.12727	P50991 1xPhospho [S9(100)] CCT4	Color2 [DarkGray]	1	4		6.42626	7.02237	6.14568	6.34873	6.83036	6.03342	6.8189	7.08534	6.69488
	0.165276	0.44858	P51003 1xPhospho [S545(99.3)] PAPOLA	Color2 [DarkGray]	1	4		5.65535	6.73606	5.64097	5.63807	5.37504	8.36501	6.17393	4.9542	7.40003
	0.24026	0.075879	P51114 1xPhospho [S585(99.5)] FXR1	Color2 [DarkGray]	1	4		6.72247	6.46271	6.52199	6.83794	6.5438	6.55305	6.61618	6.53138	6.93192
	0.255438	0.066817	P51114 1xPhospho [T401(100)] FXR1	Color2 [DarkGray]	1	4		6.74953	6.57743	6.40769	6.70736	6.59694	6.63081	6.57894	6.39917	7.04111
	0.107283	0.061846	P51114 1xPhospho [T401(100)] FXR1	Color2 [DarkGray]	1	4		6.82782	6.1918	6.74685	6.72247	6.69349	6.53605	6.15987	6.62059	7.06717
	0.079891	-0.02714	P51114 2xPhospho [S409(95.7);T/S/Y] FXR1	Color2 [DarkGray]	1	4		6.2174	6.14648	6.12912	6.25259	6.25533	5.90366	6.37738	6.33553	6.25279
	0.096903	-0.07811	P51116 1xPhospho [S453(100)] FXR2	Color2 [DarkGray]	1	4		6.81378	6.6279	6.5744	6.80864	6.9331	6.04002	6.71012	6.67525	6.42962
	0.059784	0.0542	P51116 1xPhospho [S453(97.3)] FXR2	Color2 [DarkGray]	1	4		6.53294	6.43296	6.78267	6.82909	7.0268	6.05528	6.71562	6.74282	6.46107
	0.083321	0.087585	P51116 1xPhospho [S453(99.6)] FXR2	Color2 [DarkGray]	1	4		6.44626	6.80993	6.16591	6.42459	6.08534	7.17493	6.84549	6.46107	6.99209
	1.47776	0.881971	P51116 1xPhospho [S566(100)] FXR2	Color2 [DarkGray]	1	4		6.02459	6.45451	5.88753	6.90929	7.41954	6.6837	6.47735	6.53138	6.80993
	0.006921	-0.0033	P51116 1xPhospho [S601(100)] FXR2	Color2 [DarkGray]	1	4		6.77215	6.56834	6.66818	6.85922	6.75756	6.38198	6.66818	6.55765	6.49825
	0.118521	-0.07751	P51116 1xPhospho [S634(100)] FXR2	Color2 [DarkGray]	1	4		6.60733	6.88996	6.22882	6.76951	6.29278	6.43129	7.12205	6.40769	6.79442
	0.283124	0.465521	P51116 1xPhospho [S645(100)] FXR2	Color2 [DarkGray]	1	4		5.58796	7.16792	5.78136	6.44791	6.0045	7.4814	6.72928	5.12102	7.50779
	0.285989	-0.18986	P51116 1xPhospho [S667(99.4)] FXR2	Color2 [DarkGray]	1	4		6.74147	6.62059	6.86542	6.84925	6.77083	6.03782	6.58496	6.63952	6.52356
	0.399723	0.124451	P51116 1xPhospho [T411(100)] FXR2	Color2 [DarkGray]	1	4		6.42794	6.49025	6.6879	6.50621	6.61029	6.86295	6.6893	6.66107	6.8009
	0.095737	0.011812	P51116 2xPhospho [S601(100);S603(100)] FXR2	Color2 [DarkGray]	1	4		6.6907	6.56529	6.67525	6.63372	6.69488	6.63807	6.75221	6.55919	6.5744
	0.730818	-0.14415	P51148 1xPhospho [S124(100)] RAB5C	Color2 [DarkGray]	1	4		6.59991	6.8802	6.6279	6.58646	6.53605	6.55305	6.61471	6.64097	6.7252
	0.531016	-0.19389	P51531 1xPhospho [S1377(100)] SMARCA2	Color2 [DarkGray]	1	4		6.84424	6.46924	6.85922	6.47897	6.39232	6.71973	6.66534	6.60437	6.6851
[truncated: 5,372 more rows]

## Sheet: 27vs DMSO
Significant	#NAME?	Difference	Gene symbol	Symbol color	Symbol type	Symbol size	Show label	Abundances (Grouped): 126	Abundances (Grouped): 127N	Abundances (Grouped): 127C	Abundances (Grouped): 128N	Abundances (Grouped): 128C	Abundances (Grouped): 129N	Abundances (Grouped): 129C	Abundances (Grouped): 130N	Abundances (Grouped): 130C
	0.596645	0.147451	A0JNW5 1xPhospho [S414(100)] UHRF1BP1L	Color2 [DarkGray]	1	4		6.61618	6.49506	6.56072	6.48543	6.49345	6.94251	6.69209	6.52982	6.89239
	0.016656	-0.0085	A0JNW5 1xPhospho [S953(99.7)] UHRF1BP1L	Color2 [DarkGray]	1	4		6.60585	6.82146	6.56834	6.20163	6.46434	6.98755	6.41616	6.62205	6.93192
	0.310848	0.10991	A0MZ66 1xPhospho [S506(100)] SHTN1	Color2 [DarkGray]	1	4		6.44626	6.69627	6.58195	6.64674	6.69766	6.61912	6.59991	6.93074	6.52356
	0.298614	0.060217	A0MZ66 1xPhospho [S512(100)] SHTN1	Color2 [DarkGray]	1	4		6.61324	6.67666	6.61618	6.67948	6.84172	6.1819	6.65678	6.848	6.58195
	1.18044	-0.28795	A0MZ66 1xPhospho [T537(100)] SHTN1	Color2 [DarkGray]	1	4		6.88509	6.52513	6.76686	6.70321	6.86295	6.64241	6.35226	6.49825	6.46271
	0.204845	0.040315	A1L170 1xPhospho [S222(99.5)] C1orf226	Color2 [DarkGray]	1	4		6.67525	6.44956	6.58496	6.74819	6.76022	6.71699	6.55765	6.6851	6.58796
	0.151058	-0.03506	A1L390 1xPhospho [S1081(100)] PLEKHG3	Color2 [DarkGray]	1	4		6.54844	6.6837	6.79051	6.64674	6.46924	6.71012	6.57137	6.60733	6.73877
	0.006434	-0.00209	A1L390 1xPhospho [S1081(100)] PLEKHG3	Color2 [DarkGray]	1	4		6.45451	6.77083	6.76155	6.54844	6.53916	6.71012	6.69905	6.66391	6.61765
	0.059203	-0.02258	A1L390 1xPhospho [S643(100)] PLEKHG3	Color2 [DarkGray]	1	4		6.73336	6.43962	6.84172	6.49825	6.43463	6.82909	6.70044	6.53916	6.70736
	0.299967	-0.13801	A1L390 1xPhospho [S76(100)] PLEKHG3	Color2 [DarkGray]	1	4		6.40769	6.76553	6.63952	6.6879	6.91409	6.8392	6.36807	6.76951	6.26115
	0.090821	-0.05188	A2RRP1 1xPhospho [S473(100)] NBAS	Color2 [DarkGray]	1	4		6.86171	6.33271	6.99774	6.4363	6.5438	6.45943	6.71012	6.66249	6.66391
	0.268969	0.075842	A6ND36 1xPhospho [S356(100)] FAM83G	Color2 [DarkGray]	1	4		6.66107	6.40088	6.70598	6.68089	6.74416	6.56986	6.76951	6.66676	6.55919
	0.102099	0.022028	A6ND36 1xPhospho [S760(100)] FAM83G	Color2 [DarkGray]	1	4		6.50621	6.58796	6.36282	6.84298	7.11582	6.69905	6.42626	6.55765	6.53916
	0.308772	0.131335	A6ND36 2xPhospho [S610(100);S614(100)] FAM83G	Color2 [DarkGray]	1	4		6.34163	6.60733	6.65105	6.73336	6.96347	6.35755	6.50144	6.95187	6.54071
	0.820755	0.120897	A6ND36 2xPhospho [S726(100);S729(98)] FAM83G	Color2 [DarkGray]	1	4		6.26446	6.06694	6.12637	6.22593	6.20549	5.97815	6.33944	6.21967	6.26135
	0.137658	-0.03963	A6NFI3 1xPhospho [S112(100)] ZNF316	Color2 [DarkGray]	1	4		6.64961	6.52356	6.85424	6.71973	6.7046	6.38543	6.62352	6.71973	6.56529
	0.02374	0.009562	A6NHR9 1xPhospho [T123(100)] SMCHD1	Color2 [DarkGray]	1	4		6.74416	6.74953	6.3906	6.88631	6.61324	6.42291	6.76155	6.55152	6.59991
	1.62306	0.134094	A6NIX2 1xPhospho [S96(98.8)] WTIP	Color2 [DarkGray]	1	4		6.18029	6.25905	6.15348	6.2066	6.26695	5.93355	6.37241	6.31665	6.30604
	0.110042	0.030173	A6NJI9 3xPhospho [T276(99.2);T278(99.2);T/Y] LRRC72	Color2 [DarkGray]	1	4		6.17231	6.34041	6.10797	6.2417	6.25338	5.76436	6.3777	6.18364	6.14987
	0.122373	0.022703	A6NKD9 1xPhospho [S246(100)] CCDC85C	Color2 [DarkGray]	1	4		6.21054	6.22034	6.18973	6.30378	6.18754	5.89628	6.33491	6.24907	6.10472
	0.274227	0.066691	A6NKF1 1xPhospho [S402(100)] SAC3D1	Color2 [DarkGray]	1	4		6.56377	6.72792	6.62498	6.5438	6.66391	6.51885	6.71012	6.55612	6.8505
	1.36849	0.186612	A6NKF1 1xPhospho [S402(100)] SAC3D1	Color2 [DarkGray]	1	4		6.43129	6.57743	6.57894	6.40599	7.01681	6.5345	6.68089	6.79701	6.66959
	0.254761	-0.08393	A7E2V4 1xPhospho [S1836(100)] ZSWIM8	Color2 [DarkGray]	1	4		6.76553	6.58195	6.848	6.5438	6.6865	6.35226	6.44626	6.79701	6.70044
	0.065106	0.013022	A7E2V4 1xPhospho [S53(100)] ZSWIM8	Color2 [DarkGray]	1	4		6.29696	6.25756	6.2234	6.33312	6.25189	5.83329	6.20488	6.40498	6.20714
	0.040031	-0.00947	A7E2V4 1xPhospho [S53(100)] ZSWIM8	Color2 [DarkGray]	1	4		6.76686	6.55919	6.64961	6.66249	6.60585	6.58796	6.66391	6.73336	6.54998
	0.318784	0.093865	A7E2V4 1xPhospho [S567(100)] ZSWIM8	Color2 [DarkGray]	1	4		6.42626	6.70044	6.49985	6.66107	6.73471	6.81121	6.65105	6.47573	6.78136
	1.02259	-0.1515	A7KAX9 1xPhospho [S892(100)] ARHGAP32	Color2 [DarkGray]	1	4		6.67948	6.66391	6.7879	6.75221	6.67101	6.53294	6.56529	6.65535	6.45615
	0.135089	0.034604	A8CG34 1xPhospho [S95(100)] POM121C	Color2 [DarkGray]	1	4		6.12724	6.31545	6.27377	6.36024	6.195	5.9462	6.36266	6.3338	6.1238
	0.580294	0.098247	A8CG34 1xPhospho [T462(99.6)];Q96HA1 1xPhospho [T485(99.6)] POM121C	Color2 [DarkGray]	1	4		6.21102	6.2451	6.09767	6.25816	6.13918	5.99199	6.40045	6.1966	6.25148
	0.727833	0.121356	A8MU93 1xPhospho [S54(99.5)] C17orf100	Color2 [DarkGray]	1	4		6.21068	6.11946	6.22469	6.27797	6.17293	5.97199	6.42824	6.30074	6.18992
	0.209262	0.071079	A9UHW6 1xPhospho [S221(100)] MIF4GD	Color2 [DarkGray]	1	4		6.45943	6.8009	6.52356	6.78267	6.65821	6.52199	6.79442	6.52042	6.68229
	0.068731	-0.02151	B2RTY4 1xPhospho [S1240(100)] MYO9A	Color2 [DarkGray]	1	4		6.61618	6.62059	6.66818	6.6879	6.45451	6.85424	6.61029	6.80219	6.42794
	0.594263	0.285055	B2RTY4 1xPhospho [S1299(100)] MYO9A	Color2 [DarkGray]	1	4		6.36632	6.64818	6.12928	6.39746	6.31651	7.45121	6.62936	6.42122	6.94837
	1.42368	-0.2412	B2RTY4 1xPhospho [S1299(100)] MYO9A	Color2 [DarkGray]	1	4		6.6893	6.74282	6.8392	6.63517	6.79051	6.49506	6.55152	6.60733	6.38888
	0.156831	0.03107	B2RUZ4 1xPhospho [S27(98.7)] SMIM1	Color2 [DarkGray]	1	4		6.25	6.26579	6.15901	6.29398	6.16982	5.92973	6.37638	6.24403	6.1476
	0.516945	-0.22667	B7Z6K7 1xPhospho [S87(100)] ZNF814	Color2 [DarkGray]	1	4		6.7996	6.83415	6.64674	6.61765	6.57592	6.61912	6.24222	6.87283	6.48543
	0.159485	0.065064	C9JLW8 1xPhospho [S21(98.3)] MCRIP1	Color2 [DarkGray]	1	4		6.64818	6.37156	6.84172	6.65821	6.77215	6.36457	6.5469	6.74953	6.76022
	0.162949	0.044324	C9JLW8 1xPhospho [S21(99.6)] MCRIP1	Color2 [DarkGray]	1	4		6.62059	6.45615	6.76553	6.61765	6.81506	6.50303	6.56072	6.72383	6.6907
	0.618625	0.247337	E9PAV3 1xPhospho [S2029(100)] NACA	Color2 [DarkGray]	1	4		6.26115	6.27984	6.39403	6.06824	5.9331	7.94369	6.36807	6.40088	6.90809
	0.695576	0.458811	E9PAV3 2xPhospho [S2014(100);T/S] NACA	Color2 [DarkGray]	1	4		6.07468	6.74953	6.00899	6.47573	6.41109	7.33271	6.44626	6.68229	7.08108
	0.148224	0.114282	O00116 1xPhospho [S158(100)] AGPS	Color2 [DarkGray]	1	4		6.30925	6.6851	7.00113	6.32553	6.59991	6.24983	6.42122	6.78267	7.13443
	0.081776	-0.04015	O00151 1xPhospho [S250(100)] PDLIM1	Color2 [DarkGray]	1	4		6.55612	7.01011	6.49025	6.67807	6.6907	6.33092	6.54226	6.74416	6.64961
	0.111202	-0.0135	O00159 1xPhospho [S864(100)] MYO1C	Color2 [DarkGray]	1	4		6.63227	6.73877	6.61176	6.57289	6.7115	6.5744	6.65535	6.67666	6.61029
	0.010988	-0.00176	O00178 2xPhospho [S12(100);S25(99.1)] GTPBP1	Color2 [DarkGray]	1	4		6.19458	6.2308	6.14299	6.25403	6.18197	5.80011	6.27147	6.18054	6.11108
	1.14684	-0.30529	O00192 1xPhospho [S343(100)] ARVCF	Color2 [DarkGray]	1	4		7.10748	6.75087	6.78267	6.35226	6.37504	6.54226	6.67384	6.55305	6.49825
	0.329678	-0.12433	O00192 1xPhospho [S343(99.5)] ARVCF	Color2 [DarkGray]	1	4		6.96809	6.62936	6.7252	6.41109	6.32912	6.66249	6.86913	6.46434	6.61618
	0.221022	-0.03614	O00193 1xPhospho [S17(100)] SMAP	Color2 [DarkGray]	1	4		6.56682	6.65249	6.75756	6.60437	6.82528	6.49025	6.67101	6.63517	6.56224
	0.434024	-0.42572	O00193 1xPhospho [S17(100)] SMAP	Color2 [DarkGray]	1	4		7.03452	6.20359	7.03672	6.81378	7.24127	5.52042	6.12102	6.95303	5.92363
	0.22689	0.089557	O00193 1xPhospho [S82(100)] SMAP	Color2 [DarkGray]	1	4		6.36282	6.74819	6.67807	6.47086	6.76818	6.64241	6.48864	6.7996	6.76951
	0.075757	-0.04635	O00193 1xPhospho [S87(100)] SMAP	Color2 [DarkGray]	1	4		6.6837	6.94017	6.2555	7.02901	6.71287	6.2211	6.6893	6.62644	6.42459
	0.15112	0.139688	O00193 1xPhospho [S87(100)] SMAP	Color2 [DarkGray]	1	4		6.95536	6.36982	6.1918	6.88387	7.15785	5.63227	6.72792	7.04221	6.16591
	0.170662	-0.06144	O00203 1xPhospho [S276(100)] AP3B1	Color2 [DarkGray]	1	4		6.86171	6.59842	6.66818	6.50621	6.33628	6.79312	6.74953	6.76818	6.42626
	0.219248	-0.12023	O00220 1xPhospho [S424(100)] TNFRSF10A	Color2 [DarkGray]	1	4		6.51885	6.5345	7.05311	6.58045	6.53916	6.71012	6.74953	6.65105	6.34518
	0.244747	-0.13091	O00220 1xPhospho [S463(99.7)] TNFRSF10A	Color2 [DarkGray]	1	4		7.02015	6.38716	6.73064	6.53294	6.72928	6.5345	6.76022	6.59096	6.39403
	0.300389	0.163812	O00231 1xPhospho [S14(100)] PSMD11	Color2 [DarkGray]	1	4		6.61324	6.8392	6.09592	6.8936	6.75087	6.40599	6.732	6.66107	6.64674
	0.330868	0.514583	O00231 1xPhospho [S23(100)] PSMD11	Color2 [DarkGray]	1	4		6.37678	7.21626	5.48864	6.1819	5.72792	6.88753	6.96232	6.13955	7.52356
	0.009215	-0.00611	O00233 1xPhospho [S127(99.4)] PSMD9	Color2 [DarkGray]	1	4		6.88753	6.88631	6.30925	6.6879	6.80219	5.87036	6.78005	6.8009	6.48382
	0.293052	-0.46669	O00264 1xPhospho [S181(100)] PGRMC1	Color2 [DarkGray]	1	4		7.23074	5.853	7.38457	6.58045	6.74012	5.73877	6.11686	7.17792	5.77347
	0.154987	-0.06149	O00264 1xPhospho [S181(100)] PGRMC1	Color2 [DarkGray]	1	4		6.8125	6.49506	6.79181	6.47735	6.17193	6.96347	6.64097	6.45121	6.82273
	1.2195	-0.23642	O00264 1xPhospho [S181(100)] PGRMC1	Color2 [DarkGray]	1	4		6.80219	6.76951	6.71562	6.53916	6.51885	6.80864	6.6907	6.49506	6.39232
	0.499533	-0.14977	O00264 1xPhospho [S181(99.2)] PGRMC1	Color2 [DarkGray]	1	4		6.77215	6.63952	6.8679	6.65821	6.50621	6.44956	6.46597	6.83289	6.53138
	0.460906	-0.30452	O00264 1xPhospho [S57(100)] PGRMC1	Color2 [DarkGray]	1	4		6.73606	6.41278	7.16892	6.6453	7.05311	5.94251	6.44791	6.79442	6.16189
	0.226126	0.064487	O00264 1xPhospho [S57(100)] PGRMC1	Color2 [DarkGray]	1	4		6.74819	6.55765	6.54844	6.55152	6.56986	6.73336	6.61618	6.56986	6.86171
	1.55065	0.116408	O00267 1xPhospho [S666(100)] SUPT5H	Color2 [DarkGray]	1	4		6.5438	6.52826	6.62644	6.54535	6.87406	6.59544	6.6865	6.70874	6.65249
	0.381601	-0.20566	O00267 1xPhospho [S773(100)] SUPT5H	Color2 [DarkGray]	1	4		6.38888	7.06393	6.48704	6.83668	6.51885	6.97039	6.51412	6.5345	6.27426
	0.478823	0.104481	O00267 1xPhospho [S789(100)] SUPT5H	Color2 [DarkGray]	1	4		6.43962	6.74685	6.57137	6.61029	6.87283	6.42459	6.74282	6.69766	6.63081
	0.016623	-0.01292	O00267 1xPhospho [S789(99.5)] SUPT5H	Color2 [DarkGray]	1	4		6.6879	7.12205	6.2854	6.67384	6.70874	5.97728	6.52199	6.70044	6.83415
	1.27216	0.220202	O00267 1xPhospho [S804(100)] SUPT5H	Color2 [DarkGray]	1	4		6.56224	6.50779	6.58796	6.49025	6.79181	6.46924	6.61912	6.83036	6.86913
	0.273886	0.112582	O00267 1xPhospho [T1034(100)] SUPT5H	Color2 [DarkGray]	1	4		6.35931	6.61765	6.82909	6.65249	6.56682	6.55765	6.55152	6.71699	6.87529
	0.253053	0.062703	O00267 1xPhospho [T1034(100)] SUPT5H	Color2 [DarkGray]	1	4		6.74819	6.57592	6.68229	6.68089	6.37851	6.46924	6.69627	6.60585	6.89239
	0.313327	-0.08226	O00268 1xPhospho [S806(100)] TAF4	Color2 [DarkGray]	1	4		6.61912	6.89482	6.68229	6.59842	6.65249	6.33271	6.65964	6.76155	6.52826
	0.280264	-0.07797	O00273 1xPhospho [S302(100)] DFFA	Color2 [DarkGray]	1	4		6.5345	6.83162	6.70874	6.64241	6.80736	6.36282	6.63517	6.7252	6.48059
	0.041814	-0.04352	O00308 1xPhospho [S211(100)] WWP2	Color2 [DarkGray]	1	4		6.25361	6.73877	6.33807	6.7761	7.09064	6.95652	6.43796	6.93664	5.82528
	0.008686	-0.00216	O00418 1xPhospho [S470(100)] EEF2K	Color2 [DarkGray]	1	4		6.63081	6.47573	6.64097	6.72928	6.7866	6.75355	6.65535	6.45779	6.6279
	0.832582	-0.14359	O00418 2xPhospho [S470(100);S474(100)] EEF2K	Color2 [DarkGray]	1	4		6.69905	6.7252	6.91886	6.56682	6.57743	6.32193	6.60288	6.71699	6.59246
	0.068148	-0.03579	O00425 1xPhospho [S184(100)] IGF2BP3	Color2 [DarkGray]	1	4		6.5345	6.60288	6.93428	6.42794	6.67384	6.56377	6.6014	6.45121	6.91169
	0.09188	0.031047	O00425 1xPhospho [S517(100)] IGF2BP3	Color2 [DarkGray]	1	4		6.13514	6.37397	6.10414	6.20185	6.1927	5.87804	6.40568	6.1506	6.15013
	0.086798	0.037061	O00429 1xPhospho [S572(100)] DNM1L	Color2 [DarkGray]	1	4		6.80993	6.45779	6.72383	6.65535	6.52982	6.44128	6.63372	6.55612	6.91289
	0.229811	-0.05211	O00429 1xPhospho [S616(100)] DNM1L	Color2 [DarkGray]	1	4		6.67384	6.58946	6.67525	6.24222	6.89603	6.83036	6.43129	6.63807	6.71287
	0.129761	0.076505	O00429 1xPhospho [S616(100)] DNM1L	Color2 [DarkGray]	1	4		6.82655	6.62498	6.24793	6.54071	6.7046	6.80607	6.45615	6.90448	6.56834
	0.269852	-0.11938	O00429 1xPhospho [S616(100)] DNM1L	Color2 [DarkGray]	1	4		6.58646	6.50303	6.8679	7.06393	6.95187	5.8679	6.5267	6.7761	6.29646
	0.958816	0.227331	O00443 1xPhospho [S1553(100)] PIK3C2A	Color2 [DarkGray]	1	4		6.5267	6.59246	6.37156	6.65678	6.78398	6.62936	6.75889	6.85922	6.55459
	0.109841	-0.03206	O00443 1xPhospho [S259(100)] PIK3C2A	Color2 [DarkGray]	1	4		6.65249	6.61471	6.89845	6.49025	6.67242	6.32012	6.80349	6.62936	6.63663
	0.229631	-0.06889	O00443 1xPhospho [S619(99.5)] PIK3C2A	Color2 [DarkGray]	1	4		6.62644	6.94603	6.62644	6.44791	6.71836	6.35755	6.59842	6.63227	6.76155
	0.45635	-0.0808	O00505 1xPhospho [S60(100)] KPNA3	Color2 [DarkGray]	1	4		6.77479	6.51885	6.66676	6.60437	6.6837	6.80349	6.57743	6.53916	6.6014
	0.270853	0.097947	O00512 1xPhospho [S687(100)] BCL9	Color2 [DarkGray]	1	4		6.54226	6.76818	6.43296	6.64674	6.62059	6.69488	6.63663	6.52042	6.8802
	0.713353	0.127243	O00512 1xPhospho [T315(100)] BCL9	Color2 [DarkGray]	1	4		6.19116	6.25854	6.03681	6.3002	6.3817	5.9322	6.35891	6.31283	6.19651
	2.21517	0.128916	O00512 2xPhospho [S11(98.8);S/T] BCL9	Color2 [DarkGray]	1	4		6.18419	6.12434	6.11332	6.29453	6.27892	5.8011	6.26937	6.28755	6.25169
	0.556193	-0.10848	O00559 1xPhospho [S36(100)] EBAG9	Color2 [DarkGray]	1	4		6.8392	6.57137	6.72792	6.60288	6.56834	6.64674	6.55765	6.67948	6.57592
	0.191393	0.03347	O00562 1xPhospho [S621(100)] PITPNM1	Color2 [DarkGray]	1	4		6.26372	6.27622	6.17246	6.24963	6.23146	5.64983	6.38406	6.24003	6.18873
	0.142205	0.067724	O00567 1xPhospho [S520(99.2)] NOP56	Color2 [DarkGray]	1	4		6.40939	6.41447	6.8802	6.62936	6.64674	6.82528	6.50462	6.61471	6.7879
	2.6162	0.124463	O00567 1xPhospho [S520(99.4)] NOP56	Color2 [DarkGray]	1	4		6.16184	6.20529	6.15158	6.19831	6.11837	5.84779	6.29474	6.2852	6.31216
	0.168907	0.030711	O00567 1xPhospho [S520(99.5)] NOP56	Color2 [DarkGray]	1	4		6.57592	6.60585	6.66676	6.5157	6.66249	6.80219	6.52042	6.70874	6.7115
	0.394132	-0.18779	O00567 1xPhospho [S570(99.2)] NOP56	Color2 [DarkGray]	1	4		6.76553	6.45615	7.08321	6.81634	6.79312	5.80736	6.49506	6.75622	6.49025
	0.96309	0.149888	O00567 1xPhospho [S570(99.4)] NOP56	Color2 [DarkGray]	1	4		6.56682	6.63227	6.41785	6.77083	6.5157	6.78136	6.76022	6.65964	6.64674
	0.490694	0.099068	O00567 2xPhospho [S569(100);S570(100)] NOP56	Color2 [DarkGray]	1	4		6.27188	6.20524	6.02697	6.30393	6.19791	5.67374	6.29483	6.3345	6.17196
	0.623251	-0.28101	O00571 1xPhospho [S109(100)] DDX3X	Color2 [DarkGray]	1	4		6.85424	6.75221	6.85424	6.70044	6.79051	5.94486	6.53761	6.88631	6.19377
	0.103312	0.061579	O00571 1xPhospho [S594(100)] DDX3X	Color2 [DarkGray]	1	4		6.49345	6.77479	6.08108	6.9542	6.86047	6.88387	6.65821	6.44791	6.42794
	0.356082	0.146201	O00571 1xPhospho [S605(100)] DDX3X	Color2 [DarkGray]	1	4		6.5438	6.66534	6.34518	6.8679	7.03672	6.09803	6.84674	6.76421	6.38198
	0.352604	0.25667	O00571 1xPhospho [S612(100)] DDX3X	Color2 [DarkGray]	1	4		6.61029	6.61618	5.97499	7.18388	7.04221	5.77347	6.95768	6.77347	6.24031
	0.542554	0.338103	O00571 1xPhospho [S630(99.7)] DDX3X	Color2 [DarkGray]	1	4		6.42459	6.75489	5.91169	7.0917	6.97957	6.10224	6.8802	6.76421	6.46107
	0.105936	-0.04744	O00712 2xPhospho [S284(100);S295(99.2)] NFIB	Color2 [DarkGray]	1	4		6.80478	6.61912	6.51096	6.69488	6.76155	6.54844	6.63663	6.8125	6.34341
	0.436121	-0.1582	O00767 1xPhospho [S198(99.6)] SCD	Color2 [DarkGray]	1	4		6.81121	6.55765	6.78267	6.76951	6.66391	6.45286	6.6851	6.69905	6.29278
	0.204141	-0.06209	O14497 1xPhospho [S1184(99.7)] ARID1A	Color2 [DarkGray]	1	4		6.39232	6.76022	6.70044	6.88509	6.66391	6.66959	6.52199	6.61176	6.53294
	0.077586	0.031763	O14497 1xPhospho [S1600(98)] ARID1A	Color2 [DarkGray]	1	4		6.76288	6.37156	6.80349	6.65964	6.50144	6.61176	6.76288	6.63081	6.63952
	0.077038	0.034608	O14497 1xPhospho [S1623(100)] ARID1A	Color2 [DarkGray]	1	4		6.3505	6.65821	6.87036	6.60881	6.8679	6.35931	6.56682	6.70321	6.71287
	0.004739	-0.00205	O14497 1xPhospho [S1623(100)] ARID1A	Color2 [DarkGray]	1	4		6.44128	6.64386	6.78398	6.5469	7.16088	6.12309	6.42794	6.76686	6.66818
	0.622238	0.114136	O14497 1xPhospho [S1755(99.5)] ARID1A	Color2 [DarkGray]	1	4		6.22856	6.08097	6.26241	6.247	6.286	6.13549	6.33354	6.18801	6.39279
	1.74285	0.195607	O14497 1xPhospho [S1755(99.5)] ARID1A	Color2 [DarkGray]	1	4		6.42291	6.58496	6.54071	6.42291	6.80736	6.81634	6.68229	6.73064	6.72247
	0.601421	-0.10193	O14497 1xPhospho [S1948(100)] ARID1A	Color2 [DarkGray]	1	4		6.6879	6.72792	6.78529	6.56072	6.77873	6.29094	6.49825	6.73742	6.65964
	0.608196	-0.14298	O14497 1xPhospho [S363(100)] ARID1A	Color2 [DarkGray]	1	4		6.59246	6.8679	6.824	6.3733	6.58496	6.63372	6.49506	6.67666	6.6837
	0.469522	0.425263	O14497 1xPhospho [S58(100)] ARID1A	Color2 [DarkGray]	1	4		6.10643	6.94486	6.04002	6.70321	6.35579	6.82146	6.77742	6.33985	7.24983
	0.465732	-0.0986	O14497 1xPhospho [S696(100)] ARID1A	Color2 [DarkGray]	1	4		6.82528	6.51412	6.71562	6.7211	6.77083	6.44626	6.59395	6.56834	6.59694
	0.49575	0.140991	O14497 1xPhospho [S772(100)] ARID1A	Color2 [DarkGray]	1	4		6.78529	6.41278	6.6865	6.08958	7.00113	6.2817	6.73877	6.87529	6.69349
	0.507926	0.202096	O14497 1xPhospho [S79(100)] ARID1A	Color2 [DarkGray]	1	4		6.41278	6.50144	6.53138	6.75756	6.78398	6.65249	6.74012	6.36457	6.9472
	0.114625	0.028677	O14497 2xPhospho [S696(99.5);S705(99.5)] ARID1A	Color2 [DarkGray]	1	4		6.60288	6.62205	6.58646	6.61618	6.74012	6.70598	6.46597	6.65535	6.7761
	0.464685	-0.2127	O14497 3xPhospho [S696(99.2);S705(100);S709(100)] ARID1A	Color2 [DarkGray]	1	4		6.7996	6.80993	6.51254	6.69627	6.94837	6.3837	6.49185	6.79442	6.19771
	0.650899	-0.23372	O14523 1xPhospho [S411(100)] C2CD2L	Color2 [DarkGray]	1	4		6.82146	6.7046	7.00675	6.49025	6.50144	6.27984	6.73336	6.76022	6.33807
	0.797803	-0.16491	O14523 1xPhospho [S619(98.3)] C2CD2L	Color2 [DarkGray]	1	4		6.72247	6.6907	6.96809	6.4822	6.61765	6.34163	6.69766	6.56682	6.62205
	0.206428	0.037444	O14523 1xPhospho [S662(99.5)] C2CD2L	Color2 [DarkGray]	1	4		6.40259	6.57592	6.61912	6.54226	6.73606	7.09487	6.54226	6.61618	6.55152
	0.356601	0.049611	O14523 1xPhospho [S703(100)] C2CD2L	Color2 [DarkGray]	1	4		6.60585	6.58045	6.76022	6.63517	6.64386	6.45121	6.72656	6.68229	6.6865
	0.035151	-0.01126	O14530 1xPhospho [S223(100)] TXNDC9	Color2 [DarkGray]	1	4		6.30664	6.3321	6.15908	6.27041	6.29364	6.04142	6.41328	6.26273	6.08803
	0.086645	0.011069	O14530 2xPhospho [S221(100);S223(100)] TXNDC9	Color2 [DarkGray]	1	4		6.72656	6.70598	6.62498	6.62059	6.42291	6.57592	6.74551	6.7115	6.63372
	0.387376	0.068714	O14545 1xPhospho [S415(100)] TRAFD1	Color2 [DarkGray]	1	4		6.61176	6.5744	6.62498	6.62644	6.82782	6.47897	6.57743	6.81634	6.62352
	0.533386	0.210855	O14545 1xPhospho [S415(99.5)] TRAFD1	Color2 [DarkGray]	1	4		6.48543	6.36107	6.56529	6.71562	6.98299	6.49345	6.36632	6.91648	6.76155
	0.181184	0.035723	O14545 2xPhospho [S409(100);S415(99.7)] TRAFD1	Color2 [DarkGray]	1	4		6.19452	6.22351	6.14923	6.30548	6.14169	5.83049	6.36852	6.15508	6.15083
	0.85793	0.103025	O14578 1xPhospho [S433(99.7)] CIT	Color2 [DarkGray]	1	4		6.11287	6.20682	6.14184	6.29031	5.95065	6.29981	6.33333	6.2701	6.16717
	0.38523	0.136844	O14602 1xPhospho [Y106(100)] EIF1AY	Color2 [DarkGray]	1	4		6.37678	6.81506	6.52042	6.59694	6.96	6.26491	6.55765	6.76553	6.7996
	0.436072	0.11926	O14617 1xPhospho [S829(98.9)] AP3D1	Color2 [DarkGray]	1	4		6.61176	6.78398	6.50462	6.5438	6.35579	6.66534	6.86047	6.58646	6.81121
	0.269882	0.124457	O14617 1xPhospho [S829(99.1)] AP3D1	Color2 [DarkGray]	1	4		6.50938	6.87406	6.44791	6.64961	6.33807	6.65821	6.89724	6.4822	6.82528
	0.137448	0.076798	O14639 1xPhospho [S422(100)] ABLIM1	Color2 [DarkGray]	1	4		6.37156	7.04767	6.52199	6.42459	6.41616	6.70598	6.70598	6.77215	6.69349
	0.316786	-0.07823	O14639 1xPhospho [S431(100)] ABLIM1	Color2 [DarkGray]	1	4		6.71425	6.43129	6.73471	6.61471	6.41616	7.10539	6.57592	6.49825	6.57137
	0.145642	-0.05524	O14639 1xPhospho [S431(100)] ABLIM1	Color2 [DarkGray]	1	4		6.66391	6.56529	6.86295	6.64674	6.91767	6.02459	6.64818	6.83036	6.44791
	0.034385	-0.00615	O14639 1xPhospho [S452(99.7)] ABLIM1	Color2 [DarkGray]	1	4		6.60437	6.75355	6.56529	6.41954	6.84046	6.66676	6.59991	6.66534	6.63952
	0.109569	0.0358	O14639 1xPhospho [S538(100)] ABLIM1	Color2 [DarkGray]	1	4		6.1777	6.24415	6.10043	6.24892	6.20277	5.86739	6.34384	6.29543	5.99041
	0.063283	0.02141	O14639 1xPhospho [S538(99.7)] ABLIM1	Color2 [DarkGray]	1	4		6.55612	6.60437	6.63517	6.853	6.87283	6.31288	6.55459	6.84424	6.46107
	0.773394	-0.09149	O14639 1xPhospho [S586(100)] ABLIM1	Color2 [DarkGray]	1	4		6.63372	6.77479	6.77873	6.55152	6.63081	6.48543	6.66676	6.66107	6.58496
	0.057589	0.01574	O14639 1xPhospho [S655(100)] ABLIM1	Color2 [DarkGray]	1	4		6.55919	6.57894	6.69488	6.67101	6.73471	6.65249	6.53916	6.79572	6.54535
	0.151303	-0.04324	O14639 1xPhospho [S706(100)] ABLIM1	Color2 [DarkGray]	1	4		6.5345	6.76022	6.68229	6.56834	6.7115	6.66391	6.46597	6.62644	6.75489
	0.024834	0.008872	O14639 1xPhospho [S706(100)] ABLIM1	Color2 [DarkGray]	1	4		6.71973	6.50144	6.73336	6.66391	6.61324	6.54998	6.48059	6.79181	6.70874
	0.216389	-0.08255	O14639 2xPhospho [S458(100);T/S/Y] ABLIM1	Color2 [DarkGray]	1	4		6.80607	6.33985	6.6893	6.37851	7.06931	6.76553	6.45615	6.62205	6.50938
	0.081203	-0.03712	O14641 1xPhospho [S618(100)] DVL2	Color2 [DarkGray]	1	4		6.74819	6.83415	6.49185	6.75622	6.71287	6.14975	6.84674	6.69488	6.42122
	0.388438	0.111576	O14641 2xPhospho [S194(97.4);S211(100)] DVL2	Color2 [DarkGray]	1	4		6.19493	6.24795	6.02105	6.25483	6.37267	5.64322	6.36007	6.37184	6.06675
	0.423117	-0.20302	O14646 2xPhospho [S215(100);S216(100)] CHD1	Color2 [DarkGray]	1	4		6.67525	6.70598	7.04876	6.65249	6.35226	6.36457	6.28355	6.70321	6.83415
	0.192339	-0.03025	O14654 1xPhospho [S1107(99.6)] IRS4	Color2 [DarkGray]	1	4		6.3216	6.17952	6.23882	6.12438	6.21033	5.98896	6.3042	6.16735	6.17766
	0.094805	-0.04406	O14654 1xPhospho [S1231(100)] IRS4	Color2 [DarkGray]	1	4		6.67384	6.73742	6.7211	6.60288	6.5438	6.43463	6.91049	6.73742	6.35226
	0.649157	0.213764	O14654 1xPhospho [S1231(100)] IRS4	Color2 [DarkGray]	1	4		6.74685	6.32733	6.56682	6.85549	6.22497	6.64961	6.93192	6.66107	6.6893
	0.03515	0.008142	O14654 1xPhospho [S409(100)] IRS4	Color2 [DarkGray]	1	4		6.64097	6.63952	6.6453	6.58195	6.74819	6.56986	6.55919	6.80607	6.58496
	0.634123	-0.05776	O14654 1xPhospho [S427(100)] IRS4	Color2 [DarkGray]	1	4		6.61324	6.58346	6.7115	6.69766	6.62352	6.81121	6.55765	6.57289	6.60437
	0.08931	-0.0193	O14654 1xPhospho [S439(100)] IRS4	Color2 [DarkGray]	1	4		6.69349	6.48864	6.55919	6.8009	6.66818	6.85424	6.65678	6.50779	6.51885
	0.286366	-0.15911	O14654 1xPhospho [S600(100)] IRS4	Color2 [DarkGray]	1	4		6.91049	6.53605	6.76951	6.82018	6.82018	5.89724	6.7761	6.77479	6.18785
	0.367695	-0.06995	O14654 1xPhospho [S735(100)] IRS4	Color2 [DarkGray]	1	4		6.49185	6.72247	6.732	6.60733	6.59246	6.87529	6.60437	6.56682	6.56529
	0.351011	0.067385	O14654 1xPhospho [S751(100)] IRS4	Color2 [DarkGray]	1	4		6.66391	6.51885	6.43463	6.63227	6.75087	6.91886	6.6907	6.5469	6.58195
	1.87166	-0.35786	O14654 1xPhospho [Y828(100)] IRS4	Color2 [DarkGray]	1	4		6.76818	6.71562	6.89118	6.67807	6.64097	6.71562	6.49665	6.50462	6.30012
	0.132293	0.057553	O14654 1xPhospho [Y921(99.3)] IRS4	Color2 [DarkGray]	1	4		6.80478	6.3147	6.75622	6.70736	6.81121	6.23266	6.7252	6.61029	6.71287
	0.076014	0.034255	O14654 1xPhospho [Y921(99.5)] IRS4	Color2 [DarkGray]	1	4		6.53294	6.37156	6.88874	6.82782	6.78398	6.40259	6.71287	6.61176	6.57137
	0.265262	0.160673	O14681 1xPhospho [S320(100)] EI24	Color2 [DarkGray]	1	4		6.89482	6.29278	6.59694	6.27984	6.71836	6.55305	6.65821	6.52513	7.08321
	0.753593	0.108654	O14681 1xPhospho [S330(100)] EI24	Color2 [DarkGray]	1	4		6.41785	6.3345	6.37156	6.78529	6.86542	7.27891	6.43463	6.60585	6.40939
	0.772824	-0.27292	O14681 1xPhospho [S56(100)] EI24	Color2 [DarkGray]	1	4		6.6851	6.85549	6.96	6.51096	6.78921	6.10852	6.40088	6.84298	6.43796
	0.107023	-0.04416	O14683 1xPhospho [S14(100)] TP53I11	Color2 [DarkGray]	1	4		6.82018	6.41954	6.86913	6.45286	6.49185	6.69488	6.63663	6.74282	6.59694
	0.367527	0.132474	O14686 1xPhospho [S1606(99.6)] KMT2D	Color2 [DarkGray]	1	4		6.82655	6.36632	6.56529	6.70736	6.67525	6.42459	6.63227	6.66534	6.85798
	0.38449	-0.17686	O14686 1xPhospho [S1671(100)] KMT2D	Color2 [DarkGray]	1	4		7.00113	6.44294	6.72383	6.63663	6.61029	6.64674	6.6837	6.61912	6.3345
	0.94254	0.187046	O14686 1xPhospho [S2274(100)] KMT2D	Color2 [DarkGray]	1	4		6.6453	6.41109	6.53605	6.77083	6.70736	6.52199	6.82018	6.732	6.6014
	0.290196	0.084727	O14686 1xPhospho [S4738(100)] KMT2D	Color2 [DarkGray]	1	4		6.77479	6.42291	6.6893	6.57743	6.62498	6.52356	6.6837	6.64241	6.81506
	0.38891	0.281225	O14686 1xPhospho [T2240(99.4)] KMT2D	Color2 [DarkGray]	1	4		6.848	5.90929	6.73471	6.61471	6.65105	6.48543	6.8716	6.63372	6.83036
	0.097348	-0.03329	O14715 1xPhospho [S21(100)] RGPD8	Color2 [DarkGray]	1	4		6.78267	6.58946	6.732	6.73742	6.47086	6.41109	6.65392	6.86171	6.48864
	0.068054	0.021453	O14715 1xPhospho [S796(99.4)] RGPD8	Color2 [DarkGray]	1	4		6.60585	6.49665	6.69209	6.63372	6.82528	6.64097	6.5438	6.80736	6.50779
	0.524129	0.167158	O14733 1xPhospho [S35(98.7)] MAP2K7	Color2 [DarkGray]	1	4		6.53605	6.39746	6.39917	6.64961	7.1375	6.66676	6.61471	6.8392	6.38025
	0.907226	-0.2154	O14733 1xPhospho [S407(99.6)] MAP2K7	Color2 [DarkGray]	1	4		6.75489	6.57289	6.40599	6.89724	6.99774	6.8802	6.2724	6.3906	6.42459
	0.059588	-0.02288	O14737 1xPhospho [S119(100)] PDCD5	Color2 [DarkGray]	1	4		6.6879	6.46107	6.89603	6.70598	6.68089	6.31107	6.732	6.66391	6.58045
	0.296289	-0.01828	O14737 1xPhospho [S119(100)] PDCD5	Color2 [DarkGray]	1	4		6.71012	6.67807	6.63663	6.59842	6.8125	6.34696	6.66534	6.63081	6.67384
	0.476578	0.132145	O14737 1xPhospho [S119(100)] PDCD5	Color2 [DarkGray]	1	4		6.50144	6.47897	6.6879	6.69209	6.66534	6.66249	6.63952	6.5438	6.88142
	0.43437	-0.10909	O14737 1xPhospho [S119(100)] PDCD5	Color2 [DarkGray]	1	4		6.66959	6.6453	6.79831	6.58045	6.67525	6.60881	6.7866	6.52199	6.47735
	0.005206	0.001449	O14745 1xPhospho [S280(100)] SLC9A3R1	Color2 [DarkGray]	1	4		6.52826	6.63372	6.64241	6.65392	6.83794	6.65535	6.54071	6.76818	6.49985
	0.749077	0.117729	O14757 1xPhospho [S284(100)] CHEK1	Color2 [DarkGray]	1	4		6.18952	6.18873	6.09859	6.30728	6.14212	5.77218	6.40422	6.18652	6.23928
	0.4884	0.15798	O14757 1xPhospho [S308(99.7)] CHEK1	Color2 [DarkGray]	1	4		6.71425	6.56682	6.35931	6.6279	6.54844	6.79831	6.82146	6.51412	6.77873
	0.595089	0.12341	O14786 1xPhospho [S921(99.7)] NRP1	Color2 [DarkGray]	1	4		6.65964	6.62205	6.49985	6.54844	6.75889	6.51254	6.83542	6.74953	6.56682
	0.489902	-0.1627	O14795 1xPhospho [S254(100)] UNC13B	Color2 [DarkGray]	1	4		6.81121	6.42122	6.86047	6.68089	6.65535	6.70044	6.55305	6.45779	6.59395
	0.895071	0.101917	O14795 1xPhospho [T1247(100)] UNC13B	Color2 [DarkGray]	1	4		6.15034	6.2841	6.16736	6.25957	6.13599	5.8338	6.33164	6.23777	6.33814
	0.301845	-0.12291	O14828 1xPhospho [S68(100)] SCAMP3	Color2 [DarkGray]	1	4		6.49506	6.86666	6.73064	6.50621	6.73336	6.66534	6.5438	6.37504	6.80478
	0.596848	-0.12896	O14828 1xPhospho [S76(100)] SCAMP3	Color2 [DarkGray]	1	4		6.69349	6.59395	6.91648	6.58346	6.63952	6.51254	6.57894	6.63372	6.60437
	0.350067	0.098411	O14828 1xPhospho [S85(97.7)] SCAMP3	Color2 [DarkGray]	1	4		6.26744	6.18843	6.01478	6.33305	6.34418	5.79685	6.41296	6.25075	6.10217
	0.337057	0.089003	O14867 1xPhospho [S445(100)] BACH1	Color2 [DarkGray]	1	4		6.60585	6.54071	6.57592	6.5744	6.853	6.60881	6.71699	6.81634	6.45615
	0.089244	-0.03026	O14874 1xPhospho [S31(100)] BCKDK	Color2 [DarkGray]	1	4		6.78267	6.48382	6.6865	6.66249	6.74551	6.53294	6.48864	6.77215	6.6014
	0.125756	0.045178	O14874 1xPhospho [S31(100)] BCKDK	Color2 [DarkGray]	1	4		6.70598	6.38543	6.72383	6.63227	6.84298	6.49345	6.79051	6.61029	6.54998
	0.708077	0.118799	O14908 1xPhospho [S232(100)] GIPC1	Color2 [DarkGray]	1	4		6.52826	6.62644	6.46597	6.82018	6.91886	6.3733	6.71973	6.71973	6.53761
	0.535788	0.084457	O14908 1xPhospho [T252(100)] GIPC1	Color2 [DarkGray]	1	4		6.1803	6.32351	6.16114	6.32563	6.06769	5.91019	6.39748	6.27951	6.24134
	0.917779	-0.1688	O14929 1xPhospho [S361(100)] HAT1	Color2 [DarkGray]	1	4		6.83542	6.67666	6.88387	6.50621	6.5438	6.38543	6.59694	6.74416	6.54844
	0.311542	0.264795	O14950 1xPhospho [S20(99.7)] MYL12B	Color2 [DarkGray]	1	4		5.97957	6.6879	6.31107	6.76686	6.54071	7.2555	6.03782	6.9472	6.7879
	1.70883	0.329014	O14950 1xPhospho [T135(100)] MYL12B	Color2 [DarkGray]	1	4		6.30012	6.29094	6.45779	6.84298	7.08215	6.59544	6.72656	6.76553	6.5438
	0.22481	-0.11019	O14965 1xPhospho [S104(100)] AURKA	Color2 [DarkGray]	1	4		6.99322	6.70321	6.57743	6.59544	6.69766	6.09592	6.58195	6.92837	6.43296
	0.594351	0.285969	O14965 1xPhospho [S104(100)] AURKA	Color2 [DarkGray]	1	4		6.25739	6.79442	6.2555	6.78529	6.69766	6.6907	6.71012	6.52199	6.9331
	0.350736	0.105557	O14974 1xPhospho [S695(99.6)] PPP1R12A	Color2 [DarkGray]	1	4		6.59842	6.75221	6.34163	6.76818	6.75756	6.51412	6.73877	6.65105	6.61912
	0.493409	-0.10465	O14974 1xPhospho [S995(100)] PPP1R12A	Color2 [DarkGray]	1	4		6.71973	6.56529	6.76951	6.7115	6.47735	6.77215	6.4446	6.62498	6.67101
	1.06826	0.136676	O14976 1xPhospho [S778(99.5)] GAK	Color2 [DarkGray]	1	4		6.21942	6.1453	6.07704	6.34639	6.33754	5.97435	6.37163	6.23715	6.24301
	0.274488	-0.06132	O14980 1xPhospho [S391(100)] XPO1	Color2 [DarkGray]	1	4		6.68089	6.54226	6.824	6.62936	6.69627	6.53605	6.57894	6.69627	6.58796
	0.184374	-0.03195	O15014 1xPhospho [S1055(100)] ZNF609	Color2 [DarkGray]	1	4		6.74551	6.58646	6.76155	6.71287	6.45121	6.50779	6.60733	6.72928	6.66107
	0.149293	0.047603	O15014 1xPhospho [S1077(100)] ZNF609	Color2 [DarkGray]	1	4		6.53605	6.89603	6.63081	6.63517	6.74685	5.95652	6.64386	6.81634	6.74551
	0.047603	-0.01363	O15014 1xPhospho [S1311(99.5)] ZNF609	Color2 [DarkGray]	1	4		6.79701	6.58496	6.58946	6.63807	6.36282	6.83289	6.70598	6.71836	6.50621
	1.05493	-0.18449	O15014 1xPhospho [S467(99.5)] ZNF609	Color2 [DarkGray]	1	4		6.68229	6.6851	6.83162	6.76818	6.40599	6.71699	6.4363	6.66391	6.54535
	0.528454	0.077688	O15014 1xPhospho [S576(100)] ZNF609	Color2 [DarkGray]	1	4		6.64674	6.48543	6.65535	6.70736	6.63517	6.63081	6.6851	6.61029	6.7252
	0.713705	0.085882	O15014 2xPhospho [S576(100);S578(100)] ZNF609	Color2 [DarkGray]	1	4		6.25061	6.18023	6.1427	6.2576	6.25774	5.8791	6.36271	6.25805	6.21042
	0.066829	-0.04638	O15020 1xPhospho [S2171(100)] SPTBN2	Color2 [DarkGray]	1	4		6.40599	6.7046	6.83668	6.65964	6.99435	6.1334	6.36282	7.01234	6.43296
	0.68797	0.233055	O15020 1xPhospho [S2171(100)] SPTBN2	Color2 [DarkGray]	1	4		6.23266	6.46597	6.70874	6.82528	6.43962	6.88874	6.7996	6.56682	6.74012
	0.321556	0.24995	O15020 1xPhospho [T2346(99.1)] SPTBN2	Color2 [DarkGray]	1	4		6.0045	6.54998	6.94603	6.6014	6.62059	6.58646	6.63807	7.07468	6.53761
	0.470599	-0.21581	O15021 1xPhospho [S1822(100)] MAST4	Color2 [DarkGray]	1	4		6.7115	6.62352	7.09487	6.58796	6.46597	6.37156	6.86419	6.42962	6.48864
	0.645998	0.320941	O15027 1xPhospho [S1030(100)] SEC16A	Color2 [DarkGray]	1	4		6.36632	6.46271	6.55919	6.45779	6.78005	6.63081	6.69488	6.45943	7.19672
	0.992511	0.210535	O15027 1xPhospho [S1069(100)] SEC16A	Color2 [DarkGray]	1	4		6.47411	6.65678	6.4363	6.54071	7.00225	6.36282	6.58796	6.80993	6.8009
	0.535602	0.072486	O15027 1xPhospho [S1389(100)] SEC16A	Color2 [DarkGray]	1	4		6.2053	6.26019	6.07754	6.24234	6.25367	5.84201	6.30384	6.22725	6.22938
	0.657234	0.129918	O15027 1xPhospho [S2081(100)] SEC16A	Color2 [DarkGray]	1	4		6.46434	6.67525	6.49025	6.59395	6.98185	6.49185	6.59842	6.79181	6.62936
	0.126651	-0.04394	O15027 1xPhospho [S2271(100)] SEC16A	Color2 [DarkGray]	1	4		6.73064	6.56834	6.67666	6.75087	6.83162	6.30743	6.6893	6.77083	6.3837
	0.384225	-0.05125	O15027 1xPhospho [S314(100)] SEC16A	Color2 [DarkGray]	1	4		6.70598	6.56986	6.6837	6.76421	6.69766	6.54998	6.5469	6.67242	6.58646
	2.37643	-0.23099	O15027 1xPhospho [S331(100)] SEC16A	Color2 [DarkGray]	1	4		6.67525	6.70598	6.6837	6.8716	6.97384	6.39403	6.42962	6.40939	6.53294
	0.474194	0.152076	O15027 1xPhospho [S342(100)] SEC16A	Color2 [DarkGray]	1	4		6.86171	6.39917	6.55765	6.64818	6.61471	6.35579	6.7996	6.69905	6.7761
	0.43385	0.253142	O15027 1xPhospho [S774(99.6)] SEC16A	Color2 [DarkGray]	1	4		6.81506	6.69349	6.04221	6.92125	6.73471	5.9542	6.90809	6.71699	6.6851
	0.190526	-0.04671	O15027 1xPhospho [T1325(99.1)] SEC16A	Color2 [DarkGray]	1	4		6.78921	6.54226	6.75889	6.69766	6.75489	6.21335	6.58195	6.75355	6.61471
	0.575722	0.185131	O15027 2xPhospho [S2073(98.8);S2081(98.8)] SEC16A	Color2 [DarkGray]	1	4		6.56224	6.66676	6.4446	6.45286	6.54998	6.80219	6.8679	6.48704	6.87406
	0.183892	0.236759	O15042 1xPhospho [S236(100)] U2SURP	Color2 [DarkGray]	1	4		6.27612	7.20848	6.10224	6.44294	6.09381	6.72792	7.01903	6.07254	7.20555
	0.059975	-0.05369	O15042 1xPhospho [S236(100)] U2SURP	Color2 [DarkGray]	1	4		6.84172	6.24413	6.77479	6.7996	7.03342	6.01792	6.48382	7.02791	6.18785
	0.322346	0.103764	O15047 1xPhospho [S470(99.4)] SETD1A	Color2 [DarkGray]	1	4		6.59096	6.49025	6.65678	6.51096	6.67525	6.76553	6.69905	6.88753	6.46271
	0.107851	-0.05039	O15056 1xPhospho [S1196(100)] SYNJ2	Color2 [DarkGray]	1	4		6.88631	6.67384	6.35931	6.58195	6.85424	6.59395	6.55765	6.7252	6.48543
	1.48704	-0.3599	O15061 1xPhospho [S1044(100)] SYNM	Color2 [DarkGray]	1	4		6.96232	6.98185	6.6893	6.51096	6.50303	6.46761	6.56986	6.58646	6.39746
	0.55254	0.161538	O15061 1xPhospho [S1049(100)] SYNM	Color2 [DarkGray]	1	4		6.59544	6.27426	6.6907	6.76951	6.85175	6.49025	6.73742	6.63517	6.67242
	0.315167	-0.07523	O15061 1xPhospho [S429(100)] SYNM	Color2 [DarkGray]	1	4		6.64818	6.63952	6.69488	6.56682	6.89118	6.5469	6.40599	6.73471	6.61618
	2.26732	-0.31025	O15061 1xPhospho [S653(100)] SYNM	Color2 [DarkGray]	1	4		6.70183	6.74147	6.87283	6.61765	6.71973	6.69488	6.50303	6.45943	6.42291
	0.189998	-0.06002	O15061 1xPhospho [T598(100)] SYNM	Color2 [DarkGray]	1	4		6.6893	6.64818	6.47411	6.35755	6.85798	7.00338	6.52199	6.72928	6.38025
	0.082052	0.028838	O15068 2xPhospho [S965(99.5);T/S] MCF2L	Color2 [DarkGray]	1	4		6.49665	6.52356	6.8125	6.60288	6.88142	6.49825	6.62352	6.77215	6.52356
	0.970843	0.09603	O15075 1xPhospho [S722(96.1)] DCLK1	Color2 [DarkGray]	1	4		6.22351	6.19489	6.18198	6.28958	6.22449	5.80008	6.38151	6.27644	6.23053
	0.13035	0.061628	O15084 1xPhospho [S1011(100)] ANKRD28	Color2 [DarkGray]	1	4		6.31107	6.6279	6.87652	6.62059	6.62644	6.66818	6.54998	6.72383	6.72656
	0.039561	0.026975	O15085 1xPhospho [S16(99.6)] ARHGEF11	Color2 [DarkGray]	1	4		6.61324	6.83542	6.34163	6.82528	6.86666	6.25361	6.82273	6.78921	6.25927
	0.532693	0.073696	O15085 1xPhospho [S635(99.5)] ARHGEF11	Color2 [DarkGray]	1	4		6.25486	6.14454	6.25779	6.24851	6.15978	5.67711	6.38613	6.26715	6.225
	0.101647	0.045524	O15155 1xPhospho [S50(99.8)] BET1	Color2 [DarkGray]	1	4		6.65249	6.5267	6.84046	6.48704	6.71287	6.30925	6.67242	6.5157	6.96809
	0.25339	0.13539	O15164 2xPhospho [S1025(100);S1028(100)] TRIM24	Color2 [DarkGray]	1	4		6.81378	6.22497	6.88631	6.3505	6.2075	6.78005	6.71562	6.78398	6.83162
	0.291794	-0.13315	O15173 1xPhospho [S90(100)] PGRMC2	Color2 [DarkGray]	1	4		6.53294	6.81378	6.63372	6.6879	6.80349	6.65105	6.81121	6.53138	6.23841
	0.195243	0.194345	O15173 1xPhospho [T211(100)] PGRMC2	Color2 [DarkGray]	1	4		5.93074	6.78398	6.45615	6.34163	5.79181	7.68159	6.75756	6.01792	6.97842
	0.102162	-0.03773	O15211 1xPhospho [S409(100)] RGL2	Color2 [DarkGray]	1	4		6.50303	6.51254	6.8936	6.9507	6.54844	6.50621	6.55305	6.58045	6.66249
	0.134151	-0.05862	O15211 1xPhospho [T752(100)] RGL2	Color2 [DarkGray]	1	4		6.66107	6.79051	6.48864	6.78398	6.58796	6.65392	6.83668	6.55612	6.37156
	0.184616	-0.01986	O15213 1xPhospho [S41(99.4)] WDR46	Color2 [DarkGray]	1	4		6.6879	6.67525	6.56377	6.76553	6.78921	6.40939	6.63517	6.59991	6.63227
	0.363818	0.056528	O15234 1xPhospho [S148(100)] CASC3	Color2 [DarkGray]	1	4		6.62644	6.71699	6.57743	6.66107	6.824	6.21917	6.79572	6.66391	6.63081
	0.327764	0.179462	O15234 1xPhospho [S148(100)] CASC3	Color2 [DarkGray]	1	4		6.12722	6.87283	6.34873	6.36807	6.55765	7.29921	6.5469	6.69209	6.64818
	0.144737	0.037357	O15234 1xPhospho [S265(100)] CASC3	Color2 [DarkGray]	1	4		6.46597	6.65678	6.79181	6.67666	6.74551	6.38198	6.69349	6.6893	6.64386
	0.037535	-0.01716	O15234 1xPhospho [S699(97.9)] CASC3	Color2 [DarkGray]	1	4		6.62644	6.42291	6.84298	6.74012	7.0268	6.0917	6.45286	6.7866	6.6014
	0.038819	-0.01692	O15258 1xPhospho [S95(100)] RER1	Color2 [DarkGray]	1	4		6.76155	6.60733	6.79701	6.55612	6.58796	6.26303	6.43296	6.8392	6.84298
	0.121787	0.048474	O15294 1xPhospho [S20(100)] OGT	Color2 [DarkGray]	1	4		6.38198	6.80993	6.71012	6.46924	6.58195	6.73471	6.80993	6.58646	6.65105
	0.154214	-0.03694	O15327 1xPhospho [S487(100)] INPP4B	Color2 [DarkGray]	1	4		6.55765	6.72928	6.75087	6.63663	6.63372	6.53605	6.64386	6.52826	6.75489
	0.403162	0.63472	O15344 1xPhospho [S96(100)] MID1	Color2 [DarkGray]	1	4		5.61471	6.88509	5.05311	6.77215	6.14975	7.85922	6.95884	5.71425	6.78398
	0.156742	-0.11795	O15344 1xPhospho [S96(100)] MID1	Color2 [DarkGray]	1	4		6.7211	6.24413	6.8125	6.80219	7.26397	6.08321	6.39232	6.88996	6.1416
	1.28069	0.095298	O15371 2xPhospho [S528(98);S529(98)] EIF3D	Color2 [DarkGray]	1	4		6.23332	6.30131	6.22935	6.35219	6.11627	5.90307	6.39916	6.33957	6.31115
	0.898624	0.240226	O15372 1xPhospho [S10(99.5)] EIF3H	Color2 [DarkGray]	1	4		6.53294	6.6837	6.31832	6.82528	6.83162	6.20163	6.7252	6.87652	6.65392
	0.6622	0.08919	O15372 1xPhospho [S183(100)] EIF3H	Color2 [DarkGray]	1	4		6.20743	6.21428	6.1585	6.21629	6.09026	5.76813	6.39818	6.20973	6.23987
	0.184682	0.065358	O15372 1xPhospho [S290(100)] EIF3H	Color2 [DarkGray]	1	4		6.76553	6.47897	6.42122	6.76686	7.00899	6.36457	6.5345	6.54071	6.7866
	0.175634	0.122331	O15372 1xPhospho [T11(99.2)] EIF3H	Color2 [DarkGray]	1	4		6.53605	6.84298	6.21723	6.94837	6.94954	5.98641	6.8009	6.88996	6.2724
	0.479517	0.187491	O15372 2xPhospho [S14(98.3);T/S] EIF3H	Color2 [DarkGray]	1	4		6.63227	6.45779	6.41785	6.82655	6.91169	6.32373	6.71836	6.94603	6.40599
	0.38689	0.214401	O15400 1xPhospho [S129(100)] STX7	Color2 [DarkGray]	1	4		6.26303	6.71699	6.28725	6.69488	6.22689	7.30652	6.74551	6.28355	6.88142
	0.359872	-0.16343	O15400 1xPhospho [S129(100)] STX7	Color2 [DarkGray]	1	4		6.79181	6.56834	6.8189	6.80607	6.84424	6.06393	6.87036	6.54226	6.27612
	1.53715	0.383904	O15400 1xPhospho [S147(100)] STX7	Color2 [DarkGray]	1	4		6.44626	6.34341	6.34696	6.86913	7.01792	6.24793	6.72928	6.96809	6.59096
	0.490151	0.079942	O15400 1xPhospho [T79(99.6)] STX7	Color2 [DarkGray]	1	4		6.65964	6.45779	6.6279	6.62644	6.73336	6.6879	6.70321	6.6865	6.59544
	0.144402	-0.03265	O15400 2xPhospho [S129(99.5);S] STX7	Color2 [DarkGray]	1	4		6.2351	6.32797	6.16334	6.37809	6.11367	5.78173	6.3078	6.24448	6.07618
	0.805019	-0.17808	O15417 1xPhospho [S991(100)] TNRC18	Color2 [DarkGray]	1	4		6.71699	6.76022	6.48864	6.89845	6.83162	6.58195	6.50938	6.55765	6.36457
	0.991176	-0.14435	O15417 1xPhospho [S999(100)] TNRC18	Color2 [DarkGray]	1	4		6.57137	6.6879	6.47735	6.77742	6.6907	7.13031	6.45779	6.47249	6.3733
	0.082439	0.03043	O15417 1xPhospho [T2146(100)] TNRC18	Color2 [DarkGray]	1	4		6.85674	6.42459	6.61618	6.58946	6.36982	6.87036	6.73606	6.64097	6.61176
	0.09307	-0.06025	O15439 1xPhospho [T646(100)] ABCC4	Color2 [DarkGray]	1	4		6.29094	6.80993	6.48543	6.6279	6.80993	7.11998	6.35403	6.81121	6.24031
	0.146283	0.050558	O15439 1xPhospho [T646(99.6)] ABCC4	Color2 [DarkGray]	1	4		6.57894	6.59395	6.51728	6.62498	6.74551	6.83289	6.39403	6.61618	6.83162
	0.472435	-0.16318	O15446 1xPhospho [S136(100)] POLR1G	Color2 [DarkGray]	1	4		6.824	6.59246	6.65964	6.65249	6.82782	6.57743	6.26303	6.65535	6.66818
	0.86515	0.201578	O15446 1xPhospho [S285(100)] POLR1G	Color2 [DarkGray]	1	4		6.53605	6.44294	6.47897	6.63807	6.63807	6.91767	6.61912	6.54998	6.8936
	0.177278	-0.0825	O15446 1xPhospho [S285(100)] POLR1G	Color2 [DarkGray]	1	4		6.74551	6.42291	6.83542	7.01792	6.69627	6.11478	6.75221	6.66249	6.34163
	0.070625	0.0624	O15446 2xPhospho [T456(100);S/T] POLR1G	Color2 [DarkGray]	1	4		6.43129	7.11582	6.15785	6.67242	6.34163	6.91886	6.86913	6.48543	6.53761
	0.191736	0.066632	O15504 1xPhospho [S106(99.3)] NUP42	Color2 [DarkGray]	1	4		6.33271	6.7115	6.6014	6.46761	6.97499	6.75889	6.66818	6.70321	6.47411
	0.218655	0.035805	O15530 1xPhospho [S241(100)] PDPK1	Color2 [DarkGray]	1	4		6.31384	6.16285	6.1748	6.24028	6.08923	5.84291	6.33474	6.22386	6.20031
	1.91983	-0.36168	O15541 1xPhospho [S329(100)] RNF113A	Color2 [DarkGray]	1	4		6.96	6.70183	6.82655	6.08958	6.86047	6.75489	6.44294	6.42122	6.53916
	0.003416	0.001631	O15550 2xPhospho [S829(100);S/T] KDM6A	Color2 [DarkGray]	1	4		6.79181	6.40429	6.76421	6.57743	6.77083	6.45286	6.78398	6.70874	6.47249
	0.113323	-0.05192	O43143 1xPhospho [Y389(100)] DHX15	Color2 [DarkGray]	1	4		6.63081	6.52356	6.85922	6.59991	6.70321	6.55765	6.57592	6.86913	6.41278
	0.507947	0.094103	O43149 1xPhospho [S1518(100)] ZZEF1	Color2 [DarkGray]	1	4		6.48059	6.71425	6.61029	6.62644	6.6879	6.56834	6.61471	6.76951	6.70321
	0.300898	0.091151	O43150 1xPhospho [S701(100)] ASAP2	Color2 [DarkGray]	1	4		6.6893	6.61912	6.56224	6.44626	6.60733	6.67525	6.70598	6.5157	6.92244
	0.052254	-0.01758	O43150 1xPhospho [S701(100)] ASAP2	Color2 [DarkGray]	1	4		6.59991	6.75889	6.6837	6.51412	6.38543	6.79572	6.6851	6.46924	6.83542
	0.449417	0.230838	O43159 1xPhospho [S223(100)] RRP8	Color2 [DarkGray]	1	4		6.32012	6.71425	6.33092	6.44128	6.42626	7.21043	6.65821	6.3906	7.00899
	0.001416	0.000675	O43166 1xPhospho [S1127(100)] SIPA1L1	Color2 [DarkGray]	1	4		6.69209	6.2817	6.76022	6.74282	6.848	6.65964	6.50303	6.65105	6.58195
	0.365545	-0.12466	O43166 1xPhospho [S1255(100)] SIPA1L1	Color2 [DarkGray]	1	4		6.74282	6.49345	6.6453	6.75489	6.99661	6.53916	6.46271	6.732	6.31288
	0.521088	-0.1267	O43166 1xPhospho [S1585(100)] SIPA1L1	Color2 [DarkGray]	1	4		6.82528	6.56834	6.6851	6.61176	6.60733	6.76155	6.49185	6.48704	6.71973
	0.047576	0.050812	O43237 1xPhospho [S194(100)] DYNC1LI2	Color2 [DarkGray]	1	4		6.27426	6.77742	6.80349	6.46924	6.41954	6.71562	6.23266	6.47573	7.29921
	0.782968	0.186755	O43237 1xPhospho [S406(100)] DYNC1LI2	Color2 [DarkGray]	1	4		6.63372	6.62498	6.30743	6.77479	6.7879	6.47411	6.66107	6.73877	6.72656
	0.549953	0.08199	O43237 1xPhospho [S486(99.6)] DYNC1LI2	Color2 [DarkGray]	1	4		6.74551	6.58045	6.60288	6.66676	6.64818	6.32912	6.7996	6.71699	6.65821
	0.496109	0.201241	O43290 1xPhospho [S107(99.6)] SART1	Color2 [DarkGray]	1	4		6.32912	6.77479	6.48382	6.57137	6.70874	6.6453	6.56834	6.65964	6.96347
	0.05118	-0.02399	O43290 1xPhospho [S437(100)] SART1	Color2 [DarkGray]	1	4		6.73877	6.60733	6.80219	6.51728	6.54844	6.41616	6.5744	6.99095	6.51096
	0.293491	0.135027	O43290 1xPhospho [S448(100)] SART1	Color2 [DarkGray]	1	4		6.48864	6.63227	6.4822	6.40259	6.31107	7.20163	6.44956	6.53294	7.02569
	0.482922	0.250336	O43290 1xPhospho [S48(100)] SART1	Color2 [DarkGray]	1	4		6.63517	6.848	6.11478	6.79701	6.76421	6.0268	6.86047	6.8189	6.66959
	0.200807	-0.44177	O43290 1xPhospho [S48(99)] SART1	Color2 [DarkGray]	1	4		7.14568	5.87529	6.79181	6.42626	7.40344	5.71973	6.05311	7.52748	4.90689
	0.182819	0.045435	O43290 1xPhospho [S598(100)] SART1	Color2 [DarkGray]	1	4		6.70874	6.42459	6.6865	6.3345	6.40088	7.12412	6.67525	6.6014	6.67948
	0.45915	0.075417	O43290 1xPhospho [S789(100)] SART1	Color2 [DarkGray]	1	4		6.1828	6.23387	6.0834	6.1713	6.16212	5.82707	6.33106	6.255	6.14027
	0.055293	0.040829	O43291 1xPhospho [S108(99.7)] SPINT2	Color2 [DarkGray]	1	4		6.64961	7.01011	6.44626	6.80864	6.74416	5.21723	6.96578	6.90689	6.35579
	0.546565	-0.15553	O43303 1xPhospho [S372(100)] CCP110	Color2 [DarkGray]	1	4		6.76288	6.57894	6.98527	6.46107	6.72247	6.32373	6.53294	6.6837	6.64386
	0.994887	0.099268	O43303 1xPhospho [S372(100)] CCP110	Color2 [DarkGray]	1	4		6.21692	6.21491	6.15871	6.20585	6.19313	5.86107	6.32508	6.35126	6.21201
	0.019577	0.006352	O43303 2xPhospho [S366(100);S370(99.4)] CCP110	Color2 [DarkGray]	1	4		6.65964	6.56377	6.64961	6.81762	6.51096	6.65964	6.79831	6.65249	6.44128
	0.224411	0.21556	O43306 1xPhospho [S54(100)] ADCY6	Color2 [DarkGray]	1	4		5.88509	6.36282	7.12825	6.63517	6.7879	6.65964	6.47735	6.7866	6.75889
	0.013584	0.009317	O43310 1xPhospho [S18(100)] CTIF	Color2 [DarkGray]	1	4		6.73742	6.54071	6.42459	6.52982	6.30012	7.23266	6.43796	6.30743	6.98527
	0.851206	1.03661	O43312 3xPhospho [S292(96.6);S/Y] MTSS1	Color2 [DarkGray]	1	4		5.55459	6.8189	5.04439	7.32103	7.29094	5.31107	6.91409	7.15583	6.45779
	0.242823	0.040264	O43314 1xPhospho [S1006(100)] PPIP5K2	Color2 [DarkGray]	1	4		6.2295	6.27759	6.16792	6.26091	6.07939	5.7846	6.37047	6.25174	6.17358
	0.767627	-0.14308	O43314 2xPhospho [S1006(100);S1016(100)] PPIP5K2	Color2 [DarkGray]	1	4		6.69766	6.69905	6.79831	6.71425	6.5744	6.50779	6.73336	6.57137	6.46107
	0.471185	0.211446	O43318 1xPhospho [S374(99.7)] MAP3K7	Color2 [DarkGray]	1	4		6.41954	6.91289	6.40259	6.47573	6.54535	6.5438	6.78267	6.62205	6.96463
	0.04808	0.018266	O43318 1xPhospho [S389(100)] MAP3K7	Color2 [DarkGray]	1	4		6.47411	6.47411	6.84674	6.70598	6.84925	6.53605	6.58946	6.56682	6.69349
	0.053893	0.017745	O43318 1xPhospho [S439(100)] MAP3K7	Color2 [DarkGray]	1	4		6.17891	6.39248	6.16018	6.16852	6.18123	5.82372	6.42844	6.21121	6.14515
	0.011574	-0.00508	O43318 2xPhospho [S378(99.4);S/T] MAP3K7	Color2 [DarkGray]	1	4		6.45451	6.81506	6.7115	6.62498	6.76421	6.38716	6.55919	6.8505	6.55612
	0.017226	-0.0057	O43318 2xPhospho [S439(100);S455(99.1)] MAP3K7	Color2 [DarkGray]	1	4		6.23369	6.38822	6.0586	6.23002	6.1578	5.82193	6.32735	6.19261	6.14345
	0.190262	0.046272	O43324 1xPhospho [S173(100)] EEF1E1	Color2 [DarkGray]	1	4		6.71699	6.49985	6.5438	6.79051	6.58346	6.72928	6.60585	6.53605	6.75756
	0.480145	-0.0978	O43347 1xPhospho [S191(100)] MSI1	Color2 [DarkGray]	1	4		6.66534	6.84172	6.6893	6.48543	6.56072	6.61176	6.49985	6.72928	6.67384
	0.305217	-0.07431	O43379 1xPhospho [S1144(100)] WDR62	Color2 [DarkGray]	1	4		6.60437	6.5744	6.73064	6.56682	6.20555	7.21043	6.59694	6.69209	6.39746
	0.124979	0.032432	O43379 1xPhospho [S1228(100)] WDR62	Color2 [DarkGray]	1	4		6.21707	6.37895	6.09687	6.36833	6.06279	6.01447	6.35719	6.23713	6.19585
	0.038837	-0.02371	O43395 1xPhospho [S164(100)] PRPF3	Color2 [DarkGray]	1	4		6.33807	6.88753	6.72792	6.77083	6.69209	6.37851	6.6879	6.8125	6.38198
	0.243126	0.064245	O43395 1xPhospho [S619(100)] PRPF3	Color2 [DarkGray]	1	4		6.28249	6.32191	6.022	6.3997	6.21975	5.96764	6.34683	6.28096	6.19135
	0.404471	0.794305	O43395 1xPhospho [S619(100)] PRPF3	Color2 [DarkGray]	1	4		5.23266	7.02126	5.07895	5.59395	4.94486	8.18884	6.62498	5.59096	7.49985
	0.103589	0.057583	O43395 1xPhospho [S619(100)] PRPF3	Color2 [DarkGray]	1	4		6.73742	6.87036	6.49665	6.62205	6.36457	6.24222	7.03672	6.45779	6.78267
	0.827405	-0.2245	O43396 1xPhospho [S113(100)] TXNL1	Color2 [DarkGray]	1	4		6.60881	7	6.77873	6.75489	6.07039	6.69766	6.46271	6.63663	6.61471
	0.223991	-0.06327	O43399 1xPhospho [S166(100)] TPD52L2	Color2 [DarkGray]	1	4		6.60881	6.62059	6.59991	6.49665	7.03452	6.69488	6.45779	6.76553	6.41616
	0.309712	0.06421	O43399 1xPhospho [S19(100)] TPD52L2	Color2 [DarkGray]	1	4		6.56377	6.64818	6.56834	6.67242	6.91767	6.38543	6.77083	6.69905	6.50303
	0.001451	0.000825	O43399 1xPhospho [S21(100)] TPD52L2	Color2 [DarkGray]	1	4		6.58045	6.98755	6.37678	6.69488	6.8679	6.17991	6.55612	6.6893	6.70183
	0.48521	0.163553	O43399 1xPhospho [T132(99.6)] TPD52L2	Color2 [DarkGray]	1	4		6.38888	6.79831	6.45779	6.68089	7.05094	6.05745	6.56529	6.80349	6.76686
	0.130441	0.025578	O43426 1xPhospho [S1392(100)] SYNJ1	Color2 [DarkGray]	1	4		6.63663	6.54071	6.62059	6.56072	6.7866	6.74953	6.5267	6.59842	6.74953
	0.080753	0.035072	O43426 1xPhospho [S1565(99.4)] SYNJ1	Color2 [DarkGray]	1	4		6.6014	6.44128	6.75889	6.77479	6.85424	6.35579	6.57289	6.87283	6.46107
	0.424015	0.194325	O43432 1xPhospho [S1156(100)] EIF4G3	Color2 [DarkGray]	1	4		6.3505	6.85549	6.32912	6.87897	6.76288	6.34696	6.84298	6.52826	6.74685
	0.472789	0.108245	O43432 1xPhospho [S1582(100)] EIF4G3	Color2 [DarkGray]	1	4		6.22535	6.19984	6.00391	6.28772	5.99001	5.90618	6.39105	6.19592	6.16685
	0.662962	0.205926	O43432 1xPhospho [S232(100)] EIF4G3	Color2 [DarkGray]	1	4		6.65678	6.57592	6.31107	6.74012	6.51412	6.75756	6.83289	6.53294	6.79572
	0.170139	0.049181	O43432 1xPhospho [S495(100)] EIF4G3	Color2 [DarkGray]	1	4		6.64818	6.51885	6.55765	6.61618	6.64674	6.88509	6.63227	6.44294	6.79701
	0.814786	-0.34977	O43432 1xPhospho [S495(100)] EIF4G3	Color2 [DarkGray]	1	4		6.64674	6.62352	6.97613	6.77873	7.01011	6.32912	6.51885	6.6014	6.07682
	1.21427	0.146483	O43439 1xPhospho [S595(100)] CBFA2T2	Color2 [DarkGray]	1	4		6.1387	6.20291	6.1327	6.18773	6.11191	5.97831	6.38602	6.20774	6.32
	0.551718	-0.13413	O43491 1xPhospho [S499(100)] EPB41L2	Color2 [DarkGray]	1	4		6.6279	6.72792	6.62936	6.5345	6.72656	6.89724	6.44956	6.73064	6.40259
	0.568001	0.098076	O43491 1xPhospho [S550(100)] EPB41L2	Color2 [DarkGray]	1	4		6.23865	6.21085	6.10069	6.34632	6.25602	6.02261	6.32558	6.36376	6.15508
	0.041654	-0.02933	O43491 1xPhospho [S550(100)] EPB41L2	Color2 [DarkGray]	1	4		6.88874	6.75622	6.36282	6.48864	6.44626	6.7879	6.85674	6.78136	6.2817
	0.160282	-0.08174	O43491 1xPhospho [S598(100)] EPB41L2	Color2 [DarkGray]	1	4		6.50621	6.80607	6.7866	6.5438	6.64961	6.56377	6.29462	6.83794	6.7211
	0.067814	0.010593	O43491 1xPhospho [S598(99.6)] EPB41L2	Color2 [DarkGray]	1	4		6.61029	6.53138	6.65392	6.38198	6.38716	7.2182	6.53294	6.62059	6.67384
	0.129153	-0.07014	O43491 1xPhospho [S614(100)] EPB41L2	Color2 [DarkGray]	1	4		6.47573	6.63807	6.56986	6.8125	6.99322	6.66959	6.3906	6.86542	6.21723
	0.207455	0.241401	O43491 1xPhospho [S647(100)] EPB41L2	Color2 [DarkGray]	1	4		6.38198	7.08002	6.2075	6.69627	6.15987	6.29646	7.20945	6.07468	7.10957
	0.12479	0.134515	O43491 1xPhospho [S647(100)] EPB41L2	Color2 [DarkGray]	1	4		7.16289	6.04002	6.29829	7.11894	6.8936	5.66107	6.79051	6.87774	6.23649
	0.894222	-0.21042	O43491 1xPhospho [S715(100)] EPB41L2	Color2 [DarkGray]	1	4		6.76155	6.69209	6.91648	6.72792	6.71973	6.08746	6.54844	6.74416	6.44626
	0.694912	0.149813	O43491 1xPhospho [S718(100)] EPB41L2	Color2 [DarkGray]	1	4		6.62936	6.60733	6.38543	6.64961	6.60437	6.80478	6.65964	6.60585	6.80607
	0.142009	-0.03475	O43491 1xPhospho [S87(100)] EPB41L2	Color2 [DarkGray]	1	4		6.69905	6.61471	6.6907	6.56072	6.55305	6.74953	6.47249	6.76951	6.65821
	1.31631	-0.24246	O43491 1xPhospho [S87(100)] EPB41L2	Color2 [DarkGray]	1	4		6.74416	6.65105	6.86542	6.52982	6.44294	6.9331	6.42962	6.6279	6.47573
	0.764868	-0.15789	O43491 1xPhospho [S87(100)] EPB41L2	Color2 [DarkGray]	1	4		6.65392	6.60437	6.75889	6.62936	6.75489	6.80219	6.39232	6.67384	6.47735
	0.373572	0.173079	O43491 1xPhospho [Y623(100)] EPB41L2	Color2 [DarkGray]	1	4		6.46434	6.84172	6.2114	6.65678	6.52042	6.9331	6.62498	6.60437	6.80736
	0.922377	0.09749	O43491 2xPhospho [S715(100);S718(100)] EPB41L2	Color2 [DarkGray]	1	4		6.59395	6.49825	6.56072	6.72247	6.83289	6.61029	6.62352	6.59395	6.72792
	1.12678	0.541073	O43524 1xPhospho [S280(100)] FOXO3	Color2 [DarkGray]	1	4		6.07039	6.72247	6.08746	6.84298	6.65678	6.64818	6.7115	6.83668	6.95536
	0.771677	0.156509	O43567 1xPhospho [T380(100)] RNF13	Color2 [DarkGray]	1	4		6.67666	6.46761	6.64818	6.48059	6.45779	6.74416	6.88631	6.70183	6.67384
	0.585714	-0.18646	O43572 1xPhospho [S281(100)] AKAP10	Color2 [DarkGray]	1	4		6.6879	6.68089	6.8802	6.50303	6.87897	6.36282	6.68089	6.69766	6.31107
	1.11414	0.147607	O43572 1xPhospho [S52(100)] AKAP10	Color2 [DarkGray]	1	4		6.11845	6.11026	6.05603	6.13467	6.13159	5.89168	6.31293	6.28963	6.125
	0.081161	0.068688	O43583 1xPhospho [S73(100)] DENR	Color2 [DarkGray]	1	4		6.36807	6.8802	6.55612	6.44294	6.18785	7.02459	6.67948	6.21723	7.11374
	0.81063	0.15104	O43583 1xPhospho [S73(100)] DENR	Color2 [DarkGray]	1	4		6.49506	6.50303	6.40429	6.74416	6.88142	6.82528	6.55765	6.52042	6.77742
	0.155367	0.159273	O43583 1xPhospho [T86(100)] DENR	Color2 [DarkGray]	1	4		6.1127	6.9507	6.17393	6.87897	6.49985	7.02569	6.31288	6.2854	7.11686
	0.0352	0.027011	O43583 1xPhospho [T86(98.6)] DENR	Color2 [DarkGray]	1	4		6.69209	6.7046	6.38543	7.02237	6.85175	5.90448	6.6453	7.02015	6.19771
	0.151651	-0.04758	O43598 1xPhospho [S169(100)] DNPH1	Color2 [DarkGray]	1	4		6.70321	6.46761	6.86666	6.65249	6.54535	6.62936	6.60585	6.66391	6.62498
	0.407343	0.319315	O43603 1xPhospho [S225(100)] GALR2	Color2 [DarkGray]	1	4		5.92837	6.85922	6.4446	6.15178	7.09381	6.70044	6.79831	6.36282	7.02901
	0.279971	0.363984	O43615 1xPhospho [S162(100)] TIMM44	Color2 [DarkGray]	1	4		5.97039	7.3336	5.82782	6.67948	6.31651	6.77083	6.6279	6.45121	7.14466
	1.01988	0.174386	O43615 1xPhospho [S193(100)] TIMM44	Color2 [DarkGray]	1	4		6.44956	6.60437	6.64674	6.61765	6.76421	6.43962	6.65964	6.84172	6.72247
	0.042095	-0.0257	O43633 1xPhospho [S203(100)] CHMP2A	Color2 [DarkGray]	1	4		6.48864	6.97269	6.61765	6.63952	6.77347	6.10852	6.5438	6.96463	6.49345
	1.0348	0.096838	O43633 1xPhospho [S203(100)] CHMP2A	Color2 [DarkGray]	1	4		6.58045	6.65964	6.58195	6.56072	6.84424	6.41109	6.67101	6.77479	6.66676
	0.356207	0.064357	O43639 1xPhospho [S90(99.5)] NCK2	Color2 [DarkGray]	1	4		6.2845	6.19543	6.12301	6.28425	6.07925	5.58252	6.35456	6.28745	6.154
	0.838352	0.358038	O43660 1xPhospho [S144(100)] PLRG1	Color2 [DarkGray]	1	4		6.31651	6.65821	6.00675	6.93428	6.81762	6.7879	6.80349	6.59246	6.65964
	0.05894	0.024292	O43663 1xPhospho [T481(100)] PRC1	Color2 [DarkGray]	1	4		6.45779	6.84674	6.55765	6.71562	6.44128	6.77479	6.72928	6.48059	6.7252
	0.958382	0.064707	O43663 1xPhospho [T616(99.6)] PRC1	Color2 [DarkGray]	1	4		6.62936	6.58646	6.64674	6.57592	6.84549	6.41785	6.66391	6.73742	6.65535
	0.333807	0.096383	O43683 1xPhospho [S593(100)] BUB1	Color2 [DarkGray]	1	4		6.64961	6.78921	6.52199	6.54535	6.53916	6.43796	6.92719	6.6279	6.69488
	0.553623	0.054218	O43683 1xPhospho [S596(100)] BUB1	Color2 [DarkGray]	1	4		6.62644	6.51412	6.64818	6.59096	6.68089	6.76951	6.67525	6.63517	6.64097
	0.458395	-0.08215	O43683 1xPhospho [S655(100)] BUB1	Color2 [DarkGray]	1	4		6.76288	6.63663	6.81506	6.59694	6.51728	6.45779	6.70321	6.7211	6.5438
	0.588285	-0.11675	O43707 1xPhospho [S159(100)] ACTN4	Color2 [DarkGray]	1	4		6.72656	6.74147	6.86295	6.36807	6.65105	6.38198	6.52513	6.79312	6.66249
	0.065946	0.016422	O43719 1xPhospho [S387(100)] HTATSF1	Color2 [DarkGray]	1	4		6.75221	6.69209	6.49506	6.65964	6.67384	6.51096	6.72792	6.59395	6.66676
	1.08634	0.077525	O43719 1xPhospho [S387(100)] HTATSF1	Color2 [DarkGray]	1	4		6.65249	6.57743	6.56529	6.79442	6.71425	6.43296	6.64241	6.71012	6.67525
	0.055854	0.032473	O43719 1xPhospho [S579(100)] HTATSF1	Color2 [DarkGray]	1	4		6.25927	6.52826	6.87036	6.00899	6.7761	7.23554	6.45779	6.5267	6.77083
	0.215979	-0.08888	O43719 1xPhospho [S616(100)] HTATSF1	Color2 [DarkGray]	1	4		6.73606	6.41785	6.63372	6.16189	6.48543	7.42878	6.59544	6.25172	6.67384
	0.323253	0.20636	O43719 1xPhospho [S642(100)] HTATSF1	Color2 [DarkGray]	1	4		6.20163	6.43463	6.49025	5.92837	6.05528	7.82528	6.56377	6.1639	7.01792
	0.244263	0.096829	O43719 1xPhospho [S714(100)] HTATSF1	Color2 [DarkGray]	1	4		6.47573	6.34163	6.55919	6.44956	6.84046	7.21529	6.30743	6.55612	6.80349
	0.111877	0.088718	O43719 2xPhospho [S616(100);S624(98.8)] HTATSF1	Color2 [DarkGray]	1	4		6.59991	6.05745	6.38543	5.96347	5.75756	8.07146	6.33092	6.08321	6.89482
	0.402009	0.344891	O43760 1xPhospho [S14(100)] SYNGR2	Color2 [DarkGray]	1	4		6.58045	6.91289	5.89724	6.92481	6.3505	6.27799	7.2211	6.61618	6.58796
	0.72199	0.095001	O43765 1xPhospho [S305(100)] SGTA	Color2 [DarkGray]	1	4		6.12901	6.22176	6.10153	6.21342	6.21194	6.0397	6.30456	6.28203	6.15072
	0.129498	-0.09039	O43765 1xPhospho [S77(100)] SGTA	Color2 [DarkGray]	1	4		6.81506	6.32012	7.0864	6.52513	6.55612	6.35226	6.49825	6.55612	6.89603
	1.26327	0.280114	O43765 1xPhospho [T81(99.1)] SGTA	Color2 [DarkGray]	1	4		6.36457	6.21723	6.56377	6.76818	6.83162	6.92837	6.62644	6.64386	6.71562
	0.109952	-0.04234	O43765 2xPhospho [S77(100);T81(100)] SGTA	Color2 [DarkGray]	1	4		6.65105	6.69766	7.02126	6.27984	6.50621	6.2075	6.69488	6.64961	6.89845
	0.057216	-0.02807	O43765 2xPhospho [S77(100);T81(100)] SGTA	Color2 [DarkGray]	1	4		6.99322	6.53138	6.99435	6.32553	5.89239	6.23266	6.79831	6.69627	6.94017
	0.212457	0.08798	O43768 1xPhospho [S109(100)] ENSA	Color2 [DarkGray]	1	4		6.22882	6.62644	6.35931	7.00563	6.75756	7.08215	6.37504	6.3906	6.71287
	0.607444	0.114948	O43768 1xPhospho [S84(100)] ENSA	Color2 [DarkGray]	1	4		6.45615	6.63081	6.5345	6.81762	7.0268	6.2114	6.62205	6.7866	6.55765
	0.738184	0.164848	O43768 1xPhospho [S84(100)] ENSA	Color2 [DarkGray]	1	4		6.39575	6.58946	6.65964	6.8679	6.84172	6.15987	6.71973	6.59694	6.82273
	0.412888	0.058634	O43815 1xPhospho [S229(100)] STRN	Color2 [DarkGray]	1	4		6.62644	6.69627	6.65105	6.66818	6.69766	6.23458	6.67384	6.82909	6.64674
	0.015746	0.009632	O43815 1xPhospho [S245(100)] STRN	Color2 [DarkGray]	1	4		6.25361	6.7761	6.84925	6.32912	6.47735	7.02348	6.4822	6.70183	6.72383
	0.264609	-0.06455	O43815 1xPhospho [S245(100)] STRN	Color2 [DarkGray]	1	4		6.73336	6.7211	6.72928	6.69627	6.68089	6.13545	6.56224	6.85798	6.56986
	0.78933	0.254459	O43815 1xPhospho [T263(98.6)] STRN	Color2 [DarkGray]	1	4		6.46107	6.68229	6.39575	6.56224	6.53916	6.75889	6.61176	6.6851	7.00563
	0.742465	0.314154	O43818 1xPhospho [S15(100)] RRP9	Color2 [DarkGray]	1	4		6.32553	6.74551	6.24603	7.00113	6.63227	6.3837	6.66249	6.61176	6.98527
	0.078154	0.028794	O43823 2xPhospho [S323(100);S328(100)] AKAP8	Color2 [DarkGray]	1	4		6.71425	6.45286	6.83036	6.6453	6.32912	6.66676	6.6851	6.58496	6.81378
	0.367206	-0.24368	O43847 1xPhospho [S94(100)] NRDC	Color2 [DarkGray]	1	4		6.93428	6.5744	6.9331	6.77873	6.78398	5.55152	6.73336	6.89845	6.07895
	0.255543	0.08386	O43847 1xPhospho [S94(99.6)] NRDC	Color2 [DarkGray]	1	4		6.49345	6.71287	6.58646	6.57592	6.6279	6.7115	6.75622	6.45779	6.83036
	0.221434	-0.07714	O43852 1xPhospho [S277(100)] CALU	Color2 [DarkGray]	1	4		6.59544	6.75622	6.80349	6.63081	6.84674	6.08534	6.71425	6.80349	6.40599
	0.274321	-0.1451	O43852 1xPhospho [S44(100)] CALU	Color2 [DarkGray]	1	4		7.05853	6.67242	6.53605	6.76951	6.60881	6.1127	6.82018	6.67525	6.33628
	0.016241	0.01109	O43852 2xPhospho [S44(100);Y47(100)] CALU	Color2 [DarkGray]	1	4		6.98641	6.59991	6.37156	6.81121	6.73336	6.08321	6.86542	6.72656	6.39917
	0.601462	0.727584	O43896 1xPhospho [S1033(100)] KIF1C	Color2 [DarkGray]	1	4		6.76288	6.51254	5.03122	6.83289	6.87529	6.56377	6.84298	6.75889	6.88753
	0.178412	-0.05502	O43896 1xPhospho [S915(100)] KIF1C	Color2 [DarkGray]	1	4		6.67948	6.86047	6.66391	6.23458	6.53761	6.68229	6.56834	6.59395	6.87652
	0.016624	-0.00342	O43896 2xPhospho [S674(100);S676(100)] KIF1C	Color2 [DarkGray]	1	4		6.67666	6.55919	6.79442	6.62059	6.7046	6.38543	6.65964	6.67948	6.68089
	0.595536	0.098954	O43933 1xPhospho [S1211(100)] PEX1	Color2 [DarkGray]	1	4		6.66959	6.61471	6.67807	6.55459	6.26679	6.67807	6.64818	6.7211	6.88996
	0.982573	0.116305	O43933 1xPhospho [S1211(100)] PEX1	Color2 [DarkGray]	1	4		6.19541	6.23143	6.09412	6.2121	6.22264	5.84627	6.36394	6.2451	6.26084
	0.81727	-0.62857	O60231 1xPhospho [S103(100)] DHX16	Color2 [DarkGray]	1	4		7.07895	6.65964	7.11478	6.22689	6.56377	6.70321	6.73064	6.55612	5.68089
	0.193385	0.039128	O60231 1xPhospho [S160(100)] DHX16	Color2 [DarkGray]	1	4		6.54071	6.68229	6.63952	6.48382	6.64961	6.79051	6.61176	6.57894	6.78921
	0.315813	-0.18308	O60231 1xPhospho [S338(100)] DHX16	Color2 [DarkGray]	1	4		7.04221	6.87774	6.36982	6.64241	6.6851	6.24793	6.70183	6.70598	6.33271
	0.975962	-0.13732	O60231 2xPhospho [S103(100);S106(100)] DHX16	Color2 [DarkGray]	1	4		6.64097	6.64097	6.81634	6.62498	6.78921	6.56986	6.51254	6.61765	6.55612
	0.806382	0.152193	O60245 1xPhospho [S989(100)] PCDH7	Color2 [DarkGray]	1	4		6.58946	6.35755	6.55305	6.91409	6.84674	6.49185	6.74953	6.58946	6.61765
	0.600382	-0.11061	O60245 2xPhospho [S1011(100);S/T] PCDH7	Color2 [DarkGray]	1	4		6.58496	6.53294	6.7252	6.87283	6.76421	6.74147	6.46924	6.42291	6.61912
	0.203386	-0.05578	O60256 1xPhospho [S227(100)] PRPSAP2	Color2 [DarkGray]	1	4		6.73064	6.54844	6.853	6.61912	6.58796	6.44791	6.76288	6.63807	6.56377
	0.247154	-0.07643	O60256 1xPhospho [S227(100)] PRPSAP2	Color2 [DarkGray]	1	4		6.64097	6.51096	6.86542	6.73336	6.63663	6.58045	6.66959	6.65249	6.46597
	0.170383	-0.05094	O60264 1xPhospho [S116(100)] SMARCA5	Color2 [DarkGray]	1	4		6.73742	6.50621	6.85798	6.56682	6.45943	6.67384	6.66818	6.56224	6.71836
	0.139996	0.042215	O60264 1xPhospho [S137(100)] SMARCA5	Color2 [DarkGray]	1	4		6.8679	6.59544	6.52356	6.55919	6.62352	6.46761	6.73064	6.75355	6.62936
	0.008632	-0.00438	O60264 1xPhospho [Y413(100)] SMARCA5	Color2 [DarkGray]	1	4		6.61618	6.86542	6.47735	6.59842	6.848	6.33628	6.58946	6.88387	6.47249
	0.06363	-0.03552	O60271 1xPhospho [S1188(100)] SPAG9	Color2 [DarkGray]	1	4		6.66818	6.70874	6.23841	7.12825	7.20163	5.83289	6.58796	6.65964	6.26115
	1.16885	0.344234	O60271 1xPhospho [S265(100)] SPAG9	Color2 [DarkGray]	1	4		6.09381	6.48543	6.50938	6.51096	7.06393	6.81121	6.71836	6.64674	6.75622
	0.11948	0.130208	O60271 1xPhospho [S332(99.3)] SPAG9	Color2 [DarkGray]	1	4		6.09381	6.67525	6.6279	6.04439	6.26491	7.48462	6.41109	6.10224	7.27426
	0.097924	0.055519	O60271 1xPhospho [S493(100)] SPAG9	Color2 [DarkGray]	1	4		6.81762	6.1639	6.71012	6.6279	6.65678	6.85674	6.61176	6.59395	6.65249
	0.322342	0.056876	O60271 1xPhospho [S588(100)] SPAG9	Color2 [DarkGray]	1	4		6.16231	6.2691	6.11428	6.26852	6.21272	5.75377	6.34607	6.21363	6.15662
	0.036515	-0.02023	O60271 1xPhospho [S705(100)] SPAG9	Color2 [DarkGray]	1	4		6.66676	7.07682	6.48704	6.38888	6.90448	5.7115	6.58646	6.80736	6.7761
	0.129076	-0.06819	O60271 1xPhospho [S705(100)] SPAG9	Color2 [DarkGray]	1	4		6.87774	6.99209	6.38198	6.46434	6.58346	6.30195	6.72247	6.74282	6.58195
	0.034315	0.014725	O60271 1xPhospho [S813(100)] SPAG9	Color2 [DarkGray]	1	4		6.8009	6.55459	6.3147	6.77479	6.65249	6.89845	6.63952	6.56072	6.51412
	1.04344	0.2838	O60271 1xPhospho [T280(98.5)] SPAG9	Color2 [DarkGray]	1	4		6.42626	6.7115	6.37156	6.7866	6.62498	6.41278	6.65821	6.90809	6.79442
	0.461459	-0.11883	O60271 1xPhospho [T365(99.7)] SPAG9	Color2 [DarkGray]	1	4		6.64674	6.94369	6.75622	6.66676	6.51728	6.14364	6.65535	6.5469	6.7879
	0.500792	0.051343	O60271 2xPhospho [S332(99.7);S/T] SPAG9	Color2 [DarkGray]	1	4		6.25612	6.22529	6.23687	6.35303	6.04087	5.79679	6.34291	6.32584	6.20355
	0.917436	-0.12396	O60271 2xPhospho [S730(100);S733(99.2)] SPAG9	Color2 [DarkGray]	1	4		6.71562	6.66818	6.75087	6.69627	6.62936	6.55305	6.69209	6.58045	6.49025
	0.363305	0.13297	O60271 2xPhospho [S730(99.6);S] SPAG9	Color2 [DarkGray]	1	4		6.74953	6.3733	6.42626	6.74685	6.65392	6.8189	6.79181	6.46271	6.69349
	0.175467	0.090062	O60287 1xPhospho [S17(99.7)] URB1	Color2 [DarkGray]	1	4		6.55152	6.99548	6.41954	6.63081	6.75221	5.97728	6.69766	6.91409	6.62498
	0.275629	-0.11437	O60291 1xPhospho [S106(99.4)] MGRN1	Color2 [DarkGray]	1	4		6.67384	6.78267	6.60881	6.69905	6.77873	6.44626	6.29829	6.848	6.57592
	0.295069	0.030391	O60292 1xPhospho [S1364(100)] SIPA1L3	Color2 [DarkGray]	1	4		6.57137	6.59246	6.65249	6.61765	6.73064	6.71287	6.57137	6.6865	6.64961
	0.410847	-0.11726	O60293 1xPhospho [S1046(100)] ZFC3H1	Color2 [DarkGray]	1	4		6.77347	6.39746	6.7046	6.48704	6.83542	6.96694	6.5744	6.44791	6.50144
	0.14685	-0.04177	O60293 1xPhospho [S352(100)] ZFC3H1	Color2 [DarkGray]	1	4		6.59842	6.57289	6.78267	6.62059	6.66391	6.70183	6.65392	6.44956	6.7252
	0.592387	-0.21787	O60293 1xPhospho [S655(100)] ZFC3H1	Color2 [DarkGray]	1	4		6.80993	6.79701	6.74147	6.83415	6.45121	6.32733	6.38025	6.88996	6.42459
	0.062725	-0.01673	O60293 1xPhospho [S949(99.7)] ZFC3H1	Color2 [DarkGray]	1	4		6.81762	6.6453	6.8392	6.38025	6.45451	6.28355	6.87529	6.74147	6.63517
	2.60034	-0.53467	O60293 2xPhospho [S805(99.4);S809(100)] ZFC3H1	Color2 [DarkGray]	1	4		7.13443	7.21723	7.20261	5.64386	6.03122	5.51728	6.74147	6.70736	6.50144
	0.187289	-0.05579	O60293 2xPhospho [S953(99);S] ZFC3H1	Color2 [DarkGray]	1	4		6.63663	6.80993	6.6837	6.47573	6.48543	6.6893	6.5157	6.85175	6.59544
	0.323006	0.085759	O60315 1xPhospho [S1122(99.3)] ZEB2	Color2 [DarkGray]	1	4		6.32615	6.33057	6.02827	6.26291	6.23599	6.0547	6.39339	6.30428	6.2446
	0.29399	-0.07826	O60315 2xPhospho [S360(100);S/T] ZEB2	Color2 [DarkGray]	1	4		6.74012	6.49025	6.71973	6.7996	6.62205	6.66818	6.70736	6.46107	6.5469
	0.133177	0.033336	O60333 1xPhospho [T1075(100)] KIF1B	Color2 [DarkGray]	1	4		6.26041	6.28887	6.03661	6.2231	6.17502	5.7168	6.31879	6.16608	6.20102
	0.566965	0.09401	O60337 1xPhospho [S907(99.7)] MARCHF6	Color2 [DarkGray]	1	4		6.13605	6.177	6.25037	6.32819	6.29083	5.8895	6.36841	6.32401	6.15303
	0.075587	0.038249	O60341 1xPhospho [S166(100)] KDM1A	Color2 [DarkGray]	1	4		6.926	6.42122	6.53138	6.43296	6.7211	6.68089	6.49985	6.81121	6.68229
	0.460154	-0.1217	O60341 1xPhospho [S166(100)] KDM1A	Color2 [DarkGray]	1	4		6.9472	6.56377	6.75221	6.49825	6.43796	6.63372	6.67666	6.64097	6.58045
	0.10009	-0.07624	O60341 1xPhospho [S849(100)] KDM1A	Color2 [DarkGray]	1	4		6.44626	6.93664	6.58346	6.86295	6.83289	6.12928	6.6893	6.91289	6.13545
	0.442725	-0.13198	O60341 1xPhospho [S849(100)] KDM1A	Color2 [DarkGray]	1	4		6.48864	6.86542	6.7761	6.52199	6.60437	6.75087	6.46107	6.64818	6.62498
	0.703214	0.128198	O60341 2xPhospho [S131(100);S137(100)] KDM1A	Color2 [DarkGray]	1	4		6.42122	6.56529	6.6893	6.60288	6.6879	6.74147	6.7211	6.62644	6.71287
	0.105128	-0.07384	O60341 2xPhospho [S131(98.8);S137(100)] KDM1A	Color2 [DarkGray]	1	4		6.80607	6.20555	6.88631	6.88264	6.97384	6.06824	6.65249	6.72928	6.29462
	0.881325	0.156088	O60343 1xPhospho [S341(100)] TBC1D4	Color2 [DarkGray]	1	4		6.53761	6.54535	6.65821	6.73471	6.38025	6.67384	6.60288	6.75355	6.853
	0.206853	-0.01772	O60343 1xPhospho [S588(100)] TBC1D4	Color2 [DarkGray]	1	4		6.66676	6.69209	6.61176	6.67242	6.61618	6.61324	6.59694	6.67666	6.64386
	0.003963	-0.00111	O60343 1xPhospho [S666(100)] TBC1D4	Color2 [DarkGray]	1	4		6.73471	6.48704	6.76022	6.61471	6.6893	6.50144	6.64674	6.71425	6.61765
	0.71467	0.146345	O60346 1xPhospho [S425(100)] PHLPP1	Color2 [DarkGray]	1	4		6.45943	6.63517	6.43796	6.79831	7.02015	6.34518	6.54998	6.7879	6.63372
	0.093759	-0.05363	O60487 1xPhospho [T214(100)] MPZL2	Color2 [DarkGray]	1	4		6.79181	6.44626	6.8802	6.56834	6.94603	5.92363	6.57137	6.95303	6.43296
	0.011982	-0.0009	O60493 1xPhospho [S72(100)] SNX3	Color2 [DarkGray]	1	4		6.63227	6.63372	6.62498	6.60881	6.61176	6.78529	6.64241	6.58195	6.66391
	0.617258	0.050872	O60493 1xPhospho [T155(100)] SNX3	Color2 [DarkGray]	1	4		6.58195	6.66249	6.66534	6.76022	6.87406	6.05311	6.66249	6.73742	6.66249
	0.126035	0.032212	O60503 1xPhospho [S1269(100)] ADCY9	Color2 [DarkGray]	1	4		6.19078	6.14121	6.26469	6.26705	6.2036	5.86672	6.39084	6.20865	6.09383
	0.365084	0.025568	O60503 1xPhospho [S1307(100)] ADCY9	Color2 [DarkGray]	1	4		6.5438	6.63517	6.59842	6.59544	6.82655	6.71973	6.61765	6.63952	6.59694
	0.475676	0.117251	O60524 1xPhospho [S417(100)] NEMF	Color2 [DarkGray]	1	4		6.18761	6.32921	5.99746	6.31848	6.26553	5.95105	6.36738	6.29345	6.2052
	0.002746	-0.00131	O60524 1xPhospho [S417(100)] NEMF	Color2 [DarkGray]	1	4		6.4822	6.77742	6.53761	6.43296	6.5157	7.10224	6.59544	6.38025	6.81762
	0.20446	0.050727	O60551 1xPhospho [S38(100)] NMT2	Color2 [DarkGray]	1	4		6.26698	6.14808	6.2461	6.33131	6.16131	5.74476	6.43706	6.24158	6.1347
	0.595504	-0.15668	O60566 1xPhospho [S1043(100)] BUB1B	Color2 [DarkGray]	1	4		6.61324	6.7046	6.91767	6.41785	6.91049	6.3505	6.57592	6.46434	6.7252
	0.014241	0.003149	O60566 1xPhospho [S670(100)] BUB1B	Color2 [DarkGray]	1	4		6.79572	6.56072	6.6907	6.52513	6.58646	6.55919	6.63952	6.73336	6.6837
	1.04475	-0.17999	O60583 1xPhospho [S480(100)] CCNT2	Color2 [DarkGray]	1	4		6.69349	6.62936	6.59991	6.63663	6.8189	6.94369	6.50462	6.56529	6.31288
	0.003128	0.001276	O60610 1xPhospho [S22(100)] DIAPH1	Color2 [DarkGray]	1	4		6.70874	6.72928	6.64097	6.42459	6.49825	6.64241	6.5744	6.55305	6.95536
	0.622603	0.244675	O60610 1xPhospho [S28(100)] DIAPH1	Color2 [DarkGray]	1	4		6.69209	6.6865	6.22304	6.65535	6.57289	6.53138	6.94603	6.68089	6.70874
	0.075515	-0.02739	O60610 1xPhospho [S575(100)] DIAPH1	Color2 [DarkGray]	1	4		6.57289	6.62498	6.82909	6.5469	6.67525	6.55919	6.49025	6.83542	6.61912
	0.158264	-0.0821	O60610 1xPhospho [S575(99.5)] DIAPH1	Color2 [DarkGray]	1	4		6.78529	6.42291	6.96	6.32373	6.76818	6.47573	6.46924	6.85424	6.59842
	0.024781	0.009867	O60658 1xPhospho [S457(100)] PDE8A	Color2 [DarkGray]	1	4		6.44956	6.38888	6.79701	6.84674	6.58496	6.95652	6.62205	6.55919	6.48382
	0.067319	0.079423	O60669 1xPhospho [S219(99.6)] SLC16A7	Color2 [DarkGray]	1	4		6.42626	7	5.92837	6.54071	5.80736	7.56453	6.7866	5.98869	6.81762
	0.472405	0.081483	O60669 1xPhospho [S469(100)] SLC16A7	Color2 [DarkGray]	1	4		6.13809	6.24341	6.2093	6.27743	6.26925	5.97514	6.41425	6.21679	6.20422
	1.12543	-0.20168	O60673 1xPhospho [S1724(100)] REV3L	Color2 [DarkGray]	1	4		6.80864	6.69488	6.78529	6.58195	6.50144	6.69209	6.6014	6.66959	6.41278
	0.359339	0.061205	O60673 1xPhospho [S1967(100)] REV3L	Color2 [DarkGray]	1	4		6.09691	6.27925	6.16191	6.21527	6.16882	5.91957	6.33104	6.17446	6.21618
	0.442301	-0.14934	O60675 1xPhospho [S25(100)] MAFK	Color2 [DarkGray]	1	4		6.58646	6.76951	6.94954	6.7046	6.41278	6.41785	6.7046	6.73336	6.41954
	0.782336	-0.20583	O60675 1xPhospho [S25(100)] MAFK	Color2 [DarkGray]	1	4		6.81762	6.56834	6.8189	6.59991	6.77873	6.56224	6.53916	6.67666	6.37156
	0.691121	0.103184	O60716 1xPhospho [S288(100)] CTNND1	Color2 [DarkGray]	1	4		6.16189	6.22852	6.04967	6.34478	6.19683	5.71469	6.33603	6.21803	6.19557
	0.26704	-0.11646	O60716 1xPhospho [S288(99)] CTNND1	Color2 [DarkGray]	1	4		6.56224	6.52826	6.86171	6.64961	6.93192	6.55152	6.2817	6.75889	6.56224
	0.754233	0.180044	O60716 1xPhospho [S47(100)] CTNND1	Color2 [DarkGray]	1	4		6.54998	6.47411	6.52199	6.36457	7.00225	6.67525	6.77873	6.4822	6.82528
	0.170486	-0.06581	O60716 1xPhospho [S47(100)] CTNND1	Color2 [DarkGray]	1	4		6.54071	6.47573	6.93428	6.69209	6.76288	6.57592	6.54535	6.56986	6.63807
	0.242093	0.072648	O60716 1xPhospho [S864(100)] CTNND1	Color2 [DarkGray]	1	4		6.32553	6.52513	6.7252	6.6865	7.13648	6.45121	6.55765	6.58796	6.64818
	1.61956	0.151358	O60716 1xPhospho [S899(100)] CTNND1	Color2 [DarkGray]	1	4		6.12952	6.22921	6.0868	6.27625	6.25275	6.00437	6.31104	6.30134	6.28721
	0.745005	0.121804	O60716 2xPhospho [S268(100);S269(100)] CTNND1	Color2 [DarkGray]	1	4		6.26456	6.19442	6.02832	6.28936	6.14991	5.97927	6.33282	6.23984	6.28006
	0.095148	0.046421	O60716 2xPhospho [S346(100);S349(100)] CTNND1	Color2 [DarkGray]	1	4		6.3147	6.58346	6.35579	6.30743	6.06824	7.83415	6.27984	6.34518	6.76818
	0.014417	-0.00282	O60716 2xPhospho [S861(98.4);S864(99.2)] CTNND1	Color2 [DarkGray]	1	4		6.64386	6.75622	6.64241	6.61912	6.53761	6.54226	6.61765	6.63372	6.78267
	0.724985	0.19252	O60749 1xPhospho [S119(99.3)] SNX2	Color2 [DarkGray]	1	4		6.48059	6.6014	6.49185	6.49185	6.76951	6.74012	6.48864	6.80478	6.85798
	1.00052	-0.18618	O60749 1xPhospho [S185(100)] SNX2	Color2 [DarkGray]	1	4		6.732	6.62644	6.76951	6.6837	6.67242	6.7046	6.67525	6.44791	6.44626
	0.219232	0.164164	O60749 1xPhospho [S354(100)] SNX2	Color2 [DarkGray]	1	4		6.8009	6.38716	6.3837	6.90809	6.88509	6.00675	6.86666	7.01569	6.1819
	0.490658	-0.08314	O60762 1xPhospho [S21(100)] DPM1	Color2 [DarkGray]	1	4		6.6893	6.65249	6.75087	6.59395	6.61029	6.63807	6.58496	6.74416	6.51412
	0.119579	0.026576	O60763 1xPhospho [T837(100)] USO1	Color2 [DarkGray]	1	4		6.19967	6.34547	6.15971	6.19372	6.27564	5.84568	6.36464	6.25636	6.16358
	0.085961	0.051183	O60814 1xPhospho [S113(100)] H2BC12	Color2 [DarkGray]	1	4		6.45451	7.02791	6.52982	6.63952	6.45286	6.38543	6.50144	6.81634	6.848
	0.517789	0.152652	O60814 1xPhospho [S37(100)] H2BC12	Color2 [DarkGray]	1	4		6.49825	6.56529	6.76155	6.76686	6.37678	6.45121	6.80607	6.56529	6.91169
	1.69709	-0.18497	O60825 1xPhospho [S466(100)] PFKFB2	Color2 [DarkGray]	1	4		6.77083	6.67101	6.76155	6.66818	6.75087	6.49025	6.62498	6.5157	6.50779
	0.94953	0.129585	O60832 1xPhospho [S485(100)] DKC1	Color2 [DarkGray]	1	4		6.47735	6.63081	6.52042	6.82782	6.71287	6.57289	6.76022	6.64241	6.61471
	0.286778	0.145761	O60832 1xPhospho [S485(100)] DKC1	Color2 [DarkGray]	1	4		6.54535	6.35931	6.62498	6.92244	7.00338	6.09381	6.52513	7.02901	6.41278
	1.32743	0.147496	O60832 1xPhospho [S513(100)] DKC1	Color2 [DarkGray]	1	4		6.64386	6.50938	6.56377	6.59842	6.73877	6.55765	6.65392	6.73606	6.76951
	0.438108	0.171615	O60832 2xPhospho [S485(100);S494(100)] DKC1	Color2 [DarkGray]	1	4		6.27053	6.66676	6.52513	6.66959	6.59544	6.96694	6.53138	6.5438	6.90207
	0.709068	0.108565	O60832 2xPhospho [S485(100);S494(100)] DKC1	Color2 [DarkGray]	1	4		6.48382	6.63663	6.65964	6.62644	6.78267	6.46761	6.67807	6.78529	6.64241
	0.335934	-0.11685	O60840 2xPhospho [S1757(100);T/S/Y] CACNA1F	Color2 [DarkGray]	1	4		6.93899	6.54998	6.54535	6.85674	6.72928	6.39917	6.67384	6.46924	6.54071
	0.123513	-0.08928	O60841 1xPhospho [S113(100)] EIF5B	Color2 [DarkGray]	1	4		6.70598	6.85549	6.32912	6.73742	6.49506	6.86666	6.25739	6.95768	6.40769
	0.071965	-0.01957	O60841 1xPhospho [S113(100)] EIF5B	Color2 [DarkGray]	1	4		6.61029	6.60733	6.79312	6.56986	6.63663	6.60437	6.55305	6.60585	6.79312
	0.037884	-0.01754	O60841 1xPhospho [S1168(100)] EIF5B	Color2 [DarkGray]	1	4		6.89239	6.4363	6.84674	6.55919	6.47573	6.35755	6.80993	6.6014	6.7115
	0.187748	0.054651	O60841 1xPhospho [S164(100)] EIF5B	Color2 [DarkGray]	1	4		6.55305	6.86542	6.52356	6.70321	6.44128	6.55305	6.74282	6.68229	6.68089
	0.116171	0.042823	O60841 1xPhospho [S164(100)] EIF5B	Color2 [DarkGray]	1	4		6.73742	6.52513	6.46434	6.65821	6.54844	6.93074	6.7252	6.40769	6.72247
	0.396859	-0.13209	O60841 1xPhospho [S214(100)] EIF5B	Color2 [DarkGray]	1	4		6.824	6.62498	6.88631	6.54998	6.44791	6.42962	6.86047	6.45943	6.61912
	0.165077	-0.06655	O60841 2xPhospho [S135(100);S137(100)] EIF5B	Color2 [DarkGray]	1	4		6.73606	6.42962	6.9472	6.70736	6.64674	6.32733	6.60585	6.67948	6.6279
	0.958074	-0.1226	O60841 2xPhospho [S135(100);S137(100)] EIF5B	Color2 [DarkGray]	1	4		6.69766	6.70598	6.84046	6.6907	6.30378	6.62205	6.56377	6.61765	6.69488
	0.087321	0.065975	O60869 1xPhospho [S53(100)] EDF1	Color2 [DarkGray]	1	4		6.91886	6.69349	6.15381	6.96347	6.83162	5.91648	6.92719	6.59395	6.44294
	0.613727	0.218584	O60870 1xPhospho [S238(100)] KIN	Color2 [DarkGray]	1	4		6.33807	6.71287	6.18388	7.12516	6.848	6.4822	6.61471	6.58796	6.6879
	1.40777	-0.23226	O60885 1xPhospho [S1117(100)] BRD4	Color2 [DarkGray]	1	4		6.58496	6.66391	6.82782	6.91648	6.75221	6.58946	6.51254	6.41616	6.45121
	0.570741	-0.1764	O60885 1xPhospho [S470(99.5)] BRD4	Color2 [DarkGray]	1	4		6.69905	6.70044	6.78136	6.38716	6.73471	6.75889	6.65249	6.71562	6.28355
	0.04458	0.023324	O60885 1xPhospho [S470(99.5)] BRD4	Color2 [DarkGray]	1	4		6.6014	6.48059	6.73742	6.67242	6.71973	6.62352	6.6879	6.87774	6.32373
	0.043793	0.037738	O60885 1xPhospho [S692(100)] BRD4	Color2 [DarkGray]	1	4		6.34518	7.23745	6.36632	6.64674	6.7115	6.15178	6.67807	6.70321	6.68089
	0.042746	0.010452	O60934 1xPhospho [S432(100)] NBN	Color2 [DarkGray]	1	4		6.56072	6.69488	6.47411	6.64961	6.4363	7.10224	6.66818	6.48704	6.60585
	0.418938	0.142567	O75044 1xPhospho [S206(100)] SRGAP2	Color2 [DarkGray]	1	4		6.59395	6.33628	6.7211	6.65821	6.6851	6.66676	6.75756	6.51412	6.80736
	0.436586	0.23456	O75044 1xPhospho [S209(99.6)] SRGAP2	Color2 [DarkGray]	1	4		6.6279	6.99322	6.27984	6.49185	6.46761	6.02901	6.73336	6.8009	7.07039
	0.60317	0.157831	O75044 1xPhospho [S796(99.7)] SRGAP2	Color2 [DarkGray]	1	4		6.67525	6.52356	6.42122	6.4446	6.61618	6.9331	6.64961	6.56986	6.87406
	0.273986	0.252344	O75064 1xPhospho [S736(99.5)] DENND4B	Color2 [DarkGray]	1	4		5.77873	6.49185	6.85175	6.35931	7.18587	6.78921	6.24603	6.86913	6.76421
	0.136603	-0.04799	O75113 1xPhospho [S288(100)] N4BP1	Color2 [DarkGray]	1	4		6.91289	6.51728	6.67666	6.4446	6.71287	6.50303	6.75489	6.66107	6.5469
	0.555002	0.090129	O75122 1xPhospho [S596(99.7)] CLASP2	Color2 [DarkGray]	1	4		6.11313	6.28123	6.19831	6.32942	6.1368	5.92794	6.39392	6.23252	6.23662
	0.285172	-0.0891	O75122 1xPhospho [T1010(99.1)] CLASP2	Color2 [DarkGray]	1	4		6.8009	6.44956	6.75489	6.61618	6.67666	6.71836	6.55152	6.69627	6.49025
	0.157076	0.026615	O75128 1xPhospho [S815(100)] COBL	Color2 [DarkGray]	1	4		6.22646	6.19311	6.29367	6.22875	6.17332	5.85058	6.37667	6.20705	6.20938
	0.410023	0.667887	O75143 1xPhospho [S361(100)] ATG13	Color2 [DarkGray]	1	4		5.42291	6.94369	5.74685	5.81762	5.52042	7.79701	6.60288	5.87036	7.64386
	0.174411	0.052274	O75145 1xPhospho [T714(100)] PPFIA3	Color2 [DarkGray]	1	4		6.64961	6.61912	6.73471	6.732	6.62936	6.15785	6.93428	6.58646	6.63952
	0.722339	0.20687	O75146 1xPhospho [S34(100)] HIP1R	Color2 [DarkGray]	1	4		6.47573	6.79701	6.47411	6.67384	6.6014	6.30561	6.6865	6.93546	6.74551
	0.039536	-0.0264	O75151 1xPhospho [S539(100)] PHF2	Color2 [DarkGray]	1	4		6.59544	6.44128	7.01234	6.49825	6.39746	6.73877	6.6865	6.3837	6.89966
	0.043299	-0.01501	O75152 1xPhospho [S108(100)] ZC3H11A	Color2 [DarkGray]	1	4		6.49825	6.55612	6.86666	6.58045	6.77479	6.60437	6.64386	6.66534	6.56682
	0.659474	-0.23026	O75152 1xPhospho [T321(100)] ZC3H11A	Color2 [DarkGray]	1	4		6.6865	6.82528	6.74282	6.5438	6.82782	6.50779	6.48864	6.8009	6.27426
	0.349561	0.068997	O75153 1xPhospho [S1306(100)] CLUH	Color2 [DarkGray]	1	4		6.09033	6.23178	6.10239	6.2542	6.20489	5.85192	6.34678	6.13457	6.15014
	0.304815	0.239616	O75153 1xPhospho [S664(100)] CLUH	Color2 [DarkGray]	1	4		6.10434	6.88631	6.43129	6.33985	6.07039	7.27984	6.53761	6.44128	7.16189
	1.19333	0.231689	O75161 1xPhospho [S142(100)] NPHP4	Color2 [DarkGray]	1	4		6.34341	6.55919	6.55765	6.57137	6.84549	6.69627	6.61618	6.72792	6.81121
	0.031291	0.006123	O75167 1xPhospho [T25(100)] PHACTR2	Color2 [DarkGray]	1	4		6.5744	6.63807	6.76553	6.5267	6.52982	6.74282	6.6014	6.67525	6.71973
	0.090057	-0.03037	O75167 1xPhospho [T25(100)] PHACTR2	Color2 [DarkGray]	1	4		6.53138	6.47573	6.85798	6.65964	6.85922	6.58496	6.59544	6.61324	6.56529
	0.236517	-0.05901	O75175 1xPhospho [S299(100)] CNOT3	Color2 [DarkGray]	1	4		6.49185	6.59694	6.68089	6.71699	6.72656	6.92125	6.6865	6.41109	6.49506
	0.385936	0.142869	O75175 2xPhospho [S299(100);S/T] CNOT3	Color2 [DarkGray]	1	4		6.76553	6.2724	6.41278	6.73606	6.91648	6.70874	6.73064	6.56072	6.58796
	0.687128	0.155206	O75179 1xPhospho [S1700(100)] ANKRD17	Color2 [DarkGray]	1	4		6.52513	6.25739	6.51254	6.83415	6.94369	6.83415	6.69488	6.5438	6.52199
	0.587441	0.08761	O75179 1xPhospho [S1709(100)] ANKRD17	Color2 [DarkGray]	1	4		6.66959	6.56682	6.57289	6.56377	6.69905	6.63081	6.79572	6.59694	6.67948
	0.054776	0.022817	O75179 1xPhospho [S2045(100)] ANKRD17	Color2 [DarkGray]	1	4		6.55305	6.63227	6.84424	6.47411	6.76818	6.32733	6.48543	6.87652	6.73606
	0.178117	0.048443	O75179 1xPhospho [S2401(100)] ANKRD17	Color2 [DarkGray]	1	4		6.732	6.70183	6.48864	6.52356	7.03122	6.05961	6.55459	6.78529	6.72792
	0.192458	-0.05769	O75179 2xPhospho [S1696(100);S1700(99.6)] ANKRD17	Color2 [DarkGray]	1	4		6.92125	7.05528	6.74953	5.76288	6.1819	6.0045	6.91767	6.93074	6.7046
	0.075776	0.034691	O75179 2xPhospho [S2045(99.3);S2047(100)] ANKRD17	Color2 [DarkGray]	1	4		6.84674	6.51096	6.45615	6.72928	6.8802	6.34696	6.42962	6.74012	6.74819
	0.731367	-0.26046	O75351 1xPhospho [S102(100)] VPS4B	Color2 [DarkGray]	1	4		6.94837	6.5744	7.03232	6.71012	6.59694	5.87529	6.59544	6.732	6.44626
	0.316709	-0.12396	O75351 1xPhospho [S102(100)] VPS4B	Color2 [DarkGray]	1	4		6.91886	6.70598	6.8802	6.58496	6.13955	6.18388	6.94369	6.74819	6.44128
	0.425654	0.644113	O75351 1xPhospho [S102(100)] VPS4B	Color2 [DarkGray]	1	4		5.53294	7.04876	5.66107	6.06178	5.94954	7.60363	6.53138	6.10224	7.54148
	0.395413	0.54851	O75351 1xPhospho [S102(100)] VPS4B	Color2 [DarkGray]	1	4		5.85549	6.8189	5.57592	5.848	5.88509	7.88874	6.55152	5.89724	7.44708
	0.296954	0.308475	O75351 1xPhospho [S93(100)] VPS4B	Color2 [DarkGray]	1	4		6.23458	6.96463	5.96809	6.2817	5.64674	7.52748	6.70044	6.17991	7.21237
	0.041871	0.034709	O75367 1xPhospho [S138(100)] MACROH2A1	Color2 [DarkGray]	1	4		6.22882	6.6907	6.79181	6.58496	6.63663	6.86542	6.17193	6.91289	6.73064
	0.170406	0.132807	O75367 1xPhospho [S173(99.5)] MACROH2A1	Color2 [DarkGray]	1	4		6.1375	6.75489	6.72383	6.7879	6.84046	6.2817	6.49665	7.10014	6.41785
	0.109283	0.025841	O75367 1xPhospho [T129(100)] MACROH2A1	Color2 [DarkGray]	1	4		6.58496	6.6837	6.55459	6.70874	6.51096	6.81762	6.49825	6.64097	6.76155
	0.070776	-0.03998	O75367 1xPhospho [T129(100)] MACROH2A1	Color2 [DarkGray]	1	4		6.6014	6.57894	6.6837	6.6893	6.71287	6.70044	6.20555	6.86047	6.67807
	0.108139	0.032073	O75369 1xPhospho [S2478(100)] FLNB	Color2 [DarkGray]	1	4		6.77873	6.94134	6.60881	6.39917	6.25172	6.17991	6.82273	6.88264	6.71973
	0.729598	0.062865	O75369 1xPhospho [S983(99.5)] FLNB	Color2 [DarkGray]	1	4		6.61618	6.59842	6.59395	6.64097	6.57894	6.75756	6.6907	6.58946	6.71699
	0.548754	-0.11877	O75376 1xPhospho [S1322(100)] NCOR1	Color2 [DarkGray]	1	4		6.87652	6.60733	6.73064	6.46761	6.47897	6.72383	6.6014	6.72383	6.53294
	0.338121	-0.08402	O75376 1xPhospho [S1472(100)] NCOR1	Color2 [DarkGray]	1	4		6.75889	6.46761	6.67525	6.8802	6.86419	6.41278	6.50462	6.65964	6.48543
	0.205483	-0.05149	O75376 1xPhospho [S1592(100)] NCOR1	Color2 [DarkGray]	1	4		6.72247	6.47735	6.71562	6.63517	6.78005	6.67384	6.61912	6.65964	6.4822
	0.564546	-0.10769	O75376 1xPhospho [S2151(100)] NCOR1	Color2 [DarkGray]	1	4		6.71973	6.5345	6.79572	6.84549	6.75221	6.35579	6.61471	6.60437	6.50779
	0.184083	0.071434	O75376 1xPhospho [S2184(100)] NCOR1	Color2 [DarkGray]	1	4		6.64241	6.32733	6.83289	6.73606	6.72247	6.44956	6.6879	6.64674	6.68229
	0.43621	-0.12183	O75379 1xPhospho [S30(100)] VAMP4	Color2 [DarkGray]	1	4		6.77742	6.67948	6.94954	6.32193	6.52199	6.38198	6.60733	6.5744	6.85922
	0.531686	0.110843	O75381 1xPhospho [S232(100)] PEX14	Color2 [DarkGray]	1	4		6.4446	6.48543	6.6893	6.66676	6.86542	6.6453	6.55459	6.73336	6.66391
	0.505172	0.115602	O75382 1xPhospho [S427(100)] TRIM3	Color2 [DarkGray]	1	4		6.55459	6.69766	6.51412	6.55765	6.53138	6.78267	6.56377	6.69766	6.85175
	0.136084	0.036329	O75382 1xPhospho [S7(100)] TRIM3	Color2 [DarkGray]	1	4		6.6014	6.58646	6.77215	6.49025	6.71287	6.5267	6.67666	6.83162	6.56072
	0.487851	0.112984	O75382 1xPhospho [S7(100)] TRIM3	Color2 [DarkGray]	1	4		6.66391	6.77215	6.55459	6.50938	6.40429	6.48543	6.93428	6.69905	6.69627
	0.86684	0.455499	O75385 1xPhospho [S758(100)] ULK1	Color2 [DarkGray]	1	4		6.1639	6.3147	6.80478	6.29646	6.8125	6.45451	7.1819	6.74551	6.72247
	0.303269	-0.06743	O75391 1xPhospho [S114(100)] SPAG7	Color2 [DarkGray]	1	4		6.83162	6.65678	6.52356	6.56224	6.81378	6.56224	6.60585	6.6279	6.57592
	0.878373	0.139568	O75391 1xPhospho [S219(100)] SPAG7	Color2 [DarkGray]	1	4		6.44128	6.65392	6.64674	6.42962	6.59694	6.82018	6.7115	6.76686	6.68229
	0.308053	-0.08966	O75396 1xPhospho [S137(100)] SEC22B	Color2 [DarkGray]	1	4		6.82528	6.54535	6.64961	6.61912	6.85424	6.49025	6.46434	6.75087	6.53605
	0.073297	0.042821	O75398 1xPhospho [S176(100)] DEAF1	Color2 [DarkGray]	1	4		6.97039	6.27984	6.66959	6.54535	6.55612	6.63227	6.73064	6.7252	6.59246
	0.142794	-0.02302	O75420 1xPhospho [S230(100)] GIGYF1	Color2 [DarkGray]	1	4		6.72383	6.61471	6.66391	6.62644	6.54071	6.68089	6.56072	6.73606	6.63663
	0.532414	-0.15991	O75420 1xPhospho [S24(99.4)] GIGYF1	Color2 [DarkGray]	1	4		6.71287	6.62352	6.8802	6.56072	6.90448	6.24983	6.66391	6.71012	6.36282
	0.157991	0.063095	O75420 1xPhospho [S638(100)] GIGYF1	Color2 [DarkGray]	1	4		6.75622	6.36807	6.52826	6.87774	6.55765	6.78005	6.65535	6.42626	6.76022
	0.121309	0.025513	O75436 1xPhospho [S318(100)] VPS26A	Color2 [DarkGray]	1	4		6.51412	6.61765	6.71973	6.78267	6.73606	6.46434	6.57592	6.73742	6.61471
	0.357676	0.082159	O75436 1xPhospho [S318(100)] VPS26A	Color2 [DarkGray]	1	4		6.55765	6.59544	6.76553	6.62059	6.69627	6.33807	6.73471	6.83794	6.59246
	0.01519	-0.01058	O75448 2xPhospho [S873(99);S/T] MED24	Color2 [DarkGray]	1	4		6.69349	6.37678	7.03562	6.62352	6.43962	6.39917	6.91886	6.6893	6.46597
	0.105186	-0.06912	O75449 1xPhospho [S170(100)] KATNA1	Color2 [DarkGray]	1	4		6.33628	6.73064	6.7252	6.38716	6.52199	7.22207	6.41447	6.25739	6.91289
	0.418791	0.245122	O75475 1xPhospho [S106(100)] PSIP1	Color2 [DarkGray]	1	4		6.30561	6.5267	6.31288	6.25361	6.37678	7.5306	6.53294	6.26866	7.07895
	0.061519	-0.02151	O75475 1xPhospho [S106(99)] PSIP1	Color2 [DarkGray]	1	4		6.53138	6.79701	6.67384	6.51728	6.15178	7.02015	6.48059	6.65105	6.80607
	0.247592	0.051662	O75475 1xPhospho [S171(100)] PSIP1	Color2 [DarkGray]	1	4		6.23263	6.30604	6.1449	6.24066	6.16157	5.85697	6.41223	6.24031	6.18601
	0.755716	0.08784	O75475 1xPhospho [S177(100)] PSIP1	Color2 [DarkGray]	1	4		6.66818	6.50303	6.57289	6.62936	6.67948	6.71973	6.6879	6.62205	6.69766
	0.158364	0.093056	O75475 1xPhospho [T141(100)] PSIP1	Color2 [DarkGray]	1	4		6.26303	6.90448	6.40769	6.69627	6.2891	7.1334	6.67666	6.41616	6.76155
	0.511594	-0.46631	O75475 2xPhospho [S271(97.5);S/T] PSIP1	Color2 [DarkGray]	1	4		7.05202	6.27426	7.12516	6.7046	7.00899	5.95884	6.35403	6.85549	5.84298
	0.397853	-0.43694	O75475 2xPhospho [S273(99.2);S275(100)] PSIP1	Color2 [DarkGray]	1	4		6.90448	6.89966	7.07895	6.58195	6.50144	5.21723	7.04876	6.91767	5.60585
	0.0626	-0.03099	O75475 2xPhospho [S275(100);S/T] PSIP1	Color2 [DarkGray]	1	4		6.61029	6.81634	6.47897	6.33985	6.1416	7.26959	6.6865	6.32912	6.79701
	0.056271	0.056745	O75494 1xPhospho [S106(100)] SRSF10	Color2 [DarkGray]	1	4		6.08534	7.20261	6.32733	6.34696	6.98071	6.72792	6.45943	6.59544	6.73064
	0.007025	0.002896	O75496 1xPhospho [S85(100)] GMNN	Color2 [DarkGray]	1	4		6.65392	6.85424	6.70736	6.50144	6.64674	6.02459	6.88264	6.49985	6.84172
	1.93679	-0.17625	O75496 1xPhospho [S85(100)] GMNN	Color2 [DarkGray]	1	4		6.853	6.76155	6.84424	6.46761	6.41785	6.44128	6.66249	6.67807	6.58946
	0.368255	-0.13717	O75528 1xPhospho [S298(99.4)] TADA3	Color2 [DarkGray]	1	4		7.01234	6.64818	6.5438	6.55152	6.27426	6.84549	6.67666	6.47086	6.6453
	0.48403	0.451413	O75533 1xPhospho [S129(99.4)] SF3B1	Color2 [DarkGray]	1	4		5.87283	6.49985	6.20163	6.83162	6.04658	7.48059	6.68229	5.99548	7.25077
	0.068372	-0.00846	O75533 1xPhospho [S190(100)] SF3B1	Color2 [DarkGray]	1	4		6.67948	6.61176	6.64674	6.57289	6.6014	6.75889	6.68089	6.67101	6.56072
	0.410288	-0.24089	O75533 1xPhospho [S259(99.1)] SF3B1	Color2 [DarkGray]	1	4		6.7996	6.74147	6.75489	6.6879	6.68089	6.38888	6.82782	6.71425	6.03122
	0.146999	0.141454	O75533 1xPhospho [S322(100)] SF3B1	Color2 [DarkGray]	1	4		6.57289	6.87652	5.76553	6.8716	6.9542	6.76818	6.50779	6.3345	6.79701
	0.48778	0.142096	O75533 1xPhospho [S344(100)] SF3B1	Color2 [DarkGray]	1	4		6.55919	6.6879	6.50462	6.63517	6.58946	6.59096	6.54071	6.70183	6.93546
	0.449873	0.078155	O75533 1xPhospho [S344(99.6)] SF3B1	Color2 [DarkGray]	1	4		6.62498	6.70044	6.49025	6.74012	6.64241	6.52356	6.75622	6.60881	6.6851
	0.103844	0.026994	O75533 1xPhospho [T142(100)] SF3B1	Color2 [DarkGray]	1	4		6.29748	6.19989	6.23392	6.23178	6.11058	5.81027	6.44576	6.21241	6.15411
	0.7813	0.196209	O75533 1xPhospho [T426(100)] SF3B1	Color2 [DarkGray]	1	4		6.3837	6.71973	6.41109	6.7211	6.66959	6.72928	6.74012	6.74685	6.61618
	0.415541	-0.10737	O75534 1xPhospho [S445(99.7)] CSDE1	Color2 [DarkGray]	1	4		6.87406	6.65535	6.75622	6.53916	6.4363	6.50144	6.80993	6.65535	6.49825
	1.2467	-0.23178	O75554 1xPhospho [S262(100)] WBP4	Color2 [DarkGray]	1	4		6.63952	6.91289	6.74685	6.55612	6.5438	6.73606	6.56834	6.57289	6.46271
	0.188046	0.093793	O75554 1xPhospho [S277(100)] WBP4	Color2 [DarkGray]	1	4		6.87897	6.6014	6.31651	6.86171	6.6865	6.21917	6.80607	6.77873	6.49345
	0.182355	0.071959	O75569 1xPhospho [S18(100)] PRKRA	Color2 [DarkGray]	1	4		6.54998	6.85674	6.52513	6.67384	6.40599	6.55765	6.64818	6.57592	6.92363
	0.545662	0.113148	O75569 1xPhospho [S18(100)] PRKRA	Color2 [DarkGray]	1	4		6.11399	6.27209	6.03812	6.34154	6.13856	5.94858	6.37497	6.20366	6.18501
	0.212095	-0.08343	O75581 1xPhospho [S1558(99.5)] LRP6	Color2 [DarkGray]	1	4		6.8505	6.68089	6.42962	6.65821	6.85674	6.53294	6.62352	6.69488	6.39232
	0.109198	0.03572	O75592 1xPhospho [S2871(99.5)] MYCBP2	Color2 [DarkGray]	1	4		6.59096	6.49185	6.65535	6.71425	6.87652	6.56377	6.73742	6.70874	6.39917
	0.33217	0.126911	O75592 1xPhospho [S3505(100)] MYCBP2	Color2 [DarkGray]	1	4		6.44626	6.57894	6.76553	6.80349	6.64386	6.27053	6.85674	6.84549	6.46924
	1.2421	0.159812	O75643 1xPhospho [S17(100)] SNRNP200	Color2 [DarkGray]	1	4		6.61176	6.64674	6.45121	6.56986	6.79572	6.49025	6.73877	6.72928	6.7211
	1.57171	0.229537	O75643 1xPhospho [S225(100)] SNRNP200	Color2 [DarkGray]	1	4		6.10356	6.19653	6.02931	6.37549	6.1062	5.84183	6.43218	6.29909	6.28675
	0.692421	0.102408	O75643 1xPhospho [S225(100)] SNRNP200	Color2 [DarkGray]	1	4		6.19559	6.09613	6.15679	6.27695	6.20976	5.93213	6.33907	6.28181	6.13485
	0.505673	0.096049	O75643 1xPhospho [S26(100)] SNRNP200	Color2 [DarkGray]	1	4		6.63081	6.54844	6.56377	6.63952	6.90328	6.41278	6.79831	6.7046	6.52826
	0.324665	-0.12844	O75643 1xPhospho [S42(100)] SNRNP200	Color2 [DarkGray]	1	4		6.58346	6.84674	6.62352	6.50462	6.59694	6.88142	6.66249	6.72792	6.27799
	0.140755	-0.05349	O75643 1xPhospho [S42(100)] SNRNP200	Color2 [DarkGray]	1	4		6.64674	7.00675	6.56377	6.66676	6.70183	5.95187	6.61471	6.70736	6.73471
	0.049487	-0.00656	O75663 1xPhospho [S265(100)] TIPRL	Color2 [DarkGray]	1	4		6.22875	6.27396	6.16547	6.20377	6.24515	5.68231	6.28125	6.17577	6.19148
	0.125538	-0.03259	O75665 1xPhospho [S669(99.2)] OFD1	Color2 [DarkGray]	1	4		6.82655	6.59991	6.87283	6.46271	6.37678	6.34696	6.76818	6.64674	6.7866
	0.094501	0.025867	O75665 1xPhospho [S686(99.6)] OFD1	Color2 [DarkGray]	1	4		6.61029	6.52513	6.6279	6.38543	6.43463	7.1918	6.78398	6.59096	6.46597
	0.010235	-0.00249	O75665 1xPhospho [S735(100)] OFD1	Color2 [DarkGray]	1	4		6.69209	6.50938	6.6279	6.81121	6.65392	6.65249	6.7252	6.56377	6.53294
	0.382095	0.122882	O75665 1xPhospho [S774(100)] OFD1	Color2 [DarkGray]	1	4		6.52356	6.48059	6.50621	6.6879	6.64097	6.97842	6.71012	6.36282	6.80607
	0.292367	-0.1376	O75665 1xPhospho [T683(98.6)] OFD1	Color2 [DarkGray]	1	4		6.6879	6.73742	6.84674	6.57894	6.84298	6.02015	6.66959	6.91169	6.27799
	0.51528	0.061641	O75674 1xPhospho [S323(100)] TOM1L1	Color2 [DarkGray]	1	4		6.6014	6.52826	6.6453	6.56682	6.824	6.64818	6.58946	6.72656	6.64386
	0.566585	0.106149	O75676 1xPhospho [S343(100)] RPS6KA4	Color2 [DarkGray]	1	4		6.65535	6.41447	6.66818	6.74685	6.74147	6.47573	6.6879	6.66534	6.70321
	0.715725	0.146666	O75676 2xPhospho [T687(100);S] RPS6KA4	Color2 [DarkGray]	1	4		6.47735	6.40939	6.65821	6.69209	6.75756	6.76818	6.65678	6.56529	6.76288
	1.94591	-0.06964	O75683 1xPhospho [S138(100)] SURF6	Color2 [DarkGray]	1	4		6.71287	6.66818	6.7115	6.81506	6.56529	6.40429	6.63663	6.62936	6.61765
	0.446428	0.202998	O75683 1xPhospho [S206(100)] SURF6	Color2 [DarkGray]	1	4		6.36982	6.49345	6.39575	6.55765	6.56072	7.26115	6.46434	6.39917	7.0045
	0.361231	-0.12625	O75683 1xPhospho [S38(100)] SURF6	Color2 [DarkGray]	1	4		6.62498	6.926	6.5744	6.59694	6.94251	6.24413	6.64386	6.70874	6.39403
	0.855097	-0.14622	O75691 1xPhospho [T1741(100)] UTP20	Color2 [DarkGray]	1	4		6.70321	6.63663	6.80478	6.46924	6.62936	6.80349	6.56682	6.67807	6.46107
	0.245017	0.082295	O75691 2xPhospho [S1734(100);T1741(100)] UTP20	Color2 [DarkGray]	1	4		6.78136	6.48704	6.63372	6.58946	6.36107	6.72383	6.79442	6.51412	6.84046
	0.002816	0.001234	O75694 1xPhospho [S992(100)] NUP155	Color2 [DarkGray]	1	4		6.66249	6.7866	6.42122	6.44294	6.6893	6.848	6.67384	6.44128	6.75889
	0.05889	0.029553	O75717 1xPhospho [S383(100)] WDHD1	Color2 [DarkGray]	1	4		6.56224	6.75489	6.76155	6.37156	6.58796	6.47735	6.55765	7.04439	6.56529
	0.080443	0.025461	O75781 1xPhospho [S124(100)] PALM	Color2 [DarkGray]	1	4		6.56377	6.63227	6.71836	6.49506	6.70183	6.65821	6.58496	6.53916	6.86666
	0.495962	-0.11351	O75792 1xPhospho [S295(100)] RNASEH2A	Color2 [DarkGray]	1	4		6.68089	6.82273	6.59246	6.67948	6.81121	6.39403	6.59395	6.70874	6.45286
	0.43886	0.048865	O75821 1xPhospho [S42(99.1)] EIF3G	Color2 [DarkGray]	1	4		6.17757	6.25463	6.26272	6.30185	6.33129	5.9676	6.34364	6.28948	6.2084
	0.569994	-0.08645	O75822 1xPhospho [S127(100)] EIF3J	Color2 [DarkGray]	1	4		6.73877	6.66249	6.6851	6.54998	6.81634	6.47897	6.67948	6.66534	6.4822
	0.196543	-0.07474	O75822 1xPhospho [T109(100)] EIF3J	Color2 [DarkGray]	1	4		6.37504	6.62644	6.68089	6.55305	6.88874	7.05311	6.26866	6.54998	6.63952
	0.060705	-0.0461	O75864 1xPhospho [S50(100)] PPP1R37	Color2 [DarkGray]	1	4		6.53294	6.24222	7.10643	6.65678	6.87283	6.45779	6.44791	6.61029	6.6851
	0.071095	-0.02681	O75864 1xPhospho [S561(99.4)] PPP1R37	Color2 [DarkGray]	1	4		6.60585	6.72383	6.56986	6.67666	6.73606	6.62205	6.4363	6.84674	6.53605
	0.40753	0.117256	O75909 1xPhospho [S340(100)] CCNK	Color2 [DarkGray]	1	4		6.42626	6.33628	6.65678	7.03782	6.82909	6.60288	6.53138	6.49825	6.74147
	0.128396	0.031959	O75925 1xPhospho [S503(100)] PIAS1	Color2 [DarkGray]	1	4		6.49345	6.57137	6.74953	6.7115	6.94251	6.32912	6.62059	6.732	6.55765
	0.377192	0.060531	O75925 1xPhospho [S639(99.6)] PIAS1	Color2 [DarkGray]	1	4		6.19782	6.15569	6.22742	6.38232	6.20541	5.79657	6.30976	6.32633	6.12643
	0.528386	-0.31225	O75937 1xPhospho [S35(100)] DNAJC8	Color2 [DarkGray]	1	4		6.87529	6.2211	6.24222	7.53838	7.57894	5.40259	6.26679	6.29462	5.84046
	0.481327	0.079714	O75937 1xPhospho [S35(100)] DNAJC8	Color2 [DarkGray]	1	4		6.22366	6.21906	6.19358	6.20121	6.32773	5.95394	6.4269	6.18441	6.26414
	0.272189	-0.06911	O75940 1xPhospho [S204(100)] SMNDC1	Color2 [DarkGray]	1	4		6.66676	6.79831	6.59694	6.74416	6.83794	6.18785	6.59096	6.77347	6.49025
	0.491412	-0.10919	O75955 1xPhospho [S315(100)] FLOT1	Color2 [DarkGray]	1	4		6.7866	6.64961	6.75756	6.53916	6.76155	6.37504	6.59096	6.7866	6.48864
	0.628139	0.105633	O75955 1xPhospho [S383(99.3)] FLOT1	Color2 [DarkGray]	1	4		6.18776	6.25188	6.11225	6.27331	6.11998	5.94137	6.36298	6.34385	6.16195
	0.558805	-0.12539	O75955 1xPhospho [S385(100)] FLOT1	Color2 [DarkGray]	1	4		6.67101	6.59991	6.92719	6.72383	6.38198	6.61176	6.61324	6.61176	6.59694
	0.627088	0.115739	O75962 1xPhospho [S2455(100)] TRIO	Color2 [DarkGray]	1	4		6.57743	6.58946	6.64241	6.44791	6.63517	6.70874	6.69766	6.59096	6.8679
	0.080034	0.042373	O75970 1xPhospho [S1595(98.8)] MPDZ	Color2 [DarkGray]	1	4		6.69766	6.3147	6.80993	6.7252	6.62205	6.6014	6.79051	6.72928	6.42962
	0.073592	-0.02809	O75970 1xPhospho [S230(100)] MPDZ	Color2 [DarkGray]	1	4		6.63372	6.54844	6.92955	6.41278	6.6879	6.4822	6.66818	6.79701	6.56224
	0.056375	-0.01281	O75970 1xPhospho [S354(100)] MPDZ	Color2 [DarkGray]	1	4		6.74012	6.7761	6.57289	6.49665	6.65821	6.46597	6.59096	6.74685	6.71287
	0.156944	0.079857	O75976 1xPhospho [T1368(100)] CPD	Color2 [DarkGray]	1	4		6.30195	6.72383	6.78398	6.64674	6.30561	6.85549	6.78398	6.45286	6.8125
	0.034399	0.011061	O75976 2xPhospho [T1368(100);T1370(100)] CPD	Color2 [DarkGray]	1	4		6.3906	6.63663	6.47897	6.60733	6.35226	7.43796	6.67384	6.45615	6.40939
	0.319532	-0.05686	O76021 1xPhospho [S361(100)] RSL1D1	Color2 [DarkGray]	1	4		6.58045	6.6453	6.79831	6.58496	6.67384	6.64386	6.59096	6.6851	6.57743
	0.313499	-0.10526	O76021 1xPhospho [S361(99.4)] RSL1D1	Color2 [DarkGray]	1	4		6.70044	6.62498	6.80607	6.57894	7.02791	6.02237	6.46107	6.85798	6.49665
	0.877847	0.23663	O76021 1xPhospho [S413(100)] RSL1D1	Color2 [DarkGray]	1	4		6.4446	6.67807	6.44626	6.58045	6.73606	6.56072	6.60585	6.72928	6.94369
	0.016357	-0.01301	O76021 1xPhospho [S427(100)] RSL1D1	Color2 [DarkGray]	1	4		6.59544	6.30012	7.15279	6.55305	6.5345	6.47735	6.54071	6.63952	6.82909
	0.194122	0.045513	O76021 1xPhospho [T340(100)] RSL1D1	Color2 [DarkGray]	1	4		6.4446	6.52513	6.7252	6.78267	6.56072	6.87283	6.5438	6.63517	6.65249
	0.19279	-0.05576	O76021 1xPhospho [T340(100)] RSL1D1	Color2 [DarkGray]	1	4		6.57894	6.75489	6.62352	6.85424	6.74012	6.38543	6.54535	6.78529	6.45943
	0.222984	0.037335	O76021 2xPhospho [S421(99.1);S427(100)] RSL1D1	Color2 [DarkGray]	1	4		6.12672	6.23645	6.25012	6.16197	6.24372	6.03539	6.34564	6.202	6.17765
	0.039067	0.012371	O76024 1xPhospho [S235(100)] WFS1	Color2 [DarkGray]	1	4		6.6837	6.61471	6.67666	6.60437	6.39746	6.75355	6.52513	6.61176	6.87529
	0.15192	0.03616	O76031 1xPhospho [S617(100)] CLPX	Color2 [DarkGray]	1	4		6.17858	6.30504	6.11781	6.22767	6.28991	5.77415	6.36018	6.2306	6.11914
	1.12123	0.192418	O76039 1xPhospho [S407(100)] CDKL5	Color2 [DarkGray]	1	4		6.20235	6.23224	5.99713	6.26885	5.92898	5.93163	6.40121	6.30516	6.3026
	0.210256	0.058939	O76064 1xPhospho [S157(100)] RNF8	Color2 [DarkGray]	1	4		6.47897	6.79701	6.76421	6.5267	6.52826	6.42122	6.67948	6.72247	6.81506
	1.18216	0.183389	O76094 1xPhospho [S611(100)] SRP72	Color2 [DarkGray]	1	4		6.59395	6.5157	6.46924	6.67525	6.84298	6.51885	6.76686	6.58346	6.77873
[truncated: 6,727 more rows]
