# Supplementary material for: Discovery of a CNS active GSK3 degrader using orthogonally reactive linker screening
Source: Nat Commun. 2025 Oct 6;16:8857. doi: 10.1038/s41467-025-63928-8 (PMC12501029; doi:10.1038/s41467-025-63928-8)
Supplement: Supplementary file 9 — Supplementary Dataset 7 [file 41467_2025_63928_MOESM9_ESM.xlsx]

## Sheet: KH1(24)vsDMSO
Significant	#NAME?	Difference	Gene	Symbol color	Symbol type	Symbol size	Show label	Abundances (Grouped): 126	Abundances (Grouped): 127N	Abundances (Grouped): 127C	Abundances (Grouped): 128N	Abundances (Grouped): 128C	Abundances (Grouped): 129N	Abundances (Grouped): 129C	Abundances (Grouped): 130N	Abundances (Grouped): 130C	Abundances (Grouped): 131N	Abundances (Grouped): 131C	Abundances (Grouped): 132N
	0.418847	0.245182	Q5PRF9 1xPhospho [S592(100)] SAMD4B	Color2 [DarkGray]	1	4		6.78398	6.30012	6.62205	6.33985	6.82146	6.57894	6.62205	6.25927	6.88509	7.02901	6.06824	7.04439
	0.195745	-0.09567	Q15911 1xPhospho [S426(100)] ZFHX3	Color2 [DarkGray]	1	4		6.88264	6.39403	6.80993	6.30012	6.98299	6.75489	6.71012	6.66107	6.55459	6.82528	6.24222	6.38198
	0.449655	0.215909	Q96KQ7 1xPhospho [S140(100)] EHMT2	Color2 [DarkGray]	1	4		6.84172	6.21917	6.51254	6.16189	7.1127	6.65678	6.60585	6.69209	6.89118	6.88631	6.27612	6.54535
	0.547751	-0.52076	Q15398 1xPhospho [S725(100)] DLGAP5	Color2 [DarkGray]	1	4		7.25739	6.34518	6.7252	6.41447	7.35226	6.70598	6.55919	6.61912	6.6279	6.61912	5.0045	6.40769
	0.132392	0.156103	Q8NEM7 1xPhospho [S437(100)] SUPT20H	Color2 [DarkGray]	1	4		7.01123	6.81121	6.61324	5.32193	7.19081	6.12309	6.69209	6.66107	6.86295	6.9472	5.94251	6.62936
	0.107133	0.113769	Q8NEM7 1xPhospho [S437(100)] SUPT20H	Color2 [DarkGray]	1	4		6.42459	5.77347	6.74685	6.73336	7.48945	6.19377	6.67948	6.58045	6.848	6.79831	5.57894	6.90809
	0.002	-0.00231	Q8NEM7 1xPhospho [S437(100)] SUPT20H	Color2 [DarkGray]	1	4		7.01903	5.7115	6.70736	6.51254	7.2114	6.55305	6.72656	6.62498	6.93899	6.76421	5.73336	6.50462
	0.383189	-0.3522	Q15052 1xPhospho [S488(100)];Q14155 1xPhospho [S518(100)] ARHGEF6	Color2 [DarkGray]	1	4		7.00787	6.3345	6.74416	6.50779	7.18982	6.78005	6.59842	6.61176	6.75756	6.68229	5.1819	6.56377
	0.363978	-0.41907	Q15052 1xPhospho [S488(100)];Q14155 1xPhospho [S518(100)] ARHGEF6	Color2 [DarkGray]	1	4		7.11166	6.26866	6.6851	6.46434	7.23745	6.63227	6.66107	6.73064	6.78005	6.76951	4.83794	6.46597
	0.078082	-0.05247	Q13085 1xPhospho [S1216(97.3)] ACACA	Color2 [DarkGray]	1	4		6.6879	6.4822	6.56834	6.59544	7.07468	6.70736	6.4822	6.6879	6.8802	6.88631	5.87529	6.4822
	0.211127	0.119149	A6NGB9 1xPhospho [S202(100)] WIPF3	Color2 [DarkGray]	1	4		6.83542	6.35226	6.53605	6.24222	7.09487	6.6907	6.47735	6.7252	6.67101	7.0864	6.21917	6.46597
	0.210209	0.192785	Q14674 2xPhospho [S1508(100);S1513(100)] ESPL1	Color2 [DarkGray]	1	4		7.03452	5.56377	6.58496	6.40939	7.16591	6.70598	6.66534	6.56377	6.99887	6.83289	6.15178	6.38025
	0.024349	-0.01769	Q14674 1xPhospho [S1508(100)] ESPL1	Color2 [DarkGray]	1	4		6.81121	6.17393	6.69766	6.36107	7.16491	6.66959	6.79701	6.68089	6.88753	6.69627	5.96809	6.42122
	0.205312	0.097286	O95359 1xPhospho [S2569(99.3)] TACC2	Color2 [DarkGray]	1	4		6.66818	6.57289	6.7211	6.24031	6.96347	6.65821	6.52356	6.59246	6.88753	6.7211	6.19771	6.78529
	0.298564	0.155785	O95359 1xPhospho [S2569(99.5)] TACC2	Color2 [DarkGray]	1	4		6.83542	6.25172	6.53605	6.26303	7.23074	6.64818	6.53761	6.54535	6.6879	6.91049	6.1375	6.77347
	0.304141	0.205234	Q93075 1xPhospho [S420(99.4)] TATDN2	Color2 [DarkGray]	1	4		6.46434	6.27053	6.58496	6.40088	7.05853	6.54998	6.65821	6.74416	7.02901	7.11166	5.92363	6.47735
	0.003579	-0.00326	Q7Z589 1xPhospho [S257(100)] EMSY	Color2 [DarkGray]	1	4		6.79701	6.43296	6.55919	6.43296	7.08215	6.54998	6.63517	6.6014	6.88264	6.89724	5.6837	6.74551
	0.375917	0.187586	Q93075 1xPhospho [S420(100)] TATDN2	Color2 [DarkGray]	1	4		6.65249	6.29278	6.50938	6.32553	6.83162	6.89482	6.59694	6.80478	6.57743	7.07468	6.11686	6.76155
	0.177907	-0.15743	Q96CJ1 1xPhospho [S154(100)] EAF2	Color2 [DarkGray]	1	4		6.98527	6.3345	6.77083	6.30378	7.22497	6.47086	6.57894	6.6837	6.77479	6.76421	5.53916	6.6865
	0	NaN	Q1L5Z9 1xPhospho [S2(100)] LONRF2	Color2 [DarkGray]	1	4		NaN	NaN	NaN	NaN	NaN	NaN	NaN	NaN	NaN	NaN	NaN	NaN
	0.08819	0.100711	Q6WKZ4 1xPhospho [S234(100)] RAB11FIP1	Color2 [DarkGray]	1	4		7.31379	5.87283	6.16792	6.25361	7.47249	6.52356	6.35931	6.65535	7.07254	6.79572	5.85549	6.28725
	0.401655	0.225306	Q8N3P4 1xPhospho [S1338(100)] VPS8	Color2 [DarkGray]	1	4		6.7046	6.56682	6.48059	6.04658	6.9507	6.71836	6.52513	6.70044	6.83668	7.10643	6.15381	6.60288
	0.069316	0.049157	Q86YP4 1xPhospho [S598(100)] GATAD2A	Color2 [DarkGray]	1	4		6.95884	6.24983	6.64386	6.39917	7.14364	6.46597	6.49825	6.53294	7.00899	6.78398	6.07039	6.58496
	0.341039	-0.26598	Q9Y2D8 1xPhospho [S29(99.6)] SSX2IP	Color2 [DarkGray]	1	4		7.0542	6.0045	6.79181	6.30743	7.23074	6.6279	6.92719	6.91886	6.61765	6.6279	5.62352	6.22497
	0.411406	0.24596	Q8NFD5 2xPhospho [S1555(100);S1559(99.5)] ARID1B	Color2 [DarkGray]	1	4		6.78136	6.27984	6.35579	6.37851	7.02569	6.50462	6.58946	6.64097	6.96809	7.04439	6	6.76686
	0.04865	0.042403	Q9BY89 1xPhospho [S1154(99.6)] KIAA1671	Color2 [DarkGray]	1	4		6.78398	6.55152	6.55152	6.08108	7.30012	6.46597	6.59096	6.6851	7.07468	6.77742	5.82782	6.45779
	0.002193	0.00241	Q9HB90 1xPhospho [S95(99.7)];Q9NQL2 1xPhospho [S96(99.7)] RRAGC	Color2 [DarkGray]	1	4		7.08215	6.29829	6.53138	6.15987	7.24888	6.62205	6.35579	6.64674	6.79701	6.75489	5.61176	6.91767
	0.076864	-0.13927	Q9HB90 1xPhospho [S95(99.8)];Q9NQL2 1xPhospho [S96(99.8)] RRAGC	Color2 [DarkGray]	1	4		7.49025	5.56377	6.20359	6.16792	7.50303	6.76288	6.43129	6.73742	6.89966	6.6879	4.70044	6.58045
	0.909142	0.455175	O76080 1xPhospho [S48(100)] ZFAND5	Color2 [DarkGray]	1	4		6.50621	6.38888	6.18388	6.19377	7.03782	6.65535	6.63081	6.53138	7.01681	7.27146	6.15987	6.6453
	0.715019	0.236892	O76080 1xPhospho [S48(100)] ZFAND5	Color2 [DarkGray]	1	4		6.58195	6.44791	6.52513	6.2724	7.04876	6.63227	6.6893	6.52826	6.80736	6.94486	6.27053	6.75221
	0.278895	0.174364	O76080 1xPhospho [S48(100)] ZFAND5	Color2 [DarkGray]	1	4		6.73064	6.34873	6.27984	6.22497	7.58496	6.49185	6.6879	6.34163	6.6893	6.86295	5.88264	6.84674
	0.635666	-0.64592	P41208 1xPhospho [S20(100)] CETN2	Color2 [DarkGray]	1	4		7.26866	6.75087	6.84674	6.40599	7.04767	6.62644	6.65678	6.35579	6.51254	6.67666	4.82273	6.67666
	0.217911	-0.16017	Q15596 1xPhospho [S493(100)] NCOA2	Color2 [DarkGray]	1	4		6.88874	6.35579	6.79572	6.40939	6.97269	6.74685	6.76818	6.57894	6.78921	6.79442	5.6893	6.53605
	0.26025	-0.15061	Q15596 1xPhospho [S493(100)] NCOA2	Color2 [DarkGray]	1	4		6.8125	6.3837	6.732	6.55459	6.99661	6.72247	6.76155	6.58946	6.63807	6.8189	5.83542	6.58796
	0.239308	-0.32768	P31629 1xPhospho [S296(100)] HIVEP2	Color2 [DarkGray]	1	4		7.33985	6.0045	6.75756	6.4363	7.22304	6.49345	6.3147	6.64097	6.79442	6.73877	4.87283	6.82146
+	3.08535	0.736002	Q765P7 1xPhospho [S428(100)] MTSS2	Color2 [DarkGray]	1	4		6.49985	6.06824	6.36982	6.13955	6.89724	6.37156	6.36982	6.47573	7.11686	7.02569	7.05745	6.82146
	0.622805	0.208518	Q14839 1xPhospho [S1535(100)] CHD4	Color2 [DarkGray]	1	4		6.72792	6.32912	6.60288	6.24413	6.95768	6.62352	6.6453	6.67948	6.87529	6.86419	6.42122	6.57743
	0.181723	0.108952	Q8WUF5 1xPhospho [S134(100)] PPP1R13L	Color2 [DarkGray]	1	4		7.02348	6.22689	6.61471	6.27426	7.07254	6.32012	6.58195	6.69209	6.87529	6.88509	6.29278	6.52199
	0.74778	-0.32398	P13611 1xPhospho [S1351(99.6)] VCAN	Color2 [DarkGray]	1	4		6.75355	6.21529	6.84298	7.01011	6.73336	6.70736	6.90809	6.72656	6.31288	6.57289	6.05528	6.58496
	0.820384	0.31802	Q9H0D6 2xPhospho [S475(100);S485(100)] XRN2	Color2 [DarkGray]	1	4		6.48059	6.22882	6.62059	6.60881	6.86913	6.39917	6.39403	6.62644	6.98527	7.06393	6.30743	6.85424
	0.603627	0.341713	Q9H0D6 1xPhospho [S471(98.5)] XRN2	Color2 [DarkGray]	1	4		6.70874	6.09592	6.41616	6.59842	6.92481	6.58195	6.60585	6.10852	7.23362	6.93192	6.1416	6.87897
	0.759869	0.314044	Q9H0D6 1xPhospho [S485(100)] XRN2	Color2 [DarkGray]	1	4		6.67666	6.26491	6.52513	6.29829	6.99095	6.55765	6.57743	6.52199	7.01681	6.8936	6.22689	6.88387
	0.803344	0.241651	Q8N1G0 1xPhospho [S140(100)] ZNF687	Color2 [DarkGray]	1	4		6.76421	6.36982	6.7046	6.20163	7.01011	6.60881	6.57592	6.25361	6.76421	6.93074	6.67384	6.63807
	0.247294	-0.17288	Q8TF01 1xPhospho [T485(100)] PNISR	Color2 [DarkGray]	1	4		6.93781	6.34163	6.52042	6.56072	7.16591	6.76951	6.71973	6.56986	6.66534	6.848	5.6865	6.46924
	1.67696	-0.99344	Q6DN90 1xPhospho [S180(100)] IQSEC1	Color2 [DarkGray]	1	4		7.16591	6.87283	7.37417	7.0864	6.42291	6.57894	6.41447	6.20163	6.2891	6.45615	5.23649	6.5438
	1.8869	-1.10306	Q6DN90 1xPhospho [S180(100)] IQSEC1	Color2 [DarkGray]	1	4		7.1918	6.73064	7.55689	7.12722	6.68229	6.52199	6.30743	6.10014	6.17792	6.32373	5.26303	6.42962
	0.143154	-0.10488	Q4ZIN3 1xPhospho [T29(100)] TMEM259	Color2 [DarkGray]	1	4		7.00113	6.37156	6.66959	6.27984	7.35579	6.29094	6.55305	6.72383	6.7761	6.63663	5.80478	6.6851
+	2.16756	-1.40496	Q5JU85 1xPhospho [S393(100)] IQSEC2	Color2 [DarkGray]	1	4		7.09381	7.15279	7.57062	7.19967	6.2817	6.60437	6.61324	5.96578	5.50462	6.41954	5.08746	6.38543
	0.042615	-0.03381	Q8WZ73 1xPhospho [S39(100)] RFFL	Color2 [DarkGray]	1	4		6.85674	6.40088	6.5345	6.3906	7.2937	6.51254	6.37678	6.79572	6.84549	6.853	5.7761	6.57289
	0	NaN	Q8WWI1 1xPhospho [S960(100)] LMO7	Color2 [DarkGray]	1	4		NaN	NaN	NaN	NaN	NaN	NaN	NaN	NaN	NaN	NaN	NaN	NaN
	0	NaN	RAF1	Color2 [DarkGray]	1	4		NaN	NaN	NaN	NaN	NaN	NaN	NaN	NaN	NaN	NaN	NaN	NaN
	0.037766	0.028496	Q8IZD4 1xPhospho [S511(100)] DCP1B	Color2 [DarkGray]	1	4		7.10434	6.1819	6.52356	6.17592	7.07575	6.71562	6.8392	6.60288	6.7252	6.7761	6.15381	6.4446
	0.039941	0.028203	Q9HCM7 1xPhospho [T1010(100)] FBRSL1	Color2 [DarkGray]	1	4		7.0433	6.43296	6.30378	6.34696	7.24508	6.48059	6.61471	6.59544	6.55152	6.98755	6.13545	6.56529
	0.127855	0.119558	Q9BTC8 2xPhospho [S428(100);S430(100)] MTA3	Color2 [DarkGray]	1	4		6.82273	6.45451	6.63227	6.08321	6.97384	6.71699	6.34518	6.67525	6.97384	7.05528	5.69766	6.74416
	1.02642	-0.52111	Q9H0D6 2xPhospho [S471(98.7);S473(100)] XRN2	Color2 [DarkGray]	1	4		7.10224	6.76288	6.6837	6.36632	7.31016	6.6907	6.6453	6.66818	6.13545	6.53294	5.62936	6.53294
	0.134623	-0.14897	B7Z6K7 1xPhospho [S87(100)] ZNF814	Color2 [DarkGray]	1	4		6.90207	6.36457	6.55459	6.24603	7.25077	6.64961	6.52826	6.92005	6.72383	6.87036	5.19771	6.67948
	0.32052	-0.28875	Q8WVC0 1xPhospho [S197(100)] LEO1	Color2 [DarkGray]	1	4		7.08958	6.08321	6.63081	6.26866	7.70252	6.55612	6.7996	6.45121	6.44791	6.53916	5.30378	6.62644
	0.499678	0.288823	Q8WVC0 2xPhospho [S197(100);S205(100)] LEO1	Color2 [DarkGray]	1	4		6.43962	5.7115	6.81634	6.47249	6.76421	6.89482	6.86666	6.77215	6.87652	6.73336	6.2891	6.69627
	0.086558	0.104473	B7Z6K7 1xPhospho [S87(100)] ZNF814	Color2 [DarkGray]	1	4		6.98413	6.2555	6.50144	6.06609	7.02791	6.73336	6.42962	6.70598	7.01234	6.87897	5.38888	6.94486
	0.293267	-0.24806	Q9UQ35 1xPhospho [T2144(100)] SRRM2	Color2 [DarkGray]	1	4		7.34961	6.30012	6.54844	6.14364	7.19377	6.41954	6.60585	7.01792	6.67666	6.60585	5.66959	6.39746
	1.47245	1.34427	Q9UQ35 1xPhospho [S2123(99.4)] SRRM2	Color2 [DarkGray]	1	4		5.58195	5.98869	5.29646	5.39575	6.76022	6.38543	6.76022	7.09592	6.824	6.61912	8.20359	5.99322
	0.034526	0.017529	O43318 1xPhospho [S389(100)] MAP3K7	Color2 [DarkGray]	1	4		6.70874	6.60437	6.55152	6.34696	7.12928	6.55919	6.59096	6.71836	6.81378	6.7866	6.13134	6.54998
	0.019618	-0.01453	Q9Y5S9 1xPhospho [S56(100)] RBM8A	Color2 [DarkGray]	1	4		6.76022	6.33985	6.66107	6.37156	7.16088	6.55919	6.49985	6.89239	6.853	6.88509	5.90689	6.42962
	0.672473	0.275723	Q9Y5S9 1xPhospho [S56(100)] RBM8A	Color2 [DarkGray]	1	4		6.62644	6.2555	6.5157	6.22689	7.0268	6.60437	6.824	6.62059	6.86047	6.94837	6.18388	6.73471
	0.065836	0.057147	Q96CP6 1xPhospho [S83(100)] GRAMD1A	Color2 [DarkGray]	1	4		6.96232	6.33628	6.64818	6.21917	7.19081	6.34873	6.51412	6.58496	6.80478	6.9507	5.82528	6.81378
	0.063918	0.045588	Q96CP6 1xPhospho [S83(100)] GRAMD1A	Color2 [DarkGray]	1	4		6.76553	6.32912	6.44128	6.43796	7.11894	6.52826	6.80478	6.75355	6.96116	6.86542	5.94251	6.38716
	0	NaN	Q4AC94 2xPhospho [S2049(99.4);S2060(100)] C2CD3	Color2 [DarkGray]	1	4		NaN	NaN	NaN	NaN	NaN	NaN	NaN	NaN	NaN	NaN	NaN	NaN
	0.407386	0.266279	O00267 1xPhospho [T791(100)] SUPT5H	Color2 [DarkGray]	1	4		6.61176	6.47086	6.47897	6.09592	7.20261	6.54226	6.24983	6.76022	7.0268	7.19967	6.04002	6.45615
	0.204402	0.112798	SUPT5H	Color2 [DarkGray]	1	4		6.84046	6.67242	6.3733	6.06178	6.91289	6.81762	6.74685	6.63952	6.96924	6.59544	6.51254	6.32193
	0.289774	0.214859	Q9P270 1xPhospho [S456(100)] SLAIN2	Color2 [DarkGray]	1	4		6.75756	6.39403	6.64097	5.94251	7.11061	6.57592	6.49985	6.6837	7.19574	6.90689	6.06393	6.42794
	1.08142	0.489172	Q9P270 1xPhospho [S456(100)] SLAIN2	Color2 [DarkGray]	1	4		6.73064	6.08534	6.4822	6.33092	6.8802	6.31832	6.2075	6.58796	7.07146	7.14364	6.32193	7.04876
	0.036291	0.031706	Q9UHF7 1xPhospho [S1041(100)] TRPS1	Color2 [DarkGray]	1	4		6.8392	6.37678	6.65678	6.02015	7.28077	6.55152	6.81121	6.59544	7.00113	6.76022	5.88509	6.3733
	0.106526	0.111612	Q8WVC0 3xPhospho [T188(100);S197(100);S205(100)] LEO1	Color2 [DarkGray]	1	4		6.61176	5.47573	6.96347	6.76155	6.63372	6.77742	6.6279	6.99887	6.93781	6.7252	6.02459	6.57137
	0.105274	-0.06818	Q8WVC0 2xPhospho [T188(100);S197(100)] LEO1	Color2 [DarkGray]	1	4		7.05311	5.94251	6.70598	6.58946	7.16088	6.65392	6.59694	6.64818	6.55765	6.60733	6.34873	6.50462
	0.030343	-0.03483	Q9BTC8 1xPhospho [S428(100)] MTA3	Color2 [DarkGray]	1	4		6.88631	6.14364	6.56529	6.34518	7.1467	6.64386	6.69488	6.79701	6.80478	6.95187	5.38198	6.66249
	0.595184	0.230973	Q14839 1xPhospho [S1535(100)] CHD4	Color2 [DarkGray]	1	4		6.59991	6.43129	6.48543	6.30012	7.00787	6.62059	6.60437	6.69766	6.87529	6.97499	6.19967	6.6907
	0.277357	0.241102	Q6WKZ4 1xPhospho [S234(100)] RAB11FIP1	Color2 [DarkGray]	1	4		7.02569	5.92125	6.24793	6.31832	7.32643	6.54998	6.41785	6.62498	7.14975	7.01569	6.01569	6.29646
	0.098194	-0.12837	O75533 1xPhospho [T362(99.4)] SF3B1	Color2 [DarkGray]	1	4		7.01123	6.1639	6.6279	6.55305	7.24793	5.94486	6.67948	6.55305	7.05094	7.0433	5.16189	6.58646
	0.6048	-0.26649	Q8IYT8 1xPhospho [S600(100)] ULK2	Color2 [DarkGray]	1	4		7.05094	6.50938	6.77742	6.43296	7.02901	6.69766	6.51885	6.70598	6.50621	6.74282	6.0045	6.45121
	0.011702	-0.00823	Q99569 1xPhospho [S382(99.6)] PKP4	Color2 [DarkGray]	1	4		6.82655	6.28355	6.67384	6.37504	7.27426	6.5157	6.6014	6.64818	6.83036	6.75221	5.94954	6.59395
	0.171293	-0.10045	P08559 1xPhospho [S331(100)] PDHA1	Color2 [DarkGray]	1	4		6.84046	6.40599	6.72247	6.6279	7.18388	6.40599	6.56377	6.42291	6.81121	6.853	5.95187	6.57894
	0.069907	0.058394	Q7Z7C8 1xPhospho [T130(100)] TAF8	Color2 [DarkGray]	1	4		6.94017	5.98869	6.53138	6.50779	7.18289	6.77215	6.44294	6.64386	6.97613	6.87774	6.03122	6.31651
	0.094245	0.071207	Q9Y4F5 1xPhospho [S853(100)] CEP170B	Color2 [DarkGray]	1	4		6.86542	6.30925	6.7115	6.15381	7.09381	6.69627	6.63663	6.54071	6.71425	6.84172	5.92837	6.84046
	0.206765	-0.08276	Q12888 1xPhospho [S1114(99.6)] TP53BP1	Color2 [DarkGray]	1	4		6.96	6.54071	6.45121	6.46107	6.99887	6.6279	6.63227	6.79051	6.73064	6.60288	6.24222	6.50621
	0.090854	-0.07567	Q07617 1xPhospho [S347(100)] SPAG1	Color2 [DarkGray]	1	4		6.85922	6.62498	6.57592	6.26491	6.96232	6.49985	6.90929	6.56986	6.94954	6.89603	5.75221	6.42459
	0.74547	0.398253	Q14160 1xPhospho [S835(100)] SCRIB	Color2 [DarkGray]	1	4		6.93192	6.05745	6.52199	6.03782	6.95884	6.61176	6.51254	6.51728	7.08108	6.98299	6.41278	6.66534
	0.072267	0.064003	Q14160 2xPhospho [T826(100);S835(100)] SCRIB	Color2 [DarkGray]	1	4		7.12619	6.2854	6.65964	6.30378	6.926	6.57894	6.16591	6.52356	7.15886	6.87897	5.99774	6.59544
	0.044376	0.03629	Q14160 1xPhospho [S835(100)] SCRIB	Color2 [DarkGray]	1	4		6.77742	6.40088	6.59842	6.45779	7.10224	6.4822	6.57592	6.5438	6.86913	7.02348	5.80478	6.68229
	0.130545	0.091421	Q14160 1xPhospho [S835(100)] SCRIB	Color2 [DarkGray]	1	4		6.84424	6.41785	6.53138	6.35931	7.13134	6.61471	6.47411	6.43962	6.84424	6.97269	5.91886	6.78267
	0.539111	0.171338	P16144 1xPhospho [S1474(100)] ITGB4	Color2 [DarkGray]	1	4		6.86666	6.40429	6.43129	6.58346	6.89603	6.3345	6.32012	6.71012	6.96232	6.66534	6.49665	6.84674
	0.096637	-0.07731	Q92616 1xPhospho [S729(100)] GCN1	Color2 [DarkGray]	1	4		6.94954	6.33628	6.70183	6.46434	6.94134	6.1918	6.8505	6.70736	6.71287	6.89482	5.76553	6.76951
	0.078822	0.056848	NCOA6	Color2 [DarkGray]	1	4		6.84674	6.39746	6.50621	6.60881	7.01123	6.38198	6.3345	6.6865	6.8802	6.85798	5.92363	6.92481
	0.096181	-0.0969	Q8NFP9 1xPhospho [S1529(100)] NBEA	Color2 [DarkGray]	1	4		6.77215	6.41278	6.62936	6.46924	7.14873	6.50462	6.66959	6.63081	6.92837	6.83162	5.40259	6.73336
	0.129913	-0.09936	Q14686 1xPhospho [S1892(99)] NCOA6	Color2 [DarkGray]	1	4		6.7761	6.53916	6.57592	6.65105	6.88509	6.15583	6.96924	6.58796	6.73877	6.9507	5.70044	6.75489
	0.280534	0.247844	Q9Y462 1xPhospho [S298(99.3)] ZNF711	Color2 [DarkGray]	1	4		6.93428	6.2114	6.36982	6.1639	7.02791	6.56986	6.47897	6.65678	6.94954	7.15684	5.7252	6.8392
	0.000629	0.000541	Q9H4Z3 1xPhospho [S159(99.8)] PCIF1	Color2 [DarkGray]	1	4		6.74012	6.24603	6.74416	6.46597	6.97384	6.6893	6.69349	6.61618	6.69349	6.90087	5.78136	6.82273
	0.059476	-0.04073	Q7L1Q6 2xPhospho [S411(100);S413(100)] BZW1	Color2 [DarkGray]	1	4		6.71425	6.40939	6.53916	6.6865	7.08746	6.80736	6.59991	6.33985	6.84549	6.97728	5.9542	6.40939
	0.952783	-0.5143	Q9P266 1xPhospho [S1281(100)] JCAD	Color2 [DarkGray]	1	4		6.94251	6.63663	7.08321	6.88387	6.66818	6.61912	6.42626	6.52199	6.62059	6.61912	5.59395	6.65535
	0.118851	0.069832	Q8N3Y1 1xPhospho [S545(100)] FBXW8	Color2 [DarkGray]	1	4		7.07468	6.2817	6.50303	6.45451	6.86295	6.79701	6.40939	6.49506	6.77742	6.86913	6.25739	6.6893
	0.328639	0.173632	Q9UEG4 1xPhospho [S616(100)] ZNF629	Color2 [DarkGray]	1	4		6.58646	6.50462	6.61765	6.07682	7.07361	6.6907	6.55152	6.82018	6.87774	6.78136	6.06609	6.75489
	0.028519	-0.01632	Q6KC79 1xPhospho [S274(100)] NIPBL	Color2 [DarkGray]	1	4		6.84674	6.36632	6.52199	6.38543	6.84549	6.77347	6.72247	6.96	6.63663	6.89845	6.15381	6.36632
	0.731626	0.284399	Q86UP3 1xPhospho [S2349(100)] ZFHX4	Color2 [DarkGray]	1	4		6.60437	6.3733	6.41278	6.55152	6.84674	6.5267	6.48382	6.60881	7.07146	7.00338	6.26866	6.73606
	0.908102	-0.44734	Q8WWI1 1xPhospho [S805(100)] LMO7	Color2 [DarkGray]	1	4		6.95536	6.70598	6.79051	6.74012	6.90448	6.74819	6.43129	6.66107	6.53605	6.71699	5.63227	6.51728
	0.401324	0.153793	Q9UHV7 1xPhospho [S848(100)] MED13	Color2 [DarkGray]	1	4		6.77873	6.15785	6.48864	6.38543	7.2114	6.59395	6.56377	6.8189	6.73336	6.79442	6.30561	6.59246
	0.947423	0.442795	O95785 1xPhospho [S996(100)] WIZ	Color2 [DarkGray]	1	4		6.84549	6.04439	6.39232	6.21529	6.89966	6.15583	6.63517	6.79831	7.06501	6.99209	6.33628	6.87529
	0.562998	0.217839	Q13303 1xPhospho [S9(100)] KCNAB2	Color2 [DarkGray]	1	4		6.66249	6.41785	6.54998	6.2211	7.19574	6.66534	6.73064	6.19967	6.80349	6.97499	6.25361	6.6907
	0.476226	0.192273	Q9Y6N7 1xPhospho [T1240(100)] ROBO1	Color2 [DarkGray]	1	4		6.78005	6.22497	6.60437	6.47249	6.92955	6.59246	6.58195	6.48704	6.89482	6.92125	6.31107	6.72383
	0.075393	-0.06601	Q09666 1xPhospho [S5099(100)] AHNAK	Color2 [DarkGray]	1	4		7.00675	6.45121	6.70321	6.3906	6.91886	6.41954	6.23074	6.82146	7.11478	6.77347	5.78921	6.61029
	0.386824	0.265321	Q5VZ89 1xPhospho [S1387(100)] DENND4C	Color2 [DarkGray]	1	4		6.50621	5.93781	6.73877	6.49665	6.91886	6.47897	6.75221	6.69349	7.2182	6.78921	6.02459	6.70874
	0.392147	0.184563	Q6PI47 1xPhospho [S393(98.9)] KCTD18	Color2 [DarkGray]	1	4		6.34518	6.49025	6.59842	6.26679	7.09381	6.73877	6.63227	6.80478	6.83036	6.91886	6.06178	6.6279
	0.148085	-0.09485	ZNF687	Color2 [DarkGray]	1	4		6.74012	6.32012	6.71287	6.61618	7.09381	6.57289	6.75489	6.58195	6.74416	6.7879	5.83542	6.64241
	0.096086	0.077358	Q9Y462 2xPhospho [S298(100);S299(100)] ZNF711	Color2 [DarkGray]	1	4		6.53916	6.40599	6.59246	6.74416	6.57137	6.7866	6.57592	6.57137	6.93074	7.07575	5.80993	6.77479
	0.105123	-0.07418	Q14839 3xPhospho [S1535(100);S1537(100);T1542(96.8)] CHD4	Color2 [DarkGray]	1	4		6.70736	6.65249	6.76686	6.39403	6.90689	6.23266	6.67666	6.81762	6.9331	6.67666	5.83289	6.78136
	0.009434	0.00866	MKI67	Color2 [DarkGray]	1	4		6.93428	6.41278	6.3147	6.12516	7.45615	6.65105	6.5345	6.75622	6.80993	6.81121	5.72792	6.47249
	0.068911	0.055452	Q14676 1xPhospho [T1138(100)] MDC1	Color2 [DarkGray]	1	4		7.03452	6.54226	6.34341	5.94017	7.44626	6.59694	6.2891	6.75889	6.88142	6.75087	6.30012	6.14975
	0	NaN	MAP3K12	Color2 [DarkGray]	1	4		NaN	NaN	NaN	NaN	NaN	NaN	NaN	NaN	NaN	NaN	NaN	NaN
	0.071484	0.055035	O43290 1xPhospho [T764(98.7)] SART1	Color2 [DarkGray]	1	4		6.86542	6.38543	6.51254	6.26491	7.20359	6.60288	6.49345	6.70044	6.8936	6.87774	5.85798	6.61912
	0.419226	0.185562	Q05209 2xPhospho [S603(100);S/T] PTPN12	Color2 [DarkGray]	1	4		6.60437	6.35755	6.49506	6.2075	7.10329	6.81762	6.77083	6.64961	6.7866	6.91169	6.10852	6.59991
	1.69494	0.710536	FNDC3A	Color2 [DarkGray]	1	4		6.36807	6.19967	6.52826	6.05745	6.74282	6.41785	5.9542	6.6879	7.52513	7.06824	6.5744	6.82782
	0	NaN	FNDC3A	Color2 [DarkGray]	1	4		NaN	NaN	NaN	NaN	NaN	NaN	NaN	NaN	NaN	NaN	NaN	NaN
	0.247378	-0.07421	Q5TC84 1xPhospho [S341(99.4)] OGFRL1	Color2 [DarkGray]	1	4		6.91049	6.59246	6.72928	6.71973	6.43463	6.3345	6.74012	6.47249	6.92481	6.67101	6.42122	6.63807
	0.096459	0.049647	Q15424 1xPhospho [S384(99.7)] SAFB	Color2 [DarkGray]	1	4		6.58045	6.80349	6.59544	6.26491	7.07575	6.64818	6.66107	6.41785	6.64241	6.83542	6.17193	6.79312
	0.020604	-0.01444	Q15424 1xPhospho [S384(99.7)] SAFB	Color2 [DarkGray]	1	4		6.89239	6.60881	6.65678	6.09592	7.29002	6.57289	6.65249	6.32553	6.59246	6.83794	6.06393	6.70183
	0.005374	-0.00464	Q15424 1xPhospho [S383(100)] SAFB	Color2 [DarkGray]	1	4		6.75622	5.92363	7.1467	6.5345	6.92719	6.74147	6.56834	6.39917	6.65535	6.7866	6.1918	6.70874
	0.407885	0.25212	Q15424 1xPhospho [S383(99.8)] SAFB	Color2 [DarkGray]	1	4		6.77215	5.71425	6.65821	6.58496	7.05528	6.08746	6.92837	6.67525	6.71425	7.02015	6.44294	6.56072
	0.077049	-0.06733	SVIL	Color2 [DarkGray]	1	4		6.81121	6.40259	6.6837	6.30743	7.30834	6.56682	6.47249	6.66107	6.91409	6.71012	5.62352	6.6879
	0.08002	-0.04813	JARID2	Color2 [DarkGray]	1	4		6.83415	6.3837	6.7761	6.39917	6.93428	6.59395	6.80993	6.55765	6.75489	6.80864	6.02237	6.61471
	0	NaN	Q96N67 1xPhospho [S963(99.7)] DOCK7	Color2 [DarkGray]	1	4		NaN	NaN	NaN	NaN	NaN	NaN	NaN	NaN	NaN	NaN	NaN	NaN
	0.420826	-0.26037	Q96N67 1xPhospho [S963(99.5)] DOCK7	Color2 [DarkGray]	1	4		7.01903	6.25361	6.60585	6.54535	7.32463	6.70736	6.63517	6.68089	6.66818	6.66107	5.7115	6.34163
	0.834287	0.489804	Q69YQ0 1xPhospho [S870(100)] SPECC1L	Color2 [DarkGray]	1	4		6.83415	5.93781	6.49345	6.03562	7.2211	6.33092	6.27612	6.60881	7.27146	6.98641	6.30195	6.70044
	0.146379	0.096198	TANC1	Color2 [DarkGray]	1	4		6.81121	6.46761	6.36807	6.45779	6.95884	6.49506	6.59842	6.76818	6.83289	6.98185	5.94954	6.7252
	0.007192	0.006344	P46013 1xPhospho [S859(99.6)] MKI67	Color2 [DarkGray]	1	4		6.76553	6.47897	6.48543	6.29829	6.926	6.82146	6.63372	6.84549	6.94486	6.88996	5.73336	6.48543
	0.430761	0.269355	Q13177 1xPhospho [S20(99.4)] PAK2	Color2 [DarkGray]	1	4		6.70044	6.47897	6.15178	6.35579	7.17991	6.51728	6.41278	6.66107	6.85424	6.93781	5.93781	7.03452
	0	NaN	Q05209 2xPhospho [S603(100);S606(100)] PTPN12	Color2 [DarkGray]	1	4		NaN	NaN	NaN	NaN	NaN	NaN	NaN	NaN	NaN	NaN	NaN	NaN
	0.064741	0.056333	Q14676 1xPhospho [T1138(100)] MDC1	Color2 [DarkGray]	1	4		7.14466	6.19967	6.5438	6.18785	7.29002	6.53605	6.1416	6.71973	6.93428	6.89845	6.03562	6.43296
	0.22404	0.157859	Q9P2B4 1xPhospho [T340(100)] CTTNBP2NL	Color2 [DarkGray]	1	4		7.00338	6.24983	6.49025	6.19967	7.17692	6.43463	6.39403	6.71012	6.98527	6.8802	6.0268	6.68229
	0	NaN	MRTFB	Color2 [DarkGray]	1	4		NaN	NaN	NaN	NaN	NaN	NaN	NaN	NaN	NaN	NaN	NaN	NaN
	0.691839	0.363598	Q9ULH7 1xPhospho [S543(99.4)] MRTFB	Color2 [DarkGray]	1	4		6.47573	6.39746	6.66534	5.98413	7.13955	6.55152	6.52042	6.55152	7.09803	6.90689	6.13545	6.83668
	0.012896	0.010607	Q8IVH2 1xPhospho [S554(100)] FOXP4	Color2 [DarkGray]	1	4		6.74685	6.43296	6.50938	6.27426	7.19081	6.6907	6.64961	6.7761	6.83162	6.853	5.74685	6.5744
	0.567159	0.241959	Q9UBW7 1xPhospho [S838(100)] ZMYM2	Color2 [DarkGray]	1	4		6.77083	6.34696	6.42962	6.23458	7.00113	6.58946	6.72928	6.61029	6.97384	6.85175	6.23074	6.69349
	0.344241	0.172644	Q9UBW7 1xPhospho [S838(100)] ZMYM2	Color2 [DarkGray]	1	4		6.7211	6.46924	6.38198	6.16792	7.1416	6.62644	6.64097	6.80349	6.97384	6.73606	6.11061	6.61029
	0.006462	0.006993	P18206 1xPhospho [S721(99.4)] VCL	Color2 [DarkGray]	1	4		7.14873	6.39575	6.15785	5.77873	7.4733	6.63227	6.40088	7.14262	6.98299	6.38543	5.97269	6.16792
	0	NaN	P60660 1xPhospho [S135(100)] MYL6	Color2 [DarkGray]	1	4		NaN	NaN	NaN	NaN	NaN	NaN	NaN	NaN	NaN	NaN	NaN	NaN
	0.397538	0.217816	ERC1	Color2 [DarkGray]	1	4		6.82273	6.28355	6.28355	6.28355	7.66249	6.52826	6.29646	6.14364	6.92125	6.97154	6.1127	6.53916
	0.4323	-0.46734	ERC1	Color2 [DarkGray]	1	4		7.18388	6.39403	6.853	6.56377	7.04767	6.36282	6.33271	6.72792	7.28448	6.79701	5.53605	5.50779
	0.033228	-0.03304	Q9UDY2 1xPhospho [S913(99.7)] TJP2	Color2 [DarkGray]	1	4		6.74012	6.45779	6.2724	6.47086	7.51885	6.43296	6.51885	6.67666	6.66676	7.03452	5.50779	6.59991
	0.118686	0.082078	Q9UDY2 1xPhospho [S913(99.7)] TJP2	Color2 [DarkGray]	1	4		6.78267	5.9542	6.45121	6.52513	7.40769	6.32193	6.86419	6.76022	6.84172	6.6879	5.96809	6.5438
	0	NaN	P78347 1xPhospho [S103(100)] GTF2I	Color2 [DarkGray]	1	4		NaN	NaN	NaN	NaN	NaN	NaN	NaN	NaN	NaN	NaN	NaN	NaN
	0.074185	-0.03159	Q05209 1xPhospho [S606(100)] PTPN12	Color2 [DarkGray]	1	4		6.76155	6.66249	6.5469	6.3505	7.21723	6.50303	6.68089	6.55919	6.30925	6.8125	6.70874	6.36457
	0.987268	0.442868	Q13177 1xPhospho [S20(99.3)] PAK2	Color2 [DarkGray]	1	4		6.37156	6.46924	6.33271	6.5744	6.67525	6.51728	6.2817	6.5469	7.31016	6.81378	6.2817	7.11374
	0.034671	0.036863	Q9BTC8 1xPhospho [S428(100)] MTA3	Color2 [DarkGray]	1	4		6.96809	6.05528	6.48543	6.41954	7.03012	6.72928	6.74282	6.63081	6.926	6.824	5.57894	6.74685
	0.255015	0.161157	P35712 1xPhospho [S399(100)] SOX6	Color2 [DarkGray]	1	4		6.8802	6.02459	6.39575	6.50462	7.20945	6.57894	6.63372	6.62059	6.85798	6.84925	6.05745	6.6851
	0.181929	0.136058	Q5VUJ6 1xPhospho [S333(100)] LRCH2	Color2 [DarkGray]	1	4		6.93781	6.32193	6.46597	6.2075	7.38802	6.29646	6.40599	6.56682	7.05202	6.92125	5.96347	6.54071
	0.761265	0.431169	Q15434 1xPhospho [S285(99.6)] RBMS2	Color2 [DarkGray]	1	4		6.95768	6.30012	6.27426	6.12722	6.99661	6.31288	6.28725	6.48543	7.22304	7.18982	6.44128	6.52982
	0	NaN	Q9NQT8 1xPhospho [S1689(100)] KIF13B	Color2 [DarkGray]	1	4		NaN	NaN	NaN	NaN	NaN	NaN	NaN	NaN	NaN	NaN	NaN	NaN
	0.420901	0.2991	P22059 2xPhospho [S190(100);S193(100)] OSBP	Color2 [DarkGray]	1	4		6.59694	6.6879	6.3837	5.70044	7.2891	6.67666	6.7046	6.47086	6.75355	7.06501	6.01346	6.73336
	0.148422	0.137955	P22059 2xPhospho [S190(100);S193(100)] OSBP	Color2 [DarkGray]	1	4		7.05637	6.2075	6.39575	5.90448	7.43879	6.6014	6.51096	6.66818	6.87036	6.82655	5.77083	6.64818
	0.673334	0.473822	P22059 1xPhospho [S193(100)] OSBP	Color2 [DarkGray]	1	4		6.13545	6.62644	6.41447	5.46924	7.35403	6.86047	6.77873	6.62059	6.65535	7.24508	6.15987	6.48059
	0.205393	-0.11634	P22059 2xPhospho [S190(100);S193(100)] OSBP	Color2 [DarkGray]	1	4		6.90448	6.45451	6.65105	6.63952	6.99209	6.35403	6.60585	6.66676	6.82909	6.69349	5.93781	6.72383
	0.164146	-0.13452	P22059 2xPhospho [S190(100);S193(100)] OSBP	Color2 [DarkGray]	1	4		7.22207	6.18388	6.58946	6.41278	7.16892	6.57289	6.58045	6.58045	6.80993	6.63517	5.80736	6.61765
	0.136704	-0.09868	P22059 1xPhospho [S193(100)] OSBP	Color2 [DarkGray]	1	4		6.7879	6.17393	6.72928	6.89845	6.88631	6.61176	6.65249	6.47411	6.6879	6.8009	5.89482	6.81121
	0	NaN	P46013 2xPhospho [T347(100);S357(100)] MKI67	Color2 [DarkGray]	1	4		NaN	NaN	NaN	NaN	NaN	NaN	NaN	NaN	NaN	NaN	NaN	NaN
	1.18793	-0.15258	Q13541 2xPhospho [T70(100);S/T] EIF4EBP1	Color2 [DarkGray]	1	4		6.65392	6.51096	6.77479	6.77479	6.76686	6.53605	7.03452	6.45286	6.52042	6.59096	6.52513	6.46761
	2.18829	0.353793	Q13480 1xPhospho [T503(100)] GAB1	Color2 [DarkGray]	1	4		6.48543	6.19967	6.29094	6.43296	7.18289	6.6279	6.73064	6.6907	6.75221	6.84549	6.61029	6.61618
	0.430923	0.223092	Q9NR48 1xPhospho [S918(100)] ASH1L	Color2 [DarkGray]	1	4		6.69209	6.4363	6.52826	6.14975	6.89724	6.61324	6.78529	6.63807	6.86295	7.01458	6.10014	6.7211
	0.258374	0.189788	Q9NR48 1xPhospho [S918(100)] ASH1L	Color2 [DarkGray]	1	4		6.47086	5.853	6.5469	6.92837	6.95884	6.16591	6.86542	6.84298	6.7879	7.10224	6.14771	6.52042
	0.44817	0.198093	P52888 1xPhospho [S16(99.4)] THOP1	Color2 [DarkGray]	1	4		6.36457	6.07468	6.62936	6.64818	7.02015	6.74416	6.76022	6.70321	6.80478	6.89118	6.24031	6.57289
	0.149142	-0.10092	P52888 1xPhospho [S16(100)] THOP1	Color2 [DarkGray]	1	4		6.65105	6.25739	6.66107	6.67807	7.07039	6.66107	6.64386	6.88509	6.52826	6.82655	5.77347	6.71562
	0	NaN	Q8TBP0 1xPhospho [S155(100)] TBC1D16	Color2 [DarkGray]	1	4		NaN	NaN	NaN	NaN	NaN	NaN	NaN	NaN	NaN	NaN	NaN	NaN
	0.383182	0.184066	Q9UI08 1xPhospho [S369(100)] EVL	Color2 [DarkGray]	1	4		6.93428	6.18785	6.6453	6.31107	6.87774	6.58346	6.59544	6.54844	6.84172	6.97154	6.41954	6.58195
	0.125706	0.091268	Q4KMQ2 1xPhospho [S909(100)] ANO6	Color2 [DarkGray]	1	4		6.84298	6.22689	6.47897	6.03342	7.50144	6.58796	6.67384	6.73471	6.853	6.76421	5.93781	6.39232
	0.078089	-0.05538	Q8TF71 1xPhospho [S498(100)] SLC16A10	Color2 [DarkGray]	1	4		6.78398	6.28725	6.71287	6.39403	7.39318	6.55765	6.61029	6.51254	6.83162	6.67807	5.82782	6.61912
	0.245086	0.09793	Q92769 1xPhospho [S394(100)] HDAC2	Color2 [DarkGray]	1	4		6.77479	6.58045	6.51096	6.3733	6.79181	6.59991	6.6865	6.65249	6.80607	6.88874	6.26115	6.67525
	0.095579	0.065199	Q92769 1xPhospho [S394(100)] HDAC2	Color2 [DarkGray]	1	4		6.83036	6.50462	6.3505	6.55612	6.97842	6.37851	6.63081	6.68089	6.88264	6.96232	5.96116	6.69627
	0.329643	0.16207	Q92769 1xPhospho [S394(100)] HDAC2	Color2 [DarkGray]	1	4		6.33985	6.51885	6.66676	6.3906	7.03232	6.59694	6.48543	6.84549	6.92125	6.88753	6.07468	6.68089
	0.027381	0.021322	Q13547 1xPhospho [S393(100)] HDAC1	Color2 [DarkGray]	1	4		6.58646	6.5438	6.6279	6.51412	6.82146	6.81762	6.53605	6.61912	6.65964	7.06286	5.83289	6.80219
	0.003807	0.002777	Q13547 1xPhospho [S393(100)] HDAC1	Color2 [DarkGray]	1	4		6.70874	6.47897	6.63372	6.47411	6.83668	6.6851	6.6851	6.67242	6.74685	6.88996	5.87283	6.79701
	0.029395	-0.03247	MLF1	Color2 [DarkGray]	1	4		6.97613	5.96347	6.75889	6.42459	7.22978	6.45451	6.36457	6.82018	6.98982	6.82018	5.60881	6.5744
	0.208942	-0.16341	Q6PK04 1xPhospho [S233(100)] CCDC137	Color2 [DarkGray]	1	4		7.06178	6.42794	6.47735	6.38025	7.50541	6.40769	6.42291	6.5744	6.85549	6.82018	5.71973	6.29829
	0.124878	0.088558	Q6PK04 1xPhospho [S233(100)] CCDC137	Color2 [DarkGray]	1	4		6.74147	6.17792	6.58796	6.41447	7.29002	6.52826	6.7211	6.50144	6.87529	6.94837	5.91169	6.54071
	0.291076	-0.17069	O95490 1xPhospho [S1275(99.5)] ADGRL2	Color2 [DarkGray]	1	4		6.85549	6.31288	6.73877	6.45451	7.18587	6.50938	6.91049	6.65249	6.59246	6.7866	5.81762	6.4822
	0.110842	0.088026	A0AVK6 1xPhospho [S71(100)] E2F8	Color2 [DarkGray]	1	4		6.9331	6.28355	6.49185	6.25927	7.24222	6.59246	6.54844	6.53761	6.93192	6.95884	5.88996	6.53916
	0.11538	-0.07476	P21675 2xPhospho [S1155(99.3);T/S] TAF1	Color2 [DarkGray]	1	4		6.88142	6.47411	6.75087	6.22882	7.38284	6.31832	6.70044	6.42459	6.88874	6.73471	6.02901	6.3837
	0.345195	0.1384	Q9BWU0 1xPhospho [S312(100)] SLC4A1AP	Color2 [DarkGray]	1	4		6.53916	6.43796	6.7879	6.29829	7.17493	6.53294	6.59246	6.48059	6.853	6.92837	6.40259	6.43296
	0.277493	0.185998	Q9BWU0 1xPhospho [S312(100)] SLC4A1AP	Color2 [DarkGray]	1	4		6.76155	5.98641	6.45121	6.33271	7.24888	6.65249	6.71012	6.7761	6.77215	6.97039	5.926	6.60733
	0.082672	-0.06166	Q9BWU0 1xPhospho [S312(100)] SLC4A1AP	Color2 [DarkGray]	1	4		6.75355	6.34341	6.71425	6.44128	7.28725	6.59842	6.60881	6.50621	6.87529	6.71973	5.76553	6.6453
	0.948428	0.378823	O94913 1xPhospho [S777(100)] PCF11	Color2 [DarkGray]	1	4		6.75622	6.2891	6.36107	6.17792	7.08428	6.48543	6.53761	6.56682	6.93074	7.10119	6.35755	6.71012
	0.133312	-0.09008	Q92859 1xPhospho [S1434(99.6)] NEO1	Color2 [DarkGray]	1	4		6.92125	6.27612	6.63081	6.34873	7.42038	6.59694	6.46597	6.6865	6.74282	6.77742	5.8802	6.41616
	0.868029	-0.47682	Q9HAS0 1xPhospho [S8(100)] C17orf75	Color2 [DarkGray]	1	4		6.97499	6.48704	7.08852	6.77083	6.7761	6.53761	6.69627	6.5345	6.32012	6.7252	5.67807	6.6907
	0	NaN	Q9C0K7 1xPhospho [S304(99.3)] STRADB	Color2 [DarkGray]	1	4		NaN	NaN	NaN	NaN	NaN	NaN	NaN	NaN	NaN	NaN	NaN	NaN
	0.498123	-0.3043	Q9ULU4 1xPhospho [S756(100)] ZMYND8	Color2 [DarkGray]	1	4		7.05311	6.45943	6.57743	6.55152	7.21529	6.56224	6.75489	6.61912	6.70598	6.56224	5.62936	6.5267
	0.300185	-0.18519	Q9H8G2 1xPhospho [S217(100)] CAAP1	Color2 [DarkGray]	1	4		7.13853	6.40769	6.76155	6.5438	6.74416	6.38716	6.66959	6.65105	6.76155	6.81121	5.93074	6.60733
	0	NaN	Q00537 1xPhospho [S122(99.6)] CDK17	Color2 [DarkGray]	1	4		NaN	NaN	NaN	NaN	NaN	NaN	NaN	NaN	NaN	NaN	NaN	NaN
	0.245813	-0.15531	Q00536 2xPhospho [S78(100);S95(100)] CDK16	Color2 [DarkGray]	1	4		6.67101	6.29094	6.89966	6.61029	7.2182	6.56682	6.72656	6.47086	6.63081	6.7761	5.79701	6.64674
	0.566563	-0.28572	Q00536 1xPhospho [S95(100)] CDK16	Color2 [DarkGray]	1	4		6.89724	6.18785	6.80607	6.59842	7.41532	6.30378	6.87652	6.66676	6.65678	6.60437	5.93781	6.14771
	0.057651	0.030233	Q00536 1xPhospho [S95(100)] CDK16	Color2 [DarkGray]	1	4		6.59096	6.41278	6.78398	6.41278	7.1179	6.61618	6.71012	6.52042	6.77215	6.76686	6.09592	6.6865
	0.040376	-0.02947	Q8IWI9 1xPhospho [S2541(100)] MGA	Color2 [DarkGray]	1	4		6.82782	6.49506	6.70321	6.41785	7.0864	6.2724	6.47411	6.74147	6.98299	6.82018	5.91409	6.60881
	0.150785	0.099704	Q9UQ35 1xPhospho [S2449(98.6)] SRRM2	Color2 [DarkGray]	1	4		6.85424	6.3837	6.59096	6.18388	7.0864	6.70321	6.57137	6.57743	7.08215	6.77215	6.12102	6.4363
	0.153648	0.109901	SRRM2	Color2 [DarkGray]	1	4		6.87036	6.09592	6.71836	6.38025	7.05202	6.33985	6.79831	6.5438	7.10434	6.53605	6.09592	6.76818
	0.284625	0.160658	P17302 2xPhospho [S325(100);T/S] GJA1	Color2 [DarkGray]	1	4		6.90689	6.07468	6.48543	6.38888	7.00899	6.71699	6.63081	6.70598	6.65821	6.83668	6.16189	6.84172
	0.802409	0.357028	Q14847 1xPhospho [S146(100)] LASP1	Color2 [DarkGray]	1	4		6.86419	6.05528	6.56072	6.07468	7.30287	6.67384	6.35579	6.33807	6.89966	6.53138	6.93428	6.61765
	0.519798	0.224907	Q14847 1xPhospho [S146(100)] LASP1	Color2 [DarkGray]	1	4		6.80736	6.2817	6.60437	6.27984	6.8679	6.51096	6.64818	6.62936	6.93546	6.92363	6.28725	6.72656
	0.012299	-0.00892	HNRNPM	Color2 [DarkGray]	1	4		6.63372	6.31288	6.6837	6.6453	7.21335	6.72656	6.33985	6.52199	6.79442	6.98413	5.9331	6.52826
	0.090766	0.064704	HNRNPM	Color2 [DarkGray]	1	4		6.88387	6.39575	6.58646	6.42122	7.08428	6.42459	6.49345	6.50621	6.72247	7.14975	6.01569	6.65821
	0.355839	0.212202	Q15596 1xPhospho [S565(100)] NCOA2	Color2 [DarkGray]	1	4		6.78136	6.38543	6.58346	6.25172	7.02126	6.45286	6.58796	6.4363	6.98299	6.98982	6.03122	6.84674
	0.022351	0.011756	P31942 1xPhospho [T314(100)] HNRNPH3	Color2 [DarkGray]	1	4		6.67666	6.47897	6.53605	6.66818	6.83668	6.58496	6.41785	6.92719	6.93899	6.61618	6.12516	6.72656
	0.033858	-0.03771	Q8NEY1 1xPhospho [S541(98.6)] NAV1	Color2 [DarkGray]	1	4		6.67807	6.17193	6.76818	6.27053	7.30652	6.87283	6.65392	6.48704	6.6879	6.93192	5.38198	6.73606
	0.738291	0.583363	O43765 1xPhospho [T81(100)] SGTA	Color2 [DarkGray]	1	4		6.30925	6.2075	6.22497	5.96347	7.23458	6.30925	6.5345	6.83289	6.93074	7.19081	5.64097	7.27612
	0.579264	-0.44429	Q96QT6 1xPhospho [T880(100)] PHF12	Color2 [DarkGray]	1	4		6.99209	6.35226	6.94017	6.5157	7.1918	6.64386	6.74953	6.6014	6.48864	6.64097	5.2891	6.60437
	0.291573	-0.20138	P53814 1xPhospho [S729(100)] SMTN	Color2 [DarkGray]	1	4		6.86171	6.35403	6.70736	6.59991	7.10643	6.54535	6.69766	6.70183	6.87529	6.6893	5.66107	6.49185
	0.080854	0.07067	Q6R327 1xPhospho [S1353(100)] RICTOR	Color2 [DarkGray]	1	4		7.10748	6.24603	6.59991	6.29646	7.09064	6.31651	6.47897	6.52982	7.01458	6.90087	5.92363	6.69349
	0.366847	-0.56626	Q9BQ67 2xPhospho [S119(100);S122(100)] GRWD1	Color2 [DarkGray]	1	4		7.00787	6.41278	6.70183	6.71287	7.47492	6.39917	6.2211	6.45451	6.81121	6.83162	4.16993	6.75756
	0	NaN	P00533 1xPhospho [S991(100)] EGFR	Color2 [DarkGray]	1	4		NaN	NaN	NaN	NaN	NaN	NaN	NaN	NaN	NaN	NaN	NaN	NaN
	0.09291	0.052807	P00533 1xPhospho [S991(100)] EGFR	Color2 [DarkGray]	1	4		6.70044	6.43796	6.75756	6.25927	7.09064	6.43796	6.80349	6.58946	6.69766	6.94134	6.12309	6.60437
	0	NaN	Q9Y3M8 1xPhospho [S389(100)] STARD13	Color2 [DarkGray]	1	4		NaN	NaN	NaN	NaN	NaN	NaN	NaN	NaN	NaN	NaN	NaN	NaN
	0.255653	0.120768	Q9Y3M8 1xPhospho [S389(100)] STARD13	Color2 [DarkGray]	1	4		6.70598	6.34341	6.58646	6.39917	7.10957	6.50303	6.64241	6.65964	6.8716	6.85175	6.12516	6.66959
	0.405497	0.150099	USP28	Color2 [DarkGray]	1	4		6.6893	6.18388	6.60437	6.60437	6.96924	6.36982	6.64241	6.78136	6.6893	6.95768	6.38716	6.64818
	0.200342	0.096852	Q9NU22 2xPhospho [S4752(100);S4754(100)] MDN1	Color2 [DarkGray]	1	4		6.57289	6.7115	6.61176	6.24793	7.19279	6.41109	6.42626	6.70736	6.82273	6.92955	6.19574	6.58346
	0.032289	0.011599	Q9NU22 1xPhospho [S4752(99.6)] MDN1	Color2 [DarkGray]	1	4		6.67807	6.74012	6.64961	6.4446	6.6453	6.65535	6.61618	6.67384	6.72247	6.8936	6.41447	6.52826
	0	NaN	Q9NU22 1xPhospho [S4752(100)] MDN1	Color2 [DarkGray]	1	4		NaN	NaN	NaN	NaN	NaN	NaN	NaN	NaN	NaN	NaN	NaN	NaN
	0.126885	0.096907	Q9HAW4 1xPhospho [S744(100)] CLSPN	Color2 [DarkGray]	1	4		6.80736	6.21335	6.92837	6.41616	6.59842	6.81762	6.43129	6.37504	7.08534	6.88142	6.01792	6.76818
	0.444186	0.226933	Q8IWX8 1xPhospho [S857(100)] CHERP	Color2 [DarkGray]	1	4		6.78398	6.22689	6.5267	6.22882	7.17592	6.63517	6.49506	6.59544	6.79181	7.07146	6.18587	6.62498
	0.200891	0.135025	MTMR14	Color2 [DarkGray]	1	4		6.85922	6.44956	6.44294	5.94954	7.3147	6.63517	6.7211	6.59842	6.78529	6.79442	5.99774	6.66391
	0.07227	0.077215	Q9UPQ9 1xPhospho [S1816(100)] TNRC6B	Color2 [DarkGray]	1	4		6.9542	5.73064	6.7761	6.36632	6.99322	6.8125	6.42459	6.8716	6.76818	6.88509	5.73064	6.75221
	0.042109	-0.04009	Q9UPQ9 1xPhospho [S1816(100)] TNRC6B	Color2 [DarkGray]	1	4		6.75489	6.36457	6.64818	6.48704	7.11478	6.71836	6.46107	6.57743	6.94017	6.84925	5.57289	6.732
	0.632858	0.273204	Q8WXX7 1xPhospho [S1233(98.8)] AUTS2	Color2 [DarkGray]	1	4		6.74685	6.06824	6.55305	6.31651	7.26585	6.36807	6.44956	6.75221	6.83162	6.8716	6.26303	6.81121
	0.525065	0.294305	P49585 1xPhospho [S315(100)] PCYT1A	Color2 [DarkGray]	1	4		6.80607	6.25361	6.51728	6.31288	6.82782	6.5438	6.53761	6.49345	7.13031	7.04002	6.12722	6.76951
	0.498004	0.221933	P49585 1xPhospho [S315(100)] PCYT1A	Color2 [DarkGray]	1	4		6.78267	6.25361	6.62498	6.5438	6.88996	6.49665	6.31651	6.4363	6.87406	7.0917	6.2891	6.83794
	1.76635	-0.76373	P49585 3xPhospho [S315(100);S319(100);S323(99.9)] PCYT1A	Color2 [DarkGray]	1	4		6.97499	6.50144	7.0268	6.61176	7.18388	6.66959	6.97842	6.86047	6.52356	6.09592	5.64097	5.7996
	0.897057	0.45522	Q09666 1xPhospho [S3412(100)] AHNAK	Color2 [DarkGray]	1	4		7.06501	6.2555	6.36282	6.17393	6.69627	6.2891	6.01569	6.58496	7.23458	7.04002	6.49665	6.90689
	0.620672	-0.39387	Q9HCS5 1xPhospho [S304(100)] EPB41L4A	Color2 [DarkGray]	1	4		7.0607	6.35403	6.73471	6.64818	7.3733	6.55919	6.41278	6.66676	6.71699	6.46434	5.52982	6.51096
	0.131817	-0.11087	Q09666 1xPhospho [S4516(100)] AHNAK	Color2 [DarkGray]	1	4		7.2317	6.71012	6.5267	6.10224	7.1375	6.46107	6.13545	6.6879	6.95768	6.70044	5.95187	6.51728
	0.13258	0.084262	BRD4	Color2 [DarkGray]	1	4		6.8125	6.26679	6.69349	6.49025	7.03342	6.58796	6.46761	6.45615	7.07575	6.68089	6.08321	6.76022
	0.019491	-0.01576	O60885 1xPhospho [S470(100)] BRD4	Color2 [DarkGray]	1	4		6.83162	6.3147	6.65535	6.44294	7.16189	6.44294	6.78267	6.4822	6.85549	6.79312	5.7996	6.73336
	0.073242	0.039753	P46013 1xPhospho [T1017(100)] MKI67	Color2 [DarkGray]	1	4		6.84298	6.48704	6.54071	6.29094	7.09276	6.67525	6.52826	6.69627	6.85549	6.83036	6.21529	6.41954
	0.050477	0.031975	P46013 2xPhospho [S1376(99.3);T1383(99.3)] MKI67	Color2 [DarkGray]	1	4		6.90087	6.22882	6.53138	6.33807	7.24413	6.48543	6.77347	6.70321	6.83794	6.75221	6.42626	6.11061
	0.125103	0.070117	P46013 1xPhospho [S1376(99.5)] MKI67	Color2 [DarkGray]	1	4		6.80993	6.26303	6.46761	6.29094	7.33896	6.72247	6.69209	6.59842	6.64674	6.88753	6.08746	6.49025
	0.3364	0.162363	P46013 1xPhospho [S1376(99.5)] MKI67	Color2 [DarkGray]	1	4		6.76553	6.15381	6.7115	6.29829	6.95652	6.55919	6.76022	6.70044	6.79572	6.89966	6.26115	6.62205
	0.239028	0.155871	Q9H6Z4 1xPhospho [S539(100)] RANBP3	Color2 [DarkGray]	1	4		6.52356	5.97499	6.37504	6.81634	7.27519	6.88631	6.76288	6.22304	6.81634	6.97613	6.09803	6.42291
	0.115352	-0.09661	Q9H6Z4 1xPhospho [S539(100)] RANBP3	Color2 [DarkGray]	1	4		6.90328	6.12102	6.52356	6.61471	7.37156	6.34518	6.63952	6.76288	7.01011	6.52513	5.7252	6.5157
	0.918668	-0.48497	Q9HCK8 1xPhospho [S1978(99.5)] CHD8	Color2 [DarkGray]	1	4		7.17193	6.61324	6.73877	6.24983	7.37243	6.66107	6.6453	6.7046	6.34696	6.66959	5.81506	6.00225
	0.827497	-0.73266	Q9HCK8 1xPhospho [S1978(100)] CHD8	Color2 [DarkGray]	1	4		7.29554	6.3147	6.53916	6.62352	7.39403	6.93781	6.51096	6.853	6.36107	6.65392	4.87774	5.94954
	0.046713	0.025118	P10636 1xPhospho [T498(100)] MAPT	Color2 [DarkGray]	1	4		6.61618	6.56224	6.50938	6.51885	6.73606	6.83036	6.75889	6.71562	6.74819	6.83668	6.02459	6.69766
	1.77837	0.740619	Q96ST2 1xPhospho [T725(100)] IWS1	Color2 [DarkGray]	1	4		6.39232	5.70321	6.31651	6.05094	6.92481	6.74416	6.68089	6.83794	7.10434	7.15987	6.65821	6.50303
	0.279743	0.172313	Q09666 1xPhospho [S3412(100)] AHNAK	Color2 [DarkGray]	1	4		7.02348	6.26866	6.62205	6.29829	6.94486	6.4446	6.10014	6.68229	7.14262	6.93192	6.40429	6.42291
	0.322742	-0.18757	Q96ST2 1xPhospho [T725(100)] IWS1	Color2 [DarkGray]	1	4		6.96347	6.49025	6.74147	6.54844	6.97269	6.58195	6.54998	6.58646	6.72656	6.82782	5.848	6.59096
	0.471207	0.202643	P51608 1xPhospho [S229(100)] MECP2	Color2 [DarkGray]	1	4		6.84674	6.2724	6.52199	6.16591	7.07146	6.70044	6.61471	6.64386	6.69349	6.95187	6.35755	6.61471
	0.719868	0.206038	O60244 1xPhospho [S1144(99.4)] MED14	Color2 [DarkGray]	1	4		6.56224	6.51728	6.5345	6.35755	7.16289	6.10434	6.74551	6.63081	6.85674	6.98413	6.43129	6.52356
	0.251599	0.176997	Q5VUJ6 1xPhospho [S333(100)] LRCH2	Color2 [DarkGray]	1	4		6.85175	6.2555	6.72928	6.13134	7.14873	6.55765	6.55765	6.33092	7.01011	6.8392	6	6.82655
	0.220921	0.114775	Q09666 1xPhospho [S1571(100)] AHNAK	Color2 [DarkGray]	1	4		6.69349	6.2854	6.51254	6.36107	7.2854	6.30925	6.80607	6.73064	6.9507	6.78005	6.09381	6.48704
	0.483683	0.181513	Q5H9F3 1xPhospho [S599(100)] BCORL1	Color2 [DarkGray]	1	4		6.85798	6.31288	6.61912	6.2817	7.03342	6.57289	6.47573	6.56224	6.85424	6.8716	6.43962	6.63227
	0.48753	0.29288	Q69YQ0 1xPhospho [S881(100)] SPECC1L	Color2 [DarkGray]	1	4		6.76818	6.03782	6.65964	6.12516	6.99548	6.61618	6.56529	6.77347	6.95652	6.99548	6.12102	6.6893
	0.162763	-0.10154	O43896 1xPhospho [S915(100)] KIF1C	Color2 [DarkGray]	1	4		6.88996	6.33628	6.69627	6.41785	7.23458	6.41447	6.71425	6.68229	6.80864	6.60288	5.88753	6.63517
	0.420349	0.184783	Q9Y6J9 1xPhospho [T489(94.4)] TAF6L	Color2 [DarkGray]	1	4		6.78267	6.31107	6.45121	6.11894	7.33539	6.64674	6.60585	6.65964	6.86295	6.34341	6.3906	6.80607
	0.423329	0.212415	Q9Y6J9 1xPhospho [S501(100)] TAF6L	Color2 [DarkGray]	1	4		6.73471	6.36457	6.52826	6.31651	7.09064	6.53138	6.43296	6.6014	6.93664	6.95652	6.10224	6.79831
	0.25621	0.137772	Q13895 1xPhospho [S98(100)] BYSL	Color2 [DarkGray]	1	4		6.80349	6.36107	6.56224	6.23649	7.20065	6.52826	6.58796	6.58045	6.80864	6.95536	6.12102	6.62936
	0.189966	0.131742	Q13895 1xPhospho [S98(100)] BYSL	Color2 [DarkGray]	1	4		6.8125	6.26115	6.43296	6.21917	7.30287	6.57894	6.65392	6.6851	6.92837	6.90328	5.91648	6.50462
	0.522903	0.257558	P54646 1xPhospho [S377(100)] PRKAA2	Color2 [DarkGray]	1	4		6.60881	6.23841	6.51096	6.31832	6.91289	6.58045	6.71012	6.82018	7.08321	6.93664	6.14771	6.53916
	0	NaN	Q13009 1xPhospho [T288(100)] TIAM1	Color2 [DarkGray]	1	4		NaN	NaN	NaN	NaN	NaN	NaN	NaN	NaN	NaN	NaN	NaN	NaN
+	2.21771	1.00567	MEIS1	Color2 [DarkGray]	1	4		5.98185	6.05094	6.01123	5.48864	6.91409	6.63372	7.01792	6.95303	7.08321	6.8189	7.29921	6.35403
	0.341025	0.151827	O60244 3xPhospho [S1128(100);S1136(100);S1144(100)] MED14	Color2 [DarkGray]	1	4		6.62352	6.40939	6.48864	6.10014	7.21432	6.56986	6.82528	6.88509	6.78005	6.80478	6.13955	6.50462
	0.537264	0.27484	O60244 2xPhospho [S1128(100);S1136(100)] MED14	Color2 [DarkGray]	1	4		6.56377	6.1918	6.31832	6.46761	7.31379	6.56377	6.60585	6.55612	7.1416	6.75087	6.06609	6.68229
	0.303867	0.187721	O60244 1xPhospho [S1136(100)] MED14	Color2 [DarkGray]	1	4		6.90569	6.1918	6.40769	6.51885	6.8716	6.58195	6.53294	6.60881	7.06501	6.98982	6.14568	6.5744
	0.150684	0.076281	Q9BQE6 1xPhospho [S282(99.5)] LBHD1	Color2 [DarkGray]	1	4		6.80219	6.50303	6.42291	6.16591	7.24983	6.57289	6.69488	6.76818	6.81378	6.73064	6.18388	6.47086
	0.192754	-0.13891	Q96ST2 1xPhospho [S720(99.8)] IWS1	Color2 [DarkGray]	1	4		6.93428	6.43796	6.64674	6.43129	7.03342	6.67242	6.5345	6.74819	6.76155	6.87774	5.73336	6.52199
	0.053	-0.03696	A1A4S6 1xPhospho [S591(100)] ARHGAP10	Color2 [DarkGray]	1	4		6.80736	6.33092	6.34163	6.65105	7.40429	6.62352	6.45451	6.61471	6.83794	6.71836	5.87529	6.55152
	0.230128	-0.22019	O14578 1xPhospho [S1432(100)] CIT	Color2 [DarkGray]	1	4		6.94017	6.15785	6.78398	6.59842	7.02791	6.52982	6.58796	6.84674	6.97842	6.75889	5.41278	6.44956
	1.63367	-0.59919	Q8N9M1 2xPhospho [S151(100);S/T] C19orf47	Color2 [DarkGray]	1	4		6.91409	6.58496	6.8392	6.51096	7.40259	6.59544	6.87774	6.80607	6.32012	6.27612	5.59694	6.25927
+	2.87846	1.5628	C19orf47	Color2 [DarkGray]	1	4		6.24222	5.62352	5.78136	5.33271	7.00338	5.59694	6.25927	6.21917	7.60807	7.6632	6.81506	7.14466
	0.10608	0.060738	Q8N9M1 1xPhospho [S151(100)] C19orf47	Color2 [DarkGray]	1	4		6.65535	6.72928	6.58496	6.29278	6.98755	6.46434	6.77347	6.47897	6.89845	6.93074	6.12309	6.55305
	1.04517	-0.57194	Q8N9M1 1xPhospho [S151(100)] C19orf47	Color2 [DarkGray]	1	4		7.07254	6.66249	6.73336	6.40429	7.27705	6.80607	6.73471	6.71012	6.41447	6.47411	5.41278	6.28355
	0	NaN	Q9ULD9 1xPhospho [T481(100)] ZNF608	Color2 [DarkGray]	1	4		NaN	NaN	NaN	NaN	NaN	NaN	NaN	NaN	NaN	NaN	NaN	NaN
	0.005766	0.00337	O75376 1xPhospho [T2396(99.5)] NCOR1	Color2 [DarkGray]	1	4		6.89239	6.41447	6.63372	6.36107	7.21723	6.6279	6.5744	6.36807	6.58045	6.93074	6.1819	6.62205
	0.464832	0.133994	P81133 1xPhospho [S642(100)] SIM1	Color2 [DarkGray]	1	4		6.77873	6.54535	6.43463	6.36282	6.77479	6.75622	6.78267	6.52199	6.62936	6.90689	6.45451	6.66676
	0.196004	0.119899	P31629 1xPhospho [S1447(99.4)] HIVEP2	Color2 [DarkGray]	1	4		6.90929	6.30561	6.58346	6.2555	6.95652	6.65964	6.52982	6.70321	6.83794	6.90569	6.08108	6.70874
	0.111473	-0.08213	P15822 1xPhospho [S1753(100)] HIVEP1	Color2 [DarkGray]	1	4		7.11894	6.3505	6.66534	6.39403	7.05961	6.62936	6.40259	6.50621	6.88996	6.76818	5.9542	6.58796
	0.687561	0.305733	Q9P2N2 1xPhospho [S55(100)] ARHGAP28	Color2 [DarkGray]	1	4		6.73742	5.93546	6.34341	6.49985	7.04221	6.72383	6.57137	6.79701	6.91648	6.8009	6.30195	6.71973
	0.14521	0.107387	Q9P2N2 1xPhospho [S55(100)] ARHGAP28	Color2 [DarkGray]	1	4		6.76553	6.0917	6.7115	6.3147	7.14466	6.3906	6.63952	6.8802	6.70044	6.76553	5.90448	6.94251
	0.064783	-0.06667	O15294 1xPhospho [S20(100)] OGT	Color2 [DarkGray]	1	4		6.89482	6.23074	6.48382	6.4822	7.2891	6.51885	6.76553	6.54071	6.62205	6.9542	5.45943	6.78921
	0.473874	0.234823	Q9H7S9 1xPhospho [S78(97.9)] ZNF703	Color2 [DarkGray]	1	4		6.66107	6.27612	6.6851	6.22304	7.01346	6.54535	6.3906	6.8125	7.04658	6.76421	6.1639	6.80993
	0.127983	0.072567	P51826 2xPhospho [S878(100);S881(100)] AFF3	Color2 [DarkGray]	1	4		6.91767	6.34518	6.61324	6.30378	7.06609	6.53605	6.56072	6.64674	6.81634	6.90569	6.19967	6.54844
	0.580005	0.445183	Q86SQ0 1xPhospho [T550(100)] PHLDB2	Color2 [DarkGray]	1	4		6.76951	5.94251	6.38198	6.18785	7.17792	6.42626	6.17193	6.74282	7.14364	7.15886	5.83289	6.92719
	0.058443	0.030271	Q8IVL1 1xPhospho [S481(100)] NAV2	Color2 [DarkGray]	1	4		6.73877	6.6907	6.61765	6.3906	6.69349	6.6907	6.55305	6.65392	6.71973	6.94251	6.16591	6.73064
	0.3075	-0.25116	Q15596 1xPhospho [S210(100)] NCOA2	Color2 [DarkGray]	1	4		6.81634	6.36632	6.69905	6.41109	7.28077	6.41109	6.83036	6.90087	6.48059	6.63952	5.36457	6.80349
	0.251814	0.184458	Q9Y520 1xPhospho [T822(99.6)] PRRC2C	Color2 [DarkGray]	1	4		6.82528	6.13134	6.71562	6.30561	6.89966	6.55765	6.5469	6.62498	7.04002	6.91169	5.94251	6.82146
	0.042069	0.033351	Q9Y520 1xPhospho [T822(99.4)] PRRC2C	Color2 [DarkGray]	1	4		6.80219	6.48864	6.61029	6.31832	7.06931	6.43463	6.62498	6.64674	6.96	6.76288	5.83036	6.7996
	0.840792	0.31511	FBRS	Color2 [DarkGray]	1	4		6.86047	6.2817	6.30012	6.23458	7.08852	6.47086	6.6907	6.54844	6.80478	7.03122	6.5345	6.56682
+	3.21076	2.33914	Q96JA3 1xPhospho [S189(100)] PLEKHA8	Color2 [DarkGray]	1	4		5.12928	4.8125	5.92363	5.08321	6.67948	5.57289	5.75221	5.26679	7.99322	7.90629	6.82146	7.58421
	0.352573	0.261165	ATG13	Color2 [DarkGray]	1	4		7.1375	6.14568	6.55612	6.12928	7.13031	6.55612	6.10014	6.25927	6.99661	7.12205	6.15987	6.73471
	0.132162	-0.13758	Q13322 2xPhospho [S474(100);S476(100)] GRB10	Color2 [DarkGray]	1	4		6.88142	6.48543	6.64674	6.38716	6.96463	6.54844	6.6837	6.6893	6.78921	6.76022	5.33985	6.96116
	0.248834	0.172735	Q13322 1xPhospho [S476(99.5)] GRB10	Color2 [DarkGray]	1	4		6.78921	6.22497	6.55305	6.23841	7.28263	6.59842	6.51728	6.47573	6.94017	7.13237	6.06824	6.35579
	0.053815	-0.03387	Q9NRH2 1xPhospho [S518(100)] SNRK	Color2 [DarkGray]	1	4		6.75355	6.44791	6.69209	6.44791	7.06824	6.47086	6.59694	6.75622	6.85922	6.88387	6.00675	6.45615
	0.13363	-0.11733	Q9NRH2 1xPhospho [S518(100)] SNRK	Color2 [DarkGray]	1	4		7.11061	6.25927	6.68229	6.13955	7.32012	6.63227	6.43129	6.73742	6.83794	6.82273	5.81762	6.24413
	0	NaN	P34932 1xPhospho [S828(100)] HSPA4	Color2 [DarkGray]	1	4		NaN	NaN	NaN	NaN	NaN	NaN	NaN	NaN	NaN	NaN	NaN	NaN
	1.10654	0.306859	Q9NY27 1xPhospho [S159(100)] PPP4R2	Color2 [DarkGray]	1	4		6.59246	6.25927	6.3505	6.43296	7.03122	6.5345	6.62498	6.80219	6.91648	6.93546	6.58946	6.42122
	0.025028	0.031717	Q49MG5 1xPhospho [S79(100)] MAP9	Color2 [DarkGray]	1	4		6.72928	7.27146	6.1127	5.77083	7.43796	6.76288	6.36107	6.12516	6.77873	6.98755	5.71973	6.52513
	0.067836	0.09646	Q49MG5 1xPhospho [S79(100)] MAP9	Color2 [DarkGray]	1	4		6.8802	7.2114	5.97269	5.37504	7.45039	6.50779	6.48864	6.69209	6.61029	7.03342	5.67525	6.50621
	0.101847	0.067653	Q49MG5 1xPhospho [S79(100)] MAP9	Color2 [DarkGray]	1	4		6.58796	6.25361	6.63807	6.74416	6.66391	6.78136	6.49985	6.80349	6.8716	6.92719	5.97728	6.71836
	0.451236	-0.41444	Q9Y243 1xPhospho [S120(99.5)] AKT3	Color2 [DarkGray]	1	4		6.95884	6.46924	6.62205	6.4363	7.34607	6.6893	6.71425	6.73606	6.47249	6.75221	5.03562	6.56834
	0.074133	0.070966	Q7Z3T8 1xPhospho [S815(100)] ZFYVE16	Color2 [DarkGray]	1	4		6.91648	6.1334	6.46434	6.28355	7.3906	6.50779	6.51885	6.67384	7.15684	6.72383	5.73336	6.46761
	0.466648	-0.35163	Q9UKE5 1xPhospho [T581(100)] TNIK	Color2 [DarkGray]	1	4		6.95652	6.19771	6.95303	6.87036	7.10852	6.36282	6.65392	6.43129	6.56986	6.62498	5.54844	6.82782
	0.659188	0.30664	O95785 2xPhospho [S1134(100);S] WIZ	Color2 [DarkGray]	1	4		6.74685	6.04876	6.25361	6.49345	7.21723	6.40769	6.43962	6.8802	6.91289	7.03012	6.3505	6.47573
	0.920428	0.332076	Q9NY27 1xPhospho [S159(100)] PPP4R2	Color2 [DarkGray]	1	4		6.67948	6.24031	6.40259	6.0917	7.05094	6.8009	6.71012	6.6907	6.73336	6.96694	6.71836	6.32373
	0.026588	-0.05551	P06748 2xPhospho [T234(100);T237(100)] NPM1	Color2 [DarkGray]	1	4		7.1127	7.13853	5.94486	5.23649	7.66818	6.34341	6.25927	6.39575	6.7879	7.28725	4.78136	6.35403
	0.262679	-0.23818	Q14676 1xPhospho [T1671(100)] MDC1	Color2 [DarkGray]	1	4		6.81762	7.30834	6.27984	6.08108	7.42206	6.3345	6.86913	6.05528	6.59544	6.77873	5.65535	6.50462
	0.296148	-0.25413	O95251 1xPhospho [S10(100)] KAT7	Color2 [DarkGray]	1	4		6.90809	6.30743	6.35403	6.48864	7.26021	6.91409	6.86295	6.7866	6.77742	6.49665	5.2854	6.4822
	0.149332	0.104642	Q9NS91 2xPhospho [S99(100);S103(100)] RAD18	Color2 [DarkGray]	1	4		6.67101	6.35755	6.41785	6.4822	6.89239	6.61618	6.84172	6.74147	7.09064	6.86666	5.90929	6.48059
	0.384966	0.279973	Q9NS91 1xPhospho [S103(99.6)] RAD18	Color2 [DarkGray]	1	4		6.84046	6.38716	6.74012	5.85798	7.12516	6.26866	6.48543	6.47411	7.10539	7.02237	6.10224	6.71562
	0.342137	0.221029	Q9NS91 1xPhospho [S99(100)] RAD18	Color2 [DarkGray]	1	4		6.74953	6.12722	6.43129	6.42291	6.86666	6.59694	6.64097	6.88142	7.11166	6.85674	5.96578	6.68089
	0.005925	0.004294	Q5VUJ6 2xPhospho [S347(100);S351(100)] LRCH2	Color2 [DarkGray]	1	4		6.90328	6.21723	6.55152	6.45451	7.10224	6.59544	6.732	6.67807	6.69349	7.00675	6.12516	6.31832
	1.05844	0.303873	Q5VUJ6 1xPhospho [S351(100)] LRCH2	Color2 [DarkGray]	1	4		6.47897	6.3345	6.44791	6.40599	6.81378	6.73064	6.70321	6.73877	6.90689	6.98982	6.34518	6.64097
+	2.60114	0.721631	Q9Y4F4 1xPhospho [S900(98.8)] TOGARAM1	Color2 [DarkGray]	1	4		6.44956	6.23266	6.26303	5.99322	6.75756	6.49665	6.44956	6.77873	7.07146	7.20261	6.71425	6.83668
	0.343442	-0.30281	P49792 1xPhospho [S1160(100)] RANBP2	Color2 [DarkGray]	1	4		7.00899	6.13955	6.88387	6.8505	6.92719	6.50779	6.60288	6.52826	6.90087	6.73606	5.47249	6.56224
	0.463351	-0.2564	P42575 1xPhospho [S340(100)] CASP2	Color2 [DarkGray]	1	4		6.83668	6.60585	6.70044	6.3733	6.99209	6.88509	6.83668	6.61029	6.82528	6.66249	5.81506	6.18785
	0.106723	0.0748	Q8WU17 1xPhospho [T663(100)] RNF139	Color2 [DarkGray]	1	4		7.04549	6.25739	6.52826	6.12722	7.60214	6.20555	6.38198	6.5267	6.75355	6.87406	6.15583	6.47411
	0.099402	0.066627	Q9BW71 1xPhospho [S125(100)] HIRIP3	Color2 [DarkGray]	1	4		6.61618	6.75221	6.48382	6.0917	6.69905	6.824	6.95652	6.77479	6.6879	6.81378	5.95652	6.75221
	0.484239	0.156766	Q9BW71 1xPhospho [S125(100)] HIRIP3	Color2 [DarkGray]	1	4		6.31651	6.27799	6.72928	6.70321	6.21917	6.78529	7.07575	6.71562	6.71287	6.84674	6.64818	6.44626
	0.838438	0.195836	Q9BX63 1xPhospho [S128(100)] BRIP1	Color2 [DarkGray]	1	4		6.62936	6.34163	6.70874	6.36457	6.6893	6.56072	6.7252	6.77873	6.7879	6.86171	6.62498	6.55305
	0.035936	0.028116	Q05D32 1xPhospho [S165(100)] CTDSPL2	Color2 [DarkGray]	1	4		6.74551	6.17792	6.74147	6.38198	6.76686	6.76288	6.79312	6.84674	6.75489	7.04002	5.97039	6.39403
	1.74504	0.53221	Q8NDD1 1xPhospho [S279(100)] C1orf131	Color2 [DarkGray]	1	4		6.25739	6.50779	6.42962	6.10852	6.69488	6.62498	6.53761	6.80607	6.92719	7.11582	6.92481	6.46434
	0.258287	0.190738	Q8NDD1 1xPhospho [S279(100)] C1orf131	Color2 [DarkGray]	1	4		6.59096	5.95187	6.62936	6.62205	6.51728	6.8392	6.6014	6.95303	7.14057	6.98071	6.36982	6.06609
	1.14162	0.35589	Q14676 1xPhospho [T1302(100)] MDC1	Color2 [DarkGray]	1	4		6.68089	6.30195	6.4446	6.08534	7.10539	6.71562	6.63807	6.52356	6.95768	6.85424	6.62936	6.49506
	0	NaN	Q5VWN6 1xPhospho [S685(100)] TASOR2	Color2 [DarkGray]	1	4		NaN	NaN	NaN	NaN	NaN	NaN	NaN	NaN	NaN	NaN	NaN	NaN
	0.346673	0.15122	Q9H4L4 1xPhospho [S169(100)] SENP3	Color2 [DarkGray]	1	4		6.73742	6.31832	6.41954	6.3505	7.1375	6.61912	6.70183	6.7252	6.6907	6.97499	6.19967	6.56529
	0.591107	0.317879	Q9H4L4 3xPhospho [S169(100);T176(100);S181(100)] SENP3	Color2 [DarkGray]	1	4		6.77873	6.41447	6.3733	6.02015	7.0607	6.57137	6.38716	6.82146	7.11686	6.65535	6.18388	6.90207
	1.05636	-0.47966	Q92614 1xPhospho [S1970(100)] MYO18A	Color2 [DarkGray]	1	4		6.7115	6.80219	6.86171	6.81634	6.82655	6.8716	6.58946	6.59991	6.53138	6.44128	5.63227	6.66818
	1.6573	0.813243	Q9H4L7 2xPhospho [S39(100);S/T] SMARCAD1	Color2 [DarkGray]	1	4		6.47897	6.23458	5.75489	6.16189	6.83668	6.4363	6.61765	6.5438	7.24222	7.16491	6.31832	7.15785
	1.40066	0.925881	Q9H4L7 1xPhospho [S34(99.2)] SMARCAD1	Color2 [DarkGray]	1	4		6.02237	6.44626	6.15987	5.49185	6.97957	6.60733	6.62352	6.39232	7.38284	7.36807	6.1375	6.93546
	0.173611	-0.11908	Q01484 1xPhospho [T3803(100)] ANK2	Color2 [DarkGray]	1	4		6.81121	6.35226	6.91886	6.61324	6.64097	6.53605	6.76288	6.58346	6.87897	6.8716	5.87774	6.59096
	1.89102	0.906412	O75069 1xPhospho [S438(100)];Q9ULS5 1xPhospho [S216(100)] TMCC2	Color2 [DarkGray]	1	4		6.27984	6.23074	6.2075	5.44294	6.91886	6.42122	6.92125	6.63372	7.08746	7.18289	7.05853	6.45779
	0.047309	-0.02316	P35659 2xPhospho [S243(100);S244(100)] DEK	Color2 [DarkGray]	1	4		6.5469	6.65964	6.40769	6.79701	6.39575	6.7866	6.8679	6.77083	6.87406	6.76553	6.2114	6.46761
	0.39504	0.316732	Q8IYB3 1xPhospho [T220(100)] SRRM1	Color2 [DarkGray]	1	4		6.79572	5.42962	6.79442	6.54998	6.85674	6.56986	6.69627	6.6865	6.90569	6.69209	6.89724	6.34163
	0.004185	0.004521	Q9NQW6 1xPhospho [S792(100)] ANLN	Color2 [DarkGray]	1	4		6.82273	6.39746	6.46271	6.16591	7.05094	6.74416	6.8392	6.75221	7.08428	6.77083	5.53605	6.47573
	0.235525	0.148648	Q5FBB7 1xPhospho [S468(100)] SGO1	Color2 [DarkGray]	1	4		6.91886	6.27426	6.32912	6.22304	7.21237	6.70598	6.5345	6.74282	6.91886	6.8125	6.03562	6.57289
	0.037922	0.026951	Q9UBC3 1xPhospho [S136(100)] DNMT3B	Color2 [DarkGray]	1	4		6.97269	6.25361	6.80607	6.2724	6.86542	6.51728	6.62352	6.72656	6.853	6.54844	6.16189	6.84925
	0.055248	0.040818	Q14694 1xPhospho [S576(100)] USP10	Color2 [DarkGray]	1	4		6.79701	6.37156	6.55919	6.51254	6.848	6.53294	6.81506	6.59395	6.96578	6.82018	5.8802	6.73742
	0.649853	0.334277	Q5SYE7 1xPhospho [S1402(100)] NHSL1	Color2 [DarkGray]	1	4		6.56682	6.64818	6.41785	6.2211	6.58045	6.52199	6.61618	6.62644	7.09698	7.05094	6.12309	6.92005
	0.581909	0.18789	Q9UQ35 2xPhospho [S2100(99.5);T2104(100)] SRRM2	Color2 [DarkGray]	1	4		6.66107	6.4363	6.48864	6.34163	6.92363	6.73064	6.59694	6.7046	6.94017	6.81634	6.31832	6.60437
	0.274236	0.122064	Q9NY27 1xPhospho [S226(100)] PPP4R2	Color2 [DarkGray]	1	4		6.65678	6.31832	6.63517	6.36632	6.89482	6.67384	6.824	6.6907	6.96	6.76951	6.21335	6.52199
	0.009164	-0.00848	Q99759 1xPhospho [S129(99.5)] MAP3K3	Color2 [DarkGray]	1	4		6.73877	6.2854	6.61765	6.59842	6.70736	6.71562	6.64386	6.83542	6.80607	6.98071	5.67807	6.74147
	0.274346	0.178218	Q9H4L4 2xPhospho [S169(100);S181(100)] SENP3	Color2 [DarkGray]	1	4		6.46597	6.38543	6.79181	6.29278	6.65249	6.78005	6.5438	6.81634	7.15684	6.91767	6.02901	6.54535
	0.124219	0.04847	Q92614 2xPhospho [S1970(100);S1974(100)] MYO18A	Color2 [DarkGray]	1	4		6.45286	6.56682	6.67384	6.20945	7.04658	6.77347	6.8125	6.86047	6.82528	6.50462	6.32733	6.43962
	0.529956	0.205109	ARID4A	Color2 [DarkGray]	1	4		6.63372	6.44626	6.49025	6.50938	6.62498	6.52356	6.65535	6.76818	7.10224	6.74282	6.25927	6.79572
	0.081877	0.040066	Q12888 1xPhospho [S1028(100)] TP53BP1	Color2 [DarkGray]	1	4		6.78529	6.23841	6.69349	6.48543	6.91767	6.6453	6.67666	6.75087	6.71836	6.8716	6.2891	6.48382
	0.372823	0.158799	O60716 1xPhospho [T201(100)] CTNND1	Color2 [DarkGray]	1	4		6.78267	6.23266	6.74012	6.3505	6.67948	6.81506	6.4446	6.75221	6.94954	6.77742	6.36457	6.64961
	0.297029	0.192219	Q96T58 1xPhospho [T1619(100)] SPEN	Color2 [DarkGray]	1	4		6.91169	5.7996	6.53138	6.36282	7.32463	6.72383	6.69905	6.44956	6.89239	6.77479	6.31832	6.38888
	1.13183	-0.49931	Q96T60 1xPhospho [T118(100)] PNKP	Color2 [DarkGray]	1	4		7.01234	6.6014	6.71562	6.66391	7.16892	6.69349	6.75221	6.62352	6.5438	6.54998	5.64674	6.2555
	0.010897	0.014124	Q93008 1xPhospho [S1600(100)] USP9X	Color2 [DarkGray]	1	4		6.7996	6.39232	6.42962	6.0917	7.24698	6.64241	6.75221	6.71836	6.94369	7.03672	5.25172	6.53761
	0.06128	0.070797	Q93008 1xPhospho [S1600(100)] USP9X	Color2 [DarkGray]	1	4		6.51885	6.72383	6.51096	6.0045	6.71287	6.82018	6.85674	6.8505	6.87774	7.07575	5.39575	6.69209
	0.119966	-0.09496	Q93008 1xPhospho [S1593(100)] USP9X	Color2 [DarkGray]	1	4		6.76022	6.32193	6.83415	6.43962	6.7866	6.8189	6.76686	6.65964	6.84046	6.82528	5.70598	6.60437
	0	NaN	Q9H694 1xPhospho [S836(100)] BICC1	Color2 [DarkGray]	1	4		NaN	NaN	NaN	NaN	NaN	NaN	NaN	NaN	NaN	NaN	NaN	NaN
	0.013303	0.010661	Q9BX95 1xPhospho [S101(100)] SGPP1	Color2 [DarkGray]	1	4		6.98869	6.30925	6.55919	6.31107	7.20848	6.46761	6.60733	6.62352	6.92363	6.6893	5.92125	6.67666
	1.55312	-0.53191	Q08117 1xPhospho [S196(100)] TLE5	Color2 [DarkGray]	1	4		6.92244	6.43796	7.27891	6.69905	6.77083	6.16591	7.2211	6.43129	6.4446	6.22882	6.26866	6.26866
	0.16607	0.124249	Q9HCE1 1xPhospho [T160(100)] MOV10	Color2 [DarkGray]	1	4		6.59694	6.44791	6.43962	6.26866	6.94603	6.99774	6.71287	6.61176	7.01569	6.92481	5.78136	6.52826
	1.47182	-0.45158	P28290 1xPhospho [S111(100)] ITPRID2	Color2 [DarkGray]	1	4		6.76155	6.44128	6.73064	6.58796	6.8802	7.21723	7.03012	6.7866	6.02459	6.60733	5.95187	6.13134
	0	NaN	P15884 1xPhospho [S372(99.6)] TCF4	Color2 [DarkGray]	1	4		NaN	NaN	NaN	NaN	NaN	NaN	NaN	NaN	NaN	NaN	NaN	NaN
	0.458443	-0.25446	Q96T60 2xPhospho [T118(100);T122(100)] PNKP	Color2 [DarkGray]	1	4		6.732	6.24793	6.5438	6.79831	7.19081	6.79831	6.86295	6.75889	6.46107	6.69209	5.69488	6.45615
	0.452182	0.12522	Q9NU22 1xPhospho [T4898(100)] MDN1	Color2 [DarkGray]	1	4		6.69627	6.27053	6.64674	6.51885	6.82528	6.63081	6.71287	6.69905	6.76818	6.82018	6.49185	6.55305
	0	NaN	DDX21	Color2 [DarkGray]	1	4		NaN	NaN	NaN	NaN	NaN	NaN	NaN	NaN	NaN	NaN	NaN	NaN
	0.83449	-0.36919	Q9H2K8 1xPhospho [S324(100)] TAOK3	Color2 [DarkGray]	1	4		7.07468	6.53916	6.75221	6.65392	6.91049	6.69349	6.61471	6.62352	6.8679	6.3906	5.94486	6.33985
	0.206931	-0.17682	Q8IY63 1xPhospho [S724(100)] AMOTL1	Color2 [DarkGray]	1	4		6.65678	6.53138	6.66107	6.55919	7.11061	6.70321	6.75221	6.53138	6.6865	6.83162	5.41616	6.76686
	0.586715	0.224238	Q5VYK3 1xPhospho [S833(100)] ECPAS	Color2 [DarkGray]	1	4		6.51728	6.65535	6.38198	6.41447	6.6865	6.84674	6.67242	6.48382	6.79442	7.11166	6.29462	6.66534
	0.690645	-0.26385	A8CG34 2xPhospho [S412(98.9);S];Q96HA1 2xPhospho [S435(98.9);S] POM121C	Color2 [DarkGray]	1	4		6.7996	6.6837	6.67242	6.47735	6.92955	6.71562	6.91767	6.6907	6.37851	6.6837	5.91409	6.6014
	0.150637	0.075609	Q6P1L5 1xPhospho [S10(100)] FAM117B	Color2 [DarkGray]	1	4		6.73606	6.4363	6.50938	6.39746	7.05961	6.59544	6.64386	6.73064	6.79181	6.88509	6.09592	6.60881
	0.782255	0.140769	Q9Y3Q8 1xPhospho [S62(100)] TSC22D4	Color2 [DarkGray]	1	4		6.46924	6.47411	6.50303	6.50462	7.15684	6.57743	6.67948	6.67666	6.65105	6.83668	6.40429	6.62205
	0.244876	0.205585	Q5JSZ5 1xPhospho [S907(100)] PRRC2B	Color2 [DarkGray]	1	4		6.45451	6.8392	6.41785	5.73064	7.4822	6.41278	6.47573	6.7879	6.86171	7.03892	5.90448	6.45943
	0.587185	0.268893	Q7Z5J4 1xPhospho [S345(99.7)] RAI1	Color2 [DarkGray]	1	4		6.76553	6.34518	6.45451	6.18785	7.08958	6.54998	6.58045	6.59842	6.97499	6.91169	6.19377	6.74819
	0.160986	-0.1113	Q92604 1xPhospho [S233(100)] LPGAT1	Color2 [DarkGray]	1	4		6.926	6.38543	6.31107	6.38543	6.926	6.88996	6.99435	6.86913	6.86047	6.44294	5.77873	6.48059
	1.09862	-0.42548	Q08379 1xPhospho [S66(100)] GOLGA2	Color2 [DarkGray]	1	4		6.82146	6.59246	6.6907	6.59246	7.02126	6.92481	6.82782	6.82146	6.39917	6.71012	5.81762	6.06824
	0.105875	-0.08057	GART	Color2 [DarkGray]	1	4		6.53605	6.45286	6.7252	6.71425	6.67101	6.92481	6.80349	6.44294	6.61765	6.89482	5.73064	6.86295
	0.731184	0.257203	Q9Y266 2xPhospho [S139(100);T145(100)] NUDC	Color2 [DarkGray]	1	4		6.09381	6.86171	6.39403	6.40769	6.28355	6.8936	6.96924	6.75756	6.50144	6.8125	6.73877	6.73336
	1.10693	0.525534	Q9Y266 1xPhospho [S139(100)] NUDC	Color2 [DarkGray]	1	4		6.29094	6.74012	6.38888	5.82782	6.23458	6.79051	6.88753	6.70044	6.98527	7.15684	6.40429	6.80349
	0.281482	0.08882	Q9Y266 2xPhospho [S139(100);T145(100)] NUDC	Color2 [DarkGray]	1	4		6.56377	6.29646	6.5744	6.61029	6.65964	6.73064	6.97384	6.77347	6.6879	6.85922	6.49025	6.36282
	1.35934	0.346769	Q9Y266 1xPhospho [T145(100)] NUDC	Color2 [DarkGray]	1	4		6.19967	6.24793	6.51096	6.69905	5.9472	6.89118	6.91169	6.89724	6.90809	6.83289	6.71425	6.58946
	0.018613	-0.00822	Q6ZU65 1xPhospho [S584(100)] UBN2	Color2 [DarkGray]	1	4		6.56529	6.4363	6.84424	6.58796	6.77479	6.59544	6.82528	6.57743	6.94369	6.60437	6.38198	6.47086
	0.253356	0.150177	P22314 1xPhospho [S46(100)] UBA1	Color2 [DarkGray]	1	4		6.62352	6.59096	6.58045	6.32912	6.47249	6.7046	6.74416	6.68089	6.79312	7.17792	6.05745	6.69627
	0.814126	0.33167	Q02952 1xPhospho [S75(100)] AKAP12	Color2 [DarkGray]	1	4		6.86419	6.26115	6.43463	6.0917	6.91409	6.51096	6.732	6.65392	7.01903	6.853	6.50938	6.59694
	0.353693	0.176377	Q7Z5J4 2xPhospho [S339(100);S345(99.5)] RAI1	Color2 [DarkGray]	1	4		6.77742	6.56224	6.24031	6.40088	7.10434	6.5267	6.56834	6.55152	6.87036	7.04111	6.21723	6.55765
	0.123094	-0.04632	A8CG34 1xPhospho [S412(100)];Q96HA1 1xPhospho [S435(100)] POM121C	Color2 [DarkGray]	1	4		6.84424	6.45286	6.60585	6.35931	6.87652	6.76818	6.92005	6.66249	6.59991	6.67384	6.25172	6.55152
	0.637466	0.238661	O60841 1xPhospho [S214(100)] EIF5B	Color2 [DarkGray]	1	4		6.78136	6.40769	6.51096	6.27984	6.63663	6.50938	6.69349	6.78267	7.02901	6.91528	6.41278	6.57743
	0.175363	-0.09039	O95466 1xPhospho [S184(100)] FMNL1	Color2 [DarkGray]	1	4		6.84172	6.73877	6.40429	6.57137	6.75622	6.5744	6.85175	6.60437	6.66249	6.8716	6.04876	6.61176
	0.300158	0.111529	O15014 1xPhospho [S452(99.2)] ZNF609	Color2 [DarkGray]	1	4		6.81762	6.51412	6.58045	6.38198	6.74416	6.51728	6.57743	6.732	6.92481	6.80993	6.34163	6.66391
	0.447359	0.361912	Q14CB8 1xPhospho [T476(100)] ARHGAP19	Color2 [DarkGray]	1	4		6.65105	6.1918	6.67101	5.77083	6.94017	6.53138	6.63807	6.90207	7.19279	7.07788	5.91169	6.54998
	0	NaN	Q4LE39 1xPhospho [S483(100)] ARID4B	Color2 [DarkGray]	1	4		NaN	NaN	NaN	NaN	NaN	NaN	NaN	NaN	NaN	NaN	NaN	NaN
	0.353637	0.201105	P38398 1xPhospho [S1009(100)] BRCA1	Color2 [DarkGray]	1	4		6.38543	6.30925	6.67666	6.45779	7.21432	6.39746	6.6879	6.52826	7.02791	6.93664	6.00225	6.66676
	0.084963	0.048163	P38398 1xPhospho [S1009(100)] BRCA1	Color2 [DarkGray]	1	4		6.65678	6.34341	6.59096	6.56224	6.87036	6.72792	6.82909	6.58646	6.89966	6.79312	6.03122	6.62205
	0.26259	-0.2111	P38398 1xPhospho [S1009(100)] BRCA1	Color2 [DarkGray]	1	4		6.94134	6.33271	6.58946	6.68229	7.03122	6.65535	6.69488	6.61324	6.66391	6.65535	5.52042	6.86171
	1.26616	-0.70996	Q9NRY4 1xPhospho [S970(100)] ARHGAP35	Color2 [DarkGray]	1	4		6.97384	6.91409	6.73606	6.62644	6.99774	6.78136	6.77479	6.78529	6.69627	6.36457	5.36107	5.98869
	1.44948	-0.89448	Q9NRY4 1xPhospho [S970(100)] ARHGAP35	Color2 [DarkGray]	1	4		7.02237	6.8505	6.6865	6.86913	6.91767	6.97499	6.84046	6.74147	6.42459	6.33985	5.01792	6.06824
	0.17627	-0.19228	Q05655 1xPhospho [S664(100)] PRKCD	Color2 [DarkGray]	1	4		7.22882	6.27984	6.40088	6.29278	7.20945	6.6279	6.07682	7.05528	7.32373	6.46924	5.73336	5.90689
	0.453065	0.215729	ARHGEF5	Color2 [DarkGray]	1	4		6.75221	6.60881	6.22689	6.3906	6.73064	6.48704	6.853	6.59096	6.90087	6.90569	6.17193	6.86295
	0	NaN	Q5VZK9 1xPhospho [S1131(100)] CARMIL1	Color2 [DarkGray]	1	4		NaN	NaN	NaN	NaN	NaN	NaN	NaN	NaN	NaN	NaN	NaN	NaN
	0.303457	-0.20345	Q5TGI0 1xPhospho [S395(100)] FAXC	Color2 [DarkGray]	1	4		7.07788	6.39917	6.54071	6.26491	7.49905	6.73064	6.32733	6.67666	6.71425	6.61471	5.74416	6.39575
	0.33052	0.269213	Q14195 1xPhospho [S551(99.4)] DPYSL3	Color2 [DarkGray]	1	4		6.94017	6.30195	6.24413	6.06609	7.08321	6.43796	6.32733	6.96232	7.2817	6.94837	5.96116	6.43796
	0.085772	0.076936	Q66GS9 1xPhospho [T156(100)] CEP135	Color2 [DarkGray]	1	4		7.08108	6.28725	6.24031	6.28725	7.38198	6.50938	6.21723	6.76951	6.853	6.95652	5.83036	6.56377
	0.599587	-0.43611	P46821 1xPhospho [T2034(100)] MAP1B	Color2 [DarkGray]	1	4		6.89845	6.42459	6.96578	6.6279	7.01011	6.71973	6.66249	6.65392	6.79701	6.61324	5.36457	6.39746
	0.212064	0.140497	Q9BSI4 1xPhospho [S295(100)] TINF2	Color2 [DarkGray]	1	4		6.74012	6.31651	6.44294	6.31832	6.99774	6.82146	6.63081	6.70598	6.90087	6.93428	5.88509	6.65964
	0.062493	0.034627	P42566 1xPhospho [S324(99.7)] EPS15	Color2 [DarkGray]	1	4		6.79572	6.5345	6.43962	6.40599	6.89966	6.49345	6.94954	6.66107	6.64961	6.90207	6.07895	6.6837
	0.280199	-0.23298	O75396 1xPhospho [S137(100)] SEC22B	Color2 [DarkGray]	1	4		6.90328	6.45286	6.82528	6.40769	6.81762	6.75756	6.88996	6.49025	7.01123	6.67242	5.51412	6.45943
	0.001484	-0.00134	P15531 1xPhospho [S120(99.6)] NME1	Color2 [DarkGray]	1	4		6.79181	6.2114	6.80736	6.48543	6.73064	6.75622	6.57894	6.71012	7.02459	6.89482	5.84298	6.52826
	0.380179	0.290592	NME2	Color2 [DarkGray]	1	4		6.67807	6.47086	6.37678	5.98641	7.1179	6.49665	6.62936	6.6879	7.14873	6.97269	5.80219	6.75087
	0.36669	0.186066	P52948 1xPhospho [S612(100)] NUP98	Color2 [DarkGray]	1	4		6.75087	6.33271	6.4446	6.22304	7.00563	6.82273	6.61912	6.7252	6.95536	6.82528	6.10014	6.61471
	0.617444	0.206072	Q9Y5T5 1xPhospho [S552(99.7)] USP16	Color2 [DarkGray]	1	4		6.74551	6.33628	6.52042	6.43129	6.89966	6.54998	6.78005	6.42291	6.92363	6.83289	6.32912	6.77215
	0	NaN	Q9Y5T5 1xPhospho [S552(99.8)] USP16	Color2 [DarkGray]	1	4		NaN	NaN	NaN	NaN	NaN	NaN	NaN	NaN	NaN	NaN	NaN	NaN
	0.009087	-0.01331	Q9Y5T5 2xPhospho [S598(100);T600(100)] USP16	Color2 [DarkGray]	1	4		6.94603	6.09381	6.58496	6.2891	7.2211	6.42122	6.61176	6.66959	7.19869	6.87652	5.1416	6.64386
	0	NaN	USP16	Color2 [DarkGray]	1	4		NaN	NaN	NaN	NaN	NaN	NaN	NaN	NaN	NaN	NaN	NaN	NaN
	0.095809	0.068567	Q15678 1xPhospho [S486(100)] PTPN14	Color2 [DarkGray]	1	4		6.76421	6.47735	6.44956	6.44791	7.0433	6.56529	6.58646	6.63807	7.01569	6.86047	5.88753	6.64961
	0.129998	0.10673	Q15678 1xPhospho [S486(100)] PTPN14	Color2 [DarkGray]	1	4		6.78267	6.49506	6.49025	6.59096	6.67948	6.51254	6.29278	6.67242	7.10643	6.97154	5.80219	6.90569
	0.466992	-0.33375	P28290 1xPhospho [S466(100)] ITPRID2	Color2 [DarkGray]	1	4		6.9331	6.62352	7.14466	6.3147	6.8189	6.60881	6.46924	6.64241	6.7879	6.848	5.6893	6.35579
	0.607389	-0.31793	P28290 1xPhospho [S466(100)] ITPRID2	Color2 [DarkGray]	1	4		6.97842	6.38543	6.65964	6.70874	6.75756	6.75756	6.85922	6.80864	6.58045	6.41616	5.74416	6.71973
	0	NaN	Q99640 1xPhospho [T495(100)] PKMYT1	Color2 [DarkGray]	1	4		NaN	NaN	NaN	NaN	NaN	NaN	NaN	NaN	NaN	NaN	NaN	NaN
	0.070855	-0.04721	Q8TDM6 1xPhospho [S264(100)] DLG5	Color2 [DarkGray]	1	4		6.93192	6.30925	6.74953	6.39746	6.94134	6.53138	6.80864	6.57289	6.87529	6.80993	6.05961	6.45451
	0.246294	0.163896	Q9ULI3 1xPhospho [S1332(100)] HEG1	Color2 [DarkGray]	1	4		6.77873	6.45943	6.48704	6.20163	6.6851	6.54998	6.6893	6.926	7.10852	6.95303	6.02901	6.49185
	1.82665	0.398919	Q8TC76 1xPhospho [S131(99.6)] FAM110B	Color2 [DarkGray]	1	4		6.5267	6.44956	6.25172	6.3345	6.77742	6.70183	6.67525	6.67101	6.77742	6.98641	6.51412	6.8802
	0.629135	-0.3444	P17181 1xPhospho [S495(99.7)] IFNAR1	Color2 [DarkGray]	1	4		7.03012	6.36632	6.76686	6.63081	7.08002	6.64961	6.75489	6.60437	6.66391	6.53138	5.69766	6.52356
	0.08191	0.051885	Q9H0X9 1xPhospho [S44(100)] OSBPL5	Color2 [DarkGray]	1	4		6.78005	6.40939	6.3837	6.46271	7.23745	6.62205	6.5438	6.65964	7.02459	6.732	6.04221	6.4446
	0.119473	-0.11906	P22392 1xPhospho [S122(100)] NME2	Color2 [DarkGray]	1	4		6.93664	6.38716	6.62205	6.36982	7.01346	6.69766	6.55305	6.70598	7.12825	6.80219	5.52356	6.38543
	0	NaN	Q8WW12 1xPhospho [T139(100)] PCNP	Color2 [DarkGray]	1	4		NaN	NaN	NaN	NaN	NaN	NaN	NaN	NaN	NaN	NaN	NaN	NaN
+	2.63546	0.652366	Q9P275 1xPhospho [S464(100)] USP36	Color2 [DarkGray]	1	4		6.48704	6.22304	6.26679	6.16189	6.732	6.58946	6.46761	6.66818	7.19869	7.02459	6.79701	6.72792
	0.077212	0.065188	Q7Z2Z1 1xPhospho [S923(100)] TICRR	Color2 [DarkGray]	1	4		6.83668	6.75756	6.3906	6.06178	7.02126	6.57289	6.70044	6.65392	6.88264	6.91648	5.86295	6.6453
	0.014494	-0.01121	NSUN4	Color2 [DarkGray]	1	4		6.8716	6.43962	6.54998	6.42794	6.85549	6.64818	6.65678	6.74282	6.89845	6.84298	5.86047	6.64241
	0.057435	0.040462	P46821 1xPhospho [S1939(100)] MAP1B	Color2 [DarkGray]	1	4		6.92481	6.15381	6.74819	6.41109	7.19081	6.17592	6.58346	6.69627	6.98527	6.68229	6.11894	6.61324
	0.738795	0.515756	Q96QF0 2xPhospho [S288(97.6);T/S] RAB3IP	Color2 [DarkGray]	1	4		6.54998	6.50938	6.32553	5.79701	7.02569	6.46761	6.45943	6.58946	7.30378	7.26397	6.06393	6.61324
	0.269724	0.424051	Q96QF0 1xPhospho [S288(97.5)] RAB3IP	Color2 [DarkGray]	1	4		6.7866	7.08534	5.72792	5.14975	7.41024	6.32373	6.30743	6.47735	6.93664	7.49905	5.31107	6.69905
	0.010531	0.007374	P35221 1xPhospho [S641(100)] CTNNA1	Color2 [DarkGray]	1	4		6.78267	6.35403	6.52826	6.40599	7.26585	6.61324	6.66391	6.61324	6.5469	6.89966	5.91648	6.73742
	0.476955	0.243102	P35221 1xPhospho [S652(100)] CTNNA1	Color2 [DarkGray]	1	4		6.85798	6.17792	6.67948	6.2211	7.07361	6.30378	6.66818	6.45779	7.07575	6.75489	6.30743	6.77083
	0.647964	-0.37409	O75449 1xPhospho [S170(100)] KATNA1	Color2 [DarkGray]	1	4		6.9472	6.53294	6.87652	6.53138	6.89118	6.76686	6.7115	6.67101	6.74012	6.51885	5.60288	6.52982
	0.296011	-0.22575	P02545 1xPhospho [S458(100)] LMNA	Color2 [DarkGray]	1	4		6.55152	6.83289	6.75756	6.42962	6.93428	6.8009	6.67101	6.64241	6.70183	6.73877	5.50144	6.72656
	0.280919	0.139112	Q8IYU2 1xPhospho [S385(99.7)] HACE1	Color2 [DarkGray]	1	4		6.7252	6.00225	6.57743	6.44294	6.86542	6.93781	6.66676	6.91049	6.78267	6.80607	6.24793	6.46761
	0.640057	0.396049	P35221 2xPhospho [S641(100);S652(100)] CTNNA1	Color2 [DarkGray]	1	4		6.85175	6.12102	6.62644	6.10014	6.96463	6.3837	6.26303	6.5438	7.27705	7.07146	6.23458	6.70044
	0.526305	-0.23087	Q6VMQ6 1xPhospho [S113(100)] ATF7IP	Color2 [DarkGray]	1	4		6.91528	6.3147	6.6879	6.58045	7.04767	6.6879	6.74551	6.85674	6.39746	6.74953	5.97499	6.45286
	1.70931	0.720908	P25098 1xPhospho [S670(100)] GRK2	Color2 [DarkGray]	1	4		6.14975	6.78136	5.97039	5.91886	6.26303	6.58496	6.824	6.89482	6.95768	7	7.1375	6.60881
	2.058	0.775846	TSHZ1	Color2 [DarkGray]	1	4		6.44294	5.92125	6.32373	6.07682	6.80478	6.45615	6.66107	6.55919	7.2211	7.11061	6.4822	7.0542
	0.464902	0.282096	P35221 3xPhospho [S641(100);S655(99.2);S/T] CTNNA1	Color2 [DarkGray]	1	4		6.74953	6.22304	6.34696	6.40939	7.12102	6.56377	6.40939	6.56224	7.1918	6.90929	6.02015	6.73606
	0.122556	-0.07552	P35251 1xPhospho [S156(100)] RFC1	Color2 [DarkGray]	1	4		6.74416	6.49345	6.60881	6.39746	6.78267	6.77083	6.86913	6.8392	6.848	6.77347	5.89239	6.42794
	0.689089	0.307331	Q9Y618 1xPhospho [S2005(100)] NCOR2	Color2 [DarkGray]	1	4		6.26115	6.66676	6.45451	6.05528	7.22786	6.49345	6.77742	6.6865	6.94954	6.89239	6.19574	6.62936
	0.179246	0.113774	Q8NG27 1xPhospho [S265(100)] PJA1	Color2 [DarkGray]	1	4		6.73471	6.39746	6.34696	5.86295	7.36457	6.69209	6.90328	6.95884	6.37851	6.94837	6.20163	6.26866
	1.36905	0.657999	Q96Q15 1xPhospho [T3573(100)] SMG1	Color2 [DarkGray]	1	4		6.77873	5.93074	6.26491	6.23458	6.85549	6.27799	6.46597	6.41616	7.12928	7.26866	6.41954	7.02348
	0.264919	0.203798	P42684 1xPhospho [T753(100)] ABL2	Color2 [DarkGray]	1	4		6.63081	6.32553	6.92719	5.80736	7.2114	6.42962	6.69488	6.61912	7.00563	6.7866	6.04002	6.67384
	0.155005	-0.10374	Q7Z2Z1 1xPhospho [S923(100)] TICRR	Color2 [DarkGray]	1	4		6.70044	6.05311	6.82273	6.9542	6.65392	6.66391	6.70183	6.77873	6.88996	6.66107	6.1416	6.42291
	0	NaN	P49792 1xPhospho [T2613(100)] RANBP2	Color2 [DarkGray]	1	4		NaN	NaN	NaN	NaN	NaN	NaN	NaN	NaN	NaN	NaN	NaN	NaN
	0	NaN	Q07889 1xPhospho [S1229(99.5)] SOS1	Color2 [DarkGray]	1	4		NaN	NaN	NaN	NaN	NaN	NaN	NaN	NaN	NaN	NaN	NaN	NaN
	0.069716	-0.0627	Q9Y2L9 1xPhospho [T568(100)] LRCH1	Color2 [DarkGray]	1	4		6.90448	6.18587	6.55765	6.5157	7.25077	6.64818	6.40599	6.76288	6.90087	6.76818	5.64097	6.60288
	0.18015	0.126157	Q9NRA8 1xPhospho [S513(100)] EIF4ENIF1	Color2 [DarkGray]	1	4		6.75622	6.37851	6.57894	6.35755	7.17991	6.45286	6.55152	6.44791	7.03452	6.89966	5.89482	6.74685
	0.579506	0.323553	Q9NRA8 1xPhospho [S513(100)] EIF4ENIF1	Color2 [DarkGray]	1	4		6.79701	6.27426	6.38543	6.12722	6.98869	6.64818	6.51412	6.69209	7.14364	7	6.17991	6.55459
	0.957322	0.218606	Q13033 1xPhospho [S229(100)] STRN3	Color2 [DarkGray]	1	4		6.62936	6.46761	6.59395	6.36982	6.34341	6.65392	6.73742	6.85674	6.83162	6.87897	6.43796	6.7866
	0.08948	-0.04105	Q9NR30 1xPhospho [S171(100)] DDX21	Color2 [DarkGray]	1	4		6.69209	6.42122	6.56377	6.2724	7.18982	6.848	6.6851	6.91767	6.42794	6.84424	6.2075	6.30561
	0.091041	-0.04726	Q2KHR3 2xPhospho [S1230(99.4);S1231(99.4)] QSER1	Color2 [DarkGray]	1	4		6.31288	6.56072	6.5744	6.79701	6.93664	6.93664	6.57894	6.73742	6.43296	6.88874	6.12102	6.61324
	0.264917	-0.20189	Q9Y2U8 1xPhospho [S352(100)] LEMD3	Color2 [DarkGray]	1	4		6.88874	6.41109	6.56682	6.47086	7.38974	6.62936	6.48059	6.67384	6.66534	7.04985	5.7252	6.08958
	0.079549	0.046368	Q14699 1xPhospho [S486(100)] RFTN1	Color2 [DarkGray]	1	4		6.70183	6.39917	6.56072	6.64674	6.73606	6.76288	6.54071	6.69905	6.77347	6.9331	6.03782	6.74953
	0.327796	-0.22867	Q14966 1xPhospho [S650(100)] ZNF638	Color2 [DarkGray]	1	4		7.12516	6.25927	6.47735	6.47086	7.224	6.73336	6.35226	7.01234	6.75355	6.61471	5.71699	6.33271
	0.152346	0.109046	Q9BUA3 2xPhospho [S248(100);S251(100)] SPINDOC	Color2 [DarkGray]	1	4		6.82782	6.06609	6.62059	6.52826	7.04439	6.54998	6.66818	6.57137	6.99322	6.75622	5.97728	6.75221
	0.23415	0.126059	Q9BUA3 1xPhospho [S251(100)] SPINDOC	Color2 [DarkGray]	1	4		6.65535	6.36807	6.79051	6.17592	7.06501	6.61029	6.7115	6.57289	6.80349	6.90569	6.14975	6.63517
	0.085695	-0.08635	Q9HAW4 2xPhospho [S1147(100);S1156(100)] CLSPN	Color2 [DarkGray]	1	4		7.28077	6.26303	6.52356	6.25361	7.11686	6.50938	6.45286	6.67101	7.06501	6.83542	5.89724	6.17792
	0.393827	0.227087	Q9HAW4 1xPhospho [S1156(100)] CLSPN	Color2 [DarkGray]	1	4		6.40769	6.48864	6.66249	6.44791	6.61471	6.50144	6.60288	6.75756	7.21723	7.06286	6.17393	6.46107
	0.077028	-0.06969	P54132 1xPhospho [T283(100)] BLM	Color2 [DarkGray]	1	4		6.87036	5.92837	6.56834	6.71287	7.09908	6.52826	6.8802	6.7866	6.90207	6.67384	5.74147	6.48382
	0	NaN	CREBBP	Color2 [DarkGray]	1	4		NaN	NaN	NaN	NaN	NaN	NaN	NaN	NaN	NaN	NaN	NaN	NaN
	1.30624	0.626775	MDC1	Color2 [DarkGray]	1	4		6.35226	6.06178	6.24222	5.93781	6.84674	6.65964	6.94017	6.92005	7.01234	6.94486	7.07788	6.06609
	0.059698	0.041369	Q6PJT7 1xPhospho [S620(100)] ZC3H14	Color2 [DarkGray]	1	4		6.91289	6.1639	6.2114	6.45779	7.43045	6.63372	6.6837	6.73742	6.89603	6.63517	6.23458	6.14568
	0.151088	0.086518	P07910 1xPhospho [S240(100)] HNRNPC	Color2 [DarkGray]	1	4		6.64674	6.45286	6.55459	6.48059	6.70874	6.70736	6.6851	6.79701	6.93664	6.8936	6.00675	6.64386
	0.013911	0.016114	O75496 1xPhospho [T61(99)] GMNN	Color2 [DarkGray]	1	4		6.83668	6.33092	6.57894	6.32733	7.19574	6.58346	6.46924	6.56986	6.95768	6.97039	5.42626	6.78398
	0.025615	0.0238	EP400	Color2 [DarkGray]	1	4		7.04221	6.35579	6.64386	6.23649	7.15178	6.18388	6.6453	6.52826	6.92955	6.89845	5.81762	6.72792
	0.148034	-0.14035	SLX4IP	Color2 [DarkGray]	1	4		7.10852	5.96809	6.34696	5.91886	8.30104	6.26491	6.44294	6.21529	6.41278	6.58045	5.51728	6.27053
	1.32654	0.330061	Q9NRA2 1xPhospho [S16(100)] SLC17A5	Color2 [DarkGray]	1	4		6.65964	6.52356	6.36807	6.38543	6.58946	6.60733	6.55152	6.62498	6.82655	7.07361	6.51885	6.83794
	1.88011	0.77393	Q86SQ0 1xPhospho [T550(99.4)] PHLDB2	Color2 [DarkGray]	1	4		6.25739	6.03122	6.24413	6.30743	6.59395	6.49665	6.63663	6.56072	7.3505	7.27053	6.41278	6.90207
	0.127119	0.076198	Q96L91 1xPhospho [S321(99.2)] EP400	Color2 [DarkGray]	1	4		6.56986	6.25172	6.35403	6.51096	7.39661	6.83036	6.61176	6.6907	6.74416	6.58646	5.87283	6.7879
	0.185613	0.079197	Q15652 1xPhospho [S1185(100)] JMJD1C	Color2 [DarkGray]	1	4		6.66676	6.41447	6.4446	6.30378	7.11894	6.55765	6.69209	7.05637	6.73877	6.84424	6.2817	6.2817
	0.315585	0.134455	Q04726 2xPhospho [T328(100);T/S] TLE3	Color2 [DarkGray]	1	4		6.8009	6.26679	6.52826	6.51096	6.90328	6.62498	6.60881	6.66391	6.86913	6.87406	6.26491	6.63663
	0.994257	0.458403	Q04726 1xPhospho [T328(100)] TLE3	Color2 [DarkGray]	1	4		6.7046	6.27612	6.23841	6.08321	6.95768	6.57743	6.52199	6.79051	7.16993	6.87529	6.23649	6.85424
	0.082154	-0.05345	Q9Y6Q9 1xPhospho [S214(100)] NCOA3	Color2 [DarkGray]	1	4		6.88387	6.2114	6.84046	6.36632	7.17891	6.37504	6.79312	6.60585	6.85549	6.63081	6.07682	6.52513
	0.89078	-0.40296	Q66PJ3 1xPhospho [S221(100)] ARL6IP4	Color2 [DarkGray]	1	4		7.06178	6.76951	6.67384	6.42794	6.97842	6.82782	6.67807	6.6014	6.34696	6.75355	5.84046	6.38025
	0.007015	-0.00427	Q8IWC1 1xPhospho [S524(100)] MAP7D3	Color2 [DarkGray]	1	4		6.91648	6.23074	6.51885	6.38025	7.07039	6.79181	6.46271	6.98413	6.66534	6.7879	6.42626	6.14975
	0.124778	-0.09196	O00148 1xPhospho [T171(100)] DDX39A	Color2 [DarkGray]	1	4		6.926	6.33628	6.65535	6.46107	7.03012	6.7115	6.70736	6.52356	6.73877	6.77742	5.77083	6.72383
	0.731951	0.295365	Q13838 1xPhospho [T172(100)] DDX39B	Color2 [DarkGray]	1	4		6.49506	6.49825	6.50462	6.01569	6.86419	6.73877	6.86171	6.76686	6.83794	6.92481	6.22497	6.70736
	0.061238	0.032895	P07910 2xPhospho [S233(100);S241(99.6)] HNRNPC	Color2 [DarkGray]	1	4		6.52982	6.35403	6.78529	6.47897	6.9507	6.69627	6.73877	6.7115	6.78005	6.76818	6.07468	6.65678
	0.279115	0.12273	Q9UGU0 1xPhospho [S1335(100)] TCF20	Color2 [DarkGray]	1	4		6.79831	6.27612	6.58946	6.32912	6.92363	6.64818	6.80993	6.66818	6.90569	6.8009	6.36457	6.41278
	1.25868	0.888897	P07910 1xPhospho [S233(100)] HNRNPC	Color2 [DarkGray]	1	4		5.86047	6.7879	5.93074	6.1334	6.51254	6.29094	6.05094	6.49025	6.92005	7.19081	7.82273	6.3345
	0.069211	-0.07209	Q9NS91 1xPhospho [S471(100)] RAD18	Color2 [DarkGray]	1	4		6.76818	6.27984	6.70183	6.3906	7.01011	6.72928	6.8125	6.60437	6.97269	6.7211	5.41954	6.73877
	0.068834	-0.03911	P15336 1xPhospho [T71(99.8)] ATF2	Color2 [DarkGray]	1	4		6.36807	6.50621	6.6851	6.7115	6.75489	6.5469	7.09592	6.68089	6.71562	6.80736	5.98413	6.60733
	0.147381	0.068059	MEX3B	Color2 [DarkGray]	1	4		6.69209	6.70736	6.73742	6.19771	6.96463	6.78529	6.57743	6.23074	6.85674	6.7879	6.31832	6.64386
	0.174831	-0.04914	Q9Y2I1 1xPhospho [S1022(100)] NISCH	Color2 [DarkGray]	1	4		6.88996	6.61324	6.56224	6.5744	6.84549	6.56986	6.70598	6.43796	6.76818	6.6879	6.41278	6.5744
	0.481933	0.417091	Q8NEV8 1xPhospho [S948(100)] EXPH5	Color2 [DarkGray]	1	4		6.53605	6.12722	6.63807	6.19967	6.67242	6.40939	6.63517	6.58496	7.19574	7.22304	5.67807	7.07254
+	3.17731	0.635312	Q8TC07 1xPhospho [S675(100)] TBC1D15	Color2 [DarkGray]	1	4		6.34873	6.13134	6.36632	6.23649	6.83794	6.51254	6.60733	6.71699	6.92955	7.12825	6.76155	6.80478
	0.244517	-0.10945	P25054 1xPhospho [S1861(100)] APC	Color2 [DarkGray]	1	4		6.64386	6.61618	6.56986	6.6279	6.75489	6.2854	6.824	7.10119	6.69488	6.74819	5.96809	6.60881
	1.76401	0.718233	Q6R327 1xPhospho [S21(100)] RICTOR	Color2 [DarkGray]	1	4		6.32733	6.40259	6.32193	6.07682	6.6879	6.43296	6.30561	6.50144	7.07788	6.91289	7.50938	6.50144
	0.185827	-0.12811	Q6R327 1xPhospho [S21(100)] RICTOR	Color2 [DarkGray]	1	4		6.74685	6.6014	6.58195	6.64674	6.76686	6.90448	6.53761	6.56072	6.9472	6.75355	5.73877	6.62498
	0.850479	-0.51861	P11137 1xPhospho [T1619(100)] MAP2	Color2 [DarkGray]	1	4		7.32823	6.45943	6.6879	6.30378	7.38543	6.61471	6.45286	6.88264	6.63081	6.38198	5.69209	6
	0.171595	0.09287	Q9Y5B6 1xPhospho [S16(100)] PAXBP1	Color2 [DarkGray]	1	4		6.69209	6.58646	6.68089	6.42459	6.66534	6.70183	6.58195	6.4363	6.80349	7.05961	6.11894	6.77347
	0.00868	0.006375	Q76FK4 2xPhospho [S378(100);T381(100)] NOL8	Color2 [DarkGray]	1	4		6.86295	6.70874	6.44294	6.50621	6.71425	6.57289	6.38198	6.7252	6.95187	6.95187	5.98869	6.65392
	0.095054	-0.09874	Q76FK4 2xPhospho [S378(100);T381(100)] NOL8	Color2 [DarkGray]	1	4		6.88631	6.24983	6.65964	6.65249	6.99887	6.71973	6.3906	6.51885	6.91886	6.99322	5.46597	6.67525
	0.624101	-0.19239	Q03164 2xPhospho [S2391(100);S2392(100)] KMT2A	Color2 [DarkGray]	1	4		6.62059	6.52356	6.88996	6.6907	6.76951	6.59544	6.83542	6.7046	6.77479	6.61912	6.29829	6.26303
	0.086606	-0.05541	Q96HR8 1xPhospho [S315(100)] NAF1	Color2 [DarkGray]	1	4		6.5345	6.39917	6.70183	6.5157	7	6.61765	6.90809	6.79831	6.86913	6.7211	5.85549	6.48382
	0.421445	0.197397	P14866 1xPhospho [S298(100)] HNRNPL	Color2 [DarkGray]	1	4		6.70598	6.44294	6.39403	6.10852	7.03012	6.732	6.66959	6.88874	6.76686	6.82018	6.10852	6.74551
	0.16119	0.120244	Q9UPU5 1xPhospho [S63(100)] USP24	Color2 [DarkGray]	1	4		6.43796	6.42459	6.95652	6.75221	6.69905	6.10434	6.39917	6.41278	7.0864	7.05311	6.00225	6.91049
	0.271779	0.171363	Q7Z417 1xPhospho [S652(100)] NUFIP2	Color2 [DarkGray]	1	4		6.57894	6.39403	6.49025	6.45943	6.82782	6.64097	6.7046	6.71562	6.79051	6.98982	5.88996	6.93781
	0.781838	-0.67495	Q9UIK4 1xPhospho [S349(100)] DAPK2	Color2 [DarkGray]	1	4		6.63517	6.74147	6.64818	6.72247	7.1179	7.19869	6.88874	6.57592	6.09381	6.55612	4.78136	6.61618
	0	NaN	Q9C0C9 1xPhospho [S381(100)] UBE2O	Color2 [DarkGray]	1	4		NaN	NaN	NaN	NaN	NaN	NaN	NaN	NaN	NaN	NaN	NaN	NaN
	0.231752	-0.28363	P51812 1xPhospho [S369(100)] RPS6KA3	Color2 [DarkGray]	1	4		6.90689	6.33092	6.67807	6.2891	7.2854	6.66959	6.76022	6.6907	6.8189	6.74685	4.85798	6.64674
	0.261414	-0.26554	P46013 1xPhospho [T1091(100)];1xPhospho [T2065(100)] MKI67	Color2 [DarkGray]	1	4		7.02237	6.36982	6.68089	6.24031	7.16692	6.78921	6.71425	6.67666	6.64097	6.94954	5.2211	6.43962
	0.6872	-0.38126	Q92870 2xPhospho [S409(100);S412(100)] APBB2	Color2 [DarkGray]	1	4		6.87036	6.45615	6.56986	6.65249	7.22497	6.58195	6.96347	6.7879	6.35579	6.63663	5.51412	6.51728
	0.582567	-0.31304	Q92870 1xPhospho [S409(100)] APBB2	Color2 [DarkGray]	1	4		6.95652	6.43129	6.66107	6.44791	7.24127	6.62498	6.84046	6.76155	6.57743	6.63372	5.67242	6.36107
	0.111713	0.072245	P28715 1xPhospho [S384(100)] ERCC5	Color2 [DarkGray]	1	4		6.76022	6.17592	6.75355	6.32733	7.03892	6.62059	6.66534	6.76421	6.89966	6.74282	6.04002	6.62352
	0.134453	-0.1268	Q9H3Q1 1xPhospho [S118(100)] CDC42EP4	Color2 [DarkGray]	1	4		7.19574	6.2075	6.58646	6.24222	7.19279	6.58195	6.31651	6.93781	6.92363	6.84424	5.79701	6.15987
	0.292886	-0.23097	Q9H3Q1 1xPhospho [S118(100)] CDC42EP4	Color2 [DarkGray]	1	4		7.26115	6.32193	6.26866	6.29829	7.22689	6.75221	6.50462	7.07361	6.72383	6.60437	5.74416	6.15381
	0.043288	0.033539	Q71F56 1xPhospho [S777(100)] MED13L	Color2 [DarkGray]	1	4		6.83289	6.16792	6.47897	6.5438	6.853	6.65535	6.55765	7.08108	6.82146	6.8936	5.87283	6.56986
	0	NaN	Q9H3P2 1xPhospho [T157(100)] NELFA	Color2 [DarkGray]	1	4		NaN	NaN	NaN	NaN	NaN	NaN	NaN	NaN	NaN	NaN	NaN	NaN
	0.401963	0.338884	Q00587 1xPhospho [S121(100)] CDC42EP1	Color2 [DarkGray]	1	4		7.12412	6.00675	6.30561	6.0045	7.12205	6.61471	6.11686	6.79312	7.24698	6.90448	6.01569	6.62936
	0.849855	0.264105	Q6PKG0 1xPhospho [S143(100)] LARP1	Color2 [DarkGray]	1	4		6.65249	6.32012	6.43463	6.26679	7.01792	6.62059	6.62644	6.82528	6.92244	6.83289	6.33271	6.64241
	0	NaN	O75643 1xPhospho [S2002(100)] SNRNP200	Color2 [DarkGray]	1	4		NaN	NaN	NaN	NaN	NaN	NaN	NaN	NaN	NaN	NaN	NaN	NaN
	0.053513	0.043024	P0DMV9 1xPhospho [S544(100)] HSPA1B	Color2 [DarkGray]	1	4		6.8716	6.38198	6.38198	6.38198	6.90087	6.63081	6.78529	6.81121	7.10957	6.74953	5.90929	6.42122
	0.107805	0.068002	Q8WVC0 3xPhospho [S294(100);S296(100);S300(100)] LEO1	Color2 [DarkGray]	1	4		6.77347	6.27426	6.75756	6.46761	6.8125	6.59246	6.70321	6.56682	6.94954	6.80349	6.05311	6.73877
	0.55393	-0.13952	Q8WVC0 2xPhospho [S294(100);S300(100)] LEO1	Color2 [DarkGray]	1	4		6.6014	6.69627	6.67666	6.6453	6.62205	6.76022	6.97613	6.56072	6.59694	6.80349	6.29829	6.36282
	0.542664	-0.38594	Q99543 1xPhospho [S47(100)] DNAJC2	Color2 [DarkGray]	1	4		6.64241	6.35226	7.05961	7.01123	6.75355	6.64818	6.73471	6.50303	6.64241	6.6453	5.5267	6.70736
	0.688632	0.333756	SEC24C	Color2 [DarkGray]	1	4		6.40939	6.32912	6.57289	5.97269	7.23936	6.55919	6.79312	6.73742	6.74416	6.95768	6.07682	6.84046
	0	NaN	Q99543 2xPhospho [S47(100);S49(100)] DNAJC2	Color2 [DarkGray]	1	4		NaN	NaN	NaN	NaN	NaN	NaN	NaN	NaN	NaN	NaN	NaN	NaN
	0.023316	-0.01809	Q15418 1xPhospho [S363(100)] RPS6KA1	Color2 [DarkGray]	1	4		6.82146	6.16792	6.60881	6.40599	7.30561	6.63081	6.67807	6.68229	6.86666	6.76686	5.87036	6.42794
	0.006757	0.004899	Q9C0C9 1xPhospho [S381(100)] UBE2O	Color2 [DarkGray]	1	4		6.66107	6.46597	6.49665	6.55459	7.06286	6.69627	6.67666	6.60881	6.90448	6.6837	5.84549	6.76421
	0.248973	0.151365	Q9Y6Q9 1xPhospho [S214(100)] NCOA3	Color2 [DarkGray]	1	4		6.75087	6.20163	6.51728	6.48382	7.07682	6.41616	6.7046	6.65964	6.96694	6.93192	6.01346	6.64674
	0.1768	0.162781	P35658 1xPhospho [T1156(100)] NUP214	Color2 [DarkGray]	1	4		7.1179	6.24793	6.20163	6.15785	7.28817	6.69488	6.19967	6.63227	7.13134	6.96924	5.96116	6.3147
	0.645388	0.298853	Q92547 1xPhospho [S888(100)] TOPBP1	Color2 [DarkGray]	1	4		6.62059	6.39232	6.40429	6.24031	6.88753	6.68229	6.67666	6.67525	7.00899	6.95536	6.10852	6.78005
	0.38853	0.155315	Q13188 1xPhospho [T384(100)] STK3	Color2 [DarkGray]	1	4		6.74416	6.39232	6.35931	6.47249	6.84549	6.6879	6.79051	6.66959	6.84172	6.86913	6.21335	6.66534
	0.39343	0.259297	O15440 1xPhospho [S509(100)] ABCC5	Color2 [DarkGray]	1	4		6.55919	6.45121	6.37678	6.2211	7.02015	6.63227	6.71562	6.65678	6.99322	7.01458	5.83289	6.80478
	1.37255	-0.47779	P40855 1xPhospho [S147(100)] PEX19	Color2 [DarkGray]	1	4		7.13955	6.57289	6.9507	6.88874	6.90809	5.94251	6.8009	6.37851	6.79051	6.36107	6.0917	6.39746
	0.22492	0.106117	Q9NS56 1xPhospho [S194(100)] TOPORS	Color2 [DarkGray]	1	4		6.7211	6.71562	6.52199	6.32733	6.72928	6.74551	6.54226	6.5469	6.8936	6.87897	6.19377	6.74416
	0.387581	0.265825	P11137 2xPhospho [T1628(100);T1631(100)] MAP2	Color2 [DarkGray]	1	4		6.83794	6.49506	6.37504	6.00225	7.06178	6.41785	6.5157	6.71425	7.31016	6.83794	6.18587	6.43962
	0.082564	0.057078	Q8TEW0 1xPhospho [S1236(100)] PARD3	Color2 [DarkGray]	1	4		6.60733	6.45615	6.70598	6.50621	6.7761	6.58195	6.63663	6.69488	6.7761	6.74551	5.926	7.05637
	0	NaN	Q9P1Q0 1xPhospho [S541(100)] VPS54	Color2 [DarkGray]	1	4		NaN	NaN	NaN	NaN	NaN	NaN	NaN	NaN	NaN	NaN	NaN	NaN
	0.09137	0.077414	O00267 1xPhospho [T806(100)] SUPT5H	Color2 [DarkGray]	1	4		6.98982	5.9472	6.38198	6.25927	7.36194	6.6879	6.7866	6.73606	6.83162	6.71699	5.85549	6.48382
	0.123459	0.100149	O00220 1xPhospho [S424(100)] TNFRSF10A	Color2 [DarkGray]	1	4		7.05311	6.25361	6.46107	5.97499	7.17592	6.72656	6.7046	6.69905	6.83289	6.76818	5.95884	6.58346
	1.57442	0.511668	Q8N5G2 1xPhospho [S332(100)] MACO1	Color2 [DarkGray]	1	4		6.38716	6.40088	6.31832	6.21917	6.75622	6.61912	6.60288	6.71973	7.04549	7.15076	6.38543	6.79051
	0.156689	-0.28473	O00267 2xPhospho [T806(100);S/T/Y] SUPT5H	Color2 [DarkGray]	1	4		7.19377	6.18587	6.3147	6.04439	7.49585	6.81121	6.52042	6.3147	7.36282	7.08534	4.64386	5.50779
	0.180731	-0.20516	Q99543 2xPhospho [S47(100);S49(100)] DNAJC2	Color2 [DarkGray]	1	4		7.07039	5.99548	6.30378	6.69209	6.94486	6.88874	6.39232	7.1918	7.02237	6.58646	5.2555	6.37678
	0.473628	-0.21417	Q03188 1xPhospho [S709(100)] CENPC	Color2 [DarkGray]	1	4		6.66959	6.63663	6.81634	6.56224	6.86047	6.50144	6.8679	6.74416	6.62205	6.81378	5.89724	6.49506
	0.881061	0.351462	Q8TAD8 1xPhospho [S202(100)] SNIP1	Color2 [DarkGray]	1	4		6.61912	6.25361	6.05094	6.48543	6.96463	6.61176	6.78529	6.80864	6.97957	6.97039	6.39575	6.46924
	0.002675	-0.00113	Q8TB72 2xPhospho [S178(100);S182(100)] PUM2	Color2 [DarkGray]	1	4		6.63227	6.31651	6.32733	6.12722	7.37678	7.01123	6.91767	6.98299	6.39232	6.38198	6.53916	6.08534
	0.363897	-0.30122	Q96GX5 1xPhospho [S453(100)] MASTL	Color2 [DarkGray]	1	4		6.82018	6.02901	7.02901	6.79051	6.824	6.6865	6.56834	6.92955	6.66391	6.78005	5.53605	6.48382
	0.064519	0.060206	Q6P0N0 1xPhospho [S1104(100)] MIS18BP1	Color2 [DarkGray]	1	4		6.97154	6.08534	6.31288	6.52356	7.18785	6.56224	6.41785	6.90929	6.92125	6.93428	5.77083	6.50779
	0.191643	-0.14194	Q9UI26 1xPhospho [S343(99.6)] IPO11	Color2 [DarkGray]	1	4		6.84424	6.5157	6.63952	6.49025	6.95652	6.57592	6.6837	6.73064	6.61324	6.88631	5.65821	6.76421
	0.112454	-0.08993	Q9H1A4 1xPhospho [S688(99.8)] ANAPC1	Color2 [DarkGray]	1	4		6.90448	6.30378	6.73742	6.40769	6.94017	6.57743	6.79701	6.67525	6.88753	6.71287	5.72792	6.66534
	0.116574	0.081646	Q9P2D1 2xPhospho [S2272(100);S2275(100)] CHD7	Color2 [DarkGray]	1	4		6.97728	6.39917	6.47897	6.36982	7.04658	6.50621	6.49506	6.54535	6.87283	6.91289	5.98869	6.77742
	0.076549	0.048996	Q9NSC2 1xPhospho [S825(100)] SALL1	Color2 [DarkGray]	1	4		6.88753	6.32912	6.41616	6.43796	7.27705	6.30378	6.65678	6.71973	6.82528	6.66107	5.99774	6.78267
	0.126121	-0.14615	Q7Z460 1xPhospho [S246(100)] CLASP1	Color2 [DarkGray]	1	4		6.6865	6.20555	6.79051	6.50462	7.08534	6.66959	6.85674	6.56224	6.87406	6.69627	5.16189	6.87036
	0.703284	-0.86601	SLC7A6OS	Color2 [DarkGray]	1	4		7.24317	6.61618	6.79181	6.45451	7.16491	6.40088	6.89239	6.82273	6.65105	5.84298	4.3147	6.83289
	0.789246	-0.44118	P25054 1xPhospho [S2768(100)] APC	Color2 [DarkGray]	1	4		6.99435	6.36107	6.69349	6.62498	7.27426	6.51254	6.7879	6.90207	6.65678	6.38543	5.52356	6.34341
	0.321771	0.157643	O95232 2xPhospho [S425(100);S431(100)] LUC7L3	Color2 [DarkGray]	1	4		6.70874	6.51096	6.65105	6.35755	6.41785	6.49185	7.06393	6.3345	7.18884	6.86666	6.3906	6.41278
	0.221664	0.101347	O95232 1xPhospho [S431(100)] LUC7L3	Color2 [DarkGray]	1	4		6.70321	6.35755	6.35226	6.58946	7.03122	6.63517	6.76155	6.66107	6.90087	6.848	6.24793	6.41109
	1.67865	-0.50333	MAP1B	Color2 [DarkGray]	1	4		6.95187	6.76818	6.91648	6.59842	6.9542	6.79572	6.80349	6.36107	6.4363	6.47735	5.88509	6.42291
	0.250839	0.110362	Q9H6Z4 1xPhospho [S244(100)] RANBP3	Color2 [DarkGray]	1	4		6.81634	6.38888	6.54998	6.22497	6.99435	6.65964	6.64386	6.81506	6.78005	6.84046	6.2854	6.5157
	0	NaN	Q8WY91 1xPhospho [S186(100)] THAP4	Color2 [DarkGray]	1	4		NaN	NaN	NaN	NaN	NaN	NaN	NaN	NaN	NaN	NaN	NaN	NaN
	0	NaN	Q8TF40 1xPhospho [S946(100)] FNIP1	Color2 [DarkGray]	1	4		NaN	NaN	NaN	NaN	NaN	NaN	NaN	NaN	NaN	NaN	NaN	NaN
	0.102027	-0.10609	Q96GX5 1xPhospho [S453(99.7)] MASTL	Color2 [DarkGray]	1	4		6.73064	6.54071	6.46924	6.29646	7.05528	6.81121	6.58195	6.95768	6.74685	6.94369	5.30743	6.61471
	0.877058	0.422836	Q8TF40 1xPhospho [S946(100)] FNIP1	Color2 [DarkGray]	1	4		5.99548	6.61618	6.10224	6.55459	7.2937	6.60437	6.49025	6.55459	6.97613	6.87897	6.18587	6.91886
	0.135209	0.090337	Q15750 1xPhospho [S378(100)] TAB1	Color2 [DarkGray]	1	4		6.97728	6.28725	6.52513	6.32553	6.94486	6.63372	6.67101	6.57592	7.03452	6.66107	6.08746	6.69349
	0.013234	0.008794	Q03112 1xPhospho [S1039(100)] MECOM	Color2 [DarkGray]	1	4		6.73064	6.44956	6.77873	6.29646	6.9472	6.69627	6.86419	6.39917	6.75221	6.78398	5.99548	6.75889
	0.278877	0.217642	Q96T60 1xPhospho [T118(100)] PNKP	Color2 [DarkGray]	1	4		6.61324	6.82528	6.05094	5.62644	7.32103	6.70321	6.96809	6.83162	6.46271	6.99548	6.19377	6.3345
	0.137175	-0.09905	O00203 1xPhospho [S276(100)] AP3B1	Color2 [DarkGray]	1	4		6.8679	6.23074	6.75889	6.43962	6.8392	6.732	6.86666	6.73742	6.89118	6.66818	5.82273	6.51885
	0.585377	0.37883	Q9NPG3 1xPhospho [S821(100)] UBN1	Color2 [DarkGray]	1	4		6.58946	6.06824	6.45779	6.22689	6.89845	6.6893	6.45121	6.91049	7.33896	6.80864	5.97269	6.73742
	0.41186	-0.47719	Q9Y3Z3 1xPhospho [T592(100)] SAMHD1	Color2 [DarkGray]	1	4		7.19377	6.03782	6.75756	6.79572	7.00563	6.67101	6.33628	6.92005	6.92481	6.36632	4.90689	6.67807
	0.228703	0.13696	Q7Z3K6 1xPhospho [S52(99.7)] MIER3	Color2 [DarkGray]	1	4		6.83289	6.21723	6.72928	6.24413	6.853	6.59246	6.62936	6.77873	6.97613	6.74416	6.13134	6.71973
	0.093252	0.067385	Q14676 1xPhospho [T1548(100)] MDC1	Color2 [DarkGray]	1	4		6.88753	6.34873	6.53138	6.3345	7.15785	6.44128	6.60585	6.63663	6.93546	6.96694	5.98869	6.48059
	0.074553	0.063589	Q04759 1xPhospho [S695(100)] PRKCQ	Color2 [DarkGray]	1	4		7.04876	6.1819	6.56986	6.37156	7.09487	6.40939	6.49185	6.63517	7.14262	6.75889	5.97957	6.54535
	0.167677	0.106599	P37802 1xPhospho [S163(100)] TAGLN2	Color2 [DarkGray]	1	4		6.96578	6.2817	6.47735	6.17991	7.08321	6.67807	6.71973	6.65105	6.89482	6.84046	6.16792	6.42794
	0.029631	0.01743	Q14676 1xPhospho [T1466(100)] MDC1	Color2 [DarkGray]	1	4		6.63517	6.62498	6.39746	6.59395	7.2621	6.20945	6.45451	6.82146	6.74012	6.9472	6.04002	6.59395
	0.121618	0.057924	Q9H7N4 1xPhospho [T1001(100)] SCAF1	Color2 [DarkGray]	1	4		6.66391	6.05528	6.46597	6.55765	7.3733	6.57743	6.7046	6.90569	6.68229	6.68229	6.41616	6.19377
	0	NaN	Q9P2D1 1xPhospho [S1874(97.9)] CHD7	Color2 [DarkGray]	1	4		NaN	NaN	NaN	NaN	NaN	NaN	NaN	NaN	NaN	NaN	NaN	NaN
	0.026758	0.018095	Q5T5U3 1xPhospho [S606(100)] ARHGAP21	Color2 [DarkGray]	1	4		6.8125	6.26115	6.53294	6.76553	6.95768	6.33985	6.35755	6.91886	6.97384	6.7252	6.06178	6.6837
+	2.4644	0.728128	P78312 1xPhospho [S985(98.1)] FAM193A	Color2 [DarkGray]	1	4		6.24983	5.96116	6.02015	6.42122	6.54535	7.21723	6.21723	6.84674	7.13955	7.02901	6.72247	6.67384
	0.188225	0.145579	Q8N0Z3 1xPhospho [T537(100)] SPICE1	Color2 [DarkGray]	1	4		6.79442	6.23074	6.17193	6.56529	7.05202	6.73742	6.62352	6.73742	7.06178	6.67242	5.82782	6.78267
	0.213854	-0.15447	O75962 1xPhospho [S2282(100)] TRIO	Color2 [DarkGray]	1	4		6.17991	6.74685	6.90328	6.6014	6.74685	6.80864	6.97499	6.53916	6.86047	6.82655	5.84298	6.28355
	0.189324	-0.18066	Q9P2D1 1xPhospho [S1874(99.1)] CHD7	Color2 [DarkGray]	1	4		6.98641	6.51096	6.824	6.04002	7.30378	6.57743	6.48704	6.61912	6.8505	6.72656	5.49185	6.56986
	0.49587	0.269939	Q9ULT8 1xPhospho [S1488(100)] HECTD1	Color2 [DarkGray]	1	4		6.73877	6.1918	6.7046	6.13545	7.0607	6.55612	6.49985	6.61471	6.86295	6.96116	6.14975	6.87652
	0.009978	-0.0078	Q9ULT8 1xPhospho [S1485(100)] HECTD1	Color2 [DarkGray]	1	4		6.56682	6.46271	6.96116	6.43796	6.87529	6.60881	6.50303	6.61324	6.9542	6.84674	5.92125	6.67525
	0.221457	-0.19724	O15164 3xPhospho [S1019(100);S1025(100);S1028(100)] TRIM24	Color2 [DarkGray]	1	4		6.90929	6.24793	6.74685	6.59694	7.05311	6.73877	6.52356	6.64674	6.67242	6.8392	5.44956	6.75087
	0.1658	0.119829	Q9P2F8 1xPhospho [S1549(100)] SIPA1L2	Color2 [DarkGray]	1	4		6.84172	6.31832	6.39917	6.37156	7.04549	6.67384	6.50779	6.75622	7.02901	6.84925	5.88509	6.64674
	0.142426	0.122488	Q14680 1xPhospho [T446(100)] MELK	Color2 [DarkGray]	1	4		7.01681	6.02237	6.22304	6.4446	7.02569	6.68229	6.5744	6.96924	7	6.80736	5.87529	6.51412
	0.202712	0.101753	MAVS	Color2 [DarkGray]	1	4		6.74953	6.27799	6.63952	6.5438	6.8679	6.49985	6.8505	6.45451	6.73064	7.04549	6.21529	6.62644
+	2.44467	0.749145	AXIN1	Color2 [DarkGray]	1	4		6.41785	5.9542	6.33271	5.926	7.12619	6.43296	6.73877	6.56834	6.94251	7.15583	6.85798	6.67101
	0.358832	-0.2249	Q92922 1xPhospho [S310(100)] SMARCC1	Color2 [DarkGray]	1	4		6.84674	6.56682	6.74282	6.57743	6.99548	6.62352	6.64241	6.55305	6.85424	6.65392	5.6865	6.63952
	0.705388	0.319097	Q9NR30 1xPhospho [S121(100)] DDX21	Color2 [DarkGray]	1	4		6.74416	6.21917	6.37504	6.10852	7.02126	6.68229	6.6907	6.7996	7.06609	6.82528	6.27426	6.55765
	0.315443	-0.29389	MATR3	Color2 [DarkGray]	1	4		6.63372	5.74416	7.24222	7.28725	6.77742	6.65535	6.57894	6.34873	6.52826	6.79181	6.02459	6.38716
	0.514041	-0.22335	Q9NRY4 1xPhospho [Y1105(100)] ARHGAP35	Color2 [DarkGray]	1	4		6.71287	6.69349	6.64818	6.61765	6.95884	6.80349	6.66249	6.61471	6.54226	6.83794	5.89239	6.50621
	0	NaN	Q14103 2xPhospho [T91(97.8);S] HNRNPD	Color2 [DarkGray]	1	4		NaN	NaN	NaN	NaN	NaN	NaN	NaN	NaN	NaN	NaN	NaN	NaN
	0.714912	-1.05259	Q14103 2xPhospho [S83(100);S87(100)] HNRNPD	Color2 [DarkGray]	1	4		7.43463	6.40769	6.97957	6.80736	6.91409	6.70044	6.30195	6.73606	6.46434	6.43296	3.80735	6.71425
	0.745952	-0.51949	Q14103 2xPhospho [S82(100);S83(100)] HNRNPD	Color2 [DarkGray]	1	4		7.1179	6.49025	6.86542	6.58796	7.27984	6.43962	6.44294	6.732	6.48059	6.76553	5.34341	6.39403
	0.288751	-0.23827	Q14103 1xPhospho [S83(100)] HNRNPD	Color2 [DarkGray]	1	4		6.77479	6.5157	6.73742	6.63952	6.82273	6.74012	6.70321	6.62352	6.62352	6.85798	5.42291	6.80993
	0.516061	0.240213	Q49A88 2xPhospho [S124(100);S126(99.3)] CCDC14	Color2 [DarkGray]	1	4		6.5157	6.62205	6.72383	6.29462	6.84424	6.36807	6.48864	6.45943	7.00899	7.07575	6.22497	6.80736
	0.012874	-0.01067	Q49A88 1xPhospho [S124(100)] CCDC14	Color2 [DarkGray]	1	4		6.82528	6.40088	6.71287	6.26115	7.02237	6.62352	6.72656	6.62936	6.70874	6.89603	5.80993	6.74282
	1.28147	0.375721	P31260 1xPhospho [S93(100)] HOXA10	Color2 [DarkGray]	1	4		6.66391	6.5469	6.47411	6.1639	6.76686	6.23649	6.58346	6.67807	6.80349	6.74147	7.16289	6.64386
	0.613269	0.237065	P67809 1xPhospho [S176(100)] YBX1	Color2 [DarkGray]	1	4		6.66107	6.23266	6.54998	6.27426	6.99095	6.65105	6.77873	6.67384	7.00899	6.79312	6.31107	6.55305
	1.35848	0.440911	P67809 2xPhospho [S174(100);S176(100)] YBX1	Color2 [DarkGray]	1	4		6.58946	6.06393	6.44294	6.33092	6.8189	6.54844	6.66249	6.78921	7.15886	6.82909	6.6453	6.55765
	0.135914	0.083566	Q9UIF8 2xPhospho [T544(100);S556(99.2)] BAZ2B	Color2 [DarkGray]	1	4		6.83542	6.46107	6.52042	6.31651	7.08428	6.55612	6.34518	6.79572	6.74012	7.01011	6.04221	6.67525
	0.105477	0.047147	Q9UIF8 1xPhospho [T544(100)] BAZ2B	Color2 [DarkGray]	1	4		6.72928	6.64241	6.40429	6.71836	6.55612	6.69349	6.35226	6.78921	7.0607	6.65821	6.35226	6.61176
	0.47021	0.179243	O15164 2xPhospho [S1025(100);S1028(100)] TRIM24	Color2 [DarkGray]	1	4		6.83668	6.33628	6.5267	6.22689	6.6893	6.88387	6.78267	6.62059	6.81634	6.66676	6.3505	6.80993
	0	NaN	P49959 1xPhospho [S275(100)] MRE11	Color2 [DarkGray]	1	4		NaN	NaN	NaN	NaN	NaN	NaN	NaN	NaN	NaN	NaN	NaN	NaN
	0.811348	-0.41893	Q86SF2 1xPhospho [S103(100)] GALNT7	Color2 [DarkGray]	1	4		6.8802	6.24413	7.11998	6.97269	6.43796	6.71836	6.77479	6.63081	6.47086	6.6453	5.88753	6.53761
	0.005356	-0.00369	P11388 1xPhospho [S1247(100)] TOP2A	Color2 [DarkGray]	1	4		6.83162	6.24222	6.63081	6.50303	6.91528	6.73606	6.59842	6.80993	6.80349	6.88264	6.02459	6.4822
	0.934764	0.364688	Q12906 1xPhospho [T368(100)] ILF3	Color2 [DarkGray]	1	4		6.58045	5.98413	6.5267	6.57592	7.11998	6.41616	6.36107	6.65535	7.03672	6.98527	6.47897	6.62498
	0.151618	0.096352	Q12906 1xPhospho [T368(100)] ILF3	Color2 [DarkGray]	1	4		6.79312	6.19967	6.57894	6.49506	6.94954	6.48864	6.67384	6.79572	7.01234	6.70874	6.02237	6.70874
	0.200045	0.091741	Q15398 1xPhospho [S662(99.6)] DLGAP5	Color2 [DarkGray]	1	4		6.56682	6.52513	6.63517	6.29278	6.86419	6.68229	6.66818	6.90569	6.81378	6.84298	6.12722	6.60288
	0.344124	-0.28858	Q14676 1xPhospho [S882(100)] MDC1	Color2 [DarkGray]	1	4		6.79701	6.42291	6.5345	6.74416	6.55765	6.92363	6.91767	6.8936	6.62936	6.74685	5.29278	6.67525
	2.07701	0.522845	Q15398 1xPhospho [S662(100)] DLGAP5	Color2 [DarkGray]	1	4		6.39917	6.35755	6.34341	6.27612	6.36457	6.59694	6.80349	6.79572	7.13955	7.02569	6.75087	6.55152
	0.056415	0.026769	O94967 1xPhospho [S422(100)] WDR47	Color2 [DarkGray]	1	4		6.51728	6.36107	6.7115	6.47735	7.27053	6.63372	6.62352	6.65821	6.69627	6.84046	6.14568	6.49185
	0.930425	0.288779	O94913 1xPhospho [S1520(100)] PCF11	Color2 [DarkGray]	1	4		6.52042	6.35226	6.67948	6.32012	6.71699	6.70736	6.66818	6.56682	6.99887	6.85175	6.3733	6.80349
	0.167467	0.150217	Q9NY61 1xPhospho [S155(100)] AATF	Color2 [DarkGray]	1	4		7.12309	5.87283	6.3733	6.21529	7.20653	6.67807	6.65821	6.73336	6.95884	6.87283	6.00675	6.34696
	0.414513	0.264398	Q7Z3T8 1xPhospho [S946(100)] ZFYVE16	Color2 [DarkGray]	1	4		6.71425	6.45779	6.52513	6.10643	6.8505	6.59842	6.57743	6.63952	7.00563	7.16692	6.02901	6.65964
	0.809307	-0.49624	Q8TBZ6 1xPhospho [S318(100)] TRMT10A	Color2 [DarkGray]	1	4		7.12516	6.41109	6.76951	6.72247	7.10224	6.71012	6.57743	6.67101	6.52513	6.60585	5.46271	6.44956
	0.634337	0.278961	O15417 1xPhospho [T185(100)] TNRC18	Color2 [DarkGray]	1	4		6.75889	6.27053	6.31651	6.33985	7.39661	6.46597	6.26491	6.56682	7.01346	6.96578	6.2724	6.54998
	0	NaN	Q9UKL3 1xPhospho [S1278(99.6)] CASP8AP2	Color2 [DarkGray]	1	4		NaN	NaN	NaN	NaN	NaN	NaN	NaN	NaN	NaN	NaN	NaN	NaN
	0.128914	0.097874	Q6IQ22 2xPhospho [S220(100);S223(100)] RAB12	Color2 [DarkGray]	1	4		7.02015	6.22304	6.37851	6.26679	7.24698	6.53916	6.75489	6.50144	6.90207	6.73606	5.9331	6.70874
	0.83198	0.278452	P46937 1xPhospho [S340(100)] YAP1	Color2 [DarkGray]	1	4		6.78136	6.34341	6.56224	6.2724	6.90569	6.47086	6.46107	6.63517	7.0864	6.82655	6.61029	6.54998
	1.19704	0.528888	Q92793 1xPhospho [S274(99)] CREBBP	Color2 [DarkGray]	1	4		6.71836	6.1639	6.45779	6.1127	6.80349	6.50779	6.50303	6.4363	7.11478	7.08534	6.33807	7.03012
	0.066678	-0.06236	P07900 1xPhospho [S476(100)] HSP90AA1	Color2 [DarkGray]	1	4		6.82528	6.2555	6.66534	6.30561	7.46434	6.6453	6.57137	6.43129	7.01346	6.71699	5.60585	6.46597
+	3.31845	-1.25776	Q9HBM6 2xPhospho [T157(99);S/T] TAF9B	Color2 [DarkGray]	1	4		7.25644	6.78921	6.93781	6.67948	7.32823	6.94251	6.74819	6.85424	5.97499	5.7115	5.32193	5.62352
	0.001152	-0.00072	Q14839 1xPhospho [T1553(100)] CHD4	Color2 [DarkGray]	1	4		6.82146	6.31651	6.732	6.44791	6.98185	6.43296	6.75087	6.6907	6.80478	6.78529	6.08108	6.64386
	0.095432	0.067527	Q9H211 1xPhospho [S93(100)] CDT1	Color2 [DarkGray]	1	4		6.58045	6.54071	6.49185	6.3505	7.1334	6.52982	6.63517	6.83542	6.64097	6.88142	5.81762	6.8936
	0.004118	-0.00304	Q9BXS6 1xPhospho [T244(100)] NUSAP1	Color2 [DarkGray]	1	4		6.96	6.30378	6.74685	6.34341	7.04002	6.44626	6.63663	6.58195	6.79051	6.95187	6.0917	6.50779
	0.215914	-0.30241	Q9Y5K6 1xPhospho [S86(100)] CD2AP	Color2 [DarkGray]	1	4		7.24603	6.27612	6.55152	6.43296	7.10014	6.73606	6.21529	6.64241	7.08428	6.732	4.79701	6.6837
	0.029779	0.034571	Q9NZJ0 1xPhospho [S410(100)] DTL	Color2 [DarkGray]	1	4		6.98982	6.40259	6.81762	5.80219	6.98641	6.55612	6.6907	6.66107	6.97384	7.01903	5.74147	6.41616
	0.1257	0.109144	Q15723 1xPhospho [S424(98.7)] ELF2	Color2 [DarkGray]	1	4		6.86419	6.11478	6.31832	6.56377	7.16993	6.73606	6.47573	6.62498	6.8505	7.07146	5.77873	6.59694
	0.408726	0.242625	O94842 3xPhospho [T175(96.9);S178(97);S182(97)] TOX4	Color2 [DarkGray]	1	4		6.64241	6.30378	6.50144	6.18587	6.96924	6.73742	6.70874	6.69488	6.96	6.96578	5.94486	6.73336
	0.165719	0.121351	O94842 2xPhospho [S181(98.4);S182(100)] TOX4	Color2 [DarkGray]	1	4		6.80478	6.18785	6.49665	6.32553	7.17792	6.69209	6.6014	6.67101	6.86913	7	5.88264	6.54844
	0.299897	0.153381	TOX4	Color2 [DarkGray]	1	4		6.32553	6.53605	6.63517	6.11894	7.10329	6.66959	7.05202	6.65678	6.67807	6.89724	6.04658	6.60733
	0.252645	-0.18798	O94842 3xPhospho [T176(96.9);S181(98.9);S182(100)] TOX4	Color2 [DarkGray]	1	4		7.13237	6.24413	6.70874	6.60585	7.01681	6.36107	6.79572	6.44294	6.76421	6.69766	5.75756	6.71973
	0.593115	-0.3946	O94842 2xPhospho [S181(98.6);S182(99.3)] TOX4	Color2 [DarkGray]	1	4		6.94134	6.31107	7.06717	6.45451	7.39575	6.38543	6.65249	6.57289	6.56682	6.65249	5.54844	6.42794
	0.307946	-0.22604	O94842 1xPhospho [S178(98.5)] TOX4	Color2 [DarkGray]	1	4		6.72247	6.51728	6.94017	6.45286	7.11894	6.79181	6.59246	6.36457	6.6893	6.79701	5.56986	6.67242
+	4.42025	1.74234	Q8IY63 1xPhospho [S906(100)] AMOTL1	Color2 [DarkGray]	1	4		5.82018	5.61765	5.98413	5.53916	6.37678	5.83542	5.9331	5.90207	7.39146	7.77215	7.1819	7.58496
	0.035355	-0.02572	Q5VUJ6 1xPhospho [S364(100)] LRCH2	Color2 [DarkGray]	1	4		6.92244	6.44626	6.55305	6.31651	7.17393	6.56682	6.75489	6.46107	6.50938	7.00113	5.96809	6.65678
	0.455476	0.202436	P15822 1xPhospho [S1735(100)] HIVEP1	Color2 [DarkGray]	1	4		6.66107	6.50144	6.37678	6.09803	7.1416	6.73742	6.79312	6.63372	6.91409	6.86295	6.30195	6.36807
	0.065149	0.060411	Q9UEY8 1xPhospho [T654(99.7)] ADD3	Color2 [DarkGray]	1	4		6.94017	6.28355	6.40429	6.33092	7.34784	6.52042	6.50621	6.5267	6.8189	7.06824	5.72247	6.59096
	1.64607	0.594593	Q16594 1xPhospho [T159(99.3)] TAF9	Color2 [DarkGray]	1	4		6.45451	6.07468	6.20945	6.37678	7.11686	6.37851	6.63227	6.45451	7.16088	7.10643	6.39232	6.83415
+	2.50822	-1.43545	TAF9	Color2 [DarkGray]	1	4		7.62498	6.57289	6.72792	6.57894	7.65678	6.75756	6.39917	7.06824	5.72792	5.63807	4.99095	5.40599
	0.085806	-0.06016	Q9Y6M1 2xPhospho [S162(100);S164(100)] IGF2BP2	Color2 [DarkGray]	1	4		6.75087	6.41447	6.58195	6.53916	7.12412	6.65678	6.6453	6.61765	6.8679	6.79831	5.80219	6.57743
	0.129124	-0.10493	Q9Y6M1 1xPhospho [S162(100)] IGF2BP2	Color2 [DarkGray]	1	4		6.73064	6.36457	6.60437	6.59544	7.15076	6.84298	6.51885	6.55612	6.63807	6.95884	5.60881	6.66959
	0.048845	-0.04878	Q9NRA0 1xPhospho [S387(100)] SPHK2	Color2 [DarkGray]	1	4		6.98982	6.17393	6.60733	6.43962	7.26959	6.63952	6.45286	6.47735	7.07254	6.64961	5.63807	6.65535
	0.125364	0.090544	Q9H706 1xPhospho [S625(100)] GAREM1	Color2 [DarkGray]	1	4		6.86171	6.43129	6.58346	6.16591	6.99095	6.44791	6.67384	6.79051	6.63227	7.06393	5.97499	6.73336
	0.174327	-0.08821	Q9UKE5 1xPhospho [T1036(99.2)] TNIK	Color2 [DarkGray]	1	4		7.03232	6.49665	6.65535	6.49665	6.9507	6.56529	6.67101	6.2854	6.56529	6.65535	6.18982	6.91767
	0.481792	0.327789	Q9ULT8 1xPhospho [S1531(98.9)] HECTD1	Color2 [DarkGray]	1	4		7.03782	5.88264	6.32012	6.27984	6.92719	6.39917	6.63372	6.88264	6.80736	6.93664	6.1334	6.9542
	0.069724	-0.05359	Q15042 1xPhospho [T386(100)] RAB3GAP1	Color2 [DarkGray]	1	4		7.08108	6.19574	6.34696	6.48382	7.24508	6.54226	6.50462	6.90689	6.76951	6.79051	5.97039	6.36282
	0.021385	-0.02397	Q14156 1xPhospho [S694(100)] EFR3A	Color2 [DarkGray]	1	4		7.03342	6.20945	6.56986	6.2555	7.30104	6.38198	6.51254	6.7252	6.91289	6.7761	5.50462	6.77873
	0.06651	-0.06061	Q8NE71 2xPhospho [T108(100);S109(100)] ABCF1	Color2 [DarkGray]	1	4		6.80478	6.42794	6.59395	6.27612	7.30561	6.52826	6.70598	6.6279	6.78005	6.80736	5.55459	6.71836
	0.170043	0.178816	Q8NE71 1xPhospho [S109(99.5)] ABCF1	Color2 [DarkGray]	1	4		6.84925	6.35403	6.41109	5.83542	7.41193	6.63952	6.57137	6.55305	6.67242	6.98641	5.51412	6.99209
	0.0844	-0.06065	Q96T58 1xPhospho [S1333(100)] SPEN	Color2 [DarkGray]	1	4		6.96347	6.22304	6.53761	6.4822	7.27519	6.47573	6.59991	6.73877	6.82909	6.65105	5.87774	6.60585
	0	NaN	Q08334 1xPhospho [S304(100)] IL10RB	Color2 [DarkGray]	1	4		NaN	NaN	NaN	NaN	NaN	NaN	NaN	NaN	NaN	NaN	NaN	NaN
	0.361832	0.20431	Q15643 1xPhospho [S1891(100)] TRIP11	Color2 [DarkGray]	1	4		6.79181	6.5157	6.17193	6.07682	7.33539	6.61029	6.7211	6.62352	6.73336	6.92244	6.08108	6.63663
	0.517747	0.348567	Q15643 1xPhospho [S1891(100)] TRIP11	Color2 [DarkGray]	1	4		6.8009	6.40088	6.27984	5.56072	7.44956	6.65392	6.65964	6.70044	6.74012	6.98185	6.17393	6.54071
	0.249794	0.15217	Q15643 1xPhospho [S1891(100)] TRIP11	Color2 [DarkGray]	1	4		6.83162	6.3733	6.57289	5.99322	7.38802	6.5157	6.62644	6.51728	6.6865	6.84925	6.08108	6.76288
	0.511629	0.338161	TAF9	Color2 [DarkGray]	1	4		6.86171	6.15987	6.46761	6.10434	7.21917	6.52982	6.69627	6.04002	6.8125	7.06824	6.01123	7.0542
	0.032394	-0.02757	Q99081 1xPhospho [S283(100)] TCF12	Color2 [DarkGray]	1	4		6.7211	6.44626	6.70321	6.2555	7.11894	6.54998	6.82018	6.64818	6.92244	6.56224	5.72247	6.80864
	0.11907	0.090285	UBE2J1	Color2 [DarkGray]	1	4		6.92837	6.2075	6.52513	6.29646	7.0607	6.67384	6.66959	6.63517	6.92481	6.94134	5.9542	6.49825
	0.562963	0.549362	Q9BTA9 2xPhospho [T457(99.1);T471(99.1)] WAC	Color2 [DarkGray]	1	4		6.41785	6.61618	6.2555	5.65249	7.13648	6.55305	6.33271	6.4363	6.89482	7.4733	5.62059	7.15076
	1.61257	0.880487	Q8NI08 1xPhospho [S173(99.2)] NCOA7	Color2 [DarkGray]	1	4		6.48543	6.1639	6.34873	5.79442	6.67384	6.42459	6.3837	6.05528	7.24031	7.50462	6.34163	7.22786
	0.134567	0.091097	Q8NI08 1xPhospho [S179(100)] NCOA7	Color2 [DarkGray]	1	4		6.926	6.46434	6.1918	6.33092	6.90569	6.45121	6.37504	7.28633	6.76553	6.86047	5.98185	6.66959
	0.874837	0.564041	Q5VT06 2xPhospho [S1259(100);T/S] CEP350	Color2 [DarkGray]	1	4		6.84046	5.88753	6.29829	6.09381	7.0268	6.42122	6.50303	6.53916	7.29829	7.08746	6.1375	6.853
+	2.26745	1.13944	Q14244 2xPhospho [S209(100);S/T] MAP7	Color2 [DarkGray]	1	4		6.29094	5.76553	6.10643	5.74416	6.46434	6.44294	6.48864	6.70874	7.50144	7.28633	7.23745	6.43962
+	3.17986	1.00766	Q14244 1xPhospho [S209(100)] MAP7	Color2 [DarkGray]	1	4		5.95652	5.95652	6.33092	6.08534	6.43796	6.52982	6.81762	6.39232	6.89845	7.30378	7.32103	6.83668
	1.54688	-0.67608	Q14684 1xPhospho [S732(99.7)] RRP1B	Color2 [DarkGray]	1	4		7.17991	6.48059	6.73471	6.56224	7.34873	6.61176	6.85549	6.84298	6.24603	6.3733	5.56986	6.06393
	0.11114	0.098614	Q14244 2xPhospho [S209(100);S/T] MAP7	Color2 [DarkGray]	1	4		7.07361	6.13545	6.25739	6.26303	7.49025	6.63952	6.36807	6.56529	6.91169	6.75355	5.80478	6.65392
	0	NaN	Q9Y4X0 1xPhospho [S16(100)] AMMECR1	Color2 [DarkGray]	1	4		NaN	NaN	NaN	NaN	NaN	NaN	NaN	NaN	NaN	NaN	NaN	NaN
	0.152663	0.092979	Q8WU20 1xPhospho [T463(99.6)] FRS2	Color2 [DarkGray]	1	4		6.57743	6.26115	6.926	6.36282	6.8802	6.52513	6.65678	6.76818	6.79312	7.03342	6.21335	6.45943
	0.448681	0.241583	Q9Y5A6 1xPhospho [S157(99)] ZSCAN21	Color2 [DarkGray]	1	4		6.76553	6.3345	6.56529	6.24603	6.94837	6.52356	6.61324	6.52826	6.88874	7.08002	6.11061	6.79831
	0.41894	0.183409	Q12802 1xPhospho [S345(99.2)] AKAP13	Color2 [DarkGray]	1	4		6.36107	6.42291	5.94954	6.56224	7.34163	6.52982	6.74012	7.17692	6.91528	6.39917	6.2555	6.45943
	0.002014	-0.00137	Q9NRF8 3xPhospho [S568(100);S571(100);S574(100)] CTPS2	Color2 [DarkGray]	1	4		6.75221	6.46434	6.55305	6.48382	7.02901	6.59842	6.81378	6.49825	6.72792	6.96463	5.94954	6.60585
	0.042257	0.028408	Q9NRF8 2xPhospho [S568(100);S571(100)] CTPS2	Color2 [DarkGray]	1	4		6.74953	6.32553	6.75756	6.30743	6.93428	6.73336	6.78267	6.60881	6.76951	6.87036	5.99322	6.62059
	0.328872	0.153231	Q5FBB7 1xPhospho [S436(100)] SGO1	Color2 [DarkGray]	1	4		6.81121	6.27053	6.40939	6.02901	7.60437	6.59544	6.61471	6.6014	6.71425	6.72928	6.28355	6.40599
	1.29295	0.579549	Q765P7 1xPhospho [S601(100)] MTSS2	Color2 [DarkGray]	1	4		6.53916	6.04221	6.41954	6.07682	7.16591	6.52356	6.36982	6.58045	7.17293	7.09698	6.27426	6.85175
	1.88216	-1.0815	Q8NI08 2xPhospho [S179(99.2);S181(97.6)] NCOA7	Color2 [DarkGray]	1	4		7.10852	6.55765	6.85922	6.61912	7.27519	7.15381	6.76155	7.00113	5.96347	6.01792	4.853	5.98413
	0.116111	0.065061	Q9Y5A6 1xPhospho [S208(100)] ZSCAN21	Color2 [DarkGray]	1	4		6.74819	6.27984	6.47411	6.39232	7.12928	6.72656	6.51254	6.95187	6.98413	6.56529	6.08958	6.5157
	0.062067	-0.06098	Q4KWH8 1xPhospho [S1027(99.5)] PLCH1	Color2 [DarkGray]	1	4		6.92363	6.22497	6.48382	6.42122	7.22786	6.77479	6.44956	6.76818	6.94837	6.64674	5.5267	6.6879
	0	NaN	Q96A57 1xPhospho [S24(99.7)] TMEM230	Color2 [DarkGray]	1	4		NaN	NaN	NaN	NaN	NaN	NaN	NaN	NaN	NaN	NaN	NaN	NaN
	0.123824	-0.12228	P30260 1xPhospho [T446(100)] CDC27	Color2 [DarkGray]	1	4		7.15987	6.09803	6.62644	6.3345	7.20065	6.71699	6.2817	6.8392	6.85424	6.73742	5.58195	6.55612
	0.496782	-0.19212	Q5VYV7 1xPhospho [S396(100)] SLX4IP	Color2 [DarkGray]	1	4		6.73606	6.48382	6.81378	6.56682	7.05637	6.70321	6.75889	6.53605	6.55612	6.82782	6.06609	6.38198
	0.120216	0.075755	P78347 1xPhospho [T703(100)] GTF2I	Color2 [DarkGray]	1	4		6.853	6.33092	6.6837	6.19967	7.14975	6.56834	6.70874	6.51885	6.79701	6.82782	6.06178	6.6837
	0.628642	-0.38629	P19021 1xPhospho [S946(100)] PAM	Color2 [DarkGray]	1	4		7.11374	6.10852	6.79701	6.76553	7.04876	6.65249	6.58045	6.8679	6.7866	6.47573	5.86047	6.11686
	0.006174	0.00429	Q9BYW2 1xPhospho [T1872(100)] SETD2	Color2 [DarkGray]	1	4		6.74685	6.52826	6.74012	6.41954	6.8936	6.50938	6.54998	6.64674	6.92481	6.83289	5.97039	6.72383
	0.115486	0.063528	Q9ULM3 1xPhospho [S536(100)] YEATS2	Color2 [DarkGray]	1	4		6.73064	6.34873	6.71425	6.47086	6.90929	6.48059	6.6879	6.66107	6.74416	6.95303	6.10852	6.71287
	0.090842	-0.06218	Q9NQX3 1xPhospho [T286(100)] GPHN	Color2 [DarkGray]	1	4		7.13545	6.13955	6.5469	6.37678	7.12102	6.41109	6.61029	6.98869	6.72928	6.6907	6.21529	6.3147
	0.037017	-0.02809	O75533 2xPhospho [T223(100);T227(100)] SF3B1	Color2 [DarkGray]	1	4		7.03562	6.20945	6.49506	6.54071	7.10224	6.58946	6.44626	6.75489	6.83289	6.69488	5.9542	6.6865
	0	NaN	Q765P7 1xPhospho [S342(100)] MTSS2	Color2 [DarkGray]	1	4		NaN	NaN	NaN	NaN	NaN	NaN	NaN	NaN	NaN	NaN	NaN	NaN
	2.13229	0.440938	Q14151 1xPhospho [S513(100)] SAFB2	Color2 [DarkGray]	1	4		6.37678	6.40769	6.27984	6.24603	6.85674	6.69627	6.63952	6.90087	7.04985	6.55919	6.6837	6.78136
	0.171349	0.123851	Q9BZL6 1xPhospho [S206(100)] PRKD2	Color2 [DarkGray]	1	4		6.77347	6.1416	6.87652	6.32912	7.26585	6.24413	6.2555	6.65392	6.86913	6.93899	6.0045	6.80349
	0.024775	0.016896	Q96QE3 1xPhospho [T603(100)] ATAD5	Color2 [DarkGray]	1	4		6.82655	6.66534	6.35931	6.44128	7.09381	6.68089	6.49025	6.49185	6.96578	6.85424	6.04658	6.49345
	0.107897	0.058535	Q8N201 1xPhospho [T83(100)] INTS1	Color2 [DarkGray]	1	4		6.7996	6.51096	6.63663	6.33092	7.04221	6.50144	6.56682	6.58796	6.69488	6.95536	6.13545	6.72656
	0.478733	0.23585	Q5VT06 1xPhospho [S1259(100)] CEP350	Color2 [DarkGray]	1	4		6.67525	6.23074	6.56986	6.32733	7.10539	6.50303	6.50621	6.71699	6.95303	6.92955	6.10643	6.75756
	0.256682	-0.27995	Q8N6L1 1xPhospho [T124(100)] KRTCAP2	Color2 [DarkGray]	1	4		7.3156	6.29278	6.54226	6.34696	7.21043	6.51412	6.36982	6.7879	6.94603	6.73877	5.25172	6.44128
	1.63785	-1.06492	Q96A57 1xPhospho [S24(99.5)] TMEM230	Color2 [DarkGray]	1	4		7.46107	6.73471	7.16289	7.10539	6.65821	6.63372	6.16792	6.3505	6.33092	6.20555	5.12102	6.5469
	0.310338	0.183527	Q765P7 1xPhospho [S601(100)] MTSS2	Color2 [DarkGray]	1	4		6.77873	6.36457	6.54844	6.18982	7.15076	6.59246	6.47249	6.62059	7.03892	6.78005	6.03782	6.75889
	0.055512	0.049898	Q69YH5 1xPhospho [S205(99.6)] CDCA2	Color2 [DarkGray]	1	4		6.81762	6.5267	6.41447	6.30378	6.91169	6.61176	6.72792	6.72383	6.93781	6.97728	5.70321	6.64386
	0.505443	0.264265	P41212 1xPhospho [T18(100)] ETV6	Color2 [DarkGray]	1	4		6.81378	6.3147	6.51254	6.2891	7.00225	6.49025	6.47086	6.48382	7.09592	7.00675	6.17991	6.7046
	0.686338	0.317057	Q96KQ4 1xPhospho [S681(100)] PPP1R13B	Color2 [DarkGray]	1	4		6.73606	6.09592	6.64818	6.1375	7.2114	6.47735	6.46271	6.6453	6.99322	6.92955	6.35579	6.60733
	0.579672	0.38675	O43491 2xPhospho [S682(100);S683(100)] EPB41L2	Color2 [DarkGray]	1	4		6.94017	6.08746	6.31832	5.97499	7.29737	6.39575	6.38888	6.71836	7.18388	6.85674	6.09803	6.72928
	0.194459	-0.16413	EPB41L2	Color2 [DarkGray]	1	4		7.09592	6.22689	6.64818	6.30012	7.41278	6.54535	6.52199	6.62644	6.60437	6.86913	5.63807	6.50303
	0.109956	0.105376	P78527 1xPhospho [S3205(100)] PRKDC	Color2 [DarkGray]	1	4		6.55612	6.43962	6.59991	6.13955	7.20848	6.66534	6.55612	6.76553	6.99887	6.7046	5.53916	6.91409
	0.169142	0.257562	Q14739 1xPhospho [S128(100)] LBR	Color2 [DarkGray]	1	4		6.21335	7.13237	6.67101	4.93074	7.01234	6.68229	7.22207	6.27984	5.89239	7.32733	5.93781	6.82018
	0.228159	0.122307	Q5HYI7 1xPhospho [S311(100)] MTX3	Color2 [DarkGray]	1	4		6.83668	6.2854	6.50303	6.26303	7.24031	6.5157	6.52356	6.7996	6.86295	6.77347	6.10434	6.63663
	0.110099	-0.07964	O75955 1xPhospho [S385(100)] FLOT1	Color2 [DarkGray]	1	4		6.74416	6.44626	6.72247	6.3837	7.10643	6.60288	6.73606	6.63227	6.64818	6.87036	5.75489	6.7046
	0.042039	0.031107	O75955 1xPhospho [T387(100)] FLOT1	Color2 [DarkGray]	1	4		6.76022	6.30743	6.52356	6.43796	7.14262	6.73606	6.71699	6.56529	6.79831	6.86419	5.83289	6.65821
	0.232286	-0.21083	Q9NRX5 1xPhospho [T347(99.6)] SERINC1	Color2 [DarkGray]	1	4		7.06501	6.32193	6.38543	6.4446	7.39489	6.47249	6.66818	6.78136	6.79831	6.55765	5.38543	6.63227
	0.33104	0.187591	Q16799 1xPhospho [T300(100)] RTN1	Color2 [DarkGray]	1	4		6.83036	5.90929	6.76421	6.42626	6.70044	6.53294	6.67948	6.91528	6.97499	6.64241	6.39917	6.66391
	0.136526	-0.12176	Q15393 1xPhospho [S156(99.8)] SF3B3	Color2 [DarkGray]	1	4		7.00225	6.30925	6.64097	6.32912	7.26866	6.66391	6.64386	6.45779	6.71699	6.75889	5.56377	6.75489
	0.112834	0.097461	Q13530 1xPhospho [S367(99.5)] SERINC3	Color2 [DarkGray]	1	4		6.99209	6.01123	6.4446	6.39746	7.27612	6.7252	6.33807	6.67807	6.71699	6.97269	5.83542	6.71012
	0.030751	-0.04116	FAM171A1	Color2 [DarkGray]	1	4		6.7252	7.19279	6.26303	5.54844	7.37504	6.47897	6.78267	6.67948	6.39917	7.01234	5.58496	6.56834
	0.43327	-0.18939	Q5VUB5 1xPhospho [S525(100)] FAM171A1	Color2 [DarkGray]	1	4		6.85798	6.36282	6.79051	6.49506	6.96924	6.62059	6.81634	6.80864	6.6837	6.56529	5.98413	6.5157
	0.391574	0.242318	Q9H0E3 1xPhospho [T355(100)] SAP130	Color2 [DarkGray]	1	4		6.83542	6.24031	6.18785	6.51254	7.0917	6.56377	6.45121	6.66534	7.00675	6.99209	6.03782	6.70874
	0.612761	0.344793	P35658 1xPhospho [S678(100)] NUP214	Color2 [DarkGray]	1	4		6.79181	6.4446	6.24793	5.89966	7.2817	6.47249	6.59694	6.66676	7.02237	6.8679	6.14771	6.7252
	0.057925	-0.05427	Q9Y6Y8 1xPhospho [S636(100)] SEC23IP	Color2 [DarkGray]	1	4		7.07361	6.15785	6.7115	6.43129	7.13237	6.48059	6.32012	6.69627	6.98755	6.75756	5.76818	6.64386
	0.549054	0.380512	P35658 2xPhospho [T670(100);S678(100)] NUP214	Color2 [DarkGray]	1	4		6.6014	6.40259	6.44626	6.20555	6.79831	6.49825	6.56529	6.47735	7.12516	7.20848	5.87036	6.97384
	0.84096	-0.44223	O95235 1xPhospho [S867(100)] KIF20A	Color2 [DarkGray]	1	4		6.8009	6.45615	6.54998	6.3906	7.11998	7.01458	6.95768	7.16088	5.40599	6.47249	6.43962	6.11061
	0.398409	0.239971	Q14694 1xPhospho [T100(99.2)] USP10	Color2 [DarkGray]	1	4		6.75889	6.2075	6.43962	5.73606	7.55459	6.8009	6.55459	6.77083	6.61471	6.92244	6.30743	6.25739
	0.059983	-0.05529	SUN2	Color2 [DarkGray]	1	4		6.78529	6.41785	6.6907	6.19967	7.01011	6.61912	6.78529	6.83289	6.8009	7.03232	5.67807	6.36107
	0.473857	0.265814	Q8N2M8 1xPhospho [S547(100)] CLASRP	Color2 [DarkGray]	1	4		6.80607	6.17193	6.54844	6.10014	7.13031	6.44626	6.50462	6.8679	6.90207	7.07254	6.22497	6.49025
	0.226612	0.147364	Q6UUV7 1xPhospho [S62(100)] CRTC3	Color2 [DarkGray]	1	4		6.89239	6.11686	6.52356	6.36282	7.27519	6.50621	6.40429	6.67242	6.89966	6.94369	6.05528	6.58646
	0.092483	-0.05636	Q9UBP9 1xPhospho [T208(100)] GULP1	Color2 [DarkGray]	1	4		6.82528	6.3147	6.64818	6.4446	7.13648	6.67666	6.50621	6.83162	6.732	6.83794	5.97957	6.45779
	0.010201	0.010864	P46013 1xPhospho [S2638(100)] MKI67	Color2 [DarkGray]	1	4		6.90809	6.59395	6.43962	5.75221	7.5306	6.46434	6.54071	6.83542	6.91528	6.69209	5.70874	6.42122
	0.475628	0.24451	Q70E73 1xPhospho [S1154(100)] RAPH1	Color2 [DarkGray]	1	4		6.87774	6.1375	6.49025	6.22689	7.1918	6.36107	6.56072	6.74416	7.03122	6.83289	6.27799	6.56834
	0.137276	0.095812	Q70E73 1xPhospho [S1154(100)] RAPH1	Color2 [DarkGray]	1	4		6.94486	6.26115	6.64241	6.27984	6.96463	6.62059	6.49665	6.67101	6.732	6.95884	6.02237	6.79831
	0.438675	0.207734	Q2KHR2 1xPhospho [S1028(100)] RFX7	Color2 [DarkGray]	1	4		6.75221	6.41278	6.6893	6.02901	7.07895	6.51885	6.75622	6.46761	6.79181	6.96578	6.34341	6.61324
	0.530962	-0.20179	Q13501 2xPhospho [S272(100);S276(100)] SQSTM1	Color2 [DarkGray]	1	4		6.87036	6.38888	6.72656	6.7115	6.93428	6.45286	6.75221	6.78267	6.76818	6.66818	6.22304	6.23074
	0.769243	0.348123	Q13501 1xPhospho [S272(100)] SQSTM1	Color2 [DarkGray]	1	4		6.59395	6.3147	6.45451	6.23841	7.05637	6.53605	6.57137	6.59395	6.91528	7.12722	6.15583	6.79572
	0.032624	-0.02989	P46100 1xPhospho [S598(100)] ATRX	Color2 [DarkGray]	1	4		6.83794	6.29094	6.69905	6.32012	7.19967	6.61618	6.65821	6.55919	6.87774	6.85922	5.67242	6.61912
	0.04483	-0.06674	Q9Y2K7 2xPhospho [T550(100);S558(100)] KDM2A	Color2 [DarkGray]	1	4		7.17792	6.1819	6.37156	6.05745	7.46924	6.39746	6.22304	6.8936	7.14873	6.88509	5.10434	6.3837
	0	NaN	Q8WXI9 3xPhospho [S122(100);S129(100);S/T] GATAD2B	Color2 [DarkGray]	1	4		NaN	NaN	NaN	NaN	NaN	NaN	NaN	NaN	NaN	NaN	NaN	NaN
	0.728259	0.092065	Q8WXI9 1xPhospho [S122(99.7)] GATAD2B	Color2 [DarkGray]	1	4		6.52356	6.50779	6.56224	6.53138	6.96347	6.52356	6.88142	6.64386	6.55459	6.77347	6.49985	6.66534
	1.17247	0.304628	Q8TAP8 1xPhospho [S87(99.5)] PPP1R35	Color2 [DarkGray]	1	4		6.60437	6.32912	6.2817	6.28725	7.26959	6.64674	6.55459	6.69905	6.92481	6.81762	6.51254	6.46597
	0.098456	-0.07285	Q9UHY1 1xPhospho [T433(100)] NRBP1	Color2 [DarkGray]	1	4		6.87529	6.17991	6.66534	6.38025	7.40854	6.52199	6.5744	6.72928	6.65249	6.81762	5.80478	6.5345
+	3.10117	1.75434	Q04637 1xPhospho [S1092(100)] EIF4G1	Color2 [DarkGray]	1	4		5.56072	5.9331	5.59395	4.88264	6.79831	6.46597	6.64241	6.54071	7.02348	7.52435	7.56834	6.8716
	0.113689	0.094179	Q9BSJ8 1xPhospho [S963(100)] ESYT1	Color2 [DarkGray]	1	4		6.96232	6.05528	6.78398	6.38543	6.88874	6.74012	6.39917	6.50938	7.04221	6.98185	6.06393	6.47573
	1.20634	0.69795	Q13586 1xPhospho [S512(100)] STIM1	Color2 [DarkGray]	1	4		6.85798	5.98185	6.24603	5.8125	6.93899	6.62352	6.09803	6.64386	7.14771	7.29554	6.38025	6.86666
	0.063557	0.044832	O75152 1xPhospho [T185(100)] ZC3H11A	Color2 [DarkGray]	1	4		6.6879	6.08321	6.66959	6.42794	7.09908	6.73336	6.88264	6.69766	6.83289	6.84549	5.97728	6.39232
	0.8684	0.24359	P06241 1xPhospho [S21(100)] FYN	Color2 [DarkGray]	1	4		6.48704	6.33628	6.47735	6.27053	7.21043	6.62498	6.76553	6.7115	6.89966	6.79572	6.52826	6.32193
	0.324772	0.242331	O00592 1xPhospho [S519(97.8)] PODXL	Color2 [DarkGray]	1	4		7.03892	6.1639	6.5438	6.04876	7.17093	6.2555	6.6893	6.42459	6.98641	7.06931	6.08108	6.6279
	0	NaN	Q5VT06 1xPhospho [S258(99.1)] CEP350	Color2 [DarkGray]	1	4		NaN	NaN	NaN	NaN	NaN	NaN	NaN	NaN	NaN	NaN	NaN	NaN
	0.229562	-0.22308	Q9P0U3 1xPhospho [S416(100)] SENP1	Color2 [DarkGray]	1	4		6.8716	6.20555	6.69905	6.47573	7.25361	6.67242	6.6279	6.79831	6.85549	6.75087	5.27426	6.47897
	0.35642	0.152598	Q96PC5 3xPhospho [S1198(98.7);S1202(98.7);S1204(100)] MIA2	Color2 [DarkGray]	1	4		6.87652	6.41785	6.50779	6.25739	7.03122	6.49025	6.30561	6.88509	6.92363	6.70736	6.30561	6.73336
	0.037896	0.035456	BICD1	Color2 [DarkGray]	1	4		6.94251	6.34341	6.18388	6.61912	7.27891	6.69627	6.3837	6.4363	6.73877	6.77479	5.73877	6.97842
	0.074653	-0.06553	O75533 1xPhospho [T434(100)] SF3B1	Color2 [DarkGray]	1	4		6.84172	6.36282	6.87652	6.45615	6.94603	6.56377	6.38716	6.58346	7.05528	6.80607	5.74416	6.66959
	0	NaN	Q96PU8 1xPhospho [T245(99.8)] QKI	Color2 [DarkGray]	1	4		NaN	NaN	NaN	NaN	NaN	NaN	NaN	NaN	NaN	NaN	NaN	NaN
	0.09272	0.073731	Q02952 1xPhospho [S371(100)] AKAP12	Color2 [DarkGray]	1	4		6.99435	6.09381	6.46924	6.33092	7.23554	6.63952	6.46434	6.78136	6.95768	6.83036	5.99774	6.39746
	0.21331	-0.11705	P51003 1xPhospho [S537(100)] PAPOLA	Color2 [DarkGray]	1	4		6.89845	6.72656	6.43796	6.59544	7.12102	6.34518	6.29462	6.76421	6.77742	6.76421	5.96347	6.6851
	0.207136	0.13747	Q15652 1xPhospho [S943(99.7)] JMJD1C	Color2 [DarkGray]	1	4		6.92125	6.20359	6.54844	5.98641	7.38543	6.62352	6.63952	6.63807	6.88874	6.77479	6.19377	6.35226
	0.018994	-0.0232	Q53HL2 1xPhospho [T106(100)] CDCA8	Color2 [DarkGray]	1	4		7.24983	6.09381	6.31107	6.12722	7.44543	6.6453	6.26115	6.80349	7.09803	6.74551	5.6837	6.16189
	0.838729	0.509888	XPC	Color2 [DarkGray]	1	4		6.74147	6.71287	6.18587	5.60881	6.81121	6.49985	6.79701	6.54071	6.95768	7.10852	6.42794	6.79442
	0.303871	0.177765	Q9H307 1xPhospho [S552(100)] PNN	Color2 [DarkGray]	1	4		6.76686	6.15178	6.72383	6.29462	7.06178	6.52356	6.59991	6.61471	7.00225	6.86047	6.12722	6.65821
	0.353984	-0.16447	Q04637 1xPhospho [S1077(100)] EIF4G1	Color2 [DarkGray]	1	4		6.75355	6.59842	7.05745	6.62205	6.64818	6.56986	6.62498	6.23649	6.6014	6.80736	6.11061	6.85424
	0.655788	-0.42564	P46013 1xPhospho [S1983(100)] MKI67	Color2 [DarkGray]	1	4		7.20065	6.12722	6.70183	6.37504	7.42878	6.853	6.59395	6.82528	6.38025	6.59246	5.62936	6.10014
	0.825338	-0.63604	P46013 3xPhospho [S1983(100);T1991(99.2);T/S] MKI67	Color2 [DarkGray]	1	4		7.15583	6.11061	7.09381	6.83415	7.20555	6.53294	6.50938	6.67384	6.58646	6.65964	5.35755	6.04658
	0.101843	0.099333	P16157 1xPhospho [S1686(100)] ANK1	Color2 [DarkGray]	1	4		6.70598	5.53916	6.824	6.04002	7.67384	6.54071	7.07682	6.58646	6.12516	6.74685	5.96347	6.67101
	0.3023	-0.26224	MDM4	Color2 [DarkGray]	1	4		7.24793	6.42122	6.64386	6.40939	7.45697	6.25361	6.25927	6.42794	6.78398	6.67101	5.50144	6.71699
	0.682892	-0.40581	EXOC1	Color2 [DarkGray]	1	4		6.80478	6.59694	6.74953	6.42626	7.2817	6.75889	6.9331	6.56834	6.57592	6.59842	5.43296	6.34696
	0.363387	-0.36729	RASAL2	Color2 [DarkGray]	1	4		6.72656	6.56529	6.56834	6.47573	7.29462	6.85424	6.74819	6.6907	6.732	6.72656	4.926	6.4822
	1.04378	0.53355	KAT7	Color2 [DarkGray]	1	4		6.33092	6.33092	6.11478	6.51728	6.81634	6.39232	6.55459	6.7046	7.09381	7.24888	6.12309	6.96232
+	2.82422	0.961933	Q8NHM5 1xPhospho [S497(99.7)] KDM2B	Color2 [DarkGray]	1	4		6.16993	6.11061	6.19967	6.00675	6.69209	6.3345	6.69488	6.32553	7.16892	7.38198	6.59694	7.18686
	0.37143	0.104524	Q99996 1xPhospho [S3576(100)] AKAP9	Color2 [DarkGray]	1	4		6.7252	6.46924	6.6453	6.42794	7.13237	6.60881	6.10643	6.67242	6.61765	6.86666	6.41616	6.78529
	0.194865	0.186276	Q13492 1xPhospho [S474(100)] PICALM	Color2 [DarkGray]	1	4		6.75622	5.96809	6.53138	6.34341	7.32012	6.39403	6.51412	6.73742	7.16088	6.98527	5.64961	6.54844
	0.411131	-0.2211	Q9NPB6 1xPhospho [S278(100)] PARD6A	Color2 [DarkGray]	1	4		7.02126	6.55459	6.7879	6.29829	7.15785	6.65105	6.53138	6.57289	6.5744	6.64818	5.90689	6.64818
	0.410889	0.195885	P78560 1xPhospho [S114(98.8)] CRADD	Color2 [DarkGray]	1	4		6.77742	6.38716	6.4446	6.3147	7.09487	6.48059	6.56224	6.64674	7.05202	6.87897	6.21723	6.55919
	0.30942	0.175952	Q96F63 1xPhospho [S212(100)] CCDC97	Color2 [DarkGray]	1	4		6.65105	6.2817	6.61471	6.23649	7.25361	6.47735	6.68229	6.61324	6.96463	6.88753	6.02237	6.61324
	0	NaN	Q8N2M8 1xPhospho [S335(99)] CLASRP	Color2 [DarkGray]	1	4		NaN	NaN	NaN	NaN	NaN	NaN	NaN	NaN	NaN	NaN	NaN	NaN
	0.709769	-0.90682	P45880 1xPhospho [S115(100)] VDAC2	Color2 [DarkGray]	1	4		7.2724	6.48059	6.76686	6.81762	7.22882	6.77873	6.45615	6.51728	6.30561	6.53916	4.14568	6.71973
	0.710552	-0.62527	P21796 1xPhospho [S104(100)] VDAC1	Color2 [DarkGray]	1	4		6.9507	6.59544	6.75087	6.83794	7.16088	6.76818	6.52199	6.58946	6.39917	6.66534	4.90689	6.66249
	0.659966	-0.44568	P46013 1xPhospho [S2466(100)] MKI67	Color2 [DarkGray]	1	4		7.20653	6.27612	6.67242	6.29646	7.34074	6.8009	6.68089	6.89966	6.47249	6.52356	5.47897	6.19377
	0.653713	-0.48804	P46013 2xPhospho [S1983(99.2);T1991(99.2)] MKI67	Color2 [DarkGray]	1	4		7.13031	6.28355	6.92005	6.42459	7.16491	6.73336	6.55152	6.90929	6.52513	6.58946	5.32193	6.36982
	0.705212	0.523893	MARK3	Color2 [DarkGray]	1	4		7.03452	5.64097	6.1416	6.05961	7.38457	6.38025	6.51254	6.62644	7.05311	6.94017	6.12102	6.85798
	0.307897	0.190359	P27448 2xPhospho [S545(98.5);S/T] MARK3	Color2 [DarkGray]	1	4		6.72792	6.40939	6.50779	6.1416	6.68089	6.63952	6.91767	6.80349	6.92363	7.02015	6	6.60437
	0.255364	0.162058	P27448 3xPhospho [S543(100);T549(98.1);S/T] MARK3	Color2 [DarkGray]	1	4		6.74685	6.50303	6.49345	6.27799	7.01792	6.55919	6.55152	6.55612	7.08002	6.84172	5.97039	6.77742
	0.265331	0.148217	Q9H7D0 2xPhospho [S1789(100);S/T] DOCK5	Color2 [DarkGray]	1	4		6.77215	6.16993	6.48543	6.54998	7.16993	6.56529	6.52042	6.57592	6.76022	6.86047	6.06824	6.88142
	0.044581	0.025719	Q9H7D0 1xPhospho [S1789(100)] DOCK5	Color2 [DarkGray]	1	4		6.78398	6.37851	6.55612	6.38888	7.22689	6.44128	6.76553	6.63663	6.76155	6.81634	6.04002	6.59246
	0	NaN	Q5T5U3 1xPhospho [S1605(100)] ARHGAP21	Color2 [DarkGray]	1	4		NaN	NaN	NaN	NaN	NaN	NaN	NaN	NaN	NaN	NaN	NaN	NaN
	0.312024	-0.29502	Q9BQ52 3xPhospho [S208(100);S212(100);S213(100)] ELAC2	Color2 [DarkGray]	1	4		7.06609	6.37678	6.66818	6.34873	7.34961	6.60585	6.66818	6.52042	6.70183	6.74147	5.23649	6.59991
	0.602307	-0.52151	Q9BQ52 2xPhospho [S208(100);S] ELAC2	Color2 [DarkGray]	1	4		7.14364	6.6893	6.65392	6.66959	7.16692	6.65964	6.2854	6.53294	6.57289	6.732	5.09592	6.66959
	0.11878	0.066371	Q9BQ52 1xPhospho [S213(99.4)] ELAC2	Color2 [DarkGray]	1	4		6.78136	6.25739	6.34518	6.58796	6.90809	6.69209	6.87036	6.7866	6.84549	6.84172	6.15785	6.39232
	0.826417	-0.75834	Q16514 1xPhospho [S51(100)] TAF12	Color2 [DarkGray]	1	4		7.25833	6.57289	7.13648	6.58496	7.07254	6.49506	6.56986	6.39575	6.75355	6.37678	4.88753	6.50144
	0	NaN	Q15648 1xPhospho [S1561(100)] MED1	Color2 [DarkGray]	1	4		NaN	NaN	NaN	NaN	NaN	NaN	NaN	NaN	NaN	NaN	NaN	NaN
	0.217822	-0.14439	Q86UU1 1xPhospho [S555(100)] PHLDB1	Color2 [DarkGray]	1	4		6.92363	6.40259	6.71287	6.2891	7.21917	6.65678	6.50779	6.80478	6.61324	6.78398	5.7866	6.56682
	0.659388	0.310261	Q9HCM7 1xPhospho [S977(100)] FBRSL1	Color2 [DarkGray]	1	4		6.78921	5.95652	6.62498	6.36457	6.98527	6.5267	6.54535	6.63952	6.91767	6.96463	6.37156	6.72247
	0	NaN	Q9BVC5 1xPhospho [S150(99.5)] C2orf49	Color2 [DarkGray]	1	4		NaN	NaN	NaN	NaN	NaN	NaN	NaN	NaN	NaN	NaN	NaN	NaN
	0.37098	-0.58238	Q9BXP5 1xPhospho [T544(100)] SRRT	Color2 [DarkGray]	1	4		7.31107	6.12516	6.49345	6.6837	6.89966	6.853	6.66107	6.78529	6.64674	6.89239	4.17792	6.56682
	0.834247	-0.4506	TRAFD1	Color2 [DarkGray]	1	4		6.74819	6.54071	7.07682	6.73742	7.16289	6.53294	6.61029	6.49025	6.7046	6.23458	5.66391	6.69766
	0.071166	-0.04264	P39880 1xPhospho [S409(100)] CUX1	Color2 [DarkGray]	1	4		6.94251	6.40429	6.49985	6.44626	7.13648	6.57137	6.63517	6.67101	6.82018	6.7252	6.03782	6.53916
	0	NaN	Q6NXT6 1xPhospho [T475(100)] TAPT1	Color2 [DarkGray]	1	4		NaN	NaN	NaN	NaN	NaN	NaN	NaN	NaN	NaN	NaN	NaN	NaN
	0.283318	-0.19984	Q63HR2 1xPhospho [S941(100)] TNS2	Color2 [DarkGray]	1	4		6.85424	6.38198	6.78136	6.70874	6.90569	6.58646	6.69766	6.5157	6.63663	6.83415	5.66959	6.7866
	0.236285	-0.1729	Q5HYJ3 1xPhospho [S193(100)] FAM76B	Color2 [DarkGray]	1	4		6.93781	6.38543	6.70598	6.31651	7.27426	6.58496	6.82909	6.47573	6.76022	6.79181	5.68089	6.42122
	0.108746	0.107239	NUP58	Color2 [DarkGray]	1	4		7.09908	5.78921	6.58346	6.11686	7.24698	6.67101	6.53761	6.89482	7.02015	6.61765	5.92363	6.45615
	0.013156	0.012271	O95613 1xPhospho [S2352(100)] PCNT	Color2 [DarkGray]	1	4		7.10119	6.3505	6.52513	6.26115	7.07895	6.43129	6.59991	6.6014	6.96232	6.88631	5.85798	6.58045
	0.052846	0.028769	Q9P2R6 2xPhospho [S679(100);S681(100)] RERE	Color2 [DarkGray]	1	4		6.56682	6.46271	6.91049	6.3345	7.09064	6.47411	6.67948	6.57743	6.74416	6.82909	6.17393	6.64241
	0.134884	0.157604	Q6PJT7 1xPhospho [S409(100)] ZC3H14	Color2 [DarkGray]	1	4		6.62352	6.9542	6.38888	5.75489	6.87652	6.59991	6.65821	6.74416	6.97613	7.10852	5.52982	6.73742
	0.095582	0.080774	Q6ZN04 1xPhospho [S442(100)] MEX3B	Color2 [DarkGray]	1	4		6.83162	6.47086	6.36457	6.25927	7.30378	6.4446	6.29829	6.8716	6.84549	6.83794	5.71425	6.85175
	0.076104	-0.05133	Q6ZN04 1xPhospho [S442(100)] MEX3B	Color2 [DarkGray]	1	4		6.87283	6.41447	6.72247	6.54071	6.95884	6.50462	6.5744	6.51885	6.81762	6.71425	5.9331	6.8802
	0	NaN	Q9NYV4 1xPhospho [S1226(100)] CDK12	Color2 [DarkGray]	1	4		NaN	NaN	NaN	NaN	NaN	NaN	NaN	NaN	NaN	NaN	NaN	NaN
	0.000822	-0.00086	Q01082 1xPhospho [T2195(100)] SPTBN1	Color2 [DarkGray]	1	4		6.92719	6.51096	6.49665	6.1127	7.05853	6.55765	6.83162	6.63372	6.83794	6.95768	5.61471	6.63372
	2.05799	0.704116	ASXL2	Color2 [DarkGray]	1	4		6.48059	6.1819	6.34518	5.96578	7.06178	6.31651	6.49025	6.49025	7.20653	7.16993	6.58946	6.824
	0.523847	-0.55727	Q9BQ70 1xPhospho [S602(100)] TCF25	Color2 [DarkGray]	1	4		7.11061	6.32733	6.89239	6.55459	7.3443	6.61618	6.54071	6.50938	6.53761	6.51254	4.80219	6.80349
	0.17137	-0.17363	P51531 1xPhospho [S329(100)] SMARCA2	Color2 [DarkGray]	1	4		6.92363	6.49665	6.75087	6.21529	7.22786	6.67101	6.53916	6.48864	6.87897	6.86295	5.35755	6.59246
	1.62106	-0.42929	Q9Y2U5 2xPhospho [S297(96.9);S300(100)] MAP3K2	Color2 [DarkGray]	1	4		6.6907	6.54226	6.75221	6.95652	6.90448	6.95652	6.40769	6.94251	6.55152	6.05745	6.17592	6.43962
	1.24526	0.475222	Q96PC5 1xPhospho [S1167(100)] MIA2	Color2 [DarkGray]	1	4		6.69766	6.11478	6.20555	6.01346	7.25077	6.6279	6.55152	6.8125	7.03892	6.85424	6.60288	6.4363
	0	NaN	TANC1	Color2 [DarkGray]	1	4		NaN	NaN	NaN	NaN	NaN	NaN	NaN	NaN	NaN	NaN	NaN	NaN
	1.92159	-0.79583	P56524 1xPhospho [S210(100)] HDAC4	Color2 [DarkGray]	1	4		7.13955	6.62936	7.20945	7.11894	6.75489	6.63372	6.17991	6.44128	6.34696	6.52042	5.70321	6.34341
	0.680729	0.331527	TGOLN2	Color2 [DarkGray]	1	4		6.62059	6.25739	6.34341	5.86542	7.32553	6.75489	6.74147	6.81762	6.98869	6.74551	6.51885	6.15987
	0.076219	-0.05888	Q13469 1xPhospho [S856(100)] NFATC2	Color2 [DarkGray]	1	4		6.80478	6.34163	6.54071	6.64386	7.10539	6.5345	6.72928	6.54071	6.8125	6.85549	5.75221	6.67525
	0.216098	-0.18578	Q9UHB7 1xPhospho [S1062(100)] AFF4	Color2 [DarkGray]	1	4		6.93192	6.56529	6.51885	6.46434	7.00675	6.59991	6.83415	6.55459	6.8009	6.83415	5.46271	6.63952
	0.119972	-0.09045	Q96T58 1xPhospho [S2493(100)] SPEN	Color2 [DarkGray]	1	4		6.92837	6.39917	6.70183	6.3147	7.11894	6.56682	6.68229	6.62205	6.87774	6.79572	5.80736	6.50144
	0.075906	-0.09069	O94806 2xPhospho [S41(100);S44(100)] PRKD3	Color2 [DarkGray]	1	4		6.77742	6.22882	6.64674	6.47411	7.1334	6.65392	6.76553	6.52513	6.732	6.79831	5.21723	7.01681
	0.67392	-0.50394	Q09666 1xPhospho [S570(99.8)] AHNAK	Color2 [DarkGray]	1	4		7.21043	6.25361	6.67525	6.67101	7.41363	6.46761	6.46761	6.80993	6.77215	6.27799	5.34696	6.39746
	0	NaN	Q8WUX9 1xPhospho [S431(99.7)] CHMP7	Color2 [DarkGray]	1	4		NaN	NaN	NaN	NaN	NaN	NaN	NaN	NaN	NaN	NaN	NaN	NaN
	0.299339	-0.25197	O75052 2xPhospho [S194(98.8);S195(98.8)] NOS1AP	Color2 [DarkGray]	1	4		6.69766	6.35931	6.80993	6.48382	7.24603	6.63227	6.81378	6.67666	6.48059	6.7115	5.34341	6.80736
	0.377084	0.409863	Q9P270 1xPhospho [S391(100)] SLAIN2	Color2 [DarkGray]	1	4		7.03012	5.7761	6.2114	5.65535	7.64097	6.44128	6.15987	6.86171	7.19967	7.0607	5.64097	6.41109
	0.058801	0.047855	Q9NRL2 1xPhospho [S1402(100)] BAZ1A	Color2 [DarkGray]	1	4		7.05094	6.30743	6.53294	6.15583	7.05637	6.60881	6.49825	6.83794	6.94017	6.82528	6.00225	6.47086
	0.866187	0.319648	Q8N5S9 1xPhospho [S100(100)] CAMKK1	Color2 [DarkGray]	1	4		6.58796	6.64674	6.59395	6.1819	6.72928	6.42626	6.54071	6.48382	6.92005	6.83794	6.40599	7.12516
	0.257596	0.11012	Q14980 1xPhospho [S1757(100)] NUMA1	Color2 [DarkGray]	1	4		6.65535	6.41616	6.6907	6.36107	6.98071	6.59544	6.6453	6.63663	6.84298	6.86666	6.20163	6.65249
	0.525959	0.275401	Q9H8Y8 1xPhospho [T225(100)] GORASP2	Color2 [DarkGray]	1	4		6.66959	6.15987	6.55152	6.27984	7.12928	6.56682	6.43796	6.75622	6.96809	6.93428	6.06824	6.79181
	0.466219	0.355695	Q9H8Y8 1xPhospho [T222(100)] GORASP2	Color2 [DarkGray]	1	4		6.96116	5.61471	6.56529	6.28725	7.08321	6.58646	6.40599	6.72928	7.14975	6.79442	6.19967	6.70736
	0	NaN	Q96Q42 1xPhospho [S492(100)] ALS2	Color2 [DarkGray]	1	4		NaN	NaN	NaN	NaN	NaN	NaN	NaN	NaN	NaN	NaN	NaN	NaN
	0.429131	-0.33327	O75131 1xPhospho [S197(100)] CPNE3	Color2 [DarkGray]	1	4		6.98413	6.24983	6.8125	6.47086	7.21335	6.79572	6.62936	6.71287	6.5267	6.61618	5.38888	6.65249
	0.326558	-0.25997	MPHOSPH8	Color2 [DarkGray]	1	4		7.10748	6.15381	6.53138	6.59395	7.32553	6.52042	6.70874	6.69209	7.03232	6.34163	5.6837	6.2891
	0.304157	0.139101	Q96Q15 1xPhospho [S3556(100)] SMG1	Color2 [DarkGray]	1	4		6.87406	6.29278	6.48864	6.2817	7.25833	6.50144	6.70044	6.48864	6.51096	6.76951	6.30743	6.90569
	0.234163	0.157396	Q96Q15 1xPhospho [S3556(100)] SMG1	Color2 [DarkGray]	1	4		6.85549	6.03562	6.52199	6.35403	7.40429	6.60881	6.56072	6.39575	6.81121	6.90087	5.97728	6.70736
+	2.41524	1.16099	Q6P0Q8 1xPhospho [T867(99.5)] MAST2	Color2 [DarkGray]	1	4		6.42122	5.67807	6.14364	5.6865	6.926	6.09803	6.36457	6.49665	7.44956	7.39575	6.6837	7.04439
	0.162546	-0.12526	P19022 1xPhospho [S135(100)] CDH2	Color2 [DarkGray]	1	4		6.87036	6.32553	6.77479	6.59395	6.98755	6.51096	6.52042	6.6865	6.63807	6.94017	5.72247	6.76288
	0.048677	0.040114	Q13796 1xPhospho [S1114(100)] SHROOM2	Color2 [DarkGray]	1	4		6.96232	6.50462	6.57592	6.41616	6.98982	6.44956	6.21723	6.54226	7.07468	6.95884	5.90929	6.67666
	0.273181	-0.26155	O94806 1xPhospho [S41(100)] PRKD3	Color2 [DarkGray]	1	4		6.97957	6.42962	6.6893	6.51885	7.09592	6.70736	6.48864	6.58045	6.84298	6.6879	5.26679	6.77347
	0.348125	0.210824	Q9P2D1 1xPhospho [T2492(100)] CHD7	Color2 [DarkGray]	1	4		6.64818	6.36807	6.46924	6.32193	6.93074	6.62644	6.59991	6.76421	7.02015	6.95768	5.93546	6.73742
	0.12882	-0.0697	P11388 1xPhospho [S1213(100)] TOP2A	Color2 [DarkGray]	1	4		6.71012	6.50303	6.62498	6.44956	7.07895	6.55459	6.73606	6.7866	6.76818	6.84549	5.99774	6.39746
	0.363702	-0.29089	Q09666 1xPhospho [S570(100)] AHNAK	Color2 [DarkGray]	1	4		7.1918	6.40769	6.65821	6.29278	7.31922	6.55765	6.2854	6.8392	6.82528	6.63952	5.54535	6.37678
	0.36755	0.200041	Q09666 1xPhospho [S511(100)] AHNAK	Color2 [DarkGray]	1	4		7.02901	6.37678	6.43463	6.12102	7.19574	6.47249	6.50303	6.41616	7.02459	6.79572	6.41616	6.52513
	1.35881	0.494315	Q09666 1xPhospho [S511(100)] AHNAK	Color2 [DarkGray]	1	4		6.78005	6.2891	6.30925	6.13545	6.6879	6.52199	6.38543	6.76421	7.11166	7.08108	6.55152	6.74685
	0	NaN	Q15723 1xPhospho [T521(100)] ELF2	Color2 [DarkGray]	1	4		NaN	NaN	NaN	NaN	NaN	NaN	NaN	NaN	NaN	NaN	NaN	NaN
	0.806657	0.30767	Q86X10 1xPhospho [T379(98.7)] RALGAPB	Color2 [DarkGray]	1	4		6.84925	6.49506	6.36282	6.28725	6.93899	6.10434	6.41785	6.6893	6.99774	7.0542	6.74685	6.42626
	0.322886	0.150524	Q86X10 1xPhospho [T379(99.7)] RALGAPB	Color2 [DarkGray]	1	4		6.62644	6.61618	6.56529	6.30195	7.00338	6.46107	6.61029	6.59246	6.80478	7.00787	6.15785	6.74147
	0.206979	0.138883	Q86X10 1xPhospho [T379(100)] RALGAPB	Color2 [DarkGray]	1	4		6.49985	6.70183	6.48382	6.33092	6.83415	6.73877	6.65821	6.58496	6.94369	7.07254	5.93074	6.62498
	0.061501	0.040566	Q9NQG5 1xPhospho [S134(100)] RPRD1B	Color2 [DarkGray]	1	4		6.70598	6.32012	6.59246	6.50462	7.02126	6.67525	6.6893	6.64961	6.80607	6.92363	5.94251	6.61324
	0.410273	-0.27111	Q9NQG5 1xPhospho [S134(100)] RPRD1B	Color2 [DarkGray]	1	4		6.8679	6.52042	6.75889	6.43129	7.11478	6.58646	6.81506	6.66818	6.57592	6.79831	5.56986	6.54998
	0.221696	0.16951	Q9BQG0 2xPhospho [S1303(100);S1308(100)] MYBBP1A	Color2 [DarkGray]	1	4		7.02237	6.31107	6.37678	6.21335	7.22304	6.57289	6.1819	6.60881	7.05745	6.97957	5.98413	6.58045
	1.1414	0.43257	Q9BQG0 1xPhospho [S1308(100)] MYBBP1A	Color2 [DarkGray]	1	4		6.56377	6.23074	6.47573	6.10852	7.10119	6.59991	6.60881	6.53916	7.01346	7.03012	6.30925	6.75622
	0.284249	0.194669	Q8TBC3 2xPhospho [S637(95.5);S649(95.5)] SHKBP1	Color2 [DarkGray]	1	4		6.63372	6.07254	6.41785	6.22497	7.51806	6.89724	6.67666	6.35931	6.88631	6.7996	5.77083	6.67101
	0.352038	0.3399	SHKBP1	Color2 [DarkGray]	1	4		7.08746	5.7761	6.32553	6.11478	7.42543	6.12516	6.49506	6.59544	6.98413	7.07682	5.74953	6.853
	0	NaN	SHKBP1	Color2 [DarkGray]	1	4		NaN	NaN	NaN	NaN	NaN	NaN	NaN	NaN	NaN	NaN	NaN	NaN
	1.19057	0.407565	KCTD15	Color2 [DarkGray]	1	4		6.61618	6.28355	6.41785	6.11686	7.02569	6.59991	6.66959	6.61176	6.824	7.1334	6.4363	6.67101
	0.126031	0.078647	P11388 1xPhospho [S1213(100)] TOP2A	Color2 [DarkGray]	1	4		6.82782	6.30378	6.57289	6.33985	7.17093	6.60585	6.58496	6.61618	6.94134	6.7879	6.0268	6.60288
	0.575362	-0.38773	Q5VUA4 1xPhospho [S1856(100)] ZNF318	Color2 [DarkGray]	1	4		6.86913	6.1639	6.90328	6.62644	7.31198	6.61471	6.84298	6.65964	6.40259	6.79051	5.52042	6.29829
	1.45669	0.486569	Q8TEK3 1xPhospho [S834(100)] DOT1L	Color2 [DarkGray]	1	4		6.58346	6.11686	6.44956	5.92837	7.11998	6.67242	6.72247	6.70598	6.99774	6.82528	6.55765	6.64386
	0.724974	0.34775	P43694 1xPhospho [S417(100)] GATA4	Color2 [DarkGray]	1	4		6.84925	6.19967	6.43796	6.24413	6.98185	6.48864	6.41616	6.60881	7.06824	6.98071	6.25927	6.81378
	0.10665	-0.08551	Q9NWH9 2xPhospho [S551(99.5);S553(100)] SLTM	Color2 [DarkGray]	1	4		6.6907	6.63081	6.7252	6.38025	6.83036	6.62352	6.69349	6.71973	6.69209	7.01569	5.69766	6.67948
	0.091469	0.087371	SLTM	Color2 [DarkGray]	1	4		6.84549	6.96116	6.21917	5.93781	7.39403	6.43796	6.5469	6.26866	6.84046	7.12412	6.04658	6.30195
	0.144253	0.213814	Q9NWH9 1xPhospho [S553(99.7)] SLTM	Color2 [DarkGray]	1	4		6.89118	7.04549	5.92837	5.20163	7.56529	6.41954	6.44791	6.65535	6.71699	7.17193	5.46924	6.56377
	0.011673	-0.00787	A7KAX9 1xPhospho [S613(100)] ARHGAP32	Color2 [DarkGray]	1	4		6.85424	6.6014	6.74551	6.31107	6.84925	6.36282	6.55765	6.70874	6.66818	7.06717	6.11894	6.62644
	0.492629	-0.50574	Q6P996 1xPhospho [S736(99.3)] PDXDC1	Color2 [DarkGray]	1	4		7.30925	6.59842	6.58496	6.39403	7.34784	6.58946	6.50779	6.3837	6.44128	6.87529	4.97728	6.56986
	0.450217	-0.31944	Q15911 1xPhospho [S2896(100)] ZFHX3	Color2 [DarkGray]	1	4		6.71699	6.56377	6.80219	6.51412	7.2075	6.65821	6.78136	6.58646	6.36807	6.84298	5.44294	6.66534
	0.803426	-0.64448	Q9Y446 1xPhospho [S313(99.7)] PKP3	Color2 [DarkGray]	1	4		6.7996	6.68089	6.95536	6.78005	6.91049	6.92125	6.75087	6.44128	6.01346	6.77083	5.10014	6.75355
	0.147433	0.126193	Q99504 1xPhospho [T269(100)] EYA3	Color2 [DarkGray]	1	4		7.03782	5.72247	6.79181	6.47735	6.89966	6.54226	6.61912	6.65392	7	6.76686	6.48382	6.28355
	0.461519	0.191423	NOP2	Color2 [DarkGray]	1	4		6.86542	6.42122	6.53294	6.2724	6.87774	6.44956	6.67525	6.57137	6.99887	6.81634	6.34341	6.69905
	0.208534	-0.19304	Q14680 1xPhospho [S336(99.7)] MELK	Color2 [DarkGray]	1	4		7.17792	6.26115	6.16189	6.23266	7.64025	6.6879	6.40599	6.91169	6.58195	6.75889	5.50144	6.21917
	0.373584	-0.20773	O14654 1xPhospho [S465(99.7)] IRS4	Color2 [DarkGray]	1	4		6.90929	6.43962	6.82782	6.64097	6.93899	6.6893	6.55612	6.44294	6.59096	6.77347	5.85549	6.76686
	0.290294	0.130468	PCBP2	Color2 [DarkGray]	1	4		6.65535	6.31651	6.74282	6.38543	7.07254	6.59246	6.54535	6.55765	6.85922	6.87406	6.20359	6.6851
	0.031007	-0.02703	PCBP2	Color2 [DarkGray]	1	4		6.8716	6.31651	6.70044	6.30925	7.14057	6.59842	6.6453	6.60733	6.853	6.79181	5.73336	6.7115
	0.132345	-0.10294	Q96MU7 1xPhospho [S424(100)] YTHDC1	Color2 [DarkGray]	1	4		6.824	6.52356	6.59991	6.42962	7.04002	6.63227	6.67101	6.65392	6.83415	6.81762	5.65821	6.65535
	0.317662	-0.244	Q96MU7 1xPhospho [S424(100)] YTHDC1	Color2 [DarkGray]	1	4		6.83794	6.32373	6.72383	6.46924	7.2621	6.72247	6.75889	6.63517	6.52513	6.75489	5.44626	6.65249
	0.095711	-0.07366	SLTM	Color2 [DarkGray]	1	4		6.85798	6.55765	6.61618	6.37156	6.83794	6.66818	6.61618	6.76686	6.86047	6.87774	5.76022	6.61029
	1.28741	0.396676	UHRF1BP1	Color2 [DarkGray]	1	4		6.65964	6.25361	6.47735	6.36457	6.99774	6.24793	6.58045	6.46924	6.97499	7.10329	6.46271	6.8009
	0.081805	-0.07634	P62241 1xPhospho [S160(99.8)] RPS8	Color2 [DarkGray]	1	4		6.95768	6.16189	6.66959	6.40088	7.24222	6.49985	6.5744	6.72656	6.95884	6.72383	5.63517	6.56682
	0.661005	0.320086	Q9P246 1xPhospho [S719(99.6)] STIM2	Color2 [DarkGray]	1	4		6.8009	6.12928	6.32012	5.85798	7.55765	6.58796	6.5438	6.79701	6.63372	6.92481	6.44294	6.38716
	0.168392	0.125619	NFIL3	Color2 [DarkGray]	1	4		6.97039	6.23841	6.35403	6.08534	7.33807	6.69209	6.79312	6.48704	6.69488	7.01011	5.99774	6.44791
	0.31114	-0.24481	Q13495 1xPhospho [S465(99.6)] MAMLD1	Color2 [DarkGray]	1	4		7.03122	6.25172	6.74819	6.37156	7.31651	6.66818	6.70183	6.54226	6.63517	6.72247	5.52356	6.54226
	0.986063	-0.48485	Q86YS7 1xPhospho [S260(100)] C2CD5	Color2 [DarkGray]	1	4		6.82528	6.48543	6.85424	6.62644	7.21335	6.64386	6.80736	6.83415	6.33271	6.58946	5.52042	6.40939
	0.124894	0.135637	Q9UPR0 1xPhospho [T584(100)] PLCL2	Color2 [DarkGray]	1	4		6.63372	5.7115	6.86913	6.38888	7.34252	6.79181	6.60733	6.34696	6.94837	6.82146	5.57894	6.79701
	0.247593	-0.16094	Q9UPR0 1xPhospho [T584(100)] PLCL2	Color2 [DarkGray]	1	4		6.98071	6.35403	6.75355	6.66818	6.97842	6.5469	6.38198	6.59544	6.66534	6.98755	5.88996	6.56986
	1.30911	-0.62627	Q8TEQ6 1xPhospho [S757(100)] GEMIN5	Color2 [DarkGray]	1	4		7.09803	6.62644	6.97613	6.89239	6.59246	6.70183	6.61912	6.64961	6.50462	6.45121	5.57289	6.55919
	0.001361	-0.00122	MARF1	Color2 [DarkGray]	1	4		6.96347	6.10434	6.6279	6.64097	7.01346	6.6865	6.46924	6.46924	6.91767	6.91049	5.89482	6.60881
	1.04674	-0.49201	Q8TEQ6 1xPhospho [S757(100)] GEMIN5	Color2 [DarkGray]	1	4		7.05311	6.60733	7.07895	6.76686	6.56377	6.65535	6.65964	6.39575	6.44791	6.44128	5.80478	6.84424
	0.300655	-0.18688	P46013 1xPhospho [S357(100)] MKI67	Color2 [DarkGray]	1	4		6.93546	6.41954	6.61912	6.21529	7.45779	6.63372	6.54071	6.81378	6.74551	6.61029	5.79701	6.2891
	0.048375	-0.03643	P23443 1xPhospho [S452(100)] RPS6KB1	Color2 [DarkGray]	1	4		7.05202	6.17991	6.52042	6.27612	7.36982	6.55612	6.65249	6.67948	6.89845	6.47735	6.03122	6.47573
	0.626271	0.278895	Q8WXX7 1xPhospho [S956(100)] AUTS2	Color2 [DarkGray]	1	4		6.90328	6.26679	6.39575	6.1639	7.15482	6.66818	6.48704	6.47735	6.98413	6.88631	6.41109	6.56377
	0.088827	0.079836	HSPD1	Color2 [DarkGray]	1	4		6.7046	6.24413	6.57592	6.37851	7.13237	6.63081	6.7046	6.61765	6.91528	6.75489	5.63227	6.92005
	0.732147	0.307072	P15880 1xPhospho [T292(99.8)] RPS2	Color2 [DarkGray]	1	4		6.63517	6.10014	6.55459	6.17592	7.29554	6.50303	6.70183	6.62644	6.86171	6.91289	6.22882	6.6907
	0.063328	-0.04711	Q9Y666 1xPhospho [T973(100)] SLC12A7	Color2 [DarkGray]	1	4		6.7996	6.07468	6.8392	6.78267	6.7996	6.73606	6.62644	6.46761	6.60437	6.91648	6.04002	6.74685
	0.082702	-0.03803	Q5T5P2 1xPhospho [S361(100)] KIAA1217	Color2 [DarkGray]	1	4		6.7252	6.57894	6.67242	6.46597	6.95884	6.54071	6.66676	6.67384	6.74147	6.77083	6.10852	6.66959
	0.307531	-0.13505	HIVEP2	Color2 [DarkGray]	1	4		6.89239	6.7046	6.98982	6.39403	6.75087	6.35226	6.3733	6.61176	6.77215	6.76686	6.22497	6.67666
	0.410817	0.271411	P85298 1xPhospho [S455(100)] ARHGAP8	Color2 [DarkGray]	1	4		6.88874	6.35403	6.40429	6.12928	7.13853	6.47573	6.45451	6.49665	7.02459	7.07039	6.01346	6.75355
	0.240368	-0.26808	P20700 1xPhospho [S284(100)] LMNB1	Color2 [DarkGray]	1	4		7.26021	5.87036	6.59395	6.49185	7.32912	6.70183	6.30012	6.91169	6.90569	6.53916	5.27799	6.42122
	1.85917	0.774285	Q8NEJ9 1xPhospho [S143(100)] NGDN	Color2 [DarkGray]	1	4		6.36807	6.2211	6.22689	5.67242	7.03782	6.49985	6.66818	6.75622	7.07146	7.0864	7.02348	6.40429
	0.095937	-0.09879	P11274 1xPhospho [T693(100)] BCR	Color2 [DarkGray]	1	4		6.93428	6.25172	6.58045	6.3147	7.3147	6.65821	6.56072	6.6879	6.62352	6.8936	5.40599	6.76288
	0.131404	0.092164	Q8N680 1xPhospho [S167(100)] ZBTB2	Color2 [DarkGray]	1	4		6.80607	6.17592	6.3906	6.42626	7.25361	6.50462	6.74147	6.77873	6.88753	6.64674	5.87036	6.76288
	0.11749	0.076449	Q9P0K7 1xPhospho [T249(100)] RAI14	Color2 [DarkGray]	1	4		6.93428	6.36282	6.32553	6.35403	7.27519	6.59842	6.50303	6.65964	6.86666	6.81378	6.02459	6.57743
	0.061342	-0.05484	Q9UPN4 1xPhospho [S447(99.5)] CEP131	Color2 [DarkGray]	1	4		6.71287	6.58195	6.59991	6.51412	6.76022	6.79181	6.58195	6.60288	6.7761	7.11998	5.65535	6.63807
	0.329583	-0.27903	O95835 1xPhospho [S289(100)] LATS1	Color2 [DarkGray]	1	4		7.03782	6.46271	6.75622	6.49025	7.1179	6.5267	6.35755	6.70183	6.97728	6.7996	5.47897	6.37504
	0.13409	-0.17704	Q00587 1xPhospho [S19(100)] CDC42EP1	Color2 [DarkGray]	1	4		7.1416	6.08108	6.65535	6.49345	7.17991	6.58646	6.25739	6.63807	6.88142	6.8505	5.07468	6.85674
	0.672641	0.256054	Q8WXX7 1xPhospho [S1198(99.8)] AUTS2	Color2 [DarkGray]	1	4		6.67807	6.16993	6.71836	6.24031	7.12205	6.58195	6.45943	6.63663	6.85922	6.91528	6.41109	6.6453
	0.276664	-0.2434	Q9HCE1 1xPhospho [S969(100)] MOV10	Color2 [DarkGray]	1	4		7.01681	6.34696	6.74819	6.32012	7.32012	6.70736	6.57743	6.49825	6.65535	6.72792	5.39575	6.67948
	0.575459	0.437945	Q9Y4E8 1xPhospho [S242(100)] USP15	Color2 [DarkGray]	1	4		6.9542	5.70321	6.30195	6.23649	7.18785	6.29829	6.51096	6.76818	7.17093	7.08534	6.09592	6.59544
	0.047138	0.037439	Q9Y4E8 1xPhospho [S242(100)] USP15	Color2 [DarkGray]	1	4		6.79051	6.41278	6.48543	6.56986	7.11582	6.26115	6.62205	6.61176	7.18388	6.69349	5.89724	6.63372
	0.214278	0.155597	Q9BTC8 1xPhospho [S430(100)] MTA3	Color2 [DarkGray]	1	4		6.87652	6.12309	6.49185	6.24983	7.23649	6.67948	6.57894	6.61324	6.84925	6.9331	5.89482	6.6865
	0	NaN	Q96A49 1xPhospho [T268(98.7)] SYAP1	Color2 [DarkGray]	1	4		NaN	NaN	NaN	NaN	NaN	NaN	NaN	NaN	NaN	NaN	NaN	NaN
	0.499865	0.124545	Q96A49 1xPhospho [T268(99.4)] SYAP1	Color2 [DarkGray]	1	4		6.47573	6.32912	6.66676	6.24983	7.07788	6.68229	7.13545	6.60437	6.64818	6.65535	6.55152	6.36457
	1.4879	0.535482	LARP6	Color2 [DarkGray]	1	4		6.70044	6.15381	6.24222	6.08321	6.99661	6.40429	6.77873	6.61765	6.96809	7.05094	6.4446	6.85798
+	2.76356	0.96069	Q9P2R6 1xPhospho [S679(100)] RERE	Color2 [DarkGray]	1	4		6.24793	6.02459	6.23074	5.87529	6.84925	6.44956	6.66391	6.31832	7.34696	7.22014	6.63517	7.01903
	0.686245	0.256137	Q9H6K1 1xPhospho [S272(100)] ILRUN	Color2 [DarkGray]	1	4		6.83668	6.19771	6.55765	6.19771	6.96347	6.64674	6.63081	6.66249	6.79051	6.91767	6.50621	6.59991
	0.089362	-0.07133	P28749 1xPhospho [S988(100)] RBL1	Color2 [DarkGray]	1	4		6.90929	6.30378	6.63517	6.45286	7.19377	6.50462	6.60881	6.63952	6.86542	6.85922	5.76288	6.52826
	0.355935	0.121852	Q9H7D7 1xPhospho [S123(100)] WDR26	Color2 [DarkGray]	1	4		6.74147	6.30561	6.55919	6.33271	7.09592	6.74416	6.80864	6.49185	6.732	6.80607	6.32912	6.55919
	0.274533	0.205298	A0JLT2 1xPhospho [S194(99.6)] MED19	Color2 [DarkGray]	1	4		6.87897	5.97499	6.47897	6.11894	7.31016	6.58496	6.82782	6.62936	6.89603	6.89966	5.90448	6.57289
	0.257412	-0.15935	Q8NEJ9 1xPhospho [S143(99.7)] NGDN	Color2 [DarkGray]	1	4		6.76818	6.40769	6.78005	6.5157	6.97499	6.81506	6.58496	6.72383	6.77083	6.73064	5.76288	6.56986
	0.156605	-0.0976	Q9H5J8 1xPhospho [S40(100)] TAF1D	Color2 [DarkGray]	1	4		6.84925	6.36282	6.45451	6.23458	7.08958	6.9331	6.66249	7.09908	6.36982	6.92955	6	6.2114
	0.028103	-0.02101	O75530 1xPhospho [S34(100)] EED	Color2 [DarkGray]	1	4		6.91648	6.39403	6.39575	6.27984	7.33718	6.91409	6.56682	6.47897	6.86047	6.61912	5.8679	6.55459
	0.175908	-0.11941	Q6ZRV2 1xPhospho [S1025(99.6)] FAM83H	Color2 [DarkGray]	1	4		6.94837	6.57592	6.56834	6.29646	7.16993	6.37678	6.74953	6.6879	6.94369	6.76288	5.95884	6.24603
	0.116996	0.119819	O75152 1xPhospho [S761(100)] ZC3H11A	Color2 [DarkGray]	1	4		6.84674	6.45943	6.25927	6.58646	6.7046	6.50144	6.52982	6.62644	7.27053	6.96924	5.62059	6.77083
	0.392811	0.177598	Q14498 1xPhospho [S24(99.8)] RBM39	Color2 [DarkGray]	1	4		6.8125	6.27799	6.61912	5.99095	7.32012	6.75221	6.67948	6.44956	6.61912	6.80736	6.43296	6.55152
	0.539161	0.247171	Q7L804 1xPhospho [S227(98.5)] RAB11FIP2	Color2 [DarkGray]	1	4		6.98185	6.21723	6.41785	6.21723	6.99548	6.55612	6.732	6.49185	6.96694	6.79442	6.45121	6.61029
	0.039823	0.023077	Q9BRP0 1xPhospho [S269(100)] OVOL2	Color2 [DarkGray]	1	4		6.7115	6.50779	6.6865	6.69905	6.86295	6.52199	6.56986	6.21917	7.01011	6.49345	6.20945	6.98413
	0.233574	0.213148	Q7L804 1xPhospho [S227(99.5)] RAB11FIP2	Color2 [DarkGray]	1	4		7.14975	5.9331	6.27612	6.07039	7.41278	6.55305	6.46107	6.67948	7.1334	6.81506	6.04439	6.2891
	1.19757	0.427999	Q13112 1xPhospho [S429(100)] CHAF1B	Color2 [DarkGray]	1	4		6.66107	6.10224	6.42122	6.27799	6.90328	6.46597	6.73471	6.66676	7.10748	6.94486	6.44128	6.68089
	0.380619	-0.18934	Q6PL18 1xPhospho [S342(100)] ATAD2	Color2 [DarkGray]	1	4		6.6907	6.43962	6.4822	6.35931	7.27891	6.91528	6.67384	7.07468	6.35931	6.76686	5.76818	6.32012
	0.288212	-0.28406	P14866 1xPhospho [S185(100)] HNRNPL	Color2 [DarkGray]	1	4		6.91289	6.54226	6.5438	6.2891	7.3345	6.58646	6.76155	6.732	6.64818	6.85674	5.1375	6.50938
	1.45175	1.35499	Q9C0B5 1xPhospho [S380(100)] ZDHHC5	Color2 [DarkGray]	1	4		6.15785	6.18982	5.26679	5.37156	6.37156	6.22304	6.62205	6.50144	7.1179	7.03452	8.1918	6.06178
	0.186437	0.120989	Q6V0I7 1xPhospho [S4876(100)] FAT4	Color2 [DarkGray]	1	4		7.01681	6.11686	6.46271	6.10852	7.32553	6.73606	6.37156	6.84172	6.60288	6.8936	6.23458	6.45779
	0.068498	-0.03991	Q13112 2xPhospho [S429(100);T433(100)] CHAF1B	Color2 [DarkGray]	1	4		6.71012	6.57894	6.58796	6.40429	7.04767	6.56682	6.73336	6.72247	6.83542	6.82909	5.99774	6.45943
	0.026216	-0.02076	O95251 1xPhospho [S57(100)] KAT7	Color2 [DarkGray]	1	4		6.90809	6.39575	6.51885	6.19574	7.29094	6.63227	6.72928	6.62644	6.74012	6.75489	5.8125	6.6279
	0.188805	0.196954	Q7L804 1xPhospho [S227(100)] RAB11FIP2	Color2 [DarkGray]	1	4		7.30104	5.94954	6.20163	5.89239	7.57213	6.47411	6.29462	6.70044	6.95536	6.87652	5.89966	6.40088
	0.493377	-0.34953	Q8WXH0 1xPhospho [S6361(100)] SYNE2	Color2 [DarkGray]	1	4		6.79442	6.83162	6.69209	6.33985	7.0433	6.98071	6.66249	6.54998	6.58646	6.81762	5.43962	6.41616
	0.29931	-0.20165	Q8WVC0 1xPhospho [S630(100)] LEO1	Color2 [DarkGray]	1	4		6.93899	6.66818	6.49506	6.33628	7.33807	6.64241	6.52356	6.60288	6.7761	6.67242	5.67242	6.51096
	0.201063	0.107001	Q9UGP4 1xPhospho [S296(99.6)] LIMD1	Color2 [DarkGray]	1	4		6.85798	6.36807	6.59694	6.27612	7.24508	6.4363	6.49185	6.56224	6.9542	6.69488	6.16792	6.71012
	0.506226	0.214935	Q9Y4E1 1xPhospho [S333(99.8)];Q641Q2 1xPhospho [S333(99.8)] WASHC2C	Color2 [DarkGray]	1	4		6.91289	6.19574	6.38888	6.24983	7.15076	6.58946	6.5438	6.76951	6.84424	6.70598	6.35226	6.7046
	0.037494	-0.02755	Q86UU1 1xPhospho [S971(100)] PHLDB1	Color2 [DarkGray]	1	4		7.04985	6.24983	6.81762	6.51096	6.90689	6.59246	6.01569	6.65964	6.73336	6.88387	6.08321	6.81762
	0.209796	0.139963	P16144 2xPhospho [S1454(100);S1457(100)] ITGB4	Color2 [DarkGray]	1	4		6.80736	6.12102	6.4446	6.50938	7.05528	6.92363	6.2891	6.69209	6.93192	6.88753	5.95884	6.66391
	0.112304	0.090779	O43187 1xPhospho [S144(99.5)] IRAK2	Color2 [DarkGray]	1	4		6.93192	6.04876	6.80219	6.23841	7.0433	6.52199	6.71012	6.61176	6.90689	6.8392	5.98869	6.64961
	0	NaN	P78559 2xPhospho [S996(100);S1013(100)] MAP1A	Color2 [DarkGray]	1	4		NaN	NaN	NaN	NaN	NaN	NaN	NaN	NaN	NaN	NaN	NaN	NaN
	0.03063	0.055465	Q9UKN8 1xPhospho [S604(100)] GTF3C4	Color2 [DarkGray]	1	4		7.58946	5.30378	6.17393	6.10643	7.34163	6.63227	6.16792	7.01234	7.29554	6.45615	5.33271	6.31107
	0	NaN	Q00587 1xPhospho [S101(100)] CDC42EP1	Color2 [DarkGray]	1	4		NaN	NaN	NaN	NaN	NaN	NaN	NaN	NaN	NaN	NaN	NaN	NaN
	0.023699	-0.0246	Q00587 1xPhospho [S101(100)] CDC42EP1	Color2 [DarkGray]	1	4		7.15279	6.19574	6.35403	6.3505	7.29278	6.63807	6.47573	6.59544	6.8125	7.02791	5.76022	6.35403
	0.199564	0.123678	Q9UK76 1xPhospho [T54(100)] JPT1	Color2 [DarkGray]	1	4		6.97039	6.47735	6.48543	6.19967	6.87283	6.62352	6.59395	6.58946	6.95536	6.98982	6.26115	6.42122
	0.02638	-0.01633	Q9UK76 1xPhospho [T54(100)] JPT1	Color2 [DarkGray]	1	4		6.92005	6.29278	6.67242	6.47735	7.01011	6.51412	6.5469	6.73877	7.00899	6.59842	6.22882	6.46107
	0.107788	-0.0866	Q9NYF8 1xPhospho [S564(100)] BCLAF1	Color2 [DarkGray]	1	4		7.07895	6.27612	6.53294	6.41278	7.19574	6.58946	6.72247	6.46107	6.84046	6.7866	5.80219	6.52513
	1.12045	0.458574	Q16643 2xPhospho [T331(100);S337(98.4)] DBN1	Color2 [DarkGray]	1	4		6.60288	6.52199	6.23074	5.96809	6.86047	6.77215	6.50621	6.732	6.93664	7.14262	6.42626	6.65249
	0.620041	0.32914	Q16643 2xPhospho [S337(99.1);S/T] DBN1	Color2 [DarkGray]	1	4		6.66107	6.4363	6.54998	6.07895	7.20359	6.30378	6.48382	6.4446	7.12102	7.03672	6.15583	6.72928
	0.371929	0.166389	Q16643 1xPhospho [S337(99.4)] DBN1	Color2 [DarkGray]	1	4		6.77742	6.51728	6.45779	6.27426	7.09276	6.42626	6.46434	6.73471	6.97957	6.90087	6.27426	6.53761
	0.070511	0.042208	Q16643 1xPhospho [S337(99.4)] DBN1	Color2 [DarkGray]	1	4		6.91528	6.47086	6.62498	6.21723	7.13853	6.51412	6.56529	6.58496	6.83542	6.76421	6.14364	6.65392
	0.130395	-0.08526	O60934 1xPhospho [S604(100)] NBN	Color2 [DarkGray]	1	4		6.8936	6.38716	6.83036	6.26866	7.15076	6.63663	6.54071	6.60733	7.01792	6.57289	6.16993	6.27799
	0.311396	0.180405	Q92576 1xPhospho [S1133(100)] PHF3	Color2 [DarkGray]	1	4		6.76951	6.05961	6.62498	6.46434	6.80478	6.76686	6.64818	6.66959	6.88509	6.96578	6.12102	6.66818
	0.153147	-0.07483	O60934 1xPhospho [S615(100)] NBN	Color2 [DarkGray]	1	4		6.68229	6.49345	6.36982	6.67525	6.95652	6.82273	6.75087	6.81634	6.82655	6.6865	6.07039	6.33807
	0.24081	0.157189	P35716 1xPhospho [S137(99.5)] SOX11	Color2 [DarkGray]	1	4		6.81506	6.2114	6.64097	6.12309	7.25644	6.2817	6.91886	6.50779	7.07682	6.75221	6.10643	6.48382
	0.034872	0.022337	O60673 1xPhospho [S2056(100)] REV3L	Color2 [DarkGray]	1	4		7.03012	6.22304	6.36457	6.5345	7.04221	6.37678	6.8125	6.78136	6.77873	6.70598	6.17792	6.57894
	0.059775	0.045632	Q9ULV3 1xPhospho [T225(100)] CIZ1	Color2 [DarkGray]	1	4		6.82909	6.43296	6.74685	6.22497	7.02791	6.36107	6.67948	6.64386	6.84674	6.81121	5.91169	6.84674
	0.079985	-0.05575	Q8WUM9 1xPhospho [S463(98.2)] SLC20A1	Color2 [DarkGray]	1	4		6.54998	6.45943	6.65249	6.91767	7.01123	6.32733	6.66391	6.43962	6.63517	7.04221	5.9472	6.732
	0.001514	0.001443	O43463 1xPhospho [S391(100)] SUV39H1	Color2 [DarkGray]	1	4		6.91289	6.32012	6.58796	6.36982	6.93074	6.57894	6.67666	6.732	6.92719	6.87406	5.70044	6.69488
	0.022464	-0.02328	O43463 1xPhospho [S391(100)] SUV39H1	Color2 [DarkGray]	1	4		6.74953	6.39746	6.60881	6.52199	6.7866	6.64097	6.66676	6.71425	6.86295	6.93546	5.51096	6.87529
	0.460653	-0.18755	Q9Y2W1 1xPhospho [S575(100)] THRAP3	Color2 [DarkGray]	1	4		6.44791	6.88264	6.94603	6.3733	6.41785	6.72928	7.1334	6.60881	6.36282	6.61618	6.22304	6.69766
	0.28452	-0.1528	Q96ST2 1xPhospho [S377(100)] IWS1	Color2 [DarkGray]	1	4		6.75489	6.69488	6.74551	6.62205	6.65105	6.69349	6.59694	6.56072	6.84674	6.59842	5.91169	6.84925
	0.47009	-0.27855	Q96ST2 1xPhospho [S377(100)] IWS1	Color2 [DarkGray]	1	4		6.80864	6.87529	6.59096	6.52356	6.77742	6.75355	6.66676	6.72247	6.78921	6.65105	5.66959	6.5744
	0.67027	-0.36344	Q96ST2 1xPhospho [S377(100)] IWS1	Color2 [DarkGray]	1	4		6.80349	6.16591	7.08534	6.93074	6.92125	6.66534	6.57137	6.65535	6.59544	6.66391	5.93074	6.34163
	0.37519	-0.26518	Q8NDX5 2xPhospho [T609(100);S616(100)] PHC3	Color2 [DarkGray]	1	4		7.11894	6.58496	6.79181	6.29462	6.87283	6.73064	6.49825	6.67242	6.72656	6.67242	5.67242	6.65821
	0.048967	-0.04781	Q8NDX5 2xPhospho [T609(100);S616(100)] PHC3	Color2 [DarkGray]	1	4		6.92481	6.00225	6.6014	6.46107	7.21432	6.64097	6.6907	6.76818	6.96232	6.73742	5.66391	6.43463
	0.036403	-0.02595	Q8NDX5 1xPhospho [T609(100)] PHC3	Color2 [DarkGray]	1	4		6.89845	6.49345	6.57289	6.37156	7.12619	6.47411	6.61324	6.59842	6.88631	6.77873	5.91648	6.65105
	0.121774	0.066778	Q8NDX5 1xPhospho [T609(100)] PHC3	Color2 [DarkGray]	1	4		6.80864	6.35403	6.57289	6.37504	7.11582	6.51096	6.71425	6.62352	6.79572	6.80349	6.07254	6.70598
	0.596647	-0.26945	O43765 1xPhospho [S305(99.8)] SGTA	Color2 [DarkGray]	1	4		6.84674	6.24413	6.64961	6.31651	7.36194	6.86047	6.91169	6.89966	6.30561	6.38025	5.78398	6.50938
+	2.62479	0.703176	P78344 1xPhospho [T397(98.9)] EIF4G2	Color2 [DarkGray]	1	4		6.40429	5.96809	6.3837	6.15381	6.6865	6.56986	6.79701	6.61176	7.16692	6.96463	6.87406	6.71699
	0.203539	0.135392	Q86V81 1xPhospho [S8(100)] ALYREF	Color2 [DarkGray]	1	4		6.80993	6.16792	6.50303	6.46107	7.10329	6.57289	6.42459	6.79572	6.99548	6.85549	5.96578	6.66676
	0.000814	0.000656	Q8IY95 1xPhospho [S17(100)] TMEM192	Color2 [DarkGray]	1	4		7.00787	6.49825	6.39575	6.34696	6.84046	6.63952	6.73606	6.69905	6.77347	6.77742	5.89966	6.8009
	0.346786	0.21919	Q92576 1xPhospho [S1133(100)] PHF3	Color2 [DarkGray]	1	4		6.78267	5.98869	6.59246	6.3345	6.84674	6.6837	6.71973	6.83036	6.93546	6.99661	6.08534	6.55765
	1.34691	0.895999	SRRM2	Color2 [DarkGray]	1	4		6.21723	6.10014	6.04439	6.10852	6.80349	6.10643	6.3147	6.55612	7.02459	6.81506	7.95536	6.25927
	0.167808	-0.08466	Q14160 2xPhospho [S1306(100);S1309(100)] SCRIB	Color2 [DarkGray]	1	4		6.96463	6.47573	6.59991	6.38716	7.18785	6.57137	6.66391	6.48864	6.69349	6.79442	6.12516	6.47573
	0.053748	0.030493	Q14160 1xPhospho [S1309(100)] SCRIB	Color2 [DarkGray]	1	4		6.76686	6.45615	6.45943	6.2891	7.12825	6.83036	6.7761	6.60437	6.48864	7.01569	6.2211	6.36807
	0.125781	0.125401	Q13620 1xPhospho [S146(99)] CUL4B	Color2 [DarkGray]	1	4		6.732	6.47573	6.63663	6.28725	7.11374	6.3906	6.46924	6.27426	6.88142	7.31379	5.62936	6.80864
	0.286531	0.197099	Q13620 1xPhospho [S146(99.1)] CUL4B	Color2 [DarkGray]	1	4		6.69349	6.42122	6.45943	6.1375	7.0607	6.58796	6.71973	6.70183	6.96116	7.04658	5.89239	6.59991
	0.336479	0.234228	Q9Y5B6 2xPhospho [S557(100);S558(100)] PAXBP1	Color2 [DarkGray]	1	4		6.71425	6.23458	6.42291	6.2891	7.05528	6.55305	6.5267	6.84424	7.09276	6.83668	5.83794	6.83036
	0.301717	-0.31444	Q9Y5B6 2xPhospho [S557(100);S558(100)] PAXBP1	Color2 [DarkGray]	1	4		6.92481	6.5744	6.44626	6.54998	7.38025	6.5267	6.24031	6.85424	6.76553	6.73471	5.03562	6.70183
	0.225308	0.129534	Q6P1R3 1xPhospho [S13(100)] MSANTD2	Color2 [DarkGray]	1	4		6.81506	6.47897	6.50779	6.10643	7.224	6.54844	6.45615	6.76288	6.75622	6.98527	6.13955	6.54535
	1.64487	0.444701	P18887 1xPhospho [S266(100)] XRCC1	Color2 [DarkGray]	1	4		6.55919	5.97269	6.47086	6.4446	7.02901	6.66107	6.4363	6.64097	6.87774	6.93664	6.75355	6.65821
	0.403512	0.169852	Q8IY67 1xPhospho [S14(100)] RAVER1	Color2 [DarkGray]	1	4		6.8679	6.04002	6.57137	6.30743	7.16993	6.57894	6.61324	6.81378	6.71699	6.64961	6.46434	6.63517
	0.04037	-0.0357	HECTD1	Color2 [DarkGray]	1	4		6.94251	6.32733	6.27799	6.42794	7.54148	6.63952	6.41109	6.53294	6.61765	7.03892	5.76022	6.41616
	0.032135	0.02911	HECTD1	Color2 [DarkGray]	1	4		6.88142	6.28355	6.39232	5.93546	7.62717	6.68089	6.50303	6.8505	6.77083	6.83289	5.81762	6.18785
	0.483859	0.283566	Q8IYB3 1xPhospho [S478(100)] SRRM1	Color2 [DarkGray]	1	4		6.92481	6.41109	6.50144	5.9472	7.03782	6.75889	6.2854	6.49025	6.94837	7.01011	6.23649	6.72383
	0.318723	-0.22944	P19174 1xPhospho [S525(99.6)] PLCG1	Color2 [DarkGray]	1	4		6.78267	6.36982	6.80607	6.76155	6.96578	6.61618	6.66818	6.5469	6.59694	6.85674	5.60585	6.74282
	0	NaN	Q5QJE6 1xPhospho [S434(100)] DNTTIP2	Color2 [DarkGray]	1	4		NaN	NaN	NaN	NaN	NaN	NaN	NaN	NaN	NaN	NaN	NaN	NaN
	1.48383	0.498675	P18887 2xPhospho [T257(100);S266(100)] XRCC1	Color2 [DarkGray]	1	4		6.64241	5.98185	6.54226	6.1918	6.92955	6.53916	6.40429	6.7866	6.98071	6.95652	6.8505	6.56529
	0.781147	0.267075	Q14160 2xPhospho [S1306(100);S1309(100)] SCRIB	Color2 [DarkGray]	1	4		6.61324	6.17393	6.55305	6.2211	7.1334	6.90087	6.82146	6.32553	6.64818	6.90087	6.31107	6.76951
	0.103101	-0.07434	Q92576 1xPhospho [S1133(100)] PHF3	Color2 [DarkGray]	1	4		6.85674	6.77083	6.31107	6.43796	6.98299	6.66249	6.732	6.55919	6.96347	6.66249	5.87283	6.58045
	2.16764	-0.88714	Q01082 2xPhospho [S2160(100);S2161(100)] SPTBN1	Color2 [DarkGray]	1	4		6.76553	6.2114	7.01458	6.96578	6.8936	6.9507	7.07468	7.24793	6.05311	6.01792	5.53294	5.80478
	0.211102	0.19382	Q9BTX1 1xPhospho [S474(100)] NDC1	Color2 [DarkGray]	1	4		6.97269	6.22497	6.52356	5.848	7.44791	6.41278	6.38198	6.67807	7.10434	6.64097	5.80478	6.79442
	0.186435	-0.11722	Q9UQ35 1xPhospho [S2382(100)] SRRM2	Color2 [DarkGray]	1	4		6.92244	6.42122	6.49665	6.45615	7.3733	6.50462	6.61176	6.61618	6.62644	6.82909	5.83289	6.53916
	0.021866	0.023371	Q9UQ35 1xPhospho [S2382(100)] SRRM2	Color2 [DarkGray]	1	4		6.91767	6.14771	6.65821	6.23266	7.4271	6.45943	6.33985	6.66391	7.04658	6.85922	5.62352	6.52042
	0.248069	0.125514	Q9NXE8 1xPhospho [S218(99.6)] CWC25	Color2 [DarkGray]	1	4		6.79701	6.36982	6.54071	6.25172	7.1467	6.55919	6.78398	6.50621	6.83794	6.80607	6.11686	6.70044
	0.454481	0.169715	Q9NXE8 1xPhospho [S218(100)] CWC25	Color2 [DarkGray]	1	4		6.69349	6.35755	6.53761	6.23649	7.13648	6.62352	6.67242	6.71012	6.94486	6.74147	6.34518	6.47249
	0.25135	0.147889	Q02086 1xPhospho [S371(100)] SP2	Color2 [DarkGray]	1	4		7.03012	6.5345	6.33271	6.37156	7.15076	6.58195	6.03122	6.31832	6.84298	7.15886	6.37156	6.48704
	2.29778	0.67383	Q9UQ35 1xPhospho [S1179(100)] SRRM2	Color2 [DarkGray]	1	4		6.3906	6.33807	6.18982	5.9331	7.13955	6.49506	6.6851	6.47735	7.04876	6.91169	7.04111	6.54535
	1.9094	0.781347	Q9UQ35 1xPhospho [T1177(99.6)] SRRM2	Color2 [DarkGray]	1	4		6.28725	6.27984	6.14975	5.74416	7.09592	6.45121	6.71562	6.6893	7.10643	6.94954	7.15886	6.37156
	0.046742	0.037306	Q9UQ35 1xPhospho [S1179(100)] SRRM2	Color2 [DarkGray]	1	4		6.86913	6.31651	6.57894	6.3837	7.06393	6.49825	6.60437	6.7252	6.98185	6.83415	5.85798	6.62352
	0.026583	-0.02291	Q9UQ35 1xPhospho [S1179(100)] SRRM2	Color2 [DarkGray]	1	4		7.06501	6.27612	6.52042	6.3837	7.22497	6.50938	6.47249	6.61765	6.87652	6.8125	5.84549	6.61912
	0	NaN	P09874 1xPhospho [S41(100)] PARP1	Color2 [DarkGray]	1	4		NaN	NaN	NaN	NaN	NaN	NaN	NaN	NaN	NaN	NaN	NaN	NaN
+	2.91411	0.830375	Q9Y4F5 1xPhospho [S655(100)] CEP170B	Color2 [DarkGray]	1	4		6.06609	6.2114	6.36982	5.90448	6.926	6.36107	6.70874	6.6893	7.11061	7.03122	7.07468	6.65678
	0	NaN	TRIO	Color2 [DarkGray]	1	4		NaN	NaN	NaN	NaN	NaN	NaN	NaN	NaN	NaN	NaN	NaN	NaN
	0.57607	0.162491	Q9Y2W2 3xPhospho [S353(100);S361(100);S364(100)] WBP11	Color2 [DarkGray]	1	4		6.52199	6.60585	6.37678	6.35226	7.03012	6.54998	6.82782	6.76155	6.69905	6.92363	6.49185	6.39232
	0.013155	0.009136	Q9Y2W2 3xPhospho [S353(100);S361(100);S364(100)] WBP11	Color2 [DarkGray]	1	4		6.71973	6.42459	6.64241	6.43463	6.67384	6.926	6.64241	6.74282	6.81634	6.99774	5.99095	6.45286
	0.020104	-0.01339	Q9Y2W2 2xPhospho [S353(100);S361(100)] WBP11	Color2 [DarkGray]	1	4		6.93192	6.67666	6.42459	6.2891	7.10852	6.77215	6.62059	6.29462	6.77215	6.82655	6.05528	6.61471
	0.139279	0.073746	Q14938 1xPhospho [S361(100)] NFIX	Color2 [DarkGray]	1	4		6.87897	6.39575	6.67807	6.28725	7.14873	6.50303	6.55612	6.45286	6.73471	6.8679	6.19771	6.73471
	0.231834	0.422516	Q14012 1xPhospho [T177(100)] CAMK1	Color2 [DarkGray]	1	4		7.02791	6.30012	5.16591	4.59096	8.23793	6.59694	6.00225	6.98071	6.90328	7.05853	4.97269	5.84046
	0.186189	0.120774	Q14683 1xPhospho [S360(99.6)] SMC1A	Color2 [DarkGray]	1	4		6.96463	6.13134	6.63517	6.17991	7.61397	6.30561	6.26679	6.43796	6.83542	6.75355	6.13134	6.67384
	1.62428	0.886125	Q9Y2K7 1xPhospho [S869(100)] KDM2A	Color2 [DarkGray]	1	4		6.24983	6.40088	5.84298	5.41616	7.03012	6.48864	6.85922	6.95884	7.11998	6.71973	7.23266	6.38198
	0.034109	-0.03018	Q9Y6R1 1xPhospho [S245(100)] SLC4A4	Color2 [DarkGray]	1	4		6.96809	6.86666	6.45779	6.1375	6.87036	6.84925	6.51412	6.31651	6.87036	6.90569	5.88509	6.64818
	0.259065	-0.15683	Q9Y6R1 1xPhospho [S245(100)] SLC4A4	Color2 [DarkGray]	1	4		6.89239	6.58796	6.58496	6.42962	7.08852	6.69209	6.48382	6.72928	6.62352	7.04002	6.04221	6.16189
	0.1843	-0.14268	Q99496 1xPhospho [S41(100)] RNF2	Color2 [DarkGray]	1	4		6.83794	5.95187	6.67948	6.70874	7.2891	6.70736	6.52513	6.83036	6.64241	6.69627	5.72792	6.54071
	0.95652	0.558888	NCOR1	Color2 [DarkGray]	1	4		6.70044	6.33807	6.07682	5.66107	7.44128	6.62644	6.59544	6.39746	7.0045	7.03562	6.16189	6.80993
	0	NaN	Q5JTV8 1xPhospho [T286(100)] TOR1AIP1	Color2 [DarkGray]	1	4		NaN	NaN	NaN	NaN	NaN	NaN	NaN	NaN	NaN	NaN	NaN	NaN
+	2.01101	-1.71527	P08670 2xPhospho [S22(100);S/T] VIM	Color2 [DarkGray]	1	4		7.83983	6.39746	6.67948	6.53605	7.62644	6.75756	6.30012	7.27984	5.57592	5.61765	4.24031	5.15785
	0.860778	0.547622	P08670 1xPhospho [T20(100)] VIM	Color2 [DarkGray]	1	4		6.60733	5.96809	6.15987	5.89966	7.42291	6.41954	6.46271	6.92719	7.3637	6.90809	6.07468	6.47897
	0.443581	0.243764	Q6WCQ1 1xPhospho [S619(100)] MPRIP	Color2 [DarkGray]	1	4		6.72247	6.20163	6.37678	6.27984	7.24413	6.6879	6.38543	6.77347	7.10329	6.87283	6.12516	6.45451
	0.010027	0.009821	Q6WCQ1 1xPhospho [S619(100)] MPRIP	Color2 [DarkGray]	1	4		6.96694	6.19574	6.43129	6.26303	7.45861	6.54071	6.42962	6.75622	7.09276	6.62205	5.74685	6.43463
+	2.13546	-1.01478	Q9NTI5 2xPhospho [S1162(99.4);S1166(99.4)] PDS5B	Color2 [DarkGray]	1	4		7.32912	6.6879	7.18884	6.52199	7.13237	6.54071	7.03342	6.45121	6.24222	6.09381	5.4822	5.8505
	0.01428	0.010226	Q9NTI5 1xPhospho [S1166(99.7)] PDS5B	Color2 [DarkGray]	1	4		6.76421	6.6907	6.36982	6.47086	7.08108	6.59991	6.56072	6.53761	6.79181	6.97957	5.95187	6.61324
	0.189569	0.117914	Q9NTI5 1xPhospho [S1166(99.8)] PDS5B	Color2 [DarkGray]	1	4		6.49506	6.42794	6.63372	6.50779	7.04221	6.65392	6.58646	6.52356	6.99661	6.91289	5.94017	6.6865
	0.069708	-0.02514	O15061 1xPhospho [S1107(99.4)] SYNM	Color2 [DarkGray]	1	4		6.45286	6.48543	6.60881	6.69905	7.20359	6.67242	6.64386	6.60288	6.60881	6.78005	6.22689	6.52982
	0.482459	0.251156	Q9UHV7 2xPhospho [S530(100);S537(100)] MED13	Color2 [DarkGray]	1	4		6.8189	6.15785	6.34518	6.15178	7.47492	6.60585	6.55612	6.52356	6.75889	6.98527	6.14771	6.58646
	1.19376	0.652815	Q12873 2xPhospho [S1601(100);S1605(100)] CHD3	Color2 [DarkGray]	1	4		6.59096	6.05528	6.25927	6.04658	6.6837	6.5157	6.63227	6.72247	7.16993	7.16491	7.11166	6.11686
	0.274628	-0.11599	Q7Z309 1xPhospho [S137(100)] PABIR2	Color2 [DarkGray]	1	4		6.84046	6.47573	6.66959	6.37678	7.25456	6.59694	6.67101	6.63517	6.66249	6.7211	6.10224	6.41278
	0.510901	0.261871	Q12873 2xPhospho [S1601(100);S1605(100)] CHD3	Color2 [DarkGray]	1	4		6.78136	6.50621	6.40939	6.05094	6.86913	6.86542	6.69766	6.42291	6.82782	6.91409	6.15987	6.8936
	0.385541	-0.24519	Q7Z309 2xPhospho [S137(100);S141(100)] PABIR2	Color2 [DarkGray]	1	4		7.08534	6.37504	6.6851	6.47897	7.20653	6.61324	6.46434	6.6879	6.67525	6.58646	5.7252	6.65678
	0.616125	0.266932	Q7Z309 2xPhospho [S137(100);S141(100)] PABIR2	Color2 [DarkGray]	1	4		6.89118	6.1334	6.15583	6.51885	7.1819	6.46924	6.59991	6.65249	6.94134	6.73471	6.45286	6.63807
	1.4212	0.511668	Q5PRF9 1xPhospho [S600(100)] SAMD4B	Color2 [DarkGray]	1	4		6.7211	6.19967	6.35226	6.13134	6.94954	6.47897	6.47897	6.57137	7.08215	7.10014	6.51254	6.75622
	0.068292	-0.0474	Q9UQ35 1xPhospho [T2329(100)] SRRM2	Color2 [DarkGray]	1	4		6.83542	6.14771	6.64097	6.44956	7.18884	6.9472	6.55612	6.64097	6.76686	6.75355	5.91409	6.44956
	0.135699	-0.08333	P52272 1xPhospho [S618(100)] HNRNPM	Color2 [DarkGray]	1	4		6.29462	6.57743	7.06393	6.52042	7.05637	6.46271	6.88996	6.38888	6.66818	6.67242	6.03562	6.74685
	1.05817	-0.44264	P52272 1xPhospho [S618(100)] HNRNPM	Color2 [DarkGray]	1	4		6.55765	7.03782	7.03672	6.8505	6.46107	6.41109	6.99095	6.22304	6.36632	6.71699	5.92837	6.70044
	0.048308	0.029073	Q6W2J9 2xPhospho [S569(100);S571(100)] BCOR	Color2 [DarkGray]	1	4		6.79051	6.47086	6.45943	6.53605	7.15279	6.50621	6.72928	6.39917	6.89482	6.78921	6.02237	6.66676
	1.09114	0.468162	BCOR	Color2 [DarkGray]	1	4		6.83794	6.50303	6.18388	5.82018	6.89966	6.54844	6.5157	6.824	6.824	6.91648	6.80478	6.67242
	0.326956	-0.10397	Q9Y365 1xPhospho [S284(100)] STARD10	Color2 [DarkGray]	1	4		6.85175	6.51254	6.56986	6.36457	7.39832	6.59246	6.60288	6.59395	6.55459	6.54226	6.20555	6.58045
	1.54e-05	-9.54e-06	Q9Y365 1xPhospho [S284(100)] STARD10	Color2 [DarkGray]	1	4		6.80864	6.44294	6.59991	6.39746	7.00338	6.54535	6.72928	6.71699	6.73064	6.8936	6.04876	6.57592
	0.015461	-0.01605	P55265 1xPhospho [T808(100)] ADAR	Color2 [DarkGray]	1	4		7.04985	6.20555	6.52199	6.32373	7.24888	6.62936	6.33092	6.70874	6.96463	6.68089	5.63517	6.75622
	0.936992	-0.44582	P46821 1xPhospho [T2051(100)] MAP1B	Color2 [DarkGray]	1	4		6.82655	6.5157	6.94134	6.35931	7.31651	6.91409	6.5157	6.8189	6.56224	6.51096	5.70321	6.08321
	0.09303	0.102822	Q9UDY2 1xPhospho [S461(98.2)] TJP2	Color2 [DarkGray]	1	4		7.03012	6.84549	6.22689	5.52356	7.59246	6.36282	6.24793	6.7211	6.7996	6.94486	6.04876	6.24413
	0.192953	0.168719	Q9UDY2 1xPhospho [S461(100)] TJP2	Color2 [DarkGray]	1	4		7.1179	5.74953	6.70044	6.18388	7.12722	6.66959	6.71973	6.41785	6.93192	6.85674	6.22689	6.41109
	0.174453	0.146395	Q9UDY2 1xPhospho [T455(100)] TJP2	Color2 [DarkGray]	1	4		7.21626	6.0045	6.46434	6.23841	7.04985	6.47573	6.47411	6.74012	6.98071	6.90087	6.15178	6.47573
	0.034118	0.025685	Q06587 1xPhospho [S38(100)] RING1	Color2 [DarkGray]	1	4		6.94251	6.23074	6.50144	6.39232	7.38284	6.49665	6.50144	6.5744	6.85549	6.84046	5.95652	6.51728
	0	NaN	Q06587 1xPhospho [S38(100)] RING1	Color2 [DarkGray]	1	4		NaN	NaN	NaN	NaN	NaN	NaN	NaN	NaN	NaN	NaN	NaN	NaN
	0.168711	-0.14989	Q7Z309 2xPhospho [S137(100);S141(100)] PABIR2	Color2 [DarkGray]	1	4		6.84925	6.38543	6.65964	6.63807	6.94837	6.60288	6.53761	6.7046	6.85424	6.8716	5.49825	6.70874
	0.049632	0.036609	Q12873 2xPhospho [S1601(100);S1605(100)] CHD3	Color2 [DarkGray]	1	4		6.90689	6.32012	6.62644	6.31107	7.20945	6.51254	6.45779	6.6453	6.88874	6.94486	6.01792	6.45943
	0.269394	0.120676	Q12873 1xPhospho [S1601(100)] CHD3	Color2 [DarkGray]	1	4		6.76951	6.39746	6.69766	6.2555	7.06609	6.71699	6.5744	6.40088	6.75355	6.94954	6.29094	6.60881
	0.31973	0.143287	Q12873 1xPhospho [S1601(100)] CHD3	Color2 [DarkGray]	1	4		6.74953	6.3345	6.50779	6.42962	7.00225	6.63952	6.75087	6.48382	6.8505	6.98869	6.24603	6.50938
	0.151859	-0.13119	P21127 1xPhospho [S65(100)] CDK11B	Color2 [DarkGray]	1	4		6.85549	6.36107	6.55152	6.38888	7.29737	6.65105	6.67666	6.6893	6.73471	6.88509	5.50779	6.50462
	0.515615	-0.31223	RIPK2	Color2 [DarkGray]	1	4		7.07682	6.62205	6.45615	6.64097	7.1416	6.86171	6.36457	6.49825	6.54998	6.87283	5.7115	6.41278
	0	NaN	Q8IWV7 1xPhospho [T21(100)] UBR1	Color2 [DarkGray]	1	4		NaN	NaN	NaN	NaN	NaN	NaN	NaN	NaN	NaN	NaN	NaN	NaN
	0.07791	0.042482	Q5T5U3 1xPhospho [S253(99.7)] ARHGAP21	Color2 [DarkGray]	1	4		6.95303	6.65821	6.51885	6.2854	7.07895	6.47573	6.39746	6.50621	6.84046	6.7252	6.23841	6.78136
	0.119595	-0.07367	Q9BYW2 1xPhospho [S131(100)] SETD2	Color2 [DarkGray]	1	4		6.732	6.42962	6.63081	6.49185	7.02901	6.72247	6.77083	6.6453	6.80993	6.6907	5.848	6.64097
	0.021426	-0.00936	Q9Y3Q8 1xPhospho [S260(97.7)] TSC22D4	Color2 [DarkGray]	1	4		6.52513	6.67242	6.64241	6.56529	6.88996	6.6865	6.5345	6.72247	6.77742	6.78529	6.16993	6.63517
+	2.67262	-1.47642	Q12756 2xPhospho [S1528(100);S1532(100)] KIF1A	Color2 [DarkGray]	1	4		7.33002	6.65535	6.88509	6.6279	7.50621	7.00225	6.69766	7.04767	5.64674	5.7761	4.71699	5.45286
	0	NaN	ZHX1	Color2 [DarkGray]	1	4		NaN	NaN	NaN	NaN	NaN	NaN	NaN	NaN	NaN	NaN	NaN	NaN
	0.279249	-0.18	Q8WYH8 1xPhospho [S118(100)] ING5	Color2 [DarkGray]	1	4		6.93664	6.28355	6.84046	6.47735	7.22882	6.54226	6.57289	6.57137	6.89482	6.5438	5.848	6.53138
	0.241469	0.227872	Q99661 1xPhospho [S519(100)] KIF2C	Color2 [DarkGray]	1	4		6.70321	6.5744	6.29646	5.70321	7.34873	6.72247	6.77742	6.54071	6.83289	7.11686	5.67525	6.56377
	0.226819	0.126956	Q9Y4R8 1xPhospho [S637(100)] TELO2	Color2 [DarkGray]	1	4		6.89239	6.45286	6.59842	6.02015	7.11894	6.43962	7.01011	6.30743	6.73064	6.63517	6.24413	6.86171
	0.061548	0.052418	Q9Y2K7 1xPhospho [S692(100)] KDM2A	Color2 [DarkGray]	1	4		6.824	6.4822	6.59395	5.82528	7.38974	6.56986	6.46107	6.95536	6.84549	6.74282	5.89724	6.44956
	0.092542	-0.08518	Q9Y2K7 1xPhospho [S692(100)] KDM2A	Color2 [DarkGray]	1	4		7.05202	6.38025	6.47897	6.33092	7.24413	6.56377	6.45121	6.7115	6.92005	6.83289	5.64386	6.50462
	0	NaN	SMC1A	Color2 [DarkGray]	1	4		NaN	NaN	NaN	NaN	NaN	NaN	NaN	NaN	NaN	NaN	NaN	NaN
	1.26344	0.488314	SMC1A	Color2 [DarkGray]	1	4		6.53761	6.23074	6.40429	6.00225	7.0542	6.64386	6.70736	6.59246	6.9507	7.14262	6.36807	6.66676
+	3.19744	1.91793	Q12756 1xPhospho [S1532(100)] KIF1A	Color2 [DarkGray]	1	4		5.09592	5.84298	5.53605	5.35755	6.34518	6.14771	6.58946	6.32912	7.40599	7.6703	7.76686	6.66107
	0.029415	0.021824	Q03112 1xPhospho [S726(100)] MECOM	Color2 [DarkGray]	1	4		6.73606	6.2724	6.70321	6.45779	7.12825	6.55459	6.64961	6.59842	7.07254	6.69488	5.96578	6.52356
	0.005321	0.002875	P55081 2xPhospho [S132(100);S133(100)] MFAP1	Color2 [DarkGray]	1	4		6.79181	6.3345	6.7761	6.35579	7.07146	6.52826	6.6879	6.69209	6.76553	6.7115	6.19574	6.59694
	0.034684	0.022962	P55081 2xPhospho [S132(100);S133(100)] MFAP1	Color2 [DarkGray]	1	4		6.853	6.34696	6.58346	6.43129	7.04111	6.62498	6.6879	6.57592	6.7252	6.88996	5.99095	6.70044
	0.134211	0.204086	Q6VMQ6 1xPhospho [S477(99.5)] ATF7IP	Color2 [DarkGray]	1	4		6.52356	7.55075	5.84549	5.41616	7.33539	6.50303	6.15381	6.56986	6.74147	7.29921	5.69209	6.41954
	0.388034	0.260561	Q96RN5 1xPhospho [S502(98.9)] MED15	Color2 [DarkGray]	1	4		6.70874	5.83542	6.8716	6.62498	7.10119	6.40939	6.17991	6.33628	6.87897	7.16792	6.29462	6.74147
	0.035632	-0.02131	Q6VMQ6 1xPhospho [S477(100)] ATF7IP	Color2 [DarkGray]	1	4		6.83036	6.31288	6.75087	6.40769	7.13443	6.5469	6.64674	6.59842	6.84172	6.80219	6.15987	6.41278
	0.061141	0.03403	Q6VMQ6 1xPhospho [S477(100)] ATF7IP	Color2 [DarkGray]	1	4		6.82655	6.45286	6.57137	6.29646	6.98299	6.66959	6.73336	6.6893	6.87774	6.75622	6.1416	6.50779
	0.95309	0.401225	Q70E73 1xPhospho [S610(100)] RAPH1	Color2 [DarkGray]	1	4		6.65678	6.1334	6.60288	6.21529	7.02015	6.41109	6.26115	6.7866	7.05094	6.98641	6.30925	6.86666
	0.397855	-0.2174	Q96MH2 2xPhospho [S51(100);S53(100)] HEXIM2	Color2 [DarkGray]	1	4		6.83794	6.45121	6.61176	6.63517	6.74147	6.59694	7.00113	6.853	6.44128	6.71287	5.76818	6.74416
	0.181326	-0.09742	Q96MH2 2xPhospho [S51(100);S53(100)] HEXIM2	Color2 [DarkGray]	1	4		6.82909	6.49506	6.69209	6.39575	7.16892	6.62059	6.67384	6.52356	6.76818	6.72383	5.96347	6.56682
	0.357713	0.167935	Q9UPA5 1xPhospho [S1985(100)] BSN	Color2 [DarkGray]	1	4		6.52513	6.30743	6.79572	6.51412	7.15381	6.33807	6.30012	6.61765	6.94603	7.02015	6.2555	6.59246
	0.324657	0.134419	Q96MH2 1xPhospho [S53(100)] HEXIM2	Color2 [DarkGray]	1	4		6.5438	6.40769	6.57137	6.38888	6.93428	6.6014	6.88264	6.73471	6.70321	6.92837	6.13134	6.6865
	0.077741	-0.06575	P07910 1xPhospho [S260(100)] HNRNPC	Color2 [DarkGray]	1	4		6.55459	5.92125	7.06286	7.17093	6.3733	6.54535	6.55305	6.6879	6.86171	6.6907	6.37851	6.5157
	0.191533	-0.16279	P07910 1xPhospho [S260(100)] HNRNPC	Color2 [DarkGray]	1	4		6.63517	5.83036	7	7.24983	6.63517	6.59246	6.58346	6.66676	6.65678	6.77479	6.2114	6.42122
	0.056798	-0.04972	P07910 2xPhospho [S253(100);S260(100)] HNRNPC	Color2 [DarkGray]	1	4		6.79442	6.36982	6.48059	6.59096	7.09064	6.61029	6.49345	6.79181	7.0542	6.63081	5.66959	6.68229
	0.032594	0.026606	P07910 1xPhospho [S260(100)] HNRNPC	Color2 [DarkGray]	1	4		6.74953	6.12516	6.82273	6.3906	7.20065	6.47411	6.61176	6.70321	6.80349	6.8936	5.88264	6.61471
	0.253162	0.103609	P07910 1xPhospho [S260(100)] HNRNPC	Color2 [DarkGray]	1	4		6.64961	6.39232	6.63952	6.46434	7.08108	6.65821	6.54226	6.53138	6.86295	6.78005	6.18388	6.73336
	0.205448	0.123333	P55081 2xPhospho [S132(100);S133(100)] MFAP1	Color2 [DarkGray]	1	4		7.0268	6.76421	6.25739	6.14771	6.76421	6.71287	6.7252	6.36107	6.75087	6.94017	6.39403	6.60437
	0.974966	0.254065	P55081 2xPhospho [S132(100);S133(100)] MFAP1	Color2 [DarkGray]	1	4		6.57743	6.60288	6.41954	6.10014	7.31922	6.74147	6.7046	6.14975	6.50938	6.67101	6.70044	6.83542
	0.138297	-0.13234	P07910 2xPhospho [S253(100);S260(100)] HNRNPC	Color2 [DarkGray]	1	4		6.59842	5.8802	7.12619	7.01346	6.67525	6.5267	6.55459	6.72928	6.96578	6.7866	5.94251	6.39403
	0.155649	0.11053	Q9Y6R9 1xPhospho [T285(100)] CCDC61	Color2 [DarkGray]	1	4		6.94251	6.33092	6.56834	6.20163	7.22593	6.5469	6.34873	6.59395	6.91049	6.96463	6.01346	6.59694
	0.972409	0.447918	SIPA1L3	Color2 [DarkGray]	1	4		6.7211	6.32733	6.26866	6.12516	6.82782	6.44791	6.52982	6.83162	7.05853	6.99661	6.21529	6.96347
	0.50476	0.399161	Q9P1Y5 2xPhospho [S1048(99.5);T/S/Y] CAMSAP3	Color2 [DarkGray]	1	4		7.16289	5.88264	6.1375	6.04221	7.17193	6.36282	6.26679	6.97384	7.2555	6.84674	6.32733	6.39232
	0.026624	-0.02608	P35580 1xPhospho [S641(100)] MYH10	Color2 [DarkGray]	1	4		6.51096	6.33092	6.80219	6.55152	7.1639	6.61912	6.47411	6.64241	6.98299	6.91886	5.59395	6.59544
	0.332138	-0.17153	Q96QD9 1xPhospho [S16(99.7)] FYTTD1	Color2 [DarkGray]	1	4		6.76421	6.3906	6.79831	6.55612	7.12619	6.52982	6.73742	6.6851	6.67384	6.74953	5.87774	6.52199
	0.018134	0.011106	Q15311 1xPhospho [S29(99.6)] RALBP1	Color2 [DarkGray]	1	4		6.92719	6.30743	6.60288	6.29278	7.10539	6.63081	6.66249	6.73742	6.80864	6.75622	6.20555	6.40429
	0.035779	-0.02624	Q15311 2xPhospho [S34(100);S/T] RALBP1	Color2 [DarkGray]	1	4		6.91648	6.10224	6.67807	6.42459	7.08852	6.65535	6.68229	6.79701	6.83289	6.68229	5.98869	6.51254
	0.078877	0.094629	Q99741 1xPhospho [S106(100)] CDC6	Color2 [DarkGray]	1	4		6.99209	6.20555	6.65821	6.09381	7.13031	6.4822	6.53294	6.47411	7.19574	6.84549	5.47573	6.81121
	0.007086	0.010092	Q9UBU7 1xPhospho [T345(100)] DBF4	Color2 [DarkGray]	1	4		6.71836	6.46597	6.46107	6.30561	6.96347	6.72247	6.64961	6.61765	7.05202	7.04221	5.10014	6.79701
	0.407317	0.299785	Q16236 1xPhospho [S215(100)] NFE2L2	Color2 [DarkGray]	1	4		6.8125	5.80478	6.65535	6.19771	7.17393	6.41447	6.45779	6.88996	6.94134	7.04002	6.01569	6.67242
	0.613793	0.635302	Q96S94 1xPhospho [S338(100)] CCNL2	Color2 [DarkGray]	1	4		6.5345	7.0045	5.65821	4.9542	7.46924	6.52199	6.66391	6.76288	6.77479	7.1127	6.25361	6.55152
	0.127819	0.060876	O95391 1xPhospho [S215(100)] SLU7	Color2 [DarkGray]	1	4		6.80607	6.41785	6.74551	6.24413	7.05094	6.45615	6.58646	6.74551	6.81762	6.71699	6.27426	6.64818
	0.073769	-0.06656	O15014 2xPhospho [S576(100);S578(100)] ZNF609	Color2 [DarkGray]	1	4		6.99548	6.21723	6.50303	6.30195	7.23745	6.48704	6.85424	6.75756	6.74147	6.87283	5.65821	6.47897
	0.348288	-0.16614	O15014 1xPhospho [S576(100)] ZNF609	Color2 [DarkGray]	1	4		6.8392	6.45615	6.65249	6.41278	7.22786	6.69209	6.65535	6.732	6.58796	6.8125	5.97728	6.31832
	0.080306	-0.06734	P55081 2xPhospho [S116(100);S118(100)] MFAP1	Color2 [DarkGray]	1	4		7.03342	6.42626	6.67242	6.14975	7.03342	6.55459	6.49185	6.88264	7	6.59991	5.85798	6.55459
	0.296434	-0.1531	P55081 1xPhospho [S116(100)] MFAP1	Color2 [DarkGray]	1	4		6.75221	6.3906	6.84424	6.52826	6.96694	6.79442	6.90448	6.32373	6.49025	6.90328	5.97957	6.52982
	0.008975	-0.00666	Q9NYZ3 2xPhospho [S575(100);S580(100)] GTSE1	Color2 [DarkGray]	1	4		6.81634	6.40599	6.57289	6.22497	7.30925	6.61765	6.6893	6.63952	6.74953	6.824	5.87774	6.54226
	0.098744	-0.11284	O95819 1xPhospho [T181(100)];Q8N4C8 1xPhospho [T181(100)];Q9UKE5 1xPhospho [T181(100)] MAP4K4	Color2 [DarkGray]	1	4		7.25267	5.97499	6.42459	6.52513	7.37417	6.55152	6.47573	6.47897	6.83289	6.84298	5.47573	6.5744
	0.818039	0.280688	Q9NQ66 1xPhospho [S1199(100)] PLCB1	Color2 [DarkGray]	1	4		6.56834	6.29646	6.62936	6.43463	6.82018	6.4822	6.80219	6.41785	6.79051	7.01903	6.32193	6.92005
	0.620925	0.298228	Q96FF9 2xPhospho [S75(100);S79(100)] CDCA5	Color2 [DarkGray]	1	4		6.83162	6.25927	6.60437	6.11478	6.83668	6.50303	6.61912	6.65249	6.91648	7.11374	6.42122	6.55152
	0.784898	-0.73192	P12268 1xPhospho [S160(99.7)] IMPDH2	Color2 [DarkGray]	1	4		6.97957	5.96809	7.07361	7.39575	6.91528	6.72247	6.50303	6.52199	6.4446	6.48543	5.0917	6.46761
	0.258883	0.141404	RBBP7	Color2 [DarkGray]	1	4		6.54844	6.03782	6.95187	6.47573	7.01123	6.6014	6.78136	6.44294	6.67525	6.5744	6.36982	6.96
	0.448078	0.225183	O15027 1xPhospho [S314(100)] SEC16A	Color2 [DarkGray]	1	4		6.75221	6.27799	6.48543	6.21529	7.2555	6.53761	6.46924	6.66818	7.07254	6.84298	6.20359	6.51254
	1.12714	0.475386	Q9H4E7 1xPhospho [S597(99.8)] DEF6	Color2 [DarkGray]	1	4		6.36632	5.93546	6.6879	6.52042	6.22304	6.41109	6.91767	6.79572	7.10434	6.85922	7.02015	6.42794
	0.22811	-0.26859	Q8NDH6 1xPhospho [S293(100)] ICA1L	Color2 [DarkGray]	1	4		6.94134	6.09803	6.59246	6.36632	7.15886	6.67101	6.99774	6.86295	6.51728	7.15886	5.06178	6.18587
	0.578358	0.352043	Q03188 1xPhospho [T734(100)] CENPC	Color2 [DarkGray]	1	4		6.97842	5.88996	6.15381	6.32553	7.49426	6.23841	6.29094	6.75622	7.01792	6.86171	6.24983	6.62644
	0.507433	0.604633	P04406 1xPhospho [S83(100)] GAPDH	Color2 [DarkGray]	1	4		6.03562	6.86542	5.85549	5.34696	7.38111	6.62644	6.40769	6.87036	7.07575	7.54844	5.49185	6.40599
	0.273481	-0.27512	P49368 1xPhospho [S244(100)] CCT3	Color2 [DarkGray]	1	4		6.89966	6.41954	6.78921	6.36982	7.16591	6.75489	6.66107	6.53294	6.78136	6.7866	5.16591	6.64386
	0.114215	-0.08347	Q8NHG8 2xPhospho [S145(100);S151(100)] ZNRF2	Color2 [DarkGray]	1	4		7.224	6.08534	6.39575	6.24222	7.5345	6.53916	6.46271	6.848	6.59544	6.50462	6.15583	6.35755
	0.532472	-0.21623	Q8NHG8 1xPhospho [S151(100)] ZNRF2	Color2 [DarkGray]	1	4		6.83162	6.1819	6.79572	6.42122	7.44791	6.61324	6.80349	6.72247	6.23458	6.5438	6.10014	6.48704
	0.057997	-0.03814	Q9C0F0 1xPhospho [S1891(100)] ASXL3	Color2 [DarkGray]	1	4		6.94369	6.40769	6.48543	6.4446	7.27891	6.48864	6.40939	6.71425	6.81762	6.90809	6.10852	6.29462
	0.038612	-0.02985	SNTB2	Color2 [DarkGray]	1	4		6.78921	6.61765	6.1375	6.29278	7.32373	6.64097	6.76421	6.87774	6.58946	6.75756	5.77083	6.59991
	0.549604	0.583256	Q13884 1xPhospho [S389(100)] SNTB1	Color2 [DarkGray]	1	4		6.42291	7.09276	5.74953	5.19377	7.62936	6.2114	6.42794	6.49345	6.78267	7.41701	6.14771	6.4446
	0.169297	0.131666	Q9P2R6 1xPhospho [S142(98.8)] RERE	Color2 [DarkGray]	1	4		6.85175	5.99322	6.75622	5.95884	7.34784	6.65392	6.66391	6.7761	6.55459	6.89724	6.02459	6.61029
	0.340285	-0.19494	Q9H7F0 1xPhospho [S817(100)] ATP13A3	Color2 [DarkGray]	1	4		6.86542	6.33628	6.78398	6.40088	7.32553	6.62205	6.60733	6.69905	6.66534	6.63081	5.79181	6.51885
	0.13352	-0.11409	Q9H7F0 1xPhospho [S817(100)] ATP13A3	Color2 [DarkGray]	1	4		7.05528	6.20163	6.53138	6.28725	7.47249	6.54071	6.58496	6.67525	6.77347	6.71425	5.65249	6.47897
	0.156561	-0.11979	Q93062 1xPhospho [T118(100)] RBPMS	Color2 [DarkGray]	1	4		7.17692	5.95187	6.58195	6.60288	7.12412	6.66391	6.49506	6.80219	6.72247	6.70321	6.09592	6.31288
	0.068657	0.054815	Q5W0Z9 1xPhospho [S305(100)] ZDHHC20	Color2 [DarkGray]	1	4		6.8679	6.20163	6.50462	6.46434	7.15076	6.5469	6.7046	6.59096	6.93664	6.77083	5.82782	6.72247
	0.70125	0.365517	Q7Z3K3 1xPhospho [S333(100)] POGZ	Color2 [DarkGray]	1	4		6.87036	5.90689	6.65392	6.26679	6.848	6.31107	6.35579	6.90809	7.10434	6.87036	6.44791	6.73742
	0.109197	0.090392	Q96FF9 1xPhospho [S75(100)] CDCA5	Color2 [DarkGray]	1	4		6.732	6.51728	6.42626	6.3147	7.16289	6.59246	6.4446	6.67807	7.11894	6.89845	5.78136	6.55305
	0.34388	-0.25563	Q9UBS8 1xPhospho [S348(100)] RNF14	Color2 [DarkGray]	1	4		6.88142	6.29646	6.4363	6.44294	7.52356	6.80478	6.67948	6.76288	6.48704	6.65249	5.38888	6.50621
	0.470773	-0.28409	P55196 1xPhospho [S1201(99.3)] AFDN	Color2 [DarkGray]	1	4		6.79312	6.3505	7.04549	6.5469	7.29094	6.31107	6.61324	6.62059	6.80736	6.56377	5.74953	6.47897
	0.302097	0.149721	O15085 1xPhospho [S150(100)] ARHGEF11	Color2 [DarkGray]	1	4		6.75087	6.2817	6.49345	6.39746	7.1639	6.42459	6.59395	6.76686	6.82273	6.92005	6.10434	6.67525
	0.536891	0.363826	Q8WU20 1xPhospho [S327(99)] FRS2	Color2 [DarkGray]	1	4		6.79051	6.02459	6.46924	6.20945	7.00787	6.6014	6.33985	6.74819	7.2114	6.97613	5.98413	6.77742
	0.252555	-0.22567	Q9NXB0 1xPhospho [S35(99.3)] MKS1	Color2 [DarkGray]	1	4		6.86419	6.5469	6.52199	6.63952	7.07788	6.58646	6.66249	6.59246	6.86419	6.63952	5.35755	6.80864
	0.248763	0.192788	Q9HCH0 1xPhospho [S1295(100)] NCKAP5L	Color2 [DarkGray]	1	4		6.92363	6.08108	6.69209	5.98185	6.98185	6.83415	6.71836	6.56529	6.91528	6.94134	6.01123	6.58195
	0.72315	0.464426	P56962 1xPhospho [S289(100)] STX17	Color2 [DarkGray]	1	4		6.85674	6.24031	5.9472	5.72247	7.45368	6.67807	6.42962	6.85424	6.80864	7.10434	6.19574	6.5157
	0.163566	-0.1206	Q7Z589 1xPhospho [S1136(100)] EMSY	Color2 [DarkGray]	1	4		6.90929	6.10014	6.74416	6.44791	7.23554	6.76686	6.66676	6.63663	6.6907	6.67525	5.76818	6.58496
	0.317149	0.163368	Q9ULH0 1xPhospho [S1681(99.2)] KIDINS220	Color2 [DarkGray]	1	4		6.91169	6.19771	6.59842	6.41785	7.04658	6.4822	6.32193	6.64961	6.93546	6.98071	6.33628	6.5267
	0.627658	-0.44436	Q9P266 1xPhospho [S1225(99.8)] JCAD	Color2 [DarkGray]	1	4		7.51491	6.45615	6.87036	6.40939	6.8505	6.74416	5.98641	6.63081	6.92955	6.2724	5.86542	6.40599
	0.23427	-0.21533	P28066 1xPhospho [S56(99.7)] PSMA5	Color2 [DarkGray]	1	4		6.97269	6.52826	6.76686	6.39746	7.16088	6.53138	6.33985	6.57743	6.79181	6.90448	5.41278	6.69488
	0.504647	-0.57874	P28066 1xPhospho [S56(99.8)] PSMA5	Color2 [DarkGray]	1	4		7.16591	6.47573	6.75622	6.46761	7.27426	6.59246	6.65964	6.56529	6.6907	6.67525	4.64386	6.54071
	0.811549	-0.25087	Q9P2Y5 1xPhospho [S550(99.6)] UVRAG	Color2 [DarkGray]	1	4		6.96232	6.43796	6.70183	6.58496	7.10119	6.53294	6.8392	6.62498	6.6014	6.58346	6.15178	6.34696
	0.198274	0.117071	Q14934 1xPhospho [S122(99.5)] NFATC4	Color2 [DarkGray]	1	4		6.82782	6.32912	6.29278	6.67807	6.95536	6.5267	6.61471	6.63517	6.83542	6.95884	6.0917	6.71012
	0.1832	-0.16869	Q9UHW9 1xPhospho [S1032(100)] SLC12A6	Color2 [DarkGray]	1	4		7.0864	6.15987	6.57894	6.35403	7.26866	6.62498	6.7879	6.6453	6.83162	6.65105	5.49825	6.52356
	0.553068	-0.24321	Q0JRZ9 2xPhospho [S478(95.1);S488(99.5)] FCHO2	Color2 [DarkGray]	1	4		6.8009	6.34873	6.96924	6.52982	6.89239	6.85674	6.69627	6.6865	6.33092	6.71836	6.03562	6.59096
	0.348163	-0.28226	P55196 2xPhospho [S1201(97.9);T1211(100)] AFDN	Color2 [DarkGray]	1	4		6.58195	6.95768	6.76155	6.53294	6.82655	6.6279	6.61029	6.64674	6.80219	6.64674	5.42962	6.82655
	0.119391	0.092546	Q96AP0 2xPhospho [S339(99.3);S/T] ACD	Color2 [DarkGray]	1	4		6.44294	6.55919	6.80607	6.42794	7.0433	6.38888	6.59246	6.42794	7.06286	7.01346	5.87036	6.65964
	0.060545	0.043257	Q6PL18 1xPhospho [T1152(99.7)] ATAD2	Color2 [DarkGray]	1	4		6.97957	6.2075	6.44128	6.07682	7.36807	6.63952	6.64241	6.90809	6.69766	6.71973	6.05311	6.40769
	0.073652	0.066185	Q4AC94 1xPhospho [T1872(99)] C2CD3	Color2 [DarkGray]	1	4		6.80349	5.71973	6.95884	6.67807	7.30378	6.47735	6.65392	6.0045	6.95884	6.79572	6.30925	6.36107
	0.296632	0.221472	P83916 1xPhospho [S175(100)] CBX1	Color2 [DarkGray]	1	4		6.37156	5.85798	6.6907	6.87529	6.54844	6.82146	6.7046	6.74416	6.84674	6.87529	6.01569	6.94369
	0.075738	-0.07459	P83916 1xPhospho [S175(100)] CBX1	Color2 [DarkGray]	1	4		6.81506	5.77873	6.93192	6.92719	6.47735	6.77742	6.6865	6.6893	6.90569	6.75622	5.92125	6.57137
	0.264947	-0.17935	P83916 1xPhospho [S175(100)] CBX1	Color2 [DarkGray]	1	4		6.29278	6.6279	6.76288	6.89966	6.93664	6.72247	6.66534	6.5744	6.5267	7.10643	5.93074	6.30195
	0.036375	-0.02456	Q13185 1xPhospho [S176(100)] CBX3	Color2 [DarkGray]	1	4		6.83415	6.26491	6.56529	6.18982	7.42206	6.64241	6.6879	6.80349	6.67242	6.7879	5.99548	6.30012
	0.167409	0.115089	P21333 1xPhospho [S2338(99.6)] FLNA	Color2 [DarkGray]	1	4		6.91648	6.15583	6.48382	6.23841	7.19672	6.60288	6.77742	6.64818	6.93428	6.78005	6.0045	6.53605
	0.121254	-0.07778	P46100 2xPhospho [S1348(99.8);S1352(100)] ATRX	Color2 [DarkGray]	1	4		6.82909	6.43129	6.7115	6.51885	6.90809	6.60437	6.64097	6.65535	6.80993	6.8009	5.88509	6.6837
	0	NaN	P46100 1xPhospho [S1348(100)] ATRX	Color2 [DarkGray]	1	4		NaN	NaN	NaN	NaN	NaN	NaN	NaN	NaN	NaN	NaN	NaN	NaN
	0.270481	0.142152	Q02779 1xPhospho [S489(100)] MAP3K10	Color2 [DarkGray]	1	4		6.54844	6.01569	7.0268	6.63952	6.83289	6.47086	6.63663	6.5345	6.71973	6.84925	6.55765	6.67242
	0.038899	0.035608	Q5TCX8 1xPhospho [S528(100)] MAP3K21	Color2 [DarkGray]	1	4		6.70736	7.15279	6.41954	6.12722	7.10119	6.37678	6.49506	6.22304	6.73606	7.04549	5.97728	6.79051
	0.032824	0.02085	Q5TCX8 1xPhospho [S528(100)] MAP3K21	Color2 [DarkGray]	1	4		6.76288	6.47249	6.70044	6.43463	6.96347	6.55612	6.59842	6.55305	6.83668	6.87529	6.01123	6.73064
	0.471444	0.27369	Q96LZ7 1xPhospho [S121(100)] RMDN2	Color2 [DarkGray]	1	4		6.54844	6.23841	6.52356	6.03342	7.05094	6.59246	7.01681	6.76686	7.12619	6.81634	6.05311	6.44294
	0.052864	-0.02861	ZNF318	Color2 [DarkGray]	1	4		6.76951	6.42122	6.43129	6.2891	7.2724	6.8009	6.76951	6.77347	6.6879	6.76155	6.14364	6.20359
	0.985267	0.333494	O43583 1xPhospho [S73(100)] DENR	Color2 [DarkGray]	1	4		6.5469	6.47411	6.40088	6.25361	6.63663	6.91648	6.46434	6.76686	6.78005	7.09381	6.31288	6.82273
	0.694227	-0.3848	P12755 1xPhospho [S480(100)] SKI	Color2 [DarkGray]	1	4		6.8716	6.65392	6.84046	6.7252	6.6851	6.87529	6.7252	6.41109	6.34163	6.76686	5.65821	6.78529
	0.020974	-0.01574	P49916 1xPhospho [S210(100)] LIG3	Color2 [DarkGray]	1	4		6.88631	6.33807	6.56986	6.32012	7.16088	6.71425	6.57289	6.72383	6.73471	6.86419	5.88264	6.56986
	0.61992	-0.32308	O75792 1xPhospho [S277(100)] RNASEH2A	Color2 [DarkGray]	1	4		6.92244	6.50621	6.79442	6.76155	6.91528	6.69349	6.41109	6.69627	6.64961	6.67666	5.72792	6.63807
	1.44169	0.544004	Q86V48 1xPhospho [S690(100)] LUZP1	Color2 [DarkGray]	1	4		6.68229	6.0045	6.30561	6.30561	6.95187	6.40259	6.40259	6.74551	7.15381	7.00675	6.46924	6.84424
	0.016308	0.01765	Q9HAU0 1xPhospho [S382(100)] PLEKHA5	Color2 [DarkGray]	1	4		7.20653	6.08321	6.61765	6.12722	7.30834	6.55765	6.27799	6.66391	6.79312	6.94134	5.79181	6.57894
	0.082124	-0.11161	Q02086 1xPhospho [S78(100)] SP2	Color2 [DarkGray]	1	4		7.12309	6.84046	6.20359	5.7252	7.53294	6.45286	6.58045	6.53294	6.77479	6.8936	5.2555	6.52199
	0.69161	-0.31424	O94913 1xPhospho [S1493(100)] PCF11	Color2 [DarkGray]	1	4		6.65964	6.24413	6.51728	6.41447	7.62278	7.00113	6.74551	6.93074	5.94251	6.65535	5.7252	6.2555
	0.27245	0.21771	Q15019 1xPhospho [S218(100)] SEPTIN2	Color2 [DarkGray]	1	4		6.65249	6.80607	6.50144	5.69209	7.12825	6.73742	6.45943	6.65535	6.98982	6.96232	6.07254	6.49825
	0.277148	-0.2223	Q15019 1xPhospho [S218(100)] SEPTIN2	Color2 [DarkGray]	1	4		6.94134	6.38716	6.91886	6.49185	6.89118	6.67384	6.62644	6.48704	6.79181	6.80349	5.56682	6.6879
	0.632609	0.378476	Q76L83 1xPhospho [S1319(100)] ASXL2	Color2 [DarkGray]	1	4		6.8505	6.22882	6.66534	6.06178	6.83415	6.46434	6.30012	6.49506	7.09592	7.16088	6.20555	6.85798
	0.603684	-0.49163	Q15022 1xPhospho [S583(100)] SUZ12	Color2 [DarkGray]	1	4		6.98299	6.57894	6.7211	6.1918	7.34607	6.88753	6.71699	6.79831	6.19771	6.66818	5.12516	6.51728
	0.640811	-0.37523	Q15022 1xPhospho [S583(100)] SUZ12	Color2 [DarkGray]	1	4		7.04549	6.28355	6.90328	6.37851	7.27612	6.5744	6.81762	6.7115	6.5345	6.5744	5.68089	6.32012
	0.95583	-0.73108	Q15022 1xPhospho [S583(100)] SUZ12	Color2 [DarkGray]	1	4		6.73606	5.98413	7.03342	7.26491	6.95187	6.87036	6.64097	7.04111	6.30012	6.38888	5.20945	6.19574
	0.1935	0.186485	Q8ND04 1xPhospho [S469(100)] SMG8	Color2 [DarkGray]	1	4		6.82146	5.85549	6.63952	6.24983	7.13955	6.7115	6.52982	6.76553	7.0045	6.91767	5.65535	6.73471
	0	NaN	Q16181 1xPhospho [T228(100)] SEPTIN7	Color2 [DarkGray]	1	4		NaN	NaN	NaN	NaN	NaN	NaN	NaN	NaN	NaN	NaN	NaN	NaN
	0.415738	-0.38182	P16333 1xPhospho [Y105(100)] NCK1	Color2 [DarkGray]	1	4		7.02791	6.64961	6.68089	6.47573	7.1416	6.74416	6.63081	6.29829	6.6879	6.74685	5.15785	6.71425
	0.101301	-0.06755	O43896 2xPhospho [S674(100);S676(100)] KIF1C	Color2 [DarkGray]	1	4		6.91289	6.45779	6.6279	6.2891	7.09592	6.62352	6.65678	6.70736	6.7046	6.84046	5.91169	6.56072
	0.867669	-0.56653	O43896 1xPhospho [S674(99.7)] KIF1C	Color2 [DarkGray]	1	4		6.81378	6.65678	6.97728	6.50779	7.14057	6.8802	6.74282	6.59544	6.38543	6.7046	5.26679	6.33271
	0.306822	0.211153	NDC1	Color2 [DarkGray]	1	4		6.63081	6.32012	6.46434	6.27426	7.04221	6.75221	6.59544	6.67101	6.99661	6.83794	5.80478	6.89482
	0.116824	0.072005	Q32P44 1xPhospho [S889(100)] EML3	Color2 [DarkGray]	1	4		6.74416	6.41954	6.69766	6.33628	6.79312	6.63807	6.5438	6.82909	6.72656	6.93899	6.01792	6.80219
	0.262344	-0.31095	Q13506 1xPhospho [S183(100)] NAB1	Color2 [DarkGray]	1	4		6.98982	6.24222	6.7211	6.59395	7.07895	6.56529	6.75221	6.56986	6.81762	6.65105	4.94954	6.88509
	0.044708	0.034472	Q86X27 1xPhospho [S422(100)] RALGPS2	Color2 [DarkGray]	1	4		7.01569	6.20555	6.58646	6.29462	7.34252	6.38198	6.3505	6.74551	6.97269	6.66249	6.02459	6.58045
	0.00068	-0.00059	O75132 1xPhospho [S574(99.5)] ZBED4	Color2 [DarkGray]	1	4		6.83542	6.14568	6.51096	6.41785	7.15886	6.67242	6.8505	6.74551	6.73064	6.71836	5.72792	6.73064
	0.356308	0.259685	Q9H165 2xPhospho [S205(100);T208(100)] BCL11A	Color2 [DarkGray]	1	4		6.74551	6.53138	6.47897	5.89724	6.91049	6.58646	6.732	6.6865	6.88874	7.03342	5.91169	6.85798
	0	NaN	Q9NZI8 1xPhospho [S12(100)] IGF2BP1	Color2 [DarkGray]	1	4		NaN	NaN	NaN	NaN	NaN	NaN	NaN	NaN	NaN	NaN	NaN	NaN
	0.495714	0.399792	Q9P1Y5 1xPhospho [S1048(100)] CAMSAP3	Color2 [DarkGray]	1	4		7.09381	5.70044	6.23074	6.10852	7.40599	6.75087	6.1819	6.52513	7.1179	6.91049	6.08958	6.61471
	0	NaN	O15042 1xPhospho [S485(100)] U2SURP	Color2 [DarkGray]	1	4		NaN	NaN	NaN	NaN	NaN	NaN	NaN	NaN	NaN	NaN	NaN	NaN
+	2.07429	1.30144	A3KN83 1xPhospho [S697(98.9)] SBNO1	Color2 [DarkGray]	1	4		6.32012	5.3505	6.23074	5.69766	6.77479	6.25172	6.15178	6.36807	7.58796	7.50779	6.49665	7.21237
	0.202328	0.083221	P35658 1xPhospho [S1023(100)] NUP214	Color2 [DarkGray]	1	4		6.77742	6.40429	6.57137	6.29462	7.09592	6.64097	6.53916	6.80219	6.69905	6.73877	6.22304	6.71973
	0.862727	0.26485	O15014 1xPhospho [S804(100)] ZNF609	Color2 [DarkGray]	1	4		6.6907	6.34341	6.46434	6.29462	7.05094	6.57289	6.57137	6.66249	6.8189	6.99435	6.40259	6.63663
	0.453379	-0.48023	Q13627 1xPhospho [Y321(100)] DYRK1A	Color2 [DarkGray]	1	4		6.99774	6.35931	6.7866	6.57289	7.27426	6.71425	6.66676	6.52826	6.6279	6.71425	4.83289	6.62059
	0	NaN	Q9HCU4 1xPhospho [S2665(100)] CELSR2	Color2 [DarkGray]	1	4		NaN	NaN	NaN	NaN	NaN	NaN	NaN	NaN	NaN	NaN	NaN	NaN
	0.104898	0.088093	PRR5	Color2 [DarkGray]	1	4		6.91289	6.32553	6.6014	6.22689	6.87897	6.71287	6.61176	6.63372	6.92363	6.92125	5.80736	6.76686
	0.603701	0.250172	Q8NCF5 2xPhospho [S168(100);S173(100)] NFATC2IP	Color2 [DarkGray]	1	4		6.74147	6.23074	6.63663	6.45286	7.00899	6.40429	6.50938	6.3837	6.91049	6.96924	6.2854	6.89724
	0.428362	0.33965	PRRC2A	Color2 [DarkGray]	1	4		6.85549	6.41447	6.36982	5.63227	7.65249	6.04876	6.71973	6.20945	6.9507	6.96	5.93074	6.78921
	0.125619	-0.13555	Q9NYV4 1xPhospho [T893(100)] CDK12	Color2 [DarkGray]	1	4		7.22207	6.06824	6.44294	6.29094	7.39489	6.63372	6.50303	6.73336	6.97728	6.68089	5.51096	6.31288
	0.205758	0.128405	Q53HL2 1xPhospho [S219(100)] CDCA8	Color2 [DarkGray]	1	4		6.86295	6.29278	6.67948	6.11894	7.05745	6.54226	6.60881	6.75087	6.92481	6.86542	6.14771	6.52982
	0.238228	-0.18367	Q92925 1xPhospho [S203(100)] SMARCD2	Color2 [DarkGray]	1	4		6.96116	6.10643	6.80349	6.45286	7.16289	6.59694	6.82273	6.6907	6.69627	6.58946	5.65821	6.6453
	0.110611	-0.07377	O15294 1xPhospho [S1045(100)] OGT	Color2 [DarkGray]	1	4		6.93192	6.48864	6.53294	6.30561	7.22014	6.50303	6.60437	6.76686	6.64097	6.83162	5.88264	6.60881
	0.167515	0.11592	Q8NI27 1xPhospho [T1443(100)] THOC2	Color2 [DarkGray]	1	4		6.82909	6.21335	6.61765	6.27984	7.22786	6.60733	6.53916	6.55612	6.9331	6.95303	5.99548	6.52199
	0.10535	-0.09809	POLR3E	Color2 [DarkGray]	1	4		7.17093	5.96347	6.52513	6.40429	7.3156	6.6893	6.65821	6.62644	6.66959	6.62644	5.7115	6.66391
	0.1929	-0.1305	Q92797 1xPhospho [S1259(100)] SYMPK	Color2 [DarkGray]	1	4		7.02569	6.35403	6.7761	6.40599	7.06609	6.62644	6.44294	6.61176	6.85424	6.71425	5.89239	6.57894
	0.149336	0.100442	Q92797 1xPhospho [S1259(100)] SYMPK	Color2 [DarkGray]	1	4		6.9331	6.19771	6.65678	6.20945	7.2075	6.54535	6.58646	6.56834	7.03012	6.77083	6.24031	6.35755
	0.460908	0.300228	A1L390 1xPhospho [S827(100)] PLEKHG3	Color2 [DarkGray]	1	4		6.77479	5.80736	6.52513	6.38025	7.17493	6.59991	6.65105	6.59842	7.04439	6.78398	6.06824	6.79181
	0.057927	-0.04304	P11717 1xPhospho [S2484(100)] IGF2R	Color2 [DarkGray]	1	4		6.93074	6.16993	6.64674	6.34518	7.26772	6.60288	6.69766	6.67807	6.81121	6.74953	5.92837	6.43129
	0.461716	-0.35017	Q2NKX8 1xPhospho [S1028(100)] ERCC6L	Color2 [DarkGray]	1	4		7.14364	6.23649	6.75489	6.57592	7.07254	6.67525	6.73064	6.62205	6.76421	6.58496	5.49185	6.46924
	0.013277	0.011135	Q15388 1xPhospho [S135(100)] TOMM20	Color2 [DarkGray]	1	4		7	6.32193	6.44128	6.3906	7.10434	6.5438	6.58195	6.7252	6.9472	6.74953	5.8679	6.63372
	0.301416	0.290362	P21580 2xPhospho [S573(100);S575(100)] TNFAIP3	Color2 [DarkGray]	1	4		7.03562	6.02015	5.72247	5.82018	7.84298	6.5438	6.86047	6.49185	6.63663	7.05094	5.78136	6.29094
	0.39105	0.121094	Q9H1E3 1xPhospho [S214(100)] NUCKS1	Color2 [DarkGray]	1	4		6.6279	6.36632	6.71287	6.39746	6.89603	6.65535	6.74147	6.62205	6.71562	6.87036	6.36632	6.63663
	1.1387	0.31562	Q9H1E3 2xPhospho [S204(100);S214(100)] NUCKS1	Color2 [DarkGray]	1	4		6.45121	6.13955	6.73606	6.5345	6.44626	6.62059	6.85922	6.63227	6.84925	6.96116	6.67242	6.64097
	0.059706	0.041265	Q9Y5B6 1xPhospho [S262(100)] PAXBP1	Color2 [DarkGray]	1	4		6.78267	6.31107	6.70183	6.25739	7.16892	6.57743	6.7996	6.53294	6.74147	6.91289	5.97269	6.59096
	0.546524	0.22103	Q9Y5B6 1xPhospho [S262(100)] PAXBP1	Color2 [DarkGray]	1	4		6.7115	6.36457	6.45779	6.24603	7.02791	6.64097	6.71836	6.64241	6.8802	6.92955	6.23074	6.62352
	0.318793	-0.22458	Q71UM5 1xPhospho [S27(100)];P42677 1xPhospho [S27(100)] RPS27L	Color2 [DarkGray]	1	4		6.87036	6.32373	6.76155	6.44626	7.31832	6.6453	6.65964	6.62498	6.67525	6.64818	5.56986	6.61029
	0.131053	-0.10159	Q9NWH9 1xPhospho [S1014(100)] SLTM	Color2 [DarkGray]	1	4		7.1819	6.22882	6.64818	6.44626	7.15987	6.60437	6.29462	6.55459	6.89845	6.80736	5.98869	6.40429
	0.113443	0.081611	Q9C0B5 1xPhospho [S529(100)] ZDHHC5	Color2 [DarkGray]	1	4		6.76553	6.41785	6.33985	6.47411	7.08002	6.6014	6.58946	6.75889	6.95768	6.87774	5.86047	6.6279
	0.168999	-0.14942	O94988 1xPhospho [S345(100)] FAM13A	Color2 [DarkGray]	1	4		7.23458	6.3837	6.55305	6.50462	6.92719	6.59842	6.31107	6.58346	6.4363	7.03892	5.75756	6.84549
	0.316172	-0.22022	EFR3B	Color2 [DarkGray]	1	4		6.9542	6.26303	6.51096	6.41447	7.38716	6.92005	6.74551	6.56072	6.30012	6.78005	5.61176	6.56986
	0	NaN	MAP4K4	Color2 [DarkGray]	1	4		NaN	NaN	NaN	NaN	NaN	NaN	NaN	NaN	NaN	NaN	NaN	NaN
	0.028924	-0.02067	Q9ULM3 1xPhospho [S447(100)] YEATS2	Color2 [DarkGray]	1	4		6.84046	6.44956	6.60585	6.45779	6.97384	6.6279	6.61765	6.6014	6.73606	7.00338	5.9331	6.59842
	0.176242	0.128494	Q9ULM3 1xPhospho [S465(100)] YEATS2	Color2 [DarkGray]	1	4		6.81506	6.2817	6.43296	6.45451	7.10643	6.49345	6.66959	6.5469	6.97957	6.92481	5.86047	6.73336
	0.119972	0.084734	YEATS2	Color2 [DarkGray]	1	4		6.8936	6.34341	6.49506	6.42122	6.80864	6.52356	6.6893	6.75087	6.57137	7.06717	5.99322	6.86047
	0.175354	-0.13451	O75369 1xPhospho [S2478(100)] FLNB	Color2 [DarkGray]	1	4		6.66249	6.5744	6.62936	6.47086	7.39146	6.36282	6.42291	6.78267	6.91169	6.73877	5.59096	6.55765
	0.365348	-0.22339	Q5T0W9 1xPhospho [S869(100)] FAM83B	Color2 [DarkGray]	1	4		6.99322	6.70183	6.56377	6.27426	7.28633	6.65821	6.55765	6.55765	6.44791	6.78005	5.7866	6.62498
	0.043103	0.025228	O75533 2xPhospho [T267(100);T273(100)] SF3B1	Color2 [DarkGray]	1	4		6.82655	6.34696	6.47735	6.46597	7.24793	6.52199	6.62205	6.65821	6.73064	6.93781	6.1416	6.40769
	0.282429	0.171328	O75533 1xPhospho [T267(100)] SF3B1	Color2 [DarkGray]	1	4		6.81378	6.28355	6.40088	6.33092	7.21723	6.55612	6.51885	6.65964	6.93664	6.97269	6.02015	6.58496
	0.024448	-0.01485	O75533 1xPhospho [T267(100)] SF3B1	Color2 [DarkGray]	1	4		6.76022	6.28355	6.68089	6.44791	7.07254	6.74147	6.65821	6.70044	6.58195	6.88387	6.04002	6.60733
	1.15372	-0.37669	Q96NU1 1xPhospho [S469(100)] SAMD11	Color2 [DarkGray]	1	4		6.85798	6.75622	6.82018	6.51728	7.08852	6.83794	6.49025	6.59544	6.55459	6.56682	5.91409	6.40939
	0.074193	-0.08851	Q9BRS8 1xPhospho [T202(100)] LARP6	Color2 [DarkGray]	1	4		7.24793	5.92125	6.61176	6.26679	7.24888	6.67242	6.52356	6.65249	6.80607	6.77347	5.46597	6.64818
+	3.41514	-0.89779	Q8WY36 2xPhospho [S183(100);S] BBX	Color2 [DarkGray]	1	4		7.02348	6.94251	7.17891	7.03012	6.71425	6.62059	6.49825	6.51728	6.24031	6.18587	5.8125	6.34518
	0.098708	-0.0518	Q9Y4G2 1xPhospho [S435(100)] PLEKHM1	Color2 [DarkGray]	1	4		6.85424	6.34696	6.56529	6.38198	7.2075	6.69766	6.61176	6.8009	6.7115	6.57137	6.03342	6.62498
	0.45099	0.356861	Q9H2F5 1xPhospho [S539(100)] EPC1	Color2 [DarkGray]	1	4		6.92244	6.17193	5.77083	6.08958	7.49105	6.55919	6.65964	6.71562	6.91409	6.83162	5.82273	6.81378
	0.04005	0.03299	MARF1	Color2 [DarkGray]	1	4		7.0607	6.45451	6.2724	6.43296	7.06609	6.46271	6.41109	6.76686	7.03782	6.85549	6.01792	6.44128
	0.070963	-0.04905	P49757 1xPhospho [S241(96.1)] NUMB	Color2 [DarkGray]	1	4		6.94369	6.35403	6.65392	6.34518	7.25644	6.37156	6.75489	6.50779	6.77742	6.75622	5.926	6.64097
	1.98792	0.830297	Q9GZY8 1xPhospho [T115(100)] MFF	Color2 [DarkGray]	1	4		6.42122	5.95884	6.2891	5.56377	7.34961	6.34696	6.63663	6.69905	7.03782	7.07361	6.89118	6.55152
	0.221264	0.158535	P07900 1xPhospho [S595(99.2)] HSP90AA1	Color2 [DarkGray]	1	4		6.8716	6.36632	6.39746	6.38025	6.96116	6.67948	6.35931	6.64818	7.03892	7.0045	5.92125	6.6851
	0.067079	-0.05163	Q8NHV4 1xPhospho [S516(100)] NEDD1	Color2 [DarkGray]	1	4		6.91767	6.1918	6.69488	6.2854	7.64818	6.25361	6.43796	6.56682	6.90689	6.61471	5.88753	6.47411
	0.383953	0.140711	Q9UP95 1xPhospho [S88(100)] SLC12A4	Color2 [DarkGray]	1	4		6.57743	6.39575	6.59544	6.54226	7.21626	6.50621	6.51412	6.42626	6.848	6.95536	6.26303	6.60733
	0.135673	0.111796	Q9Y2I7 1xPhospho [S299(100)] PIKFYVE	Color2 [DarkGray]	1	4		6.7252	6.5267	6.44294	6.4822	6.85549	6.73606	6.21529	6.65535	6.81762	7.19869	5.78136	6.82655
	0.05846	0.038794	Q5JS13 1xPhospho [S298(99.4)] RALGPS1	Color2 [DarkGray]	1	4		6.9542	6.39575	6.55765	6.22304	7.1334	6.57894	6.5744	6.6879	6.73471	6.90328	6.0917	6.55612
	0.064239	0.04646	NUMB	Color2 [DarkGray]	1	4		6.75756	6.46107	6.52356	6.6865	6.94369	6.32553	6.30743	6.72792	7.20359	6.8505	6.04002	6.52042
	0.361034	-0.15762	Q12955 1xPhospho [S4342(100)] ANK3	Color2 [DarkGray]	1	4		7.00563	6.55305	6.6279	6.39403	7.16792	6.6453	6.61176	6.48059	6.62498	6.63952	6.07682	6.60881
	0.181534	-0.17423	Q8IYD8 1xPhospho [S832(100)] FANCM	Color2 [DarkGray]	1	4		6.87652	6.41278	6.56224	6.41954	7.15684	6.83289	6.38025	6.8125	7.05961	6.58646	5.37504	6.55305
	0	NaN	P46013 1xPhospho [T2406(100)] MKI67	Color2 [DarkGray]	1	4		NaN	NaN	NaN	NaN	NaN	NaN	NaN	NaN	NaN	NaN	NaN	NaN
	0.109243	-0.05308	Q9ULC8 1xPhospho [S682(100)] ZDHHC8	Color2 [DarkGray]	1	4		6.8009	6.54071	6.72656	6.47735	6.93192	6.6014	6.61176	6.53605	6.77873	6.88996	6.15987	6.50462
	0.165806	0.14785	P49815 1xPhospho [S960(100)] TSC2	Color2 [DarkGray]	1	4		6.99209	5.853	6.58646	5.98185	7.31922	6.59395	6.53916	7.04111	6.91886	6.79181	5.97039	6.32373
	0.524163	-0.31191	Q96JG6 1xPhospho [S15(100)] VPS50	Color2 [DarkGray]	1	4		6.94603	6.44956	6.75756	6.54844	7.10748	6.65392	6.74147	6.6279	6.60585	6.72792	5.62352	6.49665
	0.112532	-0.05658	Q9UPX8 1xPhospho [S452(100)] SHANK2	Color2 [DarkGray]	1	4		6.67101	6.57894	6.76022	6.49185	6.824	6.71425	6.80607	6.42122	6.62352	6.96347	6.10224	6.58646
	0.174267	0.119413	Q15154 3xPhospho [S861(100);S872(99.5);S/T] PCM1	Color2 [DarkGray]	1	4		6.90809	6.20555	6.68089	6.1819	6.98869	6.77479	6.48382	6.6893	6.83162	6.79051	6.02459	6.80736
	0.049704	-0.04276	Q15154 2xPhospho [S872(99.5);S/T] PCM1	Color2 [DarkGray]	1	4		7.01458	6.52356	6.97728	5.90689	6.824	6.73742	6.50303	6.60437	6.50303	6.87406	6.15583	6.71836
	0.424604	0.201096	Q15154 1xPhospho [S861(100)] PCM1	Color2 [DarkGray]	1	4		6.60733	6.1639	6.62936	6.43962	6.99548	6.74685	6.59991	6.63372	6.84674	6.89603	6.12309	6.77873
	0.714733	0.284294	Q5VZL5 2xPhospho [S1064(100);S1071(99.2)] ZMYM4	Color2 [DarkGray]	1	4		6.73064	6.52042	6.51254	6.19574	6.92837	6.41954	6.35403	6.6837	6.93428	7.02791	6.31288	6.82146
	0.257478	0.197646	Q15545 1xPhospho [S213(100)] TAF7	Color2 [DarkGray]	1	4		6.66391	6.18587	6.54071	6.10852	7.2891	6.66818	6.69209	6.67242	6.81378	6.84046	5.72247	6.91289
	0.41045	0.2039	Q12906 1xPhospho [S860(100)] ILF3	Color2 [DarkGray]	1	4		6.77742	6.1416	6.54071	6.43463	7.17891	6.28355	6.80736	6.44626	6.96232	6.92837	6.2075	6.61176
	0.210427	0.162295	Q9UN36 1xPhospho [S350(100)] NDRG2	Color2 [DarkGray]	1	4		6.88631	6.12309	6.75756	6.07468	7.08958	6.73336	6.49025	6.59694	6.82909	6.75221	5.96347	6.94603
	0.556425	0.180231	Q9H0L4 1xPhospho [S563(100)] CSTF2T	Color2 [DarkGray]	1	4		6.55152	6.5267	6.66249	6.28355	6.84674	6.7115	6.72656	6.52826	6.75221	6.9507	6.33628	6.70598
	0	NaN	Q9ULX6 1xPhospho [S283(100)] AKAP8L	Color2 [DarkGray]	1	4		NaN	NaN	NaN	NaN	NaN	NaN	NaN	NaN	NaN	NaN	NaN	NaN
	0.431342	0.228765	O00512 1xPhospho [S62(100)] BCL9	Color2 [DarkGray]	1	4		6.67384	6.41109	6.43296	6.2114	7.33539	6.47573	6.62352	6.41109	6.79442	7.11998	6.08321	6.64674
	0.357991	0.191318	P52272 1xPhospho [S397(100)] HNRNPM	Color2 [DarkGray]	1	4		6.71836	6.3906	6.59544	6.18587	7.04767	6.56529	6.7761	6.46271	7.00787	6.89482	6.11478	6.63807
	0.40504	0.267082	Q9NR48 1xPhospho [S884(100)] ASH1L	Color2 [DarkGray]	1	4		6.92481	6.07682	6.52199	6.16792	7.08108	6.60733	6.3733	6.70874	7.07039	7.00563	6.1416	6.54226
	0.036851	0.029107	Q13485 1xPhospho [T34(100)] SMAD4	Color2 [DarkGray]	1	4		6.97842	6.20945	6.5744	6.29646	7.17093	6.66249	6.6279	6.60288	6.92125	6.67948	5.93781	6.63663
	0.073441	0.05525	O14777 1xPhospho [T31(100)] NDC80	Color2 [DarkGray]	1	4		7.06931	6.14364	6.47086	6.26491	7.3156	6.58796	6.47411	6.70044	6.9542	6.66391	6.13545	6.41616
	0.016452	0.010393	Q9H0H5 1xPhospho [S628(100)] RACGAP1	Color2 [DarkGray]	1	4		6.91767	6.2891	6.5438	6.42291	6.94837	6.56377	6.62205	6.9331	6.89118	6.72656	6.13134	6.46597
	0.194537	0.131048	Q96PN7 2xPhospho [T743(100);T/S] TRERF1	Color2 [DarkGray]	1	4		6.78136	6.14975	6.64386	6.24793	7.18982	6.45121	6.69349	6.77479	6.7879	6.88874	5.94251	6.72792
	0.356165	0.250024	Q5SW79 2xPhospho [S838(100);S845(100)] CEP170	Color2 [DarkGray]	1	4		7.10434	5.99774	6.54071	6.31288	6.83794	6.42626	6.34163	6.72792	7.12205	6.90087	6.21723	6.71562
	0.142411	-0.08254	Q9UPN3 1xPhospho [S3927(100)] MACF1	Color2 [DarkGray]	1	4		6.62644	6.6865	6.73336	6.50462	6.83794	6.57894	6.71425	6.62205	6.6879	6.8392	5.91886	6.77479
	0.048333	0.039219	Q5PRF9 1xPhospho [S172(100)] SAMD4B	Color2 [DarkGray]	1	4		6.58496	6.57137	6.7761	6.53761	6.63663	6.58346	6.66818	6.40599	6.66818	7.08321	5.86542	7.01011
	0	NaN	O60583 1xPhospho [S480(100)] CCNT2	Color2 [DarkGray]	1	4		NaN	NaN	NaN	NaN	NaN	NaN	NaN	NaN	NaN	NaN	NaN	NaN
	0.407804	-0.52828	Q0ZGT2 1xPhospho [S365(100)] NEXN	Color2 [DarkGray]	1	4		7.38543	6.20163	6.6907	6.24983	7.45779	6.36807	6.35403	6.8802	7.10119	6.46434	4.72792	6.12102
	0.075791	0.058913	UACA	Color2 [DarkGray]	1	4		6.94017	6.45451	6.64674	6.34696	6.2891	6.5469	6.49825	6.97957	6.94954	7.01011	5.93781	6.72656
	0.107212	-0.07417	P29375 1xPhospho [S1666(100)] KDM5A	Color2 [DarkGray]	1	4		6.92481	6.5345	6.67948	6.42291	6.83415	6.75489	6.4822	6.55152	6.8009	6.80993	5.87283	6.78136
	0.376776	0.183976	Q5VWQ8 1xPhospho [S995(100)] DAB2IP	Color2 [DarkGray]	1	4		6.74416	6.42122	6.6907	6.17792	6.94017	6.62498	6.59842	6.51254	6.87774	6.97842	6.22304	6.6907
	0	NaN	Q9C0H5 1xPhospho [S366(100)] ARHGAP39	Color2 [DarkGray]	1	4		NaN	NaN	NaN	NaN	NaN	NaN	NaN	NaN	NaN	NaN	NaN	NaN
	0.070779	-0.04829	O43159 2xPhospho [S104(100);S106(100)] RRP8	Color2 [DarkGray]	1	4		6.70598	6.41447	6.6279	6.2555	7.27799	6.6879	6.65392	6.83162	6.52513	6.85549	5.82273	6.60733
	0.421315	-0.24662	O43159 1xPhospho [S104(100)] RRP8	Color2 [DarkGray]	1	4		6.71287	6.63372	6.72383	6.42794	6.93781	6.9472	6.96924	6.42794	6.54844	6.70183	5.63227	6.62936
	0	NaN	Q6IQ23 1xPhospho [T472(100)] PLEKHA7	Color2 [DarkGray]	1	4		NaN	NaN	NaN	NaN	NaN	NaN	NaN	NaN	NaN	NaN	NaN	NaN
	0.188485	0.134653	Q5VZL5 1xPhospho [S1064(100)] ZMYM4	Color2 [DarkGray]	1	4		6.98869	6.16993	6.41278	6.21723	7.224	6.63952	6.75622	6.48543	6.76155	6.92363	5.97957	6.66249
	0.110321	-0.09609	Q9BX63 1xPhospho [S226(100)] BRIP1	Color2 [DarkGray]	1	4		6.85674	6.23266	6.63227	6.52826	7.03012	6.76686	6.70874	6.64097	6.76818	6.66391	5.58796	6.84549
	0.727695	0.279308	O75376 1xPhospho [S1263(100)] NCOR1	Color2 [DarkGray]	1	4		6.63952	6.16591	6.32733	6.38888	6.97499	6.83162	6.75489	6.70736	6.61029	7.10014	6.3345	6.59395
	1.04552	0.388226	Q8WWM7 1xPhospho [S339(99.5)] ATXN2L	Color2 [DarkGray]	1	4		6.62644	6.23074	6.57743	6.05961	6.98299	6.52199	6.58496	6.77742	7.01234	6.94486	6.42459	6.66534
	0.252585	0.162693	Q86UE4 1xPhospho [S457(100)] MTDH	Color2 [DarkGray]	1	4		6.70183	6.2555	6.53916	6.42794	7.03232	6.60288	6.49506	6.7211	7.01458	7.01123	5.97499	6.5744
	0.232213	-0.24597	Q9UHB7 1xPhospho [S836(100)] AFF4	Color2 [DarkGray]	1	4		7.28633	6.07895	6.46107	6.11686	7.53216	6.67948	6.49345	6.84674	7.04111	6.36457	5.49185	6.06178
	0.479936	-0.3045	O94986 1xPhospho [S1618(100)] CEP152	Color2 [DarkGray]	1	4		6.86666	6.06393	6.65392	6.65821	7.37938	6.77083	6.5744	6.98527	6.61765	6.61176	5.64961	6.14568
	0.132894	0.097683	Q9UPQ9 1xPhospho [S1067(100)] TNRC6B	Color2 [DarkGray]	1	4		6.7866	6.08321	6.67101	6.61912	7.11582	6.54535	6.49506	6.42962	7.13648	6.59544	6.04002	6.77873
	1.24379	0.526947	Q8NDV7 1xPhospho [S1217(100)] TNRC6A	Color2 [DarkGray]	1	4		6.58796	6.21529	6.31651	6.17592	6.91648	6.4822	6.52982	6.6453	7.17991	7.09381	6.27426	6.85549
	0.109325	0.091951	Q14669 2xPhospho [S1376(100);T1377(100)] TRIP12	Color2 [DarkGray]	1	4		6.66534	6.17991	6.7115	6.44791	7.14975	6.47411	6.60733	6.62352	7.0433	6.8505	5.75756	6.7211
	0.095993	-0.11218	Q14669 1xPhospho [T1377(99.4)] TRIP12	Color2 [DarkGray]	1	4		6.90689	6.00899	6.70874	6.41109	7.29002	6.59246	6.732	6.63227	6.91049	6.74012	5.26679	6.66959
	0.250457	-0.15263	O75113 1xPhospho [S300(100)] N4BP1	Color2 [DarkGray]	1	4		6.61029	6.52982	7	6.76553	6.78005	6.50621	6.66107	6.27426	6.75756	6.8125	5.89724	6.82782
	0.121947	0.081397	Q8TEW0 1xPhospho [S837(100)] PARD3	Color2 [DarkGray]	1	4		6.80219	6.35755	6.55152	6.31651	7.22497	6.47411	6.56072	6.66959	7.02569	6.74551	5.97039	6.61176
	1.66663	0.719493	Q9ULT8 1xPhospho [S1772(100)] HECTD1	Color2 [DarkGray]	1	4		6.33092	6.18388	6.30012	5.86047	7.01011	6.40939	6.52826	6.84424	7.39661	7.05528	6.55612	6.54535
	0.729989	0.34988	O75381 1xPhospho [S232(100)] PEX14	Color2 [DarkGray]	1	4		6.66534	6.17393	6.5157	6.34518	7.01458	6.41109	6.49665	6.61471	7.03122	6.99661	6.15178	6.92005
	0.037965	0.043502	Q14444 1xPhospho [S307(100)] CAPRIN1	Color2 [DarkGray]	1	4		6.87652	6.30012	6.39232	6.31288	6.99322	6.74819	6.79181	6.59694	7.06286	6.72383	5.41616	6.853
	0.029242	-0.01953	HEATR6	Color2 [DarkGray]	1	4		6.88631	6.06824	6.66818	6.55765	7.04985	6.67384	6.79831	6.61912	6.67948	6.8716	6.23649	6.3147
	0.063629	0.047298	NR2C1	Color2 [DarkGray]	1	4		6.82909	6.36807	6.47573	6.61765	6.90087	6.44294	6.46924	6.81506	6.94134	6.90809	5.89966	6.73064
+	2.57351	-1.44637	P53805 2xPhospho [S163(100);S167(100)];Q9UKA8 2xPhospho [S148(100);S152(100)] RCAN1	Color2 [DarkGray]	1	4		7.6879	6.49025	7.27891	6.85549	7.24031	6.30378	6.70598	6.6014	5.89966	5.65535	5.24413	5.72792
	0.354915	0.153788	Q8IVH2 1xPhospho [S86(100)] FOXP4	Color2 [DarkGray]	1	4		6.83162	6.33985	6.53294	6.2075	7.02348	6.67242	6.55919	6.79181	6.93664	6.71287	6.32912	6.54844
	0.142324	0.10923	Q52LR7 1xPhospho [S119(100)] EPC2	Color2 [DarkGray]	1	4		6.73877	6.56682	6.66959	6.07039	6.87529	6.63952	6.64961	6.66959	7.07788	6.84925	5.926	6.62936
	0.349959	0.148422	Q53ET0 1xPhospho [S456(99.5)] CRTC2	Color2 [DarkGray]	1	4		6.64961	6.24603	6.80219	6.38025	7.07788	6.3505	6.67666	6.61618	6.8716	6.82273	6.29094	6.6865
	0.13151	-0.10559	Q9NW97 1xPhospho [S115(100)] TMEM51	Color2 [DarkGray]	1	4		7.29278	6.27053	6.7211	6.18388	6.93546	6.24222	6.59096	6.926	6.83289	6.56682	6.05528	6.59096
	0.330212	-0.2411	Q66K14 1xPhospho [S1238(100)] TBC1D9B	Color2 [DarkGray]	1	4		7.20945	6.31832	6.82273	6.41278	6.82146	6.65678	6.63807	6.61176	6.60585	6.72247	5.75221	6.71836
	0.05764	0.040623	P40939 1xPhospho [S756(100)] HADHA	Color2 [DarkGray]	1	4		6.84424	6.42626	6.59395	6.20163	7.15178	6.57592	6.7761	6.55305	6.91409	6.76155	5.96347	6.58946
	0.079129	0.0509	Q9Y3P9 1xPhospho [S42(100)] RABGAP1	Color2 [DarkGray]	1	4		6.79051	6.40939	6.5744	6.24983	7.02569	6.65535	6.6453	6.84172	6.83162	6.86542	5.99774	6.53294
	0.100515	0.084752	Q12846 2xPhospho [S14(100);S15(100)] STX4	Color2 [DarkGray]	1	4		6.61471	6.89482	6.44791	5.98641	6.64097	6.84549	6.82146	6.76553	6.71287	7.03342	5.88264	6.65392
	0.348942	-0.19939	Q12846 2xPhospho [S14(100);S15(100)] STX4	Color2 [DarkGray]	1	4		6.65392	6.24222	6.8716	6.90448	6.61029	6.81506	6.66676	6.80478	6.71699	6.61324	5.89482	6.64961
	0.450675	-0.50028	Q9NW75 1xPhospho [S284(100)] GPATCH2	Color2 [DarkGray]	1	4		7.33628	6.1819	6.7252	6.61471	7.26866	6.52982	6.32733	6.6893	6.80864	6.5744	4.91169	6.56224
	0.157504	0.10149	DOCK5	Color2 [DarkGray]	1	4		6.93781	6.43296	6.61324	6.3505	7.06178	6.3505	6.56682	6.25361	6.61324	7.25267	6.23649	6.63807
	0.140961	-0.12968	P08138 1xPhospho [T293(100)] NGFR	Color2 [DarkGray]	1	4		7.03892	5.65249	6.14771	5.91169	8.37156	6.46271	6.74416	6.45779	5.93546	6.53138	6.07039	5.69488
	0.063761	-0.05151	P55196 1xPhospho [S1107(100)] AFDN	Color2 [DarkGray]	1	4		6.926	6.50938	6.63227	6.30925	7.2555	6.32373	6.49825	6.59246	6.9507	6.66818	5.79442	6.75756
	0.082587	-0.05237	P55196 1xPhospho [S1107(100)] AFDN	Color2 [DarkGray]	1	4		6.81121	6.42794	6.67242	6.49985	7.17393	6.56986	6.51254	6.52356	6.80736	6.83542	5.92837	6.63081
	0.22551	-0.15754	P55196 1xPhospho [S1107(100)] AFDN	Color2 [DarkGray]	1	4		6.70183	6.53916	6.57289	6.60585	7.17891	6.46271	6.74551	6.6907	6.79051	6.76818	5.62059	6.61029
	0.157359	0.100029	P05023 1xPhospho [S722(100)] ATP1A1	Color2 [DarkGray]	1	4		6.64674	6.30925	6.56834	6.32553	6.94134	6.60881	6.85674	6.88264	6.78529	6.76421	5.87774	6.82273
	1.26736	0.587026	Q8WWM7 1xPhospho [S426(100)] ATXN2L	Color2 [DarkGray]	1	4		6.58195	6.20555	6.41278	6.07682	6.91528	6.31651	6.41278	6.59991	7.22689	7.1334	6.26491	7
	0.326385	0.185116	Q13627 2xPhospho [S748(100);S758(100)] DYRK1A	Color2 [DarkGray]	1	4		6.7879	6.39917	6.46434	6.30195	7.02459	6.59246	6.40429	6.71287	6.88753	7.10329	6.10014	6.60288
	0.620105	0.256652	Q13627 1xPhospho [S748(100)] DYRK1A	Color2 [DarkGray]	1	4		6.62936	6.29094	6.67807	6.13955	6.95536	6.30925	6.71973	6.92363	6.61471	7.00899	6.32193	6.8189
	0.757655	0.241969	Q13627 1xPhospho [S748(100)] DYRK1A	Color2 [DarkGray]	1	4		6.67948	6.45286	6.45779	6.23074	7.10852	6.75087	6.69209	6.28355	6.8802	6.93428	6.39232	6.58195
	0.180134	0.144498	P13797 1xPhospho [T354(100)] PLS3	Color2 [DarkGray]	1	4		6.90569	6.15987	6.57137	6.12102	7.09698	6.79051	6.61471	6.62059	6.84298	6.99774	5.86295	6.63227
	0	NaN	P40939 1xPhospho [S756(100)] HADHA	Color2 [DarkGray]	1	4		NaN	NaN	NaN	NaN	NaN	NaN	NaN	NaN	NaN	NaN	NaN	NaN
	0.037891	-0.02857	Q52LR7 1xPhospho [S119(100)] EPC2	Color2 [DarkGray]	1	4		6.90929	6.37678	6.57592	6.35226	7.1918	6.50779	6.53605	6.75756	6.74685	6.92955	5.88753	6.53605
	1.41959	0.989825	Q86YZ3 1xPhospho [S775(100)];1xPhospho [S1242(100)];1xPhospho [S2182(100)] HRNR	Color2 [DarkGray]	1	4		5.84046	6.9331	6.06178	5.41616	6.75622	5.77347	6.43296	6.85549	6.95303	6.62498	7.07361	7.55919
	1.21492	0.880391	Q86YZ3 1xPhospho [S659(100)];1xPhospho [S1712(100)];1xPhospho [S1829(100)];1xPhospho [S2299(100)];1xPhospho [S2652(100)] HRNR	Color2 [DarkGray]	1	4		5.78921	7.04876	5.78398	5.79701	6.77347	6.05961	6.50938	6.77083	6.76686	6.58346	7.00675	7.58346
	0.168596	-0.10259	Q13111 2xPhospho [S310(98.4);T/S] CHAF1A	Color2 [DarkGray]	1	4		7.07146	6.44294	6.58946	6.37851	7.32012	6.15785	6.56072	6.63227	6.732	6.732	5.99774	6.61029
	0.378745	-0.26098	Q8N1G2 1xPhospho [S66(100)] CMTR1	Color2 [DarkGray]	1	4		7.09698	6.40769	6.65105	6.55305	6.94134	6.71287	6.61912	6.65678	6.75087	6.65678	5.63807	6.61912
	0.36356	0.181219	Q8N9N5 1xPhospho [S90(100)] BANP	Color2 [DarkGray]	1	4		6.39575	6.42459	6.48704	6.43962	7.2891	6.90809	6.40939	6.43962	6.64386	6.91767	6.00225	6.90809
	0.454668	0.242566	O43439 1xPhospho [S409(100)] CBFA2T2	Color2 [DarkGray]	1	4		6.42459	6.24603	6.7211	6.38716	7.07254	6.59395	6.50303	6.67101	6.82146	6.90809	6.04002	6.97957
	0.272678	-0.15756	O94806 1xPhospho [S391(100)];Q15139 1xPhospho [S397(100)] PRKD3	Color2 [DarkGray]	1	4		6.80478	6.2817	6.83668	6.56986	6.99774	6.63372	6.69766	6.73606	6.86047	6.65678	5.926	6.41954
	0.231688	-0.18194	Q9NZQ3 1xPhospho [S147(100)] NCKIPSD	Color2 [DarkGray]	1	4		7.12722	6.52042	6.6907	6.29094	6.84925	6.65535	6.66959	6.58796	6.91767	6.81762	5.76022	6.40599
	0.099619	-0.07038	Q9NQS7 1xPhospho [S197(99.4)] INCENP	Color2 [DarkGray]	1	4		6.71836	6.48543	6.25172	6.39232	7.36982	6.8505	6.99661	6.44956	6.53294	6.86913	5.72792	6.4363
	0	NaN	Q6ZUT9 1xPhospho [S691(100)] DENND5B	Color2 [DarkGray]	1	4		NaN	NaN	NaN	NaN	NaN	NaN	NaN	NaN	NaN	NaN	NaN	NaN
	0	NaN	Q9P273 2xPhospho [S207(99.5);S/T] TENM3	Color2 [DarkGray]	1	4		NaN	NaN	NaN	NaN	NaN	NaN	NaN	NaN	NaN	NaN	NaN	NaN
	0.423041	-0.33483	Q96Q42 1xPhospho [S1335(100)] ALS2	Color2 [DarkGray]	1	4		6.84549	6.72792	6.81121	6.6893	6.90809	6.4363	6.47411	6.5744	6.72247	6.9542	5.40259	6.65535
	0.523733	0.285122	Q76L83 1xPhospho [S600(100)] ASXL2	Color2 [DarkGray]	1	4		6.55765	6.2817	6.63227	6.49185	6.82273	6.17991	6.50621	6.73606	7.25739	6.79572	6.11894	6.93192
	1.60701	1.21331	Q15942 1xPhospho [S344(100)] ZYX	Color2 [DarkGray]	1	4		5.78136	6.0045	5.7866	5.74685	6.73064	6.2724	6.49345	6.66534	7.06178	6.7879	8.12515	6.19771
	0.006871	-0.00511	Q9NQS7 2xPhospho [S197(100);S214(100)] INCENP	Color2 [DarkGray]	1	4		6.84549	6.26115	6.83415	6.40599	6.93899	6.52356	6.56072	6.74012	6.92125	6.71973	6.0045	6.68089
	0.214169	-0.1346	Q9NV70 1xPhospho [T568(100)] EXOC1	Color2 [DarkGray]	1	4		6.87036	6.22882	6.56072	6.52826	7.28725	6.75622	6.72247	6.64674	6.65821	6.7115	5.7866	6.49345
	0.261851	-0.22698	O43324 1xPhospho [S161(100)] EEF1E1	Color2 [DarkGray]	1	4		7.20848	6.21335	6.80736	6.40769	6.96116	6.30012	6.6879	6.8009	6.80736	6.77083	5.61471	6.53605
	0.52048	0.273839	CHAF1A	Color2 [DarkGray]	1	4		6.39575	6.37678	6.5744	6.34518	7.16491	6.3345	6.69209	6.61765	6.93074	7.07468	6.01123	6.77083
	0.085904	-0.07914	Q9NWW5 1xPhospho [S23(100)] CLN6	Color2 [DarkGray]	1	4		7.25644	5.88753	6.93428	6.38198	6.84424	6.35579	6.50462	6.88753	6.76818	6.68089	6.12928	6.56529
	0.723396	-0.49399	O94806 1xPhospho [S395(100)];Q15139 1xPhospho [S401(100)] PRKD3	Color2 [DarkGray]	1	4		6.88996	6.42291	6.92125	6.58195	7.09592	6.74953	6.74416	6.81378	6.40769	6.59395	5.2854	6.55305
	0.366392	0.198604	Q8NFC6 2xPhospho [S2779(100);S2780(100)] BOD1L1	Color2 [DarkGray]	1	4		6.74282	6.23649	6.55152	6.33271	7.2075	6.44626	6.69209	6.4446	6.94369	6.98527	6.09381	6.63517
	0.827341	0.356341	P27824 2xPhospho [S554(100);T/S] CANX	Color2 [DarkGray]	1	4		6.37678	6.32373	6.57592	6.32193	6.61912	6.64674	6.80864	6.72656	6.86295	7.1416	6.16993	6.84925
	2.62044	0.440048	P27824 1xPhospho [S554(100)] CANX	Color2 [DarkGray]	1	4		6.22497	6.39575	6.43796	6.28355	6.75889	6.82909	6.73606	6.75489	6.8392	6.93428	6.59694	6.732
	0.25032	-0.28285	P27824 2xPhospho [S554(100);S564(99.6)] CANX	Color2 [DarkGray]	1	4		6.84424	6.32553	6.86913	6.72792	7.00675	6.55305	6.54226	6.40769	6.67101	6.78005	5.10434	7.08002
	0.472924	-0.48348	P27824 1xPhospho [S554(100)] CANX	Color2 [DarkGray]	1	4		6.87897	6.71562	6.80993	6.67242	6.97613	6.54226	6.66249	6.47897	6.44626	6.81762	4.94017	6.93899
	1.18656	0.441338	POP1	Color2 [DarkGray]	1	4		6.24983	6.46271	6.59694	6.05745	6.87774	6.53138	6.8125	6.67242	7.00899	6.96	6.32912	6.83415
	0.425959	-0.20213	Q96ST2 2xPhospho [S329(100);S333(98.6)] IWS1	Color2 [DarkGray]	1	4		6.69766	6.63372	6.82146	6.66534	6.58045	6.82146	6.6851	6.61029	6.71425	6.73471	5.88264	6.67807
	0.366909	-0.18811	Q96ST2 2xPhospho [S329(100);S333(98.6)] IWS1	Color2 [DarkGray]	1	4		6.82782	6.44294	6.85424	6.62498	6.97613	6.70598	6.58195	6.44626	6.7996	6.6893	5.91169	6.59694
	0.198571	-0.12855	Q96ST2 2xPhospho [S329(100);S333(100)] IWS1	Color2 [DarkGray]	1	4		6.89118	6.34163	6.76951	6.43129	6.88874	6.72383	6.85922	6.58496	6.65249	6.74953	5.82528	6.69209
	0	NaN	Q8ND24 1xPhospho [S47(100)] RNF214	Color2 [DarkGray]	1	4		NaN	NaN	NaN	NaN	NaN	NaN	NaN	NaN	NaN	NaN	NaN	NaN
	0.626658	0.4178	Q8TDD1 1xPhospho [S782(100)] DDX54	Color2 [DarkGray]	1	4		6.58796	6.55459	6.17592	5.7866	7.00338	6.98641	6.74685	6.43463	6.71699	7.26303	6.02015	6.7761
	0.089072	0.092399	TASOR	Color2 [DarkGray]	1	4		6.73877	6.40599	6.52982	6.09803	7.20359	6.6014	6.66249	6.66959	6.92719	6.93192	5.4822	6.8009
	0.114062	-0.06793	P35611 1xPhospho [S586(100)] ADD1	Color2 [DarkGray]	1	4		6.69209	6.65964	6.62498	6.47411	6.73742	6.80219	6.84424	6.46597	6.12102	7.03012	6.24793	6.78005
	0.735353	0.527907	Q9NYF8 2xPhospho [S397(100);T402(100)] BCLAF1	Color2 [DarkGray]	1	4		6.52199	6.85922	6.02015	5.49825	7.18487	6.65105	6.67948	6.50303	6.85798	7.23936	6.44956	6.46434
	0.363862	0.367088	Q9NYF8 1xPhospho [S397(100)] BCLAF1	Color2 [DarkGray]	1	4		6.60585	7.10014	5.853	5.45943	7.42962	6.49025	6.65821	6.49345	6.73877	7.22689	6.17592	6.34518
	0.229302	0.164855	O15164 1xPhospho [S209(100)] TRIM24	Color2 [DarkGray]	1	4		6.74551	6.2211	6.50938	6.10852	7.12619	6.89845	6.6014	6.74551	6.77347	7.10224	5.92363	6.4446
	0.376641	-0.17941	Q8NFC6 1xPhospho [S2780(99.6)] BOD1L1	Color2 [DarkGray]	1	4		6.91169	6.56377	6.75355	6.2817	7.10329	6.71973	6.6893	6.61618	6.5438	6.62644	5.98185	6.64097
	0.343518	0.142504	Q86YZ3 1xPhospho [S1125(100)];1xPhospho [S1595(100)];1xPhospho [S2065(100)];1xPhospho [S2535(100)] HRNR	Color2 [DarkGray]	1	4		6.58195	6.50462	6.83289	6.23649	6.9542	6.26303	6.8392	6.54071	6.56834	6.78005	6.39232	6.98527
	0.104063	-0.07296	O43396 1xPhospho [S113(100)] TXNL1	Color2 [DarkGray]	1	4		6.77083	6.26115	6.75622	6.50462	7.00338	6.85549	6.77347	6.4446	6.77083	6.80736	5.83036	6.59246
	0.600095	0.408259	Q14671 1xPhospho [S98(100)] PUM1	Color2 [DarkGray]	1	4		6.64818	6.42122	6.17592	6.02237	7.02348	6.66534	6.50144	6.73336	7.34252	6.83668	5.94017	6.78136
	0.596658	0.189199	Q9NZI8 1xPhospho [S181(100)] IGF2BP1	Color2 [DarkGray]	1	4		6.65535	6.40259	6.46271	6.44956	6.8936	6.63227	6.66107	6.69209	6.91767	6.87036	6.31107	6.6279
	0.171021	-0.1105	P46821 2xPhospho [S1438(100);S1443(100)] MAP1B	Color2 [DarkGray]	1	4		6.8125	6.56377	6.5469	6.27612	7.13031	6.73742	6.72247	6.79312	6.61618	6.78005	5.7761	6.58496
	0.708406	-0.38338	P46821 2xPhospho [S1438(100);S1443(100)] MAP1B	Color2 [DarkGray]	1	4		6.74282	6.74819	6.84298	6.5157	6.98185	6.79572	6.66107	6.71699	6.62498	6.62644	5.57289	6.49185
	1.08373	0.329189	P46821 1xPhospho [S1438(100)] MAP1B	Color2 [DarkGray]	1	4		6.74819	6.23266	6.37156	6.20945	6.76022	6.75622	6.69627	6.85798	6.73471	6.77742	6.45121	6.91528
+	3.60183	1.1828	P46821 1xPhospho [S1443(100)] MAP1B	Color2 [DarkGray]	1	4		6.19967	5.9331	6.01569	5.87774	6.71287	6.29462	6.35579	6.41447	7.33807	7.40769	6.79831	7.21335
	0.47595	0.270447	Q9P2G1 1xPhospho [S441(100)] ANKIB1	Color2 [DarkGray]	1	4		6.66391	6.19377	6.61912	6.11894	7.25833	6.49025	6.57137	6.64097	6.86542	7.01234	6.04221	6.75756
	0.007369	0.005451	P56179 2xPhospho [S127(100);S130(100)] DLX6	Color2 [DarkGray]	1	4		6.64241	6.33985	6.62352	6.94369	6.82909	6.52982	6.58646	6.3733	6.79701	6.99435	6.01569	6.76421
	0.055531	0.043787	P56179 1xPhospho [S123(99.2)] DLX6	Color2 [DarkGray]	1	4		6.84674	6.3147	6.66818	6.21917	7.22689	6.61324	6.7252	6.42122	6.78921	6.824	5.8505	6.76022
	0.039792	0.029503	Q9UQ35 3xPhospho [S854(100);T866(100);T/S] SRRM2	Color2 [DarkGray]	1	4		6.89845	6.46597	6.46597	6.27799	7.27146	6.42794	6.54535	6.69349	6.74282	6.90328	5.90929	6.67101
	0.036034	0.028862	Q9UQ35 2xPhospho [T866(100);T/S] SRRM2	Color2 [DarkGray]	1	4		6.80993	6.51096	6.36457	6.21723	7.06178	6.72656	6.73064	6.86419	6.76818	6.824	5.77347	6.65249
	1.18097	0.447751	Q9UQ35 1xPhospho [T866(100)] SRRM2	Color2 [DarkGray]	1	4		6.58946	6.06178	6.34518	6.26866	7.00338	6.45286	6.77873	6.77347	7.08428	6.96347	6.3345	6.67384
	0.026635	0.020446	Q9UQ35 2xPhospho [S857(99.5);T866(100)] SRRM2	Color2 [DarkGray]	1	4		6.81506	6.33092	6.57743	6.38198	7.29002	6.52826	6.64674	6.50303	6.8009	6.92244	5.85798	6.60585
	0.124289	-0.1057	Q9UQ35 1xPhospho [T866(100)] SRRM2	Color2 [DarkGray]	1	4		7.00899	6.2891	6.59842	6.3505	7.16692	6.65249	6.67948	6.63372	6.79701	6.83162	5.66107	6.5345
	1.01403	0.311843	TRIM28	Color2 [DarkGray]	1	4		6.60881	6.3906	6.49025	6.29829	6.90448	6.65535	6.62936	6.50303	6.89845	7.04549	6.37851	6.71287
	1.36072	0.485406	Q13263 1xPhospho [S440(99.3)] TRIM28	Color2 [DarkGray]	1	4		6.5267	6.51412	6.35579	6.08958	6.91648	6.50303	6.38198	6.62936	6.95652	7.25456	6.50938	6.70736
	0.493604	0.205878	O60337 1xPhospho [S901(99.5)] MARCHF6	Color2 [DarkGray]	1	4		6.56224	6.11894	6.30012	6.71012	7.24793	6.74819	6.73606	6.41447	6.96694	6.73606	6.39746	6.41447
	0.032054	-0.03227	Q9Y6D6 3xPhospho [S234(100);S237(100);S243(100)] ARFGEF1	Color2 [DarkGray]	1	4		6.92719	6.77742	6.54535	6.19377	6.82528	6.41109	6.70736	6.53605	6.93428	7.04002	5.6893	6.65105
	1.44418	0.835274	O14639 1xPhospho [S431(100)] ABLIM1	Color2 [DarkGray]	1	4		6.44956	6.13545	6.03122	6.03122	6.66249	6.30743	6.57137	6.51412	6.95187	6.926	7.77083	6.33985
	0.897052	0.377838	Q6ZRI6 1xPhospho [S299(100)] C15orf39	Color2 [DarkGray]	1	4		6.78005	6.10224	6.58195	6.26866	7.07039	6.30378	6.56986	6.39232	7.02459	7.04549	6.40599	6.76818
	0.325661	0.252401	O75179 1xPhospho [S2373(100)] ANKRD17	Color2 [DarkGray]	1	4		6.56986	5.97039	6.50779	6.48543	6.9542	6.55919	6.79701	6.77873	7.26959	6.82273	5.84046	6.61029
	0.179098	0.146307	Q08499 1xPhospho [S348(100)] PDE4D	Color2 [DarkGray]	1	4		6.85424	6.25739	6.35403	6.17592	7.45039	6.4446	6.67525	6.54535	6.74147	7.05961	5.75756	6.66818
	0.239705	-0.14523	Q86US8 1xPhospho [S831(100)] SMG6	Color2 [DarkGray]	1	4		6.76155	6.41616	6.76686	6.64241	7.23745	6.43796	6.46434	6.58796	6.76155	6.63372	5.81506	6.79572
	0	NaN	P10398 1xPhospho [T181(100)] ARAF	Color2 [DarkGray]	1	4		NaN	NaN	NaN	NaN	NaN	NaN	NaN	NaN	NaN	NaN	NaN	NaN
	0.227408	-0.12278	INCENP	Color2 [DarkGray]	1	4		6.69488	6.65392	6.8125	6.44791	6.78136	6.70321	6.57743	6.7115	7.09592	6.32733	6.16189	6.53294
	0.176286	-0.11185	Q9NQS7 2xPhospho [S218(100);T219(100)] INCENP	Color2 [DarkGray]	1	4		6.70736	6.58946	6.6279	6.4446	7.03782	6.74416	6.64097	6.69488	6.8936	6.74685	5.80736	6.47411
	0.190024	0.118652	O60296 1xPhospho [S84(100)] TRAK2	Color2 [DarkGray]	1	4		6.77479	6.34163	6.6014	6.30925	7.07039	6.62205	6.61618	6.5469	7.12309	6.80736	6.10852	6.46271
	0.582064	0.32077	ZNF704	Color2 [DarkGray]	1	4		6.39917	6.57137	6.47411	6.11686	7.36807	6.75489	6.30012	6.23458	6.89118	6.92005	5.99774	7.03562
	1.83223	0.578384	O14639 1xPhospho [S541(99.4)] ABLIM1	Color2 [DarkGray]	1	4		6.39746	6.33092	6.25927	5.90207	7.09592	6.71562	6.48864	6.85674	6.91648	7.06178	6.45286	6.77215
	0.401947	0.189878	Q9NUQ6 1xPhospho [S518(99.7)] SPATS2L	Color2 [DarkGray]	1	4		6.76155	6.41109	6.56377	6.24413	7.15987	6.54226	6.41785	6.54844	6.97613	6.98185	6.27426	6.50779
	0.454443	0.276074	O14639 1xPhospho [S431(100)] ABLIM1	Color2 [DarkGray]	1	4		6.76155	6.30378	6.42459	6.10434	7.20163	6.56834	6.5469	6.62059	7.03452	6.94017	5.99322	6.73064
	0.996506	0.196392	Q9C0B0 1xPhospho [S240(100)] UNK	Color2 [DarkGray]	1	4		6.57289	6.34163	6.49825	6.51412	6.77479	6.66534	6.84549	6.69905	6.61176	6.824	6.45779	6.8189
	0.272528	0.190338	P46821 2xPhospho [T939(100);S/Y] MAP1B	Color2 [DarkGray]	1	4		6.75489	5.79181	6.84046	6.42122	6.96116	6.50779	6.71699	6.76155	6.96694	6.6837	6.18982	6.72928
	0.351946	0.183073	P46821 1xPhospho [S937(100)] MAP1B	Color2 [DarkGray]	1	4		6.63952	6.24603	6.69349	6.47086	6.79442	6.50462	6.84172	6.4822	6.90207	7.10329	6.18587	6.59096
	0.02829	-0.01838	O14639 2xPhospho [S431(100);S435(99.5)] ABLIM1	Color2 [DarkGray]	1	4		6.91528	6.56834	6.7879	6.46761	6.77347	6.15178	6.49025	6.61618	6.75756	6.85922	6.08534	6.96347
	0	NaN	P48634 1xPhospho [S1489(100)] PRRC2A	Color2 [DarkGray]	1	4		NaN	NaN	NaN	NaN	NaN	NaN	NaN	NaN	NaN	NaN	NaN	NaN
	0.099633	0.057716	Q9H0B6 1xPhospho [S608(100)] KLC2	Color2 [DarkGray]	1	4		6.82782	6.39232	6.62205	6.32733	7.03562	6.63952	6.55919	6.67242	6.79051	6.83289	6.06824	6.70874
	0	NaN	Q8WX93 1xPhospho [S766(99.3)] PALLD	Color2 [DarkGray]	1	4		NaN	NaN	NaN	NaN	NaN	NaN	NaN	NaN	NaN	NaN	NaN	NaN
	0.641269	0.350827	Q8WX93 1xPhospho [S766(99.4)] PALLD	Color2 [DarkGray]	1	4		6.67242	6.14771	6.79051	6.12309	7.03562	6.67948	6.53294	6.07468	6.87283	7.24031	6.29462	6.72928
	0.155195	0.085857	P49848 1xPhospho [S653(100)] TAF6	Color2 [DarkGray]	1	4		6.73742	6.43796	6.73471	6.1918	7.04658	6.44791	6.72656	6.6851	6.80478	6.90929	6.15987	6.57137
	0.693472	0.238056	Q8N0Y2 1xPhospho [S18(100)] ZNF444	Color2 [DarkGray]	1	4		6.7879	6.26679	6.44294	6.20555	7.29646	6.35755	6.87774	6.42962	6.92125	6.67101	6.41785	6.6453
	1.14439	-0.54031	Q9UPU5 3xPhospho [S2069(96.5);S2077(100);S] USP24	Color2 [DarkGray]	1	4		6.99322	6.74551	6.91528	6.55305	7.04221	6.66818	6.67525	6.61176	6.5438	6.40769	5.58496	6.50938
	0.004199	-0.00438	Q9UPU5 2xPhospho [S2077(100);S2080(98.6)] USP24	Color2 [DarkGray]	1	4		6.32012	6.47735	6.89966	6.37851	7.07468	6.5345	6.67948	6.75221	6.92244	6.99322	5.59096	6.55152
	0.792868	0.615412	USP24	Color2 [DarkGray]	1	4		6.85922	6.05094	6.21917	6.07468	7.12928	6.20555	6.23458	6.11478	7.28633	7.17891	5.91409	7.28633
	0.113227	0.069479	Q8TEW0 1xPhospho [S1335(100)] PARD3	Color2 [DarkGray]	1	4		6.89482	6.36457	6.5469	6.27984	7.2555	6.50938	6.53294	6.59544	6.78921	6.87283	6.06393	6.63807
	0.120305	0.091343	Q8TEW8 1xPhospho [S1162(100)] PARD3B	Color2 [DarkGray]	1	4		6.60881	6.46761	6.64386	6.39232	7.04767	6.76421	6.53294	6.38198	6.80349	6.92005	5.79442	6.96
	0.190321	-0.20925	P08670 1xPhospho [S214(100)] VIM	Color2 [DarkGray]	1	4		7.07575	6.22497	6.54844	6.18388	7.53605	6.47249	6.56072	6.79051	6.94251	6.65821	5.21335	6.38198
	0.342837	-0.23661	Q8N960 2xPhospho [S380(99.2);T/S] CEP120	Color2 [DarkGray]	1	4		6.91886	6.01569	6.8505	6.77742	6.81378	6.83162	6.83162	6.64674	6.4446	6.77742	5.81506	6.57894
	1.05663	0.42262	P37275 1xPhospho [S887(100)] ZEB1	Color2 [DarkGray]	1	4		6.91409	6.23266	6.65105	6.40599	7.32912	6.37504	6.94486	6.17991	6.92481	7.18982	NaN	6.80607
	0.200796	0.104785	P10244 1xPhospho [T476(100)] MYBL2	Color2 [DarkGray]	1	4		6.63227	6.36632	6.50779	6.51412	7.14873	6.7252	6.42962	6.65249	6.9542	6.88387	6.08746	6.51412
	0.125603	0.100494	Q9Y266 1xPhospho [T145(100)] NUDC	Color2 [DarkGray]	1	4		6.32912	6.43463	6.83668	6.8189	6.45121	6.37156	6.74416	6.51096	6.92837	6.86542	5.91169	7.11582
	0.208498	-0.21649	Q9Y266 1xPhospho [T145(100)] NUDC	Color2 [DarkGray]	1	4		6.33807	6.1639	6.52042	7.73742	6.31651	6.76022	6.11686	6.87774	6.56377	6.1639	6.1416	7.02459
	0.645387	-0.57059	Q9H4L5 1xPhospho [S34(100)] OSBPL3	Color2 [DarkGray]	1	4		7.07682	6.71562	6.79701	7.01234	6.53605	6.62059	6.64818	6.15987	6.59544	6.61618	5.11686	6.99095
	0.22344	-0.13624	P62979 1xPhospho [T12(99.7)] RPS27A	Color2 [DarkGray]	1	4		6.82782	6.49185	6.56224	6.41954	6.98071	6.70598	6.89603	6.74819	6.68229	6.78398	5.7761	6.51412
	0.068158	-0.03476	P49848 2xPhospho [S653(100);T660(100)] TAF6	Color2 [DarkGray]	1	4		6.77742	6.44791	6.6014	6.51885	6.97269	6.52356	6.75087	6.732	6.79312	6.76022	6.06824	6.58496
	0.196602	0.178908	P51610 1xPhospho [S666(100)] HCFC1	Color2 [DarkGray]	1	4		7.02348	6.57289	6.1918	5.94017	7.27612	6.53761	6.41616	6.60288	6.97384	6.90809	5.8125	6.74953
	0.242767	0.234851	Q13425 1xPhospho [S129(100)] SNTB2	Color2 [DarkGray]	1	4		7.01792	5.82273	6.45943	6.08958	7.14568	6.42794	6.49025	7.04439	7.28633	6.78136	5.90207	6.35931
	1.24247	0.539212	O43583 1xPhospho [T86(100)] DENR	Color2 [DarkGray]	1	4		6.39403	5.91886	6.62936	6.12928	6.97269	6.67242	6.62936	6.68229	7.02015	7.17093	6.54226	6.49506
	0	NaN	Q86X53 1xPhospho [S254(100)] ERICH1	Color2 [DarkGray]	1	4		NaN	NaN	NaN	NaN	NaN	NaN	NaN	NaN	NaN	NaN	NaN	NaN
	0.405909	0.184916	Q86X53 1xPhospho [S254(100)] ERICH1	Color2 [DarkGray]	1	4		6.76155	6.29646	6.45121	6.24983	7.13955	6.66249	6.58045	6.77215	6.7046	6.97269	6.1819	6.63952
	0.031557	0.030576	Q6NSJ2 1xPhospho [S254(100)] PHLDB3	Color2 [DarkGray]	1	4		6.73606	6.46271	6.56834	6.37156	6.90207	6.73336	6.52513	6.7046	6.78267	7.13853	5.63517	6.7046
	0.05208	-0.06128	O75391 1xPhospho [S158(100)] SPAG7	Color2 [DarkGray]	1	4		6.91767	6.35226	6.52826	6.21723	7.12205	6.84172	6.60437	6.62936	7.00787	6.80607	5.31107	6.6453
	0	NaN	Q9P266 1xPhospho [S885(100)] JCAD	Color2 [DarkGray]	1	4		NaN	NaN	NaN	NaN	NaN	NaN	NaN	NaN	NaN	NaN	NaN	NaN
	0.063552	0.040727	SPEN	Color2 [DarkGray]	1	4		6.98299	6.19574	6.6907	6.31107	6.87406	6.7115	6.71973	6.64818	6.92955	6.6907	6.32912	6.39403
	0	NaN	Q96RT1 1xPhospho [S715(99.5)] ERBIN	Color2 [DarkGray]	1	4		NaN	NaN	NaN	NaN	NaN	NaN	NaN	NaN	NaN	NaN	NaN	NaN
	0.081504	-0.10661	Q9BXS6 1xPhospho [T338(100)] NUSAP1	Color2 [DarkGray]	1	4		7.45861	5.86542	6.27426	6.2114	7.49265	6.53916	6.06824	6.97384	6.96	6.6879	5.49506	6.24031
	0.372539	0.210833	P48681 2xPhospho [S459(99);S471(100)] NES	Color2 [DarkGray]	1	4		6.72656	6.15785	6.70874	6.46107	6.82655	6.48704	6.68229	6.47411	6.97842	7.04221	6.13545	6.74147
	0.062925	-0.03602	P48681 1xPhospho [S471(100)] NES	Color2 [DarkGray]	1	4		6.79572	6.44128	6.70044	6.37504	6.91409	6.75889	6.77873	6.58045	6.82018	6.76155	6.04439	6.54226
	0.267526	-0.14507	Q01167 1xPhospho [S170(100)] FOXK2	Color2 [DarkGray]	1	4		6.84172	6.20359	6.74953	6.69488	6.98641	6.60288	6.70874	6.75622	6.71425	6.67101	5.97269	6.55152
	0.171035	-0.11182	Q9BTC0 2xPhospho [S805(100);S809(100)] DIDO1	Color2 [DarkGray]	1	4		6.85549	6.19967	6.56986	6.4363	7.17692	6.6837	6.70874	6.99887	6.77215	6.62352	5.80219	6.41616
+	2.84163	1.33877	Q9BTC0 1xPhospho [S809(100)] DIDO1	Color2 [DarkGray]	1	4		6.18785	5.71699	6.30378	5.67242	6.45121	6.00899	6.12309	6.2114	7.67384	7.46107	6.83162	7.26959
	0.163518	0.217043	Q13428 1xPhospho [S1257(100)] TCOF1	Color2 [DarkGray]	1	4		6.97728	6.97269	6.18785	5.30743	7.34607	6.47249	6.38716	6.53605	6.89118	7.0607	5.63227	6.72928
	0.267798	0.29784	Q13428 1xPhospho [S1257(100)] TCOF1	Color2 [DarkGray]	1	4		6.78921	7.02015	5.97728	5.51412	7.47411	6.31107	6.31832	6.60881	6.83415	7.02237	5.74685	6.88874
	0.399522	0.207667	O43583 1xPhospho [T86(100)] DENR	Color2 [DarkGray]	1	4		6.76951	6.06824	6.58195	6.44791	7.04876	6.45286	6.59991	6.73471	7.00675	6.84172	6.20163	6.64818
	0.857586	-0.8222	Q9ULH1 1xPhospho [S717(100)] ASAP1	Color2 [DarkGray]	1	4		7.06178	6.57894	7.01123	6.87897	6.8936	6.66959	6.69349	6.60733	6.44128	6.59395	4.65535	6.55152
	0.794321	0.399943	SPEN	Color2 [DarkGray]	1	4		6.79051	5.96347	6.60881	6.1639	7.0542	6.36632	6.71699	6.47897	7.04876	6.91767	6.31832	6.84172
	1.61973	0.444871	P49454 1xPhospho [S2897(99.6)] CENPF	Color2 [DarkGray]	1	4		6.39917	6.2891	6.56682	6.11686	6.8716	6.6907	6.7252	6.65821	7.01681	6.92244	6.50621	6.70598
	0.569427	-0.66976	Q13206 1xPhospho [T577(100)] DDX10	Color2 [DarkGray]	1	4		7.22497	6.58496	6.82273	6.62936	6.92125	6.65678	6.5744	6.54535	6.58796	6.90328	4.57289	6.51885
	0.15045	0.115363	Q96QB1 1xPhospho [S566(100)] DLC1	Color2 [DarkGray]	1	4		6.89845	6.16993	6.44294	6.10852	7.3336	6.58496	6.63081	6.85424	6.95187	6.67807	5.8679	6.58346
	0.002398	0.00174	Q8NI08 2xPhospho [S500(100);S502(100)] NCOA7	Color2 [DarkGray]	1	4		6.85549	6.35403	6.71973	6.43296	6.89966	6.52356	6.64818	6.65964	6.926	6.89724	6.02237	6.52356
	0.245268	-0.25156	P78371 1xPhospho [S168(99.8)] CCT2	Color2 [DarkGray]	1	4		7.03122	6.29462	6.63952	6.32373	7.16591	6.76818	6.86419	6.5438	6.79831	6.62059	5.18587	6.67807
	0.623961	0.424935	CNKSR2	Color2 [DarkGray]	1	4		6.59991	5.97039	6.46271	6.09803	7.25833	6.73336	6.66249	6.35226	7.03562	7.16591	5.88509	6.74416
	0	NaN	NCOR1	Color2 [DarkGray]	1	4		NaN	NaN	NaN	NaN	NaN	NaN	NaN	NaN	NaN	NaN	NaN	NaN
	0.979645	0.384858	P38398 1xPhospho [S1577(100)] BRCA1	Color2 [DarkGray]	1	4		6.64818	5.99095	6.49025	6.64818	7.18487	6.26679	5.9472	6.66534	7.09698	6.97613	6.71562	6.52826
	0.133514	-0.14132	P13994 2xPhospho [S362(100);S366(100)] CCDC130	Color2 [DarkGray]	1	4		6.824	6.2555	6.49025	6.7211	7.30652	6.3837	6.57289	6.67101	6.71836	6.926	5.30378	6.77742
	0.142165	0.115816	P13994 1xPhospho [S362(100)] CCDC130	Color2 [DarkGray]	1	4		6.83668	6.36282	6.31832	6.2555	7.12825	6.42626	6.90809	6.70874	6.82018	7.01458	5.75221	6.64961
	0.215723	-0.08722	Q5W0Q7 1xPhospho [S1028(100)] USPL1	Color2 [DarkGray]	1	4		6.62059	6.50621	6.56529	6.61029	7.21917	6.81378	6.63227	6.52513	6.57592	6.8125	6.05094	6.51412
	0.296746	-0.13226	Q8NEZ4 1xPhospho [S2811(100)] KMT2C	Color2 [DarkGray]	1	4		6.75355	6.3505	6.82528	6.48059	6.93781	6.78921	6.71836	6.77083	6.6907	6.72247	6.08746	6.38025
	0.208244	-0.13478	Q96T37 1xPhospho [S781(100)] RBM15	Color2 [DarkGray]	1	4		6.72928	6.1375	6.78005	6.55612	7.04111	6.85674	6.86419	6.69209	6.63807	6.78267	5.82018	6.42291
	0.151112	0.179511	Q7L014 1xPhospho [S928(99.1)] DDX46	Color2 [DarkGray]	1	4		6.72792	6.54226	6.40259	5.49506	7.25361	6.73471	6.78921	6.86047	6.93074	7.00787	5.4363	6.51096
	0.090736	-0.09945	Q8NEZ4 1xPhospho [S2811(100)] KMT2C	Color2 [DarkGray]	1	4		6.96	6.72792	6.37851	5.70874	7.37765	6.62498	6.80478	6.824	6.47735	6.926	5.53605	6.43796
	0.313868	-0.39131	Q7L014 1xPhospho [S928(100)] DDX46	Color2 [DarkGray]	1	4		7.30195	5.94017	6.75889	6.69209	7.03892	6.72928	6.52042	6.48704	6.96232	6.52042	4.97269	6.67242
	0	NaN	Q13206 1xPhospho [T577(100)] DDX10	Color2 [DarkGray]	1	4		NaN	NaN	NaN	NaN	NaN	NaN	NaN	NaN	NaN	NaN	NaN	NaN
	0.129017	-0.14013	O14647 2xPhospho [S207(100);S208(100)] CHD2	Color2 [DarkGray]	1	4		6.91886	6.64097	6.52826	6.25927	7.10748	6.64097	6.61176	6.5469	6.6907	7.00899	5.31107	6.7761
	0.663473	0.275858	Q7Z589 1xPhospho [S238(100)] EMSY	Color2 [DarkGray]	1	4		6.69905	6.29829	6.45451	6.29278	6.92955	6.55305	6.71836	6.66676	6.91528	7.07146	6.2854	6.57592
	0.130074	0.071304	Q13886 1xPhospho [S122(99.5)] KLF9	Color2 [DarkGray]	1	4		6.65535	6.34163	6.52199	6.45615	7.13853	6.88387	6.70874	6.42626	6.61765	6.96694	6.02901	6.64674
	0.137748	-0.10715	Q05209 1xPhospho [S332(100)] PTPN12	Color2 [DarkGray]	1	4		6.57894	6.07468	6.86047	6.95768	6.85922	6.60288	6.75489	6.6279	6.80736	6.74147	5.8679	6.62644
	0.932915	0.387411	O15083 2xPhospho [S14(100);S18(100)] ERC2	Color2 [DarkGray]	1	4		6.59694	6.01792	6.78267	6.21335	7.04985	6.41785	6.5438	6.57743	7.0917	6.853	6.53916	6.67666
+	2.60098	1.21344	Q9UM11 1xPhospho [S40(100)] FZR1	Color2 [DarkGray]	1	4		6.30195	5.65535	6.12722	5.90689	6.71699	5.87529	6.37156	6.41447	7.52513	7.36807	6.62644	7.32553
	0.082291	-0.06104	Q8TDR0 1xPhospho [S476(100)] TRAF3IP1	Color2 [DarkGray]	1	4		6.97154	6.75087	6.44791	6.27612	7.07146	6.61765	6.49665	6.52199	6.89239	6.82528	5.9331	6.55152
	0.263833	-0.12494	O95835 1xPhospho [S872(100)] LATS1	Color2 [DarkGray]	1	4		6.59246	6.58796	6.77083	6.66391	6.94369	6.21917	6.73877	6.83289	6.66391	6.82146	5.97039	6.65964
	0.023605	0.025025	O95835 1xPhospho [S872(100)] LATS1	Color2 [DarkGray]	1	4		7.2211	6.2114	6.45943	6.17592	7.24127	6.39232	6.44956	6.6879	7.02015	6.67807	5.77347	6.69627
	0.051996	-0.03632	Q9Y5B9 1xPhospho [S650(100)] SUPT16H	Color2 [DarkGray]	1	4		6.84172	6.43296	6.70183	6.38888	6.78921	6.82782	6.70736	6.55765	6.80607	6.79572	5.89724	6.7211
	0.739778	-0.42054	Q9ULQ0 1xPhospho [S354(100)] STRIP2	Color2 [DarkGray]	1	4		6.81634	6.57592	6.89118	6.8189	6.64818	6.71836	6.74819	6.70044	6.42291	6.66818	5.57289	6.75622
	0.026611	0.023796	Q5T5Y3 1xPhospho [S738(100)] CAMSAP1	Color2 [DarkGray]	1	4		6.7211	6.17792	6.78921	6.34696	6.98982	6.59991	6.59246	6.926	6.67242	6.96694	5.74953	6.74147
	0.243916	0.137607	Q9UPT8 2xPhospho [S807(100);S808(100)] ZC3H4	Color2 [DarkGray]	1	4		6.72792	6.45451	6.56377	6.15178	6.85549	6.732	6.79051	6.73471	6.824	6.94134	6.06393	6.61912
	0.337979	-0.24841	Q8NG31 1xPhospho [T539(100)] KNL1	Color2 [DarkGray]	1	4		6.96809	6.16591	6.81378	6.58946	7.27426	6.69766	6.31832	6.72928	6.80478	6.6907	5.64386	6.40429
	0.237197	0.135819	Q99590 1xPhospho [S533(100)] SCAF11	Color2 [DarkGray]	1	4		6.83415	6.37504	6.66959	6.28725	7.02901	6.29462	6.5469	6.65105	7	6.90569	6.13545	6.66818
	0.04927	-0.03705	P35251 2xPhospho [S108(99.4);T110(100)] RFC1	Color2 [DarkGray]	1	4		7.16591	6.2817	6.37851	6.3733	7.16289	6.56377	6.6879	6.63372	6.67948	6.82782	6.07468	6.46924
	0.758365	-0.2805	P35251 1xPhospho [S108(99.7)] RFC1	Color2 [DarkGray]	1	4		6.62352	6.60881	6.87897	6.62205	6.85674	6.69766	6.96116	6.61618	6.49506	6.75489	5.94017	6.42122
	0.301041	-0.29646	Q5TH69 1xPhospho [S295(100)] ARFGEF3	Color2 [DarkGray]	1	4		7.14262	6.57137	6.95884	6.1334	7.04876	6.33807	6.78398	6.2891	6.33807	7.09698	5.47249	6.71287
	0	NaN	Q9NUP7 1xPhospho [S397(100)] TRMT13	Color2 [DarkGray]	1	4		NaN	NaN	NaN	NaN	NaN	NaN	NaN	NaN	NaN	NaN	NaN	NaN
	0	NaN	Q13435 1xPhospho [S289(100)] SF3B2	Color2 [DarkGray]	1	4		NaN	NaN	NaN	NaN	NaN	NaN	NaN	NaN	NaN	NaN	NaN	NaN
	0.520754	-0.2512	P62979 1xPhospho [T12(99.5)] RPS27A	Color2 [DarkGray]	1	4		6.88631	6.66534	6.77215	6.35931	7.01346	6.63227	6.45943	6.91648	6.84046	6.59544	5.95884	6.28355
	0.121922	-0.05099	Q8TAQ2 2xPhospho [S283(100);S286(100)] SMARCC2	Color2 [DarkGray]	1	4		6.82273	6.34163	6.57137	6.4822	7.08534	6.61618	6.82273	6.74416	6.34873	6.84674	6.33628	6.4822
	1.18393	-1.00236	P98174 1xPhospho [S365(100)] FGD1	Color2 [DarkGray]	1	4		6.80219	6.97269	7.31379	7.03012	6.60437	6.77083	6.76288	5.99322	5.83036	6.60881	4.88753	6.78267
	0.241029	0.199532	O15021 1xPhospho [S1523(100)] MAST4	Color2 [DarkGray]	1	4		6.67807	6.26115	6.63952	6.29646	7.07361	6.2854	6.9542	6.18587	7.01346	7.09381	5.73064	6.83542
	0.832637	0.319807	P48553 1xPhospho [S711(98.7)] TRAPPC10	Color2 [DarkGray]	1	4		6.78921	6.16993	6.57289	6.08746	7.00225	6.54998	6.69488	6.6851	6.77479	6.91289	6.45615	6.75489
	0.11198	0.086187	P28290 1xPhospho [S869(100)] ITPRID2	Color2 [DarkGray]	1	4		6.69209	6.40939	6.5744	6.34518	7.30925	6.34518	6.42794	6.69209	6.85674	7.13134	5.86047	6.51728
	0.195647	-0.10436	Q9UEG4 1xPhospho [S52(100)] ZNF629	Color2 [DarkGray]	1	4		6.62352	6.66107	6.96809	6.37504	6.56529	6.41954	6.61324	7.01903	6.29462	7.04767	6.35226	6.5157
	0.028204	0.03728	P28290 2xPhospho [S869(100);T/S/Y] ITPRID2	Color2 [DarkGray]	1	4		6.93546	6.1918	6.43796	5.853	7.19967	6.88387	6.74282	6.90448	6.70736	6.91528	5.22497	6.71973
	1.41415	-0.64894	Q96A65 1xPhospho [S32(100)] EXOC4	Color2 [DarkGray]	1	4		6.98299	6.68229	7.07468	6.6907	6.77083	6.69349	6.88996	6.57894	6.21335	6.52042	5.57289	6.52826
	0.123762	-0.1271	Q8TEV9 1xPhospho [S400(98.6)] SMCR8	Color2 [DarkGray]	1	4		6.91049	6.3733	6.50303	6.10643	7.39489	6.71562	6.61912	6.84549	6.62936	6.89724	5.33628	6.52199
	0	NaN	MKI67	Color2 [DarkGray]	1	4		NaN	NaN	NaN	NaN	NaN	NaN	NaN	NaN	NaN	NaN	NaN	NaN
	0.273734	-0.28613	Q9H307 1xPhospho [S100(100)] PNN	Color2 [DarkGray]	1	4		6.91289	6.39232	6.71699	6.61765	7.0045	6.62059	6.69627	6.55919	6.75355	6.85922	5.12102	6.76155
	0.559349	-0.46786	Q8TDJ6 1xPhospho [S1400(100)] DMXL2	Color2 [DarkGray]	1	4		7.36807	6.47086	6.68229	6.39746	7.12516	6.58646	6.34341	6.83289	6.70736	6.75889	5.37156	6.20945
	0.004423	-0.0039	O15164 1xPhospho [S744(100)] TRIM24	Color2 [DarkGray]	1	4		6.8679	6.13545	6.59096	6.30743	7.36545	6.73742	6.7879	6.42291	6.79701	6.83289	5.77083	6.48543
	0.034883	-0.01541	Q8N1G0 2xPhospho [S242(100);S] ZNF687	Color2 [DarkGray]	1	4		6.71836	6.36982	6.74685	6.25739	7.09592	6.66818	6.85922	6.74685	6.44791	6.7211	6.29646	6.56529
	0.353487	-0.12533	Q8N1G0 1xPhospho [S242(100)] ZNF687	Color2 [DarkGray]	1	4		6.69209	6.71836	6.61618	6.33807	6.86295	6.91648	6.7046	6.82273	6.29278	6.74012	6.21723	6.61324
	0.207744	-0.15419	Q86W56 2xPhospho [S286(100);S291(100)] PARG	Color2 [DarkGray]	1	4		6.89724	6.39575	6.74953	6.64386	6.86171	6.55459	6.5744	6.63227	6.81121	6.80478	5.69209	6.76155
	0	NaN	Q9Y285 1xPhospho [S193(100)] FARSA	Color2 [DarkGray]	1	4		NaN	NaN	NaN	NaN	NaN	NaN	NaN	NaN	NaN	NaN	NaN	NaN
	0.623573	-0.29231	Q86W56 1xPhospho [S286(100)] PARG	Color2 [DarkGray]	1	4		6.9507	6.63227	6.72656	6.61765	6.93074	6.63663	6.5345	6.66534	6.70321	6.69905	5.82273	6.53294
	0.029391	0.029566	Q9NV70 1xPhospho [S459(100)] EXOC1	Color2 [DarkGray]	1	4		6.90087	6.23841	6.71699	6.2211	7.12619	6.59544	6.67384	6.50144	6.76553	6.93428	5.65535	6.84046
	0.620445	-0.45945	Q08289 1xPhospho [T554(100)] CACNB2	Color2 [DarkGray]	1	4		7.08958	6.50144	6.82655	6.58946	7.27146	6.65105	6.56834	6.30378	6.64097	6.64674	5.3147	6.56682
	0.272135	0.163218	Q96QE3 1xPhospho [S356(100)] ATAD5	Color2 [DarkGray]	1	4		6.82909	6.46924	6.51254	6.17592	7.04439	6.48704	6.60585	6.61912	7.05961	6.87406	6.10014	6.60585
	0.052181	-0.03641	Q96QE3 1xPhospho [S356(100)] ATAD5	Color2 [DarkGray]	1	4		6.62352	6.75221	6.44128	6.53916	7.30652	6.1639	6.70321	6.49506	6.95652	6.66391	5.87036	6.71973
	0.024972	0.020935	Q9H063 2xPhospho [S60(100);S68(98.5)] MAF1	Color2 [DarkGray]	1	4		6.90328	6.32912	6.73606	6.05311	7.18487	6.59991	6.63227	6.71287	6.51254	6.92955	5.94486	6.71836
	0.251497	-0.16785	Q9H063 1xPhospho [S68(99.5)] MAF1	Color2 [DarkGray]	1	4		6.91289	6.44128	6.75221	6.31651	7.22014	6.52042	6.56834	6.77742	6.6879	6.78267	5.74953	6.53138
	0.152278	-0.13483	O43707 1xPhospho [S656(100)] ACTN4	Color2 [DarkGray]	1	4		6.78136	6.25172	6.58045	6.40769	7.29462	6.79442	6.66107	6.79831	6.5744	6.82018	5.42626	6.66107
	0	NaN	Q5VUJ6 1xPhospho [T634(100)] LRCH2	Color2 [DarkGray]	1	4		NaN	NaN	NaN	NaN	NaN	NaN	NaN	NaN	NaN	NaN	NaN	NaN
	0.325992	-0.2737	Q5VUJ6 1xPhospho [T634(100)] LRCH2	Color2 [DarkGray]	1	4		6.89239	5.91409	6.99095	7.0607	6.98071	6.59694	6.4446	6.48543	6.88996	6.64674	5.79701	6.42962
	0	NaN	Q5VUJ6 1xPhospho [T634(100)] LRCH2	Color2 [DarkGray]	1	4		NaN	NaN	NaN	NaN	NaN	NaN	NaN	NaN	NaN	NaN	NaN	NaN
	1.01644	0.220478	P13611 1xPhospho [S2116(99.5)] VCAN	Color2 [DarkGray]	1	4		6.45286	6.55612	6.45615	6.22304	6.64097	6.78136	7.1375	6.69209	6.54071	6.81762	6.75889	6.45286
	0.323178	0.128273	O00512 1xPhospho [S35(100)] BCL9	Color2 [DarkGray]	1	4		6.63663	6.2724	6.71425	6.44626	7.0542	6.52199	6.63663	6.65678	6.68089	6.853	6.25172	6.79701
	0.767827	-0.63783	Q9H8E8 1xPhospho [S416(100)] KAT14	Color2 [DarkGray]	1	4		6.91886	6.33271	7.08428	6.98071	6.96809	6.72792	6.47735	6.61471	6.36107	6.61618	5.0917	6.69627
	0.008657	-0.01749	Q13557 1xPhospho [T287(100)] CAMK2D	Color2 [DarkGray]	1	4		7.03672	6.40259	5.926	5.33985	7.50383	6.66676	6.50779	7.36632	6.80607	7.00563	4.48543	6.33807
	0.388263	-0.27941	O75400 1xPhospho [T373(100)] PRPF40A	Color2 [DarkGray]	1	4		6.98527	6.06824	6.98527	6.97269	6.58045	6.41616	6.58796	6.77873	6.8189	6.5157	5.8505	6.70874
	0.047633	0.046899	ANLN	Color2 [DarkGray]	1	4		7.21432	6.32553	6.19377	5.74416	7.58946	6.57743	6.44956	6.92363	6.70736	6.65249	6.09803	6.2075
	0.076063	0.063321	Q9NQW6 1xPhospho [T472(99.7)] ANLN	Color2 [DarkGray]	1	4		7.06501	6.07682	6.30561	6.10643	7.45615	6.85798	6.40088	6.8505	6.77479	6.73336	5.96809	6.33092
	0.212094	-0.19359	Q9NV70 2xPhospho [S459(99.4);S464(99.4)] EXOC1	Color2 [DarkGray]	1	4		6.98641	6.41278	6.81634	6.35931	7.17293	6.52982	6.54071	6.47249	6.5438	6.83289	5.49185	6.93192
	0.307958	0.184497	Q8TAD8 1xPhospho [S35(100)] SNIP1	Color2 [DarkGray]	1	4		6.6014	6.24983	6.69766	6.07468	6.98641	6.61324	6.76288	6.97728	6.6865	6.88387	5.98641	6.80478
	0.449651	-0.34224	Q12830 1xPhospho [S1251(100)] BPTF	Color2 [DarkGray]	1	4		6.87036	6.56529	6.63517	6.62936	7.11686	6.7115	6.43796	6.83289	6.80993	6.49345	5.34696	6.68089
	0.134318	-0.12551	P35269 1xPhospho [T156(100)] GTF2F1	Color2 [DarkGray]	1	4		6.98413	6.40599	6.63807	6.24603	7.24127	6.35931	6.67666	6.73336	6.92481	6.85175	5.55765	6.43796
	1.35671	0.657051	BCL7A	Color2 [DarkGray]	1	4		6.83542	5.80219	6.23458	5.78398	7.1375	6.57289	6.64818	6.76951	6.99322	6.8716	6.62644	6.79312
	0.163761	-0.20599	Q6P4R8 1xPhospho [S494(99.7)] NFRKB	Color2 [DarkGray]	1	4		7.05094	5.90689	6.70321	6.5157	7.45039	6.70321	6.66676	6.0917	6.33628	7.20065	5.19377	6.62205
	0.162004	0.082612	Q96G46 2xPhospho [T273(99.2);S277(99.2)] DUS3L	Color2 [DarkGray]	1	4		6.57137	6.58045	6.52826	6.30195	7.04985	6.70736	6.74819	6.67525	6.66676	6.95768	6.07039	6.61765
	0.036284	-0.05216	Q96G46 1xPhospho [S277(99.5)] DUS3L	Color2 [DarkGray]	1	4		7.70667	5.93074	6.36807	5.98641	7.52748	6.12722	6.47573	6.22689	6.64097	6.85175	5.63517	6.65535
	0.172191	0.091182	P22626 1xPhospho [S198(99.8)] HNRNPA2B1	Color2 [DarkGray]	1	4		6.94134	6.26491	6.60733	6.46434	7.04002	6.5157	6.33271	6.6453	6.86047	6.80219	6.2211	6.75889
	0.128783	0.103821	Q8TAQ2 2xPhospho [S283(100);S286(100)] SMARCC2	Color2 [DarkGray]	1	4		6.86171	6.21529	6.56224	6.26491	7.19672	6.42626	6.53605	6.81506	6.9507	6.85798	5.80478	6.70598
	0.067782	0.056375	Q8NFP9 1xPhospho [S1606(100)] NBEA	Color2 [DarkGray]	1	4		6.76022	6.3505	6.67807	6.40939	7.03012	6.55612	6.31107	6.76951	6.91409	6.93781	5.77347	6.79831
	0.229046	-0.15042	Q92974 1xPhospho [S932(100)] ARHGEF2	Color2 [DarkGray]	1	4		6.86542	6.34163	6.75221	6.36632	7.10957	6.69349	6.73877	6.73606	6.65535	6.74685	5.75489	6.56682
	0.744845	-0.5483	P13611 1xPhospho [S2116(99.6)] VCAN	Color2 [DarkGray]	1	4		6.94369	6.56072	7	6.66107	6.86171	6.76686	6.81506	6.48543	6.42962	6.6893	5.2211	6.63227
	0.601256	0.467172	Q6ZUT9 1xPhospho [S822(100)] DENND5B	Color2 [DarkGray]	1	4		6.77347	5.65821	6.52826	6.16993	7.1416	6.29278	6.5469	6.77873	7.2891	6.94134	5.98413	6.78398
	0.985626	-0.44854	Q9BXH1 1xPhospho [S10(99.7)] BBC3	Color2 [DarkGray]	1	4		7.21723	6.71425	7.00338	6.50938	6.86047	6.36457	6.66249	6.30561	6.67101	6.64674	5.92125	6.41109
	0.652375	0.346829	FOXP4	Color2 [DarkGray]	1	4		6.88874	5.9331	6.48864	6.44294	6.72247	6.56072	6.79572	6.36457	6.79572	7.22882	6.45943	6.65678
	0.220857	0.092873	Q9H7P9 1xPhospho [S1049(99.7)] PLEKHG2	Color2 [DarkGray]	1	4		6.78267	6.40088	6.73606	6.23841	7.04002	6.44791	6.77347	6.56986	6.80607	6.75087	6.3345	6.63807
	0.276393	-0.26086	Q96A49 1xPhospho [S313(100)] SYAP1	Color2 [DarkGray]	1	4		7.08852	6.926	6.56224	6.19771	7.13031	6.56529	6.44128	6.36457	6.89724	6.6907	5.43296	6.71012
	0.164657	-0.10647	Q96SB4 1xPhospho [S311(100)] SRPK1	Color2 [DarkGray]	1	4		6.96463	6.2817	6.64674	6.56682	6.93192	6.71699	6.6014	6.69349	6.71973	6.72247	5.88996	6.70183
	0.17101	0.103284	P54259 3xPhospho [S739(100);S746(100);S748(100)] ATN1	Color2 [DarkGray]	1	4		6.82528	6.29278	6.55152	6.3147	7.16993	6.54844	6.47573	6.78005	6.93781	6.82655	6.04658	6.58646
	1.12226	0.36618	Q8N6T7 1xPhospho [S330(100)] SIRT6	Color2 [DarkGray]	1	4		6.47086	6.0268	6.73064	6.33628	6.7252	6.63807	6.79831	6.74551	6.70874	6.69905	7.01123	6.61029
	0.033691	-0.0233	Q8N6T7 1xPhospho [S330(100)] SIRT6	Color2 [DarkGray]	1	4		6.80993	6.17193	6.63081	6.24983	7.24031	6.61324	6.97154	6.78136	6.65821	6.7761	5.94954	6.38543
	0.247942	-0.15973	P49756 1xPhospho [S583(100)] RBM25	Color2 [DarkGray]	1	4		6.81121	6.04658	6.99322	6.87774	6.64097	6.60585	6.70598	6.66676	6.77742	6.61912	6.08746	6.60585
	0.462513	0.257512	O15446 1xPhospho [S285(100)] POLR1G	Color2 [DarkGray]	1	4		6.78005	6.20945	6.54844	6.07895	7.1179	6.65105	6.63517	6.64818	7.04876	6.91528	6.21529	6.46761
	0.00582	0.005075	Q02952 1xPhospho [S841(100)] AKAP12	Color2 [DarkGray]	1	4		6.8936	6.64674	6.55305	6.05745	7.16088	6.50779	6.83036	6.42794	6.75756	6.90207	5.86047	6.65105
	0.038728	-0.02938	Q8TAQ2 1xPhospho [S283(100)] SMARCC2	Color2 [DarkGray]	1	4		6.72247	6.48704	6.64674	6.31832	7.08534	6.59246	6.73336	6.72383	6.84172	6.82655	5.79181	6.59694
	0.258557	-0.25855	Q9Y485 1xPhospho [S1258(99.6)] DMXL1	Color2 [DarkGray]	1	4		6.86419	6.16189	6.80864	6.45451	7.17093	6.76421	6.80607	6.66249	6.65105	6.76022	5.18982	6.65392
	0.303592	-0.3349	Q8N684 1xPhospho [S60(100)] CPSF7	Color2 [DarkGray]	1	4		7.12516	6.42291	6.33092	6.30925	7.37069	6.61029	6.70183	6.88753	6.77347	6.67242	4.96809	6.43463
	0.128538	-0.08273	Q8TAQ2 1xPhospho [S283(100)] SMARCC2	Color2 [DarkGray]	1	4		6.93781	6.27612	6.55459	6.42962	7.32283	6.62352	6.62352	6.63517	6.67807	6.7761	5.90207	6.51096
	0.033727	0.022196	Q96FW1 1xPhospho [S16(100)] OTUB1	Color2 [DarkGray]	1	4		6.78005	6.27799	6.55765	6.59991	7.07788	6.40769	6.71699	6.69349	6.99661	6.75221	6.05094	6.50462
	0.099787	-0.09336	Q9UBU7 1xPhospho [S508(100)] DBF4	Color2 [DarkGray]	1	4		6.97154	6.17592	6.71562	6.43129	7.15583	6.59096	6.58346	6.62352	6.86542	6.77347	5.59694	6.6851
	0.218966	-0.19975	Q96FW1 1xPhospho [S16(100)] OTUB1	Color2 [DarkGray]	1	4		6.92481	6.11478	6.56529	6.58796	7.23362	6.8716	6.55919	6.75221	6.84925	6.72928	5.41616	6.39917
	0.440054	-0.20169	P56524 1xPhospho [S565(100)] HDAC4	Color2 [DarkGray]	1	4		6.74282	6.54535	6.76022	6.5267	7.09381	6.77083	6.68089	6.54535	6.36807	6.78136	5.92125	6.69766
	0.952151	0.341248	P15408 1xPhospho [S230(99.5)] FOSL2	Color2 [DarkGray]	1	4		6.64961	6.33628	6.43962	6.12516	7.02791	6.47735	6.92719	6.49345	7.08002	6.75622	6.36107	6.71836
	0.407704	0.339762	O60885 1xPhospho [T1186(100)] BRD4	Color2 [DarkGray]	1	4		6.94603	5.94017	6.33092	6.20163	6.97728	6.66249	6.39917	6.74012	7.46924	6.75756	6.02901	6.52199
	0.369617	0.246624	Q9UKJ3 2xPhospho [S653(100);T655(100)] GPATCH8	Color2 [DarkGray]	1	4		6.58946	5.87529	6.46434	6.31651	7.55229	6.52513	6.67807	6.67666	7.06393	6.78529	5.92837	6.45451
	0.3599	0.205517	Q9UKJ3 1xPhospho [S653(99.7)] GPATCH8	Color2 [DarkGray]	1	4		6.7115	6.25172	6.52042	6.47897	7.2182	6.50621	6.39232	6.40599	6.73471	7.13237	6.05961	6.85798
	0.096275	0.156204	P49756 1xPhospho [S583(100)] RBM25	Color2 [DarkGray]	1	4		6.49665	7.51175	5.91648	5.24413	7.49585	6.52356	6.60585	6.35579	6.55305	7.03562	5.44626	6.75889
	0.35411	0.203843	P49756 1xPhospho [S583(100)] RBM25	Color2 [DarkGray]	1	4		6.87529	6.32373	6.46597	5.95884	6.99435	6.71836	6.86913	6.7115	6.79051	6.85424	6.14771	6.64674
	0.230425	0.098628	P56524 1xPhospho [S565(100)] HDAC4	Color2 [DarkGray]	1	4		6.66534	6.61765	6.6865	6.24983	6.83289	6.61912	6.68229	6.61618	6.88874	6.84424	6.2854	6.59544
+	2.66852	0.809215	Q9P206 1xPhospho [T531(100)] KIAA1522	Color2 [DarkGray]	1	4		6.40769	6.16189	6.39575	5.94954	6.92005	6.32912	6.34696	6.39746	7.12205	7.24983	6.71699	7.06286
	0	NaN	Q14161 1xPhospho [S415(100)] GIT2	Color2 [DarkGray]	1	4		NaN	NaN	NaN	NaN	NaN	NaN	NaN	NaN	NaN	NaN	NaN	NaN
	0.937962	-0.42178	Q8NHM5 1xPhospho [S474(99.7)] KDM2B	Color2 [DarkGray]	1	4		6.84172	6.56377	7.04658	6.51728	7.12309	6.61912	6.71425	6.58646	6.4822	6.6907	5.78921	6.32012
	1.32339	-0.34979	Q12830 1xPhospho [S1310(100)] BPTF	Color2 [DarkGray]	1	4		6.66107	6.81121	7.06824	6.71012	6.23841	6.82273	6.88264	6.41109	6.32912	6.57743	6.24031	6.7046
	0.012155	0.014217	Q9P2D6 1xPhospho [S514(100)] FAM135A	Color2 [DarkGray]	1	4		6.65964	6.83542	6.45615	6.00225	7.15381	6.6453	6.41616	6.80736	6.83289	7.14771	5.5267	6.50303
	0.046684	-0.04906	Q6P444 1xPhospho [S305(100)] MTFR2	Color2 [DarkGray]	1	4		7.09908	6.17792	6.56834	6.2817	7.26021	6.5157	6.5469	6.65249	6.91648	6.66249	5.58496	6.76686
	0.602664	-0.28735	Q6XZF7 1xPhospho [S1379(100)] DNMBP	Color2 [DarkGray]	1	4		6.76951	6.28355	6.47897	6.55919	7.25739	6.78398	7.04767	6.95884	6.45451	6.52513	5.64386	6.31832
	0.144628	0.127458	P18858 1xPhospho [S141(100)] LIG1	Color2 [DarkGray]	1	4		6.94251	6.75756	6.25739	5.8125	7.25361	6.55919	6.77347	6.44294	6.97957	6.85674	6.02901	6.41447
	0.006204	-0.00943	Q6R327 1xPhospho [S1162(100)] RICTOR	Color2 [DarkGray]	1	4		7.38716	5.90929	6.10014	6.15987	7.41701	6.4363	6.24031	7.00899	7.32733	6.62936	5.59395	5.96809
	1.70065	-0.70114	Q9UKE5 1xPhospho [S640(100)] TNIK	Color2 [DarkGray]	1	4		6.83668	6.82528	7.20261	6.84172	6.64961	6.76288	6.7866	6.3733	6.14568	6.45943	5.6893	6.60733
	0.78728	-0.41454	Q8N4C8 1xPhospho [S641(100)] MINK1	Color2 [DarkGray]	1	4		6.86171	6.75622	7.03342	6.6893	6.85175	6.3906	6.51096	6.55765	6.69905	6.71425	5.67525	6.59395
	0	NaN	Q7Z417 1xPhospho [S376(99.4)] NUFIP2	Color2 [DarkGray]	1	4		NaN	NaN	NaN	NaN	NaN	NaN	NaN	NaN	NaN	NaN	NaN	NaN
	0.587028	0.296438	Q96D71 1xPhospho [S307(100)] REPS1	Color2 [DarkGray]	1	4		6.65678	6.47249	6.4446	6.06178	6.92005	6.78529	6.74012	6.46597	6.8189	7.17393	6.20359	6.62498
	0.032167	-0.02223	Q8WVC0 2xPhospho [S229(100);S238(100)] LEO1	Color2 [DarkGray]	1	4		6.70874	6.19574	6.75622	6.77083	6.82782	6.59991	6.47735	6.7879	7.02791	6.54071	6.0917	6.68229
	0.195435	0.065587	Q8WVC0 1xPhospho [S229(100)] LEO1	Color2 [DarkGray]	1	4		6.67525	6.45943	6.61765	6.36982	7.03562	6.63807	6.732	6.66249	6.58946	6.87406	6.32553	6.59544
	0.653128	-0.43534	Q9Y2H0 1xPhospho [S973(100)] DLGAP4	Color2 [DarkGray]	1	4		7.17193	6.30012	7.06286	6.87529	6.69488	6.56986	6.1416	6.63372	6.94954	6.2724	5.77873	6.66818
	0.709028	0.345488	P49792 1xPhospho [T1644(100)];1xPhospho [T1703(100)] RANBP2	Color2 [DarkGray]	1	4		6.88387	6.46434	6.35579	6.00225	6.92244	6.48543	6.3345	6.80349	7.01569	7.00225	6.36982	6.70044
	0.340499	0.229041	P49792 1xPhospho [T1761(100)] RANBP2	Color2 [DarkGray]	1	4		6.5157	6.47573	6.36107	6.07895	6.92481	6.7996	6.76951	6.93899	6.96232	7.1334	6.04439	6.2075
	0.085394	0.060054	Q99700 1xPhospho [S728(98.8)] ATXN2	Color2 [DarkGray]	1	4		6.74551	6.56224	6.48382	6.39403	7.07575	6.63663	6.56224	6.49025	7.11894	6.59246	5.9542	6.76022
	0.329843	-0.23487	O43314 1xPhospho [S1074(100)] PPIP5K2	Color2 [DarkGray]	1	4		7.12102	6.18388	6.79442	6.27799	7.26397	6.60733	6.94486	6.43962	6.33092	6.80736	5.8125	6.48704
	0.776513	-0.30604	O75554 1xPhospho [S277(100)] WBP4	Color2 [DarkGray]	1	4		6.50303	6.93428	6.83162	6.61324	6.65249	6.68089	7.05637	6.50144	6.33628	6.84424	6.03122	6.44626
	0.587311	0.216587	A8CG34 1xPhospho [T474(100)];Q96HA1 1xPhospho [T497(100)] POM121C	Color2 [DarkGray]	1	4		6.70183	6.40599	6.50303	6.30561	6.99435	6.69627	6.61471	6.50621	6.87036	6.94017	6.26491	6.70736
	0.145655	-0.09877	Q6ZVD8 1xPhospho [S1210(100)] PHLPP2	Color2 [DarkGray]	1	4		6.90689	6.37851	6.68089	6.50303	7.05311	6.50621	6.60288	6.68089	6.76686	6.89482	5.85798	6.55459
	0.106441	0.075466	DCLK2	Color2 [DarkGray]	1	4		6.65392	6.40939	6.67948	6.36807	7.00225	6.56377	6.65105	6.65392	6.94017	7.01903	5.9331	6.52042
	0.355364	-0.16795	Q969V6 1xPhospho [S333(100)] MRTFA	Color2 [DarkGray]	1	4		6.90448	6.59991	6.84549	6.46107	6.79312	6.52982	6.65821	6.60288	6.74012	6.73742	6.01346	6.64818
	0	NaN	Q14161 1xPhospho [S586(99.5)] GIT2	Color2 [DarkGray]	1	4		NaN	NaN	NaN	NaN	NaN	NaN	NaN	NaN	NaN	NaN	NaN	NaN
	0.068538	0.039383	Q14161 1xPhospho [S586(99.5)] GIT2	Color2 [DarkGray]	1	4		6.72928	6.24603	6.56986	6.52199	6.98869	6.8392	6.74685	6.61029	6.71699	6.81762	6.02901	6.66107
	0.052724	-0.02614	ATAD2	Color2 [DarkGray]	1	4		6.70874	6.51728	6.62352	6.25927	6.9331	6.75221	6.88387	6.81762	6.75489	6.72792	6.1639	6.35755
	0.538513	-0.29456	Q9UJF2 1xPhospho [S864(100)] RASAL2	Color2 [DarkGray]	1	4		7.15076	6.40769	6.90569	6.37504	6.92837	6.6907	6.61029	6.63517	6.53605	6.6453	5.91886	6.56072
	0.533396	-0.22425	Q12929 2xPhospho [S659(100);S662(99.4)] EPS8	Color2 [DarkGray]	1	4		6.76421	6.40259	6.86666	6.66249	7.02015	6.58796	6.72792	6.64818	6.56377	6.79831	6.00225	6.43463
	0.212635	0.079726	Q12929 1xPhospho [S659(100)] EPS8	Color2 [DarkGray]	1	4		6.70183	6.17193	6.63952	6.65535	6.98413	6.63807	6.67666	6.6279	6.73336	6.7761	6.41278	6.56529
	1.14441	0.230439	MED1	Color2 [DarkGray]	1	4		6.63807	6.46434	6.56986	6.37504	6.8009	6.57894	6.71012	6.51885	6.86666	6.89239	6.51096	6.69905
	0.465429	-0.31129	Q8NEY1 1xPhospho [S1181(100)] NAV1	Color2 [DarkGray]	1	4		6.94603	6.61912	6.7115	6.42459	7.09592	6.81762	6.62205	6.5345	6.50779	6.89603	5.56682	6.48543
	0.014242	-0.00975	P18858 1xPhospho [S141(100)] LIG1	Color2 [DarkGray]	1	4		6.89724	6.32553	6.58646	6.43129	6.99661	6.66249	6.70598	6.64674	6.82655	6.82655	6	6.54844
	0.105576	0.065178	Q8N8S7 1xPhospho [S125(100)] ENAH	Color2 [DarkGray]	1	4		6.82909	6.30743	6.38716	6.50303	7.27333	6.65249	6.46761	6.61912	6.91767	6.69766	6.00675	6.66534
	1.79087	0.719139	Q13191 1xPhospho [S483(100)] CBLB	Color2 [DarkGray]	1	4		6.42794	6.1127	6.3345	6.11061	6.9331	6.3733	6.47897	6.4446	7.2555	7.19771	6.37678	7.03232
	0.164196	0.124557	O75815 1xPhospho [S83(100)] BCAR3	Color2 [DarkGray]	1	4		6.60288	5.99322	6.98185	6.5157	6.85424	6.34873	6.6851	6.74819	7.09064	6.74282	6.07895	6.67948
	0.125489	-0.12768	Q9NSY1 1xPhospho [S1107(100)] BMP2K	Color2 [DarkGray]	1	4		7.00675	6.42459	6.5157	6.04439	7.23362	6.71562	6.67101	6.87036	6.83668	6.76818	5.42626	6.44956
	0.001181	-0.00098	TNRC6A	Color2 [DarkGray]	1	4		6.8392	6.4363	6.57743	6.2817	7.06178	6.58346	6.7761	6.65535	6.85922	6.86047	5.80219	6.60881
	0	NaN	Q9NTX5 1xPhospho [S54(100)] ECHDC1	Color2 [DarkGray]	1	4		NaN	NaN	NaN	NaN	NaN	NaN	NaN	NaN	NaN	NaN	NaN	NaN
	1.29579	0.898768	O15027 1xPhospho [S201(100)] SEC16A	Color2 [DarkGray]	1	4		6.44956	6.21529	6.63807	5.44956	6.77083	6.07254	6.46434	5.91409	7.66959	7.18982	6.40599	7.08215
	0.385736	-0.14525	P40189 1xPhospho [S825(100)] IL6ST	Color2 [DarkGray]	1	4		6.80993	6.16993	6.50303	6.43796	7.40599	6.84298	6.66249	6.99548	6.36282	6.58045	6.10014	6.29646
	0.128469	0.113552	Q16825 1xPhospho [S660(100)] PTPN21	Color2 [DarkGray]	1	4		6.85175	6.16591	6.34341	6.47897	7.10852	6.64097	6.40259	6.85922	7.14364	6.72656	5.73336	6.6907
	0.301169	0.138896	Q5H9F3 1xPhospho [T1314(100)] BCORL1	Color2 [DarkGray]	1	4		6.72928	6.21529	6.53605	6.50938	7.03782	6.52826	6.58496	6.79051	6.67101	6.99095	6.20555	6.67807
	0.561058	0.326175	Q15788 1xPhospho [S571(99.7)] NCOA1	Color2 [DarkGray]	1	4		6.63952	6.28725	6.61765	6.09381	6.9472	6.63807	6.59246	6.55305	7.0045	7.08321	6.04658	6.80864
	0.254489	0.18424	Q15788 1xPhospho [S569(99.7)] NCOA1	Color2 [DarkGray]	1	4		6.6907	6.2817	6.65535	6.2891	6.95768	6.61176	6.76553	6.3837	6.9331	7.05528	5.85549	6.80993
	0.159792	0.101639	Q9UPU5 1xPhospho [T1289(100)] USP24	Color2 [DarkGray]	1	4		6.78921	6.33985	6.64386	6.40769	6.91528	6.30561	6.62936	6.79312	6.83668	6.89845	5.98413	6.8679
	0.007729	0.008055	Q9UPU5 1xPhospho [T1289(100)] USP24	Color2 [DarkGray]	1	4		6.66249	6.30743	6.63663	6.31832	7.08002	6.70321	6.74147	6.73742	6.57743	7.1819	5.56986	6.6279
	0.35127	0.204422	Q6P597 1xPhospho [S497(99.8)] KLC3	Color2 [DarkGray]	1	4		6.8936	6.16792	6.45943	6.19967	7.25077	6.53916	6.58195	6.63517	6.90809	6.95536	6.1639	6.51096
	0.855034	-0.5338	P55085 1xPhospho [S373(100)] F2RL1	Color2 [DarkGray]	1	4		7.27705	6.50779	6.70183	6.72928	7.03672	6.61471	6.60733	6.55459	6.53916	6.48864	5.47249	6.58045
	1.08958	-0.93652	P55085 1xPhospho [S373(100)] F2RL1	Color2 [DarkGray]	1	4		7.38111	6.45451	7.02126	6.91767	7.08215	6.57289	6.43296	6.55919	6.35226	6.36982	4.79701	6.50938
	0.159704	-0.0961	Q15018 1xPhospho [S280(100)] ABRAXAS2	Color2 [DarkGray]	1	4		6.96347	6.35755	6.56834	6.5469	7.12205	6.62059	6.51254	6.66249	6.73471	6.82782	5.96578	6.52356
	0.92207	0.399815	Q15018 1xPhospho [S280(100)] ABRAXAS2	Color2 [DarkGray]	1	4		6.65821	6.06178	6.51728	6.2211	7.11166	6.59246	6.36632	6.71012	7.11998	6.86666	6.29094	6.78005
	0.117104	0.078347	Q86U42 1xPhospho [S150(100)] PABPN1	Color2 [DarkGray]	1	4		6.86295	6.35403	6.56072	6.48864	6.92244	6.5469	6.47411	6.64386	7.01123	6.88874	6.0045	6.67525
	0.025328	-0.02232	Q86U42 1xPhospho [S150(100)] PABPN1	Color2 [DarkGray]	1	4		6.90207	6.29646	6.64674	6.36107	7.19081	6.53605	6.64674	6.54535	6.96809	6.75889	5.75489	6.63517
	0.021812	-0.02029	Q86U42 1xPhospho [S150(100)] PABPN1	Color2 [DarkGray]	1	4		7.01458	6.19377	6.7115	6.37851	7.1918	6.38198	6.5345	6.56072	6.98413	6.6893	5.7996	6.74416
	0.007279	0.006827	USP24	Color2 [DarkGray]	1	4		7.19279	6.19967	6.41278	6.14975	7.40344	6.58646	6.42459	6.66391	6.926	6.60881	5.95884	6.48864
	0.767272	0.263843	Q9UBN7 1xPhospho [S22(100)] HDAC6	Color2 [DarkGray]	1	4		6.45615	6.34341	6.78005	6.20359	7.01234	6.66391	6.8392	6.30925	6.67242	7.05094	6.56986	6.54535
	0	NaN	Q9H4L5 1xPhospho [S173(99.3)] OSBPL3	Color2 [DarkGray]	1	4		NaN	NaN	NaN	NaN	NaN	NaN	NaN	NaN	NaN	NaN	NaN	NaN
	0.058534	-0.04387	Q14C86 1xPhospho [S566(100)] GAPVD1	Color2 [DarkGray]	1	4		6.72928	6.2114	6.36632	6.39403	7.38716	6.824	6.74012	6.89845	6.62205	6.76155	5.68089	6.46107
	0.217404	0.136017	Q13137 1xPhospho [S388(100)] CALCOCO2	Color2 [DarkGray]	1	4		6.84298	6.29646	6.57137	6.3733	6.97039	6.59096	6.64961	6.48059	7.06178	6.8716	6.05528	6.63952
	0.252683	0.160228	Q08334 1xPhospho [T317(100)] IL10RB	Color2 [DarkGray]	1	4		7.07039	6.25739	6.59096	5.98413	7.05094	7.04439	6.45943	6.23458	6.75355	6.43962	6.45943	6.89118
	0.359038	-0.20072	B5ME19 1xPhospho [S166(100)] EIF3CL	Color2 [DarkGray]	1	4		6.86542	6.22689	6.75221	6.88264	6.92363	6.47249	6.61765	6.75889	6.85175	6.63517	5.97957	6.45779
	0.136616	0.109494	Q5PRF9 1xPhospho [S628(99.5)] SAMD4B	Color2 [DarkGray]	1	4		6.88387	6.27426	6.47249	6.26491	7.22689	6.28725	6.7866	6.62936	6.87529	6.96694	5.80478	6.6865
	0.704964	0.377009	Q5PRF9 1xPhospho [S628(100)] SAMD4B	Color2 [DarkGray]	1	4		6.81506	6.23266	6.2891	6.16792	6.94369	6.52982	6.59991	6.70321	7.20555	6.93546	6.20359	6.66818
	0.358835	0.191525	Q8NAN2 1xPhospho [S140(99.7)] MIGA1	Color2 [DarkGray]	1	4		6.69488	6.39232	6.53138	6.29646	7	6.39403	6.82146	6.58646	6.96232	6.96232	6.05745	6.69905
	0.906376	0.229735	Q9Y446 1xPhospho [S313(99.6)] PKP3	Color2 [DarkGray]	1	4		6.51412	6.30925	6.47086	6.53294	6.73471	6.84549	6.52826	6.88387	6.84549	6.91049	6.59096	6.39917
	0.005814	0.004497	Q9H4L5 1xPhospho [S200(100)] OSBPL3	Color2 [DarkGray]	1	4		6.853	6.55305	6.49506	6.41278	7.06286	6.54071	6.7252	6.39917	6.76951	6.91049	5.8679	6.78398
	0.038406	-0.03087	P06400 1xPhospho [T356(100)] RB1	Color2 [DarkGray]	1	4		6.90207	6.33807	6.57894	6.2555	7.29278	6.64818	6.5744	6.67948	6.86419	6.75756	5.80736	6.52199
	0.182348	0.125294	P42166 2xPhospho [S184(100);S/Y] TMPO	Color2 [DarkGray]	1	4		6.79442	6.19377	6.44294	6.34873	6.96694	6.6865	6.70598	6.91409	6.92837	6.848	5.88996	6.61471
	0.27905	0.114613	P42166 1xPhospho [S184(100)] TMPO	Color2 [DarkGray]	1	4		6.76022	6.22497	6.74147	6.31651	6.86542	6.65964	6.67948	6.81121	6.81378	6.76951	6.43129	6.48704
	0.838128	0.303353	P42167 2xPhospho [S180(99);S184(100)] TMPO	Color2 [DarkGray]	1	4		6.6279	6.41616	6.46597	6.07895	6.75489	6.87774	6.70874	6.75221	6.82782	6.98869	6.33628	6.64961
	0.333368	0.179424	P42167 1xPhospho [S184(100)] TMPO	Color2 [DarkGray]	1	4		6.63081	6.63807	6.40088	6.1819	6.59694	6.7879	6.90328	6.73471	6.65392	7.02015	6.07895	6.81634
	0.445702	-0.30155	P42167 2xPhospho [S180(99.6);S184(100)] TMPO	Color2 [DarkGray]	1	4		6.82273	6.2114	7.00899	6.82273	6.70321	6.83668	6.65392	6.59395	6.61618	6.71425	5.67242	6.65678
	0.690668	-0.37657	P42167 1xPhospho [S184(100)] TMPO	Color2 [DarkGray]	1	4		6.74551	6.25739	7.09276	7.0268	6.5744	6.81121	6.61912	6.59694	6.43296	6.6893	5.87774	6.61618
	0.754561	0.19935	Q6SJ93 1xPhospho [S288(100)] FAM111B	Color2 [DarkGray]	1	4		6.67807	6.3906	6.67525	6.39575	6.65821	6.58646	6.6837	6.61765	7.01903	6.69349	6.54226	6.68229
	0.691267	0.328748	TNRC6A	Color2 [DarkGray]	1	4		6.73336	6.21723	6.29829	6.30743	7.02237	6.59395	6.76421	6.5345	7.13031	6.97613	6.30378	6.46107
	0.258573	0.170066	Q9HCJ0 1xPhospho [S465(100)] TNRC6C	Color2 [DarkGray]	1	4		6.63227	6.2724	6.68229	6.40429	6.96578	6.52982	6.72656	6.47249	7.11686	6.76951	5.9472	6.83794
	0.803213	0.26573	Q9HCJ0 1xPhospho [S465(100)] TNRC6C	Color2 [DarkGray]	1	4		6.73471	6.33985	6.40599	6.18388	7.03342	6.7866	6.50144	6.75756	6.91409	6.84549	6.43796	6.52982
	0	NaN	Q14586 1xPhospho [S230(100)] ZNF267	Color2 [DarkGray]	1	4		NaN	NaN	NaN	NaN	NaN	NaN	NaN	NaN	NaN	NaN	NaN	NaN
	0.02043	0.024672	Q9NZM3 1xPhospho [S110(100)] ITSN2	Color2 [DarkGray]	1	4		7.27519	6.01346	6.25927	6.17393	7.3637	6.53761	6.47086	6.8392	6.77347	6.88631	5.59395	6.56682
	0.186516	0.096581	Q9NZM3 1xPhospho [S110(100)] ITSN2	Color2 [DarkGray]	1	4		6.824	6.18785	6.63663	6.42626	7.14771	6.53605	6.64241	6.58195	6.80607	6.77083	6.16993	6.71425
	0.186052	0.114244	Q8TF74 1xPhospho [S267(100)] WIPF2	Color2 [DarkGray]	1	4		6.9331	6.21723	6.48059	6.2854	7.06609	6.54844	6.66959	6.80736	6.89845	6.8009	6.09803	6.57592
	0.273702	0.179099	Q5TDH0 2xPhospho [S121(99);S128(98)] DDI2	Color2 [DarkGray]	1	4		6.85424	6.08108	6.50462	6.45943	7.03012	6.50462	6.70874	6.58195	6.82273	7.03782	6.02459	6.73064
	0.69817	0.304271	Q5TDH0 1xPhospho [S121(99.4)] DDI2	Color2 [DarkGray]	1	4		6.65964	6.2555	6.45943	6.2114	7.1639	6.4446	6.82909	6.49825	7.0268	6.94134	6.2114	6.62352
	0.352343	0.131655	Q9Y2X7 1xPhospho [T480(100)] GIT1	Color2 [DarkGray]	1	4		6.50462	6.62644	6.41278	6.51254	6.94251	6.55919	6.70321	6.71699	6.94603	6.56377	6.24793	6.82528
	0.417249	0.18518	Q63HN8 1xPhospho [T303(100)] RNF213	Color2 [DarkGray]	1	4		6.81634	6.24413	6.54998	6.26491	7.3837	6.52982	6.49025	6.37678	6.73877	6.95187	6.26866	6.65678
	0.403896	0.148695	Q9UBZ9 1xPhospho [S1108(100)] REV1	Color2 [DarkGray]	1	4		6.65678	6.37678	6.64961	6.18587	7.35138	6.39232	6.58496	6.69209	6.56986	6.77479	6.80993	6.30925
	0.52591	0.390106	P08195 1xPhospho [S134(100)] SLC3A2	Color2 [DarkGray]	1	4		6.71562	6.19377	6.30743	5.91169	7.3345	6.54226	6.37156	6.78136	7.39232	6.84172	5.97269	6.4822
	0.065206	-0.04187	A5PL33 1xPhospho [S355(100)] KRBA1	Color2 [DarkGray]	1	4		6.78398	6.42291	6.57137	6.22497	7.37504	6.90569	6.5157	6.58045	6.63517	6.78921	5.89724	6.51412
	0.022207	0.016266	Q9NQW6 1xPhospho [S54(100)] ANLN	Color2 [DarkGray]	1	4		6.926	6.25739	6.58646	6.31651	7.2211	6.61324	6.51885	6.71699	6.97384	6.75355	6.11478	6.30925
	0.006897	0.003326	O14647 2xPhospho [S1789(100);S1792(98.9)] CHD2	Color2 [DarkGray]	1	4		6.8125	6.34518	6.56986	6.43796	7.03342	6.70321	6.72656	6.7252	6.80219	6.64241	6.2075	6.5267
	0.191187	-0.08016	O14647 1xPhospho [S1789(100)] CHD2	Color2 [DarkGray]	1	4		6.82655	6.42962	6.8009	6.43962	6.98869	6.66959	6.59694	6.63227	6.69488	6.75087	6.20359	6.5267
	0.005797	0.00457	B5ME19 1xPhospho [S39(100)] EIF3CL	Color2 [DarkGray]	1	4		6.85175	6.47573	6.46761	6.32193	7.13443	6.61618	6.64961	6.69349	6.80864	6.80349	5.82273	6.70044
	0.05021	0.021364	P17096 1xPhospho [S36(100)] HMGA1	Color2 [DarkGray]	1	4		6.86171	6.38888	6.71836	6.45286	7.00899	6.57743	6.47411	6.58195	6.82273	6.75756	6.39403	6.53294
	0.2674	0.167415	B5ME19 1xPhospho [S39(100)] EIF3CL	Color2 [DarkGray]	1	4		6.83415	5.92125	6.70874	6.56682	6.7761	6.54226	6.69488	6.6893	6.96347	6.926	6.48382	6.32733
	1.29924	0.509904	Q6UUV7 1xPhospho [S396(100)] CRTC3	Color2 [DarkGray]	1	4		6.71287	6.20555	6.41109	6.23266	7.03452	6.03562	6.56986	6.34518	7.04002	7.27146	6.45615	6.83415
	0	NaN	O95644 1xPhospho [S278(100)] NFATC1	Color2 [DarkGray]	1	4		NaN	NaN	NaN	NaN	NaN	NaN	NaN	NaN	NaN	NaN	NaN	NaN
	0.1836	-0.13212	Q5M775 1xPhospho [S218(100)] SPECC1	Color2 [DarkGray]	1	4		6.98413	6.5157	6.57592	6.42962	7.02237	6.45451	6.6014	6.77873	6.91169	6.67101	5.75756	6.63663
	0.001774	-0.00094	Q9HAW4 1xPhospho [S762(100)] CLSPN	Color2 [DarkGray]	1	4		6.67807	6.46761	6.71425	6.21917	7.1375	6.61765	6.88264	6.66249	6.67807	6.66249	6.1127	6.62205
	0.460009	0.35572	O60292 1xPhospho [S1160(100)] SIPA1L3	Color2 [DarkGray]	1	4		6.81121	6.07895	6.44626	5.98413	7.29646	6.5345	6.38888	6.65105	7.12928	7.10224	5.87529	6.63663
+	2.14211	-1.62329	Q15121 1xPhospho [S116(100)] PEA15	Color2 [DarkGray]	1	4		7.48945	6.95768	7.54071	7.2555	6.6279	6.1819	6.53916	6.07039	5.89482	6.05094	4.55459	6.24983
	0.173873	0.119276	A7MCY6 1xPhospho [S534(100)] TBKBP1	Color2 [DarkGray]	1	4		6.95187	6.56529	6.42122	6.25172	7.16792	6.20555	6.6907	6.30378	6.8716	7.04767	6.03782	6.71012
	0.29222	-0.13611	Q86VP3 1xPhospho [S370(100)] PACS2	Color2 [DarkGray]	1	4		7.01681	6.46434	6.50938	6.57894	7.12825	6.62936	6.56224	6.54071	6.70321	6.69349	6.07682	6.55152
	1.95476	0.515161	P42858 2xPhospho [S640(100);S/T] HTT	Color2 [DarkGray]	1	4		6.32012	6.2891	6.41278	6.12102	7.00899	6.57592	6.72247	6.72792	6.88753	7.09381	6.4822	6.74012
	0	NaN	Q7L2J0 2xPhospho [T213(100);S/T] MEPCE	Color2 [DarkGray]	1	4		NaN	NaN	NaN	NaN	NaN	NaN	NaN	NaN	NaN	NaN	NaN	NaN
	0.179467	0.069552	RPRD2	Color2 [DarkGray]	1	4		6.83668	6.18388	6.64674	6.53761	6.76022	6.7046	6.8009	6.65678	6.77742	6.65964	6.48382	6.56224
	0.181231	-0.14378	O15085 1xPhospho [S35(100)] ARHGEF11	Color2 [DarkGray]	1	4		6.86542	6.50621	6.82782	6.5267	6.76951	6.52042	6.55152	6.63952	6.79051	6.91049	5.65821	6.79181
	0.216922	-0.14125	P49915 1xPhospho [S332(100)] GMPS	Color2 [DarkGray]	1	4		6.7761	6.41447	6.92005	6.3733	6.96463	6.56986	7.03452	6.34518	6.84046	6.71287	5.84046	6.52513
	0.313623	0.136587	Q14161 1xPhospho [S397(98.4)] GIT2	Color2 [DarkGray]	1	4		6.49665	6.38025	6.63372	6.40769	6.92955	6.73742	6.88753	6.56377	6.75355	6.95187	6.13134	6.6279
	0.186447	-0.12378	Q14161 2xPhospho [S394(100);S397(100)] GIT2	Color2 [DarkGray]	1	4		6.66249	6.48382	6.62059	6.25172	7.21432	6.90929	6.85798	6.69488	6.63081	6.77215	5.68089	6.43962
	0.103275	0.088976	STK11IP	Color2 [DarkGray]	1	4		6.93664	6.06824	6.52982	6.37504	7.13031	6.52982	6.90809	6.37504	7.2854	6.34518	6.06824	6.56682
	0.181104	-0.15558	Q8N1F8 2xPhospho [S404(100);S/T] STK11IP	Color2 [DarkGray]	1	4		7.18587	6.25927	6.53138	5.99322	7.45615	6.74551	6.58646	6.76022	6.46597	6.83036	5.79181	6.25927
	0	NaN	Q9NR48 1xPhospho [S529(100)] ASH1L	Color2 [DarkGray]	1	4		NaN	NaN	NaN	NaN	NaN	NaN	NaN	NaN	NaN	NaN	NaN	NaN
	0.240274	-0.21435	Q96SL1 1xPhospho [S26(100)] SLC49A4	Color2 [DarkGray]	1	4		6.94251	6.47249	6.4446	6.47735	7.40259	6.64386	6.30012	6.76421	6.67807	6.84549	5.35755	6.59842
	0.705478	0.355546	Q96T58 1xPhospho [T3467(99.3)] SPEN	Color2 [DarkGray]	1	4		6.73064	6.22497	6.53761	6.12928	7.02348	6.46271	6.53605	6.63227	7.05853	6.95652	6.16792	6.86171
	0.110351	0.080229	Q96RK0 1xPhospho [T1228(100)] CIC	Color2 [DarkGray]	1	4		6.58496	5.90689	6.58496	6.79181	7.1127	6.71699	6.60585	6.8189	6.46271	6.8009	6.05311	6.87283
	0.016312	-0.01355	O75475 1xPhospho [S206(100)] PSIP1	Color2 [DarkGray]	1	4		7.02901	6.17792	6.52982	6.12309	7.29554	6.7115	6.57743	6.89118	6.77347	6.75087	5.99774	6.28355
	0.01599	0.009499	Q96S55 3xPhospho [T85(100);S91(100);S92(100)] WRNIP1	Color2 [DarkGray]	1	4		6.74685	6.44128	6.67807	6.36632	7.29094	6.46271	6.50462	6.60585	6.77479	6.848	6.05528	6.59246
	0.218985	-0.12455	Q96S55 2xPhospho [S91(100);S92(100)] WRNIP1	Color2 [DarkGray]	1	4		6.86295	6.2817	6.61471	6.72928	7.14262	6.42291	6.70736	6.63081	6.36282	6.62498	6.05311	6.94954
	0.571132	-0.25535	Q96S55 1xPhospho [S92(100)] WRNIP1	Color2 [DarkGray]	1	4		6.45779	6.63081	6.67101	6.53294	6.84549	7.00113	7.06286	6.80993	5.97039	6.86913	6.05311	6.37851
	0.039794	-0.02278	Q9P2R6 2xPhospho [S594(100);S600(99.3)] RERE	Color2 [DarkGray]	1	4		6.74012	6.45943	6.74685	6.46434	7.15178	6.47411	6.53294	6.56224	6.82909	6.82655	6.05961	6.60437
	0.021173	-0.01729	Q6P4F7 2xPhospho [S339(100);S340(100)] ARHGAP11A	Color2 [DarkGray]	1	4		6.7996	6.67666	6.69766	6.19574	6.97039	6.59395	6.5744	6.56834	7.04111	6.83036	5.926	6.50303
	0.11735	-0.09003	Q96A73 2xPhospho [S182(98.1);S183(98.1)] KIAA1191	Color2 [DarkGray]	1	4		6.27612	6.42291	7.03122	6.2114	7.18587	6.84925	6.77215	6.83162	6.74147	6.72247	5.83036	6.28725
	0.565278	0.150157	Q9UPN4 1xPhospho [S381(100)] CEP131	Color2 [DarkGray]	1	4		6.56529	6.56529	6.42122	6.53138	7.23841	6.39746	6.25927	6.76553	6.8189	6.84172	6.32553	6.69766
	0.361176	0.223222	Q9H6S0 1xPhospho [S23(100)] YTHDC2	Color2 [DarkGray]	1	4		6.85175	6.18785	6.65392	5.88996	7.34696	6.50621	6.69349	6.56072	6.75622	6.98755	6.37504	6.35755
	0.44482	0.31802	O94854 1xPhospho [S458(100)] KIAA0754	Color2 [DarkGray]	1	4		6.62644	6.01569	6.52356	6.41447	6.8936	6.6893	6.54226	6.66391	7.07039	7.05853	5.8505	6.87283
	0.456094	0.457053	Q9UN70 1xPhospho [T905(100)] PCDHGC3	Color2 [DarkGray]	1	4		7.24031	5.97269	5.82528	5.84046	7.22882	6.58045	6.15583	6.89482	7.42794	6.81762	6.06393	6.39746
	0.022802	-0.01806	Q86V87 1xPhospho [S736(100)] FHIP2B	Color2 [DarkGray]	1	4		6.82273	6.48704	6.43296	6.3733	7.26959	6.71973	6.52982	6.57289	6.95652	6.80736	5.83036	6.44956
	0	NaN	O43166 1xPhospho [S1197(100)] SIPA1L1	Color2 [DarkGray]	1	4		NaN	NaN	NaN	NaN	NaN	NaN	NaN	NaN	NaN	NaN	NaN	NaN
	0.364906	-0.19845	P32519 1xPhospho [S432(100)] ELF1	Color2 [DarkGray]	1	4		7.0045	6.55152	6.6893	6.7115	7.12619	6.15178	6.06824	6.74953	6.91767	6.8009	5.9542	6.49025
	0.237512	-0.21442	P18858 1xPhospho [S141(100)] LIG1	Color2 [DarkGray]	1	4		7.07039	6.36282	6.80736	6.2854	7.23841	6.45286	6.65678	6.49506	6.6907	6.90207	5.49506	6.58045
	0.197429	0.18711	P25205 2xPhospho [S704(100);S711(100)] MCM3	Color2 [DarkGray]	1	4		6.65821	6.78267	6.4363	5.66107	7.09698	6.7115	6.9542	6.41278	6.73877	7.14975	5.82528	6.57289
	0.417375	0.215	P25205 3xPhospho [S704(100);S711(100);T722(100)] MCM3	Color2 [DarkGray]	1	4		6.46924	6.67666	6.30378	6.24413	7.12619	6.64961	6.7252	6.61765	6.6907	7.04111	6.06178	6.76022
	0.109081	0.076683	Q9H3Q1 1xPhospho [S344(100)] CDC42EP4	Color2 [DarkGray]	1	4		7.13134	6.32373	6.51254	6.06178	7.39146	6.41278	6.52356	6.47086	6.77083	6.70183	6.21529	6.64818
	0.047096	-0.03287	P57740 1xPhospho [S86(100)] NUP107	Color2 [DarkGray]	1	4		6.80864	6.30012	6.52042	6.21529	7.45286	6.75489	6.59096	6.76818	6.59991	6.83162	5.87036	6.41109
	0.306581	0.209949	O95405 1xPhospho [S501(100)] ZFYVE9	Color2 [DarkGray]	1	4		6.8189	6.32193	6.34873	6.28355	6.86913	6.6907	6.45451	6.89482	7.08746	6.91648	5.91409	6.69488
	0.163479	-0.15069	P54760 1xPhospho [S911(100)] EPHB4	Color2 [DarkGray]	1	4		6.90689	6.39232	6.61912	6.59395	6.99887	6.53916	6.64674	6.61029	6.89118	6.86542	5.46924	6.6837
	0.662117	0.325784	Q9UBW7 1xPhospho [S305(100)] ZMYM2	Color2 [DarkGray]	1	4		6.76686	6.20555	6.40939	6.10852	7.26959	6.42626	6.59842	6.65249	7.00338	6.97728	6.2114	6.6014
	0	NaN	O14976 1xPhospho [S780(100)] GAK	Color2 [DarkGray]	1	4		NaN	NaN	NaN	NaN	NaN	NaN	NaN	NaN	NaN	NaN	NaN	NaN
	0.041144	-0.04228	Q8N6T3 1xPhospho [S150(99.2)] ARFGAP1	Color2 [DarkGray]	1	4		6.87283	6.50621	6.72383	5.81762	7.2937	6.50621	6.732	6.79181	6.96463	6.81634	5.83289	6.1375
	0.577808	0.204962	Q9ULM3 1xPhospho [S519(100)] YEATS2	Color2 [DarkGray]	1	4		6.75489	6.26115	6.51885	6.33985	7.22497	6.4446	6.64386	6.54226	6.91169	6.83289	6.35755	6.59246
	0.310884	0.106209	P08651 1xPhospho [S277(100)] NFIC	Color2 [DarkGray]	1	4		6.70874	6.39746	6.65105	6.41954	7.11374	6.43796	6.50938	6.68229	6.91409	6.77083	6.36982	6.5469
	0.12768	0.108256	Q9BZ29 1xPhospho [S443(100)] DOCK9	Color2 [DarkGray]	1	4		7.06286	5.97269	6.56224	6.20945	7.18487	6.8189	6.61471	6.49025	6.70321	6.89603	5.93781	6.70321
	0.016958	-0.01487	Q5SSJ5 1xPhospho [S142(100)] HP1BP3	Color2 [DarkGray]	1	4		7	6.2075	6.32193	6.67525	7.00787	6.61324	6.6014	6.72656	7.10224	6.65535	5.96809	6.41954
	0.154278	0.185956	P30260 1xPhospho [T205(100)] CDC27	Color2 [DarkGray]	1	4		6.82273	6.17991	6.32912	6.03782	7.20163	6.70321	6.61029	6.74416	6.97384	7.18686	5.2817	6.67101
	0.237341	-0.18963	A6NDB9 1xPhospho [S660(100)] PALM3	Color2 [DarkGray]	1	4		7.1809	6.37156	6.53761	6.31832	7.22497	6.6837	6.57894	6.56529	6.89724	6.7761	5.82273	6.15381
	0.172419	0.109891	Q8TDD1 1xPhospho [S644(100)] DDX54	Color2 [DarkGray]	1	4		6.81121	6.29094	6.62498	6.42122	6.98755	6.52826	6.62059	6.5469	7.02015	6.6837	6.02237	6.86171
	0.2179	0.136291	KLRG2	Color2 [DarkGray]	1	4		6.38025	6.48382	6.73877	6.29829	7.27519	6.72383	6.41616	6.50462	6.88387	6.8936	5.926	6.74282
	0.603563	0.230834	Q5TCQ9 1xPhospho [S832(100)] MAGI3	Color2 [DarkGray]	1	4		6.7115	6.22689	6.59096	6.32912	7.12619	6.56682	6.64097	6.47086	6.88996	6.93546	6.31832	6.63807
	0.865283	0.412166	P54259 1xPhospho [T190(97.5)] ATN1	Color2 [DarkGray]	1	4		6.82909	6.21529	6.07039	6.17193	6.78136	6.70044	6.7761	6.848	7.02237	6.88874	6.25739	6.76686
	0.373548	0.166996	Q6ZSZ6 1xPhospho [S489(100)] TSHZ1	Color2 [DarkGray]	1	4		6.6851	6.31288	6.5469	6.2854	7.39917	6.53916	6.58646	6.41785	6.77347	7.00225	6.2211	6.50144
	0.064232	0.044583	Q9H6F5 1xPhospho [S113(100)] CCDC86	Color2 [DarkGray]	1	4		6.79051	6.35755	6.6279	6.33985	7.22689	6.58946	6.55152	6.55305	6.79051	6.95652	5.9472	6.59991
	0.28405	-0.29437	JAM3	Color2 [DarkGray]	1	4		7.11478	6.34873	6.4446	6.55459	7.00225	6.74282	6.59842	6.85674	6.73471	6.75622	5.1375	6.65678
	0.072061	0.070907	P19838 1xPhospho [S893(99.4)] NFKB1	Color2 [DarkGray]	1	4		6.85922	6.13134	6.62498	6.32373	6.93546	6.56986	6.79831	6.69905	7.06931	7.06609	5.78921	6.29829
	0	NaN	O95785 1xPhospho [S1079(100)] WIZ	Color2 [DarkGray]	1	4		NaN	NaN	NaN	NaN	NaN	NaN	NaN	NaN	NaN	NaN	NaN	NaN
	1.57205	0.97443	Q9UNS1 1xPhospho [S1173(100)] TIMELESS	Color2 [DarkGray]	1	4		6.05961	6.36457	5.80993	5.59096	6.93546	6.49825	6.81762	6.66676	6.85175	6.88753	7.69627	6.28725
	0.079978	-0.04341	Q9UNS1 1xPhospho [S1173(100)] TIMELESS	Color2 [DarkGray]	1	4		6.7996	6.38198	6.82909	6.38025	7.00563	6.64818	6.65105	6.60288	6.73742	6.79701	6.13134	6.55152
	0.426318	-0.26774	P46013 1xPhospho [S1693(99.6)] MKI67	Color2 [DarkGray]	1	4		6.99548	6.60437	6.6893	6.26491	7.30104	6.63227	6.69627	6.50779	6.7879	6.56682	5.70044	6.42794
	0.188099	-0.14976	P46013 1xPhospho [T1691(100)] MKI67	Color2 [DarkGray]	1	4		7.29094	6.1918	6.57592	6.43796	7.12825	6.55305	6.32733	6.75355	6.92481	6.59395	5.94251	6.4363
	0	NaN	STX16	Color2 [DarkGray]	1	4		NaN	NaN	NaN	NaN	NaN	NaN	NaN	NaN	NaN	NaN	NaN	NaN
	0.031664	0.021525	O95402 1xPhospho [S535(100)] MED26	Color2 [DarkGray]	1	4		6.86419	6.36632	6.35579	6.45121	7.03452	6.6865	6.74147	6.78136	6.65392	6.96694	6.0045	6.49825
	0.611194	0.321479	P35580 2xPhospho [S1956(100);S1975(96.5)] MYH10	Color2 [DarkGray]	1	4		6.69766	6.07682	6.56224	6.35226	7.07254	6.23649	6.5438	6.75489	7.02791	7.04439	6.14771	6.75489
	0.775823	0.627581	P35580 1xPhospho [S1956(95)] MYH10	Color2 [DarkGray]	1	4		6.37156	7.07788	5.62059	5.53916	7.11686	6.53761	6.56682	6.78921	6.75355	7.24413	6.70736	6.41447
	1.05469	-0.5629	P35580 2xPhospho [S1952(100);S1956(100)] MYH10	Color2 [DarkGray]	1	4		6.8679	6.74685	7.12619	6.77083	6.74147	6.65392	6.59395	6.47573	6.23458	6.62498	5.60881	6.79181
	0.136194	-0.07304	P35580 1xPhospho [S1956(100)] MYH10	Color2 [DarkGray]	1	4		6.75889	6.53138	6.68089	6.42962	7.04549	6.58195	6.66818	6.6893	6.69349	6.79312	5.96809	6.65392
	0	NaN	DLC1	Color2 [DarkGray]	1	4		NaN	NaN	NaN	NaN	NaN	NaN	NaN	NaN	NaN	NaN	NaN	NaN
	0.455647	0.1674	Q8IUD2 1xPhospho [S55(100)] ERC1	Color2 [DarkGray]	1	4		6.732	6.34873	6.60288	6.34518	7.08746	6.66959	6.52356	6.49506	6.85674	6.90569	6.31832	6.61765
	0.690101	-0.30325	P51957 1xPhospho [S677(100)] NEK4	Color2 [DarkGray]	1	4		6.87283	6.31832	6.70183	6.56377	7.1819	6.8189	6.73742	6.84172	6.44128	6.69905	5.85549	6.24793
	1.18128	0.331853	Q9BSJ2 1xPhospho [S153(100)] TUBGCP2	Color2 [DarkGray]	1	4		6.69209	6.57289	6.5438	6.27799	6.50303	6.48543	6.37851	6.63952	7.09381	7.00899	6.72792	6.58346
	0.099334	-0.07908	Q96FS4 1xPhospho [S1036(100)] SIPA1	Color2 [DarkGray]	1	4		7.04439	6.12928	6.40939	6.5267	7.18487	6.67384	6.77215	6.6879	6.84925	6.65678	5.83289	6.45451
	0.175831	-0.13179	Q8WWQ0 1xPhospho [S1796(100)] PHIP	Color2 [DarkGray]	1	4		7.17493	6.3147	6.57289	6.27612	7.29829	6.37156	6.48543	6.82146	6.7866	6.64241	5.86047	6.52199
	1.44554	-0.64324	O95757 1xPhospho [S599(100)] HSPA4L	Color2 [DarkGray]	1	4		7.2724	6.48543	6.82655	6.48543	7.50541	6.49345	6.58496	6.65964	6.54226	6.01569	5.84298	6.09592
	0.095715	-0.08327	Q96FS4 1xPhospho [S817(100)] SIPA1	Color2 [DarkGray]	1	4		6.71562	6.35755	6.78267	6.04658	7.35667	6.61618	6.57894	6.99435	6.6837	6.66249	5.58796	6.63517
	0.116663	-0.08293	Q5QJE6 1xPhospho [S117(100)] DNTTIP2	Color2 [DarkGray]	1	4		6.93781	6.19967	6.41109	6.29094	7.50144	6.76421	6.58496	6.81506	6.52513	6.72656	5.77873	6.47735
	0.546474	0.273241	Q8N9T8 1xPhospho [S628(100)] KRI1	Color2 [DarkGray]	1	4		6.60585	6.36282	6.58646	6.33092	6.97728	6.42291	6.52513	6.59246	6.98869	7.12102	6.12516	6.74416
	0.368108	0.19892	Q8N9T8 1xPhospho [S628(100)] KRI1	Color2 [DarkGray]	1	4		6.61176	6.18982	6.60733	6.43296	7.08108	6.71425	6.58045	6.53138	6.77347	7.02569	6.04658	6.79181
	0.017707	-0.01419	NAV1	Color2 [DarkGray]	1	4		6.98071	6.19377	6.64818	6.17193	7.35491	6.60881	6.67666	6.60437	6.75087	6.8189	6	6.36807
	0.406831	-0.29109	Q86TV6 1xPhospho [S651(100)] TTC7B	Color2 [DarkGray]	1	4		7.02237	6.29829	6.88753	6.50779	7.29829	6.56377	6.52982	6.42459	6.6893	6.89603	5.68089	6.2854
	0.007209	0.005972	O00712 1xPhospho [S295(100)] NFIB	Color2 [DarkGray]	1	4		6.88387	6.28725	6.59395	6.44791	7.03122	6.5438	6.75355	6.57743	6.96694	6.73877	5.84046	6.6907
	0.217641	0.157714	Q86SS6 1xPhospho [S177(100)] SYT9	Color2 [DarkGray]	1	4		6.57592	5.8679	6.73606	6.6851	6.97613	6.65535	6.82528	6.50144	6.82018	6.94486	6.01792	6.71287
	0	NaN	P49736 1xPhospho [S878(100)] MCM2	Color2 [DarkGray]	1	4		NaN	NaN	NaN	NaN	NaN	NaN	NaN	NaN	NaN	NaN	NaN	NaN
	0.601565	0.34516	NFIB	Color2 [DarkGray]	1	4		6.59842	6.32373	6.01346	6.48543	6.74685	6.52199	6.7761	6.99774	7.06824	7.02901	6.03342	6.67101
	0.424133	-0.19548	P57768 1xPhospho [S286(100)] SNX16	Color2 [DarkGray]	1	4		6.8392	6.60733	6.57592	6.70044	7.06393	6.58045	6.64386	6.50938	6.86542	6.65678	5.94954	6.46924
	0.129691	0.073423	Q9H4L5 1xPhospho [S372(99.5)] OSBPL3	Color2 [DarkGray]	1	4		6.75489	6.30925	6.57289	6.45121	7.14873	6.67525	6.73471	6.37851	6.74953	6.85922	6.02901	6.74416
	0.162676	-0.13474	Q01974 1xPhospho [S449(99.6)] ROR2	Color2 [DarkGray]	1	4		6.82655	6.41447	6.82655	6.56529	6.99887	6.52356	6.52982	6.50621	6.86913	6.90207	5.62644	6.69627
	0.088927	-0.0929	P15311 1xPhospho [S535(99.6)] EZR	Color2 [DarkGray]	1	4		6.88631	6.08321	6.25361	6.88142	7.21723	6.50144	6.48864	6.90569	7.16289	6.4446	5.61765	6.50779
	0.091133	-0.09784	Q9H334 1xPhospho [S83(99.1)] FOXP1	Color2 [DarkGray]	1	4		6.82146	6.76818	6.59842	5.90207	7.36632	6.65964	6.47086	6.62498	6.59842	6.9507	5.46597	6.6837
	0.082224	0.069164	Q9P270 1xPhospho [S234(100)] SLAIN2	Color2 [DarkGray]	1	4		6.88264	6.13545	6.56986	6.32193	7.28448	6.53294	6.43129	6.79051	6.99209	6.92955	5.90207	6.36282
	0.262455	-0.25105	P10071 1xPhospho [S295(100)] GLI3	Color2 [DarkGray]	1	4		7.22978	5.9331	6.51728	6.37851	7.42794	6.76951	6.56834	6.82018	6.853	6.50779	5.50779	6.18587
	0.035671	-0.03446	Q9UN79 1xPhospho [S371(99.5)] SOX13	Color2 [DarkGray]	1	4		7.01123	6.64386	6.56224	6.07468	7.17393	6.36632	6.58045	6.59395	6.83668	6.94251	5.74416	6.63081
	0.027318	-0.02245	Q8N9T8 2xPhospho [S628(100);S639(100)] KRI1	Color2 [DarkGray]	1	4		6.96578	6.19967	6.27612	6.33807	7.41363	6.57894	6.83668	6.75889	6.61912	6.80219	5.79442	6.47411
	0.123106	0.081272	Q9H7S9 1xPhospho [S146(100)] ZNF703	Color2 [DarkGray]	1	4		6.86295	6.34873	6.46107	6.34518	7.11686	6.58195	6.48382	6.81121	6.9542	6.83794	5.99322	6.55765
	0.598927	0.248181	Q8IUD2 1xPhospho [S55(100)] ERC1	Color2 [DarkGray]	1	4		6.61618	6.17592	6.6453	6.38025	7.21432	6.51885	6.47735	6.53916	6.79442	6.99095	6.23841	6.7866
	0.212388	0.096365	Q15365 1xPhospho [S173(100)] PCBP1	Color2 [DarkGray]	1	4		6.79181	6.3345	6.51412	6.24413	7.11478	6.88631	6.55459	6.73064	6.7866	6.76022	6.2075	6.5157
	0	NaN	Q15365 1xPhospho [S173(100)] PCBP1	Color2 [DarkGray]	1	4		NaN	NaN	NaN	NaN	NaN	NaN	NaN	NaN	NaN	NaN	NaN	NaN
	0.438355	0.24407	Q70E73 1xPhospho [S894(100)] RAPH1	Color2 [DarkGray]	1	4		6.7879	6.32553	6.45121	6.26491	7.10643	6.67666	6.52513	6.3733	6.90087	7.08534	6.07682	6.74282
	0.185179	0.123228	Q70E73 1xPhospho [S894(100)] RAPH1	Color2 [DarkGray]	1	4		6.88753	6.15583	6.64386	6.2114	7.21335	6.43962	6.76686	6.56224	7.02459	6.67384	6.0917	6.6014
	0.13778	-0.10177	Q9C0D5 2xPhospho [S444(99.2);S448(100)] TANC1	Color2 [DarkGray]	1	4		6.94369	6.38716	6.60881	6.40429	7.11894	6.72792	6.59991	6.58496	6.88996	6.79701	5.79701	6.45286
	0.884809	-0.57852	Q9HCD6 2xPhospho [S400(99.5);S404(100)] TANC2	Color2 [DarkGray]	1	4		7.08108	6.40769	6.79181	6.42291	7.29921	6.66534	6.8189	6.93428	6.45286	6.54844	5.2817	6.10643
	0.815257	0.578474	P42694 1xPhospho [S1883(99.2)] HELZ	Color2 [DarkGray]	1	4		6.48382	6.37156	6.24031	5.80993	7.3672	6.20945	6.49665	6.42459	7.31107	7.39146	6.1127	6.40429
	1.12752	0.341332	Q8IWI9 1xPhospho [S2921(100)] MGA	Color2 [DarkGray]	1	4		6.74685	6.20945	6.46924	6.33271	7.09592	6.36982	6.44294	6.63372	6.93664	6.99774	6.57743	6.61176
	0.15863	0.093897	Q96QG7 1xPhospho [S548(100)] MTMR9	Color2 [DarkGray]	1	4		6.79312	6.23266	6.61912	6.3837	6.9472	6.6865	6.64097	6.75489	6.92005	6.79442	6.05745	6.63227
	0.031178	0.020521	Q96QG7 1xPhospho [S548(100)] MTMR9	Color2 [DarkGray]	1	4		6.94251	6.45779	6.59694	6.19574	7.16088	6.38716	6.59096	6.76553	6.71836	6.89239	6.12516	6.53916
	0.237553	0.126805	P07910 1xPhospho [S209(100)];B2RXH8 1xPhospho [S196(100)] HNRNPC	Color2 [DarkGray]	1	4		6.83668	6.48543	6.60881	6.18388	6.96116	6.52356	6.65821	6.59694	6.96924	6.88264	6.24031	6.52982
	0.173529	0.335438	O43491 1xPhospho [S87(100)] EPB41L2	Color2 [DarkGray]	1	4		5.96347	8.03012	5.20163	5.17792	7.53838	6.40599	6.13134	6.41954	6.22304	7.39232	5.82528	6.27426
	0.107827	-0.09671	Q4ADV7 1xPhospho [S1037(99.7)] RIC1	Color2 [DarkGray]	1	4		7.17193	6.10852	6.48059	6.32912	7.26866	6.74147	6.63227	6.64241	6.66534	6.75756	5.71973	6.56072
	0.267159	-0.24596	Q8WY36 1xPhospho [S243(100)] BBX	Color2 [DarkGray]	1	4		6.91528	6.3733	6.50621	6.50621	7.38716	6.64097	6.50303	6.76686	6.63663	6.77347	5.25172	6.65535
	0.082968	0.052779	Q92882 1xPhospho [S213(100)] OSTF1	Color2 [DarkGray]	1	4		6.75221	6.32733	6.54071	6.38198	7.1334	6.60288	6.83036	6.60585	6.74685	6.84549	5.9331	6.6879
	0	NaN	Q15366 1xPhospho [S173(100)] PCBP2	Color2 [DarkGray]	1	4		NaN	NaN	NaN	NaN	NaN	NaN	NaN	NaN	NaN	NaN	NaN	NaN
	0.125738	-0.05261	IK	Color2 [DarkGray]	1	4		6.62205	6.26115	6.7996	6.44626	7.09803	6.74551	6.72792	6.86047	6.46271	6.56529	6.19574	6.69488
	0.137573	-0.13424	Q15366 1xPhospho [S173(100)] PCBP2	Color2 [DarkGray]	1	4		6.50144	5.73336	6.74685	6.63952	7.34784	6.97154	6.82655	6.926	6.40599	6.55765	5.42291	6.69766
	0.051944	0.044164	ZDHHC18	Color2 [DarkGray]	1	4		7.00338	6.24793	6.44294	6.3505	7.37243	6.37156	6.56986	6.51412	7.08215	6.70736	5.90207	6.52982
	0.138225	0.082839	Q13137 1xPhospho [S445(100)] CALCOCO2	Color2 [DarkGray]	1	4		6.95187	6.45121	6.38543	5.94486	7.28725	6.7879	6.55152	6.83794	6.56834	6.68089	6.24413	6.57137
	0.130307	-0.11711	Q9Y2J2 2xPhospho [S88(100);S91(98.3)] EPB41L3	Color2 [DarkGray]	1	4		6.70598	7.04221	6.41954	6.12928	6.89603	6.76553	6.70044	6.74685	6.67525	6.91767	5.65821	6.57743
	1.19577	-0.43444	Q9UNL4 1xPhospho [S119(99.6)] ING4	Color2 [DarkGray]	1	4		6.84925	6.59694	6.65105	6.90207	6.94603	6.61324	6.7252	6.84925	6.44791	6.33985	5.82273	6.65105
	0.99876	-0.55693	Q16659 2xPhospho [S684(100);S688(100)] MAPK6	Color2 [DarkGray]	1	4		6.94837	6.36632	6.9331	6.82528	7.11686	6.73606	6.72656	6.61618	6.23458	6.59694	5.49185	6.52199
+	4.01917	2.22739	Q16659 1xPhospho [S688(100)] MAPK6	Color2 [DarkGray]	1	4		5.6865	5.29646	5.63517	4.83289	6.26491	5.45943	6.13134	5.86295	7.61176	7.84109	7.18388	7.72383
	0.204264	-0.16883	Q9Y2D5 1xPhospho [S720(100)] AKAP2	Color2 [DarkGray]	1	4		7.10119	6.2724	6.4822	6.31288	7.39146	6.66391	6.41954	6.83542	6.74819	6.7866	5.64386	6.3147
	0.344108	0.318683	P50579 1xPhospho [S74(100)] METAP2	Color2 [DarkGray]	1	4		6.99322	5.62352	6.32733	6.35755	7.22593	6.3733	6.41954	6.88142	7.40344	6.66107	6.44791	6.06393
	0.60779	0.329901	O75665 1xPhospho [S844(100)] OFD1	Color2 [DarkGray]	1	4		6.6837	5.97728	6.50779	6.20555	7.2937	6.66107	6.45451	6.6865	7.08534	6.96116	6.31651	6.33092
	0.097781	0.074523	Q9HCM4 1xPhospho [S517(100)] EPB41L5	Color2 [DarkGray]	1	4		6.91409	6.26679	6.61176	6.21917	7.23458	6.54071	6.65821	6.49825	6.84549	6.86542	5.90689	6.69209
	0.012102	-0.00893	Q9HCM4 1xPhospho [S517(100)] EPB41L5	Color2 [DarkGray]	1	4		6.7866	6.45943	6.67666	6.35931	7.08002	6.61176	6.66818	6.51728	6.7761	6.85798	5.8802	6.732
	0	NaN	Q63ZY6 1xPhospho [S143(100)] NSUN5P2	Color2 [DarkGray]	1	4		NaN	NaN	NaN	NaN	NaN	NaN	NaN	NaN	NaN	NaN	NaN	NaN
	0.063757	-0.03797	O15027 1xPhospho [S569(100)] SEC16A	Color2 [DarkGray]	1	4		6.83162	6.36457	6.60437	6.24413	7.55612	6.48059	6.48543	6.65535	6.74282	6.77873	6.2114	6.15987
	0.055733	-0.03737	O14646 2xPhospho [S215(100);S216(100)] CHD1	Color2 [DarkGray]	1	4		6.7115	6.42291	6.7046	6.30743	7.2211	6.7115	6.67666	6.59842	6.7211	6.74012	5.86047	6.67525
	0	NaN	O14646 2xPhospho [S215(100);S216(100)] CHD1	Color2 [DarkGray]	1	4		NaN	NaN	NaN	NaN	NaN	NaN	NaN	NaN	NaN	NaN	NaN	NaN
	0.072088	-0.04306	Q99447 1xPhospho [T342(100)] PCYT2	Color2 [DarkGray]	1	4		6.8802	6.19574	6.71699	6.3733	7.29737	6.65249	6.47573	6.73742	6.45943	6.84298	6.13545	6.55612
	1.86496	-0.45952	P31629 1xPhospho [S2425(99.7)] HIVEP2	Color2 [DarkGray]	1	4		6.63952	6.94837	7.01346	6.59991	6.61912	6.90087	6.95536	6.37156	6.27984	6.56834	6.18587	6.32912
+	3.12197	0.957993	Q3KQU3 2xPhospho [S70(99.2);S86(100)] MAP7D1	Color2 [DarkGray]	1	4		6.19377	6.33985	5.87283	5.91886	6.83668	6.44128	6.61471	6.60585	6.96694	7.15785	7.24983	6.78267
	0.118471	0.092542	Q14678 1xPhospho [S144(100)] KANK1	Color2 [DarkGray]	1	4		7.13443	6.13545	6.33985	6.37851	7.38457	6.3733	6.42122	6.55765	6.91886	6.7879	6.04876	6.60288
	0.069183	-0.07474	PPP1R13B	Color2 [DarkGray]	1	4		6.88142	5.99095	6.92005	6.40259	7.1375	6.58045	6.6879	6.56682	6.70321	6.87774	5.52982	6.78529
	0.222566	-0.20087	Q7Z3B3 1xPhospho [S827(99.6)] KANSL1	Color2 [DarkGray]	1	4		7.21043	6.1819	6.36107	6.14364	7.77347	6.37678	6.853	6.40939	6.47411	6.29094	5.54844	6.78005
	0.226628	0.092896	O94874 1xPhospho [S413(100)] UFL1	Color2 [DarkGray]	1	4		6.63517	6.49185	6.65249	6.34873	7.15178	6.4363	6.7879	6.46434	6.88264	6.853	6.26115	6.50303
	0.291999	-0.17605	MTUS1	Color2 [DarkGray]	1	4		6.74282	6.18388	6.95187	6.47086	7.07361	6.89966	6.67666	6.68229	6.50938	6.57743	5.85798	6.70044
	0	NaN	Q6UUV7 2xPhospho [S410(100);S413(97.8)] CRTC3	Color2 [DarkGray]	1	4		NaN	NaN	NaN	NaN	NaN	NaN	NaN	NaN	NaN	NaN	NaN	NaN
	0.107323	0.085057	Q9Y6Y0 1xPhospho [S277(100)] IVNS1ABP	Color2 [DarkGray]	1	4		6.6879	6.50938	6.5744	6.50938	6.70044	6.66534	6.42962	6.67525	7.16088	6.91169	5.83036	6.71836
	0.008739	0.009179	P33527 2xPhospho [S915(100);S/Y] ABCC1	Color2 [DarkGray]	1	4		6.66391	7.18785	6.45286	5.853	6.96347	6.57137	6.74416	6.54535	6.67242	6.99209	5.94486	6.58496
	0.603339	-0.27639	ABCC1	Color2 [DarkGray]	1	4		6.72928	6.59096	6.72383	6.65678	7.1416	6.60733	6.77742	6.56377	6.70044	6.60733	5.76553	6.52199
+	3.27373	1.8469	Q9NZ56 2xPhospho [S436(99.4);S440(100)] FMN2	Color2 [DarkGray]	1	4		6.20359	5.54535	5.46271	5.25172	6.48059	5.91648	5.96809	5.96809	7.88203	7.50938	6.98869	7.47086
	0	NaN	Q9NZ56 1xPhospho [S440(100)] FMN2	Color2 [DarkGray]	1	4		NaN	NaN	NaN	NaN	NaN	NaN	NaN	NaN	NaN	NaN	NaN	NaN
	0.550642	0.231061	Q12888 1xPhospho [S876(99.8)] TP53BP1	Color2 [DarkGray]	1	4		6.74551	6.24222	6.57743	6.28355	7.17792	6.50779	6.35755	6.71699	6.824	6.93664	6.24413	6.76818
	0.513865	-0.33117	Q9P2F8 1xPhospho [S1488(100)] SIPA1L2	Color2 [DarkGray]	1	4		6.99548	6.40259	6.59395	6.31832	7.46924	6.7115	6.65535	6.7996	6.3733	6.75489	5.53916	6.31832
	0.374246	-0.23564	Q9BY89 1xPhospho [S774(100)] KIAA1671	Color2 [DarkGray]	1	4		6.76951	6.59694	6.89603	6.56224	7.06286	6.62936	6.58946	6.33628	6.82273	6.67525	5.6893	6.69488
	0.891079	-0.31409	Q01433 1xPhospho [S168(100)] AMPD2	Color2 [DarkGray]	1	4		6.89603	6.89603	6.88387	6.38025	6.69488	6.75489	6.6453	6.56986	6.15381	6.75489	6.40088	6.49025
	0.004106	-0.00148	Q96AY2 1xPhospho [S111(100)] EME1	Color2 [DarkGray]	1	4		6.79181	6.44626	6.62498	6.50779	6.97154	6.62498	6.61618	6.66818	6.60288	6.81378	6.35579	6.59246
	0.036656	0.037352	Q5JSZ5 1xPhospho [S416(100)] PRRC2B	Color2 [DarkGray]	1	4		6.76421	6.39403	6.74551	6.05311	7.36632	6.48543	6.36282	6.70598	6.91049	7.01011	5.64961	6.53605
	0.22156	0.165938	Q8NC51 1xPhospho [S243(100)] SERBP1	Color2 [DarkGray]	1	4		7.03892	5.96578	6.5438	6.38025	7.01346	6.59842	6.52826	6.61471	7.1375	6.70874	6.15381	6.59246
	0.631946	-0.51113	Q5JSZ5 1xPhospho [S416(100)] PRRC2B	Color2 [DarkGray]	1	4		7.46924	6.1639	6.54535	6.47411	7.5345	6.62352	6.21917	6.80736	6.68229	6.45943	5.49825	5.96809
	0.099597	0.075765	Q9HA65 1xPhospho [S604(99)] TBC1D17	Color2 [DarkGray]	1	4		6.64818	6.36632	6.59096	6.5744	7.10434	6.33092	6.5744	6.6279	6.86666	7.07788	5.83794	6.70044
	0.420254	-0.28886	Q15149 1xPhospho [T4030(100)] PLEC	Color2 [DarkGray]	1	4		7.32643	6.49825	6.48059	6.49825	7.10852	6.66107	6.29094	6.64818	6.62352	6.73877	5.75756	6.52826
	0	NaN	Q8NBZ0 1xPhospho [S227(100)] INO80E	Color2 [DarkGray]	1	4		NaN	NaN	NaN	NaN	NaN	NaN	NaN	NaN	NaN	NaN	NaN	NaN
	0.220884	0.11999	Q8NBZ0 1xPhospho [S227(100)] INO80E	Color2 [DarkGray]	1	4		6.89118	6.07039	6.73742	6.32373	7.1467	6.49506	6.60733	6.63517	6.92481	6.64818	6.49506	6.43463
	1.7295	0.71218	Q9Y613 1xPhospho [S486(100)] FHOD1	Color2 [DarkGray]	1	4		6.70598	6.08746	6.16591	5.96116	6.98755	6.54226	6.43296	6.45286	7.1467	7.10748	6.49825	7.01681
	0.049021	-0.02252	Q9C0H5 1xPhospho [S407(100)] ARHGAP39	Color2 [DarkGray]	1	4		6.89845	6.40429	6.73064	6.30012	6.98755	6.64961	6.53138	6.80478	6.73606	6.65821	6.43129	6.41785
	0.177774	0.155758	Q9H0A0 1xPhospho [S934(99.8)] NAT10	Color2 [DarkGray]	1	4		6.88142	5.79442	6.74685	6.2724	7.25833	6.52042	6.8189	6.4446	6.61471	7.04439	5.92837	6.73064
	0.242156	0.159387	Q2KHR2 1xPhospho [S282(99.7)] RFX7	Color2 [DarkGray]	1	4		7.11582	6.1334	6.62644	6.1416	7.11894	6.39917	6.70598	6.38888	6.90207	6.73471	6.29829	6.71973
	0	NaN	Q9H3Q1 1xPhospho [S14(100)] CDC42EP4	Color2 [DarkGray]	1	4		NaN	NaN	NaN	NaN	NaN	NaN	NaN	NaN	NaN	NaN	NaN	NaN
	0.461777	0.272243	Q5QJE6 1xPhospho [T232(100)] DNTTIP2	Color2 [DarkGray]	1	4		6.8189	6.08108	6.41278	6.2114	7.2854	6.52199	6.55305	6.6879	7.09803	6.77083	6.08321	6.66107
	0.131786	-0.11619	Q96I25 1xPhospho [T71(100)] RBM17	Color2 [DarkGray]	1	4		6.73606	6.21723	6.83415	6.53605	6.93192	6.73606	6.65678	6.75221	6.88631	6.87406	5.59694	6.50144
	0.078318	0.052132	Q96EU6 1xPhospho [S73(100)] RRP36	Color2 [DarkGray]	1	4		6.88142	6.3906	6.53916	6.3733	7.02015	6.67525	6.5744	6.58796	6.87283	6.84674	5.98413	6.6893
	0.124158	0.051994	O60292 1xPhospho [S1544(100)] SIPA1L3	Color2 [DarkGray]	1	4		6.66818	6.26491	6.56529	6.28725	7.34784	6.76288	6.67525	6.7761	6.65678	6.70183	6.17393	6.46107
	0.336652	0.242811	NFAT5	Color2 [DarkGray]	1	4		6.97499	6.19967	6.43962	6	7.38716	6.49825	6.31651	6.61176	7.04767	6.92125	6.04221	6.5744
	0.843694	0.456379	O94916 1xPhospho [T135(100)] NFAT5	Color2 [DarkGray]	1	4		6.54535	5.76553	6.50779	6.37851	6.8189	6.62644	6.57743	6.97613	7.20163	6.95187	6.28725	6.58195
	0.657374	-0.42666	Q9UJU6 1xPhospho [T291(100)] DBNL	Color2 [DarkGray]	1	4		7.28633	6.52356	6.75889	6.56986	6.98185	6.55305	6.50621	6.57137	6.58195	6.6907	5.58796	6.57137
	0.297879	0.278723	B5ME19 1xPhospho [S533(98.7)] EIF3CL	Color2 [DarkGray]	1	4		6.70183	6.00899	6.32193	6.38025	7.2317	6.63807	6.54998	6.56072	6.8802	7.16189	5.55152	6.93428
	1.02059	0.371652	P20290 1xPhospho [S158(100)] BTF3	Color2 [DarkGray]	1	4		6.55305	6.64241	6.50621	5.93781	6.8505	6.40769	6.71836	6.71836	7.03012	6.8505	6.61176	6.63372
	0.014575	0.009971	O43166 1xPhospho [S1585(100)] SIPA1L1	Color2 [DarkGray]	1	4		6.70044	6.2555	6.55765	6.48864	7.4363	6.60733	6.59395	6.53605	6.80349	6.75622	5.88996	6.59246
	0.309273	0.268639	Q96L91 2xPhospho [S183(95.3);T214(98.4)] EP400	Color2 [DarkGray]	1	4		6.94486	5.68089	6.7115	6.07468	7.30012	6.66107	6.49506	6.60733	6.94486	6.8189	5.96116	6.76155
	0.206348	0.159757	Q96L91 1xPhospho [S183(100)] EP400	Color2 [DarkGray]	1	4		6.8679	6.02237	6.39917	6.3906	7.38888	6.3906	6.63663	6.63081	7.08746	6.76155	5.88509	6.58496
	0.338069	-0.25219	Q14152 1xPhospho [S492(100)] EIF3A	Color2 [DarkGray]	1	4		6.9542	6.49025	6.56986	6.2724	7.12205	6.76288	6.76288	6.8936	6.41447	7	5.61176	6.25172
	0.138126	-0.0695	Q9Y2K2 1xPhospho [S866(100)] SIK3	Color2 [DarkGray]	1	4		6.94603	6.46924	6.71012	6.43962	7.15886	6.45779	6.48864	6.48864	6.76022	6.78529	6.1416	6.59991
	0.156897	0.067012	A6NGB9 1xPhospho [S149(100)] WIPF3	Color2 [DarkGray]	1	4		6.8009	6.27799	6.81121	6.65249	6.75355	6.56072	6.43296	6.47897	6.82782	6.75221	6.38888	6.84172
	0.743365	0.379898	Q8IWY9 1xPhospho [S277(99.6)] CDAN1	Color2 [DarkGray]	1	4		6.71287	6.41954	6.53294	5.88996	6.82782	6.49025	6.64674	6.75355	6.926	7.15482	6.32733	6.66676
	0.106003	-0.09169	Q01196 1xPhospho [S276(100)] RUNX1	Color2 [DarkGray]	1	4		7.24888	6.28725	6.62936	6.19967	7.46842	6.41278	6.14771	6.49665	6.99548	6.60733	5.97269	6.42291
	0.085803	0.050928	O95219 1xPhospho [S22(100)] SNX4	Color2 [DarkGray]	1	4		6.8679	6.33807	6.59395	6.32012	7.13237	6.50621	6.46434	6.84925	6.82909	6.848	6.11061	6.53605
	0.459176	-0.32223	A0MZ66 1xPhospho [S15(100)] SHTN1	Color2 [DarkGray]	1	4		7.2114	6.03562	6.89239	6.70183	7.07788	6.30012	6.59096	6.77083	6.71425	6.61912	5.84046	6.37851
	0.236772	-0.22339	Q9UL54 1xPhospho [S486(100)] TAOK2	Color2 [DarkGray]	1	4		7.02569	6.96694	6.65535	6.02015	7.02569	6.56834	6.51412	6.54844	6.60881	6.79442	5.54226	6.82909
	0.345639	0.179376	P17480 1xPhospho [S433(99.3)] UBTF	Color2 [DarkGray]	1	4		6.5345	6.31107	6.51885	6.50462	7.08002	6.45121	6.60881	6.79312	6.95768	7.04549	6.12722	6.45615
	0.493085	-0.1925	Q92576 1xPhospho [S1614(100)] PHF3	Color2 [DarkGray]	1	4		6.82655	6.59842	6.2854	6.62205	7.37069	6.8125	6.76155	6.43129	6.29646	6.76155	6.10014	6.40429
	0	NaN	Q15545 1xPhospho [S264(99.2)] TAF7	Color2 [DarkGray]	1	4		NaN	NaN	NaN	NaN	NaN	NaN	NaN	NaN	NaN	NaN	NaN	NaN
	0.033724	0.029394	Q92630 1xPhospho [S30(100)] DYRK2	Color2 [DarkGray]	1	4		7.12928	6.5438	6.53605	6	7.17792	6.2114	6.79572	6.4446	6.96116	6.58045	6.05311	6.732
	0.193934	0.159951	Q8IWZ8 1xPhospho [S163(100)] SUGP1	Color2 [DarkGray]	1	4		6.78005	5.79442	6.76553	6.49985	7.09064	6.66249	6.71012	6.42626	6.9331	6.91528	5.95884	6.67242
	0.166615	-0.16168	Q86VM9 1xPhospho [S685(100)] ZC3H18	Color2 [DarkGray]	1	4		6.98641	6.10852	6.28355	6.55919	7.63154	6.47735	6.67101	6.61324	7.08428	6.55305	5.57894	6.07468
	0.038155	0.027161	Q8WUI4 1xPhospho [S405(100)] HDAC7	Color2 [DarkGray]	1	4		6.84549	6.32553	6.59096	6.58346	6.99322	6.51096	6.70044	6.40599	6.92005	6.97269	6.00675	6.55459
	0.186388	-0.15292	O95816 1xPhospho [S73(100)] BAG2	Color2 [DarkGray]	1	4		6.87283	6.20555	6.7115	6.45779	7.35667	6.61324	6.64097	6.59544	6.77215	6.65105	5.55459	6.65821
	0.212766	-0.28155	RPS27A	Color2 [DarkGray]	1	4		7.34252	6.08321	6.22304	6.0268	7.808	6.44791	6.40259	6.86542	7.01792	6.52982	5.03122	5.97039
	0.445095	-0.27503	Q16204 1xPhospho [S325(100)] CCDC6	Color2 [DarkGray]	1	4		7.02348	6.44626	6.79442	6.58496	7.06824	6.61029	6.45943	6.57289	6.64818	6.80736	5.7115	6.58195
	0.439919	-0.30641	Q16204 1xPhospho [S325(100)] CCDC6	Color2 [DarkGray]	1	4		7.03892	6.29646	6.70044	6.66818	7.15178	6.47573	6.71836	6.65821	6.63227	6.67384	5.55459	6.61765
	0.057567	0.049226	Q9C0I1 1xPhospho [S564(100)] MTMR12	Color2 [DarkGray]	1	4		7.00675	6.3505	6.50303	6.45779	7.02237	6.52356	6.27799	6.60288	6.93899	7.05961	5.88264	6.63372
	0.12733	0.089868	Q15390 1xPhospho [S119(100)] MTFR1	Color2 [DarkGray]	1	4		6.87652	6.1334	6.70598	6.30378	7.25077	6.40939	6.63517	6.56834	6.96347	6.76022	6.02901	6.62644
	0.358321	0.212075	Q9UMZ2 1xPhospho [S756(100)] SYNRG	Color2 [DarkGray]	1	4		6.84046	6.05745	6.43463	6.16189	7.25267	6.63807	6.61471	6.86913	6.99887	6.76022	6.14568	6.43796
	0.156603	-0.06801	Q5T5U3 1xPhospho [S857(100)] ARHGAP21	Color2 [DarkGray]	1	4		6.82018	6.51254	6.74685	6.42122	6.98071	6.63517	6.6453	6.57743	6.71699	6.71012	6.14771	6.65392
	1.35196	0.810294	Q96N67 1xPhospho [S30(100)] DOCK7	Color2 [DarkGray]	1	4		6.47735	5.83036	6.33271	6.1918	6.76818	6.29462	6.47897	6.26679	7.12516	7.38802	6.17393	7.38629
	0.031585	-0.02471	Q9UGU0 2xPhospho [S538(100);S541(100)] TCF20	Color2 [DarkGray]	1	4		7.07895	6.1416	6.77479	6.07468	7.71699	6.29462	6.39575	6.33985	6.61029	6.6879	6.17792	6.49506
	0.458347	0.128136	Q9UGU0 1xPhospho [S538(100)] TCF20	Color2 [DarkGray]	1	4		6.67242	6.50303	6.47735	6.30743	7.16591	6.63517	6.6851	6.60288	6.69488	6.82273	6.34341	6.61176
	0.041268	-0.03781	P19838 1xPhospho [S893(99.6)] NFKB1	Color2 [DarkGray]	1	4		6.94017	6.17792	6.56072	6.3837	7.19081	6.76288	6.48059	6.76553	6.89966	6.60437	5.67525	6.732
	0.025569	0.020537	O43395 1xPhospho [S164(100)] PRPF3	Color2 [DarkGray]	1	4		6.9472	6.25172	6.67666	6.32912	7.22689	6.54226	6.43296	6.55919	6.93781	6.9472	6.05311	6.34873
	0.993722	-0.54857	Q99618 1xPhospho [S94(100)] CDCA3	Color2 [DarkGray]	1	4		7.26679	6.3906	6.89603	6.49185	7.27053	6.60437	6.57894	6.65821	6.54535	6.43296	5.64386	6.22882
	0.36705	-0.1154	P10721 1xPhospho [S943(100)] KIT	Color2 [DarkGray]	1	4		6.54998	6.45121	6.65535	6.52042	7.15987	6.74685	6.90087	6.74685	6.54071	6.72792	6.1375	6.30925
	0.606038	-0.3515	Q14155 1xPhospho [S25(100)] ARHGEF7	Color2 [DarkGray]	1	4		7.02015	6.1127	6.71836	6.7996	7.2854	6.65105	6.71699	6.59544	6.69627	6.39575	5.77083	6.38198
	0.062103	0.040942	Q9ULH1 1xPhospho [S839(100)] ASAP1	Color2 [DarkGray]	1	4		6.82146	6.41785	6.59544	6.2817	7.10014	6.63372	6.54071	6.74012	6.84674	6.81378	5.97728	6.64241
	0.744507	-0.70608	RPS27A	Color2 [DarkGray]	1	4		7.03342	6.49025	6.91049	6.70183	7.1809	6.73471	6.64674	6.63372	6.47735	6.63663	4.73336	6.46434
+	2.95751	0.744658	Q16204 1xPhospho [S323(100)] CCDC6	Color2 [DarkGray]	1	4		6.34341	6.04439	6.22304	6.15987	6.72383	6.45451	6.7046	6.83794	7.10748	7.1127	6.88387	6.6453
	0.482884	-0.4035	Q16204 2xPhospho [S323(100);S] CCDC6	Color2 [DarkGray]	1	4		6.98185	6.41954	6.82146	6.61618	7.02569	6.56682	6.73606	6.67948	6.50621	6.84298	5.24793	6.6279
	0.249055	0.155768	Q9NRJ4 1xPhospho [S1374(100)] TULP4	Color2 [DarkGray]	1	4		7.05853	6.36632	6.64241	6.32193	6.97154	6.17393	6.17393	6.5267	7.08108	6.81634	6.20555	6.90929
	0.012406	0.017916	SLC30A1	Color2 [DarkGray]	1	4		7.31379	5.7866	6.13545	5.41616	7.86233	6.84424	6.00899	7.28355	6.79701	6.43296	5.74953	5.74416
	0.421346	0.216293	Q14789 1xPhospho [S671(100)] GOLGB1	Color2 [DarkGray]	1	4		6.46271	6.61324	6.44626	6.18587	6.92719	6.98527	6.47735	6.6879	6.65392	7.19967	6.18982	6.52982
	0.083654	0.067607	Q9NYV4 2xPhospho [S236(100);S249(100)] CDK12	Color2 [DarkGray]	1	4		6.79312	6.27799	6.69349	6.40769	7.06286	6.39917	6.40939	6.79442	6.86047	6.98869	5.82273	6.77083
	0.034307	-0.02932	Q6VY07 1xPhospho [S534(100)] PACS1	Color2 [DarkGray]	1	4		6.4446	6.59395	6.3505	6.45615	7.42122	6.59395	6.88753	6.58346	6.71973	6.90328	5.59395	6.51096
	0.145362	-0.10179	Q6VY07 2xPhospho [S534(100);S/T] PACS1	Color2 [DarkGray]	1	4		6.94954	6.38888	6.75355	6.22882	7.17293	6.53138	6.65821	6.70874	6.73877	6.83668	5.90689	6.43129
	0.652583	0.241905	Q8N1I0 1xPhospho [S1620(100)] DOCK4	Color2 [DarkGray]	1	4		6.68229	6.36107	6.47411	6.17592	6.86666	6.86171	6.74012	6.67525	6.8936	6.84046	6.26303	6.66391
	0.192765	-0.13141	Q03164 1xPhospho [S197(100)] KMT2A	Color2 [DarkGray]	1	4		6.81634	6.50938	6.74551	6.44128	6.95187	6.59544	6.56072	6.78921	6.67525	6.91648	5.76288	6.63227
	0.076251	0.090236	O75665 2xPhospho [S663(98.7);S669(100)] OFD1	Color2 [DarkGray]	1	4		6.6879	6.90328	6.38716	5.8802	6.82018	6.7211	6.82528	6.56834	6.71699	7.10014	5.49185	6.91049
	0	NaN	O94880 1xPhospho [S91(99.8)] PHF14	Color2 [DarkGray]	1	4		NaN	NaN	NaN	NaN	NaN	NaN	NaN	NaN	NaN	NaN	NaN	NaN
	0.154275	0.078572	O94880 2xPhospho [T287(100);S290(100)] PHF14	Color2 [DarkGray]	1	4		6.54226	6.29462	6.78136	6.44128	6.86913	6.7996	6.78921	6.62498	6.7996	6.88996	6.14975	6.5345
	0.040824	-0.02238	O94880 1xPhospho [S294(100)] PHF14	Color2 [DarkGray]	1	4		6.64818	6.45451	6.64674	6.57894	6.732	6.7046	6.84549	6.70183	6.64818	6.95536	6.06393	6.57137
	0.424979	0.170211	Q15785 1xPhospho [S186(100)] TOMM34	Color2 [DarkGray]	1	4		6.64386	6.6014	6.27426	6.33807	6.90207	6.63517	6.67948	6.8936	6.9472	6.84298	6.38543	6.36282
	0	NaN	P46013 1xPhospho [T401(100)] MKI67	Color2 [DarkGray]	1	4		NaN	NaN	NaN	NaN	NaN	NaN	NaN	NaN	NaN	NaN	NaN	NaN
	0.589655	-0.17903	O75385 1xPhospho [T660(100)] ULK1	Color2 [DarkGray]	1	4		6.78136	6.46597	6.75889	6.56529	7.00787	6.63807	6.45121	6.97499	6.63807	6.70044	6.30743	6.20945
	0.298762	0.159478	Q8IX90 1xPhospho [S319(100)] SKA3	Color2 [DarkGray]	1	4		6.61324	6.45121	6.52356	6.25739	6.99435	6.62498	6.7879	6.69766	6.99661	6.78005	6.02015	6.6865
	0.09815	0.047654	Q8TAD8 1xPhospho [S99(100)] SNIP1	Color2 [DarkGray]	1	4		6.79051	6.39917	6.68089	6.33985	6.96	6.59694	6.70874	6.66959	6.72247	6.88264	6.22304	6.57289
	0.278768	0.152801	P06744 1xPhospho [S107(99.6)] GPI	Color2 [DarkGray]	1	4		6.70183	6.44294	6.61176	6.3147	6.98071	6.2724	6.84424	6.5438	7.07254	6.75221	6.07895	6.77873
	0.13558	0.069137	P78411 1xPhospho [S185(100)] IRX5	Color2 [DarkGray]	1	4		6.68229	6.13134	6.70183	6.53761	7.09276	6.71699	6.66534	6.61765	6.56834	6.91289	6.23074	6.61765
+	2.26802	-0.9047	Q9Y608 1xPhospho [S324(99.7)] LRRFIP2	Color2 [DarkGray]	1	4		7.14057	6.80993	6.78529	6.88631	7.07146	6.61176	6.80349	6.79831	6.08534	6.21335	5.42291	6.2817
	0.07224	0.050011	Q13769 1xPhospho [S28(100)] THOC5	Color2 [DarkGray]	1	4		6.78005	6.27053	6.66818	6.3906	7.00675	6.67525	6.61618	6.69905	6.98869	6.76155	5.97269	6.58646
	1.13817	0.450052	Q5T8P6 1xPhospho [S518(99.8)] RBM26	Color2 [DarkGray]	1	4		6.69627	6.1375	6.63372	6.05528	6.68229	6.58946	6.80219	6.47735	7.04876	7.03782	6.66959	6.56682
	0.467916	-0.22788	Q13371 1xPhospho [S296(100)] PDCL	Color2 [DarkGray]	1	4		6.67242	6.15987	6.84549	6.7879	6.97842	6.89239	6.76686	6.73471	6.32012	6.69766	5.98641	6.54998
+	2.98195	0.807947	Q9NZN8 2xPhospho [S165(98.2);S/T] CNOT2	Color2 [DarkGray]	1	4		6.18785	6.07682	6.42122	6.12722	6.58496	6.51096	6.40769	6.79051	6.90809	7.33807	6.82146	6.97728
	0.010789	0.00679	Q13490 1xPhospho [S140(99.3)] BIRC2	Color2 [DarkGray]	1	4		6.73877	6.30378	6.63081	6.58646	6.98869	6.58346	6.6907	6.68089	6.86419	6.86913	6.06824	6.48543
	0.018525	0.014425	P07814 1xPhospho [T898(100)] EPRS1	Color2 [DarkGray]	1	4		6.61029	6.61618	6.67666	6.07254	7.33002	6.61324	6.7115	6.56682	6.83162	6.78267	5.86295	6.55612
	0.304307	0.174883	Q14978 1xPhospho [S563(100)] NOLC1	Color2 [DarkGray]	1	4		6.41954	6	6.8125	6.80219	6.24983	6.77083	6.732	6.87652	6.99095	6.8505	6.34696	6.54535
	0.388673	0.154743	Q14978 1xPhospho [S563(100)] NOLC1	Color2 [DarkGray]	1	4		6.63663	6.15785	6.6893	6.74282	6.58045	6.50621	6.66249	6.75355	6.98071	6.78921	6.47573	6.59991
	1.60133	0.428118	Q9NZN8 2xPhospho [S165(100);S169(98.6)] CNOT2	Color2 [DarkGray]	1	4		6.67666	6.39746	6.34873	6.06824	6.96809	6.57894	6.28725	6.88509	6.83162	6.97613	6.62498	6.77083
	0.882152	-0.27226	P05412 1xPhospho [S63(100)] JUN	Color2 [DarkGray]	1	4		6.67807	6.49025	6.71425	6.63663	6.82146	6.8392	7.02348	6.81121	6.70321	6.47573	6.02237	6.22882
	0.315315	0.138735	O75554 1xPhospho [S262(100)] WBP4	Color2 [DarkGray]	1	4		6.63372	6.38543	6.70598	6.29829	6.84298	6.55765	6.80993	6.72247	6.95652	6.76421	6.20945	6.64818
	0.563375	0.199775	Q9UPP1 1xPhospho [S880(100)] PHF8	Color2 [DarkGray]	1	4		6.59246	6.55765	6.56834	6.36807	6.69488	6.66107	6.6453	6.60585	6.98755	6.96694	6.33271	6.59842
	0.670228	-0.49121	Q96MF7 1xPhospho [S116(100)] NSMCE2	Color2 [DarkGray]	1	4		7.02901	6.49345	6.84298	7.14568	6.93781	6.08321	6.55919	6.32733	6.7866	6.37504	5.47897	6.90569
	0.664704	-0.22196	Q86W56 2xPhospho [S316(100);S323(99.1)] PARG	Color2 [DarkGray]	1	4		6.66818	6.49185	6.53605	6.63081	7.04111	6.72792	6.8716	6.99435	6.46271	6.6893	5.9472	6.33985
	0.265595	-0.11527	Q86W56 1xPhospho [S316(100)] PARG	Color2 [DarkGray]	1	4		6.76818	6.55152	6.45615	6.34696	7.07468	6.90689	6.83415	6.80478	6.50462	6.79701	6.07468	6.2854
	0.027122	-0.01601	Q7Z333 1xPhospho [S1663(99.4)] SETX	Color2 [DarkGray]	1	4		6.65105	6.17991	6.1918	6.43463	7.78005	6.62352	6.6851	6.83162	6.60585	6.65105	5.95652	6.17991
	0.456594	-0.25764	Q7L2J0 1xPhospho [S152(100)] MEPCE	Color2 [DarkGray]	1	4		6.78136	6.73606	6.59544	6.24983	7.25456	6.74685	6.48864	6.97728	6.91528	6.44626	5.92837	6.04221
	0.137417	0.12224	MARK2	Color2 [DarkGray]	1	4		6.82909	6.11478	6.48059	6.49506	6.92719	6.86295	6.42962	6.65678	6.80736	7.1467	5.73606	6.71836
	0.408227	0.235806	O43524 1xPhospho [S315(100)] FOXO3	Color2 [DarkGray]	1	4		6.51254	6.51254	6.7046	6.36107	6.49025	6.64818	6.71562	6.40088	6.67242	7.18785	6.10224	7.07146
	0.229377	0.12543	Q9HCH0 1xPhospho [S493(100)] NCKAP5L	Color2 [DarkGray]	1	4		6.84298	6.44956	6.57894	6.33271	6.92955	6.56072	6.59694	6.47411	6.99209	6.94017	6.16189	6.61176
	1.10376	0.352868	Q9C0C2 1xPhospho [S1666(100)] TNKS1BP1	Color2 [DarkGray]	1	4		6.58796	6.47249	6.40429	6.00675	7.08428	6.70736	6.63807	6.65392	6.90328	6.90929	6.58496	6.48543
	0.166981	-0.13606	P30086 1xPhospho [S52(100)] PEBP1	Color2 [DarkGray]	1	4		6.83036	6.38888	6.49506	6.48864	7.10539	6.77873	6.63227	6.84298	6.80219	6.75087	5.5267	6.57894
	0.310523	0.174032	Q96G25 1xPhospho [S82(100)] MED8	Color2 [DarkGray]	1	4		6.85175	6.2891	6.65535	6.24222	6.99887	6.50144	6.59842	6.54535	7.00113	6.90328	6.17193	6.65821
	0.173275	-0.07092	Q86YS7 1xPhospho [S295(100)] C2CD5	Color2 [DarkGray]	1	4		6.61765	6.38198	6.76951	6.48059	6.732	6.76686	6.92481	6.89239	6.68229	6.65535	6.10014	6.52826
	0.01247	-0.01229	Q9P265 1xPhospho [T71(100)] DIP2B	Color2 [DarkGray]	1	4		6.90087	6.61176	6.58946	6.09592	6.98755	6.42626	6.79051	6.67101	6.87652	7.04658	5.75489	6.47086
	1.10245	0.516747	P51812 1xPhospho [S715(100)] RPS6KA3	Color2 [DarkGray]	1	4		6.49506	6.16792	6.56529	6.17991	6.89603	6.42626	6.5438	6.47573	7.30104	7.05311	6.26303	6.85798
	0.036231	0.030972	O95239 1xPhospho [S394(100)] KIF4A	Color2 [DarkGray]	1	4		7.16491	5.96347	6.72792	6.45451	7.06609	6.40599	6.65392	6.38888	6.99548	6.71973	6.39575	6.32373
	0.084042	0.081149	O60296 1xPhospho [S889(100)] TRAK2	Color2 [DarkGray]	1	4		6.89239	5.848	6.66959	6.39575	7.41193	6.45779	6.59096	6.57289	6.97154	6.80864	5.76818	6.58195
	0.878608	0.470812	Q6P0Q8 1xPhospho [S148(100)] MAST2	Color2 [DarkGray]	1	4		6.65964	6.14364	6.30561	6.26866	6.92005	6.45451	6.2114	6.90448	7.30652	6.98641	6.1375	6.83036
+	2.55649	1.63549	RBBP6	Color2 [DarkGray]	1	4		5.63807	5.46597	5.98641	5.44626	6.38888	6.47411	6.31832	6.49185	7.76421	7.61765	6.37851	7.31832
	0.228947	0.110608	Q9Y6X4 1xPhospho [S619(99.5)] FAM169A	Color2 [DarkGray]	1	4		6.56529	6.76155	6.56072	6.23841	6.49665	6.63517	6.86666	6.83162	6.8189	6.87774	6.16993	6.70183
	0	NaN	IBTK	Color2 [DarkGray]	1	4		NaN	NaN	NaN	NaN	NaN	NaN	NaN	NaN	NaN	NaN	NaN	NaN
	0	NaN	Q9NYJ8 1xPhospho [S372(100)] TAB2	Color2 [DarkGray]	1	4		NaN	NaN	NaN	NaN	NaN	NaN	NaN	NaN	NaN	NaN	NaN	NaN
	0.089475	0.065601	Q6ZSS7 1xPhospho [S755(100)] MFSD6	Color2 [DarkGray]	1	4		6.93074	6.69905	6.31288	6.35579	6.95884	6.5744	6.2555	6.67807	7.2555	6.58646	6.19377	6.52513
	0.305564	0.207203	Q9UID6 1xPhospho [S88(100)] ZNF639	Color2 [DarkGray]	1	4		6.7115	6.25927	6.51254	6.47249	6.89603	6.61176	6.41278	6.66959	7.10748	6.96694	5.90929	6.8009
	1.16711	0.318823	ENAH	Color2 [DarkGray]	1	4		6.66249	6.25361	6.49185	6.10224	6.97613	6.80219	6.67384	6.75087	6.70736	6.89482	6.60437	6.57894
	1.94629	0.635836	Q9NPI6 2xPhospho [S179(97.7);S180(100)] DCP1A	Color2 [DarkGray]	1	4		6.66676	6.13134	6.06609	6.39403	6.72247	6.32553	6.67384	6.49665	7.17592	7.10434	6.73471	6.7866
	0.056188	0.042694	Q96G25 1xPhospho [S82(100)] MED8	Color2 [DarkGray]	1	4		6.76951	6.24793	6.61176	6.50938	6.94369	6.63227	6.59246	6.77873	7.00787	6.74953	5.87529	6.67666
	0.299499	0.119277	Q9H6K1 1xPhospho [S222(100)] ILRUN	Color2 [DarkGray]	1	4		6.58346	6.22689	6.85674	6.38025	6.66107	6.77083	6.75889	6.80864	6.64961	6.83542	6.36982	6.66959
	0.110579	-0.07881	Q96ST8 1xPhospho [S188(100)] CEP89	Color2 [DarkGray]	1	4		6.92955	6.30561	6.65678	6.44791	7.17493	6.63952	6.44791	6.6907	6.77083	6.83289	5.848	6.57289
	0.150392	-0.09608	P09543 1xPhospho [S170(100)] CNP	Color2 [DarkGray]	1	4		6.60733	6.26115	6.89239	6.7866	6.64097	6.7252	6.77347	6.62936	6.77479	6.85424	5.96578	6.56834
	0.714385	0.19583	O94880 1xPhospho [S208(100)] PHF14	Color2 [DarkGray]	1	4		6.62059	6.31832	6.48704	6.44626	6.83668	6.69209	6.81634	6.71425	6.85549	6.848	6.36107	6.59096
	0.095633	-0.04512	O94880 1xPhospho [S208(100)] PHF14	Color2 [DarkGray]	1	4		6.5157	6.69766	6.60585	6.49665	6.7866	6.65105	6.80219	6.8679	6.77347	6.73742	6.05311	6.57137
	0.219521	-0.09133	Q7Z589 1xPhospho [S209(100)] EMSY	Color2 [DarkGray]	1	4		6.8679	6.52356	6.37156	6.59991	6.89966	6.82528	6.56224	6.88264	6.73742	6.65392	6.15178	6.45451
	0.18095	0.099303	Q92785 1xPhospho [T248(100)] DPF2	Color2 [DarkGray]	1	4		6.82273	6.45451	6.66818	6.32012	6.52199	6.76818	6.69627	6.59991	6.97499	6.96924	6.24603	6.47249
	0.542539	0.357235	CEBPZ	Color2 [DarkGray]	1	4		6.67666	6.1416	6.1375	6.29462	6.5469	7.01681	6.79831	6.84549	7.07039	7.10539	5.91409	6.58946
	1.57746	0.483224	P49792 1xPhospho [S2668(100)] RANBP2	Color2 [DarkGray]	1	4		6.45451	5.99322	6.52982	6.24603	6.91409	6.70321	6.62644	6.7866	6.85424	6.97613	6.86666	6.45943
	0.036364	-0.01999	P49792 1xPhospho [S2668(100)] RANBP2	Color2 [DarkGray]	1	4		6.65678	6.49665	6.66676	6.44791	6.95884	6.63081	6.76421	6.71836	6.76421	6.84298	6.03562	6.54535
	0.49369	0.197127	Q8IUD2 1xPhospho [S37(99.6)] ERC1	Color2 [DarkGray]	1	4		6.50779	6.38888	6.52042	6.44128	6.87652	6.73877	6.60881	6.78398	6.88996	7.01681	6.23074	6.50938
	0.07392	-0.07473	A0JLT2 1xPhospho [S226(100)] MED19	Color2 [DarkGray]	1	4		7.02237	5.99095	6.67948	6.40769	7.22978	6.71836	6.66818	6.52826	6.98527	6.66676	5.63227	6.51728
	0.200519	-0.16742	A0JLT2 1xPhospho [S226(100)] MED19	Color2 [DarkGray]	1	4		6.80864	6.24603	6.79181	6.44956	7.30469	6.64097	6.63952	6.60288	6.74012	6.78267	5.51412	6.58946
	0	NaN	Q12830 1xPhospho [S601(100)] BPTF	Color2 [DarkGray]	1	4		NaN	NaN	NaN	NaN	NaN	NaN	NaN	NaN	NaN	NaN	NaN	NaN
	0.584403	0.263315	Q9Y2W1 1xPhospho [T874(100)] THRAP3	Color2 [DarkGray]	1	4		6.69349	6.27612	6.60733	6.30378	6.69627	6.52356	6.61029	6.82909	7.04876	6.86913	6.20359	6.8125
	0.458782	0.217708	P23588 1xPhospho [S192(100)] EIF4B	Color2 [DarkGray]	1	4		6.73606	6.44956	6.45286	6.15583	6.7761	6.80607	6.67242	6.75756	7	6.91049	6.23266	6.52199
	0.084764	0.063219	P25786 1xPhospho [S14(100)] PSMA1	Color2 [DarkGray]	1	4		6.65535	6.55459	6.45451	6.49025	6.94134	6.70598	6.63517	6.55459	6.98869	6.99887	5.86542	6.55459
	0.070451	0.047052	P09543 1xPhospho [S170(100)] CNP	Color2 [DarkGray]	1	4		6.65821	6.45779	6.55459	6.42459	6.75355	6.8125	6.90328	6.60437	6.78398	6.8802	5.87774	6.74147
	0.407571	-0.11841	Q96ST8 2xPhospho [S173(100);S188(100)] CEP89	Color2 [DarkGray]	1	4		6.76818	6.63372	6.58045	6.55919	6.91767	6.42626	6.89482	6.7252	6.76022	6.60733	6.19574	6.50462
	1.34939	0.471854	Q9NPI6 1xPhospho [S180(99.3)] DCP1A	Color2 [DarkGray]	1	4		6.46271	6.20359	6.27612	6.36632	6.853	6.6837	6.71425	6.63952	7.05853	7.01681	6.2854	6.83542
	0.34728	0.203116	Q9BY12 1xPhospho [S899(100)] SCAPER	Color2 [DarkGray]	1	4		6.7115	6.26866	6.51254	6.33092	7.07468	6.4446	6.75756	6.60881	6.9542	6.96347	5.98641	6.732
	0.690989	0.181452	Q9NZN8 1xPhospho [S165(100)] CNOT2	Color2 [DarkGray]	1	4		6.58195	6.45615	6.54844	6.35226	6.88264	6.65105	6.78136	6.67948	6.82655	6.90207	6.43296	6.50303
	0.126691	-0.08983	Q6UUV9 2xPhospho [S151(100);S172(99)] CRTC1	Color2 [DarkGray]	1	4		6.86666	6.38716	6.65964	6.54226	6.96347	6.55919	6.44791	6.85549	6.88996	6.82655	5.81762	6.56224
	0.334358	0.2045	Q9UBZ9 1xPhospho [S297(99.5)] REV1	Color2 [DarkGray]	1	4		6.70321	6.18785	6.54844	6.42962	6.88996	6.732	6.68089	6.53294	6.92481	6.98299	5.96809	6.81121
	0.813675	-0.17431	P81877 1xPhospho [S321(100)] SSBP2	Color2 [DarkGray]	1	4		6.76818	6.52199	6.65678	6.66249	6.91528	6.83036	6.83668	6.47897	6.50303	6.732	6.30561	6.37156
	0.183521	0.076867	Q9BWW4 1xPhospho [S347(100)] SSBP3	Color2 [DarkGray]	1	4		6.7996	6.5345	6.48059	6.50779	6.79051	6.61176	6.52982	6.71425	6.90929	6.83289	6.2555	6.63227
	0.176588	-0.11049	Q66K14 1xPhospho [S463(100)] TBC1D9B	Color2 [DarkGray]	1	4		6.59991	6.38888	6.77347	6.65392	6.74685	6.7996	6.79051	6.73336	6.6879	6.85922	5.82273	6.60437
	0.494165	-0.22324	Q13542 1xPhospho [T70(98.9)] EIF4EBP2	Color2 [DarkGray]	1	4		6.79181	6.25739	6.99209	6.6014	6.68089	6.55305	7.22689	6.50303	6.70598	6.6279	6.16792	6.24793
	1.28151	-0.72216	Q13542 1xPhospho [T70(100)] EIF4EBP2	Color2 [DarkGray]	1	4		7.23936	6.24413	7.1334	6.93664	6.94837	6.35579	7.00675	6.32912	6.7252	6.1375	5.80219	6
	1.05089	0.426756	Q8ND24 1xPhospho [S47(100)] RNF214	Color2 [DarkGray]	1	4		6.60733	6.25172	6.42794	6.23649	6.50462	6.54535	6.79312	6.78136	7.224	6.92005	6.30378	6.78267
	0.799747	0.341006	Q92794 1xPhospho [T1144(98.9)] KAT6A	Color2 [DarkGray]	1	4		6.64241	6.75221	6.36282	6.1819	6.71836	6.59991	6.29646	6.55305	7.10957	7.04439	6.3733	6.7761
	0.15974	-0.08923	CASP8AP2	Color2 [DarkGray]	1	4		6.80607	6.49345	6.72928	6.44128	6.91648	7.05528	5.90929	6.80607	6.96232	6.5345	6.01346	6.60288
	0.168715	-0.16384	O75179 2xPhospho [S2059(100);S2067(100)] ANKRD17	Color2 [DarkGray]	1	4		6.74819	6.33807	6.63227	6.53761	7.11686	6.67242	6.62352	6.82528	6.96	6.69905	5.32553	6.61618
	0.633591	-0.42512	O75179 1xPhospho [S2059(100)] ANKRD17	Color2 [DarkGray]	1	4		6.83415	6.47573	7.03562	6.65964	6.86913	6.56224	6.72656	6.75756	6.6014	6.65964	5.4363	6.60733
	0.458844	0.17889	Q96EV2 1xPhospho [S973(100)] RBM33	Color2 [DarkGray]	1	4		6.59544	6.39403	6.63952	6.22497	6.68089	6.79572	6.96924	6.6453	6.70321	6.926	6.22882	6.7115
	0.59571	-0.22626	Q06413 1xPhospho [S222(100)] MEF2C	Color2 [DarkGray]	1	4		6.77083	6.56834	6.75889	6.49985	6.75622	6.85549	6.848	6.76022	6.57743	6.6907	5.94251	6.4822
	0.102508	0.076493	Q8ND24 2xPhospho [S511(100);S] RNF214	Color2 [DarkGray]	1	4		6.74282	6.4822	6.41109	6.32912	7.26397	6.51254	6.46761	6.74819	7.07146	6.79701	5.86047	6.54226
	0.417842	0.158082	Q6UUV9 1xPhospho [S151(100)] CRTC1	Color2 [DarkGray]	1	4		6.73742	6.27984	6.57894	6.24983	7.01569	6.5345	6.80607	6.81506	6.66959	6.89118	6.3147	6.60288
	0.847446	0.437717	Q8ND24 1xPhospho [S511(100)] RNF214	Color2 [DarkGray]	1	4		6.48864	6.52199	6.37678	6.07254	6.73877	6.65392	6.30743	6.87529	7.08002	7.21237	6.14364	6.77479
	0.022817	-0.01416	Q6UUV9 1xPhospho [S151(100)] CRTC1	Color2 [DarkGray]	1	4		6.96578	6.19967	6.77347	6.52982	6.96924	6.58346	6.61618	6.43962	6.85922	6.72792	6.24603	6.57894
	1.78869	-0.99472	P55327 1xPhospho [S176(100)] TPD52	Color2 [DarkGray]	1	4		6.84674	7.44708	7.30561	6.92955	5.69766	6.76421	6.62936	6.21917	5.82782	6.40429	5.58195	6.73606
	0.022701	-0.02209	Q9UK76 1xPhospho [S87(100)] JPT1	Color2 [DarkGray]	1	4		6.86542	6.30378	6.30378	6.63081	7.00113	6.82018	6.51728	6.77215	6.90929	6.8679	5.61765	6.62059
	0.503268	-0.20822	Q96D09 2xPhospho [S328(100);S330(100)] GPRASP2	Color2 [DarkGray]	1	4		6.82528	6.42122	6.63807	6.36982	7.08958	6.926	6.98641	6.64818	6.30012	6.8009	6.05745	6.26303
	0.054873	0.050345	P46100 1xPhospho [S704(99.1)] ATRX	Color2 [DarkGray]	1	4		7.00225	6.7761	6.47735	5.83289	7.10539	6.50938	6.6014	6.63372	6.76288	6.80219	5.97269	6.75221
	0.481114	0.163631	MGA	Color2 [DarkGray]	1	4		6.58195	6.27612	6.58946	6.36457	7.07361	6.5345	6.70874	6.88874	6.84046	6.8009	6.26303	6.56224
	0.489756	0.18856	Q4VCS5 2xPhospho [S309(100);S332(97.9)] AMOT	Color2 [DarkGray]	1	4		6.39917	6.48382	6.58496	6.57137	6.84674	6.61471	6.70183	6.55305	6.61765	7.04439	6.26115	6.87036
	1.41923	0.732523	AMOT	Color2 [DarkGray]	1	4		6.34163	6.69766	6.25172	6.08108	6.63372	5.94251	6.1819	6.25927	7.23841	7.51964	6.38025	7.1639
	0.042777	0.023001	Q4VCS5 1xPhospho [S309(100)] AMOT	Color2 [DarkGray]	1	4		6.50938	6.71836	6.66391	6.55459	6.53138	6.83162	6.76155	6.43463	6.37504	7.02791	6.28355	6.85175
	0.546246	-0.43651	O14777 1xPhospho [S77(100)] NDC80	Color2 [DarkGray]	1	4		6.78267	6.57289	6.84424	6.74147	6.88509	6.74416	6.79312	6.55919	6.56986	6.48704	5.23266	6.90569
	0	NaN	Q9H6S3 2xPhospho [S463(100);S/T] EPS8L2	Color2 [DarkGray]	1	4		NaN	NaN	NaN	NaN	NaN	NaN	NaN	NaN	NaN	NaN	NaN	NaN
	0.546208	0.222461	Q9H1E3 2xPhospho [S58(100);S61(100)] NUCKS1	Color2 [DarkGray]	1	4		6.7211	6.70736	6.45286	6.03782	6.70044	6.70874	6.78136	6.62205	6.76288	6.93428	6.44791	6.66391
	0.229447	0.262212	Q9H1E3 1xPhospho [S61(100)] NUCKS1	Color2 [DarkGray]	1	4		5.93781	7.5691	6.1639	5.60288	6.31288	7.1639	7.07254	6.33807	6.41616	6.98755	6.26491	6.65392
	0.046042	-0.02286	Q9H1E3 2xPhospho [S58(100);S61(100)] NUCKS1	Color2 [DarkGray]	1	4		6.37851	6.32193	6.86171	6.92363	6.33985	6.74012	6.75889	6.82909	6.75622	6.66107	6.41785	6.55919
	0.605099	0.149004	Q9H1E3 1xPhospho [S61(100)] NUCKS1	Color2 [DarkGray]	1	4		6.40088	6.49985	6.64818	6.44956	6.44956	6.81634	6.84172	6.88387	6.84549	6.79181	6.40259	6.55459
	0	NaN	Q92859 1xPhospho [S1194(100)] NEO1	Color2 [DarkGray]	1	4		NaN	NaN	NaN	NaN	NaN	NaN	NaN	NaN	NaN	NaN	NaN	NaN
	0.069157	-0.03428	EIF4EBP1	Color2 [DarkGray]	1	4		6.61618	6.78267	6.69766	6.20163	6.86295	6.67101	7.05202	6.44956	6.74012	6.53138	6.6879	6.20163
	0.14684	0.094269	Q9P2R6 1xPhospho [S613(100)] RERE	Color2 [DarkGray]	1	4		6.68229	6.47735	6.5469	6.27984	7.01234	6.7211	6.74953	6.57894	6.76951	6.95536	5.91886	6.71973
	0.114897	-0.0595	Q6P1M3 1xPhospho [S965(100)] LLGL2	Color2 [DarkGray]	1	4		6.73606	6.61176	6.39575	6.63952	6.34518	6.97384	6.89845	6.7252	6.67384	6.8936	6.05094	6.5267
	0.616603	0.307	Q8ND24 1xPhospho [S511(100)] RNF214	Color2 [DarkGray]	1	4		6.60733	6.36982	6.52042	6.32912	6.70044	6.63807	6.63807	6.55612	7.14568	7.08321	6.16189	6.66391
	0.184372	0.188584	Q86X10 1xPhospho [S720(100)] RALGAPB	Color2 [DarkGray]	1	4		6.5744	6.35226	6.71836	6.35226	6.52356	6.5345	6.75622	6.52356	7.01011	7.09698	5.52042	7.12412
	0.609403	0.276135	P20719 1xPhospho [S125(98.9)] HOXA5	Color2 [DarkGray]	1	4		6.64818	6.51412	6.32553	6.12309	6.94369	6.76022	6.82146	6.56224	6.83542	7.06178	6.20945	6.60881
	0.075099	0.054033	Q6ZU80 1xPhospho [S1008(100)] CEP128	Color2 [DarkGray]	1	4		6.72247	6.33985	6.63517	6.43296	6.90207	6.66107	6.75489	6.61324	6.75889	7.15076	6.00899	6.42794
	0	NaN	Q9Y6W5 1xPhospho [T129(100)] WASF2	Color2 [DarkGray]	1	4		NaN	NaN	NaN	NaN	NaN	NaN	NaN	NaN	NaN	NaN	NaN	NaN
	0.480065	0.188057	Q8TEK3 2xPhospho [S1001(100);S] DOT1L	Color2 [DarkGray]	1	4		6.50938	6.35226	6.60288	6.4363	6.8392	6.77873	6.71562	6.65105	6.90448	6.89482	6.17991	6.67384
	0.569858	0.253343	O14737 1xPhospho [S51(100)] PDCD5	Color2 [DarkGray]	1	4		6.51254	6.55305	6.60881	6.13545	7.04221	6.65678	6.58045	6.50621	7.18388	6.60881	6.32733	6.70321
	0.444629	0.270343	Q8N3U4 2xPhospho [S1061(100);S1064(99.5)] STAG2	Color2 [DarkGray]	1	4		6.99322	6.19967	6.49025	5.9331	7.36982	6.44791	6.42626	6.56224	6.8189	6.91648	6.23841	6.72383
	0.170874	0.113084	Q5TH69 1xPhospho [S538(100)] ARFGEF3	Color2 [DarkGray]	1	4		6.824	6.40429	6.50621	6.41109	7.03672	6.63517	6.42291	6.53605	6.82909	7.09592	5.98641	6.6865
	1.78025	0.888474	Q8WUM9 1xPhospho [S288(100)] SLC20A1	Color2 [DarkGray]	1	4		6.35403	6.17792	6.03782	5.7761	6.81634	6.60437	6.59395	6.58346	7.34961	7.27053	6.29094	6.98869
	0.711187	-0.44047	SCRIB	Color2 [DarkGray]	1	4		6.73336	6.92481	6.81378	6.67242	6.65964	6.94486	6.46761	6.65821	6.60288	6.77742	5.46924	6.53294
	0.74966	-0.64141	Q14160 1xPhospho [S1220(100)] SCRIB	Color2 [DarkGray]	1	4		7.10014	6.86913	6.83289	6.61029	6.95187	6.70598	6.61471	6.33985	6.47573	6.60288	5	6.76818
	0	NaN	Q9H6S1 1xPhospho [S353(100)] AZI2	Color2 [DarkGray]	1	4		NaN	NaN	NaN	NaN	NaN	NaN	NaN	NaN	NaN	NaN	NaN	NaN
	0.294894	0.123115	Q9P2D1 1xPhospho [S637(100)] CHD7	Color2 [DarkGray]	1	4		6.7252	6.29829	6.67101	6.40259	6.88874	6.61324	6.78136	6.58646	6.88142	6.8189	6.2555	6.63372
	1.85786	0.204765	Q14135 1xPhospho [S149(100)] VGLL4	Color2 [DarkGray]	1	4		6.58045	6.62498	6.45451	6.53138	6.59246	6.7115	6.732	6.42459	6.71836	6.84674	6.80864	6.63663
	0.285539	0.100744	Q9NZN8 1xPhospho [S165(100)] CNOT2	Color2 [DarkGray]	1	4		6.45286	6.61471	6.6865	6.41109	6.78267	6.50621	6.93781	6.62059	6.8392	6.83036	6.27799	6.62059
	0.002433	0.001908	O15085 1xPhospho [S1519(100)] ARHGEF11	Color2 [DarkGray]	1	4		7.02348	6.43962	6.61618	6.21335	6.95536	6.51728	6.6893	6.65392	6.85175	6.76686	5.99095	6.6907
	0.100037	-0.07133	Q9HAU0 1xPhospho [S410(100)] PLEKHA5	Color2 [DarkGray]	1	4		6.85175	6.35579	6.74953	6.50779	6.93074	6.6453	6.65105	6.55765	6.77083	6.88264	5.848	6.67807
	0.00541	-0.00275	Q86W92 1xPhospho [S579(100)] PPFIBP1	Color2 [DarkGray]	1	4		6.78398	6.46434	6.74147	6.40939	6.91648	6.50303	6.64241	6.71836	6.74012	6.8505	6.20359	6.59395
	0.825529	0.365764	LZTS2	Color2 [DarkGray]	1	4		6.60437	6.91169	6.3147	5.98641	6.7252	6.65821	6.46761	6.47411	6.79572	7.08002	6.59842	6.80607
	0.006139	-0.00452	Q9BX95 1xPhospho [S112(100)] SGPP1	Color2 [DarkGray]	1	4		6.70736	6.37851	6.60437	6.40088	7.2211	6.61029	6.75087	6.58496	6.88996	6.66818	5.83542	6.67948
	0.515902	0.208693	O15014 1xPhospho [S467(100)] ZNF609	Color2 [DarkGray]	1	4		6.73606	6.34341	6.43796	6.39403	6.82018	6.63227	6.81634	6.59395	6.97499	6.96347	6.36982	6.43796
	0.529115	0.197807	O15014 1xPhospho [S467(100)] ZNF609	Color2 [DarkGray]	1	4		6.56986	6.39917	6.57289	6.3837	6.88631	6.58496	6.76553	6.66249	6.82655	6.9472	6.20163	6.74147
	0.095495	-0.04819	Q9UPX8 1xPhospho [S725(99.4)] SHANK2	Color2 [DarkGray]	1	4		6.93781	6.26866	6.67666	6.64674	7.0045	6.53916	6.52826	6.58646	6.63663	6.90929	6.37504	6.41616
	0.153088	0.068267	Q7Z5L9 2xPhospho [S457(100);S460(100)] IRF2BP2	Color2 [DarkGray]	1	4		6.91169	6.38025	6.58195	6.42626	6.82528	6.65249	6.6893	6.5469	6.70736	6.72383	6.29278	6.84925
	0.232953	0.088526	Q7Z5L9 2xPhospho [S457(100);S460(100)] IRF2BP2	Color2 [DarkGray]	1	4		6.61912	6.38716	6.59991	6.60437	6.77083	6.66676	6.75756	6.63952	6.77479	6.88996	6.23458	6.66534
	0.25164	0.162607	Q7Z5L9 1xPhospho [S460(100)] IRF2BP2	Color2 [DarkGray]	1	4		6.61471	6.30012	6.64386	6.30012	6.96232	6.62352	6.73471	6.6865	6.89603	7.01346	5.91886	6.68089
	1.53419	0.462938	Q7Z5L9 1xPhospho [S460(100)] IRF2BP2	Color2 [DarkGray]	1	4		6.36107	6.36107	6.2817	6.38198	6.6893	6.80864	6.67101	6.64386	7.16993	6.98527	6.48543	6.59694
	0.002086	-0.00149	Q9HAU0 1xPhospho [S410(99.8)] PLEKHA5	Color2 [DarkGray]	1	4		6.82655	6.35226	6.60881	6.49506	6.86666	6.60585	6.66534	6.77742	6.88142	6.81762	5.94251	6.63517
	0	NaN	Q6PD62 1xPhospho [S1043(100)] CTR9	Color2 [DarkGray]	1	4		NaN	NaN	NaN	NaN	NaN	NaN	NaN	NaN	NaN	NaN	NaN	NaN
	0.589265	0.326741	Q9ULH7 1xPhospho [T370(100)] MRTFB	Color2 [DarkGray]	1	4		6.79051	6.05311	6.56834	6.36982	7.10014	6.52199	6.37851	6.37504	6.8009	7.06824	6.17193	7.04767
	0.299122	-0.1543	Q8N6T3 1xPhospho [S378(100)] ARFGAP1	Color2 [DarkGray]	1	4		6.99661	6.26115	6.77347	6.5267	7.09908	6.55612	6.66818	6.61029	6.68089	6.57592	6.04876	6.63517
	1.09736	0.241727	Q8IZ21 1xPhospho [S291(100)] PHACTR4	Color2 [DarkGray]	1	4		6.62498	6.51254	6.52513	6.27426	6.93192	6.5469	6.77215	6.49025	6.74819	6.95768	6.5469	6.65105
	0	NaN	O14497 1xPhospho [T1206(100)] ARID1A	Color2 [DarkGray]	1	4		NaN	NaN	NaN	NaN	NaN	NaN	NaN	NaN	NaN	NaN	NaN	NaN
	0.183447	-0.1499	A7KAX9 1xPhospho [S1203(100)] ARHGAP32	Color2 [DarkGray]	1	4		6.79442	6.46434	6.74012	6.37678	7.04767	6.60437	6.67242	6.77873	6.95652	6.61176	5.56682	6.64097
	0.343654	0.206178	O60281 1xPhospho [S654(100)] ZNF292	Color2 [DarkGray]	1	4		6.33985	6.6014	6.54844	6.2555	6.27984	6.81762	7.03012	6.85424	6.95768	6.92837	5.92363	6.76022
	0.168582	0.091775	Q86UU1 1xPhospho [S583(100)] PHLDB1	Color2 [DarkGray]	1	4		6.58946	6.62644	6.91767	6.33271	6.86047	6.33807	6.74147	6.17792	7.01234	6.97154	6.28725	6.56224
	0.681844	0.24385	Q13098 1xPhospho [S468(100)] GPS1	Color2 [DarkGray]	1	4		6.43296	6.39403	6.54226	6.44626	6.65821	6.90809	6.7252	6.62498	6.99435	6.88509	6.22497	6.6865
	0.692787	0.449041	Q14004 1xPhospho [T1056(99.7)] CDK13	Color2 [DarkGray]	1	4		6.58646	6.18785	6.69766	6.1127	6.61912	6.50144	6.39746	6.66676	7.03452	7.23458	6.01792	7.09381
	0.069694	0.173196	Q9BQG0 1xPhospho [S1267(100)] MYBBP1A	Color2 [DarkGray]	1	4		6.82909	7.5345	5.46924	4.58496	7.52591	6.49025	6.33092	6.62205	6.55765	7.35755	4.59694	6.59842
	0.426545	-0.28469	P49959 1xPhospho [S619(100)] MRE11	Color2 [DarkGray]	1	4		7.07468	6.56834	6.71425	6.53916	6.95768	6.41278	6.47573	6.78136	6.7252	6.86171	5.65821	6.51254
	0.718919	0.283596	Q9UPY8 1xPhospho [S176(100)] MAPRE3	Color2 [DarkGray]	1	4		6.62205	6.33092	6.23074	6.30561	7.1334	6.40429	6.7046	6.97269	6.94017	6.926	6.22304	6.5345
	0.050242	-0.03987	Q9NZM3 1xPhospho [T573(100)] ITSN2	Color2 [DarkGray]	1	4		6.98185	6.14568	6.7879	6.62352	6.82146	6.2114	6.67101	6.71699	7.06931	6.83036	6.15785	6.32193
	0.344128	-0.20788	Q9BW62 1xPhospho [S174(100)] KATNAL1	Color2 [DarkGray]	1	4		6.98641	6.40429	6.69488	6.48704	7.03672	6.67807	6.61765	6.7211	6.55765	6.77215	5.7761	6.63517
	0.126889	-0.11782	Q32MZ4 1xPhospho [S116(99.6)] LRRFIP1	Color2 [DarkGray]	1	4		6.73064	6.23649	6.63807	6.49665	7.07146	6.7866	6.56986	6.96809	6.85798	6.76553	5.42962	6.57743
+	2.24096	-1.07229	LRRFIP1	Color2 [DarkGray]	1	4		7.14057	6.58195	6.96694	6.9331	7.2937	6.77873	6.57894	6.87529	6.24413	6.04002	5.19377	5.85549
	0.133956	-0.10769	Q9UHF7 1xPhospho [S127(100)] TRPS1	Color2 [DarkGray]	1	4		6.8189	6.1127	6.78921	6.33807	7.03672	6.75889	6.79051	6.94017	6.57894	6.84298	5.69209	6.51412
	0	NaN	P22626 2xPhospho [S341(100);S344(100)] HNRNPA2B1	Color2 [DarkGray]	1	4		NaN	NaN	NaN	NaN	NaN	NaN	NaN	NaN	NaN	NaN	NaN	NaN
	0.144284	0.090219	P22626 2xPhospho [S341(100);S344(100)] HNRNPA2B1	Color2 [DarkGray]	1	4		6.8009	6.45451	6.63807	6.38025	6.88509	6.58346	6.55612	6.53916	6.92837	6.89118	6.00899	6.80607
	0.434715	0.153359	P22626 1xPhospho [S344(100)] HNRNPA2B1	Color2 [DarkGray]	1	4		6.67666	6.37678	6.45121	6.46434	7.03672	6.63807	6.54535	6.76022	6.82909	6.8716	6.24222	6.63952
	0.053722	-0.04763	P22626 1xPhospho [S344(100)] HNRNPA2B1	Color2 [DarkGray]	1	4		6.74012	6.27053	6.70736	6.19377	7.05961	6.8125	6.79312	6.87774	7.04658	6.62936	5.73064	6.3147
	1.36387	0.402535	Q9NYB9 1xPhospho [S227(100)] ABI2	Color2 [DarkGray]	1	4		6.25172	6.57289	6.38716	6.45779	6.86295	6.53138	6.63517	6.49345	6.90207	7.16491	6.49025	6.72247
	1.13341	0.313915	Q9NYB9 1xPhospho [S227(100)] ABI2	Color2 [DarkGray]	1	4		6.49665	6.45121	6.61912	6.38025	6.80736	6.54998	6.61765	6.41109	6.91648	7.01346	6.40259	6.87036
[truncated: 25,161 more rows]

## Sheet: 27vsDMSO
Significant	#NAME?	Difference	Gene	Symbol color	Symbol type	Symbol size	Show label	Abundances (Grouped): 126	Abundances (Grouped): 127N	Abundances (Grouped): 127C	Abundances (Grouped): 128N	Abundances (Grouped): 128C	Abundances (Grouped): 129N	Abundances (Grouped): 129C	Abundances (Grouped): 130N	Abundances (Grouped): 130C	Abundances (Grouped): 131N	Abundances (Grouped): 131C	Abundances (Grouped): 132N
	0.135587	0.058928	Q5PRF9 1xPhospho [S592(100)] SAMD4B	Color2 [DarkGray]	1	4		6.78398	6.30012	6.62205	6.33985	6.82146	6.57894	6.62205	6.25927	6.88509	7.02901	6.06824	7.04439
	0.509849	0.180584	Q15911 1xPhospho [S426(100)] ZFHX3	Color2 [DarkGray]	1	4		6.88264	6.39403	6.80993	6.30012	6.98299	6.75489	6.71012	6.66107	6.55459	6.82528	6.24222	6.38198
	0.858957	0.333026	Q96KQ7 1xPhospho [S140(100)] EHMT2	Color2 [DarkGray]	1	4		6.84172	6.21917	6.51254	6.16189	7.1127	6.65678	6.60585	6.69209	6.89118	6.88631	6.27612	6.54535
	0.173031	0.123577	Q15398 1xPhospho [S725(100)] DLGAP5	Color2 [DarkGray]	1	4		7.25739	6.34518	6.7252	6.41447	7.35226	6.70598	6.55919	6.61912	6.6279	6.61912	5.0045	6.40769
	0.205349	0.227363	Q8NEM7 1xPhospho [S437(100)] SUPT20H	Color2 [DarkGray]	1	4		7.01123	6.81121	6.61324	5.32193	7.19081	6.12309	6.69209	6.66107	6.86295	6.9472	5.94251	6.62936
	0.390056	0.316221	Q8NEM7 1xPhospho [S437(100)] SUPT20H	Color2 [DarkGray]	1	4		6.42459	5.77347	6.74685	6.73336	7.48945	6.19377	6.67948	6.58045	6.848	6.79831	5.57894	6.90809
	0.406693	0.29139	Q8NEM7 1xPhospho [S437(100)] SUPT20H	Color2 [DarkGray]	1	4		7.01903	5.7115	6.70736	6.51254	7.2114	6.55305	6.72656	6.62498	6.93899	6.76421	5.73336	6.50462
	0.306432	0.146435	Q15052 1xPhospho [S488(100)];Q14155 1xPhospho [S518(100)] ARHGEF6	Color2 [DarkGray]	1	4		7.00787	6.3345	6.74416	6.50779	7.18982	6.78005	6.59842	6.61176	6.75756	6.68229	5.1819	6.56377
	0.340044	0.182916	Q15052 1xPhospho [S488(100)];Q14155 1xPhospho [S518(100)] ARHGEF6	Color2 [DarkGray]	1	4		7.11166	6.26866	6.6851	6.46434	7.23745	6.63227	6.66107	6.73064	6.78005	6.76951	4.83794	6.46597
	0.552214	0.154564	Q13085 1xPhospho [S1216(97.3)] ACACA	Color2 [DarkGray]	1	4		6.6879	6.4822	6.56834	6.59544	7.07468	6.70736	6.4822	6.6879	6.8802	6.88631	5.87529	6.4822
	0.676289	0.25554	A6NGB9 1xPhospho [S202(100)] WIPF3	Color2 [DarkGray]	1	4		6.83542	6.35226	6.53605	6.24222	7.09487	6.6907	6.47735	6.7252	6.67101	7.0864	6.21917	6.46597
	0.51723	0.377087	Q14674 2xPhospho [S1508(100);S1513(100)] ESPL1	Color2 [DarkGray]	1	4		7.03452	5.56377	6.58496	6.40939	7.16591	6.70598	6.66534	6.56377	6.99887	6.83289	6.15178	6.38025
	0.848102	0.317133	Q14674 1xPhospho [S1508(100)] ESPL1	Color2 [DarkGray]	1	4		6.81121	6.17393	6.69766	6.36107	7.16491	6.66959	6.79701	6.68089	6.88753	6.69627	5.96809	6.42122
	0.406785	0.133806	O95359 1xPhospho [S2569(99.3)] TACC2	Color2 [DarkGray]	1	4		6.66818	6.57289	6.7211	6.24031	6.96347	6.65821	6.52356	6.59246	6.88753	6.7211	6.19771	6.78529
	0.587933	0.268913	O95359 1xPhospho [S2569(99.5)] TACC2	Color2 [DarkGray]	1	4		6.83542	6.25172	6.53605	6.26303	7.23074	6.64818	6.53761	6.54535	6.6879	6.91049	6.1375	6.77347
	1.34963	0.322543	Q93075 1xPhospho [S420(99.4)] TATDN2	Color2 [DarkGray]	1	4		6.46434	6.27053	6.58496	6.40088	7.05853	6.54998	6.65821	6.74416	7.02901	7.11166	5.92363	6.47735
	0.491703	0.161645	Q7Z589 1xPhospho [S257(100)] EMSY	Color2 [DarkGray]	1	4		6.79701	6.43296	6.55919	6.43296	7.08215	6.54998	6.63517	6.6014	6.88264	6.89724	5.6837	6.74551
	1.7206	0.336994	Q93075 1xPhospho [S420(100)] TATDN2	Color2 [DarkGray]	1	4		6.65249	6.29278	6.50938	6.32553	6.83162	6.89482	6.59694	6.80478	6.57743	7.07468	6.11686	6.76155
	0.241718	0.141021	Q96CJ1 1xPhospho [S154(100)] EAF2	Color2 [DarkGray]	1	4		6.98527	6.3345	6.77083	6.30378	7.22497	6.47086	6.57894	6.6837	6.77479	6.76421	5.53916	6.6865
	0	NaN	Q1L5Z9 1xPhospho [S2(100)] LONRF2	Color2 [DarkGray]	1	4		NaN	NaN	NaN	NaN	NaN	NaN	NaN	NaN	NaN	NaN	NaN	NaN
	0.382198	0.350641	Q6WKZ4 1xPhospho [S234(100)] RAB11FIP1	Color2 [DarkGray]	1	4		7.31379	5.87283	6.16792	6.25361	7.47249	6.52356	6.35931	6.65535	7.07254	6.79572	5.85549	6.28725
	0.819758	0.274014	Q8N3P4 1xPhospho [S1338(100)] VPS8	Color2 [DarkGray]	1	4		6.7046	6.56682	6.48059	6.04658	6.9507	6.71836	6.52513	6.70044	6.83668	7.10643	6.15381	6.60288
	0.167973	0.097277	Q86YP4 1xPhospho [S598(100)] GATAD2A	Color2 [DarkGray]	1	4		6.95884	6.24983	6.64386	6.39917	7.14364	6.46597	6.49825	6.53294	7.00899	6.78398	6.07039	6.58496
	0.706496	0.386687	Q9Y2D8 1xPhospho [S29(99.6)] SSX2IP	Color2 [DarkGray]	1	4		7.0542	6.0045	6.79181	6.30743	7.23074	6.6279	6.92719	6.91886	6.61765	6.6279	5.62352	6.22497
	0.732047	0.24131	Q8NFD5 2xPhospho [S1555(100);S1559(99.5)] ARID1B	Color2 [DarkGray]	1	4		6.78136	6.27984	6.35579	6.37851	7.02569	6.50462	6.58946	6.64097	6.96809	7.04439	6	6.76686
	0.522439	0.268516	Q9BY89 1xPhospho [S1154(99.6)] KIAA1671	Color2 [DarkGray]	1	4		6.78398	6.55152	6.55152	6.08108	7.30012	6.46597	6.59096	6.6851	7.07468	6.77742	5.82782	6.45779
	0.303752	0.200441	Q9HB90 1xPhospho [S95(99.7)];Q9NQL2 1xPhospho [S96(99.7)] RRAGC	Color2 [DarkGray]	1	4		7.08215	6.29829	6.53138	6.15987	7.24888	6.62205	6.35579	6.64674	6.79701	6.75489	5.61176	6.91767
	0.492752	0.502271	Q9HB90 1xPhospho [S95(99.8)];Q9NQL2 1xPhospho [S96(99.8)] RRAGC	Color2 [DarkGray]	1	4		7.49025	5.56377	6.20359	6.16792	7.50303	6.76288	6.43129	6.73742	6.89966	6.6879	4.70044	6.58045
	1.56673	0.395656	O76080 1xPhospho [S48(100)] ZFAND5	Color2 [DarkGray]	1	4		6.50621	6.38888	6.18388	6.19377	7.03782	6.65535	6.63081	6.53138	7.01681	7.27146	6.15987	6.6453
	1.05525	0.267799	O76080 1xPhospho [S48(100)] ZFAND5	Color2 [DarkGray]	1	4		6.58195	6.44791	6.52513	6.2724	7.04876	6.63227	6.6893	6.52826	6.80736	6.94486	6.27053	6.75221
	0.596381	0.380542	O76080 1xPhospho [S48(100)] ZFAND5	Color2 [DarkGray]	1	4		6.73064	6.34873	6.27984	6.22497	7.58496	6.49185	6.6879	6.34163	6.6893	6.86295	5.88264	6.84674
	0.264514	-0.1464	P41208 1xPhospho [S20(100)] CETN2	Color2 [DarkGray]	1	4		7.26866	6.75087	6.84674	6.40599	7.04767	6.62644	6.65678	6.35579	6.51254	6.67666	4.82273	6.67666
	0.439762	0.154256	Q15596 1xPhospho [S493(100)] NCOA2	Color2 [DarkGray]	1	4		6.88874	6.35579	6.79572	6.40939	6.97269	6.74685	6.76818	6.57894	6.78921	6.79442	5.6893	6.53605
	0.531204	0.146827	Q15596 1xPhospho [S493(100)] NCOA2	Color2 [DarkGray]	1	4		6.8125	6.3837	6.732	6.55459	6.99661	6.72247	6.76155	6.58946	6.63807	6.8189	5.83542	6.58796
	0.033655	0.033488	P31629 1xPhospho [S296(100)] HIVEP2	Color2 [DarkGray]	1	4		7.33985	6.0045	6.75756	6.4363	7.22304	6.49345	6.3147	6.64097	6.79442	6.73877	4.87283	6.82146
	0.803019	0.259224	Q765P7 1xPhospho [S428(100)] MTSS2	Color2 [DarkGray]	1	4		6.49985	6.06824	6.36982	6.13955	6.89724	6.37156	6.36982	6.47573	7.11686	7.02569	7.05745	6.82146
	0.924724	0.250481	Q14839 1xPhospho [S1535(100)] CHD4	Color2 [DarkGray]	1	4		6.72792	6.32912	6.60288	6.24413	6.95768	6.62352	6.6453	6.67948	6.87529	6.86419	6.42122	6.57743
	0.218265	0.131841	Q8WUF5 1xPhospho [S134(100)] PPP1R13L	Color2 [DarkGray]	1	4		7.02348	6.22689	6.61471	6.27426	7.07254	6.32012	6.58195	6.69209	6.87529	6.88509	6.29278	6.52199
	0.134208	0.063359	P13611 1xPhospho [S1351(99.6)] VCAN	Color2 [DarkGray]	1	4		6.75355	6.21529	6.84298	7.01011	6.73336	6.70736	6.90809	6.72656	6.31288	6.57289	6.05528	6.58496
	0.245479	0.087493	Q9H0D6 2xPhospho [S475(100);S485(100)] XRN2	Color2 [DarkGray]	1	4		6.48059	6.22882	6.62059	6.60881	6.86913	6.39917	6.39403	6.62644	6.98527	7.06393	6.30743	6.85424
	0.182568	0.100472	Q9H0D6 1xPhospho [S471(98.5)] XRN2	Color2 [DarkGray]	1	4		6.70874	6.09592	6.41616	6.59842	6.92481	6.58195	6.60585	6.10852	7.23362	6.93192	6.1416	6.87897
	0.734653	0.220759	Q9H0D6 1xPhospho [S485(100)] XRN2	Color2 [DarkGray]	1	4		6.67666	6.26491	6.52513	6.29829	6.99095	6.55765	6.57743	6.52199	7.01681	6.8936	6.22689	6.88387
	0.196046	0.102048	Q8N1G0 1xPhospho [S140(100)] ZNF687	Color2 [DarkGray]	1	4		6.76421	6.36982	6.7046	6.20163	7.01011	6.60881	6.57592	6.25361	6.76421	6.93074	6.67384	6.63807
	0.566084	0.216106	Q8TF01 1xPhospho [T485(100)] PNISR	Color2 [DarkGray]	1	4		6.93781	6.34163	6.52042	6.56072	7.16591	6.76951	6.71973	6.56986	6.66534	6.848	5.6865	6.46924
+	2.84693	-0.72034	Q6DN90 1xPhospho [S180(100)] IQSEC1	Color2 [DarkGray]	1	4		7.16591	6.87283	7.37417	7.0864	6.42291	6.57894	6.41447	6.20163	6.2891	6.45615	5.23649	6.5438
	1.91303	-0.74867	Q6DN90 1xPhospho [S180(100)] IQSEC1	Color2 [DarkGray]	1	4		7.1918	6.73064	7.55689	7.12722	6.68229	6.52199	6.30743	6.10014	6.17792	6.32373	5.26303	6.42962
	0.21509	0.150374	Q4ZIN3 1xPhospho [T29(100)] TMEM259	Color2 [DarkGray]	1	4		7.00113	6.37156	6.66959	6.27984	7.35579	6.29094	6.55305	6.72383	6.7761	6.63663	5.80478	6.6851
+	2.48797	-0.88795	Q5JU85 1xPhospho [S393(100)] IQSEC2	Color2 [DarkGray]	1	4		7.09381	7.15279	7.57062	7.19967	6.2817	6.60437	6.61324	5.96578	5.50462	6.41954	5.08746	6.38543
	0.376465	0.199006	Q8WZ73 1xPhospho [S39(100)] RFFL	Color2 [DarkGray]	1	4		6.85674	6.40088	6.5345	6.3906	7.2937	6.51254	6.37678	6.79572	6.84549	6.853	5.7761	6.57289
	0	NaN	Q8WWI1 1xPhospho [S960(100)] LMO7	Color2 [DarkGray]	1	4		NaN	NaN	NaN	NaN	NaN	NaN	NaN	NaN	NaN	NaN	NaN	NaN
	0	NaN	RAF1	Color2 [DarkGray]	1	4		NaN	NaN	NaN	NaN	NaN	NaN	NaN	NaN	NaN	NaN	NaN	NaN
	0.615104	0.311933	Q8IZD4 1xPhospho [S511(100)] DCP1B	Color2 [DarkGray]	1	4		7.10434	6.1819	6.52356	6.17592	7.07575	6.71562	6.8392	6.60288	6.7252	6.7761	6.15381	6.4446
	0.356959	0.202205	Q9HCM7 1xPhospho [T1010(100)] FBRSL1	Color2 [DarkGray]	1	4		7.0433	6.43296	6.30378	6.34696	7.24508	6.48059	6.61471	6.59544	6.55152	6.98755	6.13545	6.56529
	0.38566	0.179638	Q9BTC8 2xPhospho [S428(100);S430(100)] MTA3	Color2 [DarkGray]	1	4		6.82273	6.45451	6.63227	6.08321	6.97384	6.71699	6.34518	6.67525	6.97384	7.05528	5.69766	6.74416
	0.175896	0.099798	Q9H0D6 2xPhospho [S471(98.7);S473(100)] XRN2	Color2 [DarkGray]	1	4		7.10224	6.76288	6.6837	6.36632	7.31016	6.6907	6.6453	6.66818	6.13545	6.53294	5.62936	6.53294
	0.728477	0.32036	B7Z6K7 1xPhospho [S87(100)] ZNF814	Color2 [DarkGray]	1	4		6.90207	6.36457	6.55459	6.24603	7.25077	6.64961	6.52826	6.92005	6.72383	6.87036	5.19771	6.67948
	0.44634	0.359297	Q8WVC0 1xPhospho [S197(100)] LEO1	Color2 [DarkGray]	1	4		7.08958	6.08321	6.63081	6.26866	7.70252	6.55612	6.7996	6.45121	6.44791	6.53916	5.30378	6.62644
	1.02166	0.464472	Q8WVC0 2xPhospho [S197(100);S205(100)] LEO1	Color2 [DarkGray]	1	4		6.43962	5.7115	6.81634	6.47249	6.76421	6.89482	6.86666	6.77215	6.87652	6.73336	6.2891	6.69627
	0.542058	0.272423	B7Z6K7 1xPhospho [S87(100)] ZNF814	Color2 [DarkGray]	1	4		6.98413	6.2555	6.50144	6.06609	7.02791	6.73336	6.42962	6.70598	7.01234	6.87897	5.38888	6.94486
	0.289551	0.223818	Q9UQ35 1xPhospho [T2144(100)] SRRM2	Color2 [DarkGray]	1	4		7.34961	6.30012	6.54844	6.14364	7.19377	6.41954	6.60585	7.01792	6.67666	6.60585	5.66959	6.39746
+	2.8677	1.18474	Q9UQ35 1xPhospho [S2123(99.4)] SRRM2	Color2 [DarkGray]	1	4		5.58195	5.98869	5.29646	5.39575	6.76022	6.38543	6.76022	7.09592	6.824	6.61912	8.20359	5.99322
	0.615267	0.196553	O43318 1xPhospho [S389(100)] MAP3K7	Color2 [DarkGray]	1	4		6.70874	6.60437	6.55152	6.34696	7.12928	6.55919	6.59096	6.71836	6.81378	6.7866	6.13134	6.54998
	0.626003	0.244902	Q9Y5S9 1xPhospho [S56(100)] RBM8A	Color2 [DarkGray]	1	4		6.76022	6.33985	6.66107	6.37156	7.16088	6.55919	6.49985	6.89239	6.853	6.88509	5.90689	6.42962
	1.38979	0.362806	Q9Y5S9 1xPhospho [S56(100)] RBM8A	Color2 [DarkGray]	1	4		6.62644	6.2555	6.5157	6.22689	7.0268	6.60437	6.824	6.62059	6.86047	6.94837	6.18388	6.73471
	0.18641	0.11817	Q96CP6 1xPhospho [S83(100)] GRAMD1A	Color2 [DarkGray]	1	4		6.96232	6.33628	6.64818	6.21917	7.19081	6.34873	6.51412	6.58496	6.80478	6.9507	5.82528	6.81378
	1.03388	0.307906	Q96CP6 1xPhospho [S83(100)] GRAMD1A	Color2 [DarkGray]	1	4		6.76553	6.32912	6.44128	6.43796	7.11894	6.52826	6.80478	6.75355	6.96116	6.86542	5.94251	6.38716
	0	NaN	Q4AC94 2xPhospho [S2049(99.4);S2060(100)] C2CD3	Color2 [DarkGray]	1	4		NaN	NaN	NaN	NaN	NaN	NaN	NaN	NaN	NaN	NaN	NaN	NaN
	0.558038	0.274349	O00267 1xPhospho [T791(100)] SUPT5H	Color2 [DarkGray]	1	4		6.61176	6.47086	6.47897	6.09592	7.20261	6.54226	6.24983	6.76022	7.0268	7.19967	6.04002	6.45615
	0.802812	0.29223	SUPT5H	Color2 [DarkGray]	1	4		6.84046	6.67242	6.3733	6.06178	6.91289	6.81762	6.74685	6.63952	6.96924	6.59544	6.51254	6.32193
	0.591308	0.28375	Q9P270 1xPhospho [S456(100)] SLAIN2	Color2 [DarkGray]	1	4		6.75756	6.39403	6.64097	5.94251	7.11061	6.57592	6.49985	6.6837	7.19574	6.90689	6.06393	6.42794
	0.17542	0.09122	Q9P270 1xPhospho [S456(100)] SLAIN2	Color2 [DarkGray]	1	4		6.73064	6.08534	6.4822	6.33092	6.8802	6.31832	6.2075	6.58796	7.07146	7.14364	6.32193	7.04876
	0.662156	0.336509	Q9UHF7 1xPhospho [S1041(100)] TRPS1	Color2 [DarkGray]	1	4		6.8392	6.37678	6.65678	6.02015	7.28077	6.55152	6.81121	6.59544	7.00113	6.76022	5.88509	6.3733
	0.388796	0.306348	Q8WVC0 3xPhospho [T188(100);S197(100);S205(100)] LEO1	Color2 [DarkGray]	1	4		6.61176	5.47573	6.96347	6.76155	6.63372	6.77742	6.6279	6.99887	6.93781	6.7252	6.02459	6.57137
	0.301888	0.192211	Q8WVC0 2xPhospho [T188(100);S197(100)] LEO1	Color2 [DarkGray]	1	4		7.05311	5.94251	6.70598	6.58946	7.16088	6.65392	6.59694	6.64818	6.55765	6.60733	6.34873	6.50462
	0.864707	0.335506	Q9BTC8 1xPhospho [S428(100)] MTA3	Color2 [DarkGray]	1	4		6.88631	6.14364	6.56529	6.34518	7.1467	6.64386	6.69488	6.79701	6.80478	6.95187	5.38198	6.66249
	1.31478	0.278433	Q14839 1xPhospho [S1535(100)] CHD4	Color2 [DarkGray]	1	4		6.59991	6.43129	6.48543	6.30012	7.00787	6.62059	6.60437	6.69766	6.87529	6.97499	6.19967	6.6907
	0.524959	0.351513	Q6WKZ4 1xPhospho [S234(100)] RAB11FIP1	Color2 [DarkGray]	1	4		7.02569	5.92125	6.24793	6.31832	7.32643	6.54998	6.41785	6.62498	7.14975	7.01569	6.01569	6.29646
	0.018429	0.01731	O75533 1xPhospho [T362(99.4)] SF3B1	Color2 [DarkGray]	1	4		7.01123	6.1639	6.6279	6.55305	7.24793	5.94486	6.67948	6.55305	7.05094	7.0433	5.16189	6.58646
	0.093691	0.045202	Q8IYT8 1xPhospho [S600(100)] ULK2	Color2 [DarkGray]	1	4		7.05094	6.50938	6.77742	6.43296	7.02901	6.69766	6.51885	6.70598	6.50621	6.74282	6.0045	6.45121
	0.461655	0.22014	Q99569 1xPhospho [S382(99.6)] PKP4	Color2 [DarkGray]	1	4		6.82655	6.28355	6.67384	6.37504	7.27426	6.5157	6.6014	6.64818	6.83036	6.75221	5.94954	6.59395
	0.00829	-0.00507	P08559 1xPhospho [S331(100)] PDHA1	Color2 [DarkGray]	1	4		6.84046	6.40599	6.72247	6.6279	7.18388	6.40599	6.56377	6.42291	6.81121	6.853	5.95187	6.57894
	0.489616	0.268453	Q7Z7C8 1xPhospho [T130(100)] TAF8	Color2 [DarkGray]	1	4		6.94017	5.98869	6.53138	6.50779	7.18289	6.77215	6.44294	6.64386	6.97613	6.87774	6.03122	6.31651
	0.516592	0.231862	Q9Y4F5 1xPhospho [S853(100)] CEP170B	Color2 [DarkGray]	1	4		6.86542	6.30925	6.7115	6.15381	7.09381	6.69627	6.63663	6.54071	6.71425	6.84172	5.92837	6.84046
	0.4862	0.15914	Q12888 1xPhospho [S1114(99.6)] TP53BP1	Color2 [DarkGray]	1	4		6.96	6.54071	6.45121	6.46107	6.99887	6.6279	6.63227	6.79051	6.73064	6.60288	6.24222	6.50621
	0.400279	0.15407	Q07617 1xPhospho [S347(100)] SPAG1	Color2 [DarkGray]	1	4		6.85922	6.62498	6.57592	6.26491	6.96232	6.49985	6.90929	6.56986	6.94954	6.89603	5.75221	6.42459
	0.506445	0.26281	Q14160 1xPhospho [S835(100)] SCRIB	Color2 [DarkGray]	1	4		6.93192	6.05745	6.52199	6.03782	6.95884	6.61176	6.51254	6.51728	7.08108	6.98299	6.41278	6.66534
	0.063841	-0.04515	Q14160 2xPhospho [T826(100);S835(100)] SCRIB	Color2 [DarkGray]	1	4		7.12619	6.2854	6.65964	6.30378	6.926	6.57894	6.16591	6.52356	7.15886	6.87897	5.99774	6.59544
	0.29563	0.117412	Q14160 1xPhospho [S835(100)] SCRIB	Color2 [DarkGray]	1	4		6.77742	6.40088	6.59842	6.45779	7.10224	6.4822	6.57592	6.5438	6.86913	7.02348	5.80478	6.68229
	0.270917	0.126752	Q14160 1xPhospho [S835(100)] SCRIB	Color2 [DarkGray]	1	4		6.84424	6.41785	6.53138	6.35931	7.13134	6.61471	6.47411	6.43962	6.84424	6.97269	5.91886	6.78267
	0.011822	-0.00623	P16144 1xPhospho [S1474(100)] ITGB4	Color2 [DarkGray]	1	4		6.86666	6.40429	6.43129	6.58346	6.89603	6.3345	6.32012	6.71012	6.96232	6.66534	6.49665	6.84674
	0.102016	0.059753	Q92616 1xPhospho [S729(100)] GCN1	Color2 [DarkGray]	1	4		6.94954	6.33628	6.70183	6.46434	6.94134	6.1918	6.8505	6.70736	6.71287	6.89482	5.76553	6.76951
	0.025585	0.013744	NCOA6	Color2 [DarkGray]	1	4		6.84674	6.39746	6.50621	6.60881	7.01123	6.38198	6.3345	6.6865	6.8802	6.85798	5.92363	6.92481
	0.464146	0.167559	Q8NFP9 1xPhospho [S1529(100)] NBEA	Color2 [DarkGray]	1	4		6.77215	6.41278	6.62936	6.46924	7.14873	6.50462	6.66959	6.63081	6.92837	6.83162	5.40259	6.73336
	0.024992	0.013973	Q14686 1xPhospho [S1892(99)] NCOA6	Color2 [DarkGray]	1	4		6.7761	6.53916	6.57592	6.65105	6.88509	6.15583	6.96924	6.58796	6.73877	6.9507	5.70044	6.75489
	0.577617	0.263529	Q9Y462 1xPhospho [S298(99.3)] ZNF711	Color2 [DarkGray]	1	4		6.93428	6.2114	6.36982	6.1639	7.02791	6.56986	6.47897	6.65678	6.94954	7.15684	5.7252	6.8392
	0.64666	0.194132	Q9H4Z3 1xPhospho [S159(99.8)] PCIF1	Color2 [DarkGray]	1	4		6.74012	6.24603	6.74416	6.46597	6.97384	6.6893	6.69349	6.61618	6.69349	6.90087	5.78136	6.82273
	0.292047	0.121321	Q7L1Q6 2xPhospho [S411(100);S413(100)] BZW1	Color2 [DarkGray]	1	4		6.71425	6.40939	6.53916	6.6865	7.08746	6.80736	6.59991	6.33985	6.84549	6.97728	5.9542	6.40939
	1.64574	-0.32767	Q9P266 1xPhospho [S1281(100)] JCAD	Color2 [DarkGray]	1	4		6.94251	6.63663	7.08321	6.88387	6.66818	6.61912	6.42626	6.52199	6.62059	6.61912	5.59395	6.65535
	0.11338	0.062624	Q8N3Y1 1xPhospho [S545(100)] FBXW8	Color2 [DarkGray]	1	4		7.07468	6.2817	6.50303	6.45451	6.86295	6.79701	6.40939	6.49506	6.77742	6.86913	6.25739	6.6893
	1.04325	0.337612	Q9UEG4 1xPhospho [S616(100)] ZNF629	Color2 [DarkGray]	1	4		6.58646	6.50462	6.61765	6.07682	7.07361	6.6907	6.55152	6.82018	6.87774	6.78136	6.06609	6.75489
	1.27999	0.295234	Q6KC79 1xPhospho [S274(100)] NIPBL	Color2 [DarkGray]	1	4		6.84674	6.36632	6.52199	6.38543	6.84549	6.77347	6.72247	6.96	6.63663	6.89845	6.15381	6.36632
	0.639347	0.131025	Q86UP3 1xPhospho [S2349(100)] ZFHX4	Color2 [DarkGray]	1	4		6.60437	6.3733	6.41278	6.55152	6.84674	6.5267	6.48382	6.60881	7.07146	7.00338	6.26866	6.73606
	0.441665	-0.11173	Q8WWI1 1xPhospho [S805(100)] LMO7	Color2 [DarkGray]	1	4		6.95536	6.70598	6.79051	6.74012	6.90448	6.74819	6.43129	6.66107	6.53605	6.71699	5.63227	6.51728
	0.881183	0.34434	Q9UHV7 1xPhospho [S848(100)] MED13	Color2 [DarkGray]	1	4		6.77873	6.15785	6.48864	6.38543	7.2114	6.59395	6.56377	6.8189	6.73336	6.79442	6.30561	6.59246
	0.47034	0.24787	O95785 1xPhospho [S996(100)] WIZ	Color2 [DarkGray]	1	4		6.84549	6.04439	6.39232	6.21529	6.89966	6.15583	6.63517	6.79831	7.06501	6.99209	6.33628	6.87529
	0.473619	0.234991	Q13303 1xPhospho [S9(100)] KCNAB2	Color2 [DarkGray]	1	4		6.66249	6.41785	6.54998	6.2211	7.19574	6.66534	6.73064	6.19967	6.80349	6.97499	6.25361	6.6907
	0.362507	0.127283	Q9Y6N7 1xPhospho [T1240(100)] ROBO1	Color2 [DarkGray]	1	4		6.78005	6.22497	6.60437	6.47249	6.92955	6.59246	6.58195	6.48704	6.89482	6.92125	6.31107	6.72383
	0.066677	-0.04029	Q09666 1xPhospho [S5099(100)] AHNAK	Color2 [DarkGray]	1	4		7.00675	6.45121	6.70321	6.3906	6.91886	6.41954	6.23074	6.82146	7.11478	6.77347	5.78921	6.61029
	0.739706	0.291023	Q5VZ89 1xPhospho [S1387(100)] DENND4C	Color2 [DarkGray]	1	4		6.50621	5.93781	6.73877	6.49665	6.91886	6.47897	6.75221	6.69349	7.2182	6.78921	6.02459	6.70874
	1.71865	0.392246	Q6PI47 1xPhospho [S393(98.9)] KCTD18	Color2 [DarkGray]	1	4		6.34518	6.49025	6.59842	6.26679	7.09381	6.73877	6.63227	6.80478	6.83036	6.91886	6.06178	6.6279
	0.443166	0.153563	ZNF687	Color2 [DarkGray]	1	4		6.74012	6.32012	6.71287	6.61618	7.09381	6.57289	6.75489	6.58195	6.74416	6.7879	5.83542	6.64241
	0.260457	0.055873	Q9Y462 2xPhospho [S298(100);S299(100)] ZNF711	Color2 [DarkGray]	1	4		6.53916	6.40599	6.59246	6.74416	6.57137	6.7866	6.57592	6.57137	6.93074	7.07575	5.80993	6.77479
	0.058554	0.028274	Q14839 3xPhospho [S1535(100);S1537(100);T1542(96.8)] CHD4	Color2 [DarkGray]	1	4		6.70736	6.65249	6.76686	6.39403	6.90689	6.23266	6.67666	6.81762	6.9331	6.67666	5.83289	6.78136
	0.729477	0.402752	MKI67	Color2 [DarkGray]	1	4		6.93428	6.41278	6.3147	6.12516	7.45615	6.65105	6.5345	6.75622	6.80993	6.81121	5.72792	6.47249
	0.406126	0.307705	Q14676 1xPhospho [T1138(100)] MDC1	Color2 [DarkGray]	1	4		7.03452	6.54226	6.34341	5.94017	7.44626	6.59694	6.2891	6.75889	6.88142	6.75087	6.30012	6.14975
	0	NaN	MAP3K12	Color2 [DarkGray]	1	4		NaN	NaN	NaN	NaN	NaN	NaN	NaN	NaN	NaN	NaN	NaN	NaN
	0.556372	0.243016	O43290 1xPhospho [T764(98.7)] SART1	Color2 [DarkGray]	1	4		6.86542	6.38543	6.51254	6.26491	7.20359	6.60288	6.49345	6.70044	6.8936	6.87774	5.85798	6.61912
	1.75903	0.419219	Q05209 2xPhospho [S603(100);S/T] PTPN12	Color2 [DarkGray]	1	4		6.60437	6.35755	6.49506	6.2075	7.10329	6.81762	6.77083	6.64961	6.7866	6.91169	6.10852	6.59991
	0.334616	0.162328	FNDC3A	Color2 [DarkGray]	1	4		6.36807	6.19967	6.52826	6.05745	6.74282	6.41785	5.9542	6.6879	7.52513	7.06824	6.5744	6.82782
	0	NaN	FNDC3A	Color2 [DarkGray]	1	4		NaN	NaN	NaN	NaN	NaN	NaN	NaN	NaN	NaN	NaN	NaN	NaN
	1.17517	-0.24256	Q5TC84 1xPhospho [S341(99.4)] OGFRL1	Color2 [DarkGray]	1	4		6.91049	6.59246	6.72928	6.71973	6.43463	6.3345	6.74012	6.47249	6.92481	6.67101	6.42122	6.63807
	0.338644	0.139639	Q15424 1xPhospho [S384(99.7)] SAFB	Color2 [DarkGray]	1	4		6.58045	6.80349	6.59544	6.26491	7.07575	6.64818	6.66107	6.41785	6.64241	6.83542	6.17193	6.79312
	0.221857	0.146755	Q15424 1xPhospho [S384(99.7)] SAFB	Color2 [DarkGray]	1	4		6.89239	6.60881	6.65678	6.09592	7.29002	6.57289	6.65249	6.32553	6.59246	6.83794	6.06393	6.70183
	0.089384	0.06878	Q15424 1xPhospho [S383(100)] SAFB	Color2 [DarkGray]	1	4		6.75622	5.92363	7.1467	6.5345	6.92719	6.74147	6.56834	6.39917	6.65535	6.7866	6.1918	6.70874
	0.334968	0.2542	Q15424 1xPhospho [S383(99.8)] SAFB	Color2 [DarkGray]	1	4		6.77215	5.71425	6.65821	6.58496	7.05528	6.08746	6.92837	6.67525	6.71425	7.02015	6.44294	6.56072
	0.395449	0.200946	SVIL	Color2 [DarkGray]	1	4		6.81121	6.40259	6.6837	6.30743	7.30834	6.56682	6.47249	6.66107	6.91409	6.71012	5.62352	6.6879
	0.362974	0.12567	JARID2	Color2 [DarkGray]	1	4		6.83415	6.3837	6.7761	6.39917	6.93428	6.59395	6.80993	6.55765	6.75489	6.80864	6.02237	6.61471
	0	NaN	Q96N67 1xPhospho [S963(99.7)] DOCK7	Color2 [DarkGray]	1	4		NaN	NaN	NaN	NaN	NaN	NaN	NaN	NaN	NaN	NaN	NaN	NaN
	0.45848	0.231051	Q96N67 1xPhospho [S963(99.5)] DOCK7	Color2 [DarkGray]	1	4		7.01903	6.25361	6.60585	6.54535	7.32463	6.70736	6.63517	6.68089	6.66818	6.66107	5.7115	6.34163
	0.41881	0.283976	Q69YQ0 1xPhospho [S870(100)] SPECC1L	Color2 [DarkGray]	1	4		6.83415	5.93781	6.49345	6.03562	7.2211	6.33092	6.27612	6.60881	7.27146	6.98641	6.30195	6.70044
	0.600218	0.178957	TANC1	Color2 [DarkGray]	1	4		6.81121	6.46761	6.36807	6.45779	6.95884	6.49506	6.59842	6.76818	6.83289	6.98185	5.94954	6.7252
	1.39954	0.29961	P46013 1xPhospho [S859(99.6)] MKI67	Color2 [DarkGray]	1	4		6.76553	6.47897	6.48543	6.29829	6.926	6.82146	6.63372	6.84549	6.94486	6.88996	5.73336	6.48543
	0.629131	0.271013	Q13177 1xPhospho [S20(99.4)] PAK2	Color2 [DarkGray]	1	4		6.70044	6.47897	6.15178	6.35579	7.17991	6.51728	6.41278	6.66107	6.85424	6.93781	5.93781	7.03452
	0	NaN	Q05209 2xPhospho [S603(100);S606(100)] PTPN12	Color2 [DarkGray]	1	4		NaN	NaN	NaN	NaN	NaN	NaN	NaN	NaN	NaN	NaN	NaN	NaN
	0.182277	0.152854	Q14676 1xPhospho [T1138(100)] MDC1	Color2 [DarkGray]	1	4		7.14466	6.19967	6.5438	6.18785	7.29002	6.53605	6.1416	6.71973	6.93428	6.89845	6.03562	6.43296
	0.31743	0.193144	Q9P2B4 1xPhospho [T340(100)] CTTNBP2NL	Color2 [DarkGray]	1	4		7.00338	6.24983	6.49025	6.19967	7.17692	6.43463	6.39403	6.71012	6.98527	6.8802	6.0268	6.68229
	0	NaN	MRTFB	Color2 [DarkGray]	1	4		NaN	NaN	NaN	NaN	NaN	NaN	NaN	NaN	NaN	NaN	NaN	NaN
	0.731092	0.310085	Q9ULH7 1xPhospho [S543(99.4)] MRTFB	Color2 [DarkGray]	1	4		6.47573	6.39746	6.66534	5.98413	7.13955	6.55152	6.52042	6.55152	7.09803	6.90689	6.13545	6.83668
	1.10675	0.335945	Q8IVH2 1xPhospho [S554(100)] FOXP4	Color2 [DarkGray]	1	4		6.74685	6.43296	6.50938	6.27426	7.19081	6.6907	6.64961	6.7761	6.83162	6.853	5.74685	6.5744
	0.986808	0.287045	Q9UBW7 1xPhospho [S838(100)] ZMYM2	Color2 [DarkGray]	1	4		6.77083	6.34696	6.42962	6.23458	7.00113	6.58946	6.72928	6.61029	6.97384	6.85175	6.23074	6.69349
	1.16746	0.368065	Q9UBW7 1xPhospho [S838(100)] ZMYM2	Color2 [DarkGray]	1	4		6.7211	6.46924	6.38198	6.16792	7.1416	6.62644	6.64097	6.80349	6.97384	6.73606	6.11061	6.61029
	0.696782	0.542	P18206 1xPhospho [S721(99.4)] VCL	Color2 [DarkGray]	1	4		7.14873	6.39575	6.15785	5.77873	7.4733	6.63227	6.40088	7.14262	6.98299	6.38543	5.97269	6.16792
	0	NaN	P60660 1xPhospho [S135(100)] MYL6	Color2 [DarkGray]	1	4		NaN	NaN	NaN	NaN	NaN	NaN	NaN	NaN	NaN	NaN	NaN	NaN
	0.266656	0.239365	ERC1	Color2 [DarkGray]	1	4		6.82273	6.28355	6.28355	6.28355	7.66249	6.52826	6.29646	6.14364	6.92125	6.97154	6.1127	6.53916
	0.215921	-0.13089	ERC1	Color2 [DarkGray]	1	4		7.18388	6.39403	6.853	6.56377	7.04767	6.36282	6.33271	6.72792	7.28448	6.79701	5.53605	5.50779
	0.519895	0.301538	Q9UDY2 1xPhospho [S913(99.7)] TJP2	Color2 [DarkGray]	1	4		6.74012	6.45779	6.2724	6.47086	7.51885	6.43296	6.51885	6.67666	6.66676	7.03452	5.50779	6.59991
	0.706124	0.410205	Q9UDY2 1xPhospho [S913(99.7)] TJP2	Color2 [DarkGray]	1	4		6.78267	5.9542	6.45121	6.52513	7.40769	6.32193	6.86419	6.76022	6.84172	6.6879	5.96809	6.5438
	0	NaN	P78347 1xPhospho [S103(100)] GTF2I	Color2 [DarkGray]	1	4		NaN	NaN	NaN	NaN	NaN	NaN	NaN	NaN	NaN	NaN	NaN	NaN
	0.374018	0.159725	Q05209 1xPhospho [S606(100)] PTPN12	Color2 [DarkGray]	1	4		6.76155	6.66249	6.5469	6.3505	7.21723	6.50303	6.68089	6.55919	6.30925	6.8125	6.70874	6.36457
	0.289939	0.068303	Q13177 1xPhospho [S20(99.3)] PAK2	Color2 [DarkGray]	1	4		6.37156	6.46924	6.33271	6.5744	6.67525	6.51728	6.2817	6.5469	7.31016	6.81378	6.2817	7.11374
	0.710567	0.301171	Q9BTC8 1xPhospho [S428(100)] MTA3	Color2 [DarkGray]	1	4		6.96809	6.05528	6.48543	6.41954	7.03012	6.72928	6.74282	6.63081	6.926	6.824	5.57894	6.74685
	0.639141	0.309388	P35712 1xPhospho [S399(100)] SOX6	Color2 [DarkGray]	1	4		6.8802	6.02459	6.39575	6.50462	7.20945	6.57894	6.63372	6.62059	6.85798	6.84925	6.05745	6.6851
	0.250267	0.181016	Q5VUJ6 1xPhospho [S333(100)] LRCH2	Color2 [DarkGray]	1	4		6.93781	6.32193	6.46597	6.2075	7.38802	6.29646	6.40599	6.56682	7.05202	6.92125	5.96347	6.54071
	0.164751	0.105722	Q15434 1xPhospho [S285(99.6)] RBMS2	Color2 [DarkGray]	1	4		6.95768	6.30012	6.27426	6.12722	6.99661	6.31288	6.28725	6.48543	7.22304	7.18982	6.44128	6.52982
	0	NaN	Q9NQT8 1xPhospho [S1689(100)] KIF13B	Color2 [DarkGray]	1	4		NaN	NaN	NaN	NaN	NaN	NaN	NaN	NaN	NaN	NaN	NaN	NaN
	0.76963	0.443059	P22059 2xPhospho [S190(100);S193(100)] OSBP	Color2 [DarkGray]	1	4		6.59694	6.6879	6.3837	5.70044	7.2891	6.67666	6.7046	6.47086	6.75355	7.06501	6.01346	6.73336
	0.603766	0.413807	P22059 2xPhospho [S190(100);S193(100)] OSBP	Color2 [DarkGray]	1	4		7.05637	6.2075	6.39575	5.90448	7.43879	6.6014	6.51096	6.66818	6.87036	6.82655	5.77083	6.64818
	1.33001	0.742054	P22059 1xPhospho [S193(100)] OSBP	Color2 [DarkGray]	1	4		6.13545	6.62644	6.41447	5.46924	7.35403	6.86047	6.77873	6.62059	6.65535	7.24508	6.15987	6.48059
	0.016259	-0.00771	P22059 2xPhospho [S190(100);S193(100)] OSBP	Color2 [DarkGray]	1	4		6.90448	6.45451	6.65105	6.63952	6.99209	6.35403	6.60585	6.66676	6.82909	6.69349	5.93781	6.72383
	0.18046	0.123627	P22059 2xPhospho [S190(100);S193(100)] OSBP	Color2 [DarkGray]	1	4		7.22207	6.18388	6.58946	6.41278	7.16892	6.57289	6.58045	6.58045	6.80993	6.63517	5.80736	6.61765
	0.016239	0.008777	P22059 1xPhospho [S193(100)] OSBP	Color2 [DarkGray]	1	4		6.7879	6.17393	6.72928	6.89845	6.88631	6.61176	6.65249	6.47411	6.6879	6.8009	5.89482	6.81121
	0	NaN	P46013 2xPhospho [T347(100);S357(100)] MKI67	Color2 [DarkGray]	1	4		NaN	NaN	NaN	NaN	NaN	NaN	NaN	NaN	NaN	NaN	NaN	NaN
	0.045715	0.01896	Q13541 2xPhospho [T70(100);S/T] EIF4EBP1	Color2 [DarkGray]	1	4		6.65392	6.51096	6.77479	6.77479	6.76686	6.53605	7.03452	6.45286	6.52042	6.59096	6.52513	6.46761
	1.72843	0.455782	Q13480 1xPhospho [T503(100)] GAB1	Color2 [DarkGray]	1	4		6.48543	6.19967	6.29094	6.43296	7.18289	6.6279	6.73064	6.6907	6.75221	6.84549	6.61029	6.61618
	1.11848	0.281862	Q9NR48 1xPhospho [S918(100)] ASH1L	Color2 [DarkGray]	1	4		6.69209	6.4363	6.52826	6.14975	6.89724	6.61324	6.78529	6.63807	6.86295	7.01458	6.10014	6.7211
	0.393756	0.258508	Q9NR48 1xPhospho [S918(100)] ASH1L	Color2 [DarkGray]	1	4		6.47086	5.853	6.5469	6.92837	6.95884	6.16591	6.86542	6.84298	6.7879	7.10224	6.14771	6.52042
	1.31577	0.377739	P52888 1xPhospho [S16(99.4)] THOP1	Color2 [DarkGray]	1	4		6.36457	6.07468	6.62936	6.64818	7.02015	6.74416	6.76022	6.70321	6.80478	6.89118	6.24031	6.57289
	0.892421	0.253205	P52888 1xPhospho [S16(100)] THOP1	Color2 [DarkGray]	1	4		6.65105	6.25739	6.66107	6.67807	7.07039	6.66107	6.64386	6.88509	6.52826	6.82655	5.77347	6.71562
	0	NaN	Q8TBP0 1xPhospho [S155(100)] TBC1D16	Color2 [DarkGray]	1	4		NaN	NaN	NaN	NaN	NaN	NaN	NaN	NaN	NaN	NaN	NaN	NaN
	0.297988	0.131648	Q9UI08 1xPhospho [S369(100)] EVL	Color2 [DarkGray]	1	4		6.93428	6.18785	6.6453	6.31107	6.87774	6.58346	6.59544	6.54844	6.84172	6.97154	6.41954	6.58195
	0.882032	0.478921	Q4KMQ2 1xPhospho [S909(100)] ANO6	Color2 [DarkGray]	1	4		6.84298	6.22689	6.47897	6.03342	7.50144	6.58796	6.67384	6.73471	6.853	6.76421	5.93781	6.39232
	0.409347	0.223881	Q8TF71 1xPhospho [S498(100)] SLC16A10	Color2 [DarkGray]	1	4		6.78398	6.28725	6.71287	6.39403	7.39318	6.55765	6.61029	6.51254	6.83162	6.67807	5.82782	6.61912
	0.630351	0.122804	Q92769 1xPhospho [S394(100)] HDAC2	Color2 [DarkGray]	1	4		6.77479	6.58045	6.51096	6.3733	6.79181	6.59991	6.6865	6.65249	6.80607	6.88874	6.26115	6.67525
	0.279115	0.10676	Q92769 1xPhospho [S394(100)] HDAC2	Color2 [DarkGray]	1	4		6.83036	6.50462	6.3505	6.55612	6.97842	6.37851	6.63081	6.68089	6.88264	6.96232	5.96116	6.69627
	0.927995	0.26103	Q92769 1xPhospho [S394(100)] HDAC2	Color2 [DarkGray]	1	4		6.33985	6.51885	6.66676	6.3906	7.03232	6.59694	6.48543	6.84549	6.92125	6.88753	6.07468	6.68089
	0.863162	0.13049	Q13547 1xPhospho [S393(100)] HDAC1	Color2 [DarkGray]	1	4		6.58646	6.5438	6.6279	6.51412	6.82146	6.81762	6.53605	6.61912	6.65964	7.06286	5.83289	6.80219
	1.08265	0.14594	Q13547 1xPhospho [S393(100)] HDAC1	Color2 [DarkGray]	1	4		6.70874	6.47897	6.63372	6.47411	6.83668	6.6851	6.6851	6.67242	6.74685	6.88996	5.87283	6.79701
	0.258314	0.186488	MLF1	Color2 [DarkGray]	1	4		6.97613	5.96347	6.75889	6.42459	7.22978	6.45451	6.36457	6.82018	6.98982	6.82018	5.60881	6.5744
	0.178854	0.140775	Q6PK04 1xPhospho [S233(100)] CCDC137	Color2 [DarkGray]	1	4		7.06178	6.42794	6.47735	6.38025	7.50541	6.40769	6.42291	6.5744	6.85549	6.82018	5.71973	6.29829
	0.602459	0.279748	Q6PK04 1xPhospho [S233(100)] CCDC137	Color2 [DarkGray]	1	4		6.74147	6.17792	6.58796	6.41447	7.29002	6.52826	6.7211	6.50144	6.87529	6.94837	5.91169	6.54071
	0.532946	0.224144	O95490 1xPhospho [S1275(99.5)] ADGRL2	Color2 [DarkGray]	1	4		6.85549	6.31288	6.73877	6.45451	7.18587	6.50938	6.91049	6.65249	6.59246	6.7866	5.81762	6.4822
	0.464402	0.238236	A0AVK6 1xPhospho [S71(100)] E2F8	Color2 [DarkGray]	1	4		6.9331	6.28355	6.49185	6.25927	7.24222	6.59246	6.54844	6.53761	6.93192	6.95884	5.88996	6.53916
	0.169611	0.12274	P21675 2xPhospho [S1155(99.3);T/S] TAF1	Color2 [DarkGray]	1	4		6.88142	6.47411	6.75087	6.22882	7.38284	6.31832	6.70044	6.42459	6.88874	6.73471	6.02901	6.3837
	0.413975	0.1794	Q9BWU0 1xPhospho [S312(100)] SLC4A1AP	Color2 [DarkGray]	1	4		6.53916	6.43796	6.7879	6.29829	7.17493	6.53294	6.59246	6.48059	6.853	6.92837	6.40259	6.43296
	1.15768	0.463926	Q9BWU0 1xPhospho [S312(100)] SLC4A1AP	Color2 [DarkGray]	1	4		6.76155	5.98641	6.45121	6.33271	7.24888	6.65249	6.71012	6.7761	6.77215	6.97039	5.926	6.60733
	0.397299	0.187051	Q9BWU0 1xPhospho [S312(100)] SLC4A1AP	Color2 [DarkGray]	1	4		6.75355	6.34341	6.71425	6.44128	7.28725	6.59842	6.60881	6.50621	6.87529	6.71973	5.76553	6.6453
	0.70485	0.272455	O94913 1xPhospho [S777(100)] PCF11	Color2 [DarkGray]	1	4		6.75622	6.2891	6.36107	6.17792	7.08428	6.48543	6.53761	6.56682	6.93074	7.10119	6.35755	6.71012
	0.424479	0.24822	Q92859 1xPhospho [S1434(99.6)] NEO1	Color2 [DarkGray]	1	4		6.92125	6.27612	6.63081	6.34873	7.42038	6.59694	6.46597	6.6865	6.74282	6.77742	5.8802	6.41616
	0.64043	-0.19422	Q9HAS0 1xPhospho [S8(100)] C17orf75	Color2 [DarkGray]	1	4		6.97499	6.48704	7.08852	6.77083	6.7761	6.53761	6.69627	6.5345	6.32012	6.7252	5.67807	6.6907
	0	NaN	Q9C0K7 1xPhospho [S304(99.3)] STRADB	Color2 [DarkGray]	1	4		NaN	NaN	NaN	NaN	NaN	NaN	NaN	NaN	NaN	NaN	NaN	NaN
	0.2629	0.127513	Q9ULU4 1xPhospho [S756(100)] ZMYND8	Color2 [DarkGray]	1	4		7.05311	6.45943	6.57743	6.55152	7.21529	6.56224	6.75489	6.61912	6.70598	6.56224	5.62936	6.5267
	0.226241	-0.0999	Q9H8G2 1xPhospho [S217(100)] CAAP1	Color2 [DarkGray]	1	4		7.13853	6.40769	6.76155	6.5438	6.74416	6.38716	6.66959	6.65105	6.76155	6.81121	5.93074	6.60733
	0	NaN	Q00537 1xPhospho [S122(99.6)] CDK17	Color2 [DarkGray]	1	4		NaN	NaN	NaN	NaN	NaN	NaN	NaN	NaN	NaN	NaN	NaN	NaN
	0.249947	0.127635	Q00536 2xPhospho [S78(100);S95(100)] CDK16	Color2 [DarkGray]	1	4		6.67101	6.29094	6.89966	6.61029	7.2182	6.56682	6.72656	6.47086	6.63081	6.7761	5.79701	6.64674
	0.286398	0.193199	Q00536 1xPhospho [S95(100)] CDK16	Color2 [DarkGray]	1	4		6.89724	6.18785	6.80607	6.59842	7.41532	6.30378	6.87652	6.66676	6.65678	6.60437	5.93781	6.14771
	0.563227	0.19103	Q00536 1xPhospho [S95(100)] CDK16	Color2 [DarkGray]	1	4		6.59096	6.41278	6.78398	6.41278	7.1179	6.61618	6.71012	6.52042	6.77215	6.76686	6.09592	6.6865
	0.057678	0.03261	Q8IWI9 1xPhospho [S2541(100)] MGA	Color2 [DarkGray]	1	4		6.82782	6.49506	6.70321	6.41785	7.0864	6.2724	6.47411	6.74147	6.98299	6.82018	5.91409	6.60881
	0.578405	0.231405	Q9UQ35 1xPhospho [S2449(98.6)] SRRM2	Color2 [DarkGray]	1	4		6.85424	6.3837	6.59096	6.18388	7.0864	6.70321	6.57137	6.57743	7.08215	6.77215	6.12102	6.4363
	0.302158	0.167273	SRRM2	Color2 [DarkGray]	1	4		6.87036	6.09592	6.71836	6.38025	7.05202	6.33985	6.79831	6.5438	7.10434	6.53605	6.09592	6.76818
	0.782517	0.301725	P17302 2xPhospho [S325(100);T/S] GJA1	Color2 [DarkGray]	1	4		6.90689	6.07468	6.48543	6.38888	7.00899	6.71699	6.63081	6.70598	6.65821	6.83668	6.16189	6.84172
	0.411933	0.278926	Q14847 1xPhospho [S146(100)] LASP1	Color2 [DarkGray]	1	4		6.86419	6.05528	6.56072	6.07468	7.30287	6.67384	6.35579	6.33807	6.89966	6.53138	6.93428	6.61765
	0.528029	0.170782	Q14847 1xPhospho [S146(100)] LASP1	Color2 [DarkGray]	1	4		6.80736	6.2817	6.60437	6.27984	6.8679	6.51096	6.64818	6.62936	6.93546	6.92363	6.28725	6.72656
	0.260693	0.131538	HNRNPM	Color2 [DarkGray]	1	4		6.63372	6.31288	6.6837	6.6453	7.21335	6.72656	6.33985	6.52199	6.79442	6.98413	5.9331	6.52826
	0.107391	0.055306	HNRNPM	Color2 [DarkGray]	1	4		6.88387	6.39575	6.58646	6.42122	7.08428	6.42459	6.49345	6.50621	6.72247	7.14975	6.01569	6.65821
	0.288981	0.124102	Q15596 1xPhospho [S565(100)] NCOA2	Color2 [DarkGray]	1	4		6.78136	6.38543	6.58346	6.25172	7.02126	6.45286	6.58796	6.4363	6.98299	6.98982	6.03122	6.84674
	0.345125	0.101705	P31942 1xPhospho [T314(100)] HNRNPH3	Color2 [DarkGray]	1	4		6.67666	6.47897	6.53605	6.66818	6.83668	6.58496	6.41785	6.92719	6.93899	6.61618	6.12516	6.72656
	0.765204	0.357897	Q8NEY1 1xPhospho [S541(98.6)] NAV1	Color2 [DarkGray]	1	4		6.67807	6.17193	6.76818	6.27053	7.30652	6.87283	6.65392	6.48704	6.6879	6.93192	5.38198	6.73606
	1.38134	0.551506	O43765 1xPhospho [T81(100)] SGTA	Color2 [DarkGray]	1	4		6.30925	6.2075	6.22497	5.96347	7.23458	6.30925	6.5345	6.83289	6.93074	7.19081	5.64097	7.27612
	0.181574	0.096592	Q96QT6 1xPhospho [T880(100)] PHF12	Color2 [DarkGray]	1	4		6.99209	6.35226	6.94017	6.5157	7.1918	6.64386	6.74953	6.6014	6.48864	6.64097	5.2891	6.60437
	0.353866	0.132066	P53814 1xPhospho [S729(100)] SMTN	Color2 [DarkGray]	1	4		6.86171	6.35403	6.70736	6.59991	7.10643	6.54535	6.69766	6.70183	6.87529	6.6893	5.66107	6.49185
	0.056367	0.041517	Q6R327 1xPhospho [S1353(100)] RICTOR	Color2 [DarkGray]	1	4		7.10748	6.24603	6.59991	6.29646	7.09064	6.31651	6.47897	6.52982	7.01458	6.90087	5.92363	6.69349
	0.083737	-0.07141	Q9BQ67 2xPhospho [S119(100);S122(100)] GRWD1	Color2 [DarkGray]	1	4		7.00787	6.41278	6.70183	6.71287	7.47492	6.39917	6.2211	6.45451	6.81121	6.83162	4.16993	6.75756
	0	NaN	P00533 1xPhospho [S991(100)] EGFR	Color2 [DarkGray]	1	4		NaN	NaN	NaN	NaN	NaN	NaN	NaN	NaN	NaN	NaN	NaN	NaN
	0.473675	0.191581	P00533 1xPhospho [S991(100)] EGFR	Color2 [DarkGray]	1	4		6.70044	6.43796	6.75756	6.25927	7.09064	6.43796	6.80349	6.58946	6.69766	6.94134	6.12309	6.60437
	0	NaN	Q9Y3M8 1xPhospho [S389(100)] STARD13	Color2 [DarkGray]	1	4		NaN	NaN	NaN	NaN	NaN	NaN	NaN	NaN	NaN	NaN	NaN	NaN
	0.680653	0.219908	Q9Y3M8 1xPhospho [S389(100)] STARD13	Color2 [DarkGray]	1	4		6.70598	6.34341	6.58646	6.39917	7.10957	6.50303	6.64241	6.65964	6.8716	6.85175	6.12516	6.66959
	0.449243	0.170228	USP28	Color2 [DarkGray]	1	4		6.6893	6.18388	6.60437	6.60437	6.96924	6.36982	6.64241	6.78136	6.6893	6.95768	6.38716	6.64818
	0.29819	0.148356	Q9NU22 2xPhospho [S4752(100);S4754(100)] MDN1	Color2 [DarkGray]	1	4		6.57289	6.7115	6.61176	6.24793	7.19279	6.41109	6.42626	6.70736	6.82273	6.92955	6.19574	6.58346
	0.111239	0.019566	Q9NU22 1xPhospho [S4752(99.6)] MDN1	Color2 [DarkGray]	1	4		6.67807	6.74012	6.64961	6.4446	6.6453	6.65535	6.61618	6.67384	6.72247	6.8936	6.41447	6.52826
	0	NaN	Q9NU22 1xPhospho [S4752(100)] MDN1	Color2 [DarkGray]	1	4		NaN	NaN	NaN	NaN	NaN	NaN	NaN	NaN	NaN	NaN	NaN	NaN
	0.065445	-0.03572	Q9HAW4 1xPhospho [S744(100)] CLSPN	Color2 [DarkGray]	1	4		6.80736	6.21335	6.92837	6.41616	6.59842	6.81762	6.43129	6.37504	7.08534	6.88142	6.01792	6.76818
	0.672513	0.283802	Q8IWX8 1xPhospho [S857(100)] CHERP	Color2 [DarkGray]	1	4		6.78398	6.22689	6.5267	6.22882	7.17592	6.63517	6.49506	6.59544	6.79181	7.07146	6.18587	6.62498
	0.772923	0.392033	MTMR14	Color2 [DarkGray]	1	4		6.85922	6.44956	6.44294	5.94954	7.3147	6.63517	6.7211	6.59842	6.78529	6.79442	5.99774	6.66391
	0.486629	0.31866	Q9UPQ9 1xPhospho [S1816(100)] TNRC6B	Color2 [DarkGray]	1	4		6.9542	5.73064	6.7761	6.36632	6.99322	6.8125	6.42459	6.8716	6.76818	6.88509	5.73064	6.75221
	0.409125	0.154243	Q9UPQ9 1xPhospho [S1816(100)] TNRC6B	Color2 [DarkGray]	1	4		6.75489	6.36457	6.64818	6.48704	7.11478	6.71836	6.46107	6.57743	6.94017	6.84925	5.57289	6.732
	0.530455	0.287761	Q8WXX7 1xPhospho [S1233(98.8)] AUTS2	Color2 [DarkGray]	1	4		6.74685	6.06824	6.55305	6.31651	7.26585	6.36807	6.44956	6.75221	6.83162	6.8716	6.26303	6.81121
	0.382332	0.128213	P49585 1xPhospho [S315(100)] PCYT1A	Color2 [DarkGray]	1	4		6.80607	6.25361	6.51728	6.31288	6.82782	6.5438	6.53761	6.49345	7.13031	7.04002	6.12722	6.76951
	0.034008	-0.01641	P49585 1xPhospho [S315(100)] PCYT1A	Color2 [DarkGray]	1	4		6.78267	6.25361	6.62498	6.5438	6.88996	6.49665	6.31651	6.4363	6.87406	7.0917	6.2891	6.83794
	0.369893	0.144344	P49585 3xPhospho [S315(100);S319(100);S323(99.9)] PCYT1A	Color2 [DarkGray]	1	4		6.97499	6.50144	7.0268	6.61176	7.18388	6.66959	6.97842	6.86047	6.52356	6.09592	5.64097	5.7996
	0.097295	-0.06781	Q09666 1xPhospho [S3412(100)] AHNAK	Color2 [DarkGray]	1	4		7.06501	6.2555	6.36282	6.17393	6.69627	6.2891	6.01569	6.58496	7.23458	7.04002	6.49665	6.90689
	0.074518	0.053603	Q9HCS5 1xPhospho [S304(100)] EPB41L4A	Color2 [DarkGray]	1	4		7.0607	6.35403	6.73471	6.64818	7.3733	6.55919	6.41278	6.66676	6.71699	6.46434	5.52982	6.51096
	0.041076	-0.03721	Q09666 1xPhospho [S4516(100)] AHNAK	Color2 [DarkGray]	1	4		7.2317	6.71012	6.5267	6.10224	7.1375	6.46107	6.13545	6.6879	6.95768	6.70044	5.95187	6.51728
	0.148575	0.07053	BRD4	Color2 [DarkGray]	1	4		6.8125	6.26679	6.69349	6.49025	7.03342	6.58796	6.46761	6.45615	7.07575	6.68089	6.08321	6.76022
	0.329439	0.156272	O60885 1xPhospho [S470(100)] BRD4	Color2 [DarkGray]	1	4		6.83162	6.3147	6.65535	6.44294	7.16189	6.44294	6.78267	6.4822	6.85549	6.79312	5.7996	6.73336
	0.588239	0.207719	P46013 1xPhospho [T1017(100)] MKI67	Color2 [DarkGray]	1	4		6.84298	6.48704	6.54071	6.29094	7.09276	6.67525	6.52826	6.69627	6.85549	6.83036	6.21529	6.41954
	0.668276	0.301774	P46013 2xPhospho [S1376(99.3);T1383(99.3)] MKI67	Color2 [DarkGray]	1	4		6.90087	6.22882	6.53138	6.33807	7.24413	6.48543	6.77347	6.70321	6.83794	6.75221	6.42626	6.11061
	0.916103	0.380108	P46013 1xPhospho [S1376(99.5)] MKI67	Color2 [DarkGray]	1	4		6.80993	6.26303	6.46761	6.29094	7.33896	6.72247	6.69209	6.59842	6.64674	6.88753	6.08746	6.49025
	0.746382	0.26181	P46013 1xPhospho [S1376(99.5)] MKI67	Color2 [DarkGray]	1	4		6.76553	6.15381	6.7115	6.29829	6.95652	6.55919	6.76022	6.70044	6.79572	6.89966	6.26115	6.62205
	0.62066	0.364371	Q9H6Z4 1xPhospho [S539(100)] RANBP3	Color2 [DarkGray]	1	4		6.52356	5.97499	6.37504	6.81634	7.27519	6.88631	6.76288	6.22304	6.81634	6.97613	6.09803	6.42291
	0.388007	0.239144	Q9H6Z4 1xPhospho [S539(100)] RANBP3	Color2 [DarkGray]	1	4		6.90328	6.12102	6.52356	6.61471	7.37156	6.34518	6.63952	6.76288	7.01011	6.52513	5.7252	6.5157
	0.238152	0.152408	Q9HCK8 1xPhospho [S1978(99.5)] CHD8	Color2 [DarkGray]	1	4		7.17193	6.61324	6.73877	6.24983	7.37243	6.66107	6.6453	6.7046	6.34696	6.66959	5.81506	6.00225
	0.357263	0.230725	Q9HCK8 1xPhospho [S1978(100)] CHD8	Color2 [DarkGray]	1	4		7.29554	6.3147	6.53916	6.62352	7.39403	6.93781	6.51096	6.853	6.36107	6.65392	4.87774	5.94954
	3.00532	0.208569	P10636 1xPhospho [T498(100)] MAPT	Color2 [DarkGray]	1	4		6.61618	6.56224	6.50938	6.51885	6.73606	6.83036	6.75889	6.71562	6.74819	6.83668	6.02459	6.69766
	2.21441	0.681207	Q96ST2 1xPhospho [T725(100)] IWS1	Color2 [DarkGray]	1	4		6.39232	5.70321	6.31651	6.05094	6.92481	6.74416	6.68089	6.83794	7.10434	7.15987	6.65821	6.50303
	0.013625	-0.01015	Q09666 1xPhospho [S3412(100)] AHNAK	Color2 [DarkGray]	1	4		7.02348	6.26866	6.62205	6.29829	6.94486	6.4446	6.10014	6.68229	7.14262	6.93192	6.40429	6.42291
	0.030797	-0.01313	Q96ST2 1xPhospho [T725(100)] IWS1	Color2 [DarkGray]	1	4		6.96347	6.49025	6.74147	6.54844	6.97269	6.58195	6.54998	6.58646	6.72656	6.82782	5.848	6.59096
	0.826659	0.305856	P51608 1xPhospho [S229(100)] MECP2	Color2 [DarkGray]	1	4		6.84674	6.2724	6.52199	6.16591	7.07146	6.70044	6.61471	6.64386	6.69349	6.95187	6.35755	6.61471
	0.319455	0.167996	O60244 1xPhospho [S1144(99.4)] MED14	Color2 [DarkGray]	1	4		6.56224	6.51728	6.5345	6.35755	7.16289	6.10434	6.74551	6.63081	6.85674	6.98413	6.43129	6.52356
	0.258896	0.156771	Q5VUJ6 1xPhospho [S333(100)] LRCH2	Color2 [DarkGray]	1	4		6.85175	6.2555	6.72928	6.13134	7.14873	6.55765	6.55765	6.33092	7.01011	6.8392	6	6.82655
	0.709258	0.319715	Q09666 1xPhospho [S1571(100)] AHNAK	Color2 [DarkGray]	1	4		6.69349	6.2854	6.51254	6.36107	7.2854	6.30925	6.80607	6.73064	6.9507	6.78005	6.09381	6.48704
	0.327655	0.143152	Q5H9F3 1xPhospho [S599(100)] BCORL1	Color2 [DarkGray]	1	4		6.85798	6.31288	6.61912	6.2817	7.03342	6.57289	6.47573	6.56224	6.85424	6.8716	6.43962	6.63227
	0.811792	0.339907	Q69YQ0 1xPhospho [S881(100)] SPECC1L	Color2 [DarkGray]	1	4		6.76818	6.03782	6.65964	6.12516	6.99548	6.61618	6.56529	6.77347	6.95652	6.99548	6.12102	6.6893
	0.355674	0.176306	O43896 1xPhospho [S915(100)] KIF1C	Color2 [DarkGray]	1	4		6.88996	6.33628	6.69627	6.41785	7.23458	6.41447	6.71425	6.68229	6.80864	6.60288	5.88753	6.63517
	0.894487	0.395932	Q9Y6J9 1xPhospho [T489(94.4)] TAF6L	Color2 [DarkGray]	1	4		6.78267	6.31107	6.45121	6.11894	7.33539	6.64674	6.60585	6.65964	6.86295	6.34341	6.3906	6.80607
	0.460919	0.178083	Q9Y6J9 1xPhospho [S501(100)] TAF6L	Color2 [DarkGray]	1	4		6.73471	6.36457	6.52826	6.31651	7.09064	6.53138	6.43296	6.6014	6.93664	6.95652	6.10224	6.79831
	0.535592	0.233509	Q13895 1xPhospho [S98(100)] BYSL	Color2 [DarkGray]	1	4		6.80349	6.36107	6.56224	6.23649	7.20065	6.52826	6.58796	6.58045	6.80864	6.95536	6.12102	6.62936
	0.876107	0.373761	Q13895 1xPhospho [S98(100)] BYSL	Color2 [DarkGray]	1	4		6.8125	6.26115	6.43296	6.21917	7.30287	6.57894	6.65392	6.6851	6.92837	6.90328	5.91648	6.50462
	1.63278	0.336785	P54646 1xPhospho [S377(100)] PRKAA2	Color2 [DarkGray]	1	4		6.60881	6.23841	6.51096	6.31832	6.91289	6.58045	6.71012	6.82018	7.08321	6.93664	6.14771	6.53916
	0	NaN	Q13009 1xPhospho [T288(100)] TIAM1	Color2 [DarkGray]	1	4		NaN	NaN	NaN	NaN	NaN	NaN	NaN	NaN	NaN	NaN	NaN	NaN
+	3.14354	0.996525	MEIS1	Color2 [DarkGray]	1	4		5.98185	6.05094	6.01123	5.48864	6.91409	6.63372	7.01792	6.95303	7.08321	6.8189	7.29921	6.35403
	1.45392	0.468213	O60244 3xPhospho [S1128(100);S1136(100);S1144(100)] MED14	Color2 [DarkGray]	1	4		6.62352	6.40939	6.48864	6.10014	7.21432	6.56986	6.82528	6.88509	6.78005	6.80478	6.13955	6.50462
	0.94469	0.37451	O60244 2xPhospho [S1128(100);S1136(100)] MED14	Color2 [DarkGray]	1	4		6.56377	6.1918	6.31832	6.46761	7.31379	6.56377	6.60585	6.55612	7.1416	6.75087	6.06609	6.68229
	0.369503	0.142818	O60244 1xPhospho [S1136(100)] MED14	Color2 [DarkGray]	1	4		6.90569	6.1918	6.40769	6.51885	6.8716	6.58195	6.53294	6.60881	7.06501	6.98982	6.14568	6.5744
	0.888357	0.347934	Q9BQE6 1xPhospho [S282(99.5)] LBHD1	Color2 [DarkGray]	1	4		6.80219	6.50303	6.42291	6.16591	7.24983	6.57289	6.69488	6.76818	6.81378	6.73064	6.18388	6.47086
	0.368614	0.134568	Q96ST2 1xPhospho [S720(99.8)] IWS1	Color2 [DarkGray]	1	4		6.93428	6.43796	6.64674	6.43129	7.03342	6.67242	6.5345	6.74819	6.76155	6.87774	5.73336	6.52199
	0.443268	0.241517	A1A4S6 1xPhospho [S591(100)] ARHGAP10	Color2 [DarkGray]	1	4		6.80736	6.33092	6.34163	6.65105	7.40429	6.62352	6.45451	6.61471	6.83794	6.71836	5.87529	6.55152
	0.255302	0.128003	O14578 1xPhospho [S1432(100)] CIT	Color2 [DarkGray]	1	4		6.94017	6.15785	6.78398	6.59842	7.02791	6.52982	6.58796	6.84674	6.97842	6.75889	5.41278	6.44956
	0.47917	0.208156	Q8N9M1 2xPhospho [S151(100);S/T] C19orf47	Color2 [DarkGray]	1	4		6.91409	6.58496	6.8392	6.51096	7.40259	6.59544	6.87774	6.80607	6.32012	6.27612	5.59694	6.25927
	0.747404	0.524737	C19orf47	Color2 [DarkGray]	1	4		6.24222	5.62352	5.78136	5.33271	7.00338	5.59694	6.25927	6.21917	7.60807	7.6632	6.81506	7.14466
	0.291805	0.110489	Q8N9M1 1xPhospho [S151(100)] C19orf47	Color2 [DarkGray]	1	4		6.65535	6.72928	6.58496	6.29278	6.98755	6.46434	6.77347	6.47897	6.89845	6.93074	6.12309	6.55305
	0.371253	0.16382	Q8N9M1 1xPhospho [S151(100)] C19orf47	Color2 [DarkGray]	1	4		7.07254	6.66249	6.73336	6.40429	7.27705	6.80607	6.73471	6.71012	6.41447	6.47411	5.41278	6.28355
	0	NaN	Q9ULD9 1xPhospho [T481(100)] ZNF608	Color2 [DarkGray]	1	4		NaN	NaN	NaN	NaN	NaN	NaN	NaN	NaN	NaN	NaN	NaN	NaN
	0.222744	0.121487	O75376 1xPhospho [T2396(99.5)] NCOR1	Color2 [DarkGray]	1	4		6.89239	6.41447	6.63372	6.36107	7.21723	6.6279	6.5744	6.36807	6.58045	6.93074	6.1819	6.62205
	0.804687	0.178535	P81133 1xPhospho [S642(100)] SIM1	Color2 [DarkGray]	1	4		6.77873	6.54535	6.43463	6.36282	6.77479	6.75622	6.78267	6.52199	6.62936	6.90689	6.45451	6.66676
	0.524344	0.198834	P31629 1xPhospho [S1447(99.4)] HIVEP2	Color2 [DarkGray]	1	4		6.90929	6.30561	6.58346	6.2555	6.95652	6.65964	6.52982	6.70321	6.83794	6.90569	6.08108	6.70874
	0.025855	0.017239	P15822 1xPhospho [S1753(100)] HIVEP1	Color2 [DarkGray]	1	4		7.11894	6.3505	6.66534	6.39403	7.05961	6.62936	6.40259	6.50621	6.88996	6.76818	5.9542	6.58796
	1.07856	0.404574	Q9P2N2 1xPhospho [S55(100)] ARHGAP28	Color2 [DarkGray]	1	4		6.73742	5.93546	6.34341	6.49985	7.04221	6.72383	6.57137	6.79701	6.91648	6.8009	6.30195	6.71973
	0.607114	0.292887	Q9P2N2 1xPhospho [S55(100)] ARHGAP28	Color2 [DarkGray]	1	4		6.76553	6.0917	6.7115	6.3147	7.14466	6.3906	6.63952	6.8802	6.70044	6.76553	5.90448	6.94251
	0.521851	0.255653	O15294 1xPhospho [S20(100)] OGT	Color2 [DarkGray]	1	4		6.89482	6.23074	6.48382	6.4822	7.2891	6.51885	6.76553	6.54071	6.62205	6.9542	5.45943	6.78921
	0.581653	0.229146	Q9H7S9 1xPhospho [S78(97.9)] ZNF703	Color2 [DarkGray]	1	4		6.66107	6.27612	6.6851	6.22304	7.01346	6.54535	6.3906	6.8125	7.04658	6.76421	6.1639	6.80993
	0.361734	0.157431	P51826 2xPhospho [S878(100);S881(100)] AFF3	Color2 [DarkGray]	1	4		6.91767	6.34518	6.61324	6.30378	7.06609	6.53605	6.56072	6.64674	6.81634	6.90569	6.19967	6.54844
	0.509823	0.30927	Q86SQ0 1xPhospho [T550(100)] PHLDB2	Color2 [DarkGray]	1	4		6.76951	5.94251	6.38198	6.18785	7.17792	6.42626	6.17193	6.74282	7.14364	7.15886	5.83289	6.92719
	0.178383	0.038361	Q8IVL1 1xPhospho [S481(100)] NAV2	Color2 [DarkGray]	1	4		6.73877	6.6907	6.61765	6.3906	6.69349	6.6907	6.55305	6.65392	6.71973	6.94251	6.16591	6.73064
	0.64692	0.282569	Q15596 1xPhospho [S210(100)] NCOA2	Color2 [DarkGray]	1	4		6.81634	6.36632	6.69905	6.41109	7.28077	6.41109	6.83036	6.90087	6.48059	6.63952	5.36457	6.80349
	0.386115	0.162836	Q9Y520 1xPhospho [T822(99.6)] PRRC2C	Color2 [DarkGray]	1	4		6.82528	6.13134	6.71562	6.30561	6.89966	6.55765	6.5469	6.62498	7.04002	6.91169	5.94251	6.82146
	0.356383	0.139055	Q9Y520 1xPhospho [T822(99.4)] PRRC2C	Color2 [DarkGray]	1	4		6.80219	6.48864	6.61029	6.31832	7.06931	6.43463	6.62498	6.64674	6.96	6.76288	5.83036	6.7996
	0.669754	0.280413	FBRS	Color2 [DarkGray]	1	4		6.86047	6.2817	6.30012	6.23458	7.08852	6.47086	6.6907	6.54844	6.80478	7.03122	6.5345	6.56682
	0.73479	0.580688	Q96JA3 1xPhospho [S189(100)] PLEKHA8	Color2 [DarkGray]	1	4		5.12928	4.8125	5.92363	5.08321	6.67948	5.57289	5.75221	5.26679	7.99322	7.90629	6.82146	7.58421
	0.020025	0.019315	ATG13	Color2 [DarkGray]	1	4		7.1375	6.14568	6.55612	6.12928	7.13031	6.55612	6.10014	6.25927	6.99661	7.12205	6.15987	6.73471
	0.381111	0.12133	Q13322 2xPhospho [S474(100);S476(100)] GRB10	Color2 [DarkGray]	1	4		6.88142	6.48543	6.64674	6.38716	6.96463	6.54844	6.6837	6.6893	6.78921	6.76022	5.33985	6.96116
	0.528911	0.267107	Q13322 1xPhospho [S476(99.5)] GRB10	Color2 [DarkGray]	1	4		6.78921	6.22497	6.55305	6.23841	7.28263	6.59842	6.51728	6.47573	6.94017	7.13237	6.06824	6.35579
	0.398073	0.137699	Q9NRH2 1xPhospho [S518(100)] SNRK	Color2 [DarkGray]	1	4		6.75355	6.44791	6.69209	6.44791	7.06824	6.47086	6.59694	6.75622	6.85922	6.88387	6.00675	6.45615
	0.340819	0.232342	Q9NRH2 1xPhospho [S518(100)] SNRK	Color2 [DarkGray]	1	4		7.11061	6.25927	6.68229	6.13955	7.32012	6.63227	6.43129	6.73742	6.83794	6.82273	5.81762	6.24413
	0	NaN	P34932 1xPhospho [S828(100)] HSPA4	Color2 [DarkGray]	1	4		NaN	NaN	NaN	NaN	NaN	NaN	NaN	NaN	NaN	NaN	NaN	NaN
	1.39294	0.339425	Q9NY27 1xPhospho [S159(100)] PPP4R2	Color2 [DarkGray]	1	4		6.59246	6.25927	6.3505	6.43296	7.03122	6.5345	6.62498	6.80219	6.91648	6.93546	6.58946	6.42122
	0.177891	0.200697	Q49MG5 1xPhospho [S79(100)] MAP9	Color2 [DarkGray]	1	4		6.72928	7.27146	6.1127	5.77083	7.43796	6.76288	6.36107	6.12516	6.77873	6.98755	5.71973	6.52513
	0.389917	0.424897	Q49MG5 1xPhospho [S79(100)] MAP9	Color2 [DarkGray]	1	4		6.8802	7.2114	5.97269	5.37504	7.45039	6.50779	6.48864	6.69209	6.61029	7.03342	5.67525	6.50621
	0.468072	0.131198	Q49MG5 1xPhospho [S79(100)] MAP9	Color2 [DarkGray]	1	4		6.58796	6.25361	6.63807	6.74416	6.66391	6.78136	6.49985	6.80349	6.8716	6.92719	5.97728	6.71836
	0.593567	0.249813	Q9Y243 1xPhospho [S120(99.5)] AKT3	Color2 [DarkGray]	1	4		6.95884	6.46924	6.62205	6.4363	7.34607	6.6893	6.71425	6.73606	6.47249	6.75221	5.03562	6.56834
	0.559792	0.323328	Q7Z3T8 1xPhospho [S815(100)] ZFYVE16	Color2 [DarkGray]	1	4		6.91648	6.1334	6.46434	6.28355	7.3906	6.50779	6.51885	6.67384	7.15684	6.72383	5.73336	6.46761
	0.162998	-0.10527	Q9UKE5 1xPhospho [T581(100)] TNIK	Color2 [DarkGray]	1	4		6.95652	6.19771	6.95303	6.87036	7.10852	6.36282	6.65392	6.43129	6.56986	6.62498	5.54844	6.82782
	0.693215	0.350517	O95785 2xPhospho [S1134(100);S] WIZ	Color2 [DarkGray]	1	4		6.74685	6.04876	6.25361	6.49345	7.21723	6.40769	6.43962	6.8802	6.91289	7.03012	6.3505	6.47573
	1.64824	0.459643	Q9NY27 1xPhospho [S159(100)] PPP4R2	Color2 [DarkGray]	1	4		6.67948	6.24031	6.40259	6.0917	7.05094	6.8009	6.71012	6.6907	6.73336	6.96694	6.71836	6.32373
	0.214455	0.308506	P06748 2xPhospho [T234(100);T237(100)] NPM1	Color2 [DarkGray]	1	4		7.1127	7.13853	5.94486	5.23649	7.66818	6.34341	6.25927	6.39575	6.7879	7.28725	4.78136	6.35403
	0.041149	0.048522	Q14676 1xPhospho [T1671(100)] MDC1	Color2 [DarkGray]	1	4		6.81762	7.30834	6.27984	6.08108	7.42206	6.3345	6.86913	6.05528	6.59544	6.77873	5.65535	6.50462
	1.36935	0.441412	O95251 1xPhospho [S10(100)] KAT7	Color2 [DarkGray]	1	4		6.90809	6.30743	6.35403	6.48864	7.26021	6.91409	6.86295	6.7866	6.77742	6.49665	5.2854	6.4822
	1.72344	0.290786	Q9NS91 2xPhospho [S99(100);S103(100)] RAD18	Color2 [DarkGray]	1	4		6.67101	6.35755	6.41785	6.4822	6.89239	6.61618	6.84172	6.74147	7.09064	6.86666	5.90929	6.48059
	0.177475	0.131909	Q9NS91 1xPhospho [S103(99.6)] RAD18	Color2 [DarkGray]	1	4		6.84046	6.38716	6.74012	5.85798	7.12516	6.26866	6.48543	6.47411	7.10539	7.02237	6.10224	6.71562
	1.1134	0.313759	Q9NS91 1xPhospho [S99(100)] RAD18	Color2 [DarkGray]	1	4		6.74953	6.12722	6.43129	6.42291	6.86666	6.59694	6.64097	6.88142	7.11166	6.85674	5.96578	6.68089
	0.648771	0.245305	Q5VUJ6 2xPhospho [S347(100);S351(100)] LRCH2	Color2 [DarkGray]	1	4		6.90328	6.21723	6.55152	6.45451	7.10224	6.59544	6.732	6.67807	6.69349	7.00675	6.12516	6.31832
	3.81328	0.329757	Q5VUJ6 1xPhospho [S351(100)] LRCH2	Color2 [DarkGray]	1	4		6.47897	6.3345	6.44791	6.40599	6.81378	6.73064	6.70321	6.73877	6.90689	6.98982	6.34518	6.64097
	1.64118	0.386007	Q9Y4F4 1xPhospho [S900(98.8)] TOGARAM1	Color2 [DarkGray]	1	4		6.44956	6.23266	6.26303	5.99322	6.75756	6.49665	6.44956	6.77873	7.07146	7.20261	6.71425	6.83668
	0.136318	-0.0792	P49792 1xPhospho [S1160(100)] RANBP2	Color2 [DarkGray]	1	4		7.00899	6.13955	6.88387	6.8505	6.92719	6.50779	6.60288	6.52826	6.90087	6.73606	5.47249	6.56224
	0.792529	0.201968	P42575 1xPhospho [S340(100)] CASP2	Color2 [DarkGray]	1	4		6.83668	6.60585	6.70044	6.3733	6.99209	6.88509	6.83668	6.61029	6.82528	6.66249	5.81506	6.18785
	0.200007	0.189502	Q8WU17 1xPhospho [T663(100)] RNF139	Color2 [DarkGray]	1	4		7.04549	6.25739	6.52826	6.12722	7.60214	6.20555	6.38198	6.5267	6.75355	6.87406	6.15583	6.47411
	1.12472	0.327614	Q9BW71 1xPhospho [S125(100)] HIRIP3	Color2 [DarkGray]	1	4		6.61618	6.75221	6.48382	6.0917	6.69905	6.824	6.95652	6.77479	6.6879	6.81378	5.95652	6.75221
	0.390956	0.192209	Q9BW71 1xPhospho [S125(100)] HIRIP3	Color2 [DarkGray]	1	4		6.31651	6.27799	6.72928	6.70321	6.21917	6.78529	7.07575	6.71562	6.71287	6.84674	6.64818	6.44626
	0.860195	0.177412	Q9BX63 1xPhospho [S128(100)] BRIP1	Color2 [DarkGray]	1	4		6.62936	6.34163	6.70874	6.36457	6.6893	6.56072	6.7252	6.77873	6.7879	6.86171	6.62498	6.55305
	1.02458	0.280683	Q05D32 1xPhospho [S165(100)] CTDSPL2	Color2 [DarkGray]	1	4		6.74551	6.17792	6.74147	6.38198	6.76686	6.76288	6.79312	6.84674	6.75489	7.04002	5.97039	6.39403
	1.73765	0.340052	Q8NDD1 1xPhospho [S279(100)] C1orf131	Color2 [DarkGray]	1	4		6.25739	6.50779	6.42962	6.10852	6.69488	6.62498	6.53761	6.80607	6.92719	7.11582	6.92481	6.46434
	0.697062	0.279169	Q8NDD1 1xPhospho [S279(100)] C1orf131	Color2 [DarkGray]	1	4		6.59096	5.95187	6.62936	6.62205	6.51728	6.8392	6.6014	6.95303	7.14057	6.98071	6.36982	6.06609
	1.07522	0.367465	Q14676 1xPhospho [T1302(100)] MDC1	Color2 [DarkGray]	1	4		6.68089	6.30195	6.4446	6.08534	7.10539	6.71562	6.63807	6.52356	6.95768	6.85424	6.62936	6.49506
	0	NaN	Q5VWN6 1xPhospho [S685(100)] TASOR2	Color2 [DarkGray]	1	4		NaN	NaN	NaN	NaN	NaN	NaN	NaN	NaN	NaN	NaN	NaN	NaN
	1.18601	0.339469	Q9H4L4 1xPhospho [S169(100)] SENP3	Color2 [DarkGray]	1	4		6.73742	6.31832	6.41954	6.3505	7.1375	6.61912	6.70183	6.7252	6.6907	6.97499	6.19967	6.56529
	0.715479	0.313506	Q9H4L4 3xPhospho [S169(100);T176(100);S181(100)] SENP3	Color2 [DarkGray]	1	4		6.77873	6.41447	6.3733	6.02015	7.0607	6.57137	6.38716	6.82146	7.11686	6.65535	6.18388	6.90207
	0.419073	-0.07605	Q92614 1xPhospho [S1970(100)] MYO18A	Color2 [DarkGray]	1	4		6.7115	6.80219	6.86171	6.81634	6.82655	6.8716	6.58946	6.59991	6.53138	6.44128	5.63227	6.66818
	1.39867	0.451027	Q9H4L7 2xPhospho [S39(100);S/T] SMARCAD1	Color2 [DarkGray]	1	4		6.47897	6.23458	5.75489	6.16189	6.83668	6.4363	6.61765	6.5438	7.24222	7.16491	6.31832	7.15785
	1.42081	0.620596	Q9H4L7 1xPhospho [S34(99.2)] SMARCAD1	Color2 [DarkGray]	1	4		6.02237	6.44626	6.15987	5.49185	6.97957	6.60733	6.62352	6.39232	7.38284	7.36807	6.1375	6.93546
	0.120047	-0.04305	Q01484 1xPhospho [T3803(100)] ANK2	Color2 [DarkGray]	1	4		6.81121	6.35226	6.91886	6.61324	6.64097	6.53605	6.76288	6.58346	6.87897	6.8716	5.87774	6.59096
	1.57758	0.683506	O75069 1xPhospho [S438(100)];Q9ULS5 1xPhospho [S216(100)] TMCC2	Color2 [DarkGray]	1	4		6.27984	6.23074	6.2075	5.44294	6.91886	6.42122	6.92125	6.63372	7.08746	7.18289	7.05853	6.45779
	0.324837	0.102458	P35659 2xPhospho [S243(100);S244(100)] DEK	Color2 [DarkGray]	1	4		6.5469	6.65964	6.40769	6.79701	6.39575	6.7866	6.8679	6.77083	6.87406	6.76553	6.2114	6.46761
	0.413669	0.30991	Q8IYB3 1xPhospho [T220(100)] SRRM1	Color2 [DarkGray]	1	4		6.79572	5.42962	6.79442	6.54998	6.85674	6.56986	6.69627	6.6865	6.90569	6.69209	6.89724	6.34163
	1.33377	0.384426	Q9NQW6 1xPhospho [S792(100)] ANLN	Color2 [DarkGray]	1	4		6.82273	6.39746	6.46271	6.16591	7.05094	6.74416	6.8392	6.75221	7.08428	6.77083	5.53605	6.47573
	0.833103	0.362595	Q5FBB7 1xPhospho [S468(100)] SGO1	Color2 [DarkGray]	1	4		6.91886	6.27426	6.32912	6.22304	7.21237	6.70598	6.5345	6.74282	6.91886	6.8125	6.03562	6.57289
	0.215266	0.107002	Q9UBC3 1xPhospho [S136(100)] DNMT3B	Color2 [DarkGray]	1	4		6.97269	6.25361	6.80607	6.2724	6.86542	6.51728	6.62352	6.72656	6.853	6.54844	6.16189	6.84925
	0.537778	0.137413	Q14694 1xPhospho [S576(100)] USP10	Color2 [DarkGray]	1	4		6.79701	6.37156	6.55919	6.51254	6.848	6.53294	6.81506	6.59395	6.96578	6.82018	5.8802	6.73742
	0.599679	0.122778	Q5SYE7 1xPhospho [S1402(100)] NHSL1	Color2 [DarkGray]	1	4		6.56682	6.64818	6.41785	6.2211	6.58045	6.52199	6.61618	6.62644	7.09698	7.05094	6.12309	6.92005
	1.44408	0.25704	Q9UQ35 2xPhospho [S2100(99.5);T2104(100)] SRRM2	Color2 [DarkGray]	1	4		6.66107	6.4363	6.48864	6.34163	6.92363	6.73064	6.59694	6.7046	6.94017	6.81634	6.31832	6.60437
	1.43901	0.276691	Q9NY27 1xPhospho [S226(100)] PPP4R2	Color2 [DarkGray]	1	4		6.65678	6.31832	6.63517	6.36632	6.89482	6.67384	6.824	6.6907	6.96	6.76951	6.21335	6.52199
	0.783198	0.165502	Q99759 1xPhospho [S129(99.5)] MAP3K3	Color2 [DarkGray]	1	4		6.73877	6.2854	6.61765	6.59842	6.70736	6.71562	6.64386	6.83542	6.80607	6.98071	5.67807	6.74147
	0.860561	0.21417	Q9H4L4 2xPhospho [S169(100);S181(100)] SENP3	Color2 [DarkGray]	1	4		6.46597	6.38543	6.79181	6.29278	6.65249	6.78005	6.5438	6.81634	7.15684	6.91767	6.02901	6.54535
	1.84547	0.397511	Q92614 2xPhospho [S1970(100);S1974(100)] MYO18A	Color2 [DarkGray]	1	4		6.45286	6.56682	6.67384	6.20945	7.04658	6.77347	6.8125	6.86047	6.82528	6.50462	6.32733	6.43962
	0.980916	0.123117	ARID4A	Color2 [DarkGray]	1	4		6.63372	6.44626	6.49025	6.50938	6.62498	6.52356	6.65535	6.76818	7.10224	6.74282	6.25927	6.79572
	0.704621	0.196974	Q12888 1xPhospho [S1028(100)] TP53BP1	Color2 [DarkGray]	1	4		6.78529	6.23841	6.69349	6.48543	6.91767	6.6453	6.67666	6.75087	6.71836	6.8716	6.2891	6.48382
	0.402692	0.146353	O60716 1xPhospho [T201(100)] CTNND1	Color2 [DarkGray]	1	4		6.78267	6.23266	6.74012	6.3505	6.67948	6.81506	6.4446	6.75221	6.94954	6.77742	6.36457	6.64961
	0.641756	0.397894	Q96T58 1xPhospho [T1619(100)] SPEN	Color2 [DarkGray]	1	4		6.91169	5.7996	6.53138	6.36282	7.32463	6.72383	6.69905	6.44956	6.89239	6.77479	6.31832	6.38888
	0.153362	0.061216	Q96T60 1xPhospho [T118(100)] PNKP	Color2 [DarkGray]	1	4		7.01234	6.6014	6.71562	6.66391	7.16892	6.69349	6.75221	6.62352	6.5438	6.54998	5.64674	6.2555
	1.0698	0.411682	Q93008 1xPhospho [S1600(100)] USP9X	Color2 [DarkGray]	1	4		6.7996	6.39232	6.42962	6.0917	7.24698	6.64241	6.75221	6.71836	6.94369	7.03672	5.25172	6.53761
	1.25194	0.370535	Q93008 1xPhospho [S1600(100)] USP9X	Color2 [DarkGray]	1	4		6.51885	6.72383	6.51096	6.0045	6.71287	6.82018	6.85674	6.8505	6.87774	7.07575	5.39575	6.69209
	0.627852	0.169017	Q93008 1xPhospho [S1593(100)] USP9X	Color2 [DarkGray]	1	4		6.76022	6.32193	6.83415	6.43962	6.7866	6.8189	6.76686	6.65964	6.84046	6.82528	5.70598	6.60437
	0	NaN	Q9H694 1xPhospho [S836(100)] BICC1	Color2 [DarkGray]	1	4		NaN	NaN	NaN	NaN	NaN	NaN	NaN	NaN	NaN	NaN	NaN	NaN
	0.345364	0.184686	Q9BX95 1xPhospho [S101(100)] SGPP1	Color2 [DarkGray]	1	4		6.98869	6.30925	6.55919	6.31107	7.20848	6.46761	6.60733	6.62352	6.92363	6.6893	5.92125	6.67666
	0.266651	-0.18731	Q08117 1xPhospho [S196(100)] TLE5	Color2 [DarkGray]	1	4		6.92244	6.43796	7.27891	6.69905	6.77083	6.16591	7.2211	6.43129	6.4446	6.22882	6.26866	6.26866
	1.79526	0.37882	Q9HCE1 1xPhospho [T160(100)] MOV10	Color2 [DarkGray]	1	4		6.59694	6.44791	6.43962	6.26866	6.94603	6.99774	6.71287	6.61176	7.01569	6.92481	5.78136	6.52826
	1.57292	0.348174	P28290 1xPhospho [S111(100)] ITPRID2	Color2 [DarkGray]	1	4		6.76155	6.44128	6.73064	6.58796	6.8802	7.21723	7.03012	6.7866	6.02459	6.60733	5.95187	6.13134
	0	NaN	P15884 1xPhospho [S372(99.6)] TCF4	Color2 [DarkGray]	1	4		NaN	NaN	NaN	NaN	NaN	NaN	NaN	NaN	NaN	NaN	NaN	NaN
	1.06009	0.32223	Q96T60 2xPhospho [T118(100);T122(100)] PNKP	Color2 [DarkGray]	1	4		6.732	6.24793	6.5438	6.79831	7.19081	6.79831	6.86295	6.75889	6.46107	6.69209	5.69488	6.45615
	0.901443	0.183906	Q9NU22 1xPhospho [T4898(100)] MDN1	Color2 [DarkGray]	1	4		6.69627	6.27053	6.64674	6.51885	6.82528	6.63081	6.71287	6.69905	6.76818	6.82018	6.49185	6.55305
	0	NaN	DDX21	Color2 [DarkGray]	1	4		NaN	NaN	NaN	NaN	NaN	NaN	NaN	NaN	NaN	NaN	NaN	NaN
	0.12393	-0.04444	Q9H2K8 1xPhospho [S324(100)] TAOK3	Color2 [DarkGray]	1	4		7.07468	6.53916	6.75221	6.65392	6.91049	6.69349	6.61471	6.62352	6.8679	6.3906	5.94486	6.33985
	0.655434	0.172251	Q8IY63 1xPhospho [S724(100)] AMOTL1	Color2 [DarkGray]	1	4		6.65678	6.53138	6.66107	6.55919	7.11061	6.70321	6.75221	6.53138	6.6865	6.83162	5.41616	6.76686
	0.95449	0.180102	Q5VYK3 1xPhospho [S833(100)] ECPAS	Color2 [DarkGray]	1	4		6.51728	6.65535	6.38198	6.41447	6.6865	6.84674	6.67242	6.48382	6.79442	7.11166	6.29462	6.66534
	0.840603	0.155115	A8CG34 2xPhospho [S412(98.9);S];Q96HA1 2xPhospho [S435(98.9);S] POM121C	Color2 [DarkGray]	1	4		6.7996	6.6837	6.67242	6.47735	6.92955	6.71562	6.91767	6.6907	6.37851	6.6837	5.91409	6.6014
	0.938118	0.237589	Q6P1L5 1xPhospho [S10(100)] FAM117B	Color2 [DarkGray]	1	4		6.73606	6.4363	6.50938	6.39746	7.05961	6.59544	6.64386	6.73064	6.79181	6.88509	6.09592	6.60881
	1.14303	0.284854	Q9Y3Q8 1xPhospho [S62(100)] TSC22D4	Color2 [DarkGray]	1	4		6.46924	6.47411	6.50303	6.50462	7.15684	6.57743	6.67948	6.67666	6.65105	6.83668	6.40429	6.62205
[truncated: 26,795 more rows]
