# Supplementary material for: Discovery of a CNS active GSK3 degrader using orthogonally reactive linker screening
Source: Nat Commun. 2025 Oct 6;16:8857. doi: 10.1038/s41467-025-63928-8 (PMC12501029; doi:10.1038/s41467-025-63928-8)
Supplement: Supplementary file 10 — Supplementary Dataset 8 [file 41467_2025_63928_MOESM10_ESM.xlsx]

## Sheet: KH1(24)vsCNT
Significant	#NAME?	Difference	Accession	Symbol color	Symbol type	Symbol size	Show label	Abundances (Grouped): 129C	Abundances (Grouped): 130N	Abundances (Grouped): 130C	Abundances (Grouped): 131N	Abundances (Grouped): 131C	Abundances (Grouped): 132N
	0.312158	0.017897	Q8C196	Color2 [DarkGray]	1	4		6.63663	6.63372	6.63372	6.67384	6.67807	6.60585
	0.962372	-0.18312	Q8VDD5	Color2 [DarkGray]	1	4		6.76951	6.7211	6.69905	6.41785	6.51096	6.7115
	0.057872	-0.00725	P16546	Color2 [DarkGray]	1	4		6.61471	6.59991	6.72656	6.61029	6.66818	6.64097
	0.268766	0.021424	Q9JHU4	Color2 [DarkGray]	1	4		6.67948	6.63081	6.58796	6.62205	6.65678	6.6837
	0.686942	-0.07753	Q99PL5	Color2 [DarkGray]	1	4		6.74282	6.58646	6.71425	6.58946	6.63952	6.58195
	0.565997	0.139329	P19096	Color2 [DarkGray]	1	4		6.75756	6.55152	6.39575	6.75087	6.7252	6.64674
	1.57486	0.143847	E9Q414	Color2 [DarkGray]	1	4		6.59991	6.58195	6.5267	6.74147	6.64241	6.75622
	2.34587	0.036559	P26039	Color2 [DarkGray]	1	4		6.63227	6.62498	6.61765	6.65678	6.65678	6.67101
	0.422893	0.023513	Q62261	Color2 [DarkGray]	1	4		6.63663	6.60288	6.65678	6.62498	6.65535	6.6865
	0.877058	-0.092	Q8R0Y6	Color2 [DarkGray]	1	4		6.69905	6.69349	6.67242	6.68229	6.59096	6.5157
	1.43668	0.047744	Q80X90	Color2 [DarkGray]	1	4		6.64818	6.60288	6.60733	6.66391	6.67807	6.65964
	2.72992	0.067286	Q68FD5	Color2 [DarkGray]	1	4		6.60585	6.61324	6.61029	6.65964	6.6893	6.68229
	0.116109	0.008956	Q3UQ44	Color2 [DarkGray]	1	4		6.62498	6.67101	6.62059	6.68229	6.65678	6.60437
	0.24971	-0.01975	Q05920	Color2 [DarkGray]	1	4		6.62059	6.62936	6.71012	6.65535	6.61029	6.63517
	0.206333	-0.05101	P01027	Color2 [DarkGray]	1	4		6.56377	6.67948	6.75622	6.73606	6.47086	6.63952
	0.506095	0.11313	Q5SWU9	Color2 [DarkGray]	1	4		6.77215	6.51885	6.45779	6.71425	6.71287	6.66107
	0.653325	-0.05346	Q8VDJ3	Color2 [DarkGray]	1	4		6.70044	6.66676	6.64241	6.66391	6.55305	6.63227
	0.927783	-0.04872	P63038	Color2 [DarkGray]	1	4		6.63517	6.65535	6.71287	6.63081	6.60437	6.62205
	0.024047	-0.00827	Q68FG2	Color2 [DarkGray]	1	4		6.57137	6.55919	6.7996	6.47897	6.76818	6.65821
	1.8986	-0.06921	Q8CGC7	Color2 [DarkGray]	1	4		6.66959	6.66107	6.70321	6.6279	6.6014	6.59694
	0.116974	0.01273	Q91ZX7	Color2 [DarkGray]	1	4		6.57592	6.65964	6.67525	6.63663	6.61471	6.69766
	0.424625	-0.72073	O08638	Color2 [DarkGray]	1	4		7.35138	7.49506	5.49506	5.96347	5.53916	6.67666
	1.00598	-0.10606	Q8CC88	Color2 [DarkGray]	1	4		6.63081	6.71562	6.73877	6.57289	6.5345	6.65964
	0.341636	-0.02522	O88844	Color2 [DarkGray]	1	4		6.60585	6.66959	6.69209	6.59842	6.65105	6.64241
	0.460586	-0.03028	P38647	Color2 [DarkGray]	1	4		6.62205	6.69209	6.66249	6.64241	6.65392	6.58946
	0.021761	0.014082	Q8BTM8	Color2 [DarkGray]	1	4		6.91289	6.72383	6.22689	6.67242	6.50144	6.732
	1.00267	0.216719	Q91V92	Color2 [DarkGray]	1	4		6.69766	6.52982	6.35755	6.76421	6.7761	6.69488
	2.07579	-0.15404	P08113	Color2 [DarkGray]	1	4		6.69627	6.73606	6.72383	6.54844	6.52356	6.62205
	2.6859	0.121246	E9Q6R7	Color2 [DarkGray]	1	4		6.60437	6.56529	6.57592	6.72383	6.7046	6.68089
	1.15167	-0.06233	E9PVA8	Color2 [DarkGray]	1	4		6.6879	6.63227	6.70321	6.63807	6.59246	6.60585
	2.01682	-0.13787	P11499	Color2 [DarkGray]	1	4		6.66391	6.72247	6.74685	6.55305	6.56072	6.60585
	1.5736	0.207277	Q9ET01	Color2 [DarkGray]	1	4		6.51728	6.63663	6.45121	6.69488	6.74416	6.7879
	1.20596	-0.02314	Q61941	Color2 [DarkGray]	1	4		6.65249	6.65535	6.65821	6.62059	6.62644	6.64961
	0.867161	-0.05653	Q922D8	Color2 [DarkGray]	1	4		6.64386	6.7211	6.64961	6.62205	6.58195	6.64097
	0.456096	0.03695	P57780	Color2 [DarkGray]	1	4		6.5744	6.62205	6.67807	6.62644	6.67384	6.6851
	1.443	0.21512	F8VPN4	Color2 [DarkGray]	1	4		6.46924	6.63081	6.49185	6.65249	6.80736	6.77742
	0.347743	-0.02565	P14824	Color2 [DarkGray]	1	4		6.61029	6.70183	6.65678	6.59991	6.64818	6.64386
	0.053427	0.004383	Q9DBT9	Color2 [DarkGray]	1	4		6.60437	6.62352	6.69627	6.64961	6.63807	6.64961
	0.124619	-0.00863	Q8BWT1	Color2 [DarkGray]	1	4		6.62205	6.6837	6.63807	6.60585	6.64818	6.66391
	0.473222	0.067465	Q64727	Color2 [DarkGray]	1	4		6.67242	6.65535	6.49825	6.65249	6.6453	6.73064
	1.34563	0.513303	P08032	Color2 [DarkGray]	1	4		6.46434	6.30378	6.28725	7.17293	6.58946	6.83289
	1.97502	-0.12444	P20029	Color2 [DarkGray]	1	4		6.69905	6.72928	6.6851	6.6279	6.56224	6.54998
	0.126638	0.010016	Q8BL66	Color2 [DarkGray]	1	4		6.64097	6.63081	6.64386	6.61912	6.70598	6.62059
	1.51168	0.05569	P56480	Color2 [DarkGray]	1	4		6.61029	6.63227	6.60437	6.66107	6.70044	6.65249
	0.829777	0.08198	Q9QXZ0	Color2 [DarkGray]	1	4		6.61029	6.55919	6.63517	6.60881	6.74551	6.69627
	1.45874	-0.1134	P63017	Color2 [DarkGray]	1	4		6.64674	6.6907	6.76022	6.58045	6.56377	6.61324
	0.097033	0.019292	Q8BI84	Color2 [DarkGray]	1	4		6.64674	6.52199	6.72928	6.59842	6.63227	6.7252
	0.381625	0.025562	P17182	Color2 [DarkGray]	1	4		6.63952	6.64241	6.61029	6.62936	6.70874	6.63081
	2.60358	-0.16089	P08003	Color2 [DarkGray]	1	4		6.72656	6.69488	6.74416	6.53761	6.5469	6.59842
	1.42388	0.322285	E9Q4Z2	Color2 [DarkGray]	1	4		6.56377	6.5157	6.33092	6.91528	6.64818	6.81378
	0.335922	0.070116	Q9DBM2	Color2 [DarkGray]	1	4		6.59246	6.6014	6.62352	6.50462	6.76421	6.75889
	0.017218	-0.00602	F6ZDS4	Color2 [DarkGray]	1	4		6.57289	6.60288	6.75087	6.66107	6.7996	6.44791
	0.039396	0.003117	Q99K67	Color2 [DarkGray]	1	4		6.66391	6.61765	6.64386	6.59842	6.67101	6.66534
	0.904459	-0.05172	Q8BMS1	Color2 [DarkGray]	1	4		6.67948	6.6851	6.64386	6.61471	6.65964	6.57894
	0.277975	-0.02181	Q01853	Color2 [DarkGray]	1	4		6.61618	6.67666	6.67101	6.65105	6.58346	6.66391
	1.53316	-0.09634	O08601	Color2 [DarkGray]	1	4		6.63807	6.71425	6.71973	6.61471	6.57289	6.59544
	0.544702	0.099526	E9Q616	Color2 [DarkGray]	1	4		6.70874	6.61912	6.4446	6.71425	6.6453	6.7115
	0.602429	0.046733	Q8CGK3	Color2 [DarkGray]	1	4		6.56986	6.65535	6.63372	6.6279	6.70874	6.66249
	2.44605	-0.12312	P07901	Color2 [DarkGray]	1	4		6.72656	6.7115	6.67384	6.60585	6.56986	6.56682
	0.772887	-0.02988	Q6P5E4	Color2 [DarkGray]	1	4		6.67948	6.64961	6.64674	6.62498	6.65535	6.60585
	2.04155	-0.0717	P26443	Color2 [DarkGray]	1	4		6.67101	6.69905	6.66676	6.62936	6.59991	6.59246
	0.833853	-0.25334	Q9QXS1	Color2 [DarkGray]	1	4		6.64961	6.62059	7.00338	6.38716	6.50144	6.62498
	0.091971	0.008005	A0A286YCV9	Color2 [DarkGray]	1	4		6.64386	6.63227	6.64241	6.63517	6.70598	6.6014
	0.150939	-0.01133	Q8CAQ8	Color2 [DarkGray]	1	4		6.65535	6.62205	6.66959	6.66534	6.65821	6.58946
	0.045255	0.007244	P16460	Color2 [DarkGray]	1	4		6.65249	6.64674	6.61765	6.67525	6.7211	6.54226
	0.168525	0.01261	P24270	Color2 [DarkGray]	1	4		6.6014	6.63372	6.67666	6.66107	6.67384	6.61471
	1.62075	0.520687	Q9QY30	Color2 [DarkGray]	1	4		6.58195	6.12102	6.35755	6.81378	6.99887	6.80993
	0.072863	-0.01098	Q6PB66	Color2 [DarkGray]	1	4		6.7211	6.66249	6.56224	6.67525	6.64818	6.58946
	0.667002	0.05388	Q99MR8	Color2 [DarkGray]	1	4		6.5744	6.59544	6.67948	6.69627	6.63663	6.67807
	1.15753	-0.10598	Q9JKR6	Color2 [DarkGray]	1	4		6.74685	6.63081	6.70874	6.60881	6.62205	6.53761
	0.665837	0.016421	A2AN08	Color2 [DarkGray]	1	4		6.65678	6.62644	6.62352	6.6453	6.65392	6.65678
	0.196337	-0.01775	Q9QXD6	Color2 [DarkGray]	1	4		6.70183	6.63372	6.62059	6.62059	6.6014	6.68089
	1.18211	0.519938	P15508	Color2 [DarkGray]	1	4		6.45121	6.33271	6.24793	7.19476	6.50938	6.88753
	0.322667	-0.02701	Q91ZA3	Color2 [DarkGray]	1	4		6.62059	6.63372	6.71562	6.62205	6.66249	6.60437
	0.455015	-0.10155	O35488	Color2 [DarkGray]	1	4		6.59246	6.6893	6.78921	6.45779	6.58195	6.72656
	0.197323	0.029687	P16858	Color2 [DarkGray]	1	4		6.66107	6.55765	6.66534	6.57592	6.73471	6.66249
	0.232229	0.038484	Q8VC30	Color2 [DarkGray]	1	4		6.75221	6.55765	6.55919	6.64674	6.67101	6.66676
	1.14884	0.090057	Q8VDN2	Color2 [DarkGray]	1	4		6.61324	6.59544	6.58496	6.6865	6.75087	6.62644
	0.180637	-0.02627	P54869	Color2 [DarkGray]	1	4		6.62936	6.63227	6.70598	6.56529	6.59694	6.72656
	0.806293	0.073424	Q8BX70	Color2 [DarkGray]	1	4		6.63807	6.61471	6.56682	6.65964	6.62936	6.75087
	1.29821	-0.07241	Q60864	Color2 [DarkGray]	1	4		6.69905	6.68229	6.65678	6.64674	6.60733	6.56682
	1.12014	-0.04508	Q03265	Color2 [DarkGray]	1	4		6.64674	6.65249	6.69905	6.60288	6.6279	6.63227
	0.403681	0.054403	P70694	Color2 [DarkGray]	1	4		6.7115	6.5744	6.55919	6.61765	6.66818	6.72247
	0.332246	0.147673	Q61838	Color2 [DarkGray]	1	4		6.47573	6.38198	6.81121	6.87283	6.45121	6.7879
	2.05309	0.066485	Q9JIF7	Color2 [DarkGray]	1	4		6.59544	6.63663	6.59842	6.68229	6.67948	6.66818
	0.012357	-0.00531	P28665	Color2 [DarkGray]	1	4		6.80993	6.49825	6.61029	6.82909	6.45286	6.62059
	0.999682	-0.05403	Q61316	Color2 [DarkGray]	1	4		6.6453	6.67101	6.69488	6.65821	6.59544	6.59544
	0.012707	-0.00115	Q02053	Color2 [DarkGray]	1	4		6.66249	6.66107	6.60881	6.6453	6.6837	6.59991
	0.396759	0.080538	P24549	Color2 [DarkGray]	1	4		6.54998	6.56834	6.6837	6.8125	6.55305	6.67807
	1.13972	-0.05174	P28271	Color2 [DarkGray]	1	4		6.63372	6.70044	6.67384	6.63372	6.61618	6.60288
	0.442423	-0.03093	E9PVZ8	Color2 [DarkGray]	1	4		6.67384	6.62205	6.68089	6.66818	6.58646	6.62936
	0.968497	-0.0663	Q61768	Color2 [DarkGray]	1	4		6.64818	6.69627	6.6851	6.63952	6.63807	6.55305
	0.959391	-0.05562	Q9EQ20	Color2 [DarkGray]	1	4		6.64674	6.6865	6.67948	6.57289	6.61618	6.65678
	0.623142	-0.16049	E9Q7G0	Color2 [DarkGray]	1	4		6.71287	6.72656	6.71287	6.5267	6.77083	6.3733
	0.437329	-0.06981	P32020	Color2 [DarkGray]	1	4		6.70183	6.67666	6.65249	6.49345	6.7252	6.60288
	0.071819	-0.02387	Q99PV0	Color2 [DarkGray]	1	4		6.61912	6.62498	6.71012	6.69488	6.78005	6.40769
	0.533943	-0.04563	P50544	Color2 [DarkGray]	1	4		6.64241	6.64961	6.70598	6.56072	6.63081	6.66959
	0.354243	-0.0453	Q8QZT1	Color2 [DarkGray]	1	4		6.64674	6.73606	6.61324	6.6893	6.55612	6.61471
	1.38349	0.079443	P34914	Color2 [DarkGray]	1	4		6.59842	6.61912	6.59246	6.63807	6.72656	6.6837
	0.25889	-0.03456	Q9R0H0	Color2 [DarkGray]	1	4		6.58195	6.72792	6.67101	6.63807	6.56529	6.67384
	0.403569	0.028713	Q99LB7	Color2 [DarkGray]	1	4		6.60288	6.60288	6.68229	6.63952	6.6865	6.64818
	0.045933	0.001993	Q78PY7	Color2 [DarkGray]	1	4		6.64674	6.61912	6.66249	6.65964	6.63372	6.64097
	0.064783	-0.00882	Q91ZJ5	Color2 [DarkGray]	1	4		6.72656	6.6279	6.58796	6.62059	6.61029	6.6851
	0.140741	0.010869	Q71LX4	Color2 [DarkGray]	1	4		6.60585	6.65964	6.64961	6.61176	6.64386	6.69209
	1.22062	0.088948	P47738	Color2 [DarkGray]	1	4		6.63807	6.6014	6.55612	6.7115	6.71287	6.63807
	0.408249	0.019924	Q9D0F9	Color2 [DarkGray]	1	4		6.60733	6.67101	6.62352	6.66391	6.63807	6.65964
	0.407279	0.031705	Q60597	Color2 [DarkGray]	1	4		6.62059	6.60881	6.65249	6.61176	6.71562	6.64961
	1.16706	0.10472	P26041	Color2 [DarkGray]	1	4		6.60437	6.62936	6.53605	6.65105	6.67666	6.75622
	0.081774	0.005517	P97807	Color2 [DarkGray]	1	4		6.63227	6.62936	6.66107	6.62059	6.6893	6.62936
	1.14447	0.19728	Q8K442	Color2 [DarkGray]	1	4		6.62059	6.51412	6.48382	6.84046	6.76553	6.60437
	0.552328	-0.02863	Q9CQN1	Color2 [DarkGray]	1	4		6.63807	6.69905	6.63663	6.64818	6.61324	6.62644
	0.510357	-0.05159	Q8CHR6	Color2 [DarkGray]	1	4		6.62205	6.6893	6.69488	6.6907	6.59395	6.56682
	1.16884	0.14008	Q7TPR4	Color2 [DarkGray]	1	4		6.56377	6.5345	6.61471	6.60881	6.75622	6.76818
	3.33377	-0.16068	P50247	Color2 [DarkGray]	1	4		6.70874	6.70736	6.74953	6.54844	6.56986	6.56529
	1.89294	-0.12631	P09103	Color2 [DarkGray]	1	4		6.71836	6.65821	6.74012	6.54844	6.60437	6.58496
	0.169185	0.015063	P17563	Color2 [DarkGray]	1	4		6.6279	6.58496	6.69488	6.63372	6.64961	6.66959
	0.347921	0.03042	P40142	Color2 [DarkGray]	1	4		6.59096	6.65964	6.63372	6.61029	6.71425	6.65105
	0.074048	0.031563	P01029	Color2 [DarkGray]	1	4		6.60585	6.4446	6.81121	6.74953	6.44128	6.76553
	1.5686	-0.14286	Q8BGQ7	Color2 [DarkGray]	1	4		6.68229	6.71836	6.73742	6.63517	6.57289	6.50144
	0.614765	-0.05341	Q99KI0	Color2 [DarkGray]	1	4		6.63227	6.70044	6.67666	6.56529	6.67948	6.60437
	0.068731	0.019262	P53657	Color2 [DarkGray]	1	4		6.7866	6.48543	6.62059	6.58946	6.73742	6.62352
	0.393978	0.024312	P16332	Color2 [DarkGray]	1	4		6.63227	6.65392	6.60733	6.66959	6.61176	6.6851
	0.231693	-0.09526	Q9ERU9	Color2 [DarkGray]	1	4		6.63372	6.60881	6.80349	6.63517	6.81762	6.30743
	1.04431	-0.05906	O55143	Color2 [DarkGray]	1	4		6.66107	6.6453	6.71287	6.58496	6.64386	6.61324
	3.41824	-0.10777	P80314	Color2 [DarkGray]	1	4		6.70321	6.68229	6.7046	6.59694	6.57592	6.59395
	0.632491	-0.06827	Q91YI0	Color2 [DarkGray]	1	4		6.62352	6.64386	6.76288	6.60437	6.64818	6.57289
	1.68117	-0.13599	P27773	Color2 [DarkGray]	1	4		6.66959	6.71562	6.74416	6.51885	6.62059	6.58195
	0.112305	-0.03819	Q6P4T2	Color2 [DarkGray]	1	4		6.6893	6.58195	6.70183	6.66534	6.79572	6.39746
	0.203277	-0.02234	P41216	Color2 [DarkGray]	1	4		6.62352	6.70874	6.63081	6.58646	6.61471	6.69488
	0.047529	0.004606	Q7TMY8	Color2 [DarkGray]	1	4		6.67948	6.63227	6.61176	6.68089	6.66249	6.59395
	1.48102	-0.10179	P51660	Color2 [DarkGray]	1	4		6.64818	6.69905	6.73471	6.55612	6.59694	6.62352
	0.364276	-0.03948	Q8K010	Color2 [DarkGray]	1	4		6.5744	6.69209	6.72247	6.62205	6.61912	6.62936
	1.0693	0.027497	P23116	Color2 [DarkGray]	1	4		6.65249	6.62059	6.61618	6.66249	6.64961	6.65964
	0.041002	-0.0046	P26043	Color2 [DarkGray]	1	4		6.62059	6.61176	6.7046	6.67384	6.65535	6.59395
	0.107623	0.017896	Q91Y97	Color2 [DarkGray]	1	4		6.69766	6.56224	6.64097	6.59544	6.74147	6.61765
	0.099036	0.052077	P07724	Color2 [DarkGray]	1	4		6.55919	6.57894	6.67807	6.92363	6.30195	6.74685
	0.226465	-0.07477	Q9JMH9	Color2 [DarkGray]	1	4		6.6865	6.54535	6.79312	6.44128	6.55459	6.80478
	0.275004	-0.31259	P48678	Color2 [DarkGray]	1	4		6.84298	6.46761	6.88387	6.7252	6.97384	5.55765
	0.708071	-0.59172	Q63836	Color2 [DarkGray]	1	4		6.91886	6.46271	7.20555	6.87652	6.1127	5.82273
	0.955638	-0.29951	Q921I1	Color2 [DarkGray]	1	4		6.80607	6.70321	6.82782	6.732	6.24222	6.46434
	1.39989	-0.08117	P58252	Color2 [DarkGray]	1	4		6.72247	6.64818	6.67948	6.60437	6.62936	6.57289
	0.323033	0.098955	P11679	Color2 [DarkGray]	1	4		6.39403	6.59694	6.77347	6.61765	6.63372	6.80993
	1.4012	-0.21484	P37040	Color2 [DarkGray]	1	4		6.64097	6.77479	6.82146	6.50303	6.46761	6.62205
	0.451937	0.03462	P11725	Color2 [DarkGray]	1	4		6.58195	6.63517	6.66107	6.63517	6.70736	6.63952
	0.41982	0.063342	A2ATU0	Color2 [DarkGray]	1	4		6.60881	6.63517	6.58646	6.55305	6.70321	6.76421
	0.458843	0.037805	Q9QXX4	Color2 [DarkGray]	1	4		6.59246	6.68229	6.59842	6.69905	6.6279	6.65964
	1.39197	-0.11464	P49429	Color2 [DarkGray]	1	4		6.75889	6.6879	6.65249	6.62644	6.54998	6.57894
	0.983751	-0.10702	O88428	Color2 [DarkGray]	1	4		6.65821	6.75087	6.67666	6.61765	6.50462	6.64241
	1.36285	-0.06902	Q5SW19	Color2 [DarkGray]	1	4		6.63807	6.7115	6.6837	6.61324	6.62352	6.58946
	0.334138	-0.05731	E9Q512	Color2 [DarkGray]	1	4		6.59842	6.6879	6.7252	6.51412	6.60437	6.7211
	0.048609	0.00601	Q6PDI5	Color2 [DarkGray]	1	4		6.66107	6.55919	6.70044	6.64818	6.63663	6.65392
	0.018564	-0.00115	Q6NZJ6	Color2 [DarkGray]	1	4		6.6837	6.63372	6.61471	6.64386	6.64241	6.64241
	0.101185	0.012837	Q64521	Color2 [DarkGray]	1	4		6.61029	6.69766	6.60288	6.58195	6.6851	6.68229
	0.516373	-0.04021	Q8VDM4	Color2 [DarkGray]	1	4		6.66959	6.66818	6.65249	6.6865	6.57137	6.61176
	0.790772	0.229852	P11276	Color2 [DarkGray]	1	4		6.53605	6.33092	6.6879	6.84172	6.57743	6.82528
	0.782418	0.061603	P60710	Color2 [DarkGray]	1	4		6.59991	6.5744	6.66249	6.62498	6.70874	6.6879
	0.332831	0.039102	Q8VC12	Color2 [DarkGray]	1	4		6.55459	6.63952	6.67525	6.63952	6.72656	6.62059
	0.055094	-0.00586	Q9EQK5	Color2 [DarkGray]	1	4		6.60288	6.62936	6.70598	6.64386	6.67242	6.60437
	0.08997	-0.01376	Q9CPY7	Color2 [DarkGray]	1	4		6.66249	6.732	6.55459	6.66107	6.60288	6.64386
	0.494735	0.075131	Q3UMF0	Color2 [DarkGray]	1	4		6.56834	6.51728	6.72656	6.65392	6.66391	6.71973
	0.72743	-0.20023	O35490	Color2 [DarkGray]	1	4		6.67384	6.58796	6.94251	6.62644	6.40429	6.57289
	0.36414	0.089562	Q8K370	Color2 [DarkGray]	1	4		6.7211	6.50303	6.55919	6.55459	6.66959	6.82782
	0.078801	-0.01226	Q8BHN3	Color2 [DarkGray]	1	4		6.63663	6.73877	6.57137	6.60585	6.61765	6.6865
	0.506386	-0.02073	P09411	Color2 [DarkGray]	1	4		6.66249	6.66818	6.63227	6.65105	6.64386	6.60585
	0.130225	0.040427	P05784	Color2 [DarkGray]	1	4		6.44128	6.65964	6.75622	6.55152	6.64818	6.77873
	0.001409	-0.00045	Q9D0E1	Color2 [DarkGray]	1	4		6.58346	6.55152	6.7866	6.49185	6.72792	6.70044
	0.177534	-0.01779	Q9Z2I8	Color2 [DarkGray]	1	4		6.59395	6.70736	6.65535	6.63663	6.59991	6.66676
	0.502686	0.016394	P97494	Color2 [DarkGray]	1	4		6.6279	6.65821	6.62059	6.65964	6.63517	6.66107
	0.564651	0.063818	Q9JIL4	Color2 [DarkGray]	1	4		6.53294	6.61765	6.68089	6.62205	6.70044	6.70044
	0.410378	-0.05349	P45952	Color2 [DarkGray]	1	4		6.58796	6.76022	6.65964	6.57289	6.61912	6.65535
	1.35569	0.037	Q99JY0	Color2 [DarkGray]	1	4		6.61471	6.62059	6.64097	6.65392	6.65105	6.68229
	0.506302	0.033203	Q9Z0X1	Color2 [DarkGray]	1	4		6.57894	6.62644	6.67525	6.66249	6.67101	6.64674
	0.178306	0.065047	O35945	Color2 [DarkGray]	1	4		6.55152	6.59395	6.66676	6.92244	6.62059	6.46434
	1.23246	0.077367	Q61598	Color2 [DarkGray]	1	4		6.57137	6.60288	6.63952	6.69349	6.71287	6.63952
	0.637553	-0.03697	P50431	Color2 [DarkGray]	1	4		6.6279	6.69627	6.66107	6.63663	6.59096	6.64674
	0.019282	-0.002	Q9EQH2	Color2 [DarkGray]	1	4		6.59842	6.67384	6.66107	6.60733	6.69209	6.6279
	0.101527	0.009295	Q8BMJ2	Color2 [DarkGray]	1	4		6.67242	6.63081	6.61324	6.6453	6.69766	6.6014
	0.179829	0.037509	E9Q555	Color2 [DarkGray]	1	4		6.65535	6.58946	6.62352	6.52513	6.79181	6.66391
	1.96123	0.105501	O55029	Color2 [DarkGray]	1	4		6.59096	6.58045	6.59842	6.64961	6.71699	6.71973
	1.24792	0.276512	P97449	Color2 [DarkGray]	1	4		6.66107	6.4446	6.38025	6.72383	6.70044	6.89118
	1.19385	-0.06964	Q3TXS7	Color2 [DarkGray]	1	4		6.69766	6.66391	6.67242	6.62936	6.55765	6.63807
	3.37724	-0.1058	P80316	Color2 [DarkGray]	1	4		6.6907	6.6837	6.71287	6.58195	6.59096	6.59694
	1.0309	0.211262	Q80X19	Color2 [DarkGray]	1	4		6.64674	6.46761	6.47897	6.84674	6.59246	6.7879
	0.438112	0.023672	P10126	Color2 [DarkGray]	1	4		6.66818	6.60881	6.61765	6.6279	6.66391	6.67384
	0.567298	0.061256	P58871	Color2 [DarkGray]	1	4		6.53138	6.64961	6.65535	6.63807	6.65821	6.72383
	1.3946	0.07671	Q8CIE6	Color2 [DarkGray]	1	4		6.58195	6.62352	6.60881	6.64674	6.72383	6.67384
	0.306946	-0.04369	Q8VCT4	Color2 [DarkGray]	1	4		6.58796	6.732	6.67242	6.55919	6.60585	6.69627
	2.23063	-0.08698	P42932	Color2 [DarkGray]	1	4		6.71425	6.67242	6.67384	6.61324	6.58346	6.60288
	0.288086	-0.04656	P30416	Color2 [DarkGray]	1	4		6.59842	6.63372	6.76421	6.57743	6.57743	6.70183
	0.036992	0.002979	P70398	Color2 [DarkGray]	1	4		6.68229	6.61176	6.63227	6.61176	6.67101	6.65249
	0.877863	-0.01784	Q9EPU0	Color2 [DarkGray]	1	4		6.64961	6.65821	6.65105	6.61765	6.64818	6.63952
	1.192	0.077055	Q9DBG3	Color2 [DarkGray]	1	4		6.58946	6.64961	6.5744	6.71562	6.68229	6.64674
	0.111066	0.009811	Q9Z2I0	Color2 [DarkGray]	1	4		6.58796	6.65821	6.66959	6.66249	6.67242	6.61029
	1.1786	-0.04444	O88685	Color2 [DarkGray]	1	4		6.65678	6.67101	6.66959	6.64818	6.58946	6.62644
	2.40412	0.095331	Q3U1J4	Color2 [DarkGray]	1	4		6.61618	6.59991	6.56986	6.6837	6.70736	6.68089
	0.681763	-0.18657	Q921H8	Color2 [DarkGray]	1	4		6.61176	6.95652	6.61618	6.51728	6.47086	6.63663
	0.111944	0.075708	P07759	Color2 [DarkGray]	1	4		6.91409	6.34518	6.49345	6.99209	6.39232	6.59544
	0.319181	0.032861	Q8K411	Color2 [DarkGray]	1	4		6.63372	6.66676	6.57894	6.7211	6.65105	6.60585
	0.009916	0.00088	Q99J08	Color2 [DarkGray]	1	4		6.59246	6.65249	6.6837	6.64674	6.62205	6.66249
	1.88469	-0.19527	P56593	Color2 [DarkGray]	1	4		6.79051	6.75087	6.67242	6.58646	6.48543	6.55612
	0.152788	-0.02294	Q64374	Color2 [DarkGray]	1	4		6.60585	6.6879	6.66959	6.6893	6.53138	6.67384
	1.42642	0.093327	Q9JKF1	Color2 [DarkGray]	1	4		6.63807	6.56682	6.58346	6.6837	6.72928	6.65535
	0.171761	-0.00385	Q91VD9	Color2 [DarkGray]	1	4		6.64241	6.63807	6.65678	6.64674	6.62936	6.64961
	0.036125	0.00212	Q3UPL0	Color2 [DarkGray]	1	4		6.66249	6.60585	6.65964	6.63807	6.65964	6.63663
	0.022448	0.002887	Q9CZS1	Color2 [DarkGray]	1	4		6.63517	6.61912	6.67101	6.61618	6.72383	6.59395
	0.638337	0.037841	P58281	Color2 [DarkGray]	1	4		6.57592	6.65249	6.6453	6.64097	6.67666	6.66959
	0.810125	0.042893	P09405	Color2 [DarkGray]	1	4		6.61765	6.61765	6.63081	6.71287	6.6453	6.63663
	0.04556	-0.00786	Q9WU79	Color2 [DarkGray]	1	4		6.58646	6.66676	6.6865	6.73471	6.61765	6.56377
	1.16112	0.564267	Q02357	Color2 [DarkGray]	1	4		6.35931	6.2724	6.30925	7.22304	6.44956	6.96116
	1.69622	0.125603	Q6GQT9	Color2 [DarkGray]	1	4		6.52356	6.6279	6.58646	6.73336	6.6865	6.69488
	0.417603	-0.06531	G3X982	Color2 [DarkGray]	1	4		6.7866	6.66959	6.56682	6.62059	6.56986	6.63663
	0.290722	0.015099	Q8BFR5	Color2 [DarkGray]	1	4		6.62936	6.63807	6.64097	6.64241	6.6907	6.62059
	0.125837	0.037595	P26231	Color2 [DarkGray]	1	4		6.7115	6.51728	6.63372	6.47249	6.73064	6.77215
	2.74631	0.062077	Q9Z1Q9	Color2 [DarkGray]	1	4		6.61618	6.59842	6.62205	6.67807	6.66534	6.67948
	0.205243	0.023461	Q9Z2V4	Color2 [DarkGray]	1	4		6.57289	6.70736	6.61324	6.6865	6.65678	6.62059
	0.400185	0.031333	Q91YQ5	Color2 [DarkGray]	1	4		6.66676	6.64961	6.56682	6.63663	6.66249	6.67807
	0.147599	0.045557	Q61879	Color2 [DarkGray]	1	4		6.73336	6.60437	6.51096	6.56072	6.57289	6.85175
	0.631798	0.038564	O35643	Color2 [DarkGray]	1	4		6.65392	6.58346	6.63517	6.66249	6.69349	6.63227
	1.14674	0.136856	P06801	Color2 [DarkGray]	1	4		6.59842	6.65392	6.46597	6.72247	6.7046	6.70183
	0.332206	-0.22098	P68033	Color2 [DarkGray]	1	4		6.4822	6.87406	6.824	6.01792	6.7879	6.7115
	0.307563	-0.06841	P10649	Color2 [DarkGray]	1	4		6.7115	6.63372	6.67948	6.43962	6.73742	6.64241
	0.29705	-0.04873	Q9CU62	Color2 [DarkGray]	1	4		6.61471	6.64674	6.73877	6.64818	6.69488	6.51096
	0.5444	0.060224	Q8K2B3	Color2 [DarkGray]	1	4		6.58796	6.60881	6.64097	6.64097	6.76421	6.61324
	0.753787	-0.12481	Q91X77	Color2 [DarkGray]	1	4		6.78005	6.63663	6.69209	6.7046	6.50303	6.5267
	1.20417	-0.03468	Q99LC5	Color2 [DarkGray]	1	4		6.65105	6.65678	6.67525	6.62498	6.64674	6.60733
	0.516603	-0.03388	Q7TT50	Color2 [DarkGray]	1	4		6.70183	6.61618	6.66249	6.64097	6.64097	6.59694
	0.067543	0.00829	P29341	Color2 [DarkGray]	1	4		6.64818	6.57137	6.69766	6.61029	6.6453	6.6865
	0.547378	0.047124	P27046	Color2 [DarkGray]	1	4		6.61029	6.62059	6.6279	6.66107	6.60437	6.73471
	0.517282	-0.84915	P62737	Color2 [DarkGray]	1	4		7.75756	7.17592	5.51412	6.16189	5.45286	6.2854
	0.152412	0.027224	Q91WU0	Color2 [DarkGray]	1	4		6.55612	6.70044	6.62936	6.66676	6.56072	6.74012
	0.38162	-0.01856	Q6ZQ38	Color2 [DarkGray]	1	4		6.65249	6.65678	6.64961	6.6279	6.67242	6.60288
	0.198341	-0.01217	Q64514	Color2 [DarkGray]	1	4		6.64241	6.63227	6.67525	6.67384	6.60585	6.63372
	0.169593	-0.01665	P51174	Color2 [DarkGray]	1	4		6.62205	6.71973	6.61324	6.61324	6.62936	6.66249
	0.03523	0.007628	Q61176	Color2 [DarkGray]	1	4		6.65249	6.53761	6.7252	6.55305	6.66676	6.71836
	1.69083	0.158746	Q9QZW0	Color2 [DarkGray]	1	4		6.55919	6.54535	6.57894	6.79442	6.71425	6.65105
	2.7372	-0.06921	P80318	Color2 [DarkGray]	1	4		6.68089	6.69209	6.66107	6.60437	6.60881	6.61324
	0.707989	-0.03488	Q99K51	Color2 [DarkGray]	1	4		6.62059	6.67948	6.6837	6.60733	6.63663	6.63517
	0.007271	0.00099	E9QA16	Color2 [DarkGray]	1	4		6.70598	6.61029	6.61029	6.59246	6.63663	6.70044
	1.48181	0.07727	Q8BJ64	Color2 [DarkGray]	1	4		6.6279	6.60437	6.58195	6.69488	6.64241	6.70874
	0.612433	-0.02607	Q78JT3	Color2 [DarkGray]	1	4		6.64241	6.67666	6.65105	6.64674	6.64674	6.59842
	0.524122	0.1663	Q64458	Color2 [DarkGray]	1	4		6.56072	6.45286	6.64097	6.70321	6.9472	6.50303
	0.592253	0.23724	Q64459	Color2 [DarkGray]	1	4		6.82528	6.42459	6.27984	6.60881	6.86047	6.77215
	0.352665	-0.03512	P05202	Color2 [DarkGray]	1	4		6.63952	6.71836	6.62498	6.62644	6.5744	6.67666
	0.799043	0.127117	P27546	Color2 [DarkGray]	1	4		6.67242	6.55152	6.50779	6.6879	6.61912	6.80607
	1.10544	0.083568	Q8BU30	Color2 [DarkGray]	1	4		6.62205	6.63952	6.54226	6.69349	6.71287	6.64818
	0.165161	-0.04842	Q99NB9	Color2 [DarkGray]	1	4		6.63807	6.66249	6.6907	6.64961	6.78529	6.41109
	0.495919	-0.02268	Q9WU78	Color2 [DarkGray]	1	4		6.67101	6.66249	6.63227	6.65535	6.6014	6.64097
	0.182168	0.028668	Q7TMM9	Color2 [DarkGray]	1	4		6.71012	6.54226	6.63227	6.69349	6.6907	6.58646
	1.69929	0.097052	Q8JZQ9	Color2 [DarkGray]	1	4		6.61912	6.54535	6.61912	6.69349	6.7046	6.67666
	1.60308	-0.09249	P80313	Color2 [DarkGray]	1	4		6.70321	6.70736	6.65678	6.63807	6.57137	6.58045
	0.072852	-0.01156	Q05421	Color2 [DarkGray]	1	4		6.65105	6.66676	6.6279	6.69766	6.52826	6.6851
	1.54898	0.091883	Q61233	Color2 [DarkGray]	1	4		6.58646	6.60288	6.6014	6.74012	6.67666	6.64961
	0.445758	0.027883	P55096	Color2 [DarkGray]	1	4		6.61618	6.66676	6.60585	6.65105	6.69349	6.6279
	2.19267	-0.1764	P35564	Color2 [DarkGray]	1	4		6.77083	6.71287	6.70321	6.57894	6.57894	6.49985
	0.08658	-0.00631	O08749	Color2 [DarkGray]	1	4		6.59842	6.65821	6.6837	6.6453	6.62936	6.64674
	0.639253	0.033965	Q8BW75	Color2 [DarkGray]	1	4		6.60437	6.64818	6.6279	6.67525	6.6865	6.62059
	0.087268	0.055804	Q8VCH0	Color2 [DarkGray]	1	4		6.42291	6.7879	6.58346	6.26679	6.94134	6.75355
	0.222971	0.022828	P62259	Color2 [DarkGray]	1	4		6.62205	6.6893	6.58346	6.69627	6.60881	6.65821
	0.799997	-0.18979	P00186	Color2 [DarkGray]	1	4		6.74012	6.64241	6.8125	6.6879	6.35579	6.58195
	1.55592	-0.12133	Q9QXD1	Color2 [DarkGray]	1	4		6.73064	6.67807	6.70044	6.54998	6.54844	6.64674
	0.999422	0.066515	P46735	Color2 [DarkGray]	1	4		6.65678	6.57592	6.59694	6.67101	6.71287	6.6453
	0	NaN	P20852	Color2 [DarkGray]	1	4		NaN	NaN	NaN	NaN	NaN	NaN
	0.025443	-0.00343	Q3ULD5	Color2 [DarkGray]	1	4		6.57743	6.71836	6.63807	6.66249	6.65821	6.60288
	0.284471	-0.04116	Q91ZV0	Color2 [DarkGray]	1	4		6.59842	6.67807	6.71287	6.52826	6.65535	6.68229
	0.064715	-0.00889	Q8JZR0	Color2 [DarkGray]	1	4		6.70874	6.56986	6.66391	6.61029	6.61765	6.6879
	3.49378	-0.07601	Q9Z2I9	Color2 [DarkGray]	1	4		6.6879	6.67807	6.67807	6.61029	6.61176	6.59395
	0.930667	-0.04263	P62192	Color2 [DarkGray]	1	4		6.66959	6.66249	6.66249	6.66391	6.59395	6.60881
	0.714628	0.049508	Q9QXY6	Color2 [DarkGray]	1	4		6.61912	6.58045	6.65678	6.62644	6.7046	6.67384
	0.548862	-0.13789	O88569	Color2 [DarkGray]	1	4		6.65678	6.69905	6.76553	6.64241	6.70598	6.35931
	2.35475	0.121334	P39054	Color2 [DarkGray]	1	4		6.61471	6.56834	6.56224	6.69627	6.6851	6.72792
	0.310382	0.012959	Q05D44	Color2 [DarkGray]	1	4		6.64961	6.61471	6.64674	6.67242	6.6279	6.64961
	0.223029	0.021649	Q8BIJ6	Color2 [DarkGray]	1	4		6.62644	6.68229	6.58946	6.70736	6.63227	6.62352
	0.360391	-0.03066	P62196	Color2 [DarkGray]	1	4		6.67101	6.60733	6.69766	6.67384	6.61176	6.59842
	0.386561	0.036668	Q9D6Y9	Color2 [DarkGray]	1	4		6.62498	6.58496	6.66534	6.59991	6.71012	6.67525
	0.08993	0.034342	P15392	Color2 [DarkGray]	1	4		6.65964	6.81762	6.3837	6.69209	6.55765	6.71425
	0.18768	-0.21528	P14733	Color2 [DarkGray]	1	4		6.83036	6.48059	6.76022	6.78005	7.01011	5.63517
	0.047206	-0.00417	Q9WVK4	Color2 [DarkGray]	1	4		6.6837	6.6014	6.65105	6.6453	6.67101	6.60733
	0.178082	-0.0208	O08709	Color2 [DarkGray]	1	4		6.60881	6.66391	6.6879	6.6837	6.55919	6.65535
	1.10031	-0.09244	P68372	Color2 [DarkGray]	1	4		6.6907	6.69766	6.67807	6.66959	6.58346	6.53605
	0.159549	0.026952	Q6PGL7	Color2 [DarkGray]	1	4		6.65535	6.66391	6.56682	6.54535	6.7046	6.71699
	0.702355	0.066068	P17427	Color2 [DarkGray]	1	4		6.61029	6.56377	6.65535	6.61765	6.73471	6.67525
	0.428296	0.045257	P55937	Color2 [DarkGray]	1	4		6.60585	6.57289	6.68229	6.60437	6.6837	6.70874
	1.07472	-0.0637	Q9Z1Z0	Color2 [DarkGray]	1	4		6.71012	6.62936	6.6865	6.63807	6.58946	6.60733
	0.391856	-0.70005	Q9JMA7	Color2 [DarkGray]	1	4		6.17592	6.84046	7.36457	7.13955	4.84298	6.29829
	0.246817	-0.01375	P27659	Color2 [DarkGray]	1	4		6.64097	6.6879	6.62205	6.65535	6.62059	6.63372
	0.899113	0.156116	Q3UZZ6	Color2 [DarkGray]	1	4		6.49506	6.7046	6.48543	6.67101	6.6893	6.79312
	0.932984	0.017269	Q8BY87	Color2 [DarkGray]	1	4		6.63081	6.63952	6.63517	6.66676	6.65249	6.63807
	0.082766	0.008626	Q9D0R2	Color2 [DarkGray]	1	4		6.6879	6.6014	6.6279	6.65964	6.6865	6.59694
	0.709518	-0.03825	Q8K1M6	Color2 [DarkGray]	1	4		6.68229	6.66107	6.6453	6.64386	6.58045	6.64961
	0.293953	0.024473	P06151	Color2 [DarkGray]	1	4		6.64241	6.64674	6.60437	6.59694	6.66818	6.70183
	0.446266	-0.02814	Q8JZQ2	Color2 [DarkGray]	1	4		6.66959	6.61324	6.6907	6.64386	6.64386	6.6014
	0.17135	-0.0078	P14576	Color2 [DarkGray]	1	4		6.64961	6.63227	6.66107	6.64097	6.61324	6.66534
	0.509784	0.022277	Q60932	Color2 [DarkGray]	1	4		6.60733	6.66534	6.62498	6.66534	6.63807	6.66107
	0.899065	-0.10285	P50136	Color2 [DarkGray]	1	4		6.70044	6.67242	6.70736	6.58195	6.6851	6.50462
	0.468458	-0.04493	Q921G7	Color2 [DarkGray]	1	4		6.61471	6.70598	6.67525	6.66534	6.63663	6.55919
	1.63679	-0.1492	Q91XD4	Color2 [DarkGray]	1	4		6.74282	6.70736	6.69766	6.52982	6.6453	6.52513
	0.476992	-0.11098	P58710	Color2 [DarkGray]	1	4		6.74147	6.59694	6.74551	6.69627	6.40939	6.6453
	0.429259	-0.05384	O35459	Color2 [DarkGray]	1	4		6.68229	6.65821	6.66818	6.50938	6.66959	6.66818
	0.300053	0.082762	Q61147	Color2 [DarkGray]	1	4		6.52513	6.57592	6.6907	6.83668	6.49185	6.7115
	0.124192	0.020817	P16015	Color2 [DarkGray]	1	4		6.732	6.56072	6.60288	6.68089	6.6907	6.58646
	0.365228	-0.06545	P97742	Color2 [DarkGray]	1	4		6.65249	6.80864	6.56224	6.61765	6.56986	6.63952
	0.987812	-0.0428	Q99MN9	Color2 [DarkGray]	1	4		6.63663	6.67948	6.67948	6.63227	6.64097	6.59395
	2.11365	-0.06865	P80315	Color2 [DarkGray]	1	4		6.6907	6.65105	6.69209	6.60288	6.61176	6.61324
	0.061604	-0.00809	Q61425	Color2 [DarkGray]	1	4		6.57289	6.69905	6.66959	6.6014	6.62936	6.6865
	0.579992	-0.28518	Q6XVG2	Color2 [DarkGray]	1	4		6.65964	6.48543	7.13955	6.36982	6.38543	6.67384
	2.45e-05	7.15e-06	Q91W43	Color2 [DarkGray]	1	4		6.54226	6.59395	6.7866	6.54844	6.75087	6.62352
	0.064167	0.008379	Q9JHR7	Color2 [DarkGray]	1	4		6.63372	6.66107	6.62205	6.71562	6.66107	6.56529
	1.07317	-0.12002	Q9JHS4	Color2 [DarkGray]	1	4		6.61471	6.73742	6.75355	6.59395	6.62498	6.5267
	1.38087	0.095546	P52480	Color2 [DarkGray]	1	4		6.61029	6.63227	6.54226	6.70736	6.65535	6.70874
	1.12022	0.053719	P12382	Color2 [DarkGray]	1	4		6.63952	6.59842	6.61176	6.63227	6.6907	6.6879
	0.403917	-0.06905	Q91VA0	Color2 [DarkGray]	1	4		6.66818	6.75221	6.60733	6.72383	6.5345	6.56224
	1.46194	0.560119	P02088	Color2 [DarkGray]	1	4		6.40429	6.22497	6.34341	7.1639	6.57743	6.91169
	0.155692	0.015303	Q3UEG6	Color2 [DarkGray]	1	4		6.6837	6.6014	6.62205	6.59694	6.6837	6.67242
	0.450224	-0.12204	Q5FW57	Color2 [DarkGray]	1	4		6.61029	6.65392	6.83162	6.49985	6.46434	6.76553
	0.073763	0.003381	Q8BML9	Color2 [DarkGray]	1	4		6.62352	6.66391	6.63807	6.65392	6.65821	6.62352
	0.009938	-0.00211	Q80XL6	Color2 [DarkGray]	1	4		6.57137	6.62352	6.73471	6.60437	6.74147	6.57743
	0.143647	0.020883	Q02819	Color2 [DarkGray]	1	4		6.65678	6.70598	6.53294	6.6837	6.62936	6.6453
	0.205686	0.035948	Q8VCW8	Color2 [DarkGray]	1	4		6.55152	6.6851	6.63663	6.61912	6.76951	6.59246
	0.735844	-0.044	Q9DBJ1	Color2 [DarkGray]	1	4		6.63807	6.67384	6.6851	6.58496	6.66534	6.61471
	1.04621	0.027452	Q07417	Color2 [DarkGray]	1	4		6.61029	6.63517	6.6453	6.64674	6.65678	6.66959
	0.0133	0.003482	Q8JZN5	Color2 [DarkGray]	1	4		6.53138	6.66818	6.71836	6.73336	6.51412	6.68089
	1.43402	-0.16017	Q8QZR5	Color2 [DarkGray]	1	4		6.70874	6.71699	6.73606	6.64241	6.57289	6.46597
	0.886292	0.067513	P60843	Color2 [DarkGray]	1	4		6.66249	6.54844	6.61618	6.67242	6.70044	6.65678
	0.942396	0.127486	Q9DB77	Color2 [DarkGray]	1	4		6.54844	6.68229	6.49985	6.70874	6.64674	6.75756
	1.49579	0.199646	Q61830	Color2 [DarkGray]	1	4		6.46107	6.63081	6.5267	6.66676	6.76155	6.78921
	1.03646	0.035541	Q8BH00	Color2 [DarkGray]	1	4		6.61471	6.6453	6.61765	6.63663	6.66818	6.67948
	0.224582	-0.02103	O08788	Color2 [DarkGray]	1	4		6.71836	6.60733	6.63663	6.63807	6.60437	6.65678
	0.102955	0.011934	Q7TPV4	Color2 [DarkGray]	1	4		6.59694	6.61029	6.7046	6.65535	6.6879	6.60437
	0.245642	-0.04	Q9DBA8	Color2 [DarkGray]	1	4		6.58496	6.66107	6.74012	6.52982	6.66249	6.67384
	0.502754	-0.0607	P35492	Color2 [DarkGray]	1	4		6.6907	6.60288	6.7252	6.54226	6.67384	6.62059
	1.64965	-0.15708	O54988	Color2 [DarkGray]	1	4		6.6893	6.67242	6.79701	6.53761	6.59991	6.54998
	0.342184	0.03819	P12710	Color2 [DarkGray]	1	4		6.58045	6.65821	6.63372	6.63372	6.61176	6.74147
	0.730901	-0.03516	Q8BG32	Color2 [DarkGray]	1	4		6.66249	6.6851	6.63517	6.64241	6.59246	6.64241
	0.570279	0.202362	P25688	Color2 [DarkGray]	1	4		6.67242	6.2817	6.63807	6.61912	6.65535	6.92481
	0.192618	-0.00481	P56399	Color2 [DarkGray]	1	4		6.64818	6.63372	6.65678	6.64961	6.6279	6.64674
	0.589069	0.037636	Q8VIJ6	Color2 [DarkGray]	1	4		6.66676	6.59096	6.61618	6.64818	6.69766	6.64097
	0.687576	-0.19265	P06728	Color2 [DarkGray]	1	4		6.59096	6.63372	6.96809	6.58346	6.44791	6.58346
	1.86713	0.199091	O70318	Color2 [DarkGray]	1	4		6.61912	6.49345	6.50779	6.6879	6.76421	6.76553
	1.43912	0.539532	P02089	Color2 [DarkGray]	1	4		6.35226	6.2817	6.37678	7.13648	6.55152	6.94134
	0.204517	0.028628	P06745	Color2 [DarkGray]	1	4		6.67384	6.67948	6.53138	6.69349	6.66534	6.61176
	0.569131	-0.07576	Q9EQF5	Color2 [DarkGray]	1	4		6.63952	6.61912	6.78136	6.55919	6.59246	6.66107
	0.417542	0.08373	Q571F8	Color2 [DarkGray]	1	4		6.56224	6.5744	6.65964	6.62205	6.84046	6.58496
	0.305097	0.035285	P61922	Color2 [DarkGray]	1	4		6.56529	6.61029	6.70044	6.67384	6.61176	6.69627
	0.70655	0.046469	Q99L13	Color2 [DarkGray]	1	4		6.57289	6.62644	6.66249	6.63807	6.67525	6.6879
	0.07535	-0.00681	Q3U0V1	Color2 [DarkGray]	1	4		6.64674	6.61029	6.6837	6.62498	6.60881	6.6865
	0.364227	0.018943	Q9QUR6	Color2 [DarkGray]	1	4		6.66676	6.63663	6.59991	6.63372	6.66534	6.66107
	0.232596	0.024012	Q9DBG6	Color2 [DarkGray]	1	4		6.64241	6.64097	6.61029	6.62059	6.61176	6.73336
	1.63556	-0.15153	Q9QXE0	Color2 [DarkGray]	1	4		6.66959	6.75355	6.72792	6.63227	6.51885	6.54535
	0.202247	0.019633	Q6P542	Color2 [DarkGray]	1	4		6.56986	6.69627	6.63372	6.6453	6.66959	6.64386
	0.795026	-0.06121	P16331	Color2 [DarkGray]	1	4		6.65535	6.71973	6.64674	6.64674	6.63227	6.55919
	0.742976	-0.16344	Q8VEK3	Color2 [DarkGray]	1	4		6.66959	6.75355	6.73606	6.64961	6.65821	6.36107
	0.037985	-0.00433	Q8R146	Color2 [DarkGray]	1	4		6.63081	6.71699	6.58796	6.64674	6.62644	6.64961
	0	NaN	Q9EQW4	Color2 [DarkGray]	1	4		NaN	NaN	NaN	NaN	NaN	NaN
	0.625312	-0.04202	Q9D1A2	Color2 [DarkGray]	1	4		6.6879	6.67666	6.62936	6.61471	6.66818	6.58496
	1.27611	0.102024	Q9WTI7	Color2 [DarkGray]	1	4		6.59246	6.58195	6.59991	6.62205	6.7115	6.74685
	0.589465	-0.16281	Q8CIM7	Color2 [DarkGray]	1	4		6.63807	6.59395	6.92125	6.64818	6.42122	6.59544
	0.051363	-0.00707	Q8BH59	Color2 [DarkGray]	1	4		6.70874	6.58796	6.64386	6.57592	6.67384	6.66959
	0.088093	0.039502	E9PV24	Color2 [DarkGray]	1	4		6.63517	6.4446	6.76553	6.89239	6.44791	6.62352
	0.023276	-0.00281	Q8CCJ3	Color2 [DarkGray]	1	4		6.69766	6.57894	6.65821	6.63227	6.68089	6.61324
	0.526364	-0.03697	F8VQC1	Color2 [DarkGray]	1	4		6.62352	6.64241	6.71973	6.60733	6.63952	6.6279
	0.044286	-0.00203	P35505	Color2 [DarkGray]	1	4		6.63227	6.64674	6.65535	6.6279	6.62936	6.67101
	0.995032	0.082607	P17426	Color2 [DarkGray]	1	4		6.62498	6.54998	6.62936	6.62644	6.7211	6.7046
	0.263184	-0.29441	P21619	Color2 [DarkGray]	1	4		6.85175	6.51412	6.81378	6.82273	6.90689	5.56682
	0.573151	0.116796	P68373	Color2 [DarkGray]	1	4		6.62644	6.60437	6.51254	6.83794	6.70736	6.54844
	0.134431	-0.01611	Q9JLJ2	Color2 [DarkGray]	1	4		6.6279	6.63227	6.69349	6.67666	6.55765	6.67101
	1.31892	0.09974	P24527	Color2 [DarkGray]	1	4		6.58496	6.64386	6.54998	6.66107	6.68089	6.73606
	0.792751	-0.05873	Q64737	Color2 [DarkGray]	1	4		6.71699	6.63807	6.66249	6.57592	6.60437	6.66107
	0.90566	-0.05737	Q99KK7	Color2 [DarkGray]	1	4		6.64097	6.65105	6.72383	6.60881	6.59395	6.64097
	0.399775	0.047622	Q8VCN5	Color2 [DarkGray]	1	4		6.5469	6.71012	6.59991	6.69349	6.64097	6.66534
	0.052973	-0.00321	Q8R1B4	Color2 [DarkGray]	1	4		6.67101	6.65535	6.61029	6.62205	6.65105	6.65392
	0.532206	-0.03212	P14685	Color2 [DarkGray]	1	4		6.64241	6.66391	6.67242	6.66249	6.57894	6.64097
	1.67991	0.354959	Q8CI94	Color2 [DarkGray]	1	4		6.39917	6.49185	6.46434	6.62498	6.92244	6.87283
	0.2085	-0.07452	Q9D379	Color2 [DarkGray]	1	4		6.69209	6.54844	6.78136	6.36632	6.76951	6.66249
	0.056049	-0.00767	P14152	Color2 [DarkGray]	1	4		6.61471	6.61176	6.71425	6.59246	6.70321	6.62205
	0.088318	-0.00493	Q91WD5	Color2 [DarkGray]	1	4		6.66676	6.63952	6.63227	6.63227	6.67384	6.61765
	1.60018	0.182484	Q9Z329	Color2 [DarkGray]	1	4		6.50144	6.55765	6.58646	6.63952	6.78398	6.76951
	0.663825	-0.31283	O70133	Color2 [DarkGray]	1	4		6.74282	6.76951	6.824	6.63372	6.71973	6.04439
	0.538453	0.031363	Q6A0A9	Color2 [DarkGray]	1	4		6.64386	6.65249	6.58796	6.6279	6.67242	6.67807
	0.693733	-0.08528	P50285	Color2 [DarkGray]	1	4		6.67101	6.70044	6.68229	6.65535	6.48864	6.65392
	1.40113	-0.11751	P35700	Color2 [DarkGray]	1	4		6.66534	6.7252	6.71287	6.5438	6.55459	6.65249
	1.27791	0.078849	P23249	Color2 [DarkGray]	1	4		6.6014	6.59395	6.61471	6.65249	6.73877	6.65535
	1.1814	0.045296	Q64331	Color2 [DarkGray]	1	4		6.63807	6.59096	6.63372	6.67242	6.64674	6.67948
	0.380065	0.028099	Q9JLN9	Color2 [DarkGray]	1	4		6.60733	6.6014	6.67948	6.63372	6.6453	6.69349
	0.380173	0.041655	Q5XJY5	Color2 [DarkGray]	1	4		6.54998	6.6893	6.6279	6.69766	6.62205	6.67242
	0.645372	-0.24571	Q6URW6	Color2 [DarkGray]	1	4		6.76155	6.66249	6.83162	6.32733	6.35579	6.83542
	0.465949	-0.07545	Q8R0F9	Color2 [DarkGray]	1	4		6.61471	6.79181	6.63227	6.58045	6.5469	6.6851
	0.745315	-0.25686	P29758	Color2 [DarkGray]	1	4		6.59544	6.78005	6.89966	6.65249	6.24031	6.61176
	0.045687	-0.00603	Q99K01	Color2 [DarkGray]	1	4		6.62936	6.64097	6.66818	6.65678	6.55765	6.70598
	0.372423	0.051587	Q8R086	Color2 [DarkGray]	1	4		6.54226	6.64241	6.66534	6.68089	6.73742	6.58646
	0.60091	0.19399	E9QAM5	Color2 [DarkGray]	1	4		6.27984	6.63372	6.69766	6.77742	6.80993	6.60585
	0.83384	-0.04728	Q8BH95	Color2 [DarkGray]	1	4		6.63081	6.71287	6.65821	6.62498	6.59991	6.63517
	1.80232	0.079838	P46460	Color2 [DarkGray]	1	4		6.62644	6.60437	6.57894	6.70598	6.6865	6.65678
	0.013737	-0.00234	Q00519	Color2 [DarkGray]	1	4		6.62059	6.60733	6.7046	6.7115	6.66249	6.55152
	0.439229	-0.03987	Q925I1	Color2 [DarkGray]	1	4		6.69488	6.67101	6.62352	6.65678	6.55765	6.65535
	2.16755	-0.07779	P11983	Color2 [DarkGray]	1	4		6.70321	6.65392	6.6893	6.6014	6.59991	6.61176
	1.69373	0.060896	Q920R0	Color2 [DarkGray]	1	4		6.61176	6.61765	6.61029	6.67948	6.64386	6.69905
	2.45953	-0.0746	Q9EP69	Color2 [DarkGray]	1	4		6.6907	6.66676	6.6837	6.61324	6.61765	6.58646
	0.479137	0.063405	P99024	Color2 [DarkGray]	1	4		6.58946	6.6879	6.55459	6.64097	6.62498	6.75622
	1.80159	0.155004	Q91WT7	Color2 [DarkGray]	1	4		6.60288	6.55459	6.5345	6.75756	6.74551	6.65392
	0.567857	-0.10107	Q80X81	Color2 [DarkGray]	1	4		6.80607	6.5744	6.69488	6.67242	6.56834	6.53138
	0.558346	-0.05899	P42225	Color2 [DarkGray]	1	4		6.61324	6.7046	6.69905	6.62498	6.66959	6.54535
	1.28986	0.113119	D4AFX7	Color2 [DarkGray]	1	4		6.6279	6.50621	6.62205	6.70183	6.71562	6.67807
	0.902635	-0.06898	Q61335	Color2 [DarkGray]	1	4		6.65392	6.69488	6.6837	6.55919	6.67242	6.59395
	0.346279	-0.05227	P56656	Color2 [DarkGray]	1	4		6.56986	6.71836	6.71699	6.67807	6.54535	6.62498
	1.62768	0.058611	Q9WTX6	Color2 [DarkGray]	1	4		6.61324	6.59842	6.63081	6.67525	6.69488	6.64818
	1.18688	0.128975	Q6PDQ2	Color2 [DarkGray]	1	4		6.56072	6.56072	6.60881	6.69209	6.79572	6.62936
	0.642375	-0.08274	P51855	Color2 [DarkGray]	1	4		6.71562	6.67666	6.65821	6.49506	6.6837	6.62352
	0.438932	-0.03312	Q9WTP7	Color2 [DarkGray]	1	4		6.63081	6.67948	6.66959	6.62059	6.67948	6.58045
	0.20841	-0.02079	P14211	Color2 [DarkGray]	1	4		6.6851	6.65249	6.62352	6.6453	6.56834	6.6851
	0	NaN	P56654	Color2 [DarkGray]	1	4		NaN	NaN	NaN	NaN	NaN	NaN
	0.876548	0.289693	P68369	Color2 [DarkGray]	1	4		6.39403	6.75756	6.30012	6.67242	6.89482	6.75355
	0.032753	0.003012	Q9CWJ9	Color2 [DarkGray]	1	4		6.67525	6.59544	6.65535	6.63227	6.61912	6.6837
	1.4138	0.351399	P21440	Color2 [DarkGray]	1	4		6.55612	6.24603	6.55765	6.7046	6.87652	6.83289
	0.574902	-0.11608	P20152	Color2 [DarkGray]	1	4		6.78005	6.70736	6.60733	6.43296	6.65249	6.66107
	0.216052	0.019542	Q9D8W5	Color2 [DarkGray]	1	4		6.6453	6.66534	6.59096	6.67101	6.59991	6.6893
	0.033431	-0.00413	Q99L88	Color2 [DarkGray]	1	4		6.60288	6.64097	6.69209	6.58946	6.70183	6.63227
	0.790993	0.098615	Q921X9	Color2 [DarkGray]	1	4		6.50303	6.63807	6.63663	6.62059	6.74012	6.71287
	0.19239	0.024177	Q8K441	Color2 [DarkGray]	1	4		6.57289	6.70736	6.61176	6.61471	6.64386	6.70598
	0.36838	-0.03128	Q80X50	Color2 [DarkGray]	1	4		6.65821	6.63081	6.6879	6.61765	6.57894	6.6865
	0.520331	-0.15368	Q8R081	Color2 [DarkGray]	1	4		6.67101	6.67807	6.79051	6.64961	6.71425	6.3147
	1.40879	0.06033	Q7TMK9	Color2 [DarkGray]	1	4		6.61471	6.61029	6.61471	6.6837	6.63517	6.70183
	1.10337	0.05739	Q5YD48	Color2 [DarkGray]	1	4		6.57592	6.62352	6.64386	6.69627	6.67101	6.64818
	0.345132	0.031738	E9Q0S6	Color2 [DarkGray]	1	4		6.61765	6.6279	6.63517	6.60288	6.73064	6.64241
	0.425767	0.08346	Q9CZU6	Color2 [DarkGray]	1	4		6.64818	6.60288	6.54535	6.6851	6.81634	6.54535
	1.11021	0.08323	Q6ZQ08	Color2 [DarkGray]	1	4		6.6453	6.54071	6.61765	6.65535	6.6865	6.7115
	1.02623	-0.05327	E9QAT4	Color2 [DarkGray]	1	4		6.67948	6.66959	6.66249	6.61176	6.57894	6.66107
	1.25002	0.090425	P54071	Color2 [DarkGray]	1	4		6.61176	6.61176	6.56834	6.6837	6.63663	6.74282
	0.129349	-0.02401	P48722	Color2 [DarkGray]	1	4		6.56529	6.78398	6.61324	6.61176	6.66107	6.61765
	0.232639	-0.01875	Q9WTP6	Color2 [DarkGray]	1	4		6.63081	6.67384	6.65392	6.65105	6.67384	6.57743
	1.26456	0.148146	O08553	Color2 [DarkGray]	1	4		6.56986	6.6453	6.48543	6.65535	6.74551	6.74416
	0.1365	-0.04001	Q3UJB0	Color2 [DarkGray]	1	4		6.6279	6.64818	6.70321	6.65535	6.78267	6.42122
	0.250609	-0.0523	Q2TPA8	Color2 [DarkGray]	1	4		6.50779	6.74953	6.74416	6.57289	6.62352	6.64818
	0.324137	0.040794	Q99KQ4	Color2 [DarkGray]	1	4		6.59694	6.61912	6.65105	6.61765	6.61029	6.76155
	0	NaN	O55137	Color2 [DarkGray]	1	4		NaN	NaN	NaN	NaN	NaN	NaN
	0.36543	-0.03096	Q8CI51	Color2 [DarkGray]	1	4		6.65964	6.63807	6.67948	6.56377	6.6453	6.67525
	0.663308	0.037709	P08249	Color2 [DarkGray]	1	4		6.63952	6.63081	6.60288	6.61912	6.69905	6.66818
	0.061982	-0.00762	A2A5R2	Color2 [DarkGray]	1	4		6.67384	6.56682	6.70044	6.64386	6.65821	6.61618
	0.549753	0.036176	Q8BVI4	Color2 [DarkGray]	1	4		6.5744	6.67525	6.62644	6.66107	6.66249	6.66107
	1.57409	-0.13038	P47962	Color2 [DarkGray]	1	4		6.65249	6.70183	6.76686	6.57743	6.5438	6.60881
	0.506743	-0.05011	Q8BRF7	Color2 [DarkGray]	1	4		6.67101	6.62644	6.70598	6.67807	6.55152	6.62352
	0.204367	0.014431	Q9ESE1	Color2 [DarkGray]	1	4		6.63952	6.66818	6.6014	6.61324	6.66249	6.67666
	0.163085	0.020709	Q01405	Color2 [DarkGray]	1	4		6.5469	6.64241	6.70874	6.63663	6.65821	6.66534
	0.184943	-0.01321	Q91XE0	Color2 [DarkGray]	1	4		6.65821	6.6865	6.60585	6.66249	6.61618	6.63227
	0.677103	-0.05554	P61979	Color2 [DarkGray]	1	4		6.62498	6.69905	6.6879	6.66107	6.62352	6.56072
	0.133441	-0.02338	P52825	Color2 [DarkGray]	1	4		6.5345	6.74819	6.67948	6.64097	6.60288	6.64818
	1.64901	0.07971	Q11011	Color2 [DarkGray]	1	4		6.62059	6.58045	6.60881	6.64818	6.7115	6.6893
	0.149729	-0.0324	Q9CW03	Color2 [DarkGray]	1	4		6.63517	6.62644	6.7115	6.58045	6.77347	6.52199
	0.235461	-0.03263	Q9DBN5	Color2 [DarkGray]	1	4		6.62352	6.63663	6.71699	6.58045	6.71836	6.58045
	0.248937	0.020049	Q99LF4	Color2 [DarkGray]	1	4		6.67525	6.58195	6.64386	6.65821	6.67948	6.62352
	0.207913	-0.02691	Q8CAS9	Color2 [DarkGray]	1	4		6.58946	6.66818	6.7115	6.60288	6.58646	6.69905
	1.01223	-0.05505	O35685	Color2 [DarkGray]	1	4		6.69349	6.67101	6.64818	6.65964	6.59246	6.59544
	0.040105	0.003451	Q6ZWX6	Color2 [DarkGray]	1	4		6.64674	6.6893	6.58946	6.63952	6.64241	6.65392
	1.15731	-0.16869	Q91X83	Color2 [DarkGray]	1	4		6.74282	6.71012	6.71973	6.60585	6.42122	6.63952
	0.013869	0.000885	Q9D0I9	Color2 [DarkGray]	1	4		6.65249	6.65964	6.61765	6.6453	6.67242	6.61471
	0.068275	0.02191	P15626	Color2 [DarkGray]	1	4		6.75087	6.56224	6.57289	6.83289	6.52042	6.59842
	0.536685	0.04768	Q80XN0	Color2 [DarkGray]	1	4		6.56529	6.69488	6.59842	6.66534	6.67666	6.65964
	0.671999	0.057618	Q68FL6	Color2 [DarkGray]	1	4		6.61176	6.58346	6.64818	6.64241	6.74012	6.63372
	2.05126	0.119547	B2RXS4	Color2 [DarkGray]	1	4		6.58346	6.59991	6.56377	6.66391	6.74282	6.69905
	0.138932	0.041379	Q9QYR9	Color2 [DarkGray]	1	4		6.47573	6.65821	6.72247	6.61912	6.5438	6.81762
	0.437267	-0.02473	Q8BGA8	Color2 [DarkGray]	1	4		6.68229	6.67384	6.61176	6.61471	6.64818	6.63081
	0.135241	-0.01078	P19157	Color2 [DarkGray]	1	4		6.69905	6.62644	6.62059	6.63807	6.66391	6.61176
	0.033556	-0.00302	P40124	Color2 [DarkGray]	1	4		6.60733	6.65821	6.66959	6.61765	6.61912	6.6893
	0.390924	0.039317	Q61702	Color2 [DarkGray]	1	4		6.5469	6.64961	6.67384	6.69349	6.63517	6.65964
	0.617017	0.057505	P50516	Color2 [DarkGray]	1	4		6.61912	6.60437	6.61912	6.59096	6.69488	6.72928
	0.209232	0.020997	Q9CPV4	Color2 [DarkGray]	1	4		6.56529	6.6907	6.64241	6.65105	6.63227	6.67807
	0.057278	-0.01615	Q60936	Color2 [DarkGray]	1	4		6.58946	6.82018	6.53605	6.6893	6.5469	6.66107
	0.721687	-0.08138	Q61699	Color2 [DarkGray]	1	4		6.70736	6.65678	6.6851	6.66676	6.63372	6.50462
	1.25294	0.064458	Q9DCN2	Color2 [DarkGray]	1	4		6.59694	6.6453	6.59096	6.68089	6.70183	6.64386
	0.831276	0.110882	Q9JKY5	Color2 [DarkGray]	1	4		6.69627	6.52042	6.54071	6.75087	6.66534	6.67384
	0.399481	-0.05505	Q8CAY6	Color2 [DarkGray]	1	4		6.6014	6.7115	6.69766	6.60288	6.54071	6.70183
	1.52641	-0.15596	P05201	Color2 [DarkGray]	1	4		6.78529	6.65392	6.71836	6.58346	6.59842	6.50779
	1.05201	-0.06958	Q60759	Color2 [DarkGray]	1	4		6.71699	6.63227	6.6837	6.59544	6.6453	6.58346
	0.221225	0.05096	Q8QZR3	Color2 [DarkGray]	1	4		6.61618	6.58796	6.64097	6.53138	6.83289	6.63372
	0.509373	-0.04658	Q8CHT0	Color2 [DarkGray]	1	4		6.60585	6.72656	6.66534	6.65821	6.59395	6.60585
	0.738092	-0.11269	P97872	Color2 [DarkGray]	1	4		6.6879	6.67242	6.732	6.49345	6.71699	6.5438
	1.8519	-0.14476	Q91YW3	Color2 [DarkGray]	1	4		6.77083	6.7115	6.65964	6.55919	6.55305	6.59544
	0.303801	-0.03669	Q9JHI5	Color2 [DarkGray]	1	4		6.67807	6.71699	6.58796	6.66534	6.56377	6.64386
	1.70796	0.099924	Q9DBF1	Color2 [DarkGray]	1	4		6.61471	6.5438	6.62059	6.69209	6.71012	6.67666
	0.334071	0.017642	Q3U2P1	Color2 [DarkGray]	1	4		6.67807	6.60881	6.61765	6.65249	6.65105	6.65392
	1.51463	-0.12473	Q922R8	Color2 [DarkGray]	1	4		6.71973	6.66959	6.72383	6.51254	6.60585	6.62059
	1.419	-0.03937	P46471	Color2 [DarkGray]	1	4		6.67101	6.64097	6.67807	6.63081	6.61176	6.62936
	1.42647	0.246658	B2RX12	Color2 [DarkGray]	1	4		6.43796	6.43962	6.66107	6.70044	6.77083	6.80736
	0.373311	0.040316	Q922B2	Color2 [DarkGray]	1	4		6.59246	6.64818	6.6279	6.58195	6.6837	6.72383
	0.684331	-0.06048	P63037	Color2 [DarkGray]	1	4		6.61912	6.64961	6.75087	6.62352	6.60881	6.60585
	0.960326	-0.06569	O08808	Color2 [DarkGray]	1	4		6.67948	6.64386	6.7046	6.56072	6.65249	6.61765
	1.65746	0.327943	Q8VCB3	Color2 [DarkGray]	1	4		6.40429	6.61912	6.38025	6.69905	6.83668	6.85175
	0.307662	0.026405	Q9CZN7	Color2 [DarkGray]	1	4		6.64386	6.58346	6.66391	6.70321	6.61618	6.65105
	0.497523	-0.06129	Q8R164	Color2 [DarkGray]	1	4		6.62498	6.70598	6.6879	6.68229	6.52042	6.63227
	0.528506	-0.05268	Q69ZR2	Color2 [DarkGray]	1	4		6.6865	6.60437	6.71699	6.58195	6.59544	6.67242
	0.021226	0.002546	P05064	Color2 [DarkGray]	1	4		6.66534	6.64386	6.61618	6.69488	6.57137	6.66676
	0.260505	-0.15202	P22599	Color2 [DarkGray]	1	4		6.98869	6.31288	6.79701	6.7761	6.39232	6.47411
	0.338751	-0.04047	P15105	Color2 [DarkGray]	1	4		6.732	6.6837	6.57289	6.64386	6.59395	6.62936
	0.814083	-0.07361	Q921M4	Color2 [DarkGray]	1	4		6.66959	6.61618	6.75221	6.57894	6.61471	6.62352
	1.34974	0.464081	Q8VI47	Color2 [DarkGray]	1	4		6.65678	6.10852	6.39232	6.8189	6.90569	6.82528
	0.069716	-0.02732	B2RXZ2	Color2 [DarkGray]	1	4		6.46597	6.67948	6.80736	6.48864	6.57743	6.80478
	0.828073	0.07438	P23492	Color2 [DarkGray]	1	4		6.53761	6.66818	6.61029	6.65105	6.67666	6.7115
	0.299999	0.061148	Q99N42	Color2 [DarkGray]	1	4		6.55152	6.53605	6.74416	6.58496	6.75355	6.67666
	1.19099	0.045834	Q91X44	Color2 [DarkGray]	1	4		6.60437	6.65392	6.60437	6.65392	6.66676	6.67948
	1.6044	-0.18704	Q8BK48	Color2 [DarkGray]	1	4		6.64241	6.80607	6.75221	6.51885	6.52826	6.59246
	0.685821	-0.09912	P80317	Color2 [DarkGray]	1	4		6.71287	6.70874	6.65249	6.68089	6.47086	6.62498
	0.261962	0.025538	P10518	Color2 [DarkGray]	1	4		6.64818	6.62644	6.61618	6.70598	6.58195	6.67948
	2.92532	0.14299	P48036	Color2 [DarkGray]	1	4		6.55152	6.59842	6.56224	6.70736	6.73336	6.70044
	2.64621	-0.17468	Q8BWQ1	Color2 [DarkGray]	1	4		6.71012	6.70874	6.76686	6.53605	6.53916	6.58646
	1.99415	0.109479	P28660	Color2 [DarkGray]	1	4		6.6279	6.55459	6.58045	6.67948	6.69627	6.71562
	0.217582	0.031292	Q8BP47	Color2 [DarkGray]	1	4		6.6837	6.64674	6.54998	6.72383	6.66249	6.58796
	0.693577	0.161953	Q9JIK5	Color2 [DarkGray]	1	4		6.56986	6.4363	6.66391	6.82655	6.77479	6.55459
	0.551874	0.038474	Q62448	Color2 [DarkGray]	1	4		6.61618	6.59096	6.66534	6.6453	6.63663	6.70598
	0.313034	0.055246	Q64435	Color2 [DarkGray]	1	4		6.55765	6.59544	6.6893	6.62498	6.59395	6.78921
	0.516698	0.025866	P27612	Color2 [DarkGray]	1	4		6.65535	6.62498	6.61176	6.6865	6.62498	6.65821
	0.909181	-0.10891	Q8C165	Color2 [DarkGray]	1	4		6.6893	6.75622	6.64241	6.61765	6.49825	6.6453
	0.388864	0.020428	P97364	Color2 [DarkGray]	1	4		6.67242	6.62352	6.60437	6.67101	6.64097	6.64961
	0.326633	0.075094	Q64442	Color2 [DarkGray]	1	4		6.74551	6.5438	6.51885	6.69905	6.56224	6.77215
	0.303186	0.022272	Q8BSY0	Color2 [DarkGray]	1	4		6.66107	6.61324	6.62352	6.64386	6.61618	6.7046
	1.95611	0.112812	Q9QZE5	Color2 [DarkGray]	1	4		6.60733	6.60881	6.54226	6.71973	6.67666	6.70044
	0.681594	-0.12416	Q61703	Color2 [DarkGray]	1	4		6.65821	6.59694	6.8505	6.63663	6.5267	6.56986
	2.1741	-0.5908	P51658	Color2 [DarkGray]	1	4		6.77083	6.95187	6.99209	6.21917	6.49825	6.22497
	0.336879	-0.08793	Q00623	Color2 [DarkGray]	1	4		6.74282	6.48704	6.82018	6.65535	6.52356	6.60733
	1.4155	0.02454	O35129	Color2 [DarkGray]	1	4		6.62059	6.64241	6.63081	6.66534	6.64818	6.65392
	0.101474	0.031034	Q02248	Color2 [DarkGray]	1	4		6.70183	6.50938	6.66107	6.48382	6.67807	6.80349
	0.550324	-0.0316	Q80WJ7	Color2 [DarkGray]	1	4		6.61912	6.6879	6.67101	6.60288	6.62644	6.65392
	1.4163	-0.14775	P55302	Color2 [DarkGray]	1	4		6.70044	6.7046	6.74012	6.51728	6.66107	6.52356
	1.36216	0.065264	Q9DBG1	Color2 [DarkGray]	1	4		6.58946	6.63081	6.61176	6.70598	6.68089	6.64097
	0.489736	0.045471	P68368	Color2 [DarkGray]	1	4		6.61765	6.59096	6.65249	6.61471	6.73606	6.64674
	0.241456	0.031763	Q9CZ13	Color2 [DarkGray]	1	4		6.62644	6.59694	6.65821	6.56224	6.71836	6.69627
	0.287014	-0.05055	O54749	Color2 [DarkGray]	1	4		6.76421	6.59842	6.63807	6.71425	6.58946	6.54535
	1.72138	-0.05809	O09173	Color2 [DarkGray]	1	4		6.70044	6.65535	6.66107	6.62498	6.61176	6.60585
	2.91771	0.146172	Q62318	Color2 [DarkGray]	1	4		6.56224	6.56072	6.58346	6.71562	6.74282	6.6865
	0.947183	0.045437	O55131	Color2 [DarkGray]	1	4		6.61324	6.63663	6.61176	6.65678	6.70598	6.63517
	1.02494	-0.44927	O09158	Color2 [DarkGray]	1	4		6.83036	6.79181	6.89482	6.66818	5.99322	6.50779
	0.377681	-0.03154	Q9Z1T1	Color2 [DarkGray]	1	4		6.69488	6.62498	6.65821	6.57743	6.62936	6.67666
	1.31629	0.045642	Q8C7X2	Color2 [DarkGray]	1	4		6.60288	6.63807	6.62205	6.67242	6.64241	6.6851
	0.113627	0.015903	P38060	Color2 [DarkGray]	1	4		6.57743	6.62498	6.70183	6.6014	6.71973	6.63081
	0.924473	-0.06408	P36552	Color2 [DarkGray]	1	4		6.65964	6.69349	6.67242	6.65821	6.62205	6.55305
	0.343874	-0.03308	Q14C51	Color2 [DarkGray]	1	4		6.72928	6.59246	6.65821	6.61765	6.63517	6.6279
	0.217756	0.02652	Q99KC8	Color2 [DarkGray]	1	4		6.60733	6.64818	6.63372	6.62352	6.59842	6.74685
	0.341458	0.027959	D3Z2H9	Color2 [DarkGray]	1	4		6.58946	6.67525	6.62352	6.63517	6.63372	6.70321
	0.236512	0.039711	F8VPK0	Color2 [DarkGray]	1	4		6.6837	6.57894	6.60437	6.56834	6.64961	6.76818
	0.43155	0.05207	Q9EP89	Color2 [DarkGray]	1	4		6.58796	6.68229	6.58045	6.59096	6.72247	6.69349
	0.451126	-0.10443	Q5HZI1	Color2 [DarkGray]	1	4		6.7761	6.51885	6.78005	6.55305	6.52356	6.6851
	0.020995	-0.00341	Q91W50	Color2 [DarkGray]	1	4		6.62352	6.59246	6.71836	6.58496	6.71562	6.62352
	0.510464	-0.08704	P46935	Color2 [DarkGray]	1	4		6.71287	6.76553	6.57743	6.49985	6.63952	6.65535
	0	NaN	A0AAQ4VMX2	Color2 [DarkGray]	1	4		NaN	NaN	NaN	NaN	NaN	NaN
	0.194148	0.016776	Q99MI1	Color2 [DarkGray]	1	4		6.64386	6.59246	6.66959	6.70044	6.62936	6.62644
	0.370604	-0.16651	Q9QZ85	Color2 [DarkGray]	1	4		6.79312	6.52199	6.82273	6.3345	6.86419	6.43962
	0.922184	-0.08597	Q80W22	Color2 [DarkGray]	1	4		6.6879	6.6837	6.6851	6.66818	6.51885	6.61176
	0.447975	-0.04526	Q9D051	Color2 [DarkGray]	1	4		6.62352	6.74551	6.6279	6.63372	6.64097	6.58646
	0.849211	0.162145	Q9R1S7	Color2 [DarkGray]	1	4		6.67807	6.45615	6.53916	6.8125	6.74147	6.60585
	1.56105	-0.05934	P62334	Color2 [DarkGray]	1	4		6.67384	6.66676	6.67948	6.59544	6.59842	6.64818
	0.517926	0.147479	Q8K0E8	Color2 [DarkGray]	1	4		6.60733	6.39746	6.6837	6.87283	6.55765	6.70044
	1.57583	-0.05381	Q91WQ3	Color2 [DarkGray]	1	4		6.6453	6.67948	6.6865	6.62352	6.6279	6.59842
	0.02422	0.004361	Q9CQF9	Color2 [DarkGray]	1	4		6.67101	6.52982	6.71973	6.6279	6.62205	6.6837
	0.389404	0.122051	P09528	Color2 [DarkGray]	1	4		6.49025	6.60881	6.62644	6.52826	6.62205	6.94134
	0.319717	0.02538	P28474	Color2 [DarkGray]	1	4		6.61029	6.6865	6.59544	6.62644	6.68229	6.65964
	1.41605	0.111451	P11881	Color2 [DarkGray]	1	4		6.57894	6.52982	6.65105	6.67807	6.7046	6.7115
	0.352968	0.027929	Q9JLV5	Color2 [DarkGray]	1	4		6.6014	6.63517	6.65249	6.64674	6.61324	6.71287
	0.016009	-0.00272	P70168	Color2 [DarkGray]	1	4		6.67666	6.61765	6.63807	6.70044	6.6893	6.5345
	0.09383	-0.03301	Q8R084	Color2 [DarkGray]	1	4		6.76155	6.58195	6.62205	6.73877	6.732	6.39575
	1.56814	0.181194	A2A8L5	Color2 [DarkGray]	1	4		6.51885	6.50303	6.62644	6.7866	6.74282	6.66249
	0.106427	-0.01451	Q9CXN7	Color2 [DarkGray]	1	4		6.66676	6.60733	6.67666	6.59694	6.72383	6.58646
	1.21782	0.096335	Q61656	Color2 [DarkGray]	1	4		6.58796	6.58346	6.61176	6.61912	6.73471	6.71836
	1.07685	-0.06873	P17751	Color2 [DarkGray]	1	4		6.62205	6.71973	6.6907	6.61176	6.62059	6.59395
	0.765754	0.047808	P26638	Color2 [DarkGray]	1	4		6.61324	6.64674	6.59842	6.69627	6.6879	6.61765
	0.158437	0.035389	P21981	Color2 [DarkGray]	1	4		6.5744	6.52356	6.77215	6.65105	6.72383	6.6014
	1.89543	0.227368	P16406	Color2 [DarkGray]	1	4		6.55612	6.51096	6.50621	6.81762	6.78529	6.65249
	0.739757	0.028924	Q8VHE0	Color2 [DarkGray]	1	4		6.61471	6.61471	6.65821	6.66249	6.63807	6.67384
	0.94549	-0.09151	Q80UG5	Color2 [DarkGray]	1	4		6.70321	6.7046	6.65678	6.66249	6.61029	6.51728
	0.343106	0.091917	P07356	Color2 [DarkGray]	1	4		6.67101	6.7211	6.38716	6.69627	6.61324	6.74551
	1.02475	0.192875	Q9JLF6	Color2 [DarkGray]	1	4		6.53605	6.60585	6.4822	6.87529	6.59544	6.732
	0.811356	0.070446	Q6Q899	Color2 [DarkGray]	1	4		6.65392	6.54844	6.62059	6.67101	6.7252	6.63807
	0.38865	-0.08178	P13020	Color2 [DarkGray]	1	4		6.65249	6.65535	6.73606	6.71287	6.43463	6.65105
	0.682631	-0.06434	Q9JHW2	Color2 [DarkGray]	1	4		6.65249	6.73742	6.63517	6.66818	6.57592	6.58796
	0.458033	0.071273	Q9QZQ1	Color2 [DarkGray]	1	4		6.63663	6.5267	6.65535	6.56986	6.72928	6.73336
	0.004518	-0.00076	Q9ERG0	Color2 [DarkGray]	1	4		6.5469	6.65821	6.7252	6.62498	6.67807	6.62498
	0.149258	0.024761	Q6PHQ9	Color2 [DarkGray]	1	4		6.70874	6.52982	6.65105	6.65535	6.59842	6.71012
	0.245186	-0.02734	Q8QZS1	Color2 [DarkGray]	1	4		6.62205	6.66391	6.6837	6.6893	6.6453	6.55305
	0.514249	0.055981	Q61595	Color2 [DarkGray]	1	4		6.63227	6.6453	6.56682	6.64674	6.61471	6.75087
	0.448038	-0.04484	Q99JW2	Color2 [DarkGray]	1	4		6.6453	6.66249	6.6879	6.63663	6.68229	6.54226
	1.5128	-0.10358	P13707	Color2 [DarkGray]	1	4		6.65535	6.71425	6.71425	6.6014	6.6279	6.5438
	0.570585	0.039543	Q9CWK8	Color2 [DarkGray]	1	4		6.59694	6.64674	6.6279	6.61912	6.71287	6.65821
	0.472273	-0.03304	Q91Z53	Color2 [DarkGray]	1	4		6.69627	6.6837	6.59991	6.62644	6.62352	6.63081
	0.004878	0.001054	P47199	Color2 [DarkGray]	1	4		6.52513	6.72656	6.67242	6.67384	6.56834	6.6851
	1.27872	0.235079	P50172	Color2 [DarkGray]	1	4		6.5267	6.39232	6.63807	6.69209	6.8505	6.71973
	0.538744	-0.06281	Q9R1P4	Color2 [DarkGray]	1	4		6.67525	6.70874	6.63807	6.66676	6.51728	6.64961
	1.32337	0.187716	P48193	Color2 [DarkGray]	1	4		6.63227	6.41785	6.58646	6.75355	6.71012	6.73606
	0.052243	-0.01119	P52760	Color2 [DarkGray]	1	4		6.55305	6.68089	6.70874	6.61324	6.55305	6.74282
	0.785833	-0.39696	P07758	Color2 [DarkGray]	1	4		7.0917	6.40259	6.93192	6.62059	6.29462	6.32012
	0.409818	0.090501	P17879	Color2 [DarkGray]	1	4		6.76022	6.56834	6.45615	6.62644	6.70321	6.72656
	0.034701	0.003716	Q9CZW5	Color2 [DarkGray]	1	4		6.66959	6.62205	6.63227	6.67242	6.6837	6.57894
	0.013263	-0.00051	P53395	Color2 [DarkGray]	1	4		6.63807	6.65964	6.63517	6.62498	6.64674	6.65964
	0.169668	-0.00869	P61982	Color2 [DarkGray]	1	4		6.64097	6.62936	6.67242	6.64386	6.66107	6.61176
	0.842638	-0.11159	Q91VM9	Color2 [DarkGray]	1	4		6.60437	6.72247	6.76421	6.5438	6.66249	6.54998
	2.67666	0.048093	P10630	Color2 [DarkGray]	1	4		6.62352	6.62498	6.61029	6.65964	6.66676	6.67666
	1.42327	0.097042	P30115	Color2 [DarkGray]	1	4		6.61029	6.59096	6.58195	6.63952	6.6893	6.74551
	3.00635	0.13236	Q9D8U8	Color2 [DarkGray]	1	4		6.58346	6.58946	6.55459	6.7115	6.6879	6.7252
	1.06278	0.035655	Q6ZQ58	Color2 [DarkGray]	1	4		6.64241	6.63517	6.59991	6.6453	6.67525	6.66391
	0.276181	-0.01719	Q9ER72	Color2 [DarkGray]	1	4		6.65964	6.63807	6.65964	6.58796	6.66534	6.65249
	0.891276	0.056875	P68040	Color2 [DarkGray]	1	4		6.63663	6.58946	6.61912	6.67807	6.62352	6.71425
	1.24826	0.141914	Q9CQV8	Color2 [DarkGray]	1	4		6.5438	6.60585	6.56072	6.6865	6.80864	6.64097
	0.670615	0.069115	O70475	Color2 [DarkGray]	1	4		6.54535	6.58346	6.69488	6.67242	6.70183	6.65678
	0	NaN	K9J7B2	Color2 [DarkGray]	1	4		NaN	NaN	NaN	NaN	NaN	NaN
	1.02442	0.08962	Q3B7Z2	Color2 [DarkGray]	1	4		6.62936	6.53605	6.6279	6.67666	6.73877	6.64674
	0.389708	-0.02248	Q9D0F3	Color2 [DarkGray]	1	4		6.69349	6.62936	6.64241	6.61029	6.65964	6.6279
	1.07654	0.073192	Q3TLH4	Color2 [DarkGray]	1	4		6.6453	6.5469	6.62644	6.67101	6.66676	6.70044
	0.047478	-0.01617	Q9JLI0	Color2 [DarkGray]	1	4		6.61765	6.7996	6.52513	6.67807	6.46761	6.74819
	1.62716	-0.06028	Q3URE1	Color2 [DarkGray]	1	4		6.66534	6.67525	6.68089	6.63952	6.58346	6.61765
	0.070611	0.041955	O55111	Color2 [DarkGray]	1	4		6.43796	6.51254	6.8716	6.41785	6.57592	6.9542
	0.269832	-0.03929	P48758	Color2 [DarkGray]	1	4		6.59096	6.67242	6.72247	6.54844	6.70044	6.61912
	0.155656	0.041947	A6X935	Color2 [DarkGray]	1	4		6.54998	6.59395	6.71287	6.81378	6.50779	6.66107
	0.468502	-0.03255	Q8BH86	Color2 [DarkGray]	1	4		6.61618	6.66534	6.69766	6.62644	6.59544	6.65964
	1.87308	-0.11313	Q8VCX1	Color2 [DarkGray]	1	4		6.7115	6.64961	6.73606	6.59096	6.57137	6.59544
	0.534326	-0.07761	P97351	Color2 [DarkGray]	1	4		6.64241	6.76022	6.63952	6.59246	6.52199	6.69488
	0.06553	0.007924	P51881	Color2 [DarkGray]	1	4		6.63372	6.56986	6.71425	6.63807	6.65678	6.64674
	0.108425	0.009013	Q6A4J8	Color2 [DarkGray]	1	4		6.64386	6.63081	6.64241	6.60733	6.70598	6.63081
	1.39376	0.228682	Q9D6F9	Color2 [DarkGray]	1	4		6.59246	6.42794	6.54844	6.64386	6.84549	6.76553
	0.641138	0.06027	Q3THK7	Color2 [DarkGray]	1	4		6.65964	6.57137	6.60733	6.69209	6.71973	6.60733
	0.083368	-0.02251	Q8QZY2	Color2 [DarkGray]	1	4		6.61176	6.5469	6.79701	6.51096	6.6837	6.69349
	0.939183	0.306268	P29391	Color2 [DarkGray]	1	4		6.36632	6.55305	6.50303	6.76288	6.5438	7.03452
	0.12492	0.012913	Q4LDG0	Color2 [DarkGray]	1	4		6.58346	6.63372	6.69349	6.6893	6.63952	6.62059
	0.751842	-0.50666	P52843	Color2 [DarkGray]	1	4		6.39917	7	7.12825	6.23649	6.0268	6.74416
	3.26385	-0.11796	P62960	Color2 [DarkGray]	1	4		6.7115	6.70044	6.69209	6.58796	6.56377	6.59842
	0	NaN	Q569X9	Color2 [DarkGray]	1	4		NaN	NaN	NaN	NaN	NaN	NaN
	0.567212	-0.12093	O54754	Color2 [DarkGray]	1	4		6.78005	6.72383	6.59694	6.64386	6.42459	6.66959
	0.939343	-0.26263	P47740	Color2 [DarkGray]	1	4		6.60733	6.85549	6.82782	6.63372	6.29462	6.5744
	0.134285	-0.03514	Q61285	Color2 [DarkGray]	1	4		6.64674	6.66959	6.65678	6.4363	6.67384	6.75756
	0.120303	-0.03647	Q80W21	Color2 [DarkGray]	1	4		6.75622	6.49665	6.71973	6.49345	6.75355	6.61618
	0.526781	0.044848	Q91YP2	Color2 [DarkGray]	1	4		6.55459	6.64241	6.66534	6.67101	6.63517	6.6907
	0.081521	0.021224	Q91WN4	Color2 [DarkGray]	1	4		6.60881	6.67525	6.60585	6.824	6.60288	6.5267
	0.573708	-0.04746	Q7TQH0	Color2 [DarkGray]	1	4		6.6851	6.62498	6.6907	6.56072	6.63663	6.66107
	0.059211	-0.00464	Q9EPE9	Color2 [DarkGray]	1	4		6.66818	6.62644	6.64386	6.61029	6.6893	6.62498
	0.078664	0.013407	Q14DH7	Color2 [DarkGray]	1	4		6.55152	6.67666	6.67948	6.73471	6.61029	6.60288
	0.127509	0.02983	Q9DCG6	Color2 [DarkGray]	1	4		6.49506	6.61176	6.77215	6.60437	6.65535	6.70874
	0	NaN	P11714	Color2 [DarkGray]	1	4		NaN	NaN	NaN	NaN	NaN	NaN
	0.724035	-0.06714	Q8BYC6	Color2 [DarkGray]	1	4		6.65678	6.61618	6.75622	6.61765	6.61765	6.59246
	0.359726	0.2053	P43883	Color2 [DarkGray]	1	4		6.05311	6.71562	6.79181	6.77873	6.64818	6.74953
	0.324526	0.028444	Q9JMH6	Color2 [DarkGray]	1	4		6.6014	6.59246	6.69349	6.63952	6.64386	6.6893
	0.889498	0.05435	P70335	Color2 [DarkGray]	1	4		6.56224	6.65249	6.63372	6.65678	6.67242	6.68229
	0.063947	-0.00545	Q61102	Color2 [DarkGray]	1	4		6.67666	6.64818	6.61471	6.66107	6.59395	6.66818
	0.093042	-0.00994	Q9JMA1	Color2 [DarkGray]	1	4		6.70598	6.61324	6.62644	6.67948	6.59395	6.64241
	1.59526	0.057103	Q9WTM5	Color2 [DarkGray]	1	4		6.60288	6.62644	6.61618	6.64241	6.6865	6.6879
	0.681336	0.049749	P50396	Color2 [DarkGray]	1	4		6.62352	6.58346	6.64818	6.61618	6.67948	6.70874
	0.298923	0.020217	B1AY13	Color2 [DarkGray]	1	4		6.62059	6.63807	6.64097	6.60437	6.69627	6.65964
	2.1194	-0.09214	Q91VR2	Color2 [DarkGray]	1	4		6.65249	6.7046	6.71012	6.59991	6.59246	6.59842
	1.50033	0.066162	Q91VR5	Color2 [DarkGray]	1	4		6.64961	6.59096	6.58946	6.67525	6.66818	6.6851
	1.65862	0.093524	Q8CIB5	Color2 [DarkGray]	1	4		6.5744	6.63952	6.5744	6.66676	6.6879	6.71425
	0.735785	0.078412	Q3URD3	Color2 [DarkGray]	1	4		6.63081	6.64386	6.5345	6.61471	6.69905	6.73064
	0.026431	-0.00276	P35235	Color2 [DarkGray]	1	4		6.64241	6.64961	6.64241	6.57592	6.69488	6.65535
	0.350923	-0.05128	Q8C5H8	Color2 [DarkGray]	1	4		6.59991	6.72247	6.68089	6.54535	6.59395	6.71012
	0.282583	-0.07324	Q91VW5	Color2 [DarkGray]	1	4		6.76155	6.76421	6.50303	6.63372	6.49025	6.6851
	0.352926	-0.03175	O88533	Color2 [DarkGray]	1	4		6.69766	6.60881	6.67101	6.65105	6.5744	6.65678
	0.501664	0.038437	P97429	Color2 [DarkGray]	1	4		6.6453	6.62936	6.59842	6.60437	6.70736	6.67666
	0.190488	-0.01613	Q9DC69	Color2 [DarkGray]	1	4		6.6279	6.6879	6.63807	6.6879	6.60288	6.61471
	0.837353	0.067519	Q99MN1	Color2 [DarkGray]	1	4		6.62644	6.58646	6.61471	6.63227	6.74685	6.65105
	0.022793	-0.00499	P08226	Color2 [DarkGray]	1	4		6.66107	6.63952	6.63372	6.70183	6.49506	6.72247
	0.01589	-0.00377	Q9D9V3	Color2 [DarkGray]	1	4		6.60733	6.70736	6.61618	6.70044	6.49665	6.72247
	0.204462	0.033439	Q6A068	Color2 [DarkGray]	1	4		6.59096	6.56834	6.71836	6.62205	6.74416	6.61176
	1.73094	-0.29227	P97501	Color2 [DarkGray]	1	4		6.80736	6.7115	6.824	6.60437	6.36982	6.49185
	0.50842	-0.05467	P70441	Color2 [DarkGray]	1	4		6.66391	6.71287	6.63372	6.69488	6.55765	6.59395
	1.6142	-0.09864	A2AJL3	Color2 [DarkGray]	1	4		6.6893	6.64674	6.74012	6.58045	6.60585	6.59395
	0.105036	-0.05107	P39447	Color2 [DarkGray]	1	4		6.50462	6.6837	6.7879	6.37678	6.54535	6.90087
	0.020976	-0.00488	O09174	Color2 [DarkGray]	1	4		6.61471	6.71425	6.60288	6.59991	6.5438	6.77347
	0.10556	0.036052	P30999	Color2 [DarkGray]	1	4		6.71287	6.48059	6.66818	6.45779	6.73064	6.78136
	0.350295	0.120694	Q8VCM7	Color2 [DarkGray]	1	4		6.60881	6.45286	6.66391	6.92719	6.48382	6.67666
	0.970585	-0.19091	P51125	Color2 [DarkGray]	1	4		6.71287	6.63807	6.848	6.53294	6.42794	6.66534
	0.012686	-0.00412	Q9Z0U1	Color2 [DarkGray]	1	4		6.49665	6.66107	6.76818	6.49825	6.67384	6.74147
	2.45915	0.162124	Q4VA53	Color2 [DarkGray]	1	4		6.54071	6.59096	6.54844	6.6837	6.72656	6.75622
	0.039969	-0.00339	O88544	Color2 [DarkGray]	1	4		6.63081	6.64961	6.65535	6.62498	6.60437	6.69627
	0.044127	0.008327	Q80UM7	Color2 [DarkGray]	1	4		6.57137	6.62498	6.71836	6.61176	6.74147	6.58646
	1.15775	0.071787	O08914	Color2 [DarkGray]	1	4		6.65249	6.57894	6.59096	6.66249	6.71562	6.65964
	1.46072	0.163491	Q3V3R4	Color2 [DarkGray]	1	4		6.58346	6.5469	6.54535	6.64386	6.81634	6.70598
	0.928447	-0.06763	Q62167	Color2 [DarkGray]	1	4		6.68229	6.64097	6.70736	6.57137	6.59246	6.66391
	3.31307	0.082726	Q7TMB8	Color2 [DarkGray]	1	4		6.60437	6.60881	6.59246	6.6879	6.67242	6.69349
	0.24817	0.02455	Q8BMA6	Color2 [DarkGray]	1	4		6.6279	6.5744	6.6907	6.61618	6.66818	6.68229
	0.229632	-0.01788	P50580	Color2 [DarkGray]	1	4		6.64241	6.66676	6.64818	6.65678	6.67101	6.57592
	2.19675	-0.14388	P47911	Color2 [DarkGray]	1	4		6.71425	6.7252	6.70183	6.57743	6.52042	6.61176
	0.042596	0.005505	O88986	Color2 [DarkGray]	1	4		6.56682	6.65821	6.69627	6.66534	6.66959	6.60288
	0.565965	-0.0411	P62908	Color2 [DarkGray]	1	4		6.64241	6.70183	6.64674	6.67242	6.58496	6.61029
	1.78105	0.087932	Q9CQQ7	Color2 [DarkGray]	1	4		6.5744	6.61765	6.60437	6.72247	6.67384	6.66391
	0.590163	-0.10163	Q8VDC1	Color2 [DarkGray]	1	4		6.72928	6.6851	6.66107	6.44294	6.68089	6.64674
	0.179044	-0.09374	O88451	Color2 [DarkGray]	1	4		6.79181	6.34873	6.88874	6.3906	6.76951	6.58796
	0.403068	-0.03223	Q9D819	Color2 [DarkGray]	1	4		6.6014	6.67384	6.70321	6.6453	6.63952	6.59694
	0.186289	-0.02282	P63101	Color2 [DarkGray]	1	4		6.60437	6.71012	6.64961	6.58796	6.70183	6.60585
	0	NaN	Q8VC28	Color2 [DarkGray]	1	4		NaN	NaN	NaN	NaN	NaN	NaN
	0.298181	-0.03784	Q9DCW4	Color2 [DarkGray]	1	4		6.61912	6.65249	6.71287	6.55765	6.70598	6.60733
	0.256693	-0.07367	Q8BG05	Color2 [DarkGray]	1	4		6.63517	6.66391	6.72792	6.73471	6.6893	6.38198
	0.103191	-0.02712	O08810	Color2 [DarkGray]	1	4		6.66107	6.63227	6.66959	6.65392	6.77479	6.45286
	0.911107	0.161479	Q9CWS0	Color2 [DarkGray]	1	4		6.43962	6.55305	6.6837	6.63372	6.76288	6.76421
	0.384454	-0.02272	Q9CY58	Color2 [DarkGray]	1	4		6.68229	6.60733	6.67525	6.64241	6.61912	6.63517
	0.404565	-0.04946	P55264	Color2 [DarkGray]	1	4		6.63372	6.69766	6.67101	6.67666	6.65535	6.52199
	0.875967	-0.08998	Q9D826	Color2 [DarkGray]	1	4		6.73606	6.6865	6.63952	6.52356	6.65535	6.61324
	0.687097	0.120911	P32261	Color2 [DarkGray]	1	4		6.46107	6.58946	6.6893	6.79051	6.6453	6.66676
	0.32357	-0.01624	Q9D8E6	Color2 [DarkGray]	1	4		6.6851	6.64241	6.6279	6.63807	6.65392	6.61471
	0.473007	-0.09824	Q9WVL0	Color2 [DarkGray]	1	4		6.65821	6.84424	6.56529	6.64241	6.51885	6.61176
	1.08152	0.132006	Q923D2	Color2 [DarkGray]	1	4		6.52826	6.62059	6.57743	6.75622	6.60585	6.76022
	1.56667	0.090751	Q8BMF4	Color2 [DarkGray]	1	4		6.58946	6.6279	6.57592	6.70874	6.7115	6.6453
	0	NaN	Q9QYR7	Color2 [DarkGray]	1	4		NaN	NaN	NaN	NaN	NaN	NaN
	0.250653	0.084158	Q8R0N6	Color2 [DarkGray]	1	4		6.82655	6.44128	6.51728	6.70736	6.56072	6.76951
	0.340137	0.076779	P26040	Color2 [DarkGray]	1	4		6.75355	6.46597	6.58496	6.73606	6.70183	6.59694
	1.19488	-0.06085	P62702	Color2 [DarkGray]	1	4		6.70183	6.6879	6.63227	6.63517	6.60288	6.6014
	0.020552	0.006183	Q921M3	Color2 [DarkGray]	1	4		6.61765	6.64818	6.6453	6.65249	6.81121	6.46597
	1.3253	-0.12891	P52840	Color2 [DarkGray]	1	4		6.69349	6.71973	6.7046	6.66534	6.5469	6.51885
	0.802338	-0.07108	Q8BUV3	Color2 [DarkGray]	1	4		6.63081	6.69488	6.70874	6.63952	6.54071	6.64097
	0.251988	0.038651	P00329	Color2 [DarkGray]	1	4		6.65392	6.69349	6.52199	6.72247	6.61471	6.64818
	1.94319	0.228638	O88587	Color2 [DarkGray]	1	4		6.5267	6.47411	6.57137	6.83036	6.68089	6.74685
	0.952257	0.121204	Q61937	Color2 [DarkGray]	1	4		6.58646	6.52199	6.63372	6.79572	6.6851	6.62498
	0.117657	0.014067	P22315	Color2 [DarkGray]	1	4		6.61618	6.6879	6.60437	6.58195	6.67242	6.69627
	0.209581	0.031934	Q569Z5	Color2 [DarkGray]	1	4		6.57137	6.60585	6.70183	6.57894	6.732	6.66391
	0.741456	-0.06718	Q9JI75	Color2 [DarkGray]	1	4		6.61471	6.75355	6.66107	6.60288	6.62498	6.59991
	0.076762	0.037114	Q64FW2	Color2 [DarkGray]	1	4		6.40599	6.59991	6.8392	6.56529	6.8802	6.51096
	1.35579	0.06817	P35486	Color2 [DarkGray]	1	4		6.61471	6.6453	6.56682	6.6879	6.66959	6.67384
	0.476779	-0.12376	Q6PDN3	Color2 [DarkGray]	1	4		6.74282	6.83036	6.52826	6.56072	6.46761	6.70183
	0.383437	0.04018	Q99KB8	Color2 [DarkGray]	1	4		6.60585	6.61912	6.64386	6.64961	6.74282	6.59694
	0.546658	0.078651	Q7TSH2	Color2 [DarkGray]	1	4		6.67101	6.62352	6.51254	6.66249	6.61765	6.76288
	0.408989	0.039015	P62830	Color2 [DarkGray]	1	4		6.67101	6.62936	6.56986	6.71699	6.62498	6.6453
	0.071915	-0.00865	A0A286YCX6	Color2 [DarkGray]	1	4		6.6893	6.60881	6.6453	6.56986	6.66391	6.6837
	0.211062	0.010768	Q6P1B1	Color2 [DarkGray]	1	4		6.64386	6.66676	6.60437	6.63807	6.66391	6.6453
	0.540909	-0.04982	Q3UNX5	Color2 [DarkGray]	1	4		6.66959	6.69627	6.63807	6.57743	6.58496	6.69209
	0.159148	0.016254	O08759	Color2 [DarkGray]	1	4		6.61176	6.60733	6.6865	6.59544	6.6879	6.67101
	0.760372	0.097401	O88342	Color2 [DarkGray]	1	4		6.53916	6.70736	6.53294	6.69905	6.66249	6.71012
	1.85922	-0.06671	P62821	Color2 [DarkGray]	1	4		6.69209	6.69209	6.6453	6.60733	6.60585	6.61618
	0.752701	0.05385	Q8C0C7	Color2 [DarkGray]	1	4		6.59395	6.64097	6.61471	6.61176	6.71012	6.6893
	0.339288	-0.04953	Q8CFX1	Color2 [DarkGray]	1	4		6.60881	6.66676	6.7252	6.52356	6.69488	6.63372
	1.69118	0.247815	Q8K440	Color2 [DarkGray]	1	4		6.59991	6.3837	6.55612	6.76421	6.74551	6.77347
	0.200828	0.038573	Q9DCM2	Color2 [DarkGray]	1	4		6.66959	6.52982	6.66818	6.61176	6.7761	6.59544
	0.070776	0.005911	Q9WVJ2	Color2 [DarkGray]	1	4		6.67948	6.64241	6.59991	6.65535	6.67242	6.61176
	0.144971	-0.00841	Q8R050	Color2 [DarkGray]	1	4		6.67948	6.61029	6.65392	6.62644	6.65249	6.63952
	1.18554	0.047716	Q99K48	Color2 [DarkGray]	1	4		6.64818	6.61618	6.59395	6.65964	6.65392	6.6879
	2.0952	-0.13132	P24369	Color2 [DarkGray]	1	4		6.70183	6.72247	6.69905	6.54071	6.56224	6.62644
	0.490161	0.04966	Q8BKC5	Color2 [DarkGray]	1	4		6.62352	6.62059	6.61029	6.73471	6.58496	6.6837
	0.3104	0.046396	P63158	Color2 [DarkGray]	1	4		6.55459	6.69488	6.60733	6.64818	6.59694	6.75087
	1.20154	-0.06555	Q64516	Color2 [DarkGray]	1	4		6.70736	6.62936	6.69209	6.62352	6.59246	6.61618
	0.114519	0.009966	Q99JB2	Color2 [DarkGray]	1	4		6.63081	6.59544	6.6893	6.64674	6.67666	6.62205
	0.057713	-0.00951	Q6Y7W8	Color2 [DarkGray]	1	4		6.64818	6.59246	6.70183	6.67525	6.69488	6.5438
	0.266213	0.047523	P68510	Color2 [DarkGray]	1	4		6.65678	6.59694	6.59991	6.67807	6.77742	6.54071
	0.024461	0.008134	Q8BSE0	Color2 [DarkGray]	1	4		6.56377	6.82146	6.52042	6.71562	6.52513	6.6893
	0.814229	-0.0534	Q99KJ8	Color2 [DarkGray]	1	4		6.66534	6.62352	6.7211	6.59842	6.61471	6.63663
	0.533383	0.086301	O55201	Color2 [DarkGray]	1	4		6.58195	6.58346	6.62936	6.69488	6.7996	6.55919
	1.38083	0.058912	P22892	Color2 [DarkGray]	1	4		6.60585	6.62352	6.61324	6.6865	6.69766	6.63517
	1.09892	0.145842	G5E829	Color2 [DarkGray]	1	4		6.58496	6.54071	6.57743	6.59246	6.78529	6.76288
	0.310798	-0.02332	Q76MZ3	Color2 [DarkGray]	1	4		6.6851	6.65535	6.62498	6.68229	6.60585	6.60733
	0.187307	0.012104	P61222	Color2 [DarkGray]	1	4		6.63227	6.63517	6.6453	6.6879	6.65678	6.60437
	0.3199	0.04513	P49312	Color2 [DarkGray]	1	4		6.61029	6.58496	6.66534	6.70598	6.72928	6.56072
	0.036937	0.014886	P33267	Color2 [DarkGray]	1	4		6.49506	6.54535	6.84925	6.71012	6.73877	6.48543
	0.272809	0.056971	Q8VCA8	Color2 [DarkGray]	1	4		6.6014	6.69349	6.54226	6.56072	6.80349	6.64386
	0.852991	0.066547	Q91YH5	Color2 [DarkGray]	1	4		6.57743	6.66534	6.58646	6.65105	6.65535	6.72247
	0.39493	0.030387	Q8R0X7	Color2 [DarkGray]	1	4		6.65821	6.65964	6.56682	6.66391	6.67384	6.63807
	0.142	-0.00992	Q9CZD3	Color2 [DarkGray]	1	4		6.64386	6.63227	6.66959	6.61029	6.62059	6.6851
	0.014227	-0.00239	Q9DC61	Color2 [DarkGray]	1	4		6.60881	6.57894	6.74416	6.64097	6.60288	6.68089
	0.431689	-0.02119	Q9CZ44	Color2 [DarkGray]	1	4		6.65821	6.6279	6.67666	6.60288	6.65392	6.64241
	1.10494	0.061264	Q811D0	Color2 [DarkGray]	1	4		6.58946	6.65535	6.59246	6.69766	6.64674	6.67666
	0.081275	0.012363	Q91YP3	Color2 [DarkGray]	1	4		6.66959	6.61324	6.62644	6.55152	6.67101	6.72383
	1.41828	0.037113	P17742	Color2 [DarkGray]	1	4		6.63081	6.64241	6.60288	6.66249	6.65678	6.66818
	0.520398	0.064518	A2AGT5	Color2 [DarkGray]	1	4		6.55305	6.59246	6.6851	6.65392	6.62205	6.74819
	2.04593	-0.27221	Q8VCC2	Color2 [DarkGray]	1	4		6.72383	6.77083	6.82273	6.49025	6.41954	6.59096
	2.43652	0.110066	Q6P5F9	Color2 [DarkGray]	1	4		6.57137	6.59842	6.59246	6.66534	6.71287	6.71425
	0.032601	0.007856	Q9DCQ2	Color2 [DarkGray]	1	4		6.52826	6.77873	6.60585	6.70874	6.59395	6.63372
	0.146042	-0.00994	Q91V41	Color2 [DarkGray]	1	4		6.64674	6.63372	6.66534	6.59544	6.67666	6.64386
	1.33264	0.14373	Q60854	Color2 [DarkGray]	1	4		6.58346	6.55152	6.57289	6.75087	6.61471	6.77347
	0.752438	0.148439	Q922F4	Color2 [DarkGray]	1	4		6.59246	6.69488	6.40769	6.64961	6.76553	6.7252
	0.208723	-0.02082	P54822	Color2 [DarkGray]	1	4		6.65964	6.71425	6.58796	6.6279	6.61471	6.65678
	0.566333	0.108113	P08228	Color2 [DarkGray]	1	4		6.51412	6.6879	6.55612	6.76288	6.56072	6.75889
	1.58329	-0.13186	Q5U5V2	Color2 [DarkGray]	1	4		6.64241	6.75087	6.72928	6.53761	6.59246	6.59694
	0.085882	0.023412	Q8R016	Color2 [DarkGray]	1	4		6.71425	6.69349	6.47897	6.75889	6.54844	6.64961
	0.121213	0.070669	Q9DBE0	Color2 [DarkGray]	1	4		6.5157	6.64386	6.61765	6.29094	6.6837	7.01458
	0.300099	-0.02039	P29351	Color2 [DarkGray]	1	4		6.62352	6.70183	6.63663	6.60733	6.64386	6.64961
	0.596992	0.125091	Q64487	Color2 [DarkGray]	1	4		6.49985	6.50303	6.72792	6.59096	6.75489	6.76022
	0.405777	-0.02501	Q9JLI6	Color2 [DarkGray]	1	4		6.62059	6.68229	6.66534	6.60437	6.62205	6.66676
	0.945627	-0.16357	Q14CH1	Color2 [DarkGray]	1	4		6.71012	6.67525	6.77742	6.66534	6.59395	6.41278
	0.421057	0.088839	Q9CQ62	Color2 [DarkGray]	1	4		6.53138	6.52042	6.73606	6.72928	6.57289	6.75221
	0.724638	-0.06078	P67778	Color2 [DarkGray]	1	4		6.60437	6.72656	6.6893	6.63663	6.60881	6.59246
	0.095302	-0.03021	Q8K2Q9	Color2 [DarkGray]	1	4		6.62352	6.52982	6.80993	6.48059	6.74819	6.64386
	0.011967	0.001297	Q8R5H1	Color2 [DarkGray]	1	4		6.66818	6.58346	6.67666	6.62644	6.62205	6.6837
	1.44584	0.234911	P28843	Color2 [DarkGray]	1	4		6.66249	6.41785	6.47897	6.78136	6.72247	6.76022
	1.16192	0.107988	Q3U7R1	Color2 [DarkGray]	1	4		6.56834	6.66959	6.5267	6.71699	6.6879	6.6837
	0.135857	-0.02967	Q5SSH7	Color2 [DarkGray]	1	4		6.70598	6.54071	6.72247	6.52356	6.71562	6.64097
	0.26751	-0.05403	Q9DBL7	Color2 [DarkGray]	1	4		6.55765	6.73877	6.70874	6.65392	6.49985	6.6893
	0.491804	-0.08079	O70305	Color2 [DarkGray]	1	4		6.59544	6.71973	6.73064	6.49185	6.6837	6.6279
	0.13964	-0.01805	O09012	Color2 [DarkGray]	1	4		6.69627	6.61029	6.64961	6.58045	6.60733	6.71425
	1.03002	0.031347	Q3UEB3	Color2 [DarkGray]	1	4		6.61176	6.61912	6.65392	6.65105	6.67101	6.65678
	0.352635	0.028734	Q8BFW7	Color2 [DarkGray]	1	4		6.64386	6.63663	6.60585	6.7115	6.6014	6.65964
	0.295075	-0.02632	Q8R4H2	Color2 [DarkGray]	1	4		6.64674	6.69488	6.62644	6.59544	6.6893	6.60437
	0.598642	0.055073	P84091	Color2 [DarkGray]	1	4		6.64241	6.54226	6.66249	6.64241	6.70321	6.66676
	0.351603	0.046782	P42227	Color2 [DarkGray]	1	4		6.61324	6.59544	6.64961	6.6279	6.59991	6.77083
	0.426512	0.066181	Q8VCM8	Color2 [DarkGray]	1	4		6.52826	6.69766	6.6014	6.59544	6.74953	6.68089
	0.716745	0.067979	Q9EQH3	Color2 [DarkGray]	1	4		6.58195	6.67384	6.57137	6.72383	6.68229	6.62498
	0.011652	-0.00333	Q61655	Color2 [DarkGray]	1	4		6.7115	6.67525	6.54071	6.72928	6.4822	6.70598
	0.146557	-0.01445	Q6DFZ1	Color2 [DarkGray]	1	4		6.59246	6.70183	6.65678	6.6014	6.66391	6.64241
	1.40242	0.04521	Q9Z0R4	Color2 [DarkGray]	1	4		6.60437	6.64097	6.61765	6.6865	6.66107	6.65105
	0.183516	-0.22063	E9PXC3	Color2 [DarkGray]	1	4		6.3733	6.73064	6.93428	7.24888	5.77873	6.34873
	0.692421	0.102327	O35857	Color2 [DarkGray]	1	4		6.67384	6.49025	6.60733	6.77215	6.63807	6.66818
	1.30288	-0.06078	Q91VA7	Color2 [DarkGray]	1	4		6.66959	6.69349	6.65821	6.64818	6.60881	6.58195
	1.11695	-0.07796	Q4PZA2	Color2 [DarkGray]	1	4		6.73336	6.63227	6.68089	6.57743	6.60585	6.62936
	0.039838	-0.00641	Q3TNA1	Color2 [DarkGray]	1	4		6.59544	6.6851	6.65678	6.59991	6.73471	6.58346
	0.283149	0.053523	Q9D7N3	Color2 [DarkGray]	1	4		6.50938	6.75622	6.57894	6.70321	6.66818	6.63372
	0.138471	0.025782	B2RQC6	Color2 [DarkGray]	1	4		6.76155	6.5345	6.59246	6.63807	6.65535	6.67242
	0.024985	-0.00345	Q9JII6	Color2 [DarkGray]	1	4		6.60733	6.60881	6.71836	6.62352	6.69627	6.60437
	0	NaN	K7N6C2	Color2 [DarkGray]	1	4		NaN	NaN	NaN	NaN	NaN	NaN
	0.126604	0.004336	P62754	Color2 [DarkGray]	1	4		6.64961	6.65249	6.62352	6.63372	6.64241	6.66249
	0.104889	0.007467	P35123	Color2 [DarkGray]	1	4		6.62498	6.62936	6.66534	6.66959	6.66959	6.60288
	0.407894	0.066363	O09159	Color2 [DarkGray]	1	4		6.54535	6.64097	6.63952	6.57894	6.65678	6.78921
	0.931897	0.080911	Q9D024	Color2 [DarkGray]	1	4		6.58796	6.55919	6.65964	6.63081	6.72383	6.69488
	0.019105	-0.00593	P42232	Color2 [DarkGray]	1	4		6.79312	6.48382	6.65249	6.71012	6.66391	6.53761
	0.213296	-0.02411	A3KMP2	Color2 [DarkGray]	1	4		6.71562	6.6279	6.62205	6.58946	6.61029	6.69349
	0.522969	-0.0425	Q5BL07	Color2 [DarkGray]	1	4		6.7211	6.6014	6.67101	6.63663	6.62205	6.60733
	0.231892	-0.04342	P47934	Color2 [DarkGray]	1	4		6.62936	6.74953	6.61176	6.50144	6.67807	6.68089
	0.330794	-0.04547	P24547	Color2 [DarkGray]	1	4		6.76421	6.56986	6.66107	6.63081	6.62205	6.60585
	0.107366	-0.02359	Q8VBT2	Color2 [DarkGray]	1	4		6.71973	6.6837	6.55765	6.70321	6.50621	6.68089
	0.561226	0.044017	O35551	Color2 [DarkGray]	1	4		6.67242	6.55765	6.63372	6.66676	6.67948	6.64961
	0.005583	0.00201	Q8K4Z5	Color2 [DarkGray]	1	4		6.57743	6.61029	6.72656	6.69627	6.79442	6.42962
	0.501125	-0.12776	Q9JKY7	Color2 [DarkGray]	1	4		6.61471	6.71287	6.77873	6.76421	6.42122	6.53761
	1.61923	0.171878	Q9CY64	Color2 [DarkGray]	1	4		6.64097	6.47897	6.5438	6.70321	6.73336	6.74282
	1.45136	0.069772	Q9DB20	Color2 [DarkGray]	1	4		6.57894	6.63663	6.61029	6.66959	6.70736	6.65821
	0.040226	0.004528	Q91WK2	Color2 [DarkGray]	1	4		6.69766	6.62644	6.59842	6.67384	6.59694	6.66534
	0.317308	0.04279	P17225	Color2 [DarkGray]	1	4		6.51412	6.6865	6.66391	6.6837	6.6453	6.66391
	0.277131	0.049994	Q6P9Q6	Color2 [DarkGray]	1	4		6.6014	6.67384	6.57592	6.54226	6.76818	6.6907
	0.866867	-0.10716	P49443	Color2 [DarkGray]	1	4		6.65249	6.77873	6.65535	6.57592	6.5267	6.66249
	0.71506	-0.0593	Q9Z2G6	Color2 [DarkGray]	1	4		6.65392	6.63081	6.73336	6.61029	6.65249	6.57743
	1.86643	-0.09695	Q91X52	Color2 [DarkGray]	1	4		6.67525	6.69766	6.70183	6.62498	6.55305	6.60585
	0.207062	0.103664	Q02257	Color2 [DarkGray]	1	4		6.53916	6.51254	6.68089	6.38025	6.64097	7.02237
	0.027871	-0.00228	Q9D7J9	Color2 [DarkGray]	1	4		6.60733	6.68229	6.64386	6.67384	6.61618	6.63663
	0.499321	-0.09212	Q64378	Color2 [DarkGray]	1	4		6.81762	6.56072	6.68229	6.57894	6.54998	6.65535
	2.60221	-0.08075	Q8K0D5	Color2 [DarkGray]	1	4		6.67666	6.7046	6.66959	6.59544	6.59991	6.61324
	0.667735	0.112108	Q80U72	Color2 [DarkGray]	1	4		6.56834	6.55765	6.6279	6.57743	6.82909	6.6837
	0.108139	-0.01149	Q8BWF0	Color2 [DarkGray]	1	4		6.59694	6.69209	6.65821	6.6879	6.59842	6.62644
	0	NaN	P43277	Color2 [DarkGray]	1	4		NaN	NaN	NaN	NaN	NaN	NaN
	0.068078	-0.01056	Q9D8N0	Color2 [DarkGray]	1	4		6.67807	6.65821	6.60881	6.6865	6.6893	6.53761
	0.502066	0.029346	P63276	Color2 [DarkGray]	1	4		6.61618	6.60585	6.66534	6.65535	6.62936	6.6907
	0.923486	-0.07795	Q922E4	Color2 [DarkGray]	1	4		6.72656	6.70183	6.61618	6.58496	6.58045	6.6453
	0.07665	0.013839	Q9Z1J3	Color2 [DarkGray]	1	4		6.60585	6.64818	6.65249	6.62352	6.76686	6.55765
	0.557255	0.148748	P21107	Color2 [DarkGray]	1	4		6.70183	6.65535	6.33271	6.75355	6.67384	6.70874
	0.884441	-0.03779	Q99J39	Color2 [DarkGray]	1	4		6.67525	6.62644	6.6865	6.61029	6.63517	6.62936
	2.5804	0.214008	O08917	Color2 [DarkGray]	1	4		6.50621	6.5345	6.55612	6.76951	6.6893	6.78005
	0.274582	-0.03603	Q91WG8	Color2 [DarkGray]	1	4		6.61029	6.70044	6.67242	6.66391	6.5345	6.67666
	0.131778	0.009633	Q9Z1A1	Color2 [DarkGray]	1	4		6.69209	6.60585	6.61912	6.6453	6.65249	6.64818
	0.281023	0.056809	P70333	Color2 [DarkGray]	1	4		6.6014	6.52982	6.70736	6.65821	6.78398	6.56682
	0.40943	0.099888	Q99P88	Color2 [DarkGray]	1	4		6.64674	6.4363	6.6851	6.6893	6.80864	6.56986
	0.295557	0.025516	G3X9K3	Color2 [DarkGray]	1	4		6.63227	6.58646	6.67384	6.64386	6.70321	6.62205
	0.133501	-0.05372	Q9DC50	Color2 [DarkGray]	1	4		6.49345	6.80736	6.6879	6.59842	6.81634	6.41278
	0.102506	-0.02736	P42230	Color2 [DarkGray]	1	4		6.47897	6.7046	6.78005	6.58195	6.6893	6.61029
	0.237663	0.0246	Q93092	Color2 [DarkGray]	1	4		6.56377	6.64674	6.68229	6.62059	6.69209	6.65392
	0.171584	-0.01544	Q9D7N9	Color2 [DarkGray]	1	4		6.62498	6.69766	6.63081	6.63081	6.59544	6.68089
	1.27449	0.098993	Q80XI3	Color2 [DarkGray]	1	4		6.60437	6.56224	6.61324	6.63227	6.74551	6.69905
	0	NaN	P43274	Color2 [DarkGray]	1	4		NaN	NaN	NaN	NaN	NaN	NaN
	0.988418	0.088134	Q9JLB0	Color2 [DarkGray]	1	4		6.67807	6.54844	6.56834	6.68229	6.70736	6.66959
	1.48259	0.142865	Q5BLK4	Color2 [DarkGray]	1	4		6.61765	6.55459	6.53761	6.78136	6.65249	6.7046
	0.375092	0.078761	Q8VC97	Color2 [DarkGray]	1	4		6.60733	6.47411	6.72383	6.59991	6.66818	6.77347
	0.425154	-0.0744	Q8BKX1	Color2 [DarkGray]	1	4		6.58646	6.65105	6.79831	6.53605	6.67666	6.59991
	0.137845	0.022331	P99029	Color2 [DarkGray]	1	4		6.53916	6.73742	6.61765	6.68229	6.62644	6.65249
	0.083567	0.012204	O88738	Color2 [DarkGray]	1	4		6.73606	6.59694	6.57743	6.67101	6.62498	6.65105
	0.049487	0.005965	G5E870	Color2 [DarkGray]	1	4		6.6837	6.59544	6.64097	6.63807	6.59395	6.70598
	0.16835	-0.0075	P14206	Color2 [DarkGray]	1	4		6.63081	6.68089	6.63081	6.63952	6.63663	6.64386
	1.03322	0.094858	P47857	Color2 [DarkGray]	1	4		6.60437	6.63372	6.5469	6.64818	6.75889	6.66249
	0.540433	0.035007	Q80UM3	Color2 [DarkGray]	1	4		6.67101	6.58045	6.62644	6.65821	6.68229	6.64241
	0.21055	-0.01458	Q9CQA3	Color2 [DarkGray]	1	4		6.63952	6.63081	6.68229	6.61618	6.67948	6.61324
	1.1121	-0.11298	Q9D1G1	Color2 [DarkGray]	1	4		6.62352	6.75756	6.71425	6.63227	6.53916	6.58496
	0.056916	0.007943	Q9DCX2	Color2 [DarkGray]	1	4		6.58195	6.72792	6.60733	6.61471	6.65249	6.67384
	0.61908	-0.03514	Q99PG0	Color2 [DarkGray]	1	4		6.67101	6.6279	6.6851	6.63227	6.65535	6.59096
	0	NaN	P24456	Color2 [DarkGray]	1	4		NaN	NaN	NaN	NaN	NaN	NaN
	1.3044	-0.04776	P99026	Color2 [DarkGray]	1	4		6.68089	6.65821	6.66249	6.62644	6.58946	6.64241
	0.435364	0.043099	Q8VD04	Color2 [DarkGray]	1	4		6.59842	6.58946	6.67666	6.64241	6.72792	6.62352
	0.528397	-0.12769	Q8JZK9	Color2 [DarkGray]	1	4		6.86666	6.70874	6.53138	6.56072	6.50621	6.65678
	0.749762	0.100234	Q501J6	Color2 [DarkGray]	1	4		6.59096	6.50779	6.67525	6.61912	6.70874	6.74685
	0.683012	-0.02856	Q7M6Y3	Color2 [DarkGray]	1	4		6.6453	6.65821	6.66959	6.62936	6.65964	6.59842
	2.55456	0.086488	Q9EPK7	Color2 [DarkGray]	1	4		6.59842	6.59395	6.60733	6.67242	6.7115	6.67525
	1.36589	0.097785	P60335	Color2 [DarkGray]	1	4		6.60437	6.5345	6.64241	6.6851	6.67666	6.71287
	0.585788	-0.11364	Q91W64	Color2 [DarkGray]	1	4		6.75221	6.6014	6.73742	6.58496	6.45779	6.70736
	1.4526	0.190747	Q60634	Color2 [DarkGray]	1	4		6.47897	6.55765	6.59544	6.77083	6.63517	6.79831
	0.360808	0.040743	P47791	Color2 [DarkGray]	1	4		6.55919	6.71012	6.59842	6.6893	6.64674	6.65392
	0.32551	-0.0134	Q8QZY1	Color2 [DarkGray]	1	4		6.66959	6.65821	6.62352	6.64674	6.64674	6.61765
	0.330614	0.045602	Q9QXF8	Color2 [DarkGray]	1	4		6.54998	6.65392	6.65535	6.60733	6.75355	6.63517
	3.39201	0.214295	Q6A026	Color2 [DarkGray]	1	4		6.5267	6.51885	6.55152	6.71699	6.74685	6.7761
	0.334872	-0.08846	Q8BTY1	Color2 [DarkGray]	1	4		6.73606	6.52199	6.79181	6.50462	6.73606	6.5438
	0.214067	0.01756	P61205	Color2 [DarkGray]	1	4		6.64674	6.59842	6.65821	6.59991	6.67948	6.67666
	0.361521	0.028522	Q8K154	Color2 [DarkGray]	1	4		6.69209	6.59991	6.59544	6.64674	6.67666	6.64961
	0.212519	0.023823	O08547	Color2 [DarkGray]	1	4		6.67525	6.57894	6.63952	6.6279	6.7211	6.61618
	0.373231	0.022564	Q60598	Color2 [DarkGray]	1	4		6.63663	6.58646	6.67384	6.65678	6.65392	6.65392
	0.089354	-0.00468	G3X972	Color2 [DarkGray]	1	4		6.64386	6.67525	6.61912	6.65964	6.63081	6.63372
	0.797389	-0.23395	Q3UPF5	Color2 [DarkGray]	1	4		6.61765	6.64386	6.98641	6.41278	6.63663	6.49665
	0	NaN	Q63886	Color2 [DarkGray]	1	4		NaN	NaN	NaN	NaN	NaN	NaN
	0.306165	0.045216	Q3UJU9	Color2 [DarkGray]	1	4		6.5345	6.66107	6.66391	6.732	6.67666	6.58646
	0.123089	-0.02432	Q71RI9	Color2 [DarkGray]	1	4		6.66249	6.7211	6.57894	6.71836	6.51728	6.65392
	0.327021	-0.02014	Q9WVD5	Color2 [DarkGray]	1	4		6.64961	6.66249	6.64818	6.63807	6.67384	6.58796
	0	NaN	Q9R092	Color2 [DarkGray]	1	4		NaN	NaN	NaN	NaN	NaN	NaN
	0	NaN	Q64105	Color2 [DarkGray]	1	4		NaN	NaN	NaN	NaN	NaN	NaN
	2.20306	0.041873	Q8K1R3	Color2 [DarkGray]	1	4		6.60881	6.62644	6.63227	6.66391	6.67101	6.65821
	0.381131	0.122554	Q8BWU8	Color2 [DarkGray]	1	4		6.78136	6.34873	6.59544	6.6865	6.79051	6.61618
	0.104354	-0.01388	Q3TEA8	Color2 [DarkGray]	1	4		6.6879	6.58045	6.68089	6.60585	6.70183	6.59991
	0.068386	0.030919	Q64176	Color2 [DarkGray]	1	4		6.57743	6.45779	6.824	6.42122	6.7866	6.74416
	0.395025	0.053679	Q8R059	Color2 [DarkGray]	1	4		6.6865	6.55305	6.60733	6.7046	6.58496	6.71836
	0.664995	-0.03639	O70310	Color2 [DarkGray]	1	4		6.67948	6.62059	6.6851	6.64386	6.63372	6.59842
	0.421312	-0.06717	Q99L04	Color2 [DarkGray]	1	4		6.56377	6.72383	6.73877	6.53138	6.64241	6.65105
	0.453968	0.042377	Q7TQK5	Color2 [DarkGray]	1	4		6.62205	6.57137	6.67242	6.63663	6.71973	6.63663
	1.22031	0.113172	Q6PGC1	Color2 [DarkGray]	1	4		6.62205	6.56072	6.5744	6.6837	6.77347	6.63952
	0.930903	0.090168	P32921	Color2 [DarkGray]	1	4		6.64241	6.60585	6.5438	6.69905	6.62205	6.74147
	1.56167	-0.20967	Q8R317	Color2 [DarkGray]	1	4		6.8392	6.65392	6.73742	6.59096	6.52513	6.48543
	0.574274	-0.0529	P54775	Color2 [DarkGray]	1	4		6.65964	6.62498	6.72383	6.63081	6.56072	6.65821
	0.930363	-0.02978	P60229	Color2 [DarkGray]	1	4		6.66249	6.63663	6.67666	6.61029	6.63952	6.63663
	1.18972	0.078581	Q8C1B7	Color2 [DarkGray]	1	4		6.59395	6.65105	6.56682	6.69905	6.70321	6.6453
	0.013737	-0.00127	Q60676	Color2 [DarkGray]	1	4		6.63807	6.62059	6.67384	6.63807	6.6907	6.59991
	1.00805	0.086719	Q99JY9	Color2 [DarkGray]	1	4		6.57289	6.6014	6.62352	6.62059	6.75087	6.6865
	0.464355	0.118087	Q9D2R0	Color2 [DarkGray]	1	4		6.74416	6.58496	6.40939	6.80219	6.64961	6.64097
	1.54795	0.077046	Q9DBS5	Color2 [DarkGray]	1	4		6.57289	6.60585	6.63517	6.71012	6.66676	6.66818
	1.44455	0.08405	Q8CDN6	Color2 [DarkGray]	1	4		6.63663	6.55305	6.61324	6.69627	6.66391	6.69488
	1.72235	0.133255	Q810B6	Color2 [DarkGray]	1	4		6.58496	6.59544	6.54535	6.6851	6.77083	6.66959
	0.217065	-0.03251	Q9DBG7	Color2 [DarkGray]	1	4		6.76421	6.56986	6.64241	6.64386	6.59991	6.63517
	1.16907	-0.1108	Q9QYG0	Color2 [DarkGray]	1	4		6.67666	6.6907	6.7252	6.5469	6.67101	6.54226
	0.118044	0.015274	Q6NZR5	Color2 [DarkGray]	1	4		6.67242	6.66249	6.57137	6.60585	6.71836	6.6279
	1.03814	0.072543	Q60575	Color2 [DarkGray]	1	4		6.58646	6.60881	6.62498	6.61765	6.70736	6.71287
	0	NaN	Q9DBG5	Color2 [DarkGray]	1	4		NaN	NaN	NaN	NaN	NaN	NaN
	0.299138	-0.03933	Q9JLV1	Color2 [DarkGray]	1	4		6.60881	6.65249	6.7252	6.54226	6.67807	6.64818
	0.326142	0.053731	Q8K4L3	Color2 [DarkGray]	1	4		6.66534	6.53916	6.64097	6.56224	6.69488	6.74953
	1.05623	0.100791	Q9EQ32	Color2 [DarkGray]	1	4		6.51728	6.64961	6.60881	6.70736	6.7211	6.64961
	1.59275	0.088474	P61161	Color2 [DarkGray]	1	4		6.59694	6.56986	6.62936	6.64961	6.7046	6.70736
	2.90915	-0.11253	Q99KV1	Color2 [DarkGray]	1	4		6.71836	6.67807	6.70044	6.5744	6.59991	6.58496
	0.313014	-0.07433	P26150	Color2 [DarkGray]	1	4		6.77873	6.69627	6.55612	6.73877	6.49345	6.57592
	0.273718	-0.03528	Q91YT0	Color2 [DarkGray]	1	4		6.72247	6.6014	6.65678	6.57894	6.70044	6.59544
	0.424983	0.026098	Q9D2G2	Color2 [DarkGray]	1	4		6.6014	6.67101	6.61912	6.6453	6.6879	6.63663
	1.33032	0.088852	Q99JB8	Color2 [DarkGray]	1	4		6.55765	6.58796	6.64961	6.68089	6.71699	6.66391
	1.00931	0.474378	P01942	Color2 [DarkGray]	1	4		6.50303	6.32373	6.27799	7.17891	6.45779	6.89118
	0.72664	0.070688	Q3UM45	Color2 [DarkGray]	1	4		6.62498	6.57289	6.62498	6.64097	6.76022	6.63372
	0.415194	0.045296	Q91V76	Color2 [DarkGray]	1	4		6.59694	6.70321	6.56072	6.69627	6.63372	6.66676
	1.42057	0.176819	Q9DCL9	Color2 [DarkGray]	1	4		6.62498	6.58796	6.44128	6.74953	6.70044	6.73471
	1.76609	0.097231	Q9CVB6	Color2 [DarkGray]	1	4		6.58946	6.59991	6.59395	6.64961	6.6907	6.73471
	0.475597	-0.11626	Q9EP71	Color2 [DarkGray]	1	4		6.64818	6.61029	6.83162	6.43129	6.71012	6.59991
	0.416496	0.016705	P46978	Color2 [DarkGray]	1	4		6.64386	6.64241	6.62059	6.62644	6.67948	6.65105
	0.053312	0.007528	O35286	Color2 [DarkGray]	1	4		6.63081	6.63663	6.64961	6.61471	6.74147	6.58346
	0.545171	-0.03194	Q8CDG3	Color2 [DarkGray]	1	4		6.6279	6.6453	6.7046	6.63807	6.60437	6.63952
	0.168507	-0.0115	P19783	Color2 [DarkGray]	1	4		6.65392	6.65249	6.64241	6.59991	6.6865	6.6279
	1.5935	0.196646	Q61586	Color2 [DarkGray]	1	4		6.63807	6.4822	6.50303	6.72247	6.79312	6.69766
	0.319415	0.07541	O08784	Color2 [DarkGray]	1	4		6.44791	6.72656	6.63227	6.72928	6.72928	6.5744
	1.31982	0.051725	O35350	Color2 [DarkGray]	1	4		6.61176	6.61765	6.62352	6.70183	6.66676	6.63952
	0.205944	0.079404	Q04447	Color2 [DarkGray]	1	4		6.73471	6.74685	6.30743	6.64674	6.63227	6.74819
	0.808723	0.03378	Q8VCT3	Color2 [DarkGray]	1	4		6.61912	6.65821	6.60288	6.66534	6.64097	6.67525
	1.5053	-0.12985	Q3UHX2	Color2 [DarkGray]	1	4		6.69349	6.77215	6.65535	6.60437	6.58946	6.53761
	0.180218	0.030427	Q922Q1	Color2 [DarkGray]	1	4		6.55919	6.69209	6.62936	6.76022	6.60288	6.60881
	0.701704	-0.02346	Q99KN9	Color2 [DarkGray]	1	4		6.64818	6.63663	6.68229	6.61912	6.64097	6.63663
	0.263063	0.033692	P61202	Color2 [DarkGray]	1	4		6.66534	6.65964	6.55305	6.64818	6.60437	6.72656
	0.182355	-0.07818	P12790	Color2 [DarkGray]	1	4		6.5345	6.74953	6.73606	6.42962	6.88996	6.46597
	0.774298	0.074907	Q91XD6	Color2 [DarkGray]	1	4		6.63227	6.59991	6.58346	6.60881	6.67666	6.75489
	0.556603	-0.1082	Q70FJ1	Color2 [DarkGray]	1	4		6.6453	6.58646	6.85175	6.63372	6.52826	6.59694
	0.018773	0.003827	Q91X34	Color2 [DarkGray]	1	4		6.53761	6.6851	6.69766	6.7115	6.56072	6.65964
	1.10093	0.281095	P11103	Color2 [DarkGray]	1	4		6.53138	6.45779	6.48382	6.75622	6.57592	6.98413
	0.222147	0.014278	Q9DBP5	Color2 [DarkGray]	1	4		6.61618	6.61029	6.6837	6.64097	6.66818	6.64386
	1.46495	0.068976	Q9D4H8	Color2 [DarkGray]	1	4		6.61029	6.61765	6.59842	6.71012	6.6851	6.63807
	0.250253	-0.10944	P17717	Color2 [DarkGray]	1	4		6.74953	6.4363	6.87652	6.57289	6.77742	6.3837
	0.415906	-0.04735	Q9DCN1	Color2 [DarkGray]	1	4		6.66534	6.7115	6.62205	6.64241	6.67525	6.53916
	1.1598	0.195982	Q9QXG4	Color2 [DarkGray]	1	4		6.64097	6.5157	6.46434	6.82655	6.62352	6.75889
	0.380625	-0.03985	Q9DB05	Color2 [DarkGray]	1	4		6.71562	6.68089	6.59096	6.60288	6.59544	6.66959
	1.20005	-0.18062	Q8BUK6	Color2 [DarkGray]	1	4		6.74012	6.6453	6.80349	6.4446	6.57894	6.62352
	0.394859	-0.02939	Q99LC3	Color2 [DarkGray]	1	4		6.67525	6.65964	6.63952	6.5744	6.67666	6.63517
	1.09788	0.124981	Q07076	Color2 [DarkGray]	1	4		6.60881	6.50621	6.62205	6.63081	6.71699	6.76421
	1.08552	0.380046	Q9WUB3	Color2 [DarkGray]	1	4		6.49025	6.67948	6.12928	6.87774	6.78005	6.78136
	0.561013	0.041264	P42208	Color2 [DarkGray]	1	4		6.61912	6.60585	6.64386	6.63952	6.6279	6.7252
	1.55646	0.107154	Q9ESD7	Color2 [DarkGray]	1	4		6.6279	6.57289	6.56529	6.64674	6.72656	6.71425
	0	NaN	Q8BFZ3	Color2 [DarkGray]	1	4		NaN	NaN	NaN	NaN	NaN	NaN
	0.375543	-0.04215	Q99KY4	Color2 [DarkGray]	1	4		6.67384	6.58346	6.73471	6.60881	6.65535	6.6014
	2.15067	-0.09814	O88967	Color2 [DarkGray]	1	4		6.69209	6.66818	6.71562	6.61029	6.60437	6.56682
	0.894754	-0.05705	Q9WUM5	Color2 [DarkGray]	1	4		6.64386	6.67525	6.69627	6.58346	6.66534	6.59544
	1.28783	0.157467	P18242	Color2 [DarkGray]	1	4		6.47249	6.61765	6.59544	6.76421	6.74416	6.64961
	0.880056	0.174101	Q8VCR2	Color2 [DarkGray]	1	4		6.45286	6.63227	6.56834	6.68089	6.87283	6.62205
	0.357596	-0.03315	Q9Z1Z2	Color2 [DarkGray]	1	4		6.68089	6.60437	6.69349	6.60585	6.67948	6.59395
	0.624316	0.073844	P42567	Color2 [DarkGray]	1	4		6.63807	6.50462	6.67384	6.67807	6.70321	6.65678
	1.32485	-0.18953	Q922J3	Color2 [DarkGray]	1	4		6.71562	6.71836	6.76818	6.42291	6.56682	6.64386
	0.099146	0.007507	Q58A65	Color2 [DarkGray]	1	4		6.64818	6.66107	6.61029	6.60288	6.66391	6.67525
	0.509275	0.042178	Q99K30	Color2 [DarkGray]	1	4		6.62936	6.55765	6.67948	6.64818	6.67101	6.67384
	0.058768	0.039352	P59242	Color2 [DarkGray]	1	4		6.42459	6.57592	6.81506	6.30561	6.62352	7.0045
	0.094606	0.0399	Q9JKX3	Color2 [DarkGray]	1	4		6.44128	6.82655	6.57894	6.84298	6.62205	6.50144
	1.92635	0.151669	E9Q3L2	Color2 [DarkGray]	1	4		6.61176	6.56224	6.52356	6.6851	6.76288	6.7046
	0.776223	0.104351	Q60710	Color2 [DarkGray]	1	4		6.50462	6.66818	6.59544	6.63663	6.77083	6.67384
	1.87027	0.221082	Q9JIG7	Color2 [DarkGray]	1	4		6.50779	6.46271	6.61471	6.74685	6.7046	6.79701
	0.129892	0.014195	Q8R0V5	Color2 [DarkGray]	1	4		6.6851	6.6014	6.62205	6.67807	6.58796	6.6851
	0.491578	0.076515	Q91W90	Color2 [DarkGray]	1	4		6.62205	6.51885	6.66959	6.58646	6.76288	6.6907
	0.825674	0.067256	O54774	Color2 [DarkGray]	1	4		6.5744	6.62205	6.63227	6.63081	6.74147	6.65821
	0.498318	0.109426	Q9DAW9	Color2 [DarkGray]	1	4		6.58346	6.45779	6.71425	6.63807	6.62936	6.81634
	0.751105	-0.09044	P68254	Color2 [DarkGray]	1	4		6.62352	6.74282	6.69488	6.68229	6.56224	6.54535
	0.638181	-0.07959	Q3UEP4	Color2 [DarkGray]	1	4		6.61765	6.7046	6.72383	6.65249	6.64386	6.51096
	0.233902	0.036903	E9PZJ8	Color2 [DarkGray]	1	4		6.63081	6.51728	6.72383	6.67525	6.67948	6.6279
	0.159124	-0.0199	Q60866	Color2 [DarkGray]	1	4		6.69627	6.66959	6.59246	6.67807	6.65678	6.56377
	0.075946	0.01177	Q9D2V7	Color2 [DarkGray]	1	4		6.57743	6.71425	6.61912	6.68089	6.57592	6.6893
	0.938821	-0.1028	Q924Y0	Color2 [DarkGray]	1	4		6.6014	6.74551	6.73336	6.54998	6.62644	6.59544
	0.33721	-0.05401	Q99KD5	Color2 [DarkGray]	1	4		6.66818	6.61471	6.7252	6.50303	6.64674	6.69627
	0.569736	-0.08304	Q99J99	Color2 [DarkGray]	1	4		6.7211	6.71425	6.61471	6.6837	6.62059	6.49665
	2.39016	0.202751	Q8R5I6	Color2 [DarkGray]	1	4		6.57592	6.5469	6.49345	6.73064	6.7879	6.70598
	0.433079	-0.04251	Q99M87	Color2 [DarkGray]	1	4		6.64961	6.60733	6.73606	6.62059	6.65392	6.59096
	0.262066	-0.04421	Q64152	Color2 [DarkGray]	1	4		6.67525	6.56986	6.74685	6.53916	6.63227	6.6879
	0.048738	0.009329	Q8C5W3	Color2 [DarkGray]	1	4		6.55919	6.66391	6.6907	6.74147	6.56224	6.63807
	1.45112	0.102883	Q9JLI8	Color2 [DarkGray]	1	4		6.59991	6.56834	6.60437	6.63663	6.74282	6.70183
	0.684394	0.041802	Q9QXK3	Color2 [DarkGray]	1	4		6.58195	6.61324	6.67242	6.64818	6.67525	6.66959
	1.28571	-0.28598	P15864	Color2 [DarkGray]	1	4		6.79181	6.7761	6.76022	6.69766	6.37851	6.39403
	1.46739	0.169784	Q5SYD0	Color2 [DarkGray]	1	4		6.54071	6.52199	6.60288	6.63952	6.73064	6.80478
	0.201334	0.039449	Q9DCT2	Color2 [DarkGray]	1	4		6.61471	6.61618	6.63517	6.51412	6.76155	6.70874
	1.14982	0.086941	P18653	Color2 [DarkGray]	1	4		6.60437	6.64818	6.54535	6.65249	6.6865	6.71973
	0.314765	-0.09614	Q8VHM5	Color2 [DarkGray]	1	4		6.70044	6.56529	6.79181	6.62059	6.75622	6.39232
	0.189888	-0.0681	Q920E5	Color2 [DarkGray]	1	4		6.80607	6.75355	6.45286	6.71973	6.4446	6.64386
	0	NaN	Q8R3C7	Color2 [DarkGray]	1	4		NaN	NaN	NaN	NaN	NaN	NaN
	0.108377	-0.06035	P58771	Color2 [DarkGray]	1	4		6.98755	6.65821	6.33271	6.63517	6.46597	6.69627
	1.15943	0.103246	P70296	Color2 [DarkGray]	1	4		6.62059	6.55305	6.59842	6.76421	6.63952	6.67807
	1.80622	-0.1451	Q922Q8	Color2 [DarkGray]	1	4		6.72383	6.6907	6.72792	6.63372	6.51885	6.55459
	0.221896	-0.02814	P12367	Color2 [DarkGray]	1	4		6.64961	6.70598	6.61471	6.60881	6.56834	6.70874
	2.27078	0.199326	P52792	Color2 [DarkGray]	1	4		6.48704	6.60881	6.52513	6.74953	6.73471	6.73471
	0.239864	-0.04186	Q8VDM6	Color2 [DarkGray]	1	4		6.57894	6.65249	6.75756	6.53138	6.65678	6.67525
	0.769723	-0.08828	Q9JJ28	Color2 [DarkGray]	1	4		6.65249	6.73064	6.67525	6.56834	6.5345	6.6907
	0.187467	0.032629	Q9R111	Color2 [DarkGray]	1	4		6.55305	6.6837	6.64097	6.76155	6.57743	6.63663
	0.324186	-0.06389	P50171	Color2 [DarkGray]	1	4		6.53138	6.72792	6.76022	6.57289	6.6851	6.56986
	2.13691	-0.11708	Q8C7R4	Color2 [DarkGray]	1	4		6.74551	6.6837	6.67384	6.57289	6.59395	6.58496
	0.304593	-0.1572	Q8CGV4	Color2 [DarkGray]	1	4		6.5438	6.94954	6.62205	6.61471	6.22689	6.80219
	0.399373	0.07094	Q8VCI0	Color2 [DarkGray]	1	4		6.60733	6.72928	6.4822	6.66676	6.72247	6.64241
	0.560624	0.1814	Q8VCF0	Color2 [DarkGray]	1	4		6.52826	6.69349	6.40769	6.83289	6.49025	6.8505
	0.83451	-0.21333	Q91WP6	Color2 [DarkGray]	1	4		6.8009	6.53138	6.89239	6.58796	6.56377	6.43296
	0.536342	-0.04827	Q8VDQ1	Color2 [DarkGray]	1	4		6.64097	6.64241	6.71836	6.65821	6.55919	6.63952
	2.05754	0.103859	P70302	Color2 [DarkGray]	1	4		6.58796	6.56834	6.61618	6.68089	6.72792	6.67525
	1.97238	0.190093	B9EJ86	Color2 [DarkGray]	1	4		6.59991	6.51885	6.5157	6.67807	6.73877	6.7879
	2.49514	-0.36055	P21614	Color2 [DarkGray]	1	4		6.76288	6.84925	6.82273	6.53294	6.35755	6.46271
	0.870719	0.15736	Q9WVA4	Color2 [DarkGray]	1	4		6.64674	6.61912	6.41616	6.6453	6.71699	6.79181
	0.367515	0.04816	O55234	Color2 [DarkGray]	1	4		6.61471	6.69627	6.54535	6.65105	6.61912	6.73064
	0.65222	0.011574	Q61584	Color2 [DarkGray]	1	4		6.64241	6.62352	6.64818	6.6453	6.64818	6.65535
	0.708739	-0.27313	Q3UIR3	Color2 [DarkGray]	1	4		6.59544	6.82018	6.87529	6.74685	6.50938	6.21529
	0.479905	0.051943	Q91WT8	Color2 [DarkGray]	1	4		6.5438	6.67242	6.63372	6.6279	6.65678	6.7211
	0.534963	0.079007	Q8BWM0	Color2 [DarkGray]	1	4		6.60733	6.54071	6.65821	6.58646	6.77873	6.67807
	0	NaN	Q63880	Color2 [DarkGray]	1	4		NaN	NaN	NaN	NaN	NaN	NaN
	0.405	0.0361	Q60931	Color2 [DarkGray]	1	4		6.63663	6.62059	6.61765	6.59096	6.71836	6.67384
	0.034801	-0.00906	P06684	Color2 [DarkGray]	1	4		6.50144	6.67948	6.75622	6.70874	6.55305	6.64818
	0	NaN	D3Z7X0	Color2 [DarkGray]	1	4		NaN	NaN	NaN	NaN	NaN	NaN
	0.270529	0.02243	Q9D1D4	Color2 [DarkGray]	1	4		6.58195	6.67807	6.63663	6.6907	6.63372	6.63952
	0.938684	0.066536	Q91YP0	Color2 [DarkGray]	1	4		6.62059	6.64818	6.56072	6.63952	6.67807	6.7115
	0.536332	-0.06326	Q99JI4	Color2 [DarkGray]	1	4		6.71562	6.73336	6.57289	6.6279	6.58946	6.61471
	0.374961	0.036988	Q80W54	Color2 [DarkGray]	1	4		6.66818	6.60733	6.59842	6.63807	6.61618	6.73064
	1.67828	-0.51401	O88962	Color2 [DarkGray]	1	4		7.00225	6.8392	6.77347	6.2817	6.19574	6.59544
	0.453884	-0.07772	P42125	Color2 [DarkGray]	1	4		6.63517	6.6014	6.80349	6.55152	6.67948	6.57592
	0.299753	-0.03043	Q8BVG4	Color2 [DarkGray]	1	4		6.69209	6.66107	6.62205	6.58346	6.6014	6.69905
	0.422866	0.030462	Q99MR6	Color2 [DarkGray]	1	4		6.56834	6.64674	6.66959	6.65821	6.65535	6.66249
	1.31808	0.231193	P70290	Color2 [DarkGray]	1	4		6.47573	6.51096	6.57743	6.89845	6.63952	6.71973
	1.01285	0.073774	Q60737	Color2 [DarkGray]	1	4		6.57743	6.56986	6.67101	6.65964	6.69488	6.6851
	0.544733	0.034081	Q8R4N0	Color2 [DarkGray]	1	4		6.58195	6.67242	6.62498	6.66959	6.66959	6.64241
	0.108915	0.007133	Q60902	Color2 [DarkGray]	1	4		6.66959	6.62644	6.62352	6.62644	6.63081	6.6837
	2.39248	-0.41731	P62897	Color2 [DarkGray]	1	4		6.71699	6.8716	6.91767	6.45615	6.45121	6.34696
	0.416527	0.062126	O08756	Color2 [DarkGray]	1	4		6.58195	6.60437	6.64674	6.6279	6.59842	6.79312
	0.491322	-0.12474	A0A0N4SVP8	Color2 [DarkGray]	1	4		6.68089	6.66534	6.75622	6.59096	6.75355	6.3837
	1.24361	-0.3127	A6H6J2	Color2 [DarkGray]	1	4		6.91648	6.72792	6.71699	6.29278	6.63227	6.49825
	0.452122	0.122349	Q99L20	Color2 [DarkGray]	1	4		6.5345	6.6879	6.50779	6.89845	6.63807	6.56072
	0.728534	-0.02439	Q8BJW6	Color2 [DarkGray]	1	4		6.63807	6.64386	6.6851	6.62352	6.63372	6.63663
	1.48629	0.109458	Q3TCH7	Color2 [DarkGray]	1	4		6.65392	6.55152	6.55765	6.69209	6.6865	6.71287
	2.80431	0.124122	Q3THS6	Color2 [DarkGray]	1	4		6.55919	6.59246	6.58946	6.69905	6.72792	6.6865
	0.827508	-0.262	Q62351	Color2 [DarkGray]	1	4		6.8716	6.62498	6.78921	6.68089	6.56529	6.25361
	0	NaN	Q4FZE8	Color2 [DarkGray]	1	4		NaN	NaN	NaN	NaN	NaN	NaN
	0.234465	-0.05683	O35215	Color2 [DarkGray]	1	4		6.60437	6.59544	6.80736	6.50303	6.72928	6.60437
	0.000949	-0.00015	O35737	Color2 [DarkGray]	1	4		6.65105	6.58946	6.6879	6.6879	6.68089	6.55919
	0.22051	0.114547	O08573	Color2 [DarkGray]	1	4		6.84298	6.26115	6.61176	6.46434	6.81121	6.78398
	1.33716	-0.10338	P51150	Color2 [DarkGray]	1	4		6.72247	6.73064	6.63081	6.61029	6.60585	6.55765
	0.330078	0.072999	Q8C8U0	Color2 [DarkGray]	1	4		6.68229	6.50621	6.62352	6.54535	6.80478	6.68089
	0.004125	0.000595	P60670	Color2 [DarkGray]	1	4		6.62352	6.58646	6.71836	6.60881	6.69488	6.62644
	0.416929	-0.0918	Q569Z6	Color2 [DarkGray]	1	4		6.66818	6.67525	6.71425	6.69905	6.67384	6.40939
	0.571743	-0.04679	P45700	Color2 [DarkGray]	1	4		6.64674	6.65821	6.69488	6.65249	6.65392	6.55305
	0.048453	0.011669	Q6ZPE2	Color2 [DarkGray]	1	4		6.64961	6.53138	6.7252	6.56834	6.76553	6.60733
	0.184515	0.017038	Q99LX0	Color2 [DarkGray]	1	4		6.59842	6.63663	6.66959	6.70321	6.64818	6.60437
	0.675321	-0.08546	Q8BTI8	Color2 [DarkGray]	1	4		6.69766	6.61471	6.74282	6.61618	6.66534	6.51728
	0.225072	0.012847	Q9ERS2	Color2 [DarkGray]	1	4		6.6014	6.67807	6.63227	6.65249	6.64961	6.64818
	1.29368	0.054292	Q6PDG5	Color2 [DarkGray]	1	4		6.59246	6.63517	6.62205	6.64097	6.6893	6.68229
	0.366133	0.049044	Q8BFZ9	Color2 [DarkGray]	1	4		6.67807	6.66676	6.50938	6.64241	6.67242	6.6865
	0.35948	-0.10062	P46467	Color2 [DarkGray]	1	4		6.75087	6.55152	6.76421	6.43962	6.76288	6.56224
	0.179103	-0.02827	Q60668	Color2 [DarkGray]	1	4		6.64674	6.6453	6.67807	6.69766	6.67666	6.51096
	1.47892	0.06608	Q8C2E7	Color2 [DarkGray]	1	4		6.62644	6.63227	6.57289	6.66676	6.69349	6.66959
	2.75395	-0.09622	Q8CHG3	Color2 [DarkGray]	1	4		6.70736	6.67666	6.6893	6.58946	6.61324	6.58195
	1.15796	-0.11133	Q61792	Color2 [DarkGray]	1	4		6.64241	6.70874	6.74282	6.51885	6.62936	6.61176
	0.201346	-0.0243	Q9DBH5	Color2 [DarkGray]	1	4		6.74282	6.61471	6.60733	6.63081	6.60437	6.65678
	0.007415	-0.0008	O35841	Color2 [DarkGray]	1	4		6.61324	6.63807	6.68089	6.67101	6.67384	6.58496
	0.107098	0.010269	Q6NZC7	Color2 [DarkGray]	1	4		6.64818	6.62936	6.63663	6.60437	6.71562	6.62498
	0	NaN	Q91WS4	Color2 [DarkGray]	1	4		NaN	NaN	NaN	NaN	NaN	NaN
	0.353188	0.023834	Q8VBX6	Color2 [DarkGray]	1	4		6.61765	6.61471	6.66249	6.67525	6.60881	6.68229
	0.481259	0.040033	P62814	Color2 [DarkGray]	1	4		6.65392	6.58646	6.62936	6.60585	6.67525	6.70874
	0.234688	0.02483	Q8CIN4	Color2 [DarkGray]	1	4		6.6453	6.55919	6.6879	6.62352	6.66107	6.68229
	1.30542	0.080846	O35864	Color2 [DarkGray]	1	4		6.64386	6.58946	6.5744	6.67948	6.65105	6.71973
	0.264856	0.025057	Q61191	Color2 [DarkGray]	1	4		6.58195	6.63372	6.67666	6.61029	6.65678	6.70044
	0.368876	0.06873	B1ART1	Color2 [DarkGray]	1	4		6.67807	6.49185	6.65105	6.59395	6.77215	6.66107
	0.196584	0.073058	Q7TSC1	Color2 [DarkGray]	1	4		6.67525	6.32553	6.7996	6.66391	6.7046	6.65105
	0.870931	-0.14174	Q61249	Color2 [DarkGray]	1	4		6.80349	6.6879	6.64241	6.45286	6.63807	6.61765
	0.349291	0.03509	Q9Z2W0	Color2 [DarkGray]	1	4		6.66107	6.65964	6.55612	6.68089	6.61471	6.6865
	1.27046	0.140935	P10605	Color2 [DarkGray]	1	4		6.48382	6.65105	6.57743	6.71973	6.67525	6.74012
	0	NaN	P04938	Color2 [DarkGray]	1	4		NaN	NaN	NaN	NaN	NaN	NaN
	0.035285	0.006608	O35423	Color2 [DarkGray]	1	4		6.75355	6.58796	6.57592	6.59991	6.69349	6.64386
	1.72052	-0.1262	P97371	Color2 [DarkGray]	1	4		6.68229	6.71836	6.71425	6.63663	6.56986	6.52982
	0.005544	-0.00108	Q9CZU3	Color2 [DarkGray]	1	4		6.65249	6.55612	6.7211	6.56224	6.7046	6.65964
	0	NaN	Q8BGG9	Color2 [DarkGray]	1	4		NaN	NaN	NaN	NaN	NaN	NaN
	2.00265	-0.08859	Q80SW1	Color2 [DarkGray]	1	4		6.70598	6.66676	6.6893	6.62644	6.57289	6.59694
	0.508222	0.017294	Q9ERK4	Color2 [DarkGray]	1	4		6.63081	6.65392	6.62059	6.63081	6.66818	6.65821
	2.00548	-0.05864	Q69ZS7	Color2 [DarkGray]	1	4		6.66107	6.66391	6.69349	6.60288	6.61176	6.6279
	1.65007	0.066962	O70194	Color2 [DarkGray]	1	4		6.63952	6.58796	6.6014	6.6907	6.65678	6.68229
	0.208048	-0.05244	P14148	Color2 [DarkGray]	1	4		6.68229	6.78136	6.53605	6.66391	6.4822	6.69627
	1.0878	0.158619	P40936	Color2 [DarkGray]	1	4		6.65249	6.52982	6.49985	6.65249	6.6879	6.81762
	0.105378	0.017018	Q8BK64	Color2 [DarkGray]	1	4		6.61471	6.71562	6.57137	6.6279	6.59694	6.72792
	0.152091	-0.01409	Q9QZD9	Color2 [DarkGray]	1	4		6.67948	6.59246	6.67948	6.6279	6.67242	6.60881
	0.090412	0.015618	Q9R1C7	Color2 [DarkGray]	1	4		6.6851	6.5438	6.67525	6.62059	6.732	6.59842
	0.484269	0.038021	Q9QZE7	Color2 [DarkGray]	1	4		6.6014	6.65535	6.61618	6.62936	6.63517	6.72247
	0.051049	-0.00569	Q99L45	Color2 [DarkGray]	1	4		6.68229	6.67807	6.57894	6.64961	6.60585	6.66676
	0.35022	-0.08261	Q7TNG8	Color2 [DarkGray]	1	4		6.63081	6.60733	6.80478	6.74953	6.52042	6.52513
	0.98711	-0.09861	Q9Z2Y8	Color2 [DarkGray]	1	4		6.63663	6.71973	6.71836	6.51728	6.62644	6.63517
	0.198499	-0.02856	Q8BM55	Color2 [DarkGray]	1	4		6.59842	6.61765	6.75489	6.67807	6.61176	6.59544
	0.128232	-0.01366	A2A432	Color2 [DarkGray]	1	4		6.67525	6.61912	6.65535	6.56529	6.67242	6.67101
	2.52834	0.054876	Q8R1S0	Color2 [DarkGray]	1	4		6.59991	6.62059	6.6279	6.67242	6.66818	6.67242
	0.108778	0.024137	P11352	Color2 [DarkGray]	1	4		6.55152	6.61176	6.7252	6.63372	6.76951	6.55765
	0.303943	-0.03114	Q9Z2X1	Color2 [DarkGray]	1	4		6.65392	6.60733	6.71425	6.59096	6.68229	6.60881
	0.637779	0.041745	Q9JHW4	Color2 [DarkGray]	1	4		6.61765	6.67101	6.57894	6.67242	6.63952	6.68089
	1.06617	0.08653	P40336	Color2 [DarkGray]	1	4		6.55152	6.67242	6.5744	6.66818	6.69349	6.69627
	0.11247	0.00871	Q91VA6	Color2 [DarkGray]	1	4		6.59842	6.66676	6.65249	6.61029	6.66534	6.66818
	0	NaN	B2RT14	Color2 [DarkGray]	1	4		NaN	NaN	NaN	NaN	NaN	NaN
	1.0272	-0.08987	Q99N96	Color2 [DarkGray]	1	4		6.7115	6.65964	6.6907	6.67384	6.55919	6.55919
	1.16635	0.087739	E9Q634	Color2 [DarkGray]	1	4		6.63807	6.56834	6.59096	6.62936	6.71836	6.71287
	0.52539	-0.03913	Q9D7B6	Color2 [DarkGray]	1	4		6.66107	6.7115	6.61618	6.65392	6.62498	6.59246
	0.044105	-0.00402	P62082	Color2 [DarkGray]	1	4		6.61618	6.68089	6.63952	6.6453	6.59694	6.68229
	0.224811	0.077248	P56655	Color2 [DarkGray]	1	4		6.5157	6.6879	6.59096	6.92481	6.55152	6.54998
	0.057412	0.010952	Q9EPL8	Color2 [DarkGray]	1	4		6.71425	6.62498	6.57137	6.54998	6.67101	6.72247
	0.367333	0.055707	Q9JMD3	Color2 [DarkGray]	1	4		6.62352	6.54844	6.67101	6.61471	6.62059	6.77479
	0.117033	0.014747	Q62418	Color2 [DarkGray]	1	4		6.66534	6.61618	6.62498	6.56377	6.6907	6.69627
	0.135319	0.025414	Q810A7	Color2 [DarkGray]	1	4		6.62059	6.52356	6.74416	6.60733	6.70044	6.65678
	0.635734	0.107183	Q8JZZ0	Color2 [DarkGray]	1	4		6.48059	6.63952	6.64097	6.65821	6.8009	6.62352
	0.689259	0.06499	Q9WV80	Color2 [DarkGray]	1	4		6.5469	6.59842	6.6865	6.67525	6.65249	6.69905
	0.143913	0.014349	Q8JZU2	Color2 [DarkGray]	1	4		6.59842	6.70874	6.6014	6.63663	6.65392	6.66107
	0.687213	-0.07133	Q9D6Y7	Color2 [DarkGray]	1	4		6.65392	6.63952	6.74147	6.56986	6.67666	6.5744
	0.169677	0.029029	Q91X91	Color2 [DarkGray]	1	4		6.66249	6.57137	6.64961	6.6907	6.5438	6.73606
	0.502869	0.021262	P14869	Color2 [DarkGray]	1	4		6.65535	6.60288	6.64097	6.64674	6.64241	6.67384
	1.18373	-0.07635	Q9D5J6	Color2 [DarkGray]	1	4		6.65249	6.69766	6.69349	6.57894	6.57743	6.65821
	0.73724	-0.11218	Q8K2C7	Color2 [DarkGray]	1	4		6.56834	6.76421	6.75889	6.63663	6.57137	6.5469
	0.74148	0.031951	Q8BVE3	Color2 [DarkGray]	1	4		6.63081	6.62936	6.62352	6.63807	6.69905	6.64241
	0.337572	-0.05411	Q9DBK0	Color2 [DarkGray]	1	4		6.60437	6.67384	6.72928	6.50462	6.66107	6.67948
	1.25077	-0.08546	P47963	Color2 [DarkGray]	1	4		6.70874	6.63517	6.71287	6.57137	6.63807	6.59096
	0.441255	-0.85665	Q64481	Color2 [DarkGray]	1	4		5.83542	7.06609	7.5345	6.92125	4.6893	6.2555
	1.22948	0.037948	O54734	Color2 [DarkGray]	1	4		6.63372	6.60733	6.63372	6.64241	6.66391	6.68229
	0.284328	0.044869	O08529	Color2 [DarkGray]	1	4		6.71973	6.61471	6.52513	6.6865	6.60585	6.70183
	0.71049	0.329518	Q61033	Color2 [DarkGray]	1	4		6.74819	6.04658	6.5744	6.75087	6.81634	6.79051
	0.483299	-0.09614	Q78IK4	Color2 [DarkGray]	1	4		6.82018	6.67242	6.57289	6.64961	6.49665	6.63081
	0.600607	-0.06729	P84084	Color2 [DarkGray]	1	4		6.61618	6.69766	6.71562	6.66676	6.6279	6.53294
	0.136463	-0.00851	Q60649	Color2 [DarkGray]	1	4		6.6865	6.6279	6.62936	6.61765	6.63952	6.66107
	0.327868	0.059978	Q9D662	Color2 [DarkGray]	1	4		6.70874	6.47086	6.65535	6.66959	6.71012	6.63517
	0	NaN	P70349	Color2 [DarkGray]	1	4		NaN	NaN	NaN	NaN	NaN	NaN
	0.213137	0.060227	P17156	Color2 [DarkGray]	1	4		6.54535	6.71699	6.56529	6.50144	6.67525	6.83162
	0.214989	0.069638	Q91WU5	Color2 [DarkGray]	1	4		6.65821	6.48382	6.66676	6.45451	6.81634	6.74685
	1.33301	0.230581	P28650	Color2 [DarkGray]	1	4		6.41616	6.54226	6.60733	6.69627	6.86913	6.69209
	0.849513	-0.08942	Q60865	Color2 [DarkGray]	1	4		6.69209	6.6014	6.76686	6.57743	6.61029	6.60437
	0.238667	-0.04836	Q8R123	Color2 [DarkGray]	1	4		6.62059	6.59096	6.78529	6.69905	6.63227	6.52042
	0.340214	0.041338	Q6P8X1	Color2 [DarkGray]	1	4		6.60437	6.58195	6.68089	6.58646	6.72247	6.68229
	0.964623	-0.0919	O35969	Color2 [DarkGray]	1	4		6.73742	6.7211	6.60733	6.58045	6.63227	6.57743
	0.514034	0.128032	Q62452	Color2 [DarkGray]	1	4		6.66676	6.51728	6.53916	6.5345	6.87652	6.69627
	0.512024	-0.07715	Q9WUR2	Color2 [DarkGray]	1	4		6.65105	6.6453	6.74416	6.52982	6.71699	6.56224
	0.958268	0.126952	Q62376	Color2 [DarkGray]	1	4		6.58045	6.48864	6.66391	6.68229	6.77479	6.65678
	0.402949	0.02282	Q9CZX8	Color2 [DarkGray]	1	4		6.66959	6.59694	6.62936	6.63517	6.67525	6.65392
	0.469727	-0.06159	Q99K28	Color2 [DarkGray]	1	4		6.64674	6.69209	6.68089	6.50303	6.64961	6.68229
	0.77442	0.104177	Q9JLT4	Color2 [DarkGray]	1	4		6.58195	6.64961	6.53761	6.58946	6.73336	6.75889
	1.08548	0.149945	G5E8K5	Color2 [DarkGray]	1	4		6.54226	6.56682	6.58646	6.59246	6.74685	6.80607
	0.174043	-0.06026	P15116	Color2 [DarkGray]	1	4		6.70598	6.53761	6.76155	6.3837	6.7046	6.73606
	0.607065	0.255901	Q9D154	Color2 [DarkGray]	1	4		6.60437	6.32193	6.56682	6.9472	6.42122	6.89239
	0.655444	0.110669	Q8CFA2	Color2 [DarkGray]	1	4		6.50938	6.60437	6.64241	6.824	6.60881	6.65535
	0.052668	0.004886	Q9NYQ2	Color2 [DarkGray]	1	4		6.59991	6.68229	6.64097	6.68089	6.64961	6.60733
	0.718182	0.159329	Q91VS7	Color2 [DarkGray]	1	4		6.58646	6.70736	6.38198	6.78921	6.67948	6.6851
	1.28526	-0.0918	Q9WVM8	Color2 [DarkGray]	1	4		6.63517	6.74282	6.6879	6.59544	6.61912	6.57592
	0.2263	0.037977	Q3TDN2	Color2 [DarkGray]	1	4		6.62059	6.52199	6.72792	6.6453	6.62352	6.71562
	2.82857	-0.30318	Q8C7G5	Color2 [DarkGray]	1	4		6.77083	6.75087	6.8392	6.48704	6.53138	6.43296
	0.367588	0.062186	Q3TJ91	Color2 [DarkGray]	1	4		6.63952	6.59395	6.59842	6.60733	6.81121	6.59991
	0.094949	0.006014	Q9CXW2	Color2 [DarkGray]	1	4		6.62644	6.65821	6.63807	6.62205	6.6879	6.63081
	0.158457	-0.02178	A6H611	Color2 [DarkGray]	1	4		6.62352	6.74012	6.59842	6.57743	6.65964	6.65964
	1.53972	0.137489	Q61210	Color2 [DarkGray]	1	4		6.61176	6.52042	6.58646	6.69627	6.66534	6.76951
	0.240435	-0.02901	Q8VEM8	Color2 [DarkGray]	1	4		6.67666	6.67384	6.62205	6.65535	6.6879	6.54226
	0.164316	-0.08484	A0A087WS16	Color2 [DarkGray]	1	4		7.04876	6.41109	6.55459	6.5469	6.62205	6.59096
	1.29367	-0.19236	P28063	Color2 [DarkGray]	1	4		6.6851	6.80219	6.71836	6.59096	6.61471	6.42291
	0.665735	-0.06184	P97393	Color2 [DarkGray]	1	4		6.67807	6.60733	6.73606	6.5744	6.62059	6.64097
	0.182719	-0.01956	Q8BI72	Color2 [DarkGray]	1	4		6.66676	6.58496	6.70736	6.65678	6.64818	6.59544
	0.636396	0.023	Q9Z0N1	Color2 [DarkGray]	1	4		6.64386	6.63517	6.61618	6.67807	6.62936	6.65678
	0.606951	-0.05501	Q99L47	Color2 [DarkGray]	1	4		6.68089	6.72928	6.6014	6.58346	6.63517	6.6279
	0.281998	-0.07284	Q8C7E7	Color2 [DarkGray]	1	4		6.71699	6.76686	6.5438	6.63517	6.7211	6.45286
	0.385376	-0.09464	Q9CR68	Color2 [DarkGray]	1	4		6.72247	6.66107	6.67666	6.47249	6.79442	6.50938
	0.693787	0.054887	Q99J47	Color2 [DarkGray]	1	4		6.56986	6.61618	6.66107	6.64386	6.64818	6.71973
	0.731391	0.034811	P18760	Color2 [DarkGray]	1	4		6.6279	6.61765	6.63227	6.69349	6.66818	6.62059
	0.100794	0.016703	Q1HFZ0	Color2 [DarkGray]	1	4		6.6907	6.52982	6.68229	6.66818	6.6893	6.59544
	0.506691	-0.0453	P32067	Color2 [DarkGray]	1	4		6.64386	6.71836	6.63517	6.65821	6.56377	6.63952
	0.266959	-0.03358	P46664	Color2 [DarkGray]	1	4		6.68229	6.57289	6.72383	6.62205	6.58946	6.66676
	0.307152	-0.06678	Q6PB44	Color2 [DarkGray]	1	4		6.54998	6.78529	6.6879	6.65535	6.49506	6.67242
	0.151724	-0.00628	O09061	Color2 [DarkGray]	1	4		6.66676	6.63952	6.63517	6.65678	6.64818	6.61765
	0	NaN	D3Z5G7	Color2 [DarkGray]	1	4		NaN	NaN	NaN	NaN	NaN	NaN
	0.185636	-0.02083	Q9CR16	Color2 [DarkGray]	1	4		6.64097	6.67384	6.64674	6.66959	6.67948	6.54998
	0.18005	0.034998	Q8BX90	Color2 [DarkGray]	1	4		6.76155	6.54998	6.56224	6.6851	6.6893	6.60437
	0.273957	0.016578	Q9D172	Color2 [DarkGray]	1	4		6.63227	6.67384	6.59991	6.65964	6.66676	6.62936
	0.188338	0.130485	Q8BZW8	Color2 [DarkGray]	1	4		6.42459	6.88264	6.3505	6.72383	6.30743	7.01792
	0.491648	0.12388	O35639	Color2 [DarkGray]	1	4		6.76951	6.45121	6.50938	6.60585	6.7211	6.77479
	0.475841	0.030361	Q9CZ42	Color2 [DarkGray]	1	4		6.63517	6.63952	6.61029	6.62059	6.70874	6.64674
	0.249111	0.048972	Q61635	Color2 [DarkGray]	1	4		6.72383	6.58045	6.5469	6.6865	6.75087	6.56072
	1.27489	0.110044	Q9CPU0	Color2 [DarkGray]	1	4		6.55765	6.58045	6.62352	6.63227	6.75489	6.7046
	1.11685	0.13966	Q3TZZ7	Color2 [DarkGray]	1	4		6.56986	6.65821	6.48543	6.7211	6.65249	6.75889
	0.651327	-0.15527	P97328	Color2 [DarkGray]	1	4		6.85424	6.61176	6.68089	6.41447	6.6907	6.57592
	0.472636	-0.04417	Q9WV68	Color2 [DarkGray]	1	4		6.59694	6.7115	6.6879	6.61471	6.58946	6.65964
	0.33736	0.10811	A2AKK5	Color2 [DarkGray]	1	4		6.52513	6.74282	6.47897	6.61176	6.56224	6.89724
	0.084022	0.009823	Q99LD4	Color2 [DarkGray]	1	4		6.57592	6.67948	6.65964	6.65678	6.6893	6.59842
	0.135423	0.036214	Q6IRU2	Color2 [DarkGray]	1	4		6.64097	6.73471	6.49185	6.5469	6.6453	6.78398
	0.014483	-0.00428	Q8CFI7	Color2 [DarkGray]	1	4		6.67242	6.5469	6.70874	6.63227	6.7879	6.49506
	0.590577	0.073083	Q61074	Color2 [DarkGray]	1	4		6.62352	6.60733	6.58646	6.76951	6.6851	6.58195
	0.734137	-0.06521	Q9D1Q6	Color2 [DarkGray]	1	4		6.67242	6.61471	6.74012	6.60437	6.6453	6.58195
	0	NaN	Q03734	Color2 [DarkGray]	1	4		NaN	NaN	NaN	NaN	NaN	NaN
	1.27958	-0.08774	P54728	Color2 [DarkGray]	1	4		6.6879	6.69766	6.67384	6.65821	6.55152	6.58646
	1.24387	-0.12643	A2RSJ4	Color2 [DarkGray]	1	4		6.66818	6.67242	6.77479	6.64386	6.54844	6.5438
	0.154493	-0.0308	Q5XG73	Color2 [DarkGray]	1	4		6.69766	6.53605	6.73877	6.56529	6.70598	6.60881
	0.084864	0.02054	Q921S7	Color2 [DarkGray]	1	4		6.65249	6.62059	6.61912	6.63807	6.80478	6.51096
	0.416876	0.081653	Q91YM4	Color2 [DarkGray]	1	4		6.6865	6.43796	6.67525	6.64386	6.6907	6.71012
	0.237349	0.100824	P12265	Color2 [DarkGray]	1	4		6.47897	6.89118	6.37851	6.7866	6.67807	6.58646
	0.07512	-0.02231	Q9WU19	Color2 [DarkGray]	1	4		6.7252	6.52513	6.70321	6.53761	6.79442	6.55459
	0.302768	-0.11225	P08775	Color2 [DarkGray]	1	4		6.68089	6.61029	6.78267	6.59395	6.81762	6.32553
	0.842743	-0.0947	E9Q411	Color2 [DarkGray]	1	4		6.63663	6.65964	6.77215	6.64674	6.59842	6.53916
	0.07713	-0.01498	Q9CXF0	Color2 [DarkGray]	1	4		6.67807	6.57894	6.69209	6.74953	6.59544	6.55919
	1.0618	0.533654	P00920	Color2 [DarkGray]	1	4		6.44128	6.29646	6.25361	7.2317	6.44294	6.91767
	0.473097	0.03873	P59325	Color2 [DarkGray]	1	4		6.65392	6.56682	6.65105	6.6851	6.62059	6.68229
	0.479718	-0.10792	Q8BGT5	Color2 [DarkGray]	1	4		6.7115	6.63372	6.73471	6.76818	6.46597	6.52199
	0.044558	-0.00671	O35711	Color2 [DarkGray]	1	4		6.60288	6.6279	6.70736	6.5744	6.62936	6.71425
	0.36369	0.042719	Q4KMM3	Color2 [DarkGray]	1	4		6.64961	6.58045	6.63517	6.71012	6.57592	6.70736
	0.364058	-0.03005	Q9DBL1	Color2 [DarkGray]	1	4		6.64818	6.67666	6.65105	6.59991	6.69488	6.59096
	0.422786	-0.23854	E9PV38	Color2 [DarkGray]	1	4		6.93664	6.39232	6.88753	6.50938	6.78398	6.2075
	0.335305	0.093755	Q8BGL3	Color2 [DarkGray]	1	4		6.68089	6.51254	6.58045	6.85549	6.7046	6.49506
	0.185038	0.012081	Q9D0M1	Color2 [DarkGray]	1	4		6.63663	6.63372	6.64241	6.61176	6.64097	6.69627
	0.396181	-0.05915	Q9QXL2	Color2 [DarkGray]	1	4		6.71973	6.68229	6.61324	6.58496	6.71836	6.5345
	0.585731	0.351157	Q9CQ73	Color2 [DarkGray]	1	4		6.33985	6.31288	6.63952	6.33985	6.81506	7.19081
	1.31154	0.117112	P62962	Color2 [DarkGray]	1	4		6.6014	6.63663	6.51254	6.73606	6.69766	6.66818
	0	NaN	Q8R429	Color2 [DarkGray]	1	4		NaN	NaN	NaN	NaN	NaN	NaN
	0.167506	0.024765	Q921F4	Color2 [DarkGray]	1	4		6.60585	6.71836	6.56682	6.70044	6.67242	6.59246
	0.01247	0.002454	Q9DCD0	Color2 [DarkGray]	1	4		6.73336	6.6279	6.56224	6.70044	6.56224	6.66818
	1.40237	0.385457	O08677	Color2 [DarkGray]	1	4		6.26115	6.59842	6.43796	6.94954	6.66391	6.84046
	0.657117	0.285462	P48962	Color2 [DarkGray]	1	4		6.75622	6.58646	6.10434	6.81378	6.73742	6.75221
	0.077625	-0.00584	Q66JS6	Color2 [DarkGray]	1	4		6.68089	6.59694	6.66249	6.65535	6.63517	6.63227
	0.554501	0.03641	P60122	Color2 [DarkGray]	1	4		6.58946	6.6453	6.64097	6.61912	6.66818	6.69766
	0.799693	-0.08185	Q9Z2M7	Color2 [DarkGray]	1	4		6.67525	6.68089	6.69349	6.67525	6.61471	6.51412
	0.221871	0.022993	Q9WUA2	Color2 [DarkGray]	1	4		6.65249	6.66534	6.57743	6.6879	6.59544	6.68089
	0.450186	0.024215	Q80U63	Color2 [DarkGray]	1	4		6.59842	6.62936	6.66676	6.66249	6.63227	6.67242
	0.550392	0.171443	P10107	Color2 [DarkGray]	1	4		6.64961	6.65249	6.34518	6.57592	6.69209	6.8936
	0.33119	0.035216	Q8BRK8	Color2 [DarkGray]	1	4		6.67807	6.6014	6.59694	6.6279	6.73064	6.62352
	0	NaN	Q80X68	Color2 [DarkGray]	1	4		NaN	NaN	NaN	NaN	NaN	NaN
	1.61098	-0.32413	P48776	Color2 [DarkGray]	1	4		6.96	6.70183	6.71836	6.39403	6.52513	6.48864
	0.096254	0.00654	P52196	Color2 [DarkGray]	1	4		6.6279	6.6279	6.66534	6.66107	6.67384	6.60585
	0.864366	0.096541	Q14CH7	Color2 [DarkGray]	1	4		6.62205	6.57743	6.58195	6.61324	6.78398	6.67384
	0.219843	-0.03366	P47856	Color2 [DarkGray]	1	4		6.77083	6.59246	6.61471	6.65964	6.6279	6.58946
	0.662591	-0.08176	Q9D517	Color2 [DarkGray]	1	4		6.65821	6.70736	6.6837	6.56682	6.52982	6.70736
	0.901019	0.08307	Q3UJD6	Color2 [DarkGray]	1	4		6.59991	6.5345	6.66959	6.64818	6.70183	6.70321
	1.86896	0.168822	Q8C547	Color2 [DarkGray]	1	4		6.62352	6.49665	6.54844	6.70598	6.71287	6.75622
	0.10374	0.014973	P62245	Color2 [DarkGray]	1	4		6.69766	6.62205	6.58796	6.65105	6.58045	6.7211
	0.183021	0.072799	Q3UTJ2	Color2 [DarkGray]	1	4		6.55919	6.50303	6.73471	6.42459	6.70321	6.88753
	0.099615	0.009125	Q9Z2U0	Color2 [DarkGray]	1	4		6.63517	6.68089	6.6014	6.67242	6.6014	6.67101
	0.08705	0.008218	Q91WJ8	Color2 [DarkGray]	1	4		6.61029	6.64386	6.66391	6.65249	6.59395	6.69627
	0.123536	-0.01661	Q9Z0R6	Color2 [DarkGray]	1	4		6.6014	6.6893	6.66249	6.55919	6.70321	6.64097
	0.742813	-0.07519	Q8BWP5	Color2 [DarkGray]	1	4		6.59842	6.71973	6.72247	6.64818	6.57592	6.59096
	0.216577	0.023778	Q80Y81	Color2 [DarkGray]	1	4		6.70598	6.6279	6.56072	6.64818	6.67101	6.64674
	1.21008	-0.16803	Q9D5V6	Color2 [DarkGray]	1	4		6.73471	6.7252	6.71287	6.6837	6.47086	6.51412
	0.788394	0.122482	Q99M01	Color2 [DarkGray]	1	4		6.65964	6.55765	6.52199	6.75889	6.76288	6.58496
	0.389328	0.075014	Q9CQ80	Color2 [DarkGray]	1	4		6.62498	6.52042	6.66534	6.54226	6.73064	6.76288
	0.819142	-0.10182	Q8BXA1	Color2 [DarkGray]	1	4		6.63663	6.67807	6.76421	6.50462	6.62498	6.64386
	0.135345	0.047481	P46061	Color2 [DarkGray]	1	4		6.63372	6.55152	6.65678	6.6453	6.88631	6.45286
	0.382076	-0.15564	P31786	Color2 [DarkGray]	1	4		6.60733	6.70183	6.82018	6.24793	6.6279	6.7866
	0.384637	-0.04399	Q8BMG7	Color2 [DarkGray]	1	4		6.67384	6.58346	6.73877	6.60437	6.65535	6.60437
	0.383875	-0.09798	Q3UZ39	Color2 [DarkGray]	1	4		6.60585	6.64961	6.80864	6.44791	6.57137	6.75087
	0.142779	-0.03562	Q7TSI3	Color2 [DarkGray]	1	4		6.67101	6.66959	6.63517	6.48543	6.58646	6.79701
	0.121511	0.008325	Q61035	Color2 [DarkGray]	1	4		6.67525	6.60437	6.63807	6.65821	6.61912	6.66534
	0	NaN	Q9EP75	Color2 [DarkGray]	1	4		NaN	NaN	NaN	NaN	NaN	NaN
	0	NaN	Q99PG2	Color2 [DarkGray]	1	4		NaN	NaN	NaN	NaN	NaN	NaN
	0.189787	-0.03837	Q8CFX3	Color2 [DarkGray]	1	4		6.55152	6.66676	6.76421	6.55919	6.71425	6.59395
	0.58751	-0.28953	Q9Z204	Color2 [DarkGray]	1	4		6.69905	6.76421	6.83668	6.69905	6.6879	6.04439
	1.63733	-0.1532	Q8VDG7	Color2 [DarkGray]	1	4		6.66107	6.73877	6.75355	6.6279	6.5345	6.53138
	0.408178	-0.03509	P53811	Color2 [DarkGray]	1	4		6.6851	6.67242	6.62498	6.57743	6.6851	6.61471
	0.031153	0.006616	O35071	Color2 [DarkGray]	1	4		6.64961	6.54226	6.7252	6.54998	6.6865	6.70044
	0.211415	-0.01326	Q78ZA7	Color2 [DarkGray]	1	4		6.63807	6.66959	6.64386	6.62352	6.60733	6.68089
	1.29362	0.135009	Q9WVL3	Color2 [DarkGray]	1	4		6.58346	6.51412	6.62352	6.64386	6.71012	6.77215
	0.326947	0.030461	Q8CG76	Color2 [DarkGray]	1	4		6.65535	6.66959	6.55919	6.62644	6.67948	6.66959
	0.043824	-0.01846	Q8BWN8	Color2 [DarkGray]	1	4		6.55919	6.49185	6.88631	6.47897	6.732	6.67101
	0.944984	0.060561	P36993	Color2 [DarkGray]	1	4		6.64386	6.55765	6.63663	6.65105	6.6907	6.67807
	0.213851	-0.02262	Q9CRD0	Color2 [DarkGray]	1	4		6.67948	6.69766	6.58646	6.61029	6.60881	6.67666
	0.049004	0.005209	Q9CQC6	Color2 [DarkGray]	1	4		6.70736	6.58346	6.63227	6.63807	6.64386	6.65678
	0.130825	-0.01519	Q9R190	Color2 [DarkGray]	1	4		6.61176	6.63807	6.70183	6.60437	6.70183	6.59991
	1.41459	0.139454	Q9R0N0	Color2 [DarkGray]	1	4		6.59842	6.60733	6.50938	6.6879	6.66818	6.77742
	0	NaN	P70699	Color2 [DarkGray]	1	4		NaN	NaN	NaN	NaN	NaN	NaN
	0.202725	-0.11299	Q99JR1	Color2 [DarkGray]	1	4		6.58946	6.66107	6.80219	6.6851	6.17193	6.85674
	0.195328	0.085895	Q91Z40	Color2 [DarkGray]	1	4		6.40429	6.52356	6.84298	6.52042	6.6279	6.8802
	0.841721	-0.15583	Q99LM2	Color2 [DarkGray]	1	4		6.7879	6.55459	6.80864	6.57743	6.59842	6.50779
	0.106301	0.021286	P63321	Color2 [DarkGray]	1	4		6.71699	6.64818	6.52826	6.70183	6.69627	6.55919
	0.161588	0.01425	Q8BVW0	Color2 [DarkGray]	1	4		6.62498	6.59544	6.6893	6.61471	6.66534	6.67242
	0.210476	-0.06023	Q91WM2	Color2 [DarkGray]	1	4		6.77083	6.46924	6.76818	6.53916	6.58796	6.70044
	0.021325	-0.01375	K7N6K9	Color2 [DarkGray]	1	4		6.53294	6.62644	6.74685	6.21335	6.78005	6.8716
	0.269775	-0.04721	Q3TIV5	Color2 [DarkGray]	1	4		6.71287	6.67807	6.60585	6.70874	6.49825	6.64818
	1.34191	-0.04924	P53994	Color2 [DarkGray]	1	4		6.66107	6.67101	6.67242	6.60288	6.6014	6.65249
	1.50935	-0.09639	Q6PA06	Color2 [DarkGray]	1	4		6.66676	6.68089	6.7252	6.59246	6.55459	6.63663
	1.18217	-0.13332	Q5RKZ7	Color2 [DarkGray]	1	4		6.65392	6.73606	6.73336	6.66249	6.50938	6.55152
	1.20182	-0.04745	O88696	Color2 [DarkGray]	1	4		6.6453	6.65678	6.70044	6.62644	6.62936	6.60437
	0.014107	-0.00276	Q8C0D5	Color2 [DarkGray]	1	4		6.7252	6.52042	6.6865	6.62498	6.67242	6.62644
	0.22726	-0.0504	P00375	Color2 [DarkGray]	1	4		6.62352	6.80219	6.57289	6.63663	6.51728	6.69349
	0.332423	-0.04418	Q8VDP4	Color2 [DarkGray]	1	4		6.6907	6.65392	6.64961	6.60437	6.71973	6.53761
	0.111551	-0.0165	Q9CYH2	Color2 [DarkGray]	1	4		6.70183	6.67101	6.58045	6.55612	6.67101	6.67666
	0.672998	-0.09588	Q9CYR6	Color2 [DarkGray]	1	4		6.69766	6.64241	6.72792	6.50938	6.70874	6.56224
	0.656958	0.071265	P51859	Color2 [DarkGray]	1	4		6.59842	6.58646	6.63663	6.59842	6.76022	6.67666
	0.376408	-0.04525	Q6GQS1	Color2 [DarkGray]	1	4		6.66818	6.60288	6.7252	6.58646	6.69209	6.58195
	1.01046	-0.24804	Q06890	Color2 [DarkGray]	1	4		6.8125	6.54535	6.91528	6.54535	6.44294	6.54071
	1.7232	0.102641	Q64010	Color2 [DarkGray]	1	4		6.59096	6.61176	6.57137	6.65535	6.6879	6.73877
	0.938525	-0.07176	P12970	Color2 [DarkGray]	1	4		6.67101	6.74416	6.62205	6.60288	6.61618	6.60288
	0.980879	0.562791	Q9JL35	Color2 [DarkGray]	1	4		6.1416	6.31107	6.46434	7.33718	6.47249	6.79572
	1.96364	0.122754	P61750	Color2 [DarkGray]	1	4		6.60881	6.54226	6.59096	6.732	6.71012	6.66818
	1.22334	0.053229	Q5SUR0	Color2 [DarkGray]	1	4		6.60437	6.61029	6.63517	6.67384	6.69905	6.63663
	0.20868	-0.02641	Q810J8	Color2 [DarkGray]	1	4		6.66676	6.59991	6.70183	6.58946	6.70736	6.59246
	0.677155	-0.15039	Q8CC86	Color2 [DarkGray]	1	4		6.66391	6.87652	6.59991	6.67384	6.48864	6.5267
	0.617609	-0.14755	Q91VI7	Color2 [DarkGray]	1	4		6.57137	6.71836	6.84549	6.44128	6.69209	6.55919
	1.4964	0.105159	P49586	Color2 [DarkGray]	1	4		6.53605	6.62059	6.61324	6.66391	6.72656	6.69488
	0.165482	-0.06701	Q99KR3	Color2 [DarkGray]	1	4		6.78267	6.73606	6.48864	6.7761	6.66391	6.36632
	0.255294	0.047533	Q3UJB9	Color2 [DarkGray]	1	4		6.64818	6.53761	6.66818	6.56224	6.7761	6.65821
	1.70036	-0.0342	Q8R2Q4	Color2 [DarkGray]	1	4		6.65678	6.66676	6.65821	6.62936	6.61029	6.63952
	0.119896	0.022239	Q8BHG1	Color2 [DarkGray]	1	4		6.7252	6.65249	6.5157	6.69627	6.59991	6.66391
	0.250769	-0.01647	Q80TL7	Color2 [DarkGray]	1	4		6.6865	6.60437	6.66391	6.61912	6.63663	6.64961
	0.813245	-0.32546	Q8K310	Color2 [DarkGray]	1	4		6.69905	6.78136	6.88142	6.60733	6.66959	6.10852
	0.91693	0.068821	Q9R0P3	Color2 [DarkGray]	1	4		6.5744	6.62205	6.62936	6.62644	6.67384	6.732
	0.379974	-0.03464	Q9DBT5	Color2 [DarkGray]	1	4		6.7211	6.65105	6.60881	6.58796	6.65535	6.63372
	0.916317	-0.10137	O88487	Color2 [DarkGray]	1	4		6.76022	6.61471	6.70321	6.55305	6.64961	6.57137
	1.32019	0.106213	Q8BGH2	Color2 [DarkGray]	1	4		6.5267	6.62059	6.62059	6.73742	6.67525	6.67384
	0.027509	0.014137	Q91X72	Color2 [DarkGray]	1	4		6.50938	6.54844	6.82146	6.87774	6.38716	6.65678
	0.67833	0.118515	Q8BH69	Color2 [DarkGray]	1	4		6.48704	6.73471	6.52199	6.66534	6.72383	6.71012
	0	NaN	Q8K5C8	Color2 [DarkGray]	1	4		NaN	NaN	NaN	NaN	NaN	NaN
	0.410827	-0.07092	Q9D0M3	Color2 [DarkGray]	1	4		6.64241	6.63517	6.75355	6.48543	6.69488	6.63807
	0	NaN	P70194	Color2 [DarkGray]	1	4		NaN	NaN	NaN	NaN	NaN	NaN
	0	NaN	Q9DCE9	Color2 [DarkGray]	1	4		NaN	NaN	NaN	NaN	NaN	NaN
	0.254832	0.035761	Q9DBR1	Color2 [DarkGray]	1	4		6.67948	6.57137	6.62352	6.56986	6.7211	6.6907
	0.459653	0.068554	Q9WUM4	Color2 [DarkGray]	1	4		6.62644	6.67807	6.51728	6.59991	6.75087	6.67666
	0.577549	-0.08753	P11930	Color2 [DarkGray]	1	4		6.76288	6.72792	6.56529	6.63663	6.61618	6.54071
	1.05295	-0.09967	O35887	Color2 [DarkGray]	1	4		6.7211	6.6879	6.66676	6.67101	6.52982	6.57592
	0.427213	0.052378	Q9DCU9	Color2 [DarkGray]	1	4		6.52826	6.70874	6.61176	6.66959	6.65964	6.67666
	0.023642	0.004676	Q91YR1	Color2 [DarkGray]	1	4		6.65105	6.63952	6.62936	6.7761	6.57289	6.58496
	0.029018	-0.00823	Q61510	Color2 [DarkGray]	1	4		6.75889	6.70736	6.46761	6.62644	6.58646	6.69627
	0	NaN	Q99MZ7	Color2 [DarkGray]	1	4		NaN	NaN	NaN	NaN	NaN	NaN
	0.175301	0.031606	Q8VHG0	Color2 [DarkGray]	1	4		6.65821	6.6879	6.53294	6.74819	6.57894	6.64674
	2.31118	-0.26844	Q91WT9	Color2 [DarkGray]	1	4		6.70183	6.79442	6.81762	6.45286	6.56224	6.49345
	0.657796	-0.08002	P97384	Color2 [DarkGray]	1	4		6.64241	6.67242	6.732	6.51412	6.61176	6.68089
	1.28402	-0.08769	O35226	Color2 [DarkGray]	1	4		6.69488	6.64818	6.71699	6.63807	6.55305	6.60585
	0.077234	0.010316	Q9DCS3	Color2 [DarkGray]	1	4		6.63517	6.56986	6.70874	6.63807	6.69488	6.61176
	0.489511	-0.05607	B1AZI6	Color2 [DarkGray]	1	4		6.67948	6.63517	6.69766	6.5267	6.63372	6.6837
	0.394305	0.088808	Q99K23	Color2 [DarkGray]	1	4		6.61324	6.57289	6.6014	6.49825	6.75221	6.80349
	0.975186	-0.09822	O55060	Color2 [DarkGray]	1	4		6.74416	6.66959	6.66107	6.53605	6.57592	6.66818
	0.81162	-0.05646	Q9Z2U1	Color2 [DarkGray]	1	4		6.65964	6.67525	6.67948	6.66676	6.62059	6.55765
	0.439319	0.053458	Q99KK2	Color2 [DarkGray]	1	4		6.56224	6.64674	6.63952	6.66107	6.59694	6.75087
	0.967216	0.096689	Q8CH18	Color2 [DarkGray]	1	4		6.52199	6.60881	6.65105	6.65392	6.74416	6.67384
	0.308819	0.032604	Q8CHT1	Color2 [DarkGray]	1	4		6.61029	6.61765	6.65249	6.61618	6.62059	6.74147
	0.364669	0.079338	Q9R0P5	Color2 [DarkGray]	1	4		6.67384	6.70598	6.42291	6.66107	6.7115	6.66818
	1.49674	0.11909	Q9R1T2	Color2 [DarkGray]	1	4		6.60288	6.56224	6.58195	6.63227	6.74416	6.72792
	0.0372	-0.01431	Q62417	Color2 [DarkGray]	1	4		6.62205	6.5438	6.76951	6.43129	6.64097	6.82018
	0.787416	-0.05396	P26516	Color2 [DarkGray]	1	4		6.6865	6.66959	6.65392	6.63952	6.55612	6.65249
	0.995616	-0.12642	Q9Z1X4	Color2 [DarkGray]	1	4		6.67525	6.67666	6.76155	6.63952	6.62059	6.47411
	0.365466	-0.02209	Q3TDD9	Color2 [DarkGray]	1	4		6.61912	6.66391	6.68089	6.6014	6.66107	6.63517
	0.887227	0.09979	Q64324	Color2 [DarkGray]	1	4		6.50779	6.59842	6.67101	6.71699	6.71287	6.64674
	0.423822	-0.17567	Q9JIX8	Color2 [DarkGray]	1	4		6.67384	6.80607	6.67525	6.50462	6.85674	6.26679
	0.301939	0.144398	Q921T2	Color2 [DarkGray]	1	4		6.65678	6.54226	6.47086	6.95303	6.33628	6.81378
	0.445765	0.062907	O09044	Color2 [DarkGray]	1	4		6.61029	6.53138	6.6907	6.66959	6.74416	6.60733
	2.20836	-0.14199	Q8K1Z0	Color2 [DarkGray]	1	4		6.71562	6.70736	6.71562	6.53605	6.62352	6.55305
	1.27322	-0.19363	Q9R112	Color2 [DarkGray]	1	4		6.86047	6.67101	6.67525	6.49985	6.61029	6.5157
	0.251848	-0.03074	Q811U4	Color2 [DarkGray]	1	4		6.59842	6.74282	6.63372	6.58496	6.64818	6.64961
	0.345737	0.041388	Q8BMK4	Color2 [DarkGray]	1	4		6.67948	6.60733	6.57894	6.72928	6.59246	6.66818
	0.518825	0.132133	Q8BLN5	Color2 [DarkGray]	1	4		6.64961	6.6014	6.46434	6.63227	6.58346	6.89603
	0.589078	0.083965	P09055	Color2 [DarkGray]	1	4		6.64241	6.56834	6.58946	6.57743	6.78398	6.6907
	0.051244	0.007401	Q8BFY9	Color2 [DarkGray]	1	4		6.60437	6.59991	6.71287	6.59842	6.71012	6.63081
	0.989026	0.061148	Q9WUQ2	Color2 [DarkGray]	1	4		6.66959	6.58646	6.58195	6.6837	6.67242	6.66534
	0.432965	0.049114	O55222	Color2 [DarkGray]	1	4		6.59544	6.61912	6.63952	6.5744	6.70183	6.7252
	2.09047	0.174152	Q9ESZ8	Color2 [DarkGray]	1	4		6.50779	6.57289	6.58045	6.67948	6.73064	6.77347
	0.112749	0.034871	Q8K1N2	Color2 [DarkGray]	1	4		6.6837	6.56834	6.61471	6.4446	6.78529	6.74147
	0.493389	-0.06527	P70372	Color2 [DarkGray]	1	4		6.63081	6.64386	6.74953	6.65105	6.65535	6.52199
	0.688523	-0.05131	P31230	Color2 [DarkGray]	1	4		6.62936	6.65821	6.71836	6.57592	6.6279	6.64818
	0.560916	0.030232	Q91V64	Color2 [DarkGray]	1	4		6.6014	6.62936	6.65535	6.6453	6.63663	6.69488
	0.85785	0.067912	Q9JLQ0	Color2 [DarkGray]	1	4		6.63517	6.56986	6.62205	6.62352	6.73064	6.67666
	0.357854	-0.04878	Q61990	Color2 [DarkGray]	1	4		6.70044	6.59096	6.71012	6.6453	6.53605	6.67384
	0.210802	0.074628	O35660	Color2 [DarkGray]	1	4		6.7046	6.69766	6.39575	6.85798	6.58195	6.58195
	0.279341	-0.03812	O35593	Color2 [DarkGray]	1	4		6.69349	6.66391	6.6279	6.69488	6.52356	6.65249
	3.45104	0.127457	O54950	Color2 [DarkGray]	1	4		6.58045	6.56834	6.58796	6.6879	6.7211	6.71012
	2.08489	-0.25153	Q8C2Q3	Color2 [DarkGray]	1	4		6.73064	6.75889	6.7996	6.57894	6.53605	6.41954
	0.817436	-0.06039	Q61081	Color2 [DarkGray]	1	4		6.67807	6.68229	6.65964	6.67807	6.56682	6.59395
	0.347176	-0.03953	O70435	Color2 [DarkGray]	1	4		6.63517	6.71562	6.63663	6.69905	6.56986	6.59991
	1.16432	0.11606	B2RY56	Color2 [DarkGray]	1	4		6.58946	6.5438	6.61765	6.69905	6.77215	6.6279
	0.482036	-0.05377	Q8VH51	Color2 [DarkGray]	1	4		6.6837	6.62352	6.70183	6.55612	6.69766	6.59395
	1.18074	-0.10193	P55258	Color2 [DarkGray]	1	4		6.64818	6.76155	6.67101	6.60585	6.61912	6.54998
	0.494824	0.023094	Q9D906	Color2 [DarkGray]	1	4		6.60288	6.6453	6.64818	6.6279	6.66249	6.67525
	1.07759	-0.14481	Q9ET54	Color2 [DarkGray]	1	4		6.79442	6.68089	6.66391	6.58195	6.64386	6.47897
	1.28958	0.12514	P42859	Color2 [DarkGray]	1	4		6.62205	6.50462	6.61029	6.70044	6.66107	6.75087
	0.222022	-0.01812	Q9CXJ4	Color2 [DarkGray]	1	4		6.70183	6.62352	6.63227	6.59694	6.64097	6.66534
	0.842566	0.053334	Q99JX4	Color2 [DarkGray]	1	4		6.67101	6.59096	6.58796	6.69209	6.66107	6.65678
	0.479094	-0.07234	P57759	Color2 [DarkGray]	1	4		6.61471	6.70736	6.7115	6.52199	6.71562	6.57894
	0.350964	-0.06173	P43276	Color2 [DarkGray]	1	4		6.72792	6.63952	6.65105	6.66107	6.69488	6.47735
	0.736863	0.191832	Q61823	Color2 [DarkGray]	1	4		6.58646	6.64241	6.3906	6.76818	6.55765	6.86913
	0.047349	0.00593	Q8BKZ9	Color2 [DarkGray]	1	4		6.64241	6.64241	6.63663	6.60733	6.732	6.59991
	0.17976	-0.04634	Q8BWS5	Color2 [DarkGray]	1	4		6.67242	6.68089	6.63807	6.45286	6.78921	6.61029
	0.151784	-0.02135	Q8BWJ3	Color2 [DarkGray]	1	4		6.69488	6.58346	6.68229	6.6453	6.55919	6.69209
	0.14381	-0.02898	P57776	Color2 [DarkGray]	1	4		6.61618	6.57137	6.78136	6.60437	6.70321	6.5744
	0.682495	-0.13291	Q6ZPJ0	Color2 [DarkGray]	1	4		6.76818	6.5438	6.80607	6.51254	6.62936	6.57743
	0.156144	0.011765	Q9D8Y0	Color2 [DarkGray]	1	4		6.65964	6.61029	6.64386	6.67242	6.6014	6.67525
	0.031683	-0.00449	B2RXC1	Color2 [DarkGray]	1	4		6.64097	6.59246	6.70321	6.62498	6.58946	6.70874
	0.000687	0.000351	P52430	Color2 [DarkGray]	1	4		6.76022	6.57592	6.56529	6.90448	6.37156	6.62644
	0.250172	-0.11133	Q8QZR1	Color2 [DarkGray]	1	4		6.69766	6.65249	6.71287	6.926	6.42626	6.37678
	1.2747	-0.25185	Q9QWG7	Color2 [DarkGray]	1	4		6.76288	6.732	6.78921	6.63081	6.33092	6.56682
	0.94951	0.072407	Q62446	Color2 [DarkGray]	1	4		6.57592	6.66391	6.58045	6.63663	6.70321	6.69766
	0.072518	-0.00703	Q9CQM9	Color2 [DarkGray]	1	4		6.63663	6.62059	6.6837	6.64674	6.58796	6.6851
	0.091028	0.015303	P15532	Color2 [DarkGray]	1	4		6.63952	6.63372	6.63081	6.76288	6.6279	6.55919
	0.256668	-0.07921	Q9D6Z1	Color2 [DarkGray]	1	4		6.56224	6.60881	6.86171	6.49665	6.75622	6.54226
	0.026069	0.007155	Q99LP6	Color2 [DarkGray]	1	4		6.5744	6.76553	6.57137	6.70874	6.51254	6.7115
	0.228675	-0.09243	Q9Z315	Color2 [DarkGray]	1	4		6.75756	6.55152	6.73336	6.67948	6.78005	6.30561
	1.54892	0.211335	Q9QUJ7	Color2 [DarkGray]	1	4		6.64818	6.43296	6.51728	6.74147	6.73606	6.75489
	0.129273	0.014536	Q8R151	Color2 [DarkGray]	1	4		6.70321	6.56377	6.64097	6.64097	6.66818	6.64241
	0.063426	0.036074	Q9QY81	Color2 [DarkGray]	1	4		6.65105	6.3345	6.8505	6.61912	6.88387	6.44128
	0.216146	-0.05287	Q91YR7	Color2 [DarkGray]	1	4		6.71012	6.58346	6.70736	6.64097	6.74685	6.45451
	0.399293	0.191674	Q8VCU1	Color2 [DarkGray]	1	4		6.26491	6.54226	6.78398	6.90689	6.80478	6.45451
	0.12043	0.027318	Q8VCR7	Color2 [DarkGray]	1	4		6.56986	6.64097	6.67242	6.66107	6.78529	6.51885
	0.838485	0.124157	P06802	Color2 [DarkGray]	1	4		6.63081	6.58195	6.52356	6.58646	6.79442	6.72792
	0.251628	0.112673	Q8BKI2	Color2 [DarkGray]	1	4		6.56072	6.32553	6.84046	6.57894	6.88142	6.60437
	1.65565	0.251257	Q3TC72	Color2 [DarkGray]	1	4		6.5345	6.45779	6.54071	6.8802	6.66107	6.74551
	0.195446	0.036724	Q64674	Color2 [DarkGray]	1	4		6.65821	6.5744	6.63807	6.77083	6.53761	6.67242
	0.444554	0.074336	P05063	Color2 [DarkGray]	1	4		6.6014	6.6851	6.5267	6.63081	6.61618	6.78921
	0.792171	0.121434	O88746	Color2 [DarkGray]	1	4		6.51254	6.71699	6.51096	6.66534	6.71836	6.7211
	0.594827	0.087001	Q3U4I7	Color2 [DarkGray]	1	4		6.63372	6.56986	6.59096	6.6837	6.79442	6.57743
	0.015302	-0.00107	Q6ZWV3	Color2 [DarkGray]	1	4		6.66676	6.64674	6.61912	6.63227	6.61765	6.67948
	1.51609	0.405804	Q9JIW9	Color2 [DarkGray]	1	4		6.52042	6.53294	6.2114	6.95187	6.79831	6.732
	0.528796	0.069818	Q91YN5	Color2 [DarkGray]	1	4		6.66959	6.54071	6.61176	6.59096	6.70044	6.74012
	0.23364	-0.12378	Q8K3M1	Color2 [DarkGray]	1	4		6.52199	6.89118	6.65535	6.39917	6.37678	6.92125
	1.04913	0.110176	Q8CGB6	Color2 [DarkGray]	1	4		6.59842	6.54226	6.62059	6.64818	6.78398	6.65964
	0.928342	0.134705	O54865	Color2 [DarkGray]	1	4		6.59694	6.65392	6.46924	6.65964	6.67666	6.7879
	1.14582	0.129825	Q9EQ06	Color2 [DarkGray]	1	4		6.53761	6.63807	6.55305	6.62936	6.77873	6.71012
	0.040882	-0.0153	P58044	Color2 [DarkGray]	1	4		6.79181	6.63663	6.50938	6.71012	6.4363	6.74551
	0.319912	-0.14708	P23953	Color2 [DarkGray]	1	4		6.55765	6.67807	6.87406	6.87774	6.45451	6.33628
	1.21929	-0.10072	Q91VU6	Color2 [DarkGray]	1	4		6.63517	6.74282	6.70044	6.63372	6.55459	6.58796
	0.100732	0.039474	P04186	Color2 [DarkGray]	1	4		6.48059	6.58045	6.78921	6.86913	6.52513	6.5744
	1.48659	0.125964	A2ASZ8	Color2 [DarkGray]	1	4		6.5267	6.61029	6.59991	6.65535	6.70321	6.75622
	0.031403	0.005256	Q9R099	Color2 [DarkGray]	1	4		6.61029	6.61029	6.69905	6.73606	6.62644	6.57289
	1.04884	0.239492	Q99JY3	Color2 [DarkGray]	1	4		6.34518	6.55612	6.64386	6.69905	6.87529	6.6893
	1.05887	0.263936	P19324	Color2 [DarkGray]	1	4		6.57137	6.58045	6.35226	6.86419	6.58496	6.84674
	0.548002	0.093054	A2RSQ0	Color2 [DarkGray]	1	4		6.62936	6.60437	6.54998	6.56986	6.67666	6.81634
	0.040785	-0.00954	Q62188	Color2 [DarkGray]	1	4		6.67384	6.75221	6.51254	6.56377	6.68229	6.66391
	0.001203	0.00035	Q91VT4	Color2 [DarkGray]	1	4		6.60733	6.76288	6.55152	6.6907	6.50144	6.73064
	0.874247	0.120756	Q6NVF9	Color2 [DarkGray]	1	4		6.57592	6.48704	6.67948	6.75355	6.70874	6.64241
	0.160832	-0.05986	Q00915	Color2 [DarkGray]	1	4		6.88142	6.5744	6.5438	6.48543	6.55459	6.78005
	1.69853	-0.11221	Q571I9	Color2 [DarkGray]	1	4		6.69349	6.69349	6.70874	6.62936	6.59991	6.52982
	1.83235	-0.4173	P99027	Color2 [DarkGray]	1	4		6.95187	6.90569	6.64241	6.39232	6.37678	6.47897
	1.01901	-0.21687	Q9CPP6	Color2 [DarkGray]	1	4		6.78136	6.81378	6.63952	6.53138	6.67242	6.38025
	0.689944	0.042963	Q3UMB9	Color2 [DarkGray]	1	4		6.61618	6.60288	6.64674	6.61618	6.70044	6.67807
	0.025989	0.005561	Q501J7	Color2 [DarkGray]	1	4		6.7252	6.57137	6.62059	6.66249	6.54071	6.73064
	0.970321	-0.12405	Q99020	Color2 [DarkGray]	1	4		6.6907	6.69349	6.7252	6.66391	6.60733	6.46597
	2.18264	-0.24241	O55022	Color2 [DarkGray]	1	4		6.6837	6.74953	6.84424	6.51412	6.51254	6.52356
	1.01763	0.28592	A0A571BF69	Color2 [DarkGray]	1	4		6.62644	6.61029	6.22882	6.79831	6.72928	6.79572
	0.268395	-0.04385	Q8VBZ3	Color2 [DarkGray]	1	4		6.63227	6.63227	6.72792	6.51096	6.70321	6.64674
	0.879603	0.045784	Q91VH2	Color2 [DarkGray]	1	4		6.62644	6.58496	6.64961	6.69627	6.64818	6.65392
	0.160696	-0.05565	Q8R1X6	Color2 [DarkGray]	1	4		6.65678	6.6014	6.73877	6.39403	6.61324	6.82273
	1.21763	-0.09601	Q7TMF3	Color2 [DarkGray]	1	4		6.65964	6.74819	6.66391	6.55459	6.59395	6.63517
	0.104022	-0.00552	P53026	Color2 [DarkGray]	1	4		6.65392	6.6453	6.64097	6.66959	6.60585	6.64818
	0.645814	0.035762	Q99LC9	Color2 [DarkGray]	1	4		6.62352	6.64386	6.61029	6.62205	6.66107	6.70183
	0.001383	7.06e-05	P54823	Color2 [DarkGray]	1	4		6.61912	6.66676	6.6453	6.63372	6.66249	6.63517
	0.526492	0.046664	Q60823	Color2 [DarkGray]	1	4		6.66534	6.55459	6.63952	6.6879	6.62644	6.6851
	0.095234	0.01829	Q9Z1D1	Color2 [DarkGray]	1	4		6.63663	6.71562	6.5469	6.74147	6.57592	6.63663
	0.806197	0.149743	Q61133	Color2 [DarkGray]	1	4		6.62205	6.49985	6.57137	6.56529	6.83036	6.74685
	0.302848	0.046867	Q91XL9	Color2 [DarkGray]	1	4		6.67242	6.55765	6.62644	6.62936	6.59694	6.77083
	0.363503	-0.03533	Q99LB2	Color2 [DarkGray]	1	4		6.6279	6.64386	6.7115	6.56529	6.64097	6.67101
	0.223724	-0.03914	Q9R1P0	Color2 [DarkGray]	1	4		6.67101	6.74953	6.56377	6.68089	6.54071	6.6453
	0.256757	0.059529	O70311	Color2 [DarkGray]	1	4		6.60881	6.46761	6.75622	6.59544	6.6865	6.72928
	0.577906	-0.07378	P56959	Color2 [DarkGray]	1	4		6.66107	6.69627	6.67948	6.59991	6.51096	6.7046
	1.0939	0.143011	Q8BGS1	Color2 [DarkGray]	1	4		6.52356	6.59991	6.58496	6.59991	6.75489	6.78267
	0	NaN	Q9EPL9	Color2 [DarkGray]	1	4		NaN	NaN	NaN	NaN	NaN	NaN
	0.445606	-0.0862	Q8C5W0	Color2 [DarkGray]	1	4		6.56682	6.74551	6.73877	6.69627	6.49185	6.60437
	0.835073	0.079736	Q9DCV4	Color2 [DarkGray]	1	4		6.53294	6.6837	6.59096	6.6851	6.67101	6.6907
	0	NaN	O88833	Color2 [DarkGray]	1	4		NaN	NaN	NaN	NaN	NaN	NaN
	0.038452	0.00737	Q9WVE8	Color2 [DarkGray]	1	4		6.66391	6.54071	6.7115	6.58195	6.7211	6.63517
	1.54471	-0.11905	Q9Z1P6	Color2 [DarkGray]	1	4		6.66107	6.73471	6.71012	6.52826	6.62205	6.59842
	0.727358	0.064341	O35382	Color2 [DarkGray]	1	4		6.57137	6.62498	6.63517	6.64097	6.63807	6.74551
	0.319728	-0.03583	Q60930	Color2 [DarkGray]	1	4		6.71012	6.69905	6.57289	6.65105	6.61029	6.61324
	0.551191	-0.14278	Q8K019	Color2 [DarkGray]	1	4		6.71425	6.63517	6.77742	6.68089	6.66534	6.35226
	0.062248	0.022289	O35309	Color2 [DarkGray]	1	4		6.49506	6.84046	6.5469	6.62059	6.76951	6.55919
	0.62405	-0.08276	Q9QYI4	Color2 [DarkGray]	1	4		6.66959	6.72247	6.65821	6.56224	6.52826	6.7115
	0.768057	0.093027	Q8R1S4	Color2 [DarkGray]	1	4		6.61029	6.50462	6.67242	6.65535	6.66959	6.74147
	1.07313	-0.04189	Q8BGD9	Color2 [DarkGray]	1	4		6.6879	6.65105	6.65392	6.59694	6.62498	6.6453
	0.360703	0.022989	Q9DCH4	Color2 [DarkGray]	1	4		6.67101	6.58496	6.64097	6.63952	6.65821	6.66818
	0.48929	0.15402	P50295	Color2 [DarkGray]	1	4		6.49185	6.3837	6.7996	6.63952	6.82528	6.67242
	0.031026	-0.00734	Q9CS42	Color2 [DarkGray]	1	4		6.66959	6.70183	6.56529	6.64386	6.51728	6.75355
	0.142096	0.035167	P28700	Color2 [DarkGray]	1	4		6.6907	6.4446	6.73471	6.63372	6.65249	6.6893
	0.492718	-0.02897	Q91WC0	Color2 [DarkGray]	1	4		6.65964	6.69905	6.61471	6.63372	6.63952	6.61324
	0.450264	0.057217	Q8R574	Color2 [DarkGray]	1	4		6.64097	6.55765	6.64241	6.67101	6.58946	6.75221
	1.08128	-0.0364	P63325	Color2 [DarkGray]	1	4		6.6879	6.66249	6.63517	6.61912	6.63372	6.62352
	0.256046	-0.02746	Q9CZ30	Color2 [DarkGray]	1	4		6.64097	6.6279	6.70183	6.67101	6.65964	6.55765
	0.118789	0.119031	E9Q557	Color2 [DarkGray]	1	4		6.61618	6.40088	6.57894	6.18785	6.40769	7.35755
	0.826636	0.077839	Q6ZQK5	Color2 [DarkGray]	1	4		6.60437	6.67242	6.5345	6.66818	6.65964	6.71699
	1.26265	0.166085	Q9WVJ3	Color2 [DarkGray]	1	4		6.4363	6.62352	6.61176	6.70736	6.71562	6.74685
	0.27119	0.034616	Q4VAA2	Color2 [DarkGray]	1	4		6.57894	6.6014	6.69627	6.59246	6.67101	6.71699
	0.61029	0.13769	Q91VS8	Color2 [DarkGray]	1	4		6.41447	6.58646	6.70874	6.65105	6.65535	6.81634
	0.397586	0.064497	F2Z3U3	Color2 [DarkGray]	1	4		6.6453	6.49506	6.6893	6.65535	6.62498	6.74282
	1.09502	-0.06639	P35278	Color2 [DarkGray]	1	4		6.63952	6.66107	6.72928	6.61176	6.59395	6.62498
	0.068698	0.020629	Q9CXW3	Color2 [DarkGray]	1	4		6.52513	6.6893	6.67525	6.61029	6.824	6.51728
	0.028116	0.005353	Q9R1P1	Color2 [DarkGray]	1	4		6.67666	6.6279	6.61471	6.75087	6.53916	6.6453
	0.526188	-0.06644	Q9CQE8	Color2 [DarkGray]	1	4		6.66107	6.63517	6.73064	6.54844	6.57592	6.70321
	2.19787	0.052864	P35585	Color2 [DarkGray]	1	4		6.61324	6.61176	6.62644	6.66107	6.66107	6.6879
	1.60199	-0.09422	O35386	Color2 [DarkGray]	1	4		6.6893	6.67807	6.70321	6.5469	6.60585	6.63517
	0.399297	0.025321	Q9QY76	Color2 [DarkGray]	1	4		6.59991	6.64674	6.6453	6.65964	6.69209	6.61618
	1.29265	-0.12699	P97379	Color2 [DarkGray]	1	4		6.66676	6.67807	6.77083	6.61471	6.60585	6.51412
	0.118777	-0.01717	Q6NV83	Color2 [DarkGray]	1	4		6.60437	6.63227	6.71699	6.61912	6.71012	6.57289
	0	NaN	Q9DBD0	Color2 [DarkGray]	1	4		NaN	NaN	NaN	NaN	NaN	NaN
	0.549647	0.054148	Q03249	Color2 [DarkGray]	1	4		6.65964	6.62644	6.56224	6.64961	6.62644	6.73471
	0.402116	-0.08869	Q6ZQB6	Color2 [DarkGray]	1	4		6.82655	6.59096	6.63517	6.47735	6.64961	6.65964
	0.119096	-0.04389	Q8VC77	Color2 [DarkGray]	1	4		6.63227	6.75489	6.59096	6.8505	6.42459	6.57137
	0.881741	0.082518	Q9D020	Color2 [DarkGray]	1	4		6.67666	6.54998	6.57743	6.64386	6.7115	6.69627
	1.08411	0.114508	O88325	Color2 [DarkGray]	1	4		6.60733	6.55765	6.58946	6.63952	6.79312	6.66534
	0.019406	0.001136	P97855	Color2 [DarkGray]	1	4		6.61618	6.63663	6.67666	6.62936	6.64674	6.65678
	1.88281	-0.17975	O08795	Color2 [DarkGray]	1	4		6.71425	6.73606	6.74147	6.47249	6.61324	6.56682
	1.71202	0.125389	Q9CXI0	Color2 [DarkGray]	1	4		6.56986	6.59395	6.5744	6.76155	6.70321	6.64961
	2.46834	0.300946	Q8CFE4	Color2 [DarkGray]	1	4		6.44956	6.50779	6.49665	6.74685	6.73471	6.87529
	1.05051	0.209624	Q99JF8	Color2 [DarkGray]	1	4		6.46924	6.53605	6.59096	6.57137	6.79701	6.85674
	0.064428	-0.02409	P70266	Color2 [DarkGray]	1	4		6.77347	6.6865	6.49025	6.77347	6.4363	6.66818
	0.801528	-0.28923	Q8VCI5	Color2 [DarkGray]	1	4		6.94837	6.91886	6.4446	6.47086	6.42794	6.54535
	1.01024	0.096102	Q62465	Color2 [DarkGray]	1	4		6.63663	6.59395	6.55305	6.63372	6.67666	6.76155
	0.103822	0.035325	Q9Z1N5	Color2 [DarkGray]	1	4		6.58195	6.61618	6.66391	6.71562	6.82782	6.42459
	0.696029	-0.08135	Q6PD26	Color2 [DarkGray]	1	4		6.65964	6.73471	6.65535	6.66959	6.51254	6.62352
	0.131181	0.009301	Q9CYN2	Color2 [DarkGray]	1	4		6.65392	6.59694	6.66676	6.63227	6.63517	6.67807
	1.30978	-0.13784	O70252	Color2 [DarkGray]	1	4		6.72928	6.62205	6.77873	6.54226	6.6014	6.57289
	1.69452	0.375395	Q00612	Color2 [DarkGray]	1	4		6.41278	6.53761	6.36982	6.91767	6.88631	6.64241
	0.011773	-0.00507	Q8BK72	Color2 [DarkGray]	1	4		6.84046	6.40259	6.67525	6.59842	6.75622	6.54844
	0.232977	-0.02827	Q8BJY1	Color2 [DarkGray]	1	4		6.6014	6.73336	6.63663	6.61324	6.59246	6.68089
	0.109496	0.015486	Q01768	Color2 [DarkGray]	1	4		6.71699	6.5469	6.64241	6.65535	6.62498	6.67242
	0.262717	-0.08859	P50236	Color2 [DarkGray]	1	4		6.46434	6.6907	6.88753	6.49985	6.58346	6.69349
	0.731953	-0.2591	P07309	Color2 [DarkGray]	1	4		7.05745	6.60881	6.60585	6.61324	6.47897	6.40259
	0.092841	-0.05411	Q8BJ71	Color2 [DarkGray]	1	4		6.71012	6.47573	6.78267	6.66818	6.88631	6.25172
	0.112662	-0.00654	Q9D6R2	Color2 [DarkGray]	1	4		6.60881	6.66534	6.66676	6.63807	6.62644	6.65678
	0.585591	-0.08435	Q9DB26	Color2 [DarkGray]	1	4		6.61912	6.6279	6.80478	6.61912	6.55612	6.62352
	0.700862	-0.03686	Q9D6J6	Color2 [DarkGray]	1	4		6.67525	6.64961	6.66249	6.62205	6.66676	6.58796
	0.207442	-0.04242	Q8K268	Color2 [DarkGray]	1	4		6.74416	6.50938	6.73471	6.59544	6.60733	6.65821
	0.713613	-0.45967	P27786	Color2 [DarkGray]	1	4		6.41785	6.84172	7.21626	6.54071	6	6.55612
	1.02721	-0.17208	O88532	Color2 [DarkGray]	1	4		6.71287	6.71012	6.75221	6.55152	6.6879	6.41954
	0.999906	0.190531	A6H8H2	Color2 [DarkGray]	1	4		6.62352	6.41954	6.58496	6.6879	6.65249	6.85922
	0.300639	-0.054	Q8BHD7	Color2 [DarkGray]	1	4		6.55919	6.69488	6.75221	6.53294	6.6893	6.62205
	1.19575	0.276481	Q9DBK7	Color2 [DarkGray]	1	4		6.51412	6.66534	6.30561	6.78136	6.8189	6.71425
	0	NaN	Q5I2A0	Color2 [DarkGray]	1	4		NaN	NaN	NaN	NaN	NaN	NaN
	0.160828	0.005842	Q9QUM9	Color2 [DarkGray]	1	4		6.66391	6.63517	6.62352	6.63952	6.65964	6.64097
	1.54091	0.082834	P63005	Color2 [DarkGray]	1	4		6.60881	6.59395	6.6014	6.63807	6.7211	6.69349
	0.105765	-0.0349	A2AS89	Color2 [DarkGray]	1	4		6.4363	6.78398	6.74953	6.64241	6.6851	6.53761
	0.196434	-0.01324	A0A140T8T4	Color2 [DarkGray]	1	4		6.65535	6.62644	6.66818	6.61471	6.61324	6.68229
	1.86904	0.097505	Q6PAR5	Color2 [DarkGray]	1	4		6.60585	6.56986	6.60585	6.7211	6.65392	6.69905
	1.04701	0.083146	Q63844	Color2 [DarkGray]	1	4		6.61765	6.56682	6.61912	6.69209	6.73742	6.62352
	0.089642	-0.01605	Q9D0L4	Color2 [DarkGray]	1	4		6.55919	6.74685	6.6453	6.70044	6.61029	6.59246
	0.657984	-0.03214	Q9WTX5	Color2 [DarkGray]	1	4		6.67101	6.68229	6.62498	6.65105	6.62644	6.60437
	0.376113	-0.04329	P46638	Color2 [DarkGray]	1	4		6.67948	6.64241	6.67101	6.62205	6.53916	6.70183
	0.365559	0.059736	Q9JIY5	Color2 [DarkGray]	1	4		6.58045	6.52513	6.73064	6.61912	6.72247	6.67384
	1.73987	0.236186	P28352	Color2 [DarkGray]	1	4		6.62644	6.44791	6.48543	6.8125	6.7252	6.73064
	0.985249	0.060726	Q99J77	Color2 [DarkGray]	1	4		6.60585	6.63663	6.59544	6.67101	6.71973	6.62936
	0.653278	-0.12386	Q9DCS9	Color2 [DarkGray]	1	4		6.63081	6.6879	6.7879	6.44294	6.6907	6.6014
	0.612356	-0.13214	Q9DCX8	Color2 [DarkGray]	1	4		6.5267	6.80993	6.77873	6.61176	6.49985	6.60733
	0.192052	-0.02929	Q9CXZ1	Color2 [DarkGray]	1	4		6.66534	6.65392	6.65249	6.73606	6.53605	6.61176
	1.06119	0.150738	Q9QYC0	Color2 [DarkGray]	1	4		6.59842	6.47735	6.61912	6.63952	6.80993	6.69766
	0.672282	-0.26511	Q9QYY9	Color2 [DarkGray]	1	4		6.83036	6.75221	6.69905	6.66818	6.14568	6.67242
	1.33815	-0.15263	Q8R3L2	Color2 [DarkGray]	1	4		6.75489	6.66534	6.73064	6.64674	6.55919	6.48704
	0.080769	-0.03309	Q9JHJ0	Color2 [DarkGray]	1	4		6.65105	6.62205	6.6851	6.41447	6.54844	6.89603
	1.10279	0.070352	Q6PGB6	Color2 [DarkGray]	1	4		6.66249	6.55919	6.60288	6.68229	6.67666	6.67666
	2.66004	-0.1446	O70503	Color2 [DarkGray]	1	4		6.6851	6.70598	6.75221	6.56834	6.58045	6.56072
	0.158071	-0.01283	Q9D5V5	Color2 [DarkGray]	1	4		6.63807	6.60437	6.70736	6.64097	6.63807	6.63227
	0	NaN	Q920A7	Color2 [DarkGray]	1	4		NaN	NaN	NaN	NaN	NaN	NaN
	0.275598	-0.05455	Q9JHU2	Color2 [DarkGray]	1	4		6.65249	6.55459	6.7996	6.65105	6.64818	6.5438
	0.394917	0.022247	O55125	Color2 [DarkGray]	1	4		6.62352	6.64241	6.63227	6.62059	6.69905	6.6453
	0.284782	-0.08894	P26645	Color2 [DarkGray]	1	4		6.89482	6.66249	6.48864	6.67807	6.52513	6.57592
	0.079886	0.010876	P13439	Color2 [DarkGray]	1	4		6.56682	6.63517	6.71012	6.65535	6.60288	6.6865
	0.138769	0.01014	O08663	Color2 [DarkGray]	1	4		6.67525	6.63227	6.60733	6.62936	6.63081	6.6851
	0.646999	0.087227	Q91W86	Color2 [DarkGray]	1	4		6.69209	6.53294	6.56986	6.76022	6.65105	6.6453
	1.15559	0.061671	Q9Z1G4	Color2 [DarkGray]	1	4		6.61912	6.62059	6.59842	6.62644	6.70183	6.69488
	1.42484	0.304487	Q9CSH3	Color2 [DarkGray]	1	4		6.38888	6.43962	6.61176	6.71287	6.71012	6.93074
	2.77511	0.113588	Q5SSW2	Color2 [DarkGray]	1	4		6.59991	6.59544	6.56224	6.6851	6.71699	6.69627
	0.515809	0.055582	Q61171	Color2 [DarkGray]	1	4		6.66676	6.55919	6.61912	6.66534	6.61176	6.73471
	0.321583	0.080107	A0JNU3	Color2 [DarkGray]	1	4		6.49665	6.53138	6.77083	6.59096	6.78005	6.66818
	0.016071	-0.00142	Q3TL44	Color2 [DarkGray]	1	4		6.64961	6.62498	6.65821	6.6907	6.64241	6.59544
	1.12561	-0.07422	Q9CQC9	Color2 [DarkGray]	1	4		6.65105	6.71699	6.67242	6.59842	6.65105	6.56834
	2.68408	0.126492	Q60770	Color2 [DarkGray]	1	4		6.58496	6.59544	6.55765	6.69349	6.6907	6.73336
	0.327698	0.039013	Q3U487	Color2 [DarkGray]	1	4		6.62059	6.57289	6.67666	6.61324	6.73877	6.63517
	0.782973	0.045793	Q06138	Color2 [DarkGray]	1	4		6.63663	6.6453	6.57894	6.63372	6.69209	6.67242
	1.29356	0.136104	P14246	Color2 [DarkGray]	1	4		6.64674	6.55765	6.5157	6.71836	6.75756	6.65249
	0.505034	0.059093	O70400	Color2 [DarkGray]	1	4		6.66107	6.58346	6.59544	6.61029	6.64674	6.76022
	1.05285	-0.10707	Q8VCZ9	Color2 [DarkGray]	1	4		6.74012	6.6907	6.65678	6.64241	6.50779	6.61618
	0.675668	0.047992	Q5U458	Color2 [DarkGray]	1	4		6.57592	6.67242	6.61029	6.67948	6.6865	6.63663
	0.088772	-0.01935	P10711	Color2 [DarkGray]	1	4		6.63952	6.59842	6.71699	6.59842	6.53294	6.76553
	2.2725	0.280281	Q5SSZ5	Color2 [DarkGray]	1	4		6.55612	6.40769	6.52513	6.73471	6.77873	6.81634
	0.722898	-0.0655	P49722	Color2 [DarkGray]	1	4		6.61912	6.70736	6.70044	6.66391	6.55919	6.60733
	0.628484	-0.0723	O88543	Color2 [DarkGray]	1	4		6.67948	6.58946	6.76686	6.60437	6.62059	6.59395
	0.202198	0.130818	Q01279	Color2 [DarkGray]	1	4		6.91767	6.30012	6.44791	6.96924	6.69488	6.39403
	0.137329	0.019077	Q9CPR4	Color2 [DarkGray]	1	4		6.64097	6.60881	6.65105	6.65535	6.56529	6.73742
	0.766117	0.072965	Q8C0E2	Color2 [DarkGray]	1	4		6.62644	6.64386	6.54844	6.74416	6.64241	6.65105
	0.453691	-0.06425	Q91VE0	Color2 [DarkGray]	1	4		6.58195	6.74551	6.69627	6.53761	6.63372	6.65964
	0.013943	0.003459	O88783	Color2 [DarkGray]	1	4		6.65105	6.60733	6.66107	6.75889	6.48864	6.68229
	0.162318	-0.04918	Q61733	Color2 [DarkGray]	1	4		6.7996	6.46924	6.72247	6.62644	6.70321	6.51412
	0	NaN	P99025	Color2 [DarkGray]	1	4		NaN	NaN	NaN	NaN	NaN	NaN
	0.715175	0.090054	O88545	Color2 [DarkGray]	1	4		6.68089	6.61029	6.49985	6.66534	6.66249	6.73336
	0.890517	0.102432	Q922S4	Color2 [DarkGray]	1	4		6.67384	6.55765	6.54071	6.65964	6.65964	6.76022
	1.04003	-0.12768	Q9D855	Color2 [DarkGray]	1	4		6.69627	6.6865	6.732	6.50144	6.6865	6.5438
	0.184127	-0.07171	Q9JJL8	Color2 [DarkGray]	1	4		6.71973	6.45121	6.84424	6.41447	6.6907	6.69488
	0.767242	-0.03993	Q9Z1Q2	Color2 [DarkGray]	1	4		6.6837	6.63081	6.67666	6.59096	6.63081	6.64961
	0.484987	0.059545	P42669	Color2 [DarkGray]	1	4		6.59096	6.59842	6.64818	6.61324	6.77215	6.63081
	1.22252	0.137292	O70589	Color2 [DarkGray]	1	4		6.57592	6.55305	6.58946	6.62059	6.7996	6.71012
	1.54854	-0.11683	Q9CRB9	Color2 [DarkGray]	1	4		6.69488	6.74819	6.65821	6.61912	6.59096	6.54071
	0.073075	0.015845	O09131	Color2 [DarkGray]	1	4		6.48543	6.732	6.6837	6.65535	6.63081	6.66249
	1.58855	-0.18611	Q80WW9	Color2 [DarkGray]	1	4		6.75087	6.64097	6.80607	6.5469	6.58646	6.50621
	1.22381	0.627794	P04919	Color2 [DarkGray]	1	4		6.43129	6.08321	6.30743	7.24031	6.49345	6.97154
	0.347501	-0.03303	P47811	Color2 [DarkGray]	1	4		6.70598	6.60437	6.66959	6.67666	6.58946	6.61471
	0.417014	0.063539	P47753	Color2 [DarkGray]	1	4		6.51096	6.64961	6.67101	6.75622	6.62936	6.63663
	0.241963	-0.07547	P49442	Color2 [DarkGray]	1	4		6.86047	6.5345	6.63227	6.51254	6.75221	6.53605
	0.053913	0.011521	P24472	Color2 [DarkGray]	1	4		6.52982	6.76553	6.61324	6.63807	6.69627	6.60881
	0.002605	-9.97e-05	Q9EQP2	Color2 [DarkGray]	1	4		6.63952	6.64386	6.64818	6.63952	6.62498	6.66676
	0.07542	-0.01009	Q9CZE3	Color2 [DarkGray]	1	4		6.70874	6.65821	6.57743	6.58646	6.67948	6.64818
	2.91973	0.111022	O88958	Color2 [DarkGray]	1	4		6.57894	6.59246	6.59096	6.6893	6.72383	6.68229
	0.996424	-0.06169	Q8VBT9	Color2 [DarkGray]	1	4		6.66676	6.70874	6.64674	6.65105	6.61324	6.57289
	0.117501	0.006211	P45591	Color2 [DarkGray]	1	4		6.65678	6.61618	6.64961	6.62059	6.64961	6.67101
	0.886908	0.121489	P52479	Color2 [DarkGray]	1	4		6.65964	6.47735	6.60437	6.69488	6.76421	6.64674
	1.0308	0.131223	A2AJ72	Color2 [DarkGray]	1	4		6.62352	6.5157	6.58796	6.6893	6.62936	6.80219
	0.193125	-0.05974	Q920L1	Color2 [DarkGray]	1	4		6.50779	6.79181	6.70598	6.52826	6.52199	6.7761
	0.317309	0.068469	Q9Z2C5	Color2 [DarkGray]	1	4		6.51412	6.60288	6.70183	6.53761	6.76553	6.7211
	0.443996	0.041952	Q99LR1	Color2 [DarkGray]	1	4		6.57894	6.59544	6.69209	6.67101	6.69488	6.62644
	0.302646	0.011931	Q80VP1	Color2 [DarkGray]	1	4		6.62205	6.64386	6.64674	6.62205	6.65821	6.66818
	0.206373	0.02916	P61164	Color2 [DarkGray]	1	4		6.67242	6.58195	6.63081	6.63517	6.58796	6.74953
	0.137118	0.045331	Q9CSN1	Color2 [DarkGray]	1	4		6.57137	6.54226	6.73471	6.72928	6.80219	6.45286
	0.908207	0.11791	Q9Z1F9	Color2 [DarkGray]	1	4		6.65535	6.60585	6.48543	6.64818	6.6893	6.76288
	0.108983	-0.03667	Q9QYF1	Color2 [DarkGray]	1	4		6.55152	6.81634	6.60288	6.46761	6.61176	6.78136
	0.13801	0.018495	P62264	Color2 [DarkGray]	1	4		6.66676	6.55919	6.67525	6.62498	6.71699	6.61471
	0.28603	0.027933	Q61578	Color2 [DarkGray]	1	4		6.56682	6.63807	6.6837	6.67807	6.67666	6.61765
	0.233127	-0.02253	A3KGB4	Color2 [DarkGray]	1	4		6.70736	6.59246	6.66391	6.60437	6.66534	6.62644
	0.133811	0.03253	P20108	Color2 [DarkGray]	1	4		6.52513	6.73877	6.61029	6.74953	6.53294	6.6893
	0.286903	0.052591	Q9D832	Color2 [DarkGray]	1	4		6.67242	6.49025	6.6837	6.60288	6.66249	6.73877
	1.9131	-0.18234	Q9DBC7	Color2 [DarkGray]	1	4		6.76818	6.68229	6.74416	6.61176	6.49825	6.53761
	0.427223	0.052818	Q9DB30	Color2 [DarkGray]	1	4		6.62498	6.56834	6.65535	6.62205	6.62352	6.76155
	0.273044	0.072157	P61028	Color2 [DarkGray]	1	4		6.73742	6.39746	6.67666	6.6453	6.70183	6.68089
	0.160602	0.012116	P53810	Color2 [DarkGray]	1	4		6.65821	6.65964	6.59395	6.6851	6.62498	6.63807
	0.822022	-0.0855	Q3URS9	Color2 [DarkGray]	1	4		6.66391	6.732	6.65964	6.64674	6.5157	6.63663
	0	NaN	Q8R570	Color2 [DarkGray]	1	4		NaN	NaN	NaN	NaN	NaN	NaN
	0.101557	0.03244	Q3UDE2	Color2 [DarkGray]	1	4		6.58346	6.76421	6.52042	6.64097	6.81506	6.50938
	0.593199	0.036185	P62911	Color2 [DarkGray]	1	4		6.66818	6.60881	6.59991	6.65105	6.69488	6.63952
	0.061532	0.006843	P70404	Color2 [DarkGray]	1	4		6.63807	6.70044	6.58195	6.65964	6.66959	6.61176
	0.035783	-0.00949	Q03311	Color2 [DarkGray]	1	4		6.56072	6.77083	6.60585	6.66959	6.7252	6.51412
	0.027224	-0.00472	O88441	Color2 [DarkGray]	1	4		6.69349	6.58346	6.65821	6.69209	6.6851	6.5438
	1.10496	0.090568	P70336	Color2 [DarkGray]	1	4		6.66534	6.56682	6.55919	6.65821	6.71973	6.6851
	1.18548	0.16029	Q9JI39	Color2 [DarkGray]	1	4		6.51096	6.65678	6.51254	6.76686	6.75622	6.63807
	0.638023	0.169616	Q9DCY0	Color2 [DarkGray]	1	4		6.61029	6.40259	6.64097	6.89239	6.70044	6.56986
	0	NaN	O88736	Color2 [DarkGray]	1	4		NaN	NaN	NaN	NaN	NaN	NaN
	0.048081	-0.04864	Q9QXZ6	Color2 [DarkGray]	1	4		6.8679	6.56224	6.45779	6.97384	6.83036	5.93781
	0.234565	-0.01774	P09671	Color2 [DarkGray]	1	4		6.67384	6.59544	6.6879	6.64961	6.62644	6.6279
	0.690282	-0.03675	Q924D0	Color2 [DarkGray]	1	4		6.65678	6.6851	6.64386	6.58346	6.64241	6.64961
	0.231806	-0.0354	P70288	Color2 [DarkGray]	1	4		6.56072	6.732	6.6879	6.67666	6.56986	6.6279
	2.28587	-0.28132	Q8VBZ0	Color2 [DarkGray]	1	4		6.73336	6.76288	6.83415	6.45286	6.57743	6.45615
	1.51719	-0.0752	Q9Z1R2	Color2 [DarkGray]	1	4		6.7046	6.67101	6.66676	6.64241	6.57592	6.59842
	0.86343	0.151885	Q8BRT1	Color2 [DarkGray]	1	4		6.69488	6.43463	6.56224	6.67666	6.6907	6.78005
	0.887038	0.138098	O89017	Color2 [DarkGray]	1	4		6.57894	6.58796	6.5469	6.5744	6.81762	6.73606
	0.761806	0.094206	Q8VHK9	Color2 [DarkGray]	1	4		6.59694	6.49985	6.6879	6.69627	6.71425	6.65678
	0	NaN	P01897	Color2 [DarkGray]	1	4		NaN	NaN	NaN	NaN	NaN	NaN
	0.802939	0.123964	Q8VE47	Color2 [DarkGray]	1	4		6.65249	6.55305	6.53138	6.6879	6.60585	6.81506
	0.353266	-0.09207	P53986	Color2 [DarkGray]	1	4		6.83794	6.58796	6.62936	6.66959	6.66818	6.44128
	0.48101	0.10537	Q8K183	Color2 [DarkGray]	1	4		6.57592	6.60733	6.57743	6.8802	6.61765	6.57894
	0.061154	-0.01322	P62849	Color2 [DarkGray]	1	4		6.66534	6.6893	6.59096	6.68089	6.49985	6.7252
	1.18518	0.212502	P14094	Color2 [DarkGray]	1	4		6.60437	6.45451	6.5345	6.64674	6.88509	6.69905
	0.209423	-0.07904	Q9Z0R9	Color2 [DarkGray]	1	4		6.53138	6.70044	6.79442	6.35579	6.66249	6.77083
	0.759592	0.099067	Q570Y9	Color2 [DarkGray]	1	4		6.5469	6.5744	6.65535	6.59096	6.74953	6.73336
	0.59983	0.057703	P47941	Color2 [DarkGray]	1	4		6.63081	6.53761	6.67384	6.64097	6.6865	6.6879
	0.059959	0.010205	Q3ULJ0	Color2 [DarkGray]	1	4		6.61029	6.59842	6.7046	6.57894	6.74147	6.62352
	0.37357	0.088952	O88908	Color2 [DarkGray]	1	4		6.63372	6.54535	6.60733	6.49185	6.77873	6.78267
	0.010029	-0.00139	P61027	Color2 [DarkGray]	1	4		6.67101	6.69905	6.56072	6.61618	6.67525	6.63517
	0.929194	-0.17456	Q64433	Color2 [DarkGray]	1	4		6.71562	6.63663	6.82528	6.46271	6.6865	6.50462
	1.06209	0.099008	Q9D404	Color2 [DarkGray]	1	4		6.59395	6.54071	6.64386	6.6279	6.72928	6.71836
	1.78097	-0.10156	P35293	Color2 [DarkGray]	1	4		6.67807	6.74282	6.65964	6.59991	6.58496	6.59096
	0.098984	-0.01977	Q9ES00	Color2 [DarkGray]	1	4		6.72928	6.54844	6.67807	6.58045	6.58946	6.72656
	0.451418	0.100635	Q8CCP0	Color2 [DarkGray]	1	4		6.6837	6.68089	6.40429	6.66959	6.74012	6.66107
	0.290569	0.052317	Q9Z2G9	Color2 [DarkGray]	1	4		6.70183	6.62936	6.5157	6.75889	6.59246	6.65249
	0.856148	0.145539	E9Q912	Color2 [DarkGray]	1	4		6.54998	6.62498	6.5267	6.85922	6.63952	6.63952
	1.59341	0.122352	Q8BMP6	Color2 [DarkGray]	1	4		6.61618	6.54844	6.57894	6.6879	6.66249	6.76022
	0	NaN	Q3V1Z5	Color2 [DarkGray]	1	4		NaN	NaN	NaN	NaN	NaN	NaN
	0.559588	0.084123	Q9QY06	Color2 [DarkGray]	1	4		6.71287	6.54071	6.54535	6.63517	6.66391	6.75221
	0.885371	-0.33607	P05132	Color2 [DarkGray]	1	4		6.74147	7.01458	6.61765	6.71562	6.28355	6.36632
	0.789274	-0.14095	Q3TMH2	Color2 [DarkGray]	1	4		6.67948	6.69349	6.75889	6.67666	6.41616	6.61618
	0.364516	0.118632	Q8BP40	Color2 [DarkGray]	1	4		6.40939	6.78398	6.53761	6.75355	6.53761	6.79572
	0.096903	0.025357	P98203	Color2 [DarkGray]	1	4		6.69627	6.52199	6.66676	6.51096	6.67666	6.77347
	0.733412	0.111473	Q9CT10	Color2 [DarkGray]	1	4		6.64674	6.55919	6.54998	6.6279	6.82146	6.64097
	0.759641	-0.28234	Q8CH25	Color2 [DarkGray]	1	4		6.71836	6.71287	6.87529	6.61471	6.68089	6.1639
	3.37699	0.058194	Q9CR62	Color2 [DarkGray]	1	4		6.61912	6.61912	6.60585	6.66676	6.67525	6.67666
	0.527634	-0.1079	Q9D554	Color2 [DarkGray]	1	4		6.6851	6.70736	6.6907	6.64961	6.70044	6.40939
	1.86142	0.153027	Q9EQZ6	Color2 [DarkGray]	1	4		6.5345	6.54535	6.61471	6.66534	6.73877	6.74953
	1.27309	-0.07686	P47809	Color2 [DarkGray]	1	4		6.67384	6.64818	6.72247	6.63807	6.57592	6.59991
	0.061522	0.006782	Q8BP67	Color2 [DarkGray]	1	4		6.60733	6.69488	6.61765	6.67666	6.59395	6.66959
	1.27853	-0.1132	Q9DBB8	Color2 [DarkGray]	1	4		6.73471	6.69766	6.66391	6.63081	6.61176	6.51412
	0.031906	-0.006	P35951	Color2 [DarkGray]	1	4		6.56377	6.60437	6.76818	6.63517	6.65964	6.62352
	0.379971	0.022172	Q80SY4	Color2 [DarkGray]	1	4		6.64241	6.59694	6.65821	6.62498	6.68089	6.65821
	1.56632	0.142183	P04627	Color2 [DarkGray]	1	4		6.64097	6.57137	6.49825	6.72383	6.70044	6.71287
	0.780826	-0.1858	Q99KG5	Color2 [DarkGray]	1	4		6.76553	6.67384	6.75087	6.35579	6.55459	6.72247
	1.45733	-0.24363	Q9R1J0	Color2 [DarkGray]	1	4		6.78921	6.86666	6.61912	6.49025	6.48704	6.56682
	1.51964	-0.24364	Q8VCC1	Color2 [DarkGray]	1	4		6.67807	6.82655	6.77215	6.49506	6.42291	6.6279
	0.084224	-0.01012	Q80YR4	Color2 [DarkGray]	1	4		6.62644	6.6014	6.71699	6.59395	6.67666	6.64386
	0.179385	0.021279	Q6P6M7	Color2 [DarkGray]	1	4		6.68229	6.65821	6.55765	6.66249	6.60881	6.6907
	2.24108	0.307095	Q920A5	Color2 [DarkGray]	1	4		6.45943	6.5744	6.40939	6.75489	6.84674	6.76288
	0.325863	0.064114	Q8BZ98	Color2 [DarkGray]	1	4		6.49665	6.60437	6.72656	6.59246	6.75221	6.67525
	0.198569	-0.08852	Q8R3F5	Color2 [DarkGray]	1	4		6.84172	6.50621	6.6837	6.62059	6.81634	6.32912
	0.239009	0.026301	P32233	Color2 [DarkGray]	1	4		6.67384	6.65392	6.56224	6.6907	6.67384	6.60437
	0.792491	0.127077	P25911	Color2 [DarkGray]	1	4		6.58796	6.45121	6.69209	6.66391	6.74953	6.69905
	0.333033	0.055193	Q3UMY5	Color2 [DarkGray]	1	4		6.6865	6.5157	6.64097	6.74819	6.66959	6.59096
	0.927088	0.128778	Q8BWQ6	Color2 [DarkGray]	1	4		6.5267	6.67948	6.52356	6.71562	6.76818	6.63227
	2.83221	-0.0621	E9Q735	Color2 [DarkGray]	1	4		6.67242	6.67525	6.67525	6.59694	6.62352	6.61618
	0.560808	-0.04935	P84099	Color2 [DarkGray]	1	4		6.61618	6.71973	6.66818	6.66818	6.58646	6.6014
	0.73898	0.082	A0A0G2JDV3	Color2 [DarkGray]	1	4		6.64961	6.53761	6.61618	6.6865	6.61471	6.74819
	1.76434	0.103908	P26450	Color2 [DarkGray]	1	4		6.56682	6.56224	6.64386	6.69627	6.69349	6.69488
	0.490886	-0.13093	Q6DFW4	Color2 [DarkGray]	1	4		6.57137	6.67242	6.86542	6.49345	6.72792	6.49506
	0.340792	0.030432	Q8VDK1	Color2 [DarkGray]	1	4		6.56986	6.6865	6.62936	6.6453	6.64241	6.6893
	0.154025	-0.01853	Q3TDQ1	Color2 [DarkGray]	1	4		6.6879	6.58346	6.6851	6.58646	6.6865	6.6279
	0.356653	0.048763	Q8C1A5	Color2 [DarkGray]	1	4		6.61176	6.61912	6.62352	6.75756	6.56224	6.68089
	0.400898	0.069712	Q9WUZ9	Color2 [DarkGray]	1	4		6.57743	6.62205	6.62059	6.73471	6.53294	6.76155
	0.254791	0.035909	O09106	Color2 [DarkGray]	1	4		6.59694	6.6907	6.58646	6.57894	6.73471	6.66818
	0.254437	-0.03771	Q8K337	Color2 [DarkGray]	1	4		6.75489	6.55612	6.67384	6.61618	6.64674	6.60881
	0.589894	0.079264	Q9DBR7	Color2 [DarkGray]	1	4		6.60288	6.66676	6.53761	6.62352	6.64674	6.77479
	0.071609	0.011362	Q8VD65	Color2 [DarkGray]	1	4		6.63517	6.64386	6.63227	6.54071	6.67948	6.7252
	1.17113	0.183822	P17710	Color2 [DarkGray]	1	4		6.62059	6.59544	6.42626	6.80478	6.66107	6.72792
	0	NaN	Q8C7I4	Color2 [DarkGray]	1	4		NaN	NaN	NaN	NaN	NaN	NaN
	0	NaN	O70570	Color2 [DarkGray]	1	4		NaN	NaN	NaN	NaN	NaN	NaN
	0.180595	0.033592	Q64471	Color2 [DarkGray]	1	4		6.5438	6.70183	6.62936	6.55152	6.7252	6.69905
	0.895555	0.084482	O54833	Color2 [DarkGray]	1	4		6.6279	6.54226	6.63081	6.66391	6.74953	6.64097
	0.772754	-0.13211	Q8BTZ7	Color2 [DarkGray]	1	4		6.73606	6.6014	6.78136	6.66391	6.46761	6.59096
	1.07763	0.1052	P97789	Color2 [DarkGray]	1	4		6.61912	6.5744	6.5744	6.61324	6.76155	6.70874
	0.867165	0.141865	Q3UMC0	Color2 [DarkGray]	1	4		6.64818	6.44626	6.61324	6.63517	6.7115	6.7866
	0.3883	0.101157	Q6ZWQ0	Color2 [DarkGray]	1	4		6.49665	6.6837	6.58496	6.50303	6.74685	6.8189
	0.88482	0.051766	P34152	Color2 [DarkGray]	1	4		6.62352	6.58796	6.64097	6.62644	6.70183	6.67948
	0.221145	0.019036	Q8CGA0	Color2 [DarkGray]	1	4		6.65105	6.62205	6.62936	6.6014	6.71287	6.6453
	0.135301	-0.03286	E9Q238	Color2 [DarkGray]	1	4		6.732	6.5469	6.69349	6.48543	6.6907	6.69766
	0.061408	0.014892	Q8CGY8	Color2 [DarkGray]	1	4		6.65249	6.53294	6.71562	6.60585	6.7761	6.56377
	1.07659	0.046373	Q8BH60	Color2 [DarkGray]	1	4		6.61912	6.62644	6.61618	6.67384	6.69766	6.62936
	0.944684	-0.1256	Q9D281	Color2 [DarkGray]	1	4		6.78136	6.59842	6.732	6.53916	6.55919	6.63663
	0.699285	-0.08335	P52332	Color2 [DarkGray]	1	4		6.62205	6.73064	6.69905	6.67807	6.5267	6.59694
	0.295544	0.060322	Q9ESX5	Color2 [DarkGray]	1	4		6.51885	6.64674	6.66676	6.72928	6.74953	6.5345
	0.567287	0.038414	P35279	Color2 [DarkGray]	1	4		6.62352	6.58946	6.65964	6.70598	6.63227	6.64961
	1.34682	0.219299	Q61490	Color2 [DarkGray]	1	4		6.66959	6.49025	6.42459	6.73606	6.7879	6.71836
	0.518031	-0.19952	B9EJ54	Color2 [DarkGray]	1	4		6.75889	6.56682	6.86666	6.61471	6.72928	6.24983
	0.449252	0.140044	P23591	Color2 [DarkGray]	1	4		6.74012	6.37156	6.58646	6.81762	6.75221	6.54844
	0.009419	0.001269	Q7TMQ7	Color2 [DarkGray]	1	4		6.59395	6.60437	6.72928	6.63807	6.63227	6.66107
	0.520125	-0.08187	Q80X85	Color2 [DarkGray]	1	4		6.76022	6.732	6.55612	6.57592	6.65392	6.57289
	0.660515	0.146411	A2AKG8	Color2 [DarkGray]	1	4		6.43296	6.52982	6.73336	6.76818	6.74953	6.61765
	0.190222	-0.00707	Q7TNL5	Color2 [DarkGray]	1	4		6.66249	6.66107	6.61912	6.63952	6.64097	6.64097
	0.217021	0.032321	Q6DIC0	Color2 [DarkGray]	1	4		6.54071	6.69766	6.64097	6.60733	6.64241	6.72656
	1.18431	-0.08792	Q3THG9	Color2 [DarkGray]	1	4		6.72928	6.70736	6.62352	6.62059	6.6014	6.5744
	1.96955	-0.58413	P0DP27	Color2 [DarkGray]	1	4		7.08108	6.89239	6.72792	6.44956	6.32553	6.17393
	0.418978	-0.03215	P61021	Color2 [DarkGray]	1	4		6.67948	6.66959	6.62936	6.56986	6.65105	6.66107
	1.34881	0.08267	Q8VBW6	Color2 [DarkGray]	1	4		6.6279	6.6279	6.54844	6.6837	6.70321	6.66534
	1.0386	-0.0293	Q6ZWN5	Color2 [DarkGray]	1	4		6.66676	6.63663	6.67101	6.63081	6.61471	6.64097
	0.115408	0.041116	Q9DBC0	Color2 [DarkGray]	1	4		6.58346	6.8125	6.45451	6.80864	6.56377	6.6014
	0.693137	0.056317	Q9QYB1	Color2 [DarkGray]	1	4		6.60881	6.62498	6.61176	6.7211	6.69349	6.59991
	0.018527	0.002112	Q91X78	Color2 [DarkGray]	1	4		6.66676	6.59694	6.66249	6.59842	6.63227	6.70183
	0	NaN	Q64464	Color2 [DarkGray]	1	4		NaN	NaN	NaN	NaN	NaN	NaN
	1.66704	-0.27936	Q8BQ46	Color2 [DarkGray]	1	4		6.73336	6.74953	6.84172	6.39575	6.46434	6.62644
	1.23168	0.212902	P08752	Color2 [DarkGray]	1	4		6.3906	6.5438	6.65964	6.78005	6.75087	6.70183
	0.945847	-0.11148	Q9D6M3	Color2 [DarkGray]	1	4		6.71699	6.78136	6.59395	6.57743	6.58946	6.59096
	0.565106	-0.04392	Q8VE22	Color2 [DarkGray]	1	4		6.70321	6.62644	6.66534	6.63517	6.65821	6.56986
	1.52875	0.12889	Q8K1X1	Color2 [DarkGray]	1	4		6.58346	6.5744	6.5744	6.64386	6.77742	6.69766
	0.131283	-0.01324	P63242	Color2 [DarkGray]	1	4		6.66391	6.66107	6.62498	6.70321	6.62205	6.58496
	0.193354	-0.04337	Q8BU33	Color2 [DarkGray]	1	4		6.76421	6.61765	6.60733	6.49345	6.63227	6.73336
	0.65906	0.159352	Q04750	Color2 [DarkGray]	1	4		6.54535	6.53138	6.59544	6.73064	6.52356	6.89603
	0.346532	0.074708	G5E8V9	Color2 [DarkGray]	1	4		6.63807	6.47411	6.69766	6.56834	6.69349	6.77215
	0.681753	-0.0961	Q923B6	Color2 [DarkGray]	1	4		6.6907	6.6893	6.6907	6.65821	6.65821	6.46597
	2.3849	0.254243	P54116	Color2 [DarkGray]	1	4		6.52513	6.45943	6.5469	6.82273	6.7046	6.76686
	0.171345	-0.02925	Q9CQW2	Color2 [DarkGray]	1	4		6.56529	6.6893	6.71562	6.67384	6.53761	6.67101
	1.36019	0.06751	P68181	Color2 [DarkGray]	1	4		6.60733	6.59991	6.62059	6.63227	6.69488	6.70321
	1.50619	0.143205	P62071	Color2 [DarkGray]	1	4		6.63663	6.53138	6.54071	6.73336	6.74819	6.65678
	0.115542	-0.02473	Q63918	Color2 [DarkGray]	1	4		6.69766	6.62644	6.63807	6.57894	6.53294	6.7761
	0.922587	0.095836	Q3TLP5	Color2 [DarkGray]	1	4		6.63663	6.55459	6.59246	6.60881	6.75087	6.7115
	0.694231	0.065845	Q8BWY3	Color2 [DarkGray]	1	4		6.65678	6.54071	6.63227	6.6879	6.7115	6.6279
	1.49363	0.118988	Q99KP6	Color2 [DarkGray]	1	4		6.59096	6.56529	6.59096	6.6453	6.76818	6.6907
	1.07991	-0.23086	O09111	Color2 [DarkGray]	1	4		6.74282	6.86419	6.64674	6.64386	6.54226	6.37504
	0.578793	0.052437	Q505F5	Color2 [DarkGray]	1	4		6.64674	6.65535	6.54844	6.66676	6.70736	6.63372
	1.33469	-0.12383	Q9CPX6	Color2 [DarkGray]	1	4		6.68089	6.71012	6.71973	6.62936	6.49665	6.61324
	0.075836	-0.01808	Q9EP96	Color2 [DarkGray]	1	4		6.50303	6.73064	6.71699	6.55305	6.68089	6.66249
	0	NaN	Q6Q477	Color2 [DarkGray]	1	4		NaN	NaN	NaN	NaN	NaN	NaN
	2.15048	0.153536	Q8CJG0	Color2 [DarkGray]	1	4		6.57289	6.57592	6.54535	6.66107	6.74551	6.74819
	0	NaN	Q3UED7	Color2 [DarkGray]	1	4		NaN	NaN	NaN	NaN	NaN	NaN
	1.89308	0.194026	Q3U0S6	Color2 [DarkGray]	1	4		6.54226	6.49985	6.58646	6.66818	6.74416	6.79831
	0.615447	0.109313	Q8BYL4	Color2 [DarkGray]	1	4		6.50144	6.6865	6.56986	6.64097	6.8125	6.63227
	0.570327	0.20751	P11688	Color2 [DarkGray]	1	4		6.76155	6.2854	6.53605	6.56529	6.83289	6.80736
	1.03264	-0.18333	Q91WS0	Color2 [DarkGray]	1	4		6.78398	6.58946	6.81634	6.45943	6.59991	6.58045
	0.455356	-0.10547	Q8BGC4	Color2 [DarkGray]	1	4		6.78398	6.7252	6.56682	6.4363	6.68089	6.64241
	0.749386	0.087168	Q8VDC0	Color2 [DarkGray]	1	4		6.58946	6.65105	6.55459	6.67666	6.76818	6.61176
	0.547636	0.072098	Q8K224	Color2 [DarkGray]	1	4		6.52513	6.65535	6.63807	6.61029	6.75355	6.67101
	0.102493	-0.03629	Q8BYU6	Color2 [DarkGray]	1	4		6.59544	6.84172	6.53138	6.58646	6.78136	6.49185
	0.78617	0.086739	Q8R1Q8	Color2 [DarkGray]	1	4		6.56986	6.59246	6.63517	6.59694	6.75756	6.70321
	1.47694	0.162544	Q8BG67	Color2 [DarkGray]	1	4		6.55612	6.49345	6.6279	6.67807	6.70044	6.7866
	1.48381	-0.18681	P36371	Color2 [DarkGray]	1	4		6.69766	6.71973	6.78267	6.56986	6.62352	6.44626
	1.04316	0.113936	Q9QYA2	Color2 [DarkGray]	1	4		6.56377	6.61324	6.57743	6.79701	6.65105	6.64818
	0.061097	0.010975	Q99KG3	Color2 [DarkGray]	1	4		6.58496	6.64097	6.6851	6.55305	6.74416	6.64674
	3.30856	0.374702	Q9JJL3	Color2 [DarkGray]	1	4		6.41447	6.44956	6.46761	6.78398	6.88387	6.7879
	0.996389	0.10699	Q64133	Color2 [DarkGray]	1	4		6.58646	6.63517	6.5438	6.7211	6.61176	6.75355
	0.502782	0.095787	Q05117	Color2 [DarkGray]	1	4		6.49185	6.55919	6.72656	6.65964	6.77742	6.6279
	0.535789	-0.08575	Q80WQ2	Color2 [DarkGray]	1	4		6.56834	6.70598	6.77873	6.66534	6.55152	6.57894
	0.106036	0.01337	Q3TJZ6	Color2 [DarkGray]	1	4		6.69627	6.54844	6.66391	6.63517	6.65392	6.65964
	0.002353	-0.00083	Q8C0N2	Color2 [DarkGray]	1	4		6.52356	6.53605	6.85922	6.59395	6.62059	6.70183
	1.07476	-0.08212	O08807	Color2 [DarkGray]	1	4		6.73742	6.62352	6.6907	6.58346	6.62936	6.59246
	0.663492	0.071847	Q8CIH9	Color2 [DarkGray]	1	4		6.65392	6.61912	6.5469	6.6453	6.75355	6.63663
	0.402656	-0.50599	P37804	Color2 [DarkGray]	1	4		7.6014	6.87897	5.81762	6.22689	6.06609	6.48704
	0.69299	0.043032	P70452	Color2 [DarkGray]	1	4		6.65105	6.60288	6.61176	6.6453	6.71287	6.63663
	1.63868	0.140318	Q99PT1	Color2 [DarkGray]	1	4		6.60733	6.59842	6.50938	6.6907	6.75889	6.6865
	0.395058	0.045802	P47757	Color2 [DarkGray]	1	4		6.65105	6.66107	6.54844	6.62644	6.732	6.63952
	1.21451	-0.12451	Q9QYE6	Color2 [DarkGray]	1	4		6.61618	6.74819	6.74819	6.61324	6.58045	6.54535
	0.108447	0.007487	P62751	Color2 [DarkGray]	1	4		6.65678	6.59544	6.66818	6.65821	6.62644	6.65821
	1.90979	0.09649	Q3ULF4	Color2 [DarkGray]	1	4		6.59544	6.55765	6.63081	6.6879	6.7046	6.68089
	5.07061	0.167976	Q3TC93	Color2 [DarkGray]	1	4		6.55459	6.56072	6.55765	6.71562	6.73471	6.72656
	0.056531	-0.01013	Q8CFQ3	Color2 [DarkGray]	1	4		6.65964	6.60437	6.67948	6.63807	6.73742	6.53761
	0.950051	0.150713	Q91W89	Color2 [DarkGray]	1	4		6.52199	6.62936	6.54226	6.65678	6.64097	6.848
	2.2012	0.264639	Q9D0L8	Color2 [DarkGray]	1	4		6.51728	6.43129	6.56529	6.79831	6.70598	6.80349
	1.20417	0.3969	P12787	Color2 [DarkGray]	1	4		6.30561	6.36107	6.6014	6.7252	7.06824	6.66534
	0.910532	-0.10328	A2ADY9	Color2 [DarkGray]	1	4		6.62059	6.66959	6.79051	6.61176	6.55919	6.59991
	0.952672	-0.0645	P63085	Color2 [DarkGray]	1	4		6.66676	6.66107	6.69766	6.66534	6.60288	6.56377
	0.113192	-0.04326	B2RQG2	Color2 [DarkGray]	1	4		6.47086	6.65392	6.8505	6.74282	6.64818	6.45451
	0.18293	0.019445	Q9WVA3	Color2 [DarkGray]	1	4		6.56529	6.64674	6.6893	6.62352	6.6851	6.65105
	0.284803	-0.0546	Q8BYK6	Color2 [DarkGray]	1	4		6.67525	6.59246	6.73877	6.53761	6.74282	6.56224
	0.031363	-0.00446	Q9CQ65	Color2 [DarkGray]	1	4		6.60437	6.61176	6.71973	6.66959	6.67242	6.58045
	0.982628	-0.04468	Q9CQU0	Color2 [DarkGray]	1	4		6.6893	6.67384	6.63517	6.59395	6.63081	6.63952
	0.539682	0.07191	Q5F2E7	Color2 [DarkGray]	1	4		6.70736	6.55919	6.55152	6.61912	6.69905	6.71562
	1.17984	0.245578	Q8CIF4	Color2 [DarkGray]	1	4		6.32912	6.62205	6.58796	6.76155	6.8125	6.70183
	1.46165	0.188218	P15208	Color2 [DarkGray]	1	4		6.50938	6.53138	6.59544	6.76818	6.6279	6.80478
	1.37024	-0.34062	P31001	Color2 [DarkGray]	1	4		6.94954	6.63081	6.81762	6.36282	6.59544	6.41785
	1.2395	0.126381	Q9D4H1	Color2 [DarkGray]	1	4		6.54071	6.56682	6.6279	6.63081	6.76951	6.71425
	1.52452	0.143202	P48774	Color2 [DarkGray]	1	4		6.56834	6.6279	6.51254	6.76155	6.66534	6.7115
	0.038656	0.009807	Q0VBL3	Color2 [DarkGray]	1	4		6.58346	6.5345	6.79181	6.6851	6.67666	6.57743
	1.03292	-0.06596	Q3UPH1	Color2 [DarkGray]	1	4		6.6907	6.67242	6.66534	6.66818	6.57894	6.58346
	0.159398	-0.04474	O35435	Color2 [DarkGray]	1	4		6.61029	6.67666	6.70044	6.46107	6.80864	6.58346
	0.832248	0.053411	Q921F2	Color2 [DarkGray]	1	4		6.63081	6.5744	6.6453	6.6907	6.62936	6.6907
	1.15732	-0.11845	Q9Z108	Color2 [DarkGray]	1	4		6.7252	6.66107	6.71699	6.56986	6.51412	6.66391
	0.030523	-0.00558	Q8K2L8	Color2 [DarkGray]	1	4		6.67666	6.61471	6.6453	6.58796	6.75756	6.5744
	0.845237	-0.04939	Q8C6B0	Color2 [DarkGray]	1	4		6.67242	6.6851	6.64674	6.58496	6.66676	6.60437
	0.08992	0.021148	Q922V4	Color2 [DarkGray]	1	4		6.61176	6.66959	6.61176	6.65249	6.79312	6.51096
	0.473208	0.016469	Q8K3J1	Color2 [DarkGray]	1	4		6.65105	6.64818	6.60733	6.6453	6.66249	6.64818
	0.235645	0.081558	P62492	Color2 [DarkGray]	1	4		6.47411	6.57137	6.74282	6.46107	6.74282	6.82909
	0.765542	0.094484	P50518	Color2 [DarkGray]	1	4		6.55765	6.60288	6.62352	6.65821	6.61618	6.79312
	0.773102	-0.0698	Q8R1F5	Color2 [DarkGray]	1	4		6.72928	6.63081	6.67384	6.60733	6.55612	6.66107
	1.8149	0.128741	O08539	Color2 [DarkGray]	1	4		6.57137	6.58195	6.58045	6.67948	6.76951	6.67101
	0.6701	0.077811	Q8BPM0	Color2 [DarkGray]	1	4		6.57894	6.5345	6.69627	6.69488	6.70874	6.63952
	0	NaN	Q60991	Color2 [DarkGray]	1	4		NaN	NaN	NaN	NaN	NaN	NaN
	0.83849	0.181758	Q7TPM9	Color2 [DarkGray]	1	4		6.63952	6.42122	6.57894	6.62352	6.87774	6.6837
	0.451996	0.194413	Q9Z2A7	Color2 [DarkGray]	1	4		6.47411	6.24603	6.87529	6.68229	6.74416	6.75221
	0.737617	-0.06939	P62301	Color2 [DarkGray]	1	4		6.67101	6.70044	6.66107	6.67807	6.5345	6.61176
	0.009465	0.001156	Q8BT60	Color2 [DarkGray]	1	4		6.60437	6.71425	6.60881	6.61029	6.67242	6.64818
	0.131907	-0.05632	Q91XT4	Color2 [DarkGray]	1	4		6.64386	6.46271	6.88264	6.80219	6.47735	6.54071
	0.478368	0.068501	Q9CZP5	Color2 [DarkGray]	1	4		6.72792	6.52513	6.56986	6.65964	6.67807	6.6907
	0.517318	0.062312	Q6ZQI3	Color2 [DarkGray]	1	4		6.61176	6.54998	6.67242	6.75221	6.63081	6.63807
	0.186057	0.014712	Q91VH6	Color2 [DarkGray]	1	4		6.66818	6.63227	6.60733	6.65249	6.69209	6.60733
	1.46499	-0.13213	Q7TT37	Color2 [DarkGray]	1	4		6.72928	6.67242	6.72247	6.52042	6.55919	6.64818
	0.345575	0.026351	Q9QYI3	Color2 [DarkGray]	1	4		6.59395	6.63081	6.66534	6.61618	6.69905	6.65392
	1.04297	0.078012	Q5SVR0	Color2 [DarkGray]	1	4		6.61912	6.63952	6.55305	6.63663	6.71562	6.69349
	0.410046	0.057359	P41233	Color2 [DarkGray]	1	4		6.69349	6.51096	6.63663	6.62936	6.66818	6.71562
	0.762509	0.172855	Q8K2I3	Color2 [DarkGray]	1	4		6.49665	6.74147	6.41616	6.7046	6.67384	6.79442
	0	NaN	P70697	Color2 [DarkGray]	1	4		NaN	NaN	NaN	NaN	NaN	NaN
	0	NaN	Q99LI2	Color2 [DarkGray]	1	4		NaN	NaN	NaN	NaN	NaN	NaN
	0.001275	-0.0001	Q9EPC1	Color2 [DarkGray]	1	4		6.66676	6.59395	6.67101	6.63807	6.63227	6.66107
	0.271656	0.031257	Q5FWK3	Color2 [DarkGray]	1	4		6.69209	6.60437	6.58646	6.63081	6.72383	6.62205
	0.577866	0.038903	Q9CXT8	Color2 [DarkGray]	1	4		6.63952	6.61324	6.61912	6.60733	6.7046	6.67666
	1.50697	0.191268	P10852	Color2 [DarkGray]	1	4		6.49665	6.48543	6.64961	6.72656	6.69627	6.78267
	0.622086	0.12231	P50427	Color2 [DarkGray]	1	4		6.42626	6.70874	6.6014	6.63663	6.73336	6.73336
	0.044189	-0.00538	A2BH40	Color2 [DarkGray]	1	4		6.70183	6.61324	6.62205	6.68089	6.65964	6.58045
	0.218288	0.042448	D3Z0M9	Color2 [DarkGray]	1	4		6.64674	6.55152	6.66249	6.6865	6.76553	6.53605
	0.452061	0.044345	Q9WUP7	Color2 [DarkGray]	1	4		6.69349	6.58346	6.58646	6.62205	6.6907	6.6837
	0.094243	0.011387	P25444	Color2 [DarkGray]	1	4		6.71287	6.58346	6.61618	6.63952	6.6851	6.62205
	1.07722	-0.10427	O09110	Color2 [DarkGray]	1	4		6.70598	6.70044	6.67666	6.6014	6.50779	6.66107
	1.11818	0.590572	P13634	Color2 [DarkGray]	1	4		6.53138	6.23458	6.11894	7.24031	6.49506	6.92125
	0.128211	0.018218	P47754	Color2 [DarkGray]	1	4		6.62498	6.57592	6.70044	6.57894	6.67384	6.70321
	0.946633	0.090733	O08715	Color2 [DarkGray]	1	4		6.58496	6.55305	6.65249	6.74819	6.63081	6.6837
	0.850168	0.086426	Q921L5	Color2 [DarkGray]	1	4		6.63227	6.62936	6.53605	6.73471	6.61765	6.7046
	0.717567	0.074052	Q8R5C5	Color2 [DarkGray]	1	4		6.68089	6.5345	6.6014	6.71836	6.64674	6.67384
	0.183914	-0.0456	Q9EPU4	Color2 [DarkGray]	1	4		6.60881	6.61765	6.76288	6.54998	6.77742	6.52513
	0.122847	-0.01024	P31938	Color2 [DarkGray]	1	4		6.69905	6.60881	6.63807	6.66818	6.62352	6.62352
	0.024912	-0.01201	Q9WUA3	Color2 [DarkGray]	1	4		6.70598	6.87283	6.34341	6.68229	6.65392	6.54998
	0.60138	0.063848	P61620	Color2 [DarkGray]	1	4		6.67242	6.6279	6.53138	6.6893	6.7046	6.62936
	0.570744	0.181362	Q9JI11	Color2 [DarkGray]	1	4		6.74953	6.37851	6.50144	6.59544	6.89724	6.68089
	0.616607	-0.04881	Q3U186	Color2 [DarkGray]	1	4		6.65105	6.66391	6.6879	6.63227	6.66959	6.55459
	0	NaN	P40630	Color2 [DarkGray]	1	4		NaN	NaN	NaN	NaN	NaN	NaN
	0.786505	-0.04634	Q9JLZ3	Color2 [DarkGray]	1	4		6.62352	6.70736	6.66959	6.59842	6.64097	6.62205
	0.668384	0.059263	Q99KK9	Color2 [DarkGray]	1	4		6.60437	6.67807	6.55765	6.69766	6.63372	6.6865
	0.771659	-0.07201	Q9CQD1	Color2 [DarkGray]	1	4		6.61029	6.67242	6.75355	6.6279	6.58946	6.60288
	1.05333	0.134283	Q8BFP9	Color2 [DarkGray]	1	4		6.57743	6.58796	6.55612	6.66391	6.63517	6.82528
	0.433481	0.054893	Q91VJ4	Color2 [DarkGray]	1	4		6.59991	6.63517	6.61029	6.56377	6.72792	6.71836
	0.418787	0.144186	O35678	Color2 [DarkGray]	1	4		6.35403	6.74819	6.58646	6.73064	6.53761	6.853
	0.421276	0.03831	Q6NXL1	Color2 [DarkGray]	1	4		6.65678	6.59842	6.61765	6.64097	6.73064	6.61618
	0.554877	0.077647	Q7TSV4	Color2 [DarkGray]	1	4		6.69349	6.51096	6.60585	6.63952	6.65821	6.74551
	1.61718	0.084681	Q6P1F6	Color2 [DarkGray]	1	4		6.63517	6.58646	6.58045	6.71699	6.67807	6.66107
	0.408933	0.085841	Q8BWW4	Color2 [DarkGray]	1	4		6.73336	6.61324	6.44626	6.64674	6.74685	6.65678
	0.499751	0.041924	Q8CJG1	Color2 [DarkGray]	1	4		6.65821	6.59096	6.61765	6.60585	6.7115	6.67525
	1.65048	-0.02643	P62270	Color2 [DarkGray]	1	4		6.66391	6.64386	6.66249	6.62352	6.63372	6.63372
	0.399303	0.393493	Q64505	Color2 [DarkGray]	1	4		6.49185	6.05311	6.54844	6.54226	6.22304	7.50859
	0.254634	-0.0336	P11531	Color2 [DarkGray]	1	4		6.67101	6.58946	6.71836	6.55765	6.63807	6.68229
	0.11876	-0.02306	Q8R5F7	Color2 [DarkGray]	1	4		6.64674	6.64386	6.66959	6.49665	6.65964	6.73471
	1.8788	0.472626	P21447	Color2 [DarkGray]	1	4		6.5345	6.22497	6.39232	6.76818	6.81506	6.98641
	1.22518	0.078013	P59017	Color2 [DarkGray]	1	4		6.58646	6.59694	6.6279	6.73064	6.67807	6.63663
	0.689024	0.128956	Q80VI1	Color2 [DarkGray]	1	4		6.65105	6.51885	6.55612	6.58496	6.6837	6.84424
	1.27623	-0.36749	P41317	Color2 [DarkGray]	1	4		6.68089	6.70598	7.04111	6.33092	6.42626	6.56834
	0.090116	-0.00605	Q8R3Q6	Color2 [DarkGray]	1	4		6.65105	6.62936	6.65964	6.64241	6.67807	6.6014
	0.627565	0.415067	O35728	Color2 [DarkGray]	1	4		5.98869	6.44626	6.74147	6.42626	7.1127	6.88264
	0.104225	0.013555	Q8K157	Color2 [DarkGray]	1	4		6.67807	6.54998	6.68089	6.65964	6.67525	6.61471
	1.87785	-0.25603	Q99PL6	Color2 [DarkGray]	1	4		6.72792	6.73742	6.83036	6.40769	6.55919	6.56072
	0.221075	0.030282	Q9Z2Z6	Color2 [DarkGray]	1	4		6.53916	6.65105	6.69349	6.60437	6.6907	6.67948
	0.810857	-0.09616	Q9WV55	Color2 [DarkGray]	1	4		6.63807	6.66534	6.76686	6.51728	6.63663	6.6279
	0.337117	0.058108	Q01514	Color2 [DarkGray]	1	4		6.55612	6.54535	6.73606	6.66391	6.73471	6.61324
	0.063403	0.006036	Q6P9R2	Color2 [DarkGray]	1	4		6.59544	6.6893	6.63663	6.66249	6.60881	6.66818
	0.38505	0.095055	Q8BXB6	Color2 [DarkGray]	1	4		6.55305	6.59842	6.62352	6.66534	6.52199	6.87283
	0.499158	0.053089	Q8BLY2	Color2 [DarkGray]	1	4		6.67101	6.52982	6.64818	6.66676	6.69766	6.64386
	0.378187	0.152439	P00687	Color2 [DarkGray]	1	4		6.50303	6.61176	6.55152	6.39232	6.95652	6.77479
	0.860628	-0.14495	Q9DCM0	Color2 [DarkGray]	1	4		6.6014	6.79701	6.73877	6.64241	6.59395	6.46597
	0.068025	-0.01117	Q8BJZ4	Color2 [DarkGray]	1	4		6.66391	6.5469	6.73336	6.64818	6.66107	6.6014
	0.621049	-0.05592	Q9CWD8	Color2 [DarkGray]	1	4		6.62644	6.73471	6.65105	6.64674	6.56834	6.62936
	0.651005	-0.07378	P97372	Color2 [DarkGray]	1	4		6.66391	6.77347	6.59991	6.59842	6.62059	6.59694
	0.6301	0.106241	Q8R4U0	Color2 [DarkGray]	1	4		6.60437	6.6907	6.46761	6.66107	6.77215	6.64818
	0.749899	0.15271	Q80TH2	Color2 [DarkGray]	1	4		6.62059	6.49825	6.56834	6.54226	6.79312	6.80993
	0.370311	-0.03262	Q61749	Color2 [DarkGray]	1	4		6.69905	6.60733	6.67242	6.6014	6.67666	6.60288
	0.839959	0.120864	P04117	Color2 [DarkGray]	1	4		6.53294	6.66818	6.54071	6.6014	6.74147	6.76155
	0.743214	0.045456	A2AWP8	Color2 [DarkGray]	1	4		6.62205	6.59395	6.6453	6.66249	6.62644	6.70874
	0.214104	0.043107	Q9JK42	Color2 [DarkGray]	1	4		6.54998	6.70044	6.61029	6.56986	6.63227	6.7879
	0.743883	0.079459	Q99LB6	Color2 [DarkGray]	1	4		6.5744	6.62644	6.60733	6.61029	6.76951	6.66676
	0.207083	-0.03451	Q9QZD8	Color2 [DarkGray]	1	4		6.6907	6.54998	6.73877	6.65678	6.65535	6.56377
	0.034465	0.003798	Q8C0J2	Color2 [DarkGray]	1	4		6.65678	6.60585	6.66107	6.59991	6.62644	6.70874
	0.572655	-0.06218	O70228	Color2 [DarkGray]	1	4		6.59991	6.69766	6.72383	6.55152	6.63663	6.64674
	1.03303	0.10388	Q99JR8	Color2 [DarkGray]	1	4		6.56377	6.57743	6.62936	6.66249	6.77873	6.64097
	0	NaN	Q8VDU3	Color2 [DarkGray]	1	4		NaN	NaN	NaN	NaN	NaN	NaN
	0.920694	0.137427	Q8VI36	Color2 [DarkGray]	1	4		6.47897	6.69209	6.5438	6.73877	6.64961	6.73877
	0.707917	0.151544	Q9R0E2	Color2 [DarkGray]	1	4		6.55152	6.5469	6.58946	6.87897	6.71973	6.5438
	0.793241	0.040068	P23506	Color2 [DarkGray]	1	4		6.61176	6.63081	6.6279	6.63227	6.65105	6.70736
	0.018234	0.00153	P41241	Color2 [DarkGray]	1	4		6.67948	6.60585	6.64386	6.61618	6.67807	6.63952
	0.059078	-0.01077	Q9R1P3	Color2 [DarkGray]	1	4		6.66959	6.69349	6.58045	6.74282	6.58796	6.58045
	0.124926	0.041722	Q61247	Color2 [DarkGray]	1	4		6.45286	6.70044	6.69905	6.824	6.51254	6.64097
	0.475313	-0.06179	O89110	Color2 [DarkGray]	1	4		6.75622	6.6453	6.61912	6.6851	6.56072	6.58946
	1.33542	0.06793	Q9R078	Color2 [DarkGray]	1	4		6.60881	6.61618	6.60288	6.63227	6.6879	6.7115
	0.63902	-0.04086	Q9CQW1	Color2 [DarkGray]	1	4		6.68089	6.64961	6.66107	6.65249	6.56834	6.64818
	0.654823	-0.05001	Q9D394	Color2 [DarkGray]	1	4		6.62205	6.65678	6.72656	6.64386	6.58946	6.62205
	0.825902	0.221426	Q99KP3	Color2 [DarkGray]	1	4		6.45121	6.49985	6.61912	6.60585	6.97039	6.65821
	0.54292	-0.13717	Q8BX02	Color2 [DarkGray]	1	4		6.72928	6.57743	6.81378	6.40259	6.60733	6.69905
	1.45445	0.177076	Q61553	Color2 [DarkGray]	1	4		6.53138	6.64097	6.4822	6.73877	6.66959	6.77742
	1.54495	0.175168	A2A7S8	Color2 [DarkGray]	1	4		6.57743	6.52042	6.56072	6.66391	6.82528	6.69488
	1.953	-0.23635	Q9CYZ2	Color2 [DarkGray]	1	4		6.67666	6.79051	6.80219	6.48543	6.58946	6.48543
	0.579773	0.125903	Q64446	Color2 [DarkGray]	1	4		6.6865	6.54071	6.50144	6.57592	6.6837	6.84674
	0.39974	-0.06544	Q9DCS2	Color2 [DarkGray]	1	4		6.62352	6.66959	6.73064	6.67666	6.66534	6.48543
	1.787	0.139324	Q99JT9	Color2 [DarkGray]	1	4		6.58496	6.59991	6.53138	6.65535	6.73606	6.74282
	0	NaN	Q9JM62	Color2 [DarkGray]	1	4		NaN	NaN	NaN	NaN	NaN	NaN
	0.355996	-0.05635	Q62077	Color2 [DarkGray]	1	4		6.71836	6.71425	6.57743	6.70736	6.56834	6.56529
	0.297506	0.035852	Q9CQE1	Color2 [DarkGray]	1	4		6.61765	6.70736	6.54998	6.69209	6.63081	6.65964
	1.23183	0.154919	Q9CZY3	Color2 [DarkGray]	1	4		6.65821	6.47897	6.55152	6.70183	6.77215	6.67948
	1.47843	0.077249	O54984	Color2 [DarkGray]	1	4		6.64818	6.59096	6.5744	6.68229	6.66534	6.69766
	2.68171	-0.30953	P56395	Color2 [DarkGray]	1	4		6.74551	6.824	6.7996	6.46107	6.42794	6.55152
	1.5554	0.093582	Q7TNV0	Color2 [DarkGray]	1	4		6.56682	6.61176	6.60881	6.65535	6.67807	6.73471
	0.261183	-0.04294	P70122	Color2 [DarkGray]	1	4		6.7115	6.67666	6.60288	6.54226	6.732	6.58796
	0.37908	-0.39359	A0AAQ4VMW3	Color2 [DarkGray]	1	4		6.853	6.19771	7.24508	5.75221	6.732	6.63081
	0.450782	0.548322	Q922U2	Color2 [DarkGray]	1	4		6.97842	5.88753	5.86295	6.32912	6.5157	7.52904
	0.722493	0.139808	Q61503	Color2 [DarkGray]	1	4		6.6453	6.46271	6.59991	6.8009	6.75355	6.57289
	0.295896	-0.07331	Q8BJS4	Color2 [DarkGray]	1	4		6.77873	6.48864	6.76155	6.61176	6.65964	6.53761
	0	NaN	P58735	Color2 [DarkGray]	1	4		NaN	NaN	NaN	NaN	NaN	NaN
	0	NaN	Q60855	Color2 [DarkGray]	1	4		NaN	NaN	NaN	NaN	NaN	NaN
	0.576314	0.037625	P14131	Color2 [DarkGray]	1	4		6.63372	6.64097	6.59991	6.69905	6.61176	6.67666
	0.184316	0.026422	Q8BIJ7	Color2 [DarkGray]	1	4		6.58346	6.67948	6.62644	6.69766	6.56224	6.70874
	0.949665	0.087687	Q6PEE2	Color2 [DarkGray]	1	4		6.61618	6.56224	6.61765	6.71562	6.73471	6.60881
	0.206415	0.032447	P18654	Color2 [DarkGray]	1	4		6.61618	6.60288	6.65964	6.61912	6.58346	6.77347
	1.17815	-0.13158	Q9QXT0	Color2 [DarkGray]	1	4		6.65105	6.78398	6.6865	6.56529	6.52199	6.63952
	0.197954	-0.07347	Q6PE01	Color2 [DarkGray]	1	4		6.66391	6.65105	6.70598	6.6837	6.79312	6.32373
	0.448034	0.070453	Q8K1N1	Color2 [DarkGray]	1	4		6.7046	6.56682	6.54844	6.732	6.58496	6.71425
	0.271037	-0.12157	Q61211	Color2 [DarkGray]	1	4		6.94486	6.43129	6.69905	6.43796	6.76951	6.50303
	0.021085	-0.01578	P21550	Color2 [DarkGray]	1	4		6.71562	6.6837	6.49345	6.97269	6.15987	6.71287
	1.48283	0.113924	Q7TNC4	Color2 [DarkGray]	1	4		6.61176	6.58195	6.56224	6.64097	6.75355	6.70321
	1.1614	0.125691	Q80X82	Color2 [DarkGray]	1	4		6.62498	6.5345	6.57743	6.71012	6.77742	6.62644
	0.176436	-0.07786	Q62383	Color2 [DarkGray]	1	4		6.67948	6.53605	6.80349	6.61765	6.84046	6.32733
	1.55279	-0.13618	Q9CQ22	Color2 [DarkGray]	1	4		6.69766	6.69766	6.73336	6.60437	6.61912	6.49665
	0.694074	0.133542	P59729	Color2 [DarkGray]	1	4		6.62644	6.45121	6.64097	6.63227	6.83162	6.65535
	0.362026	-0.05768	Q505D1	Color2 [DarkGray]	1	4		6.732	6.57743	6.70321	6.53916	6.69905	6.6014
	0.104987	0.018838	P62827	Color2 [DarkGray]	1	4		6.55765	6.65964	6.68089	6.72383	6.54998	6.68089
	0	NaN	Q9CQT1	Color2 [DarkGray]	1	4		NaN	NaN	NaN	NaN	NaN	NaN
	0.53161	0.067116	Q8BFS6	Color2 [DarkGray]	1	4		6.63952	6.51885	6.66818	6.65821	6.73742	6.63227
	0.985315	0.111848	Q6PHN9	Color2 [DarkGray]	1	4		6.55305	6.65535	6.54844	6.7761	6.67242	6.64386
	0.261673	0.017984	B2RXQ2	Color2 [DarkGray]	1	4		6.59395	6.67242	6.63807	6.6453	6.68229	6.63081
	0.978132	0.092423	Q6PAV2	Color2 [DarkGray]	1	4		6.62644	6.51412	6.64818	6.6879	6.66249	6.71562
	1.18464	0.111065	Q9DBC3	Color2 [DarkGray]	1	4		6.50938	6.64386	6.60585	6.66534	6.72928	6.69766
	0.853536	0.217696	A0A5F8MPH8	Color2 [DarkGray]	1	4		6.46107	6.54535	6.56986	6.70183	6.95768	6.56986
	1.05926	0.151046	O35604	Color2 [DarkGray]	1	4		6.54071	6.47573	6.67807	6.67242	6.70044	6.77479
	0.637472	0.054348	Q9CXJ1	Color2 [DarkGray]	1	4		6.54998	6.65249	6.6453	6.65821	6.64386	6.70874
	0.665068	-0.09253	Q9DC71	Color2 [DarkGray]	1	4		6.63517	6.78136	6.64818	6.63663	6.63952	6.51096
	0.323228	0.021367	Q99LD8	Color2 [DarkGray]	1	4		6.66107	6.65105	6.58796	6.67807	6.6279	6.65821
	0.342743	-0.08591	P57784	Color2 [DarkGray]	1	4		6.61765	6.75756	6.67242	6.62352	6.74685	6.41954
	0.772196	0.036702	Q8BK63	Color2 [DarkGray]	1	4		6.64674	6.58796	6.64097	6.6453	6.6837	6.65678
	0.577465	-0.12534	P35550	Color2 [DarkGray]	1	4		6.56834	6.73064	6.80607	6.53761	6.70598	6.48543
	0.761239	-0.15491	P20918	Color2 [DarkGray]	1	4		6.6014	6.66534	6.88142	6.63663	6.50144	6.54535
	0.230047	0.057951	Q8K0C4	Color2 [DarkGray]	1	4		6.67525	6.59842	6.56072	6.76421	6.48382	6.76022
	0	NaN	Q9CR98	Color2 [DarkGray]	1	4		NaN	NaN	NaN	NaN	NaN	NaN
	0.023849	-0.00623	Q9D880	Color2 [DarkGray]	1	4		6.70321	6.57289	6.65678	6.53761	6.79312	6.58346
	1.35797	0.114778	Q921M7	Color2 [DarkGray]	1	4		6.61765	6.57289	6.56377	6.64241	6.76553	6.6907
	1.22995	-0.18267	Q61464	Color2 [DarkGray]	1	4		6.75221	6.75756	6.68229	6.52513	6.67101	6.44791
	0.186652	-0.03125	Q91XF0	Color2 [DarkGray]	1	4		6.7115	6.54071	6.72247	6.59694	6.67666	6.60733
	0	NaN	P01898	Color2 [DarkGray]	1	4		NaN	NaN	NaN	NaN	NaN	NaN
	1.35801	0.058413	Q9JK81	Color2 [DarkGray]	1	4		6.62498	6.63952	6.57743	6.66249	6.66818	6.6865
	0.519463	0.069722	P61089	Color2 [DarkGray]	1	4		6.6837	6.61029	6.5267	6.62059	6.66107	6.74819
	0.046909	0.017919	O70585	Color2 [DarkGray]	1	4		6.58045	6.56072	6.74551	6.63372	6.85549	6.45121
	1.09854	0.086728	Q8CGF7	Color2 [DarkGray]	1	4		6.56072	6.60437	6.63227	6.63372	6.74012	6.6837
	0.129816	0.015243	Q3UQN2	Color2 [DarkGray]	1	4		6.60437	6.58946	6.71287	6.61912	6.64961	6.6837
	0.008741	0.001617	Q9DCD2	Color2 [DarkGray]	1	4		6.63372	6.60437	6.6865	6.66391	6.72792	6.53761
	2.20692	0.154887	Q6R0H7	Color2 [DarkGray]	1	4		6.58646	6.57894	6.5267	6.70598	6.76288	6.6879
	0.782796	0.030628	Q8CI32	Color2 [DarkGray]	1	4		6.61765	6.62498	6.64241	6.63081	6.65821	6.6879
	0.697572	-0.29775	A0A2I3BRL8	Color2 [DarkGray]	1	4		6.7996	6.67948	6.84172	6.6879	6.63952	6.10014
	0.524227	0.092101	Q62086	Color2 [DarkGray]	1	4		6.48864	6.64674	6.64961	6.61324	6.79701	6.65105
	1.06482	0.091524	Q99M31	Color2 [DarkGray]	1	4		6.64241	6.56682	6.58045	6.72247	6.62205	6.71973
	0	NaN	Q2EMV9	Color2 [DarkGray]	1	4		NaN	NaN	NaN	NaN	NaN	NaN
	0.326068	0.053799	P52633	Color2 [DarkGray]	1	4		6.55765	6.70044	6.58796	6.72792	6.56529	6.71425
	0.138177	-0.08972	Q6PFD9	Color2 [DarkGray]	1	4		6.66534	6.41278	6.92719	6.62205	6.88142	6.23266
	0.46737	-0.03347	Q9ER88	Color2 [DarkGray]	1	4		6.6279	6.68089	6.67242	6.65392	6.65249	6.5744
	0	NaN	Q9CR61	Color2 [DarkGray]	1	4		NaN	NaN	NaN	NaN	NaN	NaN
	1.27997	0.120887	Q99KI3	Color2 [DarkGray]	1	4		6.65535	6.57743	6.51096	6.72928	6.67807	6.69905
	1.84666	-0.21799	Q03160	Color2 [DarkGray]	1	4		6.83162	6.6837	6.72792	6.49185	6.51096	6.58646
	0.00342	-0.00041	Q9CZ04	Color2 [DarkGray]	1	4		6.67101	6.58646	6.67384	6.62936	6.60585	6.69488
	0.559029	0.050857	Q3TKT4	Color2 [DarkGray]	1	4		6.62498	6.61029	6.61618	6.59842	6.73742	6.66818
	0.439095	-0.07634	P19536	Color2 [DarkGray]	1	4		6.61324	6.76022	6.66534	6.51412	6.71973	6.57592
	1.49073	-0.26779	Q60953	Color2 [DarkGray]	1	4		6.90087	6.78398	6.62205	6.46434	6.50779	6.53138
	0.353112	0.03516	Q9QXB9	Color2 [DarkGray]	1	4		6.65392	6.61029	6.61324	6.70598	6.58346	6.69349
	1.22738	-0.08829	Q8K3H0	Color2 [DarkGray]	1	4		6.73336	6.6879	6.63952	6.58646	6.57137	6.63807
	1.20851	0.056431	Q9WVQ5	Color2 [DarkGray]	1	4		6.61324	6.62059	6.61176	6.6837	6.62936	6.70183
	0.294262	-0.02255	P47758	Color2 [DarkGray]	1	4		6.69627	6.64961	6.61765	6.67384	6.61471	6.60733
	0.084994	-0.01809	Q8K1E0	Color2 [DarkGray]	1	4		6.70044	6.56224	6.6893	6.5438	6.74953	6.60437
	0.082062	-0.02632	Q61037	Color2 [DarkGray]	1	4		6.81121	6.45286	6.69349	6.6014	6.70736	6.56986
[truncated: 4,786 more rows]
