# Supplementary material for: Discovery of a CNS active GSK3 degrader using orthogonally reactive linker screening
Source: Nat Commun. 2025 Oct 6;16:8857. doi: 10.1038/s41467-025-63928-8 (PMC12501029; doi:10.1038/s41467-025-63928-8)
Supplement: Supplementary file 11 — Supplementary Dataset 9 [file 41467_2025_63928_MOESM11_ESM.xlsx]

## Sheet: KH1(24)vsCNT
Significant	#NAME?	Difference	Gene Symbol	Symbol color	Symbol type	Symbol size	Show label	Abundances (Grouped): 129C	Abundances (Grouped): 130N	Abundances (Grouped): 130C	Abundances (Grouped): 131N	Abundances (Grouped): 131C	Abundances (Grouped): 132N
	0.001776	0.000748	A0A087WQ44 1xPhospho [S1859(100)] Srcap	Color2 [DarkGray]	1	4		6.65821	6.54226	6.71012	6.3837	6.79442	6.73471
	0.837596	-0.17155	A0A087WQ44 1xPhospho [S2914(100)] Srcap	Color2 [DarkGray]	1	4		6.31583	6.08748	6.39709	6.05329	6.11496	6.1175
	0.01177	0.005629	A0A087WR45 1xPhospho [S234(99.6)] Prob1	Color2 [DarkGray]	1	4		6.6279	6.42122	6.848	6.60585	6.48543	6.82273
	0.034578	0.014501	A0A087WR45 1xPhospho [S576(100)] Prob1	Color2 [DarkGray]	1	4		6.56529	6.63807	6.6851	6.59694	6.90207	6.43296
	1.68577	0.545748	A0A0A6YVU8 1xPhospho [S405(100)] Adrm1b	Color2 [DarkGray]	1	4		6.35579	6.10643	6.55305	6.9472	6.96116	6.74416
	0.248165	-0.08429	A0A140LHT4 3xPhospho [T2584(94);S2593(97);S2603(97)] Gm9195	Color2 [DarkGray]	1	4		6.7115	6.58646	6.74012	6.35579	6.78267	6.64674
	0.403688	0.18742	A0A140LI88 1xPhospho [T1418(100)] Ankrd31	Color2 [DarkGray]	1	4		6.6453	6.49665	6.45615	6.42962	6.65821	7.07254
	1.9902	-0.41123	A0A140LJ72 1xPhospho [S864(99.3)] Muc16	Color2 [DarkGray]	1	4		6.88264	6.79312	6.82146	6.26679	6.56377	6.43296
	1.44979	-0.30445	A0A1D5RLD8 1xPhospho [S208(99.8)] Gapdhrt2	Color2 [DarkGray]	1	4		6.76421	6.73336	6.85674	6.47735	6.63807	6.32553
	0.226489	-0.05658	A0A1D5RLD8 1xPhospho [T182(100)] Gapdhrt2	Color2 [DarkGray]	1	4		6.74282	6.64241	6.62059	6.61471	6.76686	6.45451
	0.493364	-0.20608	A0A1D5RLX6 1xPhospho [S476(100)] Syde2	Color2 [DarkGray]	1	4		6.77083	6.53294	6.89118	6.31832	6.4446	6.81378
	0.090878	0.074362	A0A1D5RLX6 1xPhospho [S936(100)] Syde2	Color2 [DarkGray]	1	4		6.63081	6.26303	6.83794	6.20945	6.71973	7.02569
	0.406416	-0.11881	A0A1D5RMD1 2xPhospho [S313(100);T/S] Iqcn	Color2 [DarkGray]	1	4		6.23813	6.16305	6.48853	6.17884	6.30793	6.04651
	0.221803	0.076822	A0A1W2P7H4 1xPhospho [T411(99.7)] Cdc5lrt9	Color2 [DarkGray]	1	4		6.41954	6.58195	6.79442	6.67242	6.81634	6.53761
	1.45867	0.464402	A0A1W2P7H4 1xPhospho [T424(99.5)] Cdc5lrt9	Color2 [DarkGray]	1	4		6.15785	6.4363	6.56377	6.88874	6.97728	6.6851
	0.216212	-0.1867	A0A1W2P884 1xPhospho [S15(100)] Cep85l	Color2 [DarkGray]	1	4		6.81121	6.84925	6.42459	6.22497	7.12205	6.17792
	1.54747	0.3203	A0A1W2P884 1xPhospho [S351(99.6)] Cep85l	Color2 [DarkGray]	1	4		6.58946	6.33807	6.48704	6.67666	6.88631	6.8125
	1.84632	0.341335	A0A286YCV9 1xPhospho [S1399(99.3)] Kif13b	Color2 [DarkGray]	1	4		6.43296	6.38543	6.56377	6.69766	6.91409	6.79442
	0.896602	-0.31721	A0A286YCV9 1xPhospho [S1409(100)] Kif13b	Color2 [DarkGray]	1	4		6.79831	6.70321	6.85424	6.4822	6.73606	6.18587
	0.835759	-0.24143	A0A286YCV9 1xPhospho [S1409(100)] Kif13b	Color2 [DarkGray]	1	4		6.72247	6.65535	6.88387	6.2817	6.63952	6.61618
	0.350478	-0.16381	A0A286YCV9 1xPhospho [S1512(100)] Kif13b	Color2 [DarkGray]	1	4		6.55459	6.51728	7.05745	6.38716	6.56986	6.68089
	0.292194	-0.11752	A0A286YCV9 1xPhospho [S1658(99.7)] Kif13b	Color2 [DarkGray]	1	4		6.6279	6.55919	6.88996	6.45451	6.83036	6.43962
	1.56195	-0.26727	A0A286YCV9 1xPhospho [S1709(100)] Kif13b	Color2 [DarkGray]	1	4		6.74282	6.78136	6.78398	6.34696	6.58346	6.57592
	0.672471	-0.23373	A0A286YCV9 1xPhospho [S1798(100)] Kif13b	Color2 [DarkGray]	1	4		6.7866	6.7761	6.68089	6.45779	6.27984	6.80478
	0.350366	-0.17838	A0A286YCV9 1xPhospho [S1798(100)] Kif13b	Color2 [DarkGray]	1	4		6.56072	6.78005	6.80349	6.32553	6.35403	6.92955
	0.18993	-0.11061	A0A286YCV9 1xPhospho [S1818(99.6)] Kif13b	Color2 [DarkGray]	1	4		6.74282	6.43296	6.8679	6.26115	6.56072	6.88996
	0.043783	-0.01062	A0A286YCV9 1xPhospho [S732(100)] Kif13b	Color2 [DarkGray]	1	4		6.6851	6.65249	6.60288	6.6879	6.74012	6.48059
	1.73779	0.277797	A0A286YCV9 1xPhospho [S912(99.5)] Kif13b	Color2 [DarkGray]	1	4		6.51728	6.48864	6.4822	6.70044	6.7046	6.91648
	0.684251	0.598815	A0A286YCV9 2xPhospho [S1798(100);S1799(100)] Kif13b	Color2 [DarkGray]	1	4		6.29278	6.10224	6.3345	6.52513	6.38025	7.62059
	0.538681	-0.21846	A0A286YCX6 1xPhospho [S273(100)] Trappc8	Color2 [DarkGray]	1	4		6.71973	6.59544	6.89966	6.41278	6.82655	6.32012
	0.080639	-0.06734	A0A2I3BQG2 1xPhospho [S728(99.1)] Crybg2	Color2 [DarkGray]	1	4		6.40769	6.66107	6.87529	6.1127	6.61029	7.01903
	0.533264	-0.22461	A0A2I3BRL8 1xPhospho [S205(100)] Gm7324	Color2 [DarkGray]	1	4		6.65105	6.63081	6.93899	6.55459	6.76553	6.22689
	0.10714	-0.04759	A0A2I3BRL8 1xPhospho [S205(100)] Gm7324	Color2 [DarkGray]	1	4		6.52356	6.57743	6.87406	6.48059	6.84549	6.50621
	1.65924	-0.42949	A0A2I3BRL8 1xPhospho [S205(100)] Gm7324	Color2 [DarkGray]	1	4		6.8009	6.83542	6.8802	6.56682	6.47735	6.18388
	1.19294	-0.58254	A0A2I3BRL8 1xPhospho [T163(99.6)] Gm7324	Color2 [DarkGray]	1	4		6.6893	7.04985	6.93192	6.4822	6.53916	5.90207
	0.10265	0.043971	A0A338P6K9 1xPhospho [S595(100)] Qser1	Color2 [DarkGray]	1	4		6.66107	6.41109	6.76951	6.4363	6.79312	6.74416
	0.508606	-0.24574	A0A338P6K9 2xPhospho [T1394(100);S1401(100)] Qser1	Color2 [DarkGray]	1	4		6.58346	6.70321	6.95303	6.56986	6.77479	6.15785
	0.743851	-0.14671	A0A571BEN1 1xPhospho [S557(100)] Mybpc1	Color2 [DarkGray]	1	4		6.71425	6.77742	6.64674	6.48382	6.48382	6.73064
	0.398837	-0.12759	A0A5F8MPI9 1xPhospho [S298(100)] Rapgef1	Color2 [DarkGray]	1	4		6.23077	6.19269	6.45759	6.13572	6.36497	5.99758
	1.73219	-0.2383	A0A5F8MPI9 1xPhospho [S312(100)] Rapgef1	Color2 [DarkGray]	1	4		6.82018	6.65821	6.79181	6.54071	6.56834	6.44626
	0.116517	-0.04726	A0A5F8MPI9 1xPhospho [S327(100)] Rapgef1	Color2 [DarkGray]	1	4		6.66959	6.47411	6.83542	6.46924	6.81506	6.55305
	1.01807	-0.69162	A0A5F8MPY2 1xPhospho [S102(100)] Rplp2-ps1	Color2 [DarkGray]	1	4		6.73336	7.45368	6.53605	6.36457	6.37678	5.90689
	0.005755	0.002486	A0A5F8MPY2 1xPhospho [S105(100)] Rplp2-ps1	Color2 [DarkGray]	1	4		6.26605	6.11222	6.33915	6.12366	6.49123	6.10999
	0.399235	-0.15745	A0A5F8MPY2 1xPhospho [S79(100)] Rplp2-ps1	Color2 [DarkGray]	1	4		6.87406	6.48704	6.77083	6.35579	6.77083	6.53294
+	2.23127	-0.54805	A0A5F8MPY2 2xPhospho [S102(100);S105(100)] Rplp2-ps1	Color2 [DarkGray]	1	4		7.01123	6.93074	6.72247	6.33985	6.4363	6.24413
	1.76638	-0.50961	A0A5F8MPY2 2xPhospho [S102(100);S105(100)] Rplp2-ps1	Color2 [DarkGray]	1	4		7.01569	6.97154	6.62205	6.38198	6.40939	6.2891
	0.338017	0.13956	A0A7N9VR94 1xPhospho [S286(100)] Ahnak2	Color2 [DarkGray]	1	4		6.54998	6.34341	6.79312	6.7211	6.88264	6.50144
	0.970254	-0.5902	A0A8I4SYN6 1xPhospho [T81(100)] H3f4	Color2 [DarkGray]	1	4		6.61471	6.65392	7.36194	6.13545	6.58496	6.13955
	0.097862	-0.04348	A0AAA9WW07 1xPhospho [S450(100)] Akap17a	Color2 [DarkGray]	1	4		6.63807	6.54535	6.7866	6.58946	6.8716	6.37851
	0.306064	-0.05295	A0AAQ4VMW3 1xPhospho [S1020(100)] Lmo7	Color2 [DarkGray]	1	4		6.63227	6.68089	6.69209	6.4822	6.70598	6.65821
	1.58699	-0.26168	A0AAQ4VMW3 1xPhospho [S1020(100)] Lmo7	Color2 [DarkGray]	1	4		6.6879	6.7996	6.81378	6.46107	6.42291	6.63227
	0.768476	-0.19141	A0AAQ4VMW3 1xPhospho [S1020(100)] Lmo7	Color2 [DarkGray]	1	4		6.65249	6.65678	6.88631	6.37504	6.65535	6.59096
	0.235342	-0.09489	A0AAQ4VMW3 1xPhospho [S1020(98.4)] Lmo7	Color2 [DarkGray]	1	4		6.6879	6.61618	6.74147	6.2817	6.77873	6.70044
	0.800388	-0.30617	A0AAQ4VMW3 1xPhospho [S1460(100)] Lmo7	Color2 [DarkGray]	1	4		6.82528	6.66249	6.84925	6.13955	6.6279	6.65105
	1.12241	-0.26249	A0AAQ4VMW3 1xPhospho [S1460(99.7)] Lmo7	Color2 [DarkGray]	1	4		6.74416	6.75355	6.79831	6.30378	6.5267	6.67807
	0.115665	-0.03995	A0AAQ4VMW3 1xPhospho [S1616(99.5)] Lmo7	Color2 [DarkGray]	1	4		6.51885	6.68229	6.77347	6.49025	6.81762	6.5469
	0.699083	-0.41102	A0AAQ4VMW3 1xPhospho [S1623(100)] Lmo7	Color2 [DarkGray]	1	4		6.61471	6.97957	6.84424	6.43796	6.80864	5.95884
	0.49638	-0.11637	A0AAQ4VMW3 1xPhospho [S1623(99.5)] Lmo7	Color2 [DarkGray]	1	4		6.34584	6.15482	6.4686	6.13643	6.29376	6.18997
	0.019818	-0.00987	A0AAQ4VMW3 1xPhospho [S813(100)] Lmo7	Color2 [DarkGray]	1	4		6.18916	6.02858	6.45751	6.23605	6.39231	6.01729
	0.310323	-0.12286	A0AAQ4VMW3 1xPhospho [S813(100)] Lmo7	Color2 [DarkGray]	1	4		6.2665	6.03154	6.4034	5.90452	6.31907	6.10927
	1.90115	-0.38958	A0AAQ4VMW3 1xPhospho [S822(100)] Lmo7	Color2 [DarkGray]	1	4		6.82528	6.70736	6.93546	6.31107	6.51254	6.47573
	0.697176	-0.13009	A0AAQ4VMW3 1xPhospho [S982(98.5)] Lmo7	Color2 [DarkGray]	1	4		6.26618	6.20651	6.35812	6.05879	6.29112	6.09063
	2.17287	-0.49251	A0AAQ4VMW3 2xPhospho [S1616(99.5);S1618(100)] Lmo7	Color2 [DarkGray]	1	4		6.81634	6.732	7.04876	6.38888	6.34873	6.38198
	0.574359	-0.25751	A1A5B6 1xPhospho [S560(100)] Tbc1d25	Color2 [DarkGray]	1	4		6.83668	6.5744	6.85175	6.1416	6.69766	6.65105
	0.559225	0.321012	A1L3P4 1xPhospho [S687(100)] Slc9a6	Color2 [DarkGray]	1	4		6.74012	6.12102	6.49506	6.74012	7.10014	6.47897
	0.756295	-0.16474	A1L3P4 1xPhospho [S700(100)] Slc9a6	Color2 [DarkGray]	1	4		6.72792	6.57894	6.85424	6.43796	6.58796	6.64097
	0.25361	-0.08344	A1L3P4 1xPhospho [S700(100)] Slc9a6	Color2 [DarkGray]	1	4		6.65535	6.58195	6.8009	6.61029	6.39232	6.78529
	0.384314	-0.14082	A1L3P4 2xPhospho [S687(100);S700(100)] Slc9a6	Color2 [DarkGray]	1	4		6.7866	6.6014	6.7252	6.43129	6.85175	6.40769
	0.054498	-0.02052	A1L3T7 1xPhospho [S24(99.3)] Ripor3	Color2 [DarkGray]	1	4		6.30248	6.03211	6.29869	6.01371	6.33464	6.22336
	0.28196	-0.05805	A2A432 1xPhospho [T106(100)] Cul4b	Color2 [DarkGray]	1	4		6.25133	6.11056	6.31609	6.05689	6.24171	6.20523
	0.792523	-0.36198	A2A484 1xPhospho [S410(100)] Zmynd8	Color2 [DarkGray]	1	4		6.84172	6.55612	6.99887	6.51096	6.68089	6.11894
	0.451812	-0.14333	A2A484 1xPhospho [S410(100)] Zmynd8	Color2 [DarkGray]	1	4		6.6893	6.54998	6.88264	6.60881	6.7046	6.37851
	0.521477	-0.28646	A2A484 1xPhospho [S479(100)] Zmynd8	Color2 [DarkGray]	1	4		6.7115	6.83668	6.73742	6.50462	6.87283	6.04876
	0.179519	0.073786	A2A484 1xPhospho [S553(100)] Zmynd8	Color2 [DarkGray]	1	4		6.85549	6.35931	6.57894	6.75087	6.71425	6.54998
	0.350136	0.201145	A2A484 1xPhospho [S553(100)] Zmynd8	Color2 [DarkGray]	1	4		6.55152	6.15987	6.8505	6.61324	6.98071	6.57137
	0.645313	-0.25013	A2A484 1xPhospho [S674(100)] Zmynd8	Color2 [DarkGray]	1	4		6.7046	6.73336	6.824	6.51096	6.79701	6.20359
	0.235052	-0.14323	A2A484 1xPhospho [S763(100)] Zmynd8	Color2 [DarkGray]	1	4		6.64961	6.5157	6.91886	6.74953	6.76951	6.13545
	0.136034	-0.06089	A2A484 2xPhospho [S713(100);S715(100)] Zmynd8	Color2 [DarkGray]	1	4		6.45615	6.67242	6.86542	6.3733	6.71012	6.72792
	0.165165	-0.0636	A2A484 2xPhospho [S743(100);S763(93.8)] Zmynd8	Color2 [DarkGray]	1	4		6.19646	6.15857	6.45597	6.03981	6.41672	6.16364
	0.058968	0.032424	A2A4P0 1xPhospho [S484(100)] Dhx8	Color2 [DarkGray]	1	4		6.65392	6.4822	6.70736	6.50779	7	6.43296
	1.07125	0.156302	A2A5K6 1xPhospho [S835(100)] Znf335	Color2 [DarkGray]	1	4		6.50462	6.52513	6.65535	6.69349	6.81378	6.64674
	0.399875	-0.25056	A2A5R2 1xPhospho [S1022(100)] Arfgef2	Color2 [DarkGray]	1	4		6.66676	6.75489	6.80349	6.02901	6.50779	6.93664
	0.640374	-0.20317	A2A5R2 1xPhospho [S1518(100)] Arfgef2	Color2 [DarkGray]	1	4		6.73877	6.66818	6.7996	6.27612	6.74953	6.57137
	0.753092	-0.18868	A2A5R2 1xPhospho [S1535(100)] Arfgef2	Color2 [DarkGray]	1	4		6.24817	6.18539	6.45223	5.95181	6.23225	6.13567
	1.0014	-0.31374	A2A5R2 1xPhospho [S227(100)] Arfgef2	Color2 [DarkGray]	1	4		6.75087	6.67525	6.92955	6.39917	6.71699	6.29829
	1.51957	-0.52608	A2A5R2 1xPhospho [S227(100)] Arfgef2	Color2 [DarkGray]	1	4		6.77347	6.732	7.11582	6.17991	6.53761	6.32553
	0.075463	-0.03913	A2A5R2 1xPhospho [S276(100)] Arfgef2	Color2 [DarkGray]	1	4		6.5469	6.45451	6.95303	6.44294	6.60881	6.78529
	0.400327	-0.24007	A2A5R2 1xPhospho [S356(99.7)] Arfgef2	Color2 [DarkGray]	1	4		6.78136	6.89724	6.5345	6.91049	6.46761	6.11478
	0.691332	0.277125	A2A5R2 2xPhospho [S218(99.2);S227(100)] Arfgef2	Color2 [DarkGray]	1	4		6.57289	6.18587	6.7046	6.72928	6.62059	6.94486
	0.954249	0.173206	A2A654 1xPhospho [S1312(100)] Bptf	Color2 [DarkGray]	1	4		6.61029	6.3906	6.65535	6.74416	6.75221	6.67948
	0.003973	-0.00178	A2A654 1xPhospho [S1388(100)] Bptf	Color2 [DarkGray]	1	4		6.62352	6.53916	6.74953	6.43796	6.88996	6.57894
	0.248984	-0.08966	A2A690 1xPhospho [S1462(99.6)] Tanc2	Color2 [DarkGray]	1	4		6.74282	6.4446	6.85549	6.45121	6.62644	6.69627
	0.314709	-0.13824	A2A690 1xPhospho [S1583(100)] Tanc2	Color2 [DarkGray]	1	4		6.62644	6.48704	6.98527	6.36807	6.60585	6.71012
	0.68451	-0.13731	A2A699 1xPhospho [S785(100)] Fam171a2	Color2 [DarkGray]	1	4		6.71836	6.5744	6.83036	6.51096	6.52356	6.67666
	0.013711	0.006204	A2A6A1 1xPhospho [S1039(99.7)] Gpatch8	Color2 [DarkGray]	1	4		6.49825	6.60288	6.79701	6.43129	6.85175	6.63372
	0.423997	-0.09692	A2A6A1 1xPhospho [S451(100)] Gpatch8	Color2 [DarkGray]	1	4		6.24174	6.13102	6.31506	6.05628	6.29539	6.04539
	0.454181	-0.07929	A2A6A1 1xPhospho [S648(99.5)] Gpatch8	Color2 [DarkGray]	1	4		6.31515	6.15458	6.38015	6.19817	6.26588	6.14794
	0.213358	-0.0698	A2A6A1 1xPhospho [S735(100)] Gpatch8	Color2 [DarkGray]	1	4		6.71699	6.58496	6.71699	6.36632	6.74416	6.69905
	0.128288	-0.03687	A2A6P4 1xPhospho [S62(100)] Vcf1	Color2 [DarkGray]	1	4		6.2211	6.19874	6.34124	6.08771	6.40379	6.15898
	0.668843	0.093421	A2A6P4 1xPhospho [S82(100)] Vcf1	Color2 [DarkGray]	1	4		6.57743	6.69349	6.51412	6.74012	6.62059	6.7046
	1.07122	-0.14816	A2A6P4 1xPhospho [S82(100)] Vcf1	Color2 [DarkGray]	1	4		6.32268	6.18953	6.38013	6.0921	6.2037	6.15206
	0.700434	0.121995	A2A6P4 2xPhospho [S62(100);S64(100)] Vcf1	Color2 [DarkGray]	1	4		6.51885	6.55305	6.66534	6.63952	6.83289	6.63081
	0.073158	-0.01759	A2A6P4 2xPhospho [S62(100);S64(100)] Vcf1	Color2 [DarkGray]	1	4		6.55152	6.67242	6.72656	6.62352	6.75221	6.52199
	0.889068	0.408132	A2A6Q5 1xPhospho [S365(100)] Cdc27	Color2 [DarkGray]	1	4		6.69349	6.24222	6.29094	6.72792	6.59694	7.12619
	0.02325	-0.01206	A2A716 1xPhospho [S267(100)] Osbpl7	Color2 [DarkGray]	1	4		6.71425	6.44626	6.75756	6.52513	6.44626	6.91049
	0.091173	-0.04181	A2A791 1xPhospho [S121(100)] Zmym4	Color2 [DarkGray]	1	4		6.91767	6.44294	6.60585	6.7046	6.69349	6.44294
+	3.56432	-0.57157	A2A791 1xPhospho [S121(100)] Zmym4	Color2 [DarkGray]	1	4		6.83794	6.95187	6.91169	6.3906	6.32193	6.27426
	0.468562	-0.14225	A2A791 2xPhospho [S1548(100);S] Zmym4	Color2 [DarkGray]	1	4		6.28269	6.23412	6.44701	6.01466	6.39943	6.12298
	1.31867	-0.18226	A2A7B5 1xPhospho [S638(100)] Prdm2	Color2 [DarkGray]	1	4		6.70598	6.69766	6.78921	6.45121	6.65105	6.5438
	0.010667	0.006134	A2A7F4 1xPhospho [S631(100)] Rlf	Color2 [DarkGray]	1	4		6.49025	6.57592	6.8189	6.34341	6.90328	6.65678
	0.850367	-0.4631	A2A7S8 1xPhospho [S143(98.9)] Nhsl3	Color2 [DarkGray]	1	4		6.7046	6.80736	7.00225	5.91409	6.50621	6.7046
	1.09881	-0.33542	A2A7S8 1xPhospho [S213(100)] Nhsl3	Color2 [DarkGray]	1	4		6.76686	6.56986	7.04439	6.38888	6.45615	6.52982
	0.417373	0.254646	A2A7S8 1xPhospho [S402(100)] Nhsl3	Color2 [DarkGray]	1	4		6.12722	6.60881	6.72792	7.06286	6.73877	6.42626
	0.659071	-0.25664	A2A7S8 1xPhospho [S543(100)] Nhsl3	Color2 [DarkGray]	1	4		6.89603	6.49665	6.87529	6.32553	6.72792	6.4446
	0.80865	-0.40427	A2A7S8 1xPhospho [S543(100)] Nhsl3	Color2 [DarkGray]	1	4		6.47897	7.0542	6.90569	6.14568	6.40088	6.67948
	0.595745	-0.42716	A2A7S8 1xPhospho [S610(100)] Nhsl3	Color2 [DarkGray]	1	4		6.86542	6.38543	7.16692	6.10224	6.2075	6.82655
	0.509906	-0.18336	A2A7S8 1xPhospho [S842(100)] Nhsl3	Color2 [DarkGray]	1	4		6.6865	6.61176	6.87406	6.37678	6.8125	6.43296
	0.294861	-0.18263	A2A7S8 1xPhospho [S883(100)] Nhsl3	Color2 [DarkGray]	1	4		6.7252	6.41447	6.99322	6.17792	6.58946	6.81762
	0.137511	0.106096	A2A7S8 1xPhospho [S886(100)] Nhsl3	Color2 [DarkGray]	1	4		6.41616	6.36807	6.89724	6.30561	6.6014	7.09276
+	2.13912	-0.58241	A2A7S8 1xPhospho [S909(100)] Nhsl3	Color2 [DarkGray]	1	4		6.79442	6.88631	7.02459	6.16792	6.29829	6.49185
	2.34719	-0.46874	A2A7S8 1xPhospho [S909(100)] Nhsl3	Color2 [DarkGray]	1	4		6.76818	6.853	6.9507	6.26491	6.4446	6.45615
	1.05591	-0.2769	A2A7S8 1xPhospho [S959(100)] Nhsl3	Color2 [DarkGray]	1	4		6.64674	6.73336	6.93192	6.32912	6.63807	6.51412
	0.090508	-0.06906	A2A7S8 1xPhospho [T160(99.5)] Nhsl3	Color2 [DarkGray]	1	4		6.60288	6.58346	6.76818	6.30195	6.33271	7.1127
	0.472203	-0.26833	A2A7S8 1xPhospho [T183(100)] Nhsl3	Color2 [DarkGray]	1	4		6.90689	6.49185	6.85798	6.56986	6.79442	6.08746
	0.195075	-0.07477	A2A7S8 2xPhospho [S402(100);S/T] Nhsl3	Color2 [DarkGray]	1	4		6.35477	6.03857	6.45726	6.11297	6.35892	6.15442
	0.33178	-0.14877	A2A7S8 2xPhospho [S838(100);S842(100)] Nhsl3	Color2 [DarkGray]	1	4		6.91767	6.63081	6.56529	6.26115	6.74953	6.65678
	0.341097	0.375938	A2A7S8 2xPhospho [S883(100);S886(100)] Nhsl3	Color2 [DarkGray]	1	4		6.30378	6.10014	6.67242	6.25739	6.36632	7.58045
	0.239671	-0.24063	A2A7S8 2xPhospho [S952(100);S959(100)] Nhsl3	Color2 [DarkGray]	1	4		6.50938	6.61912	6.98641	6.19574	6.0045	7.19279
	0.621832	-0.07465	A2A8U2 1xPhospho [S454(100)] Tmem201	Color2 [DarkGray]	1	4		6.25127	6.19088	6.32426	6.12338	6.25204	6.16703
	0.194325	-0.11026	A2A8Z1 2xPhospho [S324(97.7);S/T] Osbpl9	Color2 [DarkGray]	1	4		6.853	6.40939	6.78267	6.5157	6.88753	6.31107
	0.506798	-0.23355	A2A995 1xPhospho [S573(99.5)] Fyb2	Color2 [DarkGray]	1	4		6.61324	6.64097	6.97269	6.19377	6.57894	6.75355
	0.704327	0.118642	A2A9C3 1xPhospho [S1395(100)] Szt2	Color2 [DarkGray]	1	4		6.64097	6.52826	6.5744	6.58346	6.824	6.69209
	0.996883	-0.46623	A2A9C3 1xPhospho [S3230(100)] Szt2	Color2 [DarkGray]	1	4		7.13545	6.7866	6.6014	6.17991	6.26679	6.67807
	0.371719	0.187418	A2A9F4 1xPhospho [S158(100)] Kdf1	Color2 [DarkGray]	1	4		6.57894	6.33092	6.6851	6.36107	6.83036	6.96578
	0.448418	-0.15908	A2A9F4 2xPhospho [S222(99.2);S/Y] Kdf1	Color2 [DarkGray]	1	4		6.17589	6.07493	6.38608	6.00135	6.28571	5.87263
	0.461747	-0.12536	A2AAE1 1xPhospho [S1355(100)] Bltp1	Color2 [DarkGray]	1	4		6.23574	6.1141	6.4611	6.03609	6.23648	6.16231
	0.160415	-0.0782	A2AAE1 1xPhospho [S1355(100)] Bltp1	Color2 [DarkGray]	1	4		6.78267	6.45121	6.77873	6.38198	6.52199	6.87406
	0.550242	-0.14573	A2AAE1 1xPhospho [S2603(100)] Bltp1	Color2 [DarkGray]	1	4		6.25165	6.19833	6.43895	5.9734	6.28045	6.19791
	0.575162	0.208988	A2AAE1 1xPhospho [S2755(100)] Bltp1	Color2 [DarkGray]	1	4		6.42122	6.44956	6.70736	6.49185	6.95303	6.76022
	0.012959	0.009913	A2AAE1 1xPhospho [S3562(100)] Bltp1	Color2 [DarkGray]	1	4		6.87774	6.17991	6.79572	6.38025	6.76951	6.73336
	0.005703	0.005226	A2AAE1 1xPhospho [S3653(100)] Bltp1	Color2 [DarkGray]	1	4		6.6851	6.26115	6.88509	6.19967	6.62498	7.02237
	0.567439	-0.16882	A2AAE1 1xPhospho [S4308(99)] Bltp1	Color2 [DarkGray]	1	4		6.71836	6.52199	6.91767	6.57592	6.65105	6.42459
	0.751716	0.262832	A2AAE1 1xPhospho [T3996(100)] Bltp1	Color2 [DarkGray]	1	4		6.58195	6.2854	6.62498	6.57743	6.71699	6.98641
	0.782446	-0.24267	A2AAJ9 3xPhospho [T7140(99.2);S/Y] Obscn	Color2 [DarkGray]	1	4		6.84172	6.57289	6.84549	6.35403	6.45286	6.7252
	0.318762	-0.12636	A2AB59 1xPhospho [S215(100)] Arhgap27	Color2 [DarkGray]	1	4		6.3906	6.7761	6.92244	6.63663	6.51885	6.55459
	0.589356	-0.13361	A2AB59 1xPhospho [S632(100)] Arhgap27	Color2 [DarkGray]	1	4		6.36859	6.12815	6.42441	6.14973	6.2598	6.11078
	0.480523	-0.19578	A2AB59 2xPhospho [S458(100);S/T] Arhgap27	Color2 [DarkGray]	1	4		6.24665	6.10318	6.55691	6.15127	6.28078	5.88736
	0.369987	0.130804	A2ABV5 1xPhospho [S1117(100)] Med14	Color2 [DarkGray]	1	4		6.39746	6.68089	6.62936	6.46107	6.82655	6.8125
	0.101425	-0.05902	A2ADA5 1xPhospho [S199(100)] Pusl1	Color2 [DarkGray]	1	4		6.31288	6.70321	6.95768	6.44791	6.76686	6.58195
	0.181135	-0.05167	A2ADM8 3xPhospho [S718(98.4);S/T] Zfp831	Color2 [DarkGray]	1	4		6.21049	6.2944	6.36841	6.12179	6.43514	6.16137
	0.042527	0.017152	A2ADY9 1xPhospho [S121(99.6)] Ddi2	Color2 [DarkGray]	1	4		6.67242	6.69627	6.51728	6.43962	6.87283	6.62498
	0.003615	-0.00154	A2ADY9 1xPhospho [S128(99.6)] Ddi2	Color2 [DarkGray]	1	4		6.76022	6.37851	6.77479	6.6865	6.5345	6.6879
	0.203309	-0.11452	A2AF47 1xPhospho [S1240(99.4)] Dock11	Color2 [DarkGray]	1	4		6.86419	6.42626	6.76022	6.51885	6.88996	6.29829
	0.465048	-0.31901	A2AG58 1xPhospho [S205(100)] Bclaf3	Color2 [DarkGray]	1	4		6.65392	6.55152	7.09064	5.98641	6.82909	6.52356
	0.606942	-0.16818	A2AG58 2xPhospho [S80(100);S/Y] Bclaf3	Color2 [DarkGray]	1	4		6.81378	6.58045	6.76686	6.34873	6.65678	6.65105
	0.286462	0.120144	A2AGH6 1xPhospho [S636(100)] Med12	Color2 [DarkGray]	1	4		6.36807	6.73336	6.61618	6.4822	6.93192	6.66391
	0.631206	-0.14968	A2AGH6 1xPhospho [S636(100)] Med12	Color2 [DarkGray]	1	4		6.57894	6.67101	6.88874	6.54535	6.47897	6.66534
	1.28308	0.468814	A2AGT5 1xPhospho [S1861(100)] Ckap5	Color2 [DarkGray]	1	4		6.40939	6.29094	6.43463	6.74012	6.62936	7.17193
	0.523721	0.164132	A2AHC3 1xPhospho [S1069(99.4)] Camsap1	Color2 [DarkGray]	1	4		6.67948	6.3147	6.66534	6.63517	6.85424	6.66249
	0.65275	0.109429	A2AHC3 1xPhospho [S1135(99.8)] Camsap1	Color2 [DarkGray]	1	4		6.59096	6.50621	6.66107	6.60585	6.8125	6.66818
	0.184411	-0.10283	A2AHC3 1xPhospho [S553(100)] Camsap1	Color2 [DarkGray]	1	4		6.6453	6.36982	7.02015	6.50144	6.77083	6.45451
	0.286785	0.138205	A2AHR2 1xPhospho [S122(100)] Acbd4	Color2 [DarkGray]	1	4		6.50779	6.35579	6.81634	6.62936	6.96694	6.49825
	0.277668	-0.13118	A2AHR2 1xPhospho [S194(99.5)] Acbd4	Color2 [DarkGray]	1	4		6.59991	6.54071	6.94603	6.29094	6.76553	6.63663
	0.290463	-0.14166	A2AI08 1xPhospho [S457(100)] Tprn	Color2 [DarkGray]	1	4		6.80993	6.38025	6.90929	6.56834	6.74685	6.35931
	0.418788	-0.10028	A2AIV2 1xPhospho [S1578(100)] Virma	Color2 [DarkGray]	1	4		6.71425	6.53916	6.81506	6.52826	6.71425	6.52513
	0.577785	0.220679	A2AIW0 1xPhospho [S241(99)] Entr1	Color2 [DarkGray]	1	4		6.61471	6.19574	6.74953	6.67807	6.74953	6.79442
	1.92188	-0.22047	A2AJ15 1xPhospho [S102(100)] Man1b1	Color2 [DarkGray]	1	4		6.81121	6.76686	6.66959	6.47411	6.56834	6.5438
	0.186716	-0.08474	A2AJ15 1xPhospho [S102(100)] Man1b1	Color2 [DarkGray]	1	4		6.79831	6.46761	6.76155	6.3147	6.72928	6.72928
	0.490065	-0.12886	A2AJ15 1xPhospho [S102(100)] Man1b1	Color2 [DarkGray]	1	4		6.63807	6.7115	6.75756	6.48543	6.79051	6.4446
	0.409079	-0.13454	A2AJ72 1xPhospho [S566(100)] Fubp3	Color2 [DarkGray]	1	4		6.31858	6.09552	6.54858	6.10525	6.27433	6.17948
	0.446074	-0.14482	A2AJ88 1xPhospho [S1280(100)] Pnpla7	Color2 [DarkGray]	1	4		6.79701	6.62644	6.70044	6.56834	6.7866	6.3345
	0.101884	0.055044	A2AJ88 1xPhospho [S341(100)] Pnpla7	Color2 [DarkGray]	1	4		6.7761	6.39746	6.63517	6.35755	6.90207	6.71425
	0.733315	0.440345	A2AJ88 1xPhospho [S341(100)] Pnpla7	Color2 [DarkGray]	1	4		6.79831	5.97269	6.37851	6.55459	7.00787	6.90809
	0.174981	-0.06237	A2AJ88 1xPhospho [S379(99.2)] Pnpla7	Color2 [DarkGray]	1	4		6.23815	6.12077	6.46078	6.0342	6.33859	6.25978
	0.925984	-0.31015	A2AJI0 1xPhospho [S401(100)] Map7d1	Color2 [DarkGray]	1	4		6.58496	6.9331	6.82782	6.35403	6.35403	6.70736
	0.236051	-0.12157	A2AJI0 2xPhospho [S544(100);S548(100)] Map7d1	Color2 [DarkGray]	1	4		6.77873	6.56834	6.7211	6.42122	6.94954	6.33271
	0.691152	-0.11341	A2AJK6 1xPhospho [S2548(100)] Chd7	Color2 [DarkGray]	1	4		6.69627	6.63081	6.76553	6.48059	6.57137	6.70044
	0.399869	-0.11183	A2AJK6 1xPhospho [S626(100)] Chd7	Color2 [DarkGray]	1	4		6.27426	6.07077	6.42105	6.05536	6.26006	6.11517
	0.547626	-0.15858	A2AJT4 1xPhospho [S211(100)] Pnisr	Color2 [DarkGray]	1	4		6.55612	6.65392	6.93428	6.46434	6.66818	6.53605
	0.331661	-0.07694	A2AJT4 1xPhospho [S211(100)] Pnisr	Color2 [DarkGray]	1	4		6.55152	6.71287	6.77083	6.55152	6.51412	6.73877
	0.656179	0.102527	A2AJT4 1xPhospho [S211(100)] Pnisr	Color2 [DarkGray]	1	4		6.57743	6.54844	6.64386	6.57894	6.69488	6.80349
	1.33829	0.319072	A2AJT4 1xPhospho [S290(100)] Pnisr	Color2 [DarkGray]	1	4		6.38888	6.38025	6.64386	6.69766	6.92837	6.74416
	0.050669	-0.04934	A2AJT4 1xPhospho [S611(99.5)] Pnisr	Color2 [DarkGray]	1	4		6.37851	6.75489	6.76421	6.85424	6.92955	5.96578
	0.074333	0.018514	A2AJT4 1xPhospho [S726(100)] Pnisr	Color2 [DarkGray]	1	4		6.62059	6.52356	6.75087	6.55305	6.75221	6.6453
	0.438046	-0.10432	A2AJT4 2xPhospho [S670(100);S672(100)] Pnisr	Color2 [DarkGray]	1	4		6.30304	6.11067	6.37159	6.07223	6.28687	6.11324
	0.313308	-0.08185	A2AKB9 1xPhospho [S57(100)] Dcaf10	Color2 [DarkGray]	1	4		6.26122	6.04835	6.36581	6.07182	6.24383	6.11417
	2.27077	-0.4719	A2AKB9 1xPhospho [S96(100)] Dcaf10	Color2 [DarkGray]	1	4		6.76421	6.82782	6.98185	6.49665	6.35226	6.30925
	1.18458	-0.54298	A2ALK8 1xPhospho [S359(99.5)] Ptpn3	Color2 [DarkGray]	1	4		6.83036	6.80736	6.98982	6.09592	6.74685	6.15583
	1.51637	-0.40463	A2ALK8 1xPhospho [S372(99.4)] Ptpn3	Color2 [DarkGray]	1	4		6.59246	6.88996	6.99548	6.3733	6.43129	6.45943
	0.76573	-0.24537	A2ALK8 3xPhospho [S367(100);S372(99.2);T376(100)] Ptpn3	Color2 [DarkGray]	1	4		6.74147	6.74685	6.77479	6.26679	6.77479	6.48543
	0.404613	0.181827	A2ALS5 1xPhospho [S484(100)] Rap1gap	Color2 [DarkGray]	1	4		6.40088	6.39403	6.81762	6.47086	6.90448	6.78267
	1.70365	0.474088	A2ALU4 1xPhospho [S1043(99.8)] Shroom2	Color2 [DarkGray]	1	4		6.38543	6.1918	6.56986	6.75221	6.97039	6.84674
	1.0589	-0.45582	A2ALU4 1xPhospho [S236(99.8)] Shroom2	Color2 [DarkGray]	1	4		6.88996	6.6865	6.94603	6.22689	6.75622	6.17193
	0.604039	-0.11206	A2ALU4 1xPhospho [S318(100)] Shroom2	Color2 [DarkGray]	1	4		6.68229	6.57894	6.82782	6.51412	6.65678	6.58195
	0.378578	-0.10641	A2ALU4 1xPhospho [S318(100)] Shroom2	Color2 [DarkGray]	1	4		6.66818	6.53294	6.8716	6.49185	6.55152	6.71012
	0.018368	0.009795	A2ALU4 1xPhospho [S330(99.3)] Shroom2	Color2 [DarkGray]	1	4		6.82782	6.56834	6.48864	6.53605	6.45451	6.92363
	0.55998	-0.20243	A2ALU4 1xPhospho [S935(100)] Shroom2	Color2 [DarkGray]	1	4		6.76553	6.58796	6.84674	6.25172	6.63663	6.7046
	0.338318	-0.19262	A2ALU4 2xPhospho [S959(99.4);S960(100)] Shroom2	Color2 [DarkGray]	1	4		6.53761	6.71699	6.89966	6.22882	6.41447	6.9331
	0.770603	-0.11755	A2AM29 1xPhospho [S484(100)] Mllt3	Color2 [DarkGray]	1	4		6.27803	6.20955	6.37647	6.07481	6.24836	6.18822
	1.29221	0.329095	A2AN08 1xPhospho [S1759(100)] Ubr4	Color2 [DarkGray]	1	4		6.48704	6.36807	6.53916	6.58045	6.87036	6.93074
	0.148903	0.034933	A2AN08 1xPhospho [S181(100)] Ubr4	Color2 [DarkGray]	1	4		6.53916	6.53916	6.79181	6.63081	6.7046	6.63952
	0.091863	-0.04083	A2AN08 1xPhospho [S181(99.3)] Ubr4	Color2 [DarkGray]	1	4		6.6893	6.48543	6.79181	6.38888	6.84046	6.61471
	1.08008	0.491772	A2AN08 1xPhospho [S362(98.6)] Ubr4	Color2 [DarkGray]	1	4		6.46924	6.02901	6.58796	6.76686	6.6851	7.10957
	2.03164	-0.25139	A2AN08 1xPhospho [S619(99.6)] Ubr4	Color2 [DarkGray]	1	4		6.732	6.71425	6.84298	6.47411	6.58195	6.47897
	0.163295	-0.07252	A2AN08 2xPhospho [S2889(96);S2897(96)] Ubr4	Color2 [DarkGray]	1	4		6.30697	6.00357	6.44889	6.05791	6.38582	6.09814
	0.084391	-0.06995	A2AN08 2xPhospho [T2712(100);S] Ubr4	Color2 [DarkGray]	1	4		6.58045	6.18982	7.17093	6.43962	6.66676	6.62498
	0.92461	0.707544	A2APT9 1xPhospho [S344(100)] Klhdc7a	Color2 [DarkGray]	1	4		5.84298	5.93781	6.84298	6.59991	7.1375	7.00899
	0.965475	-0.18807	A2APT9 1xPhospho [S361(100)] Klhdc7a	Color2 [DarkGray]	1	4		6.77742	6.62498	6.79442	6.40429	6.65392	6.5744
	0.315615	-0.06439	A2APT9 1xPhospho [T771(100)] Klhdc7a	Color2 [DarkGray]	1	4		6.28708	6.05882	6.30305	6.09823	6.18722	6.17032
	0.828081	-0.13533	A2APV2 1xPhospho [S171(100)] Fmnl2	Color2 [DarkGray]	1	4		6.74282	6.7252	6.65678	6.44626	6.58045	6.69209
	0.590375	0.290886	A2AQ07 1xPhospho [S435(100)] Tubb1	Color2 [DarkGray]	1	4		6.40769	6.20945	6.80607	7.02901	6.66249	6.60437
	0.836998	-0.39832	A2AQ25 1xPhospho [S1843(100)] Skt	Color2 [DarkGray]	1	4		6.95536	6.45451	7.0268	6.18587	6.6279	6.42794
	0.2583	-0.10336	A2AQ25 1xPhospho [S361(100)] Skt	Color2 [DarkGray]	1	4		6.56377	6.62498	6.86913	6.33985	6.78005	6.6279
	0.258639	-0.08863	A2AQ25 1xPhospho [T68(100)] Skt	Color2 [DarkGray]	1	4		6.26319	6.11733	6.47653	6.09546	6.37211	6.12358
	0.919688	-0.16276	A2AR02 1xPhospho [S395(100)] Ppig	Color2 [DarkGray]	1	4		6.76686	6.64818	6.74685	6.48704	6.70598	6.48059
	0.664166	-0.21297	A2AR02 1xPhospho [S413(100)] Ppig	Color2 [DarkGray]	1	4		6.79831	6.58346	6.83668	6.61324	6.68089	6.2854
	0.364042	-0.09472	A2AR02 1xPhospho [S685(100)] Ppig	Color2 [DarkGray]	1	4		6.71836	6.52356	6.81634	6.49825	6.71973	6.55612
	1.30193	-1.06086	A2AR02 2xPhospho [S628(99.3);S629(100)] Ppig	Color2 [DarkGray]	1	4		7.26679	6.72928	7.11894	5.71699	6.66391	5.55152
	1.88102	-0.57656	A2AR50 1xPhospho [S298(99.5)] Ralgps1	Color2 [DarkGray]	1	4		6.89482	6.94954	6.8505	6.09381	6.55305	6.31832
	0.09356	-0.05561	A2AR50 1xPhospho [T423(100)] Ralgps1	Color2 [DarkGray]	1	4		6.61912	6.57743	6.77347	6.19574	6.76951	6.83794
	0.011284	-0.0063	A2ARP1 1xPhospho [S1147(100)] Ppip5k1	Color2 [DarkGray]	1	4		6.48543	6.57289	6.848	6.74685	6.80607	6.3345
	0.009061	0.001039	A2ARZ3 1xPhospho [S5241(100)] Fsip2	Color2 [DarkGray]	1	4		6.58346	6.6453	6.69905	6.64674	6.67242	6.61176
	0.103862	-0.05012	A2AS89 1xPhospho [S222(100)] Agmat	Color2 [DarkGray]	1	4		6.72928	6.44956	6.79572	6.48704	6.88264	6.45451
	0.45145	-0.18384	A2ATK9 1xPhospho [S371(100)] Fam171a1	Color2 [DarkGray]	1	4		6.58045	6.67525	6.91049	6.49185	6.80993	6.31288
	0.01161	-0.00405	A2ATK9 1xPhospho [T839(99.7)] Fam171a1	Color2 [DarkGray]	1	4		6.76022	6.47249	6.69209	6.48704	6.69905	6.72656
	0.240336	-0.05466	A2ATK9 2xPhospho [S358(99.3);S360(99.3)] Fam171a1	Color2 [DarkGray]	1	4		6.28873	6.15958	6.38094	6.12573	6.33928	6.20027
	0.195268	-0.09091	A2ATU0 1xPhospho [S500(100)] Dhtkd1	Color2 [DarkGray]	1	4		6.36142	6.08852	6.35543	5.98473	6.48304	6.06487
	0.319113	0.167751	A2AUP5 1xPhospho [S461(100)] Pfkfb3	Color2 [DarkGray]	1	4		6.77742	6.29829	6.54844	6.3906	6.79312	6.94369
	0.525874	0.30717	A2AUP5 2xPhospho [S461(100);S467(100)] Pfkfb3	Color2 [DarkGray]	1	4		6.27612	6.56682	6.53294	6.29094	6.94251	7.06393
	0.099023	-0.03425	A2AVJ5 1xPhospho [S28(100)] Prr5l	Color2 [DarkGray]	1	4		6.24045	6.14335	6.46806	6.14912	6.40379	6.19622
	0.662952	-0.13853	A2AWA9 1xPhospho [S16(99.7)] Rabgap1	Color2 [DarkGray]	1	4		6.27195	6.15767	6.42569	6.04031	6.21816	6.18124
	0.001393	0.000692	A2AWA9 1xPhospho [S42(100)] Rabgap1	Color2 [DarkGray]	1	4		6.67948	6.4822	6.74147	6.60733	6.8936	6.40429
	0.324624	0.1972	A2AWA9 1xPhospho [S56(100)] Rabgap1	Color2 [DarkGray]	1	4		6.40259	6.46597	6.6865	6.36282	7.15886	6.62498
	1.09199	-0.28496	A2AWA9 1xPhospho [T991(100)] Rabgap1	Color2 [DarkGray]	1	4		6.68229	6.63807	7.00113	6.43796	6.45121	6.57743
	0.041781	-0.0127	A2AWA9 1xPhospho [T991(100)] Rabgap1	Color2 [DarkGray]	1	4		6.62644	6.49345	6.82018	6.55305	6.6907	6.65821
	0.859707	0.338687	A2AWL7 1xPhospho [S448(100)] Mga	Color2 [DarkGray]	1	4		6.40939	6.58346	6.36282	6.55305	6.69766	7.12102
	0.101203	0.063197	A2AWL7 1xPhospho [S921(100)] Mga	Color2 [DarkGray]	1	4		6.47897	6.5345	6.77083	6.2555	6.9331	6.78529
	0.314642	-0.09534	A2AWT3 1xPhospho [S281(100)] Atxn7l3	Color2 [DarkGray]	1	4		6.57743	6.72383	6.75489	6.3733	6.74147	6.65535
	1.70926	0.299571	A2BH40 1xPhospho [S1185(100)] Arid1a	Color2 [DarkGray]	1	4		6.49665	6.36282	6.59246	6.75087	6.73064	6.86913
	0.120076	0.04735	A2BH40 1xPhospho [S234(99.7)] Arid1a	Color2 [DarkGray]	1	4		6.57894	6.53294	6.72656	6.41616	6.86666	6.69766
	0.384765	-0.10817	A2BH40 1xPhospho [S365(100)] Arid1a	Color2 [DarkGray]	1	4		6.28356	6.09823	6.42773	6.10215	6.30123	6.08163
	0.203947	-0.05842	A2BH40 1xPhospho [S384(99.7)] Arid1a	Color2 [DarkGray]	1	4		6.23685	6.146	6.4314	6.10053	6.34633	6.19212
	0.255903	0.099613	A2BH40 1xPhospho [S697(100)] Arid1a	Color2 [DarkGray]	1	4		6.34873	6.55919	6.848	6.57592	6.74819	6.73064
	0.181369	-0.05997	A2BH40 1xPhospho [S773(99.7)] Arid1a	Color2 [DarkGray]	1	4		6.61618	6.49506	6.89239	6.52513	6.61912	6.67948
	0.10954	-0.05195	A2BH40 1xPhospho [S773(99.7)] Arid1a	Color2 [DarkGray]	1	4		6.48059	6.63952	6.85798	6.34341	6.74685	6.732
	0.535463	0.16683	A2BH40 2xPhospho [S697(100);S703(100)] Arid1a	Color2 [DarkGray]	1	4		6.62936	6.5345	6.49025	6.45615	6.84046	6.85798
	0.486439	0.172988	A2CG49 1xPhospho [S1725(99.1)] Kalrn	Color2 [DarkGray]	1	4		6.45121	6.42962	6.75756	6.72247	6.91289	6.52199
	0.944657	0.378372	A2CG49 1xPhospho [S1752(100)] Kalrn	Color2 [DarkGray]	1	4		6.3837	6.58045	6.32193	6.59246	6.6851	7.14364
	0.073227	-0.03575	A2CG63 1xPhospho [S675(100)] Arid4b	Color2 [DarkGray]	1	4		6.40259	6.7866	6.76553	6.58496	6.83289	6.42962
	0.684029	-0.24539	A2RRY8 1xPhospho [T44(100)] Spats1	Color2 [DarkGray]	1	4		6.28743	6.26119	6.4121	5.93001	6.38731	5.90723
	0.336671	0.139021	A2RS43 1xPhospho [S989(100)] Pcdh7	Color2 [DarkGray]	1	4		6.42459	6.67666	6.58496	6.60437	6.49665	7.00225
	0.074313	-0.06225	A2RSJ4 1xPhospho [S1008(100)] Bltp3b	Color2 [DarkGray]	1	4		6.66249	6.43796	6.83289	6.14771	6.51885	7.08002
	0.970498	-0.15571	A2RSJ4 1xPhospho [S774(100)] Bltp3b	Color2 [DarkGray]	1	4		6.27209	6.22819	6.35746	6.03581	6.2545	6.10028
	0.223864	-0.23902	A2RSJ4 1xPhospho [S934(99.1)] Bltp3b	Color2 [DarkGray]	1	4		6.8505	6.49345	6.75889	5.81762	6.36457	7.20359
	0.053323	0.049016	A2RSJ4 1xPhospho [S934(99.4)] Bltp3b	Color2 [DarkGray]	1	4		6.73877	6.32912	6.6837	6.16792	6.56682	7.1639
	0.365692	-0.39073	A2RSJ4 1xPhospho [S952(100)] Bltp3b	Color2 [DarkGray]	1	4		7.1416	6.61471	6.53294	5.66107	6.39746	7.05853
	0.413175	0.233852	A2RSQ0 1xPhospho [S1068(100)] Dennd5b	Color2 [DarkGray]	1	4		6.39746	6.2817	6.82655	6.6893	7.05853	6.45943
	1.39443	0.400394	A2RSQ0 1xPhospho [S1068(100)] Dennd5b	Color2 [DarkGray]	1	4		6.19967	6.49825	6.5744	6.6879	6.86913	6.91648
	1.30239	0.821948	A2RSQ0 1xPhospho [S178(100)] Dennd5b	Color2 [DarkGray]	1	4		6.55459	5.73877	6.14975	6.61765	7.09064	7.20065
	0.730632	0.411462	A2RSQ0 1xPhospho [S178(100)] Dennd5b	Color2 [DarkGray]	1	4		6.76686	6.08534	6.34873	6.61029	7.13853	6.6865
	1.10794	0.382241	A2RSQ0 1xPhospho [S833(100)] Dennd5b	Color2 [DarkGray]	1	4		6.27984	6.41109	6.6014	6.91409	6.54998	6.97499
	0.862872	0.649895	A2RSQ0 1xPhospho [S833(99.2)] Dennd5b	Color2 [DarkGray]	1	4		6.42459	6.07895	6.20359	7.17093	6.21723	7.26866
	0.321732	-0.12283	A2RSY1 1xPhospho [S515(99.3)] Kansl3	Color2 [DarkGray]	1	4		6.71699	6.54844	6.82146	6.34873	6.81506	6.55459
	0.121869	0.046094	A2RSY1 1xPhospho [S523(99)] Kansl3	Color2 [DarkGray]	1	4		6.58946	6.39917	6.85424	6.59246	6.65535	6.73336
	0.155833	0.080724	A2RSY1 1xPhospho [S772(100)] Kansl3	Color2 [DarkGray]	1	4		6.54998	6.4446	6.77347	6.39746	6.63663	6.97613
	0.278122	-0.09138	A2RT67 1xPhospho [S554(100)] Dennd3	Color2 [DarkGray]	1	4		6.33248	6.2234	6.42424	6.03143	6.44235	6.23222
	1.86987	0.314052	A2RTL5 1xPhospho [S45(100)] Rsrc2	Color2 [DarkGray]	1	4		6.41278	6.42626	6.58946	6.69627	6.85549	6.8189
	1.67983	-0.45317	A3KFM7 1xPhospho [S1357(99.6)] Chd6	Color2 [DarkGray]	1	4		6.92955	6.74012	6.87529	6.17792	6.49025	6.51728
	0.115167	-0.03627	A3KGS3 1xPhospho [S486(100)] Ralgapa2	Color2 [DarkGray]	1	4		6.67525	6.50303	6.79312	6.47573	6.74012	6.64674
	0.126952	-0.09215	A3KGS3 1xPhospho [S696(100)] Ralgapa2	Color2 [DarkGray]	1	4		6.57894	6.7252	6.6893	6.14975	6.51412	7.05311
	0.126297	-0.08862	A3KGS3 1xPhospho [S765(99.6)] Ralgapa2	Color2 [DarkGray]	1	4		6.77347	6.38888	6.83542	6.14568	6.79442	6.79181
	1.34666	-0.371	A3KGS3 2xPhospho [S819(99.3);S820(99.3)] Ralgapa2	Color2 [DarkGray]	1	4		6.81121	6.58946	7.03232	6.41278	6.46761	6.43962
	0.180419	-0.08583	A3KGS3 2xPhospho [S820(100);S] Ralgapa2	Color2 [DarkGray]	1	4		6.66249	6.48864	6.87406	6.30743	6.76818	6.69209
	1.08075	0.243042	A6H5X4 1xPhospho [S17(100)] Phf11	Color2 [DarkGray]	1	4		6.49345	6.4363	6.61029	6.66676	6.94134	6.66107
	0.144084	0.062751	A6H5X4 1xPhospho [S326(100)] Phf11	Color2 [DarkGray]	1	4		6.75489	6.32733	6.72792	6.5267	6.81634	6.65535
	0.282058	-0.12563	A6H5Y3 1xPhospho [T1252(100)] Mtr	Color2 [DarkGray]	1	4		6.27973	6.04023	6.5388	5.9859	6.35511	6.14085
	0.19656	-0.10837	A6H619 1xPhospho [S1190(100)] Phrf1	Color2 [DarkGray]	1	4		6.67807	6.53916	6.82909	6.62644	6.88142	6.21335
	0.897854	-0.23278	A6H619 1xPhospho [S1201(100)] Phrf1	Color2 [DarkGray]	1	4		6.65392	6.64097	6.95652	6.56682	6.59395	6.39232
	0.400898	-0.13228	A6H619 1xPhospho [S1201(100)] Phrf1	Color2 [DarkGray]	1	4		6.19974	6.13551	6.47952	5.97115	6.28563	6.16115
	0.51777	-0.20055	A6H619 1xPhospho [S867(100)] Phrf1	Color2 [DarkGray]	1	4		6.6453	6.61765	6.92955	6.55612	6.75489	6.27984
	0.271387	-0.08835	A6H619 1xPhospho [S867(100)] Phrf1	Color2 [DarkGray]	1	4		6.69905	6.58946	6.75622	6.58346	6.80736	6.38888
	0.724639	-0.22024	A6H619 1xPhospho [S919(100)] Phrf1	Color2 [DarkGray]	1	4		6.78529	6.76421	6.68229	6.61324	6.70044	6.25739
	0.954028	-0.1681	A6H687 2xPhospho [S10(100);S20(100)] Sac3d1	Color2 [DarkGray]	1	4		6.7252	6.67101	6.77347	6.40939	6.67101	6.58496
	0.531263	0.354192	A6H6J2 1xPhospho [S128(100)];P12790 1xPhospho [S128(100)] Cyp2b13	Color2 [DarkGray]	1	4		6.25739	6.30743	6.71012	6.86047	6.30012	7.17692
	0.099258	-0.03454	A6H6J9 1xPhospho [S223(100)] Ankrd50	Color2 [DarkGray]	1	4		6.292	6.00129	6.30032	6.07678	6.31661	6.09661
	0.4247	-0.13941	A6H8H2 1xPhospho [S1342(100)] Dennd4c	Color2 [DarkGray]	1	4		6.87406	6.55919	6.68229	6.35755	6.7046	6.63517
	0.036904	-0.02927	A6H8H2 1xPhospho [S740(99.1)] Dennd4c	Color2 [DarkGray]	1	4		6.40259	6.61324	6.88753	6.14771	6.80736	6.86047
	0.389976	0.182684	A6H8H2 1xPhospho [S971(100)] Dennd4c	Color2 [DarkGray]	1	4		6.66676	6.24413	6.69905	6.45451	6.85674	6.84674
	0.320859	-0.15116	A6H8H2 1xPhospho [S987(100)] Dennd4c	Color2 [DarkGray]	1	4		6.72247	6.53916	6.85424	6.21529	6.75221	6.69488
	1.96414	0.466018	A6H8H2 2xPhospho [S1637(98.6);S/T] Dennd4c	Color2 [DarkGray]	1	4		6.43962	6.32012	6.40429	6.66107	6.92719	6.97384
	0.082696	0.028422	A6X8Z5 1xPhospho [S1093(99.7)] Arhgap31	Color2 [DarkGray]	1	4		6.60585	6.42962	6.83794	6.69627	6.59991	6.66249
	0.398327	0.172748	A6X8Z5 1xPhospho [S1413(100)] Arhgap31	Color2 [DarkGray]	1	4		6.70874	6.26491	6.65678	6.54535	6.94369	6.65964
	1.19109	-0.40451	A6X8Z5 1xPhospho [S272(100)] Arhgap31	Color2 [DarkGray]	1	4		6.87036	6.61618	6.98413	6.41785	6.62205	6.21723
	0.447324	-0.09036	A6X8Z5 1xPhospho [S272(100)] Arhgap31	Color2 [DarkGray]	1	4		6.59991	6.63952	6.81762	6.49025	6.61765	6.67807
	0.078671	-0.02899	A6X8Z5 1xPhospho [S464(100)] Arhgap31	Color2 [DarkGray]	1	4		6.60585	6.71012	6.64241	6.38888	6.66107	6.82146
	0.21392	0.049009	A6X8Z5 1xPhospho [S464(100)] Arhgap31	Color2 [DarkGray]	1	4		6.46597	6.74819	6.63517	6.60881	6.65964	6.72792
	0.002484	-0.00077	A6X8Z5 1xPhospho [S652(100)] Arhgap31	Color2 [DarkGray]	1	4		6.18105	6.11538	6.39854	6.17023	6.33727	6.18517
	0.372569	-0.18077	A6X8Z5 1xPhospho [S941(100)] Arhgap31	Color2 [DarkGray]	1	4		6.65392	6.50462	6.99209	6.49506	6.80219	6.31107
	1.03128	0.385701	A6X8Z5 1xPhospho [T237(99.7)] Arhgap31	Color2 [DarkGray]	1	4		6.32193	6.45286	6.50621	6.97613	6.98299	6.47897
	0.374402	-0.10105	A6X8Z5 1xPhospho [T666(99.3)] Arhgap31	Color2 [DarkGray]	1	4		6.33434	6.20982	6.48332	6.13005	6.39886	6.19541
	0.592263	0.181592	A6X919 1xPhospho [S46(100)] Dpy19l1	Color2 [DarkGray]	1	4		6.36457	6.67807	6.58946	6.5267	6.848	6.80219
	0.234899	0.171943	A6X919 3xPhospho [S46(99.3);S/T] Dpy19l1	Color2 [DarkGray]	1	4		6.76818	6.27426	6.53138	6.42794	7.19574	6.46597
	2.07403	0.295618	A9JSM3 1xPhospho [S124(100)] Tmem238	Color2 [DarkGray]	1	4		6.56986	6.41278	6.47897	6.71973	6.76951	6.85922
	0.86198	-0.19116	A9JSM3 2xPhospho [S151(99.8);S] Tmem238	Color2 [DarkGray]	1	4		6.19079	6.23461	6.41518	5.96754	6.23156	6.06803
	1.06518	-0.1114	B1AR10 1xPhospho [S441(100)] Mllt6	Color2 [DarkGray]	1	4		6.69766	6.72928	6.66676	6.55459	6.67666	6.52826
	0.604287	-0.20132	B1AR13 1xPhospho [S93(100)] Cisd3	Color2 [DarkGray]	1	4		6.74282	6.55919	6.89845	6.65535	6.63372	6.30743
	0.616961	0.329224	B1AR17 1xPhospho [S1651(100)] Chd3	Color2 [DarkGray]	1	4		6.1375	6.34518	6.87036	6.59544	6.80864	6.93664
	0.420839	-0.11914	B1AR17 1xPhospho [S765(100)] Chd3	Color2 [DarkGray]	1	4		6.80349	6.5267	6.76155	6.40939	6.67242	6.65249
	0.052362	-0.01461	B1ART1 1xPhospho [S1033(100)] Vps13d	Color2 [DarkGray]	1	4		6.25209	6.11063	6.34331	6.09206	6.3237	6.24645
	1.20502	0.215476	B1ART1 1xPhospho [S1037(100)] Vps13d	Color2 [DarkGray]	1	4		6.61029	6.39917	6.57894	6.72383	6.84424	6.66676
	0.023176	0.006961	B1ART1 1xPhospho [S1362(100)] Vps13d	Color2 [DarkGray]	1	4		6.50303	6.66676	6.74012	6.5469	6.78398	6.59991
	0.639285	0.319501	B1ART1 1xPhospho [S1593(100)] Vps13d	Color2 [DarkGray]	1	4		6.51254	6.35579	6.49665	6.55152	7.21432	6.55765
	0.372398	-0.09059	B1ART1 1xPhospho [S2429(100)] Vps13d	Color2 [DarkGray]	1	4		6.64674	6.6865	6.7211	6.39575	6.67807	6.70874
	0.45248	0.191846	B1ART1 1xPhospho [S2449(99.2)] Vps13d	Color2 [DarkGray]	1	4		6.64818	6.29462	6.65678	6.49185	6.71287	6.97039
	0.198249	-0.08305	B1ART1 1xPhospho [S658(100)] Vps13d	Color2 [DarkGray]	1	4		6.7866	6.58346	6.65821	6.64097	6.82528	6.31288
	0.142514	0.055952	B1ART1 2xPhospho [T1756(100);S1760(100)] Vps13d	Color2 [DarkGray]	1	4		6.46761	6.55459	6.80219	6.5267	6.59395	6.8716
	0.429317	-0.10447	B1ART1 2xPhospho [T1756(100);S1760(100)] Vps13d	Color2 [DarkGray]	1	4		6.59694	6.63663	6.84046	6.55919	6.47897	6.72247
	1.05622	-0.26052	B1AUR6 2xPhospho [S1081(100);S1082(100)] Mms22l	Color2 [DarkGray]	1	4		6.73336	6.80607	6.75355	6.27612	6.62059	6.61471
	0.388584	-0.04336	B1AUY3 1xPhospho [S949(99.9)] Arhgap4	Color2 [DarkGray]	1	4		6.22153	6.18202	6.27419	6.13734	6.2596	6.15072
	0.301833	0.121808	B1AVY7 1xPhospho [S838(100)] Kif16b	Color2 [DarkGray]	1	4		6.49185	6.35579	6.87036	6.65678	6.62059	6.80607
	0.19705	0.073948	B1AVZ0 1xPhospho [S25(100)] Uprt	Color2 [DarkGray]	1	4		6.76421	6.39575	6.63807	6.48382	6.74685	6.78921
	0.481594	0.170298	B1AVZ0 2xPhospho [S23(98.7);S25(100)] Uprt	Color2 [DarkGray]	1	4		6.55459	6.34341	6.74685	6.57894	6.91289	6.66391
	0.237935	-0.07674	B1AX39 1xPhospho [T120(98.3)] Zcchc7	Color2 [DarkGray]	1	4		6.61618	6.49185	6.91886	6.58646	6.60881	6.6014
	1.16924	0.272825	B1AXD8 1xPhospho [S21(100)] Akirin2	Color2 [DarkGray]	1	4		6.4822	6.39403	6.61471	6.59991	6.80864	6.90087
	0.323328	-0.11225	B1AXH1 1xPhospho [S128(98.3)] Nhsl2	Color2 [DarkGray]	1	4		6.74147	6.61176	6.72247	6.46597	6.85175	6.42122
	0.401647	0.625681	B1AXH1 1xPhospho [S349(100)] Nhsl2	Color2 [DarkGray]	1	4		6.36457	5.49506	6.58496	7.07254	7.57667	5.67242
	0.561723	0.225742	B1AXH1 1xPhospho [S499(100)] Nhsl2	Color2 [DarkGray]	1	4		6.42122	6.42291	6.70044	6.63952	7.04002	6.54226
	0.661936	-0.45011	B1AY10 1xPhospho [S147(100)] Nfx1	Color2 [DarkGray]	1	4		6.7115	7.19081	6.55919	6.54071	5.89239	6.67807
	0.804425	-0.29181	B1AY10 1xPhospho [S147(99.1)] Nfx1	Color2 [DarkGray]	1	4		6.79051	6.97613	6.55152	6.56224	6.62498	6.2555
	0.40292	-0.09309	B1AY10 2xPhospho [S147(100);S] Nfx1	Color2 [DarkGray]	1	4		6.74416	6.63081	6.6837	6.71699	6.64961	6.41278
	0.868532	-0.3376	B1AY13 1xPhospho [S1138(100)] Usp24	Color2 [DarkGray]	1	4		6.84674	6.6879	6.84298	6.35579	6.79181	6.21723
	0.493773	-0.21109	B1AY13 1xPhospho [S2044(100)] Usp24	Color2 [DarkGray]	1	4		6.71562	6.46271	7.02015	6.34341	6.66107	6.56072
	1.15127	-0.16005	B1AY13 1xPhospho [S2044(100)] Usp24	Color2 [DarkGray]	1	4		6.71699	6.67948	6.76421	6.50938	6.68089	6.49025
	0.541463	-0.22446	B1AY13 1xPhospho [S2601(100)] Usp24	Color2 [DarkGray]	1	4		6.62936	6.58195	7.00787	6.36807	6.41616	6.76155
	0.357279	-0.08072	B1AY13 1xPhospho [S62(100)] Usp24	Color2 [DarkGray]	1	4		6.30814	6.18541	6.40492	6.08331	6.31275	6.26024
	0.457863	-0.10675	B1AY13 2xPhospho [S2074(98.7);S2077(98.7)] Usp24	Color2 [DarkGray]	1	4		6.37279	6.11819	6.41382	6.11867	6.25181	6.21407
	1.43667	-0.22919	B1AYB6 1xPhospho [S300(100)] Mbd5	Color2 [DarkGray]	1	4		6.31209	6.29245	6.39977	6.01524	6.23514	6.06635
+	3.57803	0.863717	B1AZA5 1xPhospho [S16(100)] Tmem245	Color2 [DarkGray]	1	4		6.05745	6.16792	6.21335	6.91169	7.09803	7.02015
	1.91581	0.58829	B1AZA5 1xPhospho [S327(99.7)] Tmem245	Color2 [DarkGray]	1	4		6.14975	6.2724	6.52042	6.76022	7.03672	6.91049
+	2.03234	-0.81779	B1AZI6 2xPhospho [T1285(100);T] Thoc2	Color2 [DarkGray]	1	4		6.75087	6.92363	7.27519	6.04002	6.3147	6.1416
	0.447833	0.077443	B1AZP2 1xPhospho [S973(100)] Dlgap4	Color2 [DarkGray]	1	4		6.65821	6.47897	6.67101	6.64961	6.76155	6.62936
	0.233174	0.271669	B1AZP2 2xPhospho [S968(100);S973(100)] Dlgap4	Color2 [DarkGray]	1	4		6.23841	6.53761	6.47411	6.11894	6.3733	7.57289
	0.191185	-0.07607	B2KF50 1xPhospho [S1095(100)] Bltp3a	Color2 [DarkGray]	1	4		6.74416	6.46271	6.8125	6.44956	6.80864	6.53294
	0.512146	-0.13394	B2KF50 1xPhospho [S914(99.7)] Bltp3a	Color2 [DarkGray]	1	4		6.69905	6.68229	6.73336	6.38198	6.77479	6.55612
	0.100928	-0.04143	B2KF50 1xPhospho [S929(100)] Bltp3a	Color2 [DarkGray]	1	4		6.50303	6.70874	6.75889	6.36632	6.75622	6.72383
	1.15807	-0.28117	B2KF50 1xPhospho [S929(100)] Bltp3a	Color2 [DarkGray]	1	4		6.82273	6.74012	6.75756	6.48382	6.30378	6.6893
	0.235954	-0.09449	B2KF50 2xPhospho [S1095(100);S1098(100)] Bltp3a	Color2 [DarkGray]	1	4		6.1973	6.06156	6.44161	5.96499	6.34681	6.10518
	0.133155	0.060758	B2RQC6 1xPhospho [S1222(100)];Q8C196 1xPhospho [S1263(100)] Cad	Color2 [DarkGray]	1	4		6.57592	6.36807	6.86542	6.61471	6.54535	6.83162
	1.46487	0.857864	B2RQC6 1xPhospho [S1406(100)] Cad	Color2 [DarkGray]	1	4		6.08108	5.92837	6.35931	7.04767	6.5345	7.36019
	0.758024	-0.27357	B2RQC6 1xPhospho [S1859(100)] Cad	Color2 [DarkGray]	1	4		6.84424	6.51885	6.93074	6.45451	6.69488	6.32373
+	3.34146	-0.76966	B2RQC6 1xPhospho [S1859(100)] Cad	Color2 [DarkGray]	1	4		7.05094	6.86295	7.01346	6.25927	6.11686	6.24222
	0.172321	-0.06628	B2RQC6 1xPhospho [S690(100)];Q8C196 1xPhospho [S722(100)] Cad	Color2 [DarkGray]	1	4		6.67242	6.5744	6.76155	6.44128	6.8716	6.49665
	0.463271	0.09433	B2RQC6 1xPhospho [T1833(98.6)] Cad	Color2 [DarkGray]	1	4		6.70874	6.47411	6.59694	6.58346	6.7761	6.70321
	0.313415	-0.08075	B2RQE8 1xPhospho [S553(100)] Arhgap42	Color2 [DarkGray]	1	4		6.69209	6.54071	6.80736	6.48864	6.73336	6.57592
	2.00795	-0.58933	B2RQE8 1xPhospho [S778(100)] Arhgap42	Color2 [DarkGray]	1	4		7.05528	6.73877	6.91409	6.21917	6.23074	6.49025
	0.00553	-0.00504	B2RQE8 2xPhospho [S700(97.1);S] Arhgap42	Color2 [DarkGray]	1	4		6.67101	6.1918	6.98527	6.29462	6.58646	6.95187
	0.929174	-0.346	B2RQE8 2xPhospho [S723(100);S/Y/T] Arhgap42	Color2 [DarkGray]	1	4		6.76022	6.90689	6.72383	6.23074	6.77347	6.34873
	0.070407	0.047149	B2RQG2 1xPhospho [S1112(100)] Phf3	Color2 [DarkGray]	1	4		6.5157	6.46597	6.8189	6.49506	7.05637	6.3906
	1.70704	0.170249	B2RQG2 1xPhospho [S1529(100)] Phf3	Color2 [DarkGray]	1	4		6.56529	6.4822	6.61912	6.70874	6.70044	6.76818
	1.0113	0.529656	B2RQG2 1xPhospho [S1742(100)] Phf3	Color2 [DarkGray]	1	4		6.07895	6.2211	6.70183	6.68229	6.73064	7.17792
	0.280733	-0.11585	B2RQG2 1xPhospho [S1936(100)] Phf3	Color2 [DarkGray]	1	4		6.24781	6.17918	6.45973	5.90769	6.39245	6.23902
	0.427252	-0.11247	B2RQG2 1xPhospho [S282(100)] Phf3	Color2 [DarkGray]	1	4		6.72383	6.55919	6.8009	6.54844	6.74685	6.45121
	1.2896	-0.15192	B2RQG2 1xPhospho [S377(100)] Phf3	Color2 [DarkGray]	1	4		6.76155	6.67807	6.7115	6.63517	6.59096	6.46924
	0.388134	-0.20901	B2RR83 1xPhospho [S1444(99.6)] Ythdc2	Color2 [DarkGray]	1	4		6.56682	6.50144	7.10957	6.2891	6.69488	6.56682
	0.228326	0.11656	B2RRE7 1xPhospho [S1000(100)] Otud4	Color2 [DarkGray]	1	4		6.81762	6.31288	6.58195	6.41954	6.77347	6.86913
	0.714837	-0.09054	B2RRE7 1xPhospho [S442(100)] Otud4	Color2 [DarkGray]	1	4		6.6851	6.62644	6.74953	6.59991	6.67384	6.5157
	0.183694	-0.05358	B2RRE7 2xPhospho [S1016(100);S1017(100)] Otud4	Color2 [DarkGray]	1	4		6.66107	6.50303	6.83415	6.49985	6.68089	6.65678
	0.843605	0.347158	B2RT41 1xPhospho [S356(100)] Zfc3h1	Color2 [DarkGray]	1	4		6.29462	6.30012	6.74685	6.56834	6.84549	6.96924
	1.21768	-0.41429	B2RT54 1xPhospho [S295(99.7)] Apol7a	Color2 [DarkGray]	1	4		6.76155	6.84549	6.87897	6.11061	6.6279	6.50462
	0.003397	-0.00219	B2RU80 1xPhospho [S1667(100)] Ptprb	Color2 [DarkGray]	1	4		6.62936	6.44626	6.8125	6.62498	6.94369	6.31288
	1.43988	-0.32198	B2RUP2 1xPhospho [S149(100)] Unc13d	Color2 [DarkGray]	1	4		6.87652	6.66107	6.8392	6.31651	6.50938	6.58496
	0.009239	0.006773	B2RUR8 1xPhospho [S105(98.8)] Otud7b	Color2 [DarkGray]	1	4		6.42122	6.5438	6.89724	6.23841	6.82018	6.824
	0.048149	-0.02074	B2RUR8 1xPhospho [S467(99.2)] Otud7b	Color2 [DarkGray]	1	4		6.24489	6.07505	6.37646	6.03326	6.43741	6.16351
	0.997817	-0.57239	B2RUR8 1xPhospho [S508(100)] Otud7b	Color2 [DarkGray]	1	4		7.01234	6.73064	6.90207	5.82018	6.42122	6.6865
	0.37993	-0.14176	B2RUR8 2xPhospho [S464(100);S467(100)] Otud7b	Color2 [DarkGray]	1	4		6.69488	6.67666	6.74416	6.27612	6.80993	6.60437
	0.33849	-0.14977	B2RVL6 1xPhospho [S65(100)] Zcchc24	Color2 [DarkGray]	1	4		6.76818	6.64818	6.70183	6.2114	6.64241	6.81506
	0.038452	-0.01538	B2RWS6 1xPhospho [S1037(99.4)] Ep300	Color2 [DarkGray]	1	4		6.79442	6.43463	6.70598	6.68089	6.73877	6.46924
	0.389356	-0.09512	B2RWS6 1xPhospho [S500(99.6)] Ep300	Color2 [DarkGray]	1	4		6.31816	6.19072	6.29645	6.03217	6.3545	6.13328
	0.412359	-0.25084	B2RX12 1xPhospho [S923(100)] Abcc3	Color2 [DarkGray]	1	4		6.33271	6.7996	7.08852	6.23649	6.53138	6.70044
	0.235096	0.092114	B2RX12 2xPhospho [S906(100);S] Abcc3	Color2 [DarkGray]	1	4		6.62205	6.32012	6.82528	6.72383	6.732	6.58796
	0.888375	-0.08805	B2RX14 1xPhospho [S131(100)] Tut4	Color2 [DarkGray]	1	4		6.66818	6.73877	6.65249	6.59842	6.53294	6.66391
	2.00715	0.499907	B2RX14 1xPhospho [S176(99.7)] Tut4	Color2 [DarkGray]	1	4		6.40429	6.20555	6.49506	6.73606	6.93074	6.93781
	0.460639	-0.0846	B2RX88 1xPhospho [S915(100)] Cspp1	Color2 [DarkGray]	1	4		6.19918	6.23526	6.39011	6.13175	6.29707	6.14192
	1.07019	0.509651	B2RXC2 1xPhospho [S247(100)] Itpkb	Color2 [DarkGray]	1	4		6.19574	6.65535	6.19574	6.5438	7.09064	6.94134
	0.004278	-0.00376	B2RXC2 1xPhospho [S42(100)] Itpkb	Color2 [DarkGray]	1	4		6.6879	6.5157	6.6453	6.1918	6.49506	7.15076
+	2.53215	-0.49031	B2RXQ2 1xPhospho [S690(99.6)] Ppfia1	Color2 [DarkGray]	1	4		6.82528	6.83036	6.94369	6.27053	6.36282	6.49506
	0.271039	-0.12566	B2RXQ2 1xPhospho [S732(100)] Ppfia1	Color2 [DarkGray]	1	4		6.76288	6.57592	6.74147	6.2854	6.5267	6.89118
	0.506057	-0.38986	B2RXQ2 1xPhospho [S797(100)] Ppfia1	Color2 [DarkGray]	1	4		7.01903	6.52982	6.824	5.82273	6.51885	6.86171
	0.039523	0.011369	B2RXQ2 2xPhospho [S239(99.5);S242(100)] Ppfia1	Color2 [DarkGray]	1	4		6.65821	6.5267	6.71973	6.49506	6.76421	6.67948
	0.304186	-0.05166	B2RXQ2 2xPhospho [S242(100);S] Ppfia1	Color2 [DarkGray]	1	4		6.71973	6.57289	6.71012	6.64818	6.68229	6.51728
	1.43262	1.26167	B2RXS4 1xPhospho [S1248(100)] Plxnb2	Color2 [DarkGray]	1	4		6.0045	5.29278	6.14975	6.86047	6.67807	7.69349
	1.53911	0.894664	B2RXS4 1xPhospho [S1248(100)] Plxnb2	Color2 [DarkGray]	1	4		6.09592	6.08108	6.10852	6.91648	6.56682	7.48623
	1.31701	0.539905	B2RXS4 1xPhospho [S1574(100)] Plxnb2	Color2 [DarkGray]	1	4		6.00899	6.36632	6.63952	6.90207	6.96694	6.76553
	0.968327	0.506363	B2RXZ2 1xPhospho [S130(100)] Cyp2a22	Color2 [DarkGray]	1	4		6.08958	6.37156	6.57894	6.8936	6.48864	7.17692
	1.85698	-0.448	B2RY04 1xPhospho [S1765(100)] Dock5	Color2 [DarkGray]	1	4		6.86542	6.77742	6.89845	6.19967	6.47249	6.52513
	0.142811	-0.02929	B2RY04 1xPhospho [S1832(100)] Dock5	Color2 [DarkGray]	1	4		6.66107	6.67242	6.63663	6.4822	6.66534	6.73471
	0.224494	0.100994	B2RY04 1xPhospho [S1832(100)] Dock5	Color2 [DarkGray]	1	4		6.6879	6.38198	6.67384	6.52826	6.5469	6.97154
	0.026829	0.0154	B2RY56 1xPhospho [S578(100)] Rbm25	Color2 [DarkGray]	1	4		6.64961	6.2891	6.9331	6.55919	6.63227	6.72656
	0.159853	-0.06572	B2RY56 1xPhospho [S672(100)] Rbm25	Color2 [DarkGray]	1	4		6.79051	6.36982	6.84424	6.55612	6.57743	6.67384
	0.306006	0.160704	B2RY56 1xPhospho [S672(99.6)] Rbm25	Color2 [DarkGray]	1	4		6.71287	6.13955	6.7879	6.59096	6.80219	6.72928
	0.341654	0.056327	B2RY56 1xPhospho [S698(100)] Rbm25	Color2 [DarkGray]	1	4		6.62059	6.52042	6.70044	6.73877	6.6837	6.58796
	0.272482	-0.06572	B2RY56 1xPhospho [S698(100)] Rbm25	Color2 [DarkGray]	1	4		6.16116	6.16585	6.36823	6.08326	6.30189	6.11294
	0.379953	-0.2021	B5TVM2 1xPhospho [S511(98.6)] Ildr2	Color2 [DarkGray]	1	4		6.65105	6.59395	6.92955	6.1416	6.62059	6.80607
	0.346426	-0.11384	B5TVM2 1xPhospho [S594(100)] Ildr2	Color2 [DarkGray]	1	4		6.22115	6.14293	6.43271	6.03928	6.362	6.05398
	0.755387	-0.42854	B9EJ80 1xPhospho [S515(100)] Pdzd8	Color2 [DarkGray]	1	4		6.59246	6.7211	7.14466	6.40769	6.72928	6.03562
	1.60962	-0.39119	B9EJ80 1xPhospho [S532(100)] Pdzd8	Color2 [DarkGray]	1	4		6.74012	6.7211	7.0045	6.33092	6.54844	6.41278
	0.380326	-0.15234	B9EJ80 1xPhospho [S532(100)] Pdzd8	Color2 [DarkGray]	1	4		6.66818	6.53138	6.926	6.32012	6.72928	6.61912
	1.15361	-0.26028	B9EJ80 1xPhospho [S532(100)] Pdzd8	Color2 [DarkGray]	1	4		6.75489	6.61618	6.92125	6.38716	6.57743	6.5469
+	3.56834	-1.00313	B9EJ80 1xPhospho [S960(100)] Pdzd8	Color2 [DarkGray]	1	4		7.18982	7.01346	6.96924	5.96116	6.07682	6.12516
	0.193146	0.094505	B9EJ86 1xPhospho [S314(100)] Osbpl8	Color2 [DarkGray]	1	4		6.49506	6.41785	6.83794	6.41785	6.87774	6.73877
	0.511977	-0.15721	B9EJ86 1xPhospho [S68(100)] Osbpl8	Color2 [DarkGray]	1	4		6.19126	6.19722	6.3619	5.96025	6.33745	5.98106
	0.02689	0.018671	B9EKI3 1xPhospho [S324(100)] Tmf1	Color2 [DarkGray]	1	4		6.76818	6.39575	6.68229	6.37156	7.03562	6.49506
	0.995194	-0.30623	B9EKI3 1xPhospho [S340(100)] Tmf1	Color2 [DarkGray]	1	4		6.66107	6.6907	6.99322	6.37678	6.67101	6.37851
	0.197718	0.099077	B9EKI3 1xPhospho [S340(100)] Tmf1	Color2 [DarkGray]	1	4		6.75889	6.2555	6.72928	6.47573	6.79831	6.76686
	0.493444	0.216938	B9EKI3 2xPhospho [S967(98.5);S/T/Y] Tmf1	Color2 [DarkGray]	1	4		6.43129	6.38543	6.73742	6.6879	7.0268	6.49025
	0.579059	-0.39857	C0HKD9 1xPhospho [S116(99.6)] Mfap1b	Color2 [DarkGray]	1	4		6.59991	6.92955	6.87283	5.88264	6.88264	6.44128
	0.919866	-0.41984	C0HKD9 1xPhospho [T267(100)] Mfap1b	Color2 [DarkGray]	1	4		6.87406	6.55765	7.03672	6.30743	6.71562	6.18587
	0.737381	-0.16777	C0HKD9 2xPhospho [S116(100);S118(100)] Mfap1b	Color2 [DarkGray]	1	4		6.31593	6.20308	6.46189	6.01477	6.24435	6.21847
	0.127796	-0.04586	C0HKD9 2xPhospho [S132(100);S133(100)] Mfap1b	Color2 [DarkGray]	1	4		6.25602	6.03944	6.43779	6.09835	6.31694	6.18039
	0.348891	-0.17514	C0HKD9 2xPhospho [S52(100);S53(100)] Mfap1b	Color2 [DarkGray]	1	4		6.73606	6.48382	6.92125	6.37851	6.86913	6.36807
	0.523397	-0.19414	C0HKD9 2xPhospho [S52(100);S53(100)] Mfap1b	Color2 [DarkGray]	1	4		6.71287	6.62205	6.85175	6.54844	6.78529	6.27053
	0.27513	0.059133	C0HKD9 2xPhospho [S52(100);S53(100)] Mfap1b	Color2 [DarkGray]	1	4		6.47249	6.73471	6.62644	6.71836	6.70321	6.58946
	0.467454	-0.11953	D3YTP3 1xPhospho [S284(100)] Mtx3	Color2 [DarkGray]	1	4		6.66534	6.75622	6.67242	6.5345	6.78136	6.41954
	0.057952	0.016089	D3YUJ3 1xPhospho [S352(100)] Ccnyl1	Color2 [DarkGray]	1	4		6.65105	6.57137	6.67525	6.62498	6.81634	6.50462
	0.602351	-0.19968	D3YUP5 1xPhospho [S100(100)] Exoc3l2	Color2 [DarkGray]	1	4		6.77215	6.56986	6.85674	6.58946	6.71012	6.30012
	0.818908	-0.21099	D3YUP5 1xPhospho [S100(99.7)] Exoc3l2	Color2 [DarkGray]	1	4		6.70321	6.71973	6.7996	6.51096	6.73877	6.33985
	0.05747	0.025167	D3YXJ5 1xPhospho [S177(99.6)] Lratd2	Color2 [DarkGray]	1	4		6.50779	6.45779	6.90448	6.55305	6.74147	6.65105
	0.090959	0.037167	D3YXJ5 1xPhospho [S291(98.6)] Lratd2	Color2 [DarkGray]	1	4		6.52513	6.57894	6.74953	6.59096	6.47086	6.90328
	0.197063	-0.04397	D3YXK1 1xPhospho [T107(100)] Samd1	Color2 [DarkGray]	1	4		6.17613	6.13825	6.31753	6.05298	6.28228	6.16473
	0.085198	-0.02136	D3YXK2 1xPhospho [S235(100)] Safb	Color2 [DarkGray]	1	4		6.28075	6.11574	6.29935	6.13761	6.34441	6.14976
	1.02566	-0.24746	D3YXK2 1xPhospho [S366(100)] Safb	Color2 [DarkGray]	1	4		6.62059	6.6837	6.96809	6.5345	6.55919	6.4363
	0.347779	-0.11013	D3YXK2 1xPhospho [S366(100)] Safb	Color2 [DarkGray]	1	4		6.61618	6.59694	6.86171	6.42626	6.76818	6.54998
	0.665694	-0.23341	D3YXK2 1xPhospho [S366(100)] Safb	Color2 [DarkGray]	1	4		6.62498	6.6907	6.92719	6.56986	6.70598	6.26679
	0.174315	0.052229	D3YXK2 1xPhospho [S623(100)] Safb	Color2 [DarkGray]	1	4		6.76951	6.43962	6.63081	6.60733	6.7879	6.6014
	1.99827	0.317357	D3YXK2 1xPhospho [S626(100)] Safb	Color2 [DarkGray]	1	4		6.47573	6.37156	6.57743	6.8505	6.79701	6.72928
	0.224766	-0.09121	D3YXK2 1xPhospho [S648(100)] Safb	Color2 [DarkGray]	1	4		6.65964	6.49506	6.88631	6.67101	6.72656	6.36982
	0.08383	-0.03095	D3YYI7 1xPhospho [S27(100)] Rnf217	Color2 [DarkGray]	1	4		6.76553	6.54535	6.64818	6.47411	6.54535	6.84674
	0.443097	-0.31487	D3YYY8 1xPhospho [S112(100)] Arhgef26	Color2 [DarkGray]	1	4		6.52356	6.6014	7.15482	6.1639	6.26679	6.90448
	0.118503	-0.05424	D3YYY8 1xPhospho [S123(100)] Arhgef26	Color2 [DarkGray]	1	4		6.90207	6.42122	6.66107	6.51254	6.79181	6.51728
	0.340957	0.385317	D3YYY8 1xPhospho [S22(100)] Arhgef26	Color2 [DarkGray]	1	4		6.36282	6.39746	6.2724	6.24031	6.28725	7.66107
	0.088202	0.10012	D3YYY8 1xPhospho [S221(100)] Arhgef26	Color2 [DarkGray]	1	4		6.59842	6.37156	6.63227	5.97269	6.59096	7.33896
	0.132158	-0.0746	D3YYY8 1xPhospho [S331(100)] Arhgef26	Color2 [DarkGray]	1	4		6.41954	7.05528	6.52042	6.53916	6.71973	6.51254
	0.076754	-0.01152	D3YYY8 1xPhospho [S390(100)] Arhgef26	Color2 [DarkGray]	1	4		6.62936	6.62936	6.6865	6.71425	6.65105	6.54535
	0.411432	-0.14474	D3YYY8 1xPhospho [S390(100)] Arhgef26	Color2 [DarkGray]	1	4		6.69766	6.52826	6.89482	6.37504	6.74012	6.57137
	1.59904	0.593493	D3YYY8 1xPhospho [S420(100)] Arhgef26	Color2 [DarkGray]	1	4		6.34873	6.36457	6.20163	6.64097	6.85674	7.19771
	0.786217	0.568343	D3YYY8 1xPhospho [S420(100)] Arhgef26	Color2 [DarkGray]	1	4		6.40088	6.40939	6.04876	6.39232	6.72383	7.44791
	0.100086	0.028543	D3YYY8 1xPhospho [T368(100)] Arhgef26	Color2 [DarkGray]	1	4		6.15509	6.09386	6.29287	6.08737	6.36961	6.17047
	0.020661	-0.00645	D3YYY8 2xPhospho [S112(100);S123(100)] Arhgef26	Color2 [DarkGray]	1	4		6.28645	6.07707	6.28085	6.16969	6.3586	6.09671
	0.111572	0.065261	D3YZP9 1xPhospho [S237(100)] Ccdc6	Color2 [DarkGray]	1	4		6.5438	6.32912	6.91169	6.51412	6.91169	6.55459
	0.467379	0.22148	D3YZP9 1xPhospho [S237(100)] Ccdc6	Color2 [DarkGray]	1	4		6.59544	6.19967	6.74953	6.5157	6.75087	6.94251
	0.346959	-0.15589	D3YZP9 1xPhospho [S316(100)] Ccdc6	Color2 [DarkGray]	1	4		6.62059	6.71287	6.79051	6.2817	6.89239	6.4822
	0.26771	0.160679	D3YZP9 1xPhospho [S360(98.7)] Ccdc6	Color2 [DarkGray]	1	4		6.56377	6.17193	6.88996	6.46924	6.8716	6.76686
+	2.67716	-0.76164	D3YZP9 2xPhospho [S233(100);S237(100)] Ccdc6	Color2 [DarkGray]	1	4		6.99095	6.91886	7.00675	6.00225	6.31288	6.31651
	0.657935	-0.14991	D3YZP9 2xPhospho [S345(98);S/T/Y] Ccdc6	Color2 [DarkGray]	1	4		6.56377	6.68089	6.8936	6.52042	6.53294	6.63517
	0.140484	0.028722	D3Z0M9 1xPhospho [S14(100)] Ddx23	Color2 [DarkGray]	1	4		6.732	6.57137	6.57894	6.732	6.6865	6.54998
	0.441	-0.06963	D3Z0M9 1xPhospho [T24(100)] Ddx23	Color2 [DarkGray]	1	4		6.58946	6.69766	6.74147	6.64674	6.66676	6.50621
	0.297919	0.249385	D3Z0M9 2xPhospho [S22(100);T24(100)] Ddx23	Color2 [DarkGray]	1	4		6.53761	6.88631	6.0045	6.94486	6.95187	6.27984
	0.42486	-0.11676	D3Z2R5 1xPhospho [S13(100)] Selenon	Color2 [DarkGray]	1	4		6.34632	6.12411	6.39002	6.06576	6.33535	6.10904
	0.67987	-0.22555	D3Z2W7 1xPhospho [S134(100)] Cyp3a59	Color2 [DarkGray]	1	4		6.71973	6.5744	6.93899	6.55305	6.31832	6.6851
	0.301478	-0.09598	D3Z6Q9 1xPhospho [S443(100)] Bin2	Color2 [DarkGray]	1	4		6.17693	6.10097	6.47912	6.06328	6.26402	6.14177
	0.242475	0.060402	E2JF22 1xPhospho [S1646(100)] Piezo1	Color2 [DarkGray]	1	4		6.71012	6.49185	6.6279	6.57894	6.8189	6.61324
	1.22349	0.284685	E9PUR0 1xPhospho [S1669(100)] Ankhd1	Color2 [DarkGray]	1	4		6.55152	6.32373	6.59694	6.65249	6.78136	6.89239
	1.4204	-0.3065	E9PUR0 1xPhospho [S1678(99.8)] Ankhd1	Color2 [DarkGray]	1	4		6.86171	6.61618	6.87897	6.39232	6.57743	6.46761
	0.029151	-0.00663	E9PV24 1xPhospho [S279(100)] Fga	Color2 [DarkGray]	1	4		6.1673	6.18244	6.25701	6.21718	6.30691	6.06278
	0.13004	-0.0283	E9PV38 1xPhospho [S229(100)] Ces2g	Color2 [DarkGray]	1	4		6.68229	6.52199	6.76288	6.57137	6.61324	6.69766
	0.991401	-0.13602	E9PV38 1xPhospho [S229(100)] Ces2g	Color2 [DarkGray]	1	4		6.59991	6.71836	6.80736	6.61765	6.54226	6.55765
	0.361587	0.113826	E9PV82 1xPhospho [S119(100)] Fam53a	Color2 [DarkGray]	1	4		6.56377	6.44956	6.7252	6.52513	6.88387	6.67101
	0.551918	-0.13899	E9PV87 1xPhospho [S199(100)] Talpid3	Color2 [DarkGray]	1	4		6.25226	6.20781	6.34651	6.01247	6.33671	6.04044
	0.536465	-0.12514	E9PVC2 1xPhospho [S315(97.3)] Zfp282	Color2 [DarkGray]	1	4		6.28287	6.12841	6.41183	6.05096	6.26457	6.13215
	0.057144	0.023602	E9PVD3 1xPhospho [S3048(100)] Dchs1	Color2 [DarkGray]	1	4		6.7866	6.41616	6.67242	6.47411	6.78398	6.6879
	0.754885	-0.14027	E9PVZ8 1xPhospho [S2655(100)] Golgb1	Color2 [DarkGray]	1	4		6.23562	6.1499	6.42563	6.10478	6.18132	6.10425
	0.078075	0.061128	E9PVZ8 1xPhospho [S2655(100)] Golgb1	Color2 [DarkGray]	1	4		6.40429	6.46434	6.88874	6.57592	6.2891	7.07575
	0.154412	-0.09704	E9PVZ8 1xPhospho [S2989(100)] Golgb1	Color2 [DarkGray]	1	4		6.46597	6.66818	6.88387	6.27053	6.95652	6.49985
	1.34947	0.33149	E9PVZ8 1xPhospho [S548(99.7)] Golgb1	Color2 [DarkGray]	1	4		6.5157	6.27799	6.59842	6.71699	6.92005	6.74953
	1.10697	-0.29525	E9PW37 1xPhospho [S1075(96.6)] Rasal2	Color2 [DarkGray]	1	4		6.55612	6.9331	6.84549	6.3837	6.50303	6.56224
	0.438307	-0.17925	E9PW37 1xPhospho [S133(100)] Rasal2	Color2 [DarkGray]	1	4		6.8125	6.54071	6.80736	6.36282	6.41954	6.84046
	0.157186	0.041028	E9PW37 1xPhospho [S133(100)] Rasal2	Color2 [DarkGray]	1	4		6.4822	6.66676	6.71012	6.52513	6.71287	6.74416
	0.142881	-0.03877	E9PW37 1xPhospho [S158(100)] Rasal2	Color2 [DarkGray]	1	4		6.76022	6.63227	6.58646	6.45451	6.74282	6.66534
	1.22834	0.358228	E9PW37 1xPhospho [S163(100)] Rasal2	Color2 [DarkGray]	1	4		6.54226	6.26679	6.53294	6.79572	6.63227	6.98869
	0.902328	-0.37795	E9PW37 1xPhospho [S883(100)] Rasal2	Color2 [DarkGray]	1	4		6.58646	6.90569	6.93192	6.1127	6.5438	6.63372
	0.849509	-0.23988	E9PW37 1xPhospho [S988(100)] Rasal2	Color2 [DarkGray]	1	4		6.74819	6.60437	6.90689	6.34341	6.68229	6.51412
	0.692266	-0.22077	E9PW37 1xPhospho [T767(100)] Rasal2	Color2 [DarkGray]	1	4		6.75756	6.80864	6.66391	6.24603	6.6837	6.63807
	0.528188	-0.16	E9PWH2 1xPhospho [S809(100)] Card6	Color2 [DarkGray]	1	4		6.87529	6.57592	6.69627	6.68089	6.35579	6.63081
	0.636103	-0.12598	E9PWR4 1xPhospho [T264(100)] Dip2c	Color2 [DarkGray]	1	4		6.25432	6.21507	6.42025	6.07443	6.29026	6.14701
	1.41776	-0.18627	E9PX68 1xPhospho [S258(100)] Slc4a1ap	Color2 [DarkGray]	1	4		6.27817	6.23097	6.36243	6.03295	6.19448	6.08535
	1.19275	-0.10588	E9PX68 1xPhospho [S258(100)] Slc4a1ap	Color2 [DarkGray]	1	4		6.74012	6.67384	6.67101	6.53916	6.65678	6.57137
	1.21788	-0.25325	E9PX68 1xPhospho [S258(100)] Slc4a1ap	Color2 [DarkGray]	1	4		6.75622	6.66107	6.8679	6.35403	6.59096	6.58045
	0.111039	-0.06347	E9PX68 1xPhospho [S258(100)] Slc4a1ap	Color2 [DarkGray]	1	4		6.97499	6.66534	6.33985	6.63517	6.74012	6.41447
	0.388586	-0.06677	E9PX68 1xPhospho [S412(100)] Slc4a1ap	Color2 [DarkGray]	1	4		6.70321	6.56834	6.75355	6.57592	6.70044	6.54844
	0.19137	-0.07147	E9PX68 1xPhospho [S412(100)] Slc4a1ap	Color2 [DarkGray]	1	4		6.24503	6.18789	6.4215	6.02448	6.44858	6.16695
	0.052122	0.052372	E9PXC0 1xPhospho [S18(99.8)] Srp54c	Color2 [DarkGray]	1	4		6.8716	6.15987	6.69488	6.46924	7.15684	6.25739
	1.27301	0.343057	E9PXF8 1xPhospho [T1123(100)] Sbf2	Color2 [DarkGray]	1	4		6.37678	6.34873	6.6453	6.63227	6.87774	6.88996
	1.0748	0.62488	E9PYD1 1xPhospho [S252(100)];Q8CJ19 1xPhospho [S1216(100)] Fam98c	Color2 [DarkGray]	1	4		6.47573	5.8679	6.47573	6.58195	6.89482	7.21723
	0.016814	-0.00686	E9PYF7 1xPhospho [S202(99.5)] Ap1ar	Color2 [DarkGray]	1	4		6.57289	6.50303	6.84674	6.47086	6.67101	6.76022
	0.17256	-0.09349	E9PYG6 1xPhospho [S888(100)] Rasa1	Color2 [DarkGray]	1	4		6.34873	6.6907	6.98641	6.5469	6.75221	6.44626
	1.47447	-0.37765	E9PYH6 1xPhospho [S1176(99.6)] Setd1a	Color2 [DarkGray]	1	4		6.7115	6.94251	6.79312	6.25739	6.46434	6.59246
	0.07497	0.053317	E9PYH6 1xPhospho [S483(99.2)] Setd1a	Color2 [DarkGray]	1	4		6.98071	6.60288	6.20359	6.4363	6.70736	6.80349
	0.165821	0.057695	E9PYH6 1xPhospho [S521(100)] Setd1a	Color2 [DarkGray]	1	4		6.51096	6.48864	6.82655	6.67242	6.78921	6.53761
	0.099602	0.056031	E9PYH6 1xPhospho [S521(100)] Setd1a	Color2 [DarkGray]	1	4		6.8936	6.49506	6.41616	6.40259	6.87406	6.69627
	0.257693	-0.09301	E9PYI1 2xPhospho [T44(100);Y59(100)] Znf568	Color2 [DarkGray]	1	4		6.6453	6.59544	6.80736	6.41954	6.84172	6.50779
	0.5796	-0.16736	E9PYK3 1xPhospho [S1683(100)] Parp4	Color2 [DarkGray]	1	4		6.74147	6.57289	6.84424	6.35579	6.69488	6.60585
	1.02863	0.13758	E9PYL2 1xPhospho [S1299(100)] Prr12	Color2 [DarkGray]	1	4		6.47573	6.57592	6.66391	6.65105	6.71836	6.75889
	0.513734	-0.27411	E9PYL2 1xPhospho [S648(100)] Prr12	Color2 [DarkGray]	1	4		6.71699	6.53761	7.01346	6.57592	6.75087	6.11894
	0.224263	0.165402	E9PYL2 1xPhospho [S859(100)] Prr12	Color2 [DarkGray]	1	4		6.41785	6.15785	7.01458	6.50621	6.61912	6.96116
	0.580879	-0.14614	E9PZM7 1xPhospho [S410(99.5)] Scaf11	Color2 [DarkGray]	1	4		6.73606	6.55919	6.83542	6.45779	6.71562	6.51885
	0.22887	-0.0923	E9PZM7 1xPhospho [S498(100)] Scaf11	Color2 [DarkGray]	1	4		6.18868	6.12503	6.42884	5.96085	6.39681	6.10799
	0.724931	-0.25469	E9PZM7 1xPhospho [S821(100)] Scaf11	Color2 [DarkGray]	1	4		6.83289	6.59096	6.84674	6.52826	6.72656	6.25172
	0.530922	-0.22172	E9PZM7 1xPhospho [S821(100)] Scaf11	Color2 [DarkGray]	1	4		6.50621	6.99661	6.71287	6.54998	6.70044	6.30012
	0.314961	-0.09551	E9PZM7 1xPhospho [S859(100)] Scaf11	Color2 [DarkGray]	1	4		6.45286	6.8189	6.78398	6.50779	6.64818	6.61324
	0.112866	-0.11484	E9PZM7 2xPhospho [S821(100);S823(97)] Scaf11	Color2 [DarkGray]	1	4		6.40259	6.21529	7.32733	6.2891	6.75087	6.56072
	0.119778	-0.08468	E9PZM7 2xPhospho [S903(98.8);S905(98.8)] Scaf11	Color2 [DarkGray]	1	4		6.32733	6.71012	6.9507	6.47249	6.93428	6.32733
	0.161754	-0.13524	E9PZP8 1xPhospho [S1504(99.7)] Herc1	Color2 [DarkGray]	1	4		6.86047	6.2075	6.96232	6.15381	6.86047	6.61029
	0.274115	0.134231	E9PZP8 1xPhospho [S2475(99.4)] Herc1	Color2 [DarkGray]	1	4		6.7252	6.33271	6.62644	6.50779	7.00787	6.57137
	0.735179	-0.09093	E9PZP8 1xPhospho [S4855(100)] Herc1	Color2 [DarkGray]	1	4		6.63227	6.64674	6.78267	6.53916	6.60733	6.64241
	0.759399	-0.25108	E9PZP8 1xPhospho [T2699(100)] Herc1	Color2 [DarkGray]	1	4		6.64818	6.68229	6.93664	6.38716	6.74819	6.37851
	0.539065	-0.2204	E9PZP8 2xPhospho [S1512(99.3);S1521(100)] Herc1	Color2 [DarkGray]	1	4		7.02569	6.42122	6.76686	6.44626	6.59694	6.50938
	0.514437	-0.18454	E9PZP8 3xPhospho [S1514(97.2);S1517(100);S1521(100)] Herc1	Color2 [DarkGray]	1	4		6.66534	6.57137	6.93781	6.32733	6.71012	6.58346
	0.347729	0.102661	E9Q0S6 1xPhospho [S1054(100)] Tns1	Color2 [DarkGray]	1	4		6.57894	6.47735	6.70183	6.6453	6.88631	6.5345
	0.203461	0.066108	E9Q0S6 1xPhospho [S1346(100)] Tns1	Color2 [DarkGray]	1	4		6.62059	6.4363	6.75889	6.52199	6.81121	6.68089
	0.199472	-0.04991	E9Q0S6 1xPhospho [S1346(100)] Tns1	Color2 [DarkGray]	1	4		6.23656	6.17816	6.41568	6.09824	6.28074	6.30168
	0.525244	-0.11116	E9Q0S6 1xPhospho [S1363(100)] Tns1	Color2 [DarkGray]	1	4		6.7115	6.56986	6.80478	6.46597	6.60437	6.68229
	0.385689	0.220444	E9Q0S6 1xPhospho [S1363(99.4)] Tns1	Color2 [DarkGray]	1	4		6.14568	6.78529	6.59991	6.79312	6.44956	6.94954
	1.5024	0.642225	E9Q0S6 1xPhospho [S1397(94.2)] Tns1	Color2 [DarkGray]	1	4		6.39575	6	6.42626	6.64386	7.12412	6.98071
	0.822527	-0.2387	E9Q0S6 1xPhospho [S1397(98.8)] Tns1	Color2 [DarkGray]	1	4		6.6879	6.75355	6.81634	6.25739	6.66959	6.61471
	0.658282	-0.2678	E9Q0S6 1xPhospho [S1423(99.1)] Tns1	Color2 [DarkGray]	1	4		6.92719	6.47086	6.88142	6.6837	6.29094	6.50144
	0.656322	-0.17166	E9Q0S6 1xPhospho [S1451(99.2)] Tns1	Color2 [DarkGray]	1	4		6.73471	6.58646	6.84674	6.36982	6.62205	6.66107
	0.356949	-0.14392	E9Q0S6 1xPhospho [S1468(99.6)] Tns1	Color2 [DarkGray]	1	4		6.76553	6.41785	6.92837	6.41616	6.66391	6.59991
	1.30323	-0.26132	E9Q0S6 1xPhospho [S1535(100)] Tns1	Color2 [DarkGray]	1	4		6.75756	6.74953	6.79051	6.32012	6.5744	6.61912
	1.49204	-0.28675	E9Q0S6 1xPhospho [S1535(100)] Tns1	Color2 [DarkGray]	1	4		6.70874	6.72792	6.89482	6.36807	6.59694	6.50621
	0.443047	0.121112	E9Q0S6 1xPhospho [S154(100)] Tns1	Color2 [DarkGray]	1	4		6.54998	6.40599	6.7761	6.61471	6.7761	6.7046
	0.273313	-0.07198	E9Q0S6 1xPhospho [S1547(100)] Tns1	Color2 [DarkGray]	1	4		6.75622	6.58346	6.6879	6.42962	6.74685	6.63517
	0.635125	0.176443	E9Q0S6 1xPhospho [S1554(100)] Tns1	Color2 [DarkGray]	1	4		6.60288	6.49025	6.54844	6.70874	6.94017	6.52199
	0.063279	-0.03218	E9Q0S6 1xPhospho [S509(100)] Tns1	Color2 [DarkGray]	1	4		6.25849	6.12395	6.44607	6.04816	6.53901	6.14479
	0.08617	0.041953	E9Q0S6 1xPhospho [S646(100)] Tns1	Color2 [DarkGray]	1	4		6.52042	6.48704	6.82909	6.60881	6.90569	6.44791
	0.268646	0.099568	E9Q0S6 1xPhospho [S792(100)] Tns1	Color2 [DarkGray]	1	4		6.64241	6.44956	6.66391	6.71562	6.89603	6.44294
	1.39728	-0.34433	E9Q0S6 1xPhospho [S836(100)] Tns1	Color2 [DarkGray]	1	4		6.83415	6.72928	6.84172	6.24222	6.59544	6.5345
	1.551	-0.33938	E9Q0S6 1xPhospho [S836(100)] Tns1	Color2 [DarkGray]	1	4		6.8936	6.6907	6.81634	6.3147	6.47086	6.59694
	0.525824	0.338588	E9Q0S6 1xPhospho [S899(100)] Tns1	Color2 [DarkGray]	1	4		6.59096	6.09381	6.62498	6.75756	7.17393	6.39403
	0.06042	-0.00879	E9Q0S6 1xPhospho [T1015(99.6)] Tns1	Color2 [DarkGray]	1	4		6.56377	6.66959	6.70874	6.6837	6.63807	6.59395
	1.31173	-0.45502	E9Q0S6 1xPhospho [T1482(100)] Tns1	Color2 [DarkGray]	1	4		6.69627	6.93664	6.90328	6.36282	6.15583	6.65249
	0.181525	-0.05687	E9Q0S6 2xPhospho [S1461(100);S1468(99.3)] Tns1	Color2 [DarkGray]	1	4		6.79312	6.5744	6.63372	6.58796	6.44956	6.79312
	0.509811	-0.15229	E9Q0S6 2xPhospho [T1066(97.8);S1070(100)] Tns1	Color2 [DarkGray]	1	4		6.36467	6.12448	6.45918	6.00881	6.30105	6.18161
	0.192473	0.060594	E9Q0S6 2xPhospho [T1343(100);S1346(100)] Tns1	Color2 [DarkGray]	1	4		6.79312	6.43463	6.59842	6.55459	6.6865	6.76686
+	2.30182	-0.52558	E9Q0S6 2xPhospho [T1343(98.9);S1346(100)] Tns1	Color2 [DarkGray]	1	4		6.8505	6.79831	6.99095	6.36457	6.2211	6.47735
	1.09722	-0.22261	E9Q137 1xPhospho [S234(99.9)] Tex264	Color2 [DarkGray]	1	4		6.36989	6.17238	6.44194	6.13189	6.17769	6.00681
	0.094454	0.058464	E9Q137 1xPhospho [S243(100)] Tex264	Color2 [DarkGray]	1	4		6.63952	6.44626	6.7046	6.6279	7.0268	6.31107
	2.19026	-0.20895	E9Q137 1xPhospho [S258(100)] Tex264	Color2 [DarkGray]	1	4		6.71012	6.80349	6.71836	6.58496	6.5267	6.49345
+	3.69565	-0.59464	E9Q137 1xPhospho [T303(100)] Tex264	Color2 [DarkGray]	1	4		6.88509	6.86419	6.98071	6.25927	6.33628	6.3505
	0.785628	-0.36295	E9Q137 1xPhospho [T303(99.1)] Tex264	Color2 [DarkGray]	1	4		6.66818	6.58646	7.1375	6.1819	6.55459	6.56682
	1.65492	-0.36862	E9Q137 2xPhospho [S258(100);S261(100)] Tex264	Color2 [DarkGray]	1	4		6.78398	6.76155	6.89482	6.25927	6.53761	6.53761
	0.272589	-0.0714	E9Q166 1xPhospho [S941(100)] Atad2b	Color2 [DarkGray]	1	4		6.26046	6.21933	6.29036	6.01157	6.36795	6.17642
	0.199116	0.076843	E9Q1P8 1xPhospho [S169(100)] Irf2bp2	Color2 [DarkGray]	1	4		6.59096	6.45286	6.74819	6.43463	6.83036	6.75756
	0.728726	-0.21321	E9Q1P8 1xPhospho [S226(100)] Irf2bp2	Color2 [DarkGray]	1	4		6.35434	6.12966	6.53323	6.02376	6.24865	6.10519
	0.42918	-0.09641	E9Q1P8 1xPhospho [S250(100)] Irf2bp2	Color2 [DarkGray]	1	4		6.62205	6.64386	6.79831	6.73336	6.57894	6.46271
	0.519163	0.122234	E9Q1P8 1xPhospho [S250(100)] Irf2bp2	Color2 [DarkGray]	1	4		6.58646	6.47411	6.67242	6.67948	6.85798	6.56224
	0.071074	0.038608	E9Q1P8 1xPhospho [S343(100)] Irf2bp2	Color2 [DarkGray]	1	4		6.67525	6.43296	6.72792	6.33807	6.90929	6.7046
	0.409141	0.077202	E9Q1P8 1xPhospho [S343(100)] Irf2bp2	Color2 [DarkGray]	1	4		6.7115	6.44956	6.64674	6.65105	6.69905	6.6893
	0.876513	0.141758	E9Q1P8 1xPhospho [S71(100)] Irf2bp2	Color2 [DarkGray]	1	4		6.46597	6.7115	6.52982	6.69905	6.74282	6.6907
	1.24529	0.566502	E9Q1P8 2xPhospho [S438(100);S440(99.3)] Irf2bp2	Color2 [DarkGray]	1	4		6.15381	6.25927	6.53605	6.52199	7.04876	7.07788
	0.850011	0.290541	E9Q1P8 3xPhospho [S438(99);S440(99);S443(100)] Irf2bp2	Color2 [DarkGray]	1	4		6.63807	6.17393	6.63807	6.72383	6.84298	6.75489
	0.696765	-0.11379	E9Q236 1xPhospho [T646(99.6)] Abcc4	Color2 [DarkGray]	1	4		6.33464	6.19388	6.39312	6.16192	6.28256	6.13581
	0.175982	0.16012	E9Q238 1xPhospho [S1358(100)] Kank1	Color2 [DarkGray]	1	4		6.44956	6.27984	6.82146	6.46597	6.2854	7.27984
	0.094814	-0.0269	E9Q238 1xPhospho [S144(100)] Kank1	Color2 [DarkGray]	1	4		6.14599	6.17557	6.31438	6.01125	6.26222	6.28176
	0.711029	-0.24039	E9Q238 1xPhospho [S325(100)] Kank1	Color2 [DarkGray]	1	4		6.69488	6.56834	6.98755	6.34873	6.51412	6.66676
	0.037916	0.01882	E9Q238 1xPhospho [S887(99.4)] Kank1	Color2 [DarkGray]	1	4		6.73471	6.37504	6.76421	6.54998	6.8679	6.51254
	0.902707	0.254511	E9Q286 1xPhospho [S1616(100)] Ice1	Color2 [DarkGray]	1	4		6.3505	6.58195	6.58195	6.60733	6.96463	6.70598
	0.044196	-0.03259	E9Q2E4 1xPhospho [S1530(99.6)] Hectd4	Color2 [DarkGray]	1	4		6.4446	6.67384	6.79572	6.23458	7.02569	6.55612
	0.294465	-0.03724	E9Q2E4 1xPhospho [S1530(99.7)] Hectd4	Color2 [DarkGray]	1	4		6.61029	6.61912	6.75489	6.63663	6.58346	6.65249
	0.091043	0.028382	E9Q2I4 1xPhospho [S34(100)] Mideas	Color2 [DarkGray]	1	4		6.19239	6.04614	6.39557	6.16903	6.3246	6.22563
	0.581998	0.299344	E9Q2I4 1xPhospho [S456(100)] Mideas	Color2 [DarkGray]	1	4		6.54535	6.32012	6.53605	6.36107	6.83415	7.10434
	0.237835	-0.07229	E9Q2I4 1xPhospho [S624(96.8)] Mideas	Color2 [DarkGray]	1	4		6.20796	6.13944	6.38635	6.06115	6.35991	6.09584
	0.922275	0.801805	E9Q2I4 1xPhospho [S653(100)] Mideas	Color2 [DarkGray]	1	4		5.61765	6.3147	6.45943	7.42794	7.01346	6.35579
	2.11677	0.286416	E9Q2I4 1xPhospho [S915(99.5)] Mideas	Color2 [DarkGray]	1	4		6.56986	6.51254	6.39575	6.80219	6.72656	6.80864
	1.50344	0.316036	E9Q2I4 2xPhospho [S624(100);S/T/Y] Mideas	Color2 [DarkGray]	1	4		6.51412	6.40769	6.49825	6.67101	6.72792	6.96924
	1.03505	-0.28006	E9Q309 1xPhospho [S2450(100)] Cep350	Color2 [DarkGray]	1	4		6.59544	6.78529	6.93428	6.34696	6.50144	6.62644
	0.189627	-0.1051	E9Q309 1xPhospho [S2450(100)] Cep350	Color2 [DarkGray]	1	4		6.51254	6.72383	6.80607	6.1918	6.72928	6.80607
	0.192627	-0.05513	E9Q394 1xPhospho [S1569(100)] Akap13	Color2 [DarkGray]	1	4		6.6865	6.54226	6.77215	6.53294	6.51728	6.78529
	0.098346	-0.05252	E9Q394 1xPhospho [S1613(99.5)] Akap13	Color2 [DarkGray]	1	4		6.84925	6.40939	6.71287	6.41109	6.87774	6.52513
	0.421268	-0.12121	E9Q394 1xPhospho [S1839(100)] Akap13	Color2 [DarkGray]	1	4		6.51885	6.71012	6.86542	6.50303	6.71836	6.50938
	1.23824	-0.22112	E9Q394 1xPhospho [S1839(100)] Akap13	Color2 [DarkGray]	1	4		6.87529	6.62352	6.74416	6.56834	6.56834	6.44294
	0.358338	-0.10283	E9Q394 1xPhospho [S1839(100)] Akap13	Color2 [DarkGray]	1	4		6.25486	6.09577	6.24136	6.0207	6.30749	5.9553
	0.324853	0.141804	E9Q394 1xPhospho [S1869(100)] Akap13	Color2 [DarkGray]	1	4		6.64386	6.56224	6.47249	6.3837	6.74416	6.97613
	0.314133	-0.11483	E9Q394 1xPhospho [S1892(100)] Akap13	Color2 [DarkGray]	1	4		6.70321	6.57289	6.80219	6.31107	6.69209	6.73064
	0.677363	0.454044	E9Q394 1xPhospho [S2462(99.3)] Akap13	Color2 [DarkGray]	1	4		6.60585	5.91648	6.57894	6.58496	7.22882	6.64961
+	2.04073	-0.69296	E9Q394 1xPhospho [S2692(100)] Akap13	Color2 [DarkGray]	1	4		6.92363	6.86295	7.04221	6.21723	6.50144	6.03122
	2.2784	-0.45708	E9Q394 1xPhospho [S2692(100)] Akap13	Color2 [DarkGray]	1	4		6.73336	6.83668	6.98527	6.35226	6.35931	6.47249
	0.509568	-0.18463	E9Q394 2xPhospho [S1892(100);S1895(100)] Akap13	Color2 [DarkGray]	1	4		6.81121	6.56682	6.79572	6.30195	6.53916	6.77873
	0.909756	0.283809	E9Q3C1 1xPhospho [S436(100)] C2cd2	Color2 [DarkGray]	1	4		6.51096	6.2817	6.67101	6.58796	6.86171	6.86542
	0.192961	-0.07925	E9Q3C1 1xPhospho [S470(99.5)] C2cd2	Color2 [DarkGray]	1	4		6.5744	6.46761	6.97957	6.58045	6.56529	6.63807
	0.240816	0.252662	E9Q3C1 1xPhospho [S506(99.6)] C2cd2	Color2 [DarkGray]	1	4		6.62352	6.12516	6.58646	6.30195	6.33092	7.46025
	0.395614	-0.2829	E9Q3C1 1xPhospho [S514(100)] C2cd2	Color2 [DarkGray]	1	4		6.93192	6.49345	6.82018	6.02015	6.95884	6.41785
	0.198682	-0.0578	E9Q3C1 1xPhospho [S54(100)] C2cd2	Color2 [DarkGray]	1	4		6.80478	6.49985	6.69905	6.49185	6.7252	6.61324
	0.631917	-0.24778	E9Q3C1 1xPhospho [S581(100)] C2cd2	Color2 [DarkGray]	1	4		6.86666	6.55765	6.83162	6.27053	6.7761	6.46597
	0.135393	-0.11914	E9Q3C1 1xPhospho [S649(100)] C2cd2	Color2 [DarkGray]	1	4		6.67666	6.71012	6.62205	5.90689	6.81378	6.93074
	1.23963	-0.54492	E9Q3C1 2xPhospho [T440(100);S/T] C2cd2	Color2 [DarkGray]	1	4		6.78267	6.69209	7.15381	6.07254	6.32733	6.59395
	0.347916	-0.10755	E9Q3G8 1xPhospho [S210(100)] Nup153	Color2 [DarkGray]	1	4		6.25128	6.0947	6.465	6.15712	6.28708	6.04413
	0.599439	0.222155	E9Q3G8 1xPhospho [S335(100)] Nup153	Color2 [DarkGray]	1	4		6.42122	6.32193	6.81378	6.70736	6.87652	6.63952
	0.084865	0.038085	E9Q3G8 1xPhospho [S339(100)] Nup153	Color2 [DarkGray]	1	4		6.67666	6.36632	6.80607	6.67666	6.7996	6.48704
	0.296667	0.069924	E9Q3G8 1xPhospho [S520(99.4)] Nup153	Color2 [DarkGray]	1	4		6.54071	6.67948	6.59544	6.62352	6.84424	6.55765
	1.01638	1.24186	E9Q3G8 1xPhospho [S603(100)] Nup153	Color2 [DarkGray]	1	4		6.32912	5.22882	5.75489	7.21917	7.71699	6.10224
	0.486135	0.509877	E9Q3G8 1xPhospho [S603(100)] Nup153	Color2 [DarkGray]	1	4		6.57137	5.80478	6.49985	6.86666	7.43463	6.10434
	1.64966	0.733798	E9Q3G8 1xPhospho [S615(100)] Nup153	Color2 [DarkGray]	1	4		5.97039	6.17393	6.50779	7.07575	6.69349	7.08428
	0.36924	-0.10469	E9Q3G8 2xPhospho [S331(99.4);S] Nup153	Color2 [DarkGray]	1	4		6.24012	6.04403	6.34191	6.03336	6.264	6.01462
	0.805238	0.201804	E9Q3L2 1xPhospho [T1425(99.7)] Pi4ka	Color2 [DarkGray]	1	4		6.46924	6.73877	6.39746	6.80607	6.76818	6.63663
	1.0054	-0.44656	E9Q3L2 2xPhospho [S260(98.7);S262(99.3)] Pi4ka	Color2 [DarkGray]	1	4		6.80219	6.7211	6.98527	6.06824	6.73606	6.36457
	0.451023	-0.21831	E9Q3L2 2xPhospho [S262(99.4);S/T] Pi4ka	Color2 [DarkGray]	1	4		6.68089	6.49985	7.01903	6.3147	6.79051	6.43962
	0.224815	0.024158	E9Q411 1xPhospho [S472(100)] Nbas	Color2 [DarkGray]	1	4		6.67242	6.58646	6.63372	6.62644	6.72247	6.61618
	0.529201	-0.09011	E9Q411 2xPhospho [S472(100);S474(100)] Nbas	Color2 [DarkGray]	1	4		6.7046	6.56682	6.7866	6.59991	6.66107	6.5267
	1.00191	-0.11776	E9Q4F7 1xPhospho [S1676(100)] Ankrd11	Color2 [DarkGray]	1	4		6.27164	6.24423	6.31956	6.06095	6.19633	6.22484
	0.123189	-0.08354	E9Q4F7 1xPhospho [S1799(100)] Ankrd11	Color2 [DarkGray]	1	4		6.89482	6.24031	6.85798	6.42291	6.83415	6.48543
	0.21562	-0.16158	E9Q4F7 1xPhospho [S276(99.6)] Ankrd11	Color2 [DarkGray]	1	4		6.94603	6.39232	6.74012	6.27426	7.01569	6.30378
	0.189751	-0.05541	E9Q4F7 1xPhospho [T1763(100)] Ankrd11	Color2 [DarkGray]	1	4		6.18562	6.10355	6.2812	5.9815	6.32068	6.10195
	0.537386	-0.11067	E9Q4M0 1xPhospho [S423(100)] Tmem44	Color2 [DarkGray]	1	4		6.7761	6.52826	6.78136	6.52826	6.65105	6.5744
	0.501208	-0.12238	E9Q4N7 1xPhospho [S1612(100)] Arid1b	Color2 [DarkGray]	1	4		6.63372	6.63663	6.82909	6.55765	6.73336	6.44128
	0.39054	0.063478	E9Q4N7 1xPhospho [S1625(100)] Arid1b	Color2 [DarkGray]	1	4		6.6279	6.57592	6.62644	6.61471	6.80607	6.59991
	0.342891	-0.07647	E9Q4N7 1xPhospho [S1625(99.1)] Arid1b	Color2 [DarkGray]	1	4		6.63952	6.56072	6.83542	6.55305	6.6879	6.56529
	0.583428	-0.26035	E9Q4N7 1xPhospho [S576(99.2)] Arid1b	Color2 [DarkGray]	1	4		6.65678	6.97728	6.63081	6.18587	6.54844	6.74953
	0.028699	0.011497	E9Q4Z2 1xPhospho [S1332(100)] Acacb	Color2 [DarkGray]	1	4		6.71012	6.5469	6.63952	6.72792	6.80736	6.39575
	0.217276	0.117614	E9Q4Z2 1xPhospho [S1332(100)] Acacb	Color2 [DarkGray]	1	4		6.7252	6.3837	6.59694	6.79831	6.93664	6.32373
	0.448053	0.085074	E9Q512 1xPhospho [S1888(100)] Trip11	Color2 [DarkGray]	1	4		6.6907	6.53761	6.56682	6.55152	6.76818	6.73064
	0.73844	-0.27786	E9Q512 1xPhospho [S1888(100)] Trip11	Color2 [DarkGray]	1	4		6.83794	6.57137	6.88996	6.20555	6.63663	6.62352
	0.285526	0.34676	E9Q512 1xPhospho [T1843(100)] Trip11	Color2 [DarkGray]	1	4		6.44128	6.36282	6.27053	6.10014	6.34518	7.66959
	0.613161	-0.25507	E9Q557 1xPhospho [S22(100)] Dsp	Color2 [DarkGray]	1	4		6.61324	6.75489	6.89603	6.18982	6.54226	6.76686
	0.000938	0.000654	E9Q557 1xPhospho [S2601(100)] Dsp	Color2 [DarkGray]	1	4		6.3505	6.53916	6.98641	6.40259	6.63372	6.84172
+	3.04075	-0.60531	E9Q557 1xPhospho [S2836(100)] Dsp	Color2 [DarkGray]	1	4		6.90207	6.80864	7.02791	6.27984	6.35931	6.28355
	0.488541	-0.20391	E9Q5C9 1xPhospho [S563(100)] Nolc1	Color2 [DarkGray]	1	4		6.46434	6.88631	6.84172	6.6879	6.60733	6.2854
	0.134832	-0.07184	E9Q5C9 1xPhospho [S701(100)] Nolc1	Color2 [DarkGray]	1	4		6.54535	6.49025	6.96116	6.40259	6.83794	6.54071
	0.539589	-0.10342	E9Q5F9 1xPhospho [S1326(100)] Setd2	Color2 [DarkGray]	1	4		6.28607	6.1463	6.39574	6.09377	6.24642	6.17766
	0.086379	-0.0447	E9Q5F9 2xPhospho [S2053(100);S2055(100)] Setd2	Color2 [DarkGray]	1	4		6.64097	6.34873	6.97269	6.57894	6.67948	6.56986
	0.416959	-0.21457	E9Q5F9 2xPhospho [S614(99.5);S624(100)] Setd2	Color2 [DarkGray]	1	4		6.72928	6.58796	6.87529	6.35755	6.91886	6.2724
	0.300791	0.080755	E9Q5K9 1xPhospho [S146(100)] Ythdc1	Color2 [DarkGray]	1	4		6.65392	6.63517	6.50621	6.5345	6.8679	6.63517
	0.601876	-0.20069	E9Q5K9 1xPhospho [S309(100)] Ythdc1	Color2 [DarkGray]	1	4		6.73742	6.53761	6.92363	6.47086	6.72656	6.39917
	0.789637	-0.16237	E9Q5K9 1xPhospho [S425(100)] Ythdc1	Color2 [DarkGray]	1	4		6.7115	6.56377	6.88387	6.59991	6.5345	6.53761
	0.077109	-0.0368	E9Q5K9 1xPhospho [S425(97.6)] Ythdc1	Color2 [DarkGray]	1	4		6.48704	6.49025	6.97842	6.54071	6.62936	6.67525
+	1.88339	-0.84838	E9Q5N9 1xPhospho [S444(100)] Zfp395	Color2 [DarkGray]	1	4		6.90328	7.22014	6.85922	5.83289	6.21917	6.38543
	0.098895	0.017314	E9Q616 1xPhospho [S111(99.7)] Ahnak	Color2 [DarkGray]	1	4		6.66391	6.56224	6.67525	6.57289	6.74819	6.63227
	0.759483	0.73254	E9Q616 1xPhospho [S1321(100)];1xPhospho [S2694(100)];1xPhospho [S3656(100)];1xPhospho [S3910(100)] Ahnak	Color2 [DarkGray]	1	4		6.49345	5.91409	6.05961	7.03122	7.51254	6.12102
	0.447024	0.350716	E9Q616 1xPhospho [S1321(100)];1xPhospho [S2694(100)];1xPhospho [S3656(100)];1xPhospho [S3910(100)] Ahnak	Color2 [DarkGray]	1	4		6.59096	6.34696	6.30743	6.81762	7.30195	6.17792
	1.198	0.288448	E9Q616 1xPhospho [S136(100)] Ahnak	Color2 [DarkGray]	1	4		6.61471	6.28355	6.56682	6.74416	6.8679	6.71836
	0.073065	0.037314	E9Q616 1xPhospho [S211(100)] Ahnak	Color2 [DarkGray]	1	4		6.65249	6.40429	6.78398	6.46107	6.92481	6.56682
	0.559209	0.169013	E9Q616 1xPhospho [S222(100)] Ahnak	Color2 [DarkGray]	1	4		6.67101	6.51885	6.46107	6.79442	6.87652	6.48704
	0.520536	0.282634	E9Q616 1xPhospho [S2438(100)];1xPhospho [S4164(100)] Ahnak	Color2 [DarkGray]	1	4		6.54226	6.42962	6.45121	6.83036	7.12412	6.31651
	0.371289	-0.11134	E9Q616 1xPhospho [S2948(100)] Ahnak	Color2 [DarkGray]	1	4		6.38242	6.11095	6.4319	6.04613	6.25391	6.29121
	0.075392	-0.01978	E9Q616 1xPhospho [S4648(98.9)] Ahnak	Color2 [DarkGray]	1	4		6.32025	6.21951	6.34455	6.12378	6.28757	6.41361
	0.835331	0.514241	E9Q616 1xPhospho [S5303(100)] Ahnak	Color2 [DarkGray]	1	4		6.27612	6.24793	6.47411	7.0607	7.1819	6.29829
	1.60659	0.442174	E9Q616 1xPhospho [S5512(100)] Ahnak	Color2 [DarkGray]	1	4		6.43463	6.40769	6.35755	6.60437	6.89966	7.02237
	1.36859	0.431228	E9Q616 1xPhospho [S5512(99.1)] Ahnak	Color2 [DarkGray]	1	4		6.27053	6.49345	6.44791	6.58496	7.02459	6.89603
	0.017629	-0.00487	E9Q616 1xPhospho [S5525(99.7)] Ahnak	Color2 [DarkGray]	1	4		6.78005	6.61471	6.53605	6.53294	6.65535	6.72792
	0.412609	-0.27246	E9Q616 1xPhospho [S5536(99.5)] Ahnak	Color2 [DarkGray]	1	4		6.6837	6.88631	6.67525	6.42291	6.03342	6.97154
	0.06407	0.018563	E9Q616 1xPhospho [S5555(100)] Ahnak	Color2 [DarkGray]	1	4		6.73877	6.63081	6.52356	6.49665	6.6893	6.76288
	0.112717	0.053304	E9Q616 1xPhospho [S5607(100)] Ahnak	Color2 [DarkGray]	1	4		6.63372	6.71012	6.47573	6.41616	6.61029	6.95303
	1.60795	-0.1045	E9Q616 1xPhospho [S576(100)] Ahnak	Color2 [DarkGray]	1	4		6.70183	6.6453	6.73742	6.57743	6.61618	6.57743
	0.210394	0.089808	E9Q616 1xPhospho [S94(100)] Ahnak	Color2 [DarkGray]	1	4		6.5157	6.43296	6.81762	6.72656	6.45615	6.853
	0.508196	-0.14163	E9Q616 1xPhospho [T159(100)] Ahnak	Color2 [DarkGray]	1	4		6.31738	6.07795	6.29564	5.99756	6.27886	5.98966
	1.27409	-0.35388	E9Q616 2xPhospho [S213(99.3);S217(100)] Ahnak	Color2 [DarkGray]	1	4		6.60881	6.7996	7.00338	6.5744	6.40769	6.36807
	0.148309	0.054337	E9Q616 2xPhospho [S5522(100);S5525(100)] Ahnak	Color2 [DarkGray]	1	4		6.65821	6.45451	6.71699	6.60437	6.87897	6.50938
	0.237735	-0.12469	E9Q616 2xPhospho [S5525(99.3);S5536(99.3)] Ahnak	Color2 [DarkGray]	1	4		6.53138	6.88264	6.65535	6.45451	6.32553	6.91528
	0.581532	0.635932	E9Q634 1xPhospho [T935(100)] Myo1e	Color2 [DarkGray]	1	4		5.94251	5.97728	6.66676	6.67384	6.18388	7.63663
	1.03053	0.891215	E9Q634 2xPhospho [S1001(99.4);T/S] Myo1e	Color2 [DarkGray]	1	4		6.3837	5.48864	6.35403	6.49506	7.46597	6.93899
	0.386741	-0.14534	E9Q6A2 2xPhospho [T74(100);Y/T] Serpine3	Color2 [DarkGray]	1	4		6.30741	6.01855	6.46309	6.03019	6.29756	6.02527
	0.694354	0.247646	E9Q6B2 1xPhospho [S247(100)] Ccdc85c	Color2 [DarkGray]	1	4		6.65392	6.40429	6.45779	6.50938	6.74282	7.00675
	0.109027	-0.0734	E9Q6E9 2xPhospho [S32(100);T34(100)] Simc1	Color2 [DarkGray]	1	4		6.54071	6.66676	6.76951	6.27053	7.0433	6.44294
	0.327384	-0.10337	E9Q6H8 1xPhospho [S1020(100)] Plekha5	Color2 [DarkGray]	1	4		6.69905	6.55919	6.80864	6.36982	6.6879	6.69905
	0.939107	-0.36553	E9Q6H8 1xPhospho [S1103(99.4)] Plekha5	Color2 [DarkGray]	1	4		6.94251	6.54071	6.92837	6.1918	6.51885	6.60437
	0.066352	-0.01962	E9Q6H8 1xPhospho [S1243(100)] Plekha5	Color2 [DarkGray]	1	4		6.67807	6.54998	6.72247	6.58195	6.80349	6.50621
	0.022479	0.011306	E9Q6H8 1xPhospho [S417(100)] Plekha5	Color2 [DarkGray]	1	4		6.70321	6.53294	6.64818	6.43463	6.52826	6.95536
	0.178133	-0.10401	E9Q6H8 1xPhospho [S417(99.8)] Plekha5	Color2 [DarkGray]	1	4		6.73336	6.73877	6.56072	6.24031	6.50779	6.97269
	0.597019	0.160357	E9Q6H8 1xPhospho [S56(99.6)] Plekha5	Color2 [DarkGray]	1	4		6.60437	6.39403	6.67101	6.56986	6.7115	6.86913
	1.44519	-0.59991	E9Q6H8 1xPhospho [T445(100)] Plekha5	Color2 [DarkGray]	1	4		6.93781	6.74551	7.02015	6.08108	6.17592	6.64674
	0.754708	-0.14626	E9Q6H8 2xPhospho [S1243(98.6);T1256(100)] Plekha5	Color2 [DarkGray]	1	4		6.30417	6.15562	6.36355	6.05133	6.25549	6.07773
	0.559837	-0.12979	E9Q6J5 1xPhospho [S3000(100)] Bod1l	Color2 [DarkGray]	1	4		6.52982	6.83542	6.74551	6.64386	6.48059	6.59694
	0.804151	-0.10526	E9Q6J5 1xPhospho [S3010(100)] Bod1l	Color2 [DarkGray]	1	4		6.66676	6.62936	6.7866	6.57592	6.65964	6.53138
	0.007667	0.003945	E9Q6J5 1xPhospho [S480(100)] Bod1l	Color2 [DarkGray]	1	4		6.83542	6.57289	6.48704	6.56072	6.8936	6.45286
	1.72369	-0.3591	E9Q6J5 1xPhospho [T657(99.3)] Bod1l	Color2 [DarkGray]	1	4		6.69766	6.80349	6.92719	6.32193	6.5469	6.4822
	1.15985	0.131972	E9Q6J5 2xPhospho [S480(100);S482(100)] Bod1l	Color2 [DarkGray]	1	4		6.57592	6.50779	6.64241	6.63663	6.7252	6.76022
	0.74135	0.190057	E9Q6P5 1xPhospho [S160(99.6)] Ttc7b	Color2 [DarkGray]	1	4		6.3837	6.67525	6.56377	6.61765	6.6865	6.88874
	0.094949	-0.0492	E9Q6P5 1xPhospho [S678(100)] Ttc7b	Color2 [DarkGray]	1	4		6.55305	6.60437	6.81378	6.79312	6.75622	6.27426
	0.236681	0.087732	E9Q6P5 2xPhospho [S657(100);T/S] Ttc7b	Color2 [DarkGray]	1	4		6.7996	6.40259	6.5744	6.5438	6.84925	6.64674
	0.098121	0.042085	E9Q6P5 2xPhospho [S678(99.5);S681(99.5)] Ttc7b	Color2 [DarkGray]	1	4		6.44956	6.6879	6.70598	6.43129	6.65821	6.8802
	1.03897	-0.35778	E9Q6R7 1xPhospho [S933(100)] Utrn	Color2 [DarkGray]	1	4		6.65535	6.80607	6.94837	6.17991	6.64241	6.51412
	0.517564	-0.14695	E9Q6R7 2xPhospho [S77(99.4);T] Utrn	Color2 [DarkGray]	1	4		6.25068	6.16319	6.47833	5.99708	6.27701	6.17726
	0.425806	-0.08421	E9Q777 1xPhospho [S133(100)] Akap11	Color2 [DarkGray]	1	4		6.74551	6.63663	6.66676	6.44294	6.68229	6.67101
	1.21798	-0.32108	E9Q777 1xPhospho [S244(100)] Akap11	Color2 [DarkGray]	1	4		6.9331	6.71012	6.72792	6.27612	6.61765	6.51412
	0.144318	0.042061	E9Q784 1xPhospho [S1069(100)] Zc3h13	Color2 [DarkGray]	1	4		6.54071	6.54226	6.77215	6.71012	6.76022	6.51096
	0.070784	0.027322	E9Q784 1xPhospho [S110(100)] Zc3h13	Color2 [DarkGray]	1	4		6.56834	6.56986	6.73336	6.50938	6.89724	6.5469
	0.301985	0.068782	E9Q784 1xPhospho [S1273(100)] Zc3h13	Color2 [DarkGray]	1	4		6.6851	6.50303	6.62936	6.80478	6.67525	6.5438
	0.159776	0.048107	E9Q784 1xPhospho [S1344(99.5)] Zc3h13	Color2 [DarkGray]	1	4		6.63952	6.44791	6.75889	6.58796	6.79831	6.60437
	0.08884	-0.02956	E9Q784 1xPhospho [S198(100)] Zc3h13	Color2 [DarkGray]	1	4		6.61176	6.57894	6.76951	6.50144	6.82782	6.54226
	0.772415	-0.13688	E9Q784 1xPhospho [S198(100)] Zc3h13	Color2 [DarkGray]	1	4		6.62498	6.71699	6.78398	6.57289	6.6879	6.45451
	0.408872	0.124184	E9Q784 1xPhospho [S242(100)] Zc3h13	Color2 [DarkGray]	1	4		6.6893	6.51254	6.52199	6.77215	6.85175	6.47249
	0.969726	-0.0953	E9Q784 1xPhospho [S242(100)] Zc3h13	Color2 [DarkGray]	1	4		6.61912	6.67525	6.77479	6.60585	6.59544	6.58195
	0.592585	0.15571	E9Q784 1xPhospho [S408(100)] Zc3h13	Color2 [DarkGray]	1	4		6.45615	6.52042	6.70044	6.67101	6.89118	6.58195
	0.132384	-0.09026	E9Q784 1xPhospho [S77(100)] Zc3h13	Color2 [DarkGray]	1	4		6.65821	6.28725	7.05311	6.64386	6.73877	6.34518
	0.928328	-0.40852	E9Q784 2xPhospho [S1090(99.2);S1093(100)] Zc3h13	Color2 [DarkGray]	1	4		6.77215	6.78529	6.90689	6.65392	6.57137	6.01346
	0.687689	-0.17251	E9Q784 2xPhospho [S1273(100);S1275(99.2)] Zc3h13	Color2 [DarkGray]	1	4		6.27644	6.19239	6.40814	5.94702	6.27603	6.1364
	0.39848	-0.12376	E9Q784 2xPhospho [S209(100);S] Zc3h13	Color2 [DarkGray]	1	4		6.49825	6.71287	6.88387	6.55152	6.7046	6.46761
	0.22038	-0.08087	E9Q784 2xPhospho [S324(98.3);S] Zc3h13	Color2 [DarkGray]	1	4		6.18353	6.13186	6.3747	5.96665	6.38198	6.09884
	0.2297	-0.12614	E9Q7D5 1xPhospho [S593(100)] Arhgef5	Color2 [DarkGray]	1	4		6.72383	6.3837	6.96	6.35579	6.81762	6.5157
	0.216059	-0.07746	E9Q7F2 1xPhospho [S390(100)] Rnf169	Color2 [DarkGray]	1	4		6.5438	6.56072	6.92005	6.47249	6.69766	6.62205
	0.358614	0.09728	E9Q7F2 1xPhospho [S44(99.6)] Rnf169	Color2 [DarkGray]	1	4		6.42626	6.6907	6.65392	6.53761	6.732	6.79312
	0.151162	-0.0748	E9Q7G0 1xPhospho [S167(100)] Numa1	Color2 [DarkGray]	1	4		6.81121	6.45943	6.73606	6.43463	6.89482	6.45286
	0.213108	0.069304	E9Q7G0 1xPhospho [S1739(100)] Numa1	Color2 [DarkGray]	1	4		6.62059	6.38543	6.80349	6.60881	6.67525	6.73336
	0.242567	-0.14074	E9Q7G0 1xPhospho [S1844(100)] Numa1	Color2 [DarkGray]	1	4		6.52042	6.63807	6.92719	6.16591	6.76421	6.73336
	0.249837	-0.08094	E9Q7G0 1xPhospho [S398(100)] Numa1	Color2 [DarkGray]	1	4		6.62498	6.69905	6.7115	6.63807	6.79181	6.36282
	0.142111	-0.05595	E9Q7G0 1xPhospho [S398(100)] Numa1	Color2 [DarkGray]	1	4		6.57894	6.47086	6.94251	6.60585	6.66249	6.55612
	1.69807	-0.20325	E9Q8D0 1xPhospho [S283(100)] Dnajc21	Color2 [DarkGray]	1	4		6.77479	6.64818	6.7996	6.58946	6.49665	6.5267
	0.943997	-0.31869	E9Q8D0 1xPhospho [S283(100)] Dnajc21	Color2 [DarkGray]	1	4		6.96	6.50144	6.89482	6.48059	6.5744	6.34518
	0.023704	-0.00563	E9Q8D0 1xPhospho [S370(100)] Dnajc21	Color2 [DarkGray]	1	4		6.53916	6.73471	6.65964	6.52982	6.67807	6.70874
	0.407906	-0.19377	E9Q8D0 1xPhospho [S370(100)] Dnajc21	Color2 [DarkGray]	1	4		6.6837	6.74819	6.74147	6.55919	6.86295	6.16993
	0.035609	0.014634	E9Q8V6 1xPhospho [S1036(100)] Dennd4a	Color2 [DarkGray]	1	4		6.67525	6.42794	6.7866	6.46924	6.76818	6.69627
	0.132081	-0.04876	E9Q8V6 1xPhospho [S1036(100)] Dennd4a	Color2 [DarkGray]	1	4		6.1982	6.11959	6.37054	5.96739	6.35621	6.21847
	0.373774	-0.28251	E9Q8V6 1xPhospho [S1225(100)] Dennd4a	Color2 [DarkGray]	1	4		6.75087	6.54226	6.94954	5.88509	6.66959	6.84046
	0.192775	-0.10712	E9Q8V6 1xPhospho [S1408(99.6)] Dennd4a	Color2 [DarkGray]	1	4		6.853	6.40429	6.7866	6.25739	6.78005	6.6851
	0.034894	0.040148	E9Q8V6 1xPhospho [S911(100)] Dennd4a	Color2 [DarkGray]	1	4		6.54535	6.2817	6.89482	5.92837	6.87283	7.04111
	1.83362	-0.57232	E9Q8V6 1xPhospho [T1052(99.5)] Dennd4a	Color2 [DarkGray]	1	4		7.08108	6.65535	6.94603	6.27984	6.43962	6.24603
	0.354026	-0.2036	E9Q8V6 2xPhospho [S1411(100);S] Dennd4a	Color2 [DarkGray]	1	4		6.83162	6.41616	6.92244	6.1639	6.75889	6.63663
	0.096143	-0.05726	E9Q9B7 1xPhospho [S918(100)] Kidins220	Color2 [DarkGray]	1	4		6.81378	6.49985	6.65678	6.25361	6.62498	6.92005
	0.700499	0.444325	E9Q9C6 1xPhospho [S1353(100)] Fcgbp	Color2 [DarkGray]	1	4		6.69627	5.8679	6.5744	6.57894	6.86913	7.02348
	0.951174	0.521962	E9Q9M8 1xPhospho [S210(100)] Pwwp2b	Color2 [DarkGray]	1	4		6.20555	6.07468	6.73064	7.15178	6.59842	6.82655
	1.77388	0.338067	E9Q9Q2 1xPhospho [S282(99.5)];Q80TM6 1xPhospho [S283(99.5)] R3hdm1	Color2 [DarkGray]	1	4		6.47249	6.40769	6.50621	6.71287	6.72656	6.96116
	1.8319	0.665292	E9Q9Q2 1xPhospho [S381(100)] R3hdm1	Color2 [DarkGray]	1	4		6.27053	6.11894	6.39917	6.74551	6.83542	7.20359
	0.00962	-0.00323	E9Q9R9 1xPhospho [S1797(100)] Dlg5	Color2 [DarkGray]	1	4		6.84172	6.47086	6.61029	6.59544	6.67101	6.64674
	0.473312	-0.13342	E9Q9T0 1xPhospho [S176(100)] Fbrsl1	Color2 [DarkGray]	1	4		6.3182	6.23826	6.38319	5.95269	6.32239	6.26432
	0.397078	-0.13183	E9QA16 1xPhospho [S157(100)] Cald1	Color2 [DarkGray]	1	4		6.81378	6.48059	6.80993	6.47897	6.48704	6.74282
	0.122915	-0.07858	E9QA16 1xPhospho [S263(99.1)] Cald1	Color2 [DarkGray]	1	4		6.8189	6.48059	6.69488	6.89724	6.1819	6.67948
	0.605724	0.481735	E9QA16 1xPhospho [S502(100)] Cald1	Color2 [DarkGray]	1	4		6.66249	6.04658	6.29829	6.26491	6.85674	7.33092
	0.30082	-0.09148	E9QAT4 1xPhospho [S1028(99.1)] Sec16a	Color2 [DarkGray]	1	4		6.24853	6.12932	6.36637	6.06374	6.36208	6.04395
	1.46243	-0.56405	E9QAT4 1xPhospho [S1245(100)] Sec16a	Color2 [DarkGray]	1	4		6.73606	6.82655	7.10119	6.37504	6.53916	6.05745
	0.323543	-0.08805	E9QAT4 1xPhospho [S1342(99.8)] Sec16a	Color2 [DarkGray]	1	4		6.50621	6.67101	6.87036	6.64674	6.52199	6.61471
	0.076973	0.066039	E9QAT4 1xPhospho [S1365(100)] Sec16a	Color2 [DarkGray]	1	4		6.74282	6.32193	6.67101	6.66249	7.10748	6.1639
	0.020781	-0.00934	E9QAT4 1xPhospho [S1995(100)] Sec16a	Color2 [DarkGray]	1	4		6.56072	6.57592	6.7866	6.3837	6.82782	6.6837
	0.284215	-0.12116	E9QAT4 1xPhospho [S2053(100)] Sec16a	Color2 [DarkGray]	1	4		6.59991	6.6837	6.79572	6.27799	6.83794	6.59991
	0.350064	-0.10012	E9QAT4 1xPhospho [S2053(100)] Sec16a	Color2 [DarkGray]	1	4		6.31352	6.18864	6.34793	6.01601	6.38646	6.14725
	0.968786	-0.2319	E9QAT4 1xPhospho [S2058(99.4)] Sec16a	Color2 [DarkGray]	1	4		6.732	6.64097	6.87897	6.35755	6.66107	6.53761
	0.589742	0.200199	E9QAT4 1xPhospho [S2086(99.6)] Sec16a	Color2 [DarkGray]	1	4		6.53761	6.30195	6.75756	6.60437	6.72792	6.86542
	0.381248	-0.13242	E9QAT4 1xPhospho [S2101(100)] Sec16a	Color2 [DarkGray]	1	4		6.24539	6.10222	6.50862	6.11589	6.31441	6.02867
	0.244909	0.077164	E9QAT4 1xPhospho [S2101(98)] Sec16a	Color2 [DarkGray]	1	4		6.59096	6.51728	6.6893	6.59246	6.90207	6.5345
	0.186953	-0.08241	E9QAT4 1xPhospho [S311(100)] Sec16a	Color2 [DarkGray]	1	4		6.88387	6.4363	6.70321	6.39575	6.61618	6.76421
	0.069133	0.047278	E9QAT4 1xPhospho [S397(99.1)] Sec16a	Color2 [DarkGray]	1	4		6.5267	6.31288	6.96	6.46761	6.9331	6.54071
	0.014253	0.014083	E9QAT4 1xPhospho [T128(100)] Sec16a	Color2 [DarkGray]	1	4		6.63952	6.09803	7.06178	6.3345	6.58346	6.92363
	0.261445	-0.06533	E9QAT4 2xPhospho [S1242(100);S1245(100)] Sec16a	Color2 [DarkGray]	1	4		6.19237	6.05532	6.28099	5.96768	6.14428	6.22071
	0.475645	0.159757	E9QAT4 2xPhospho [S1362(100);S1365(100)] Sec16a	Color2 [DarkGray]	1	4		6.4822	6.48864	6.69209	6.79442	6.88509	6.46271
	0.248787	-0.07668	E9QAT4 2xPhospho [S2053(100);S2058(100)] Sec16a	Color2 [DarkGray]	1	4		6.29905	6.14272	6.36055	6.11106	6.39587	6.06537
	0.246662	-0.14825	E9QAT4 2xPhospho [S2053(99.8);S2063(96.9)] Sec16a	Color2 [DarkGray]	1	4		6.732	6.41447	6.94251	6.27612	6.47573	6.89239
	0.347549	-0.50548	E9QAT4 3xPhospho [S1242(100);S1245(100);S/Y] Sec16a	Color2 [DarkGray]	1	4		6.98869	6.44791	6.87652	5.20945	6.37678	7.21043
	0.260768	0.160522	E9QAT4 3xPhospho [S1362(100);S1365(100);S1368(100)] Sec16a	Color2 [DarkGray]	1	4		6.26115	6.63952	6.72247	6.88509	6.30195	6.91767
	0.079839	-0.05329	F2Z3U3 1xPhospho [S1169(100)] Raph1	Color2 [DarkGray]	1	4		6.8392	6.30925	6.80607	6.2817	6.70044	6.8125
	0.213519	0.131117	F2Z3U3 1xPhospho [S1198(100)] Raph1	Color2 [DarkGray]	1	4		6.6279	6.29462	6.74953	6.31651	6.76818	6.98071
	0.426677	0.202675	F2Z3U3 1xPhospho [S192(100)] Raph1	Color2 [DarkGray]	1	4		6.7211	6.31651	6.53605	6.42122	6.99095	6.76951
	1.32052	0.936414	F2Z3U3 1xPhospho [S534(99.7)] Raph1	Color2 [DarkGray]	1	4		5.97039	5.96116	6.22689	6.98527	6.4363	7.54612
	0.151974	0.115967	F2Z3U3 1xPhospho [S611(100)] Raph1	Color2 [DarkGray]	1	4		6.51885	6.34518	6.8009	6.3733	6.46761	7.17193
	0.218111	0.190678	F2Z3U3 1xPhospho [S611(100)] Raph1	Color2 [DarkGray]	1	4		6.48864	6.3147	6.69766	6.31832	6.42291	7.33181
	0.088466	0.068057	F2Z3U3 1xPhospho [S850(100)] Raph1	Color2 [DarkGray]	1	4		6.74147	6.38543	6.62352	6.2114	6.65678	7.0864
	0.075486	0.024968	F2Z3U3 1xPhospho [S899(100)] Raph1	Color2 [DarkGray]	1	4		6.7252	6.45943	6.69627	6.49185	6.74012	6.72383
	0.062216	-0.04194	F2Z3U3 1xPhospho [T879(100)] Raph1	Color2 [DarkGray]	1	4		6.63517	6.39917	6.90087	6.3906	6.44956	6.96924
	0.119566	-0.03697	F6TUL9 1xPhospho [S224(100)] Vsig4	Color2 [DarkGray]	1	4		6.23257	6.12282	6.33382	6.00315	6.28942	6.28573
	0.669395	0.29951	F6U5V1 1xPhospho [S184(100)] Larp1b	Color2 [DarkGray]	1	4		6.51254	6.1918	6.71287	6.66249	6.61324	7.04002
	0.348604	0.076341	F6U5V1 1xPhospho [S266(100)] Larp1b	Color2 [DarkGray]	1	4		6.59395	6.56377	6.64961	6.85175	6.61324	6.57137
	1.51336	-0.42913	F6U5V1 1xPhospho [S266(100)] Larp1b	Color2 [DarkGray]	1	4		6.86171	6.65678	6.99095	6.2891	6.57894	6.35403
	0.905002	-0.41015	F6U5V1 1xPhospho [S302(99.5)] Larp1b	Color2 [DarkGray]	1	4		6.97039	6.50779	6.97957	6.13134	6.60733	6.48864
	0.861807	0.07939	F6U5V1 2xPhospho [S345(100);S/T] Larp1b	Color2 [DarkGray]	1	4		6.66107	6.61029	6.53761	6.66107	6.72928	6.65678
	0.119407	-0.06006	F6ZDS4 1xPhospho [S2141(100)] Tpr	Color2 [DarkGray]	1	4		6.57137	6.57137	6.84172	6.39917	6.91648	6.48864
+	2.42128	0.856602	F6ZDS4 1xPhospho [S2223(100)] Tpr	Color2 [DarkGray]	1	4		6.12102	5.97957	6.33807	6.89603	6.91767	7.19476
	0.021339	0.013324	F6ZDS4 1xPhospho [S453(100)] Tpr	Color2 [DarkGray]	1	4		6.60585	6.45779	6.80219	6.65105	6.94369	6.31107
	0.031428	0.013744	F6ZDS4 1xPhospho [S453(100)] Tpr	Color2 [DarkGray]	1	4		6.56224	6.51885	6.80736	6.70874	6.80478	6.41616
	0.078417	0.041845	F6ZDS4 1xPhospho [S453(100)] Tpr	Color2 [DarkGray]	1	4		6.64818	6.35931	6.824	6.47573	6.90689	6.5744
	1.94217	0.589745	F6ZDS4 1xPhospho [T2184(100)] Tpr	Color2 [DarkGray]	1	4		6.10224	6.3505	6.48704	6.90569	6.77873	7.02459
	1.66547	0.586413	F6ZDS4 1xPhospho [T2205(100)] Tpr	Color2 [DarkGray]	1	4		6.39232	6.13545	6.40769	6.65392	6.926	7.11478
+	2.09909	0.667277	F6ZDS4 1xPhospho [T727(99.5)] Tpr	Color2 [DarkGray]	1	4		6.32733	6.01569	6.45779	6.8679	6.98755	6.9472
	0.472581	0.217473	F8VPN4 1xPhospho [S685(100)] Agl	Color2 [DarkGray]	1	4		6.24222	6.56986	6.74012	6.46924	6.8189	6.91648
	0.246567	-0.05407	F8VPN4 1xPhospho [T193(99.7)] Agl	Color2 [DarkGray]	1	4		6.23557	6.07348	6.33791	6.10446	6.23852	6.14178
	0.337108	0.15813	F8VPP8 1xPhospho [S368(99.2)] Zc3h7b	Color2 [DarkGray]	1	4		6.65964	6.3906	6.59544	6.58045	7.0542	6.48543
	0.115971	-0.04463	F8VPQ2 1xPhospho [S679(99.4)] Arid4a	Color2 [DarkGray]	1	4		6.5157	6.60881	6.853	6.78136	6.61765	6.4446
	0.030624	0.010876	F8VPQ2 1xPhospho [S867(100)] Arid4a	Color2 [DarkGray]	1	4		6.51728	6.58346	6.7996	6.48382	6.76686	6.68229
	0.850017	0.490469	F8VPU2 1xPhospho [S373(100)] Farp1	Color2 [DarkGray]	1	4		6.2817	6.03122	6.74551	6.64241	6.7115	7.17592
	0.54302	-0.10192	F8VPU2 1xPhospho [S875(99.6)] Farp1	Color2 [DarkGray]	1	4		6.27934	6.14905	6.38506	6.13584	6.2622	6.10966
	0.194228	0.051435	F8VPU2 1xPhospho [S892(100)] Farp1	Color2 [DarkGray]	1	4		6.63663	6.48864	6.71699	6.53916	6.65392	6.80349
	1.44646	0.540791	F8VPU2 1xPhospho [S892(100)] Farp1	Color2 [DarkGray]	1	4		6.26679	6.20945	6.53605	6.62352	6.89845	7.1127
	0.33625	0.121007	F8VPU2 1xPhospho [T24(100)] Farp1	Color2 [DarkGray]	1	4		6.50144	6.40259	6.82018	6.5438	6.73606	6.80736
	0.45472	-0.11833	F8VPX2 1xPhospho [S18(100)] Fbxw9	Color2 [DarkGray]	1	4		6.51412	6.77215	6.80607	6.47249	6.57137	6.69349
	0.198096	-0.07384	F8VPX2 1xPhospho [T39(100)] Fbxw9	Color2 [DarkGray]	1	4		6.26195	6.14217	6.39984	6.19866	6.40412	5.97964
	0.602167	-0.21366	F8VPZ3 2xPhospho [S1376(100);S/T] Usp32	Color2 [DarkGray]	1	4		6.72792	6.55152	6.93428	6.44294	6.74953	6.38025
	0.186886	-0.08449	F8VPZ9 1xPhospho [S1427(100)] Bicra	Color2 [DarkGray]	1	4		6.51412	6.55765	6.95303	6.38716	6.6879	6.69627
	0.251404	-0.06417	F8VPZ9 1xPhospho [S1427(99.6)] Bicra	Color2 [DarkGray]	1	4		6.53605	6.78529	6.69488	6.67101	6.6851	6.46761
	0.366559	0.244582	F8VPZ9 1xPhospho [S757(100)] Bicra	Color2 [DarkGray]	1	4		6.39575	6.26679	6.80607	6.91767	7.00113	6.28355
+	2.79228	-0.9291	F8VQ05 1xPhospho [S2273(100)] Fryl	Color2 [DarkGray]	1	4		7.01903	7.03452	7.04002	5.95884	6.34518	6.00225
	0.224334	0.051254	F8VQC1 1xPhospho [S524(100)] Srp72	Color2 [DarkGray]	1	4		6.51412	6.64097	6.6907	6.52356	6.75489	6.7211
	0.173984	-0.05977	F8VQC1 1xPhospho [T571(100)] Srp72	Color2 [DarkGray]	1	4		6.67666	6.55459	6.77215	6.55459	6.82655	6.44294
	0.668508	-0.18234	F8VQC1 2xPhospho [S621(98.9);T/S] Srp72	Color2 [DarkGray]	1	4		6.70874	6.54226	6.92955	6.44294	6.5744	6.61618
	0.029997	-0.01112	F8VQC1 3xPhospho [S621(98.4);S630(100);T/S] Srp72	Color2 [DarkGray]	1	4		6.67384	6.47086	6.7866	6.52199	6.79701	6.57894
	0.902669	-0.20958	F8VQG7 1xPhospho [S546(100)] N4bp2	Color2 [DarkGray]	1	4		6.25992	6.24515	6.45497	5.94352	6.21818	6.16961
	0.359508	-0.125	F8VQG7 1xPhospho [S546(100)] N4bp2	Color2 [DarkGray]	1	4		6.28542	6.06406	6.48055	6.0686	6.31321	6.07321
	0.788494	0.240589	G3UW40 1xPhospho [S714(100)] Mcc	Color2 [DarkGray]	1	4		6.58195	6.43129	6.52042	6.75087	6.98413	6.52042
	0.743362	-0.13526	G3X8Q1 1xPhospho [S1702(100)] Cabin1	Color2 [DarkGray]	1	4		6.28542	6.22213	6.36031	6.07936	6.30068	6.08204
	0.500647	0.166654	G3X8Q1 1xPhospho [S2008(100)] Cabin1	Color2 [DarkGray]	1	4		6.45121	6.53605	6.66391	6.65249	6.97039	6.52826
	0.181955	-0.068	G3X8X0 2xPhospho [S103(100);S105(100)] Dhx16	Color2 [DarkGray]	1	4		6.63517	6.5157	6.86171	6.43962	6.58496	6.78398
	0.310492	-0.12662	G3X9A3 1xPhospho [S373(100)] Zbtb21	Color2 [DarkGray]	1	4		6.74953	6.75355	6.58796	6.26115	6.77479	6.67525
	0.357724	0.121217	G3X9A3 1xPhospho [S373(99.7)] Zbtb21	Color2 [DarkGray]	1	4		6.55459	6.49825	6.67101	6.46761	6.92363	6.69627
	0.294971	-0.1178	G3X9A3 1xPhospho [S463(99.5)] Zbtb21	Color2 [DarkGray]	1	4		6.74819	6.40769	6.92125	6.45779	6.64241	6.62352
	0.51177	0.124795	G3X9A3 1xPhospho [S463(99.7)] Zbtb21	Color2 [DarkGray]	1	4		6.5744	6.41954	6.73471	6.62352	6.80993	6.66959
	1.14665	0.473874	G3X9A3 1xPhospho [S831(99.6)] Zbtb21	Color2 [DarkGray]	1	4		6.38543	6.12722	6.61176	6.58045	7.00675	6.95884
	0.094072	0.043665	G3X9A3 2xPhospho [S450(100);S/T] Zbtb21	Color2 [DarkGray]	1	4		6.77347	6.38543	6.67807	6.42291	6.8009	6.74416
	0.088426	-0.03483	G3X9A3 2xPhospho [T459(100);S] Zbtb21	Color2 [DarkGray]	1	4		6.21631	6.02836	6.42515	6.0858	6.34708	6.13243
	0.287078	0.210192	G3X9F6 1xPhospho [S1319(100)] Sh3tc1	Color2 [DarkGray]	1	4		6.53916	6.57894	6.39575	6.89966	7.09908	6.14568
	0.49528	-0.08788	G3X9F6 1xPhospho [S481(99.5)] Sh3tc1	Color2 [DarkGray]	1	4		6.25033	6.1596	6.38106	6.0914	6.23356	6.20237
	1.22514	0.210509	G3X9F6 2xPhospho [S481(100);S482(100)] Sh3tc1	Color2 [DarkGray]	1	4		6.58346	6.41278	6.6014	6.64386	6.82909	6.75622
	0.176377	-0.05668	G3X9J0 1xPhospho [S1358(100)] Sipa1l3	Color2 [DarkGray]	1	4		6.26973	6.15278	6.43227	6.05353	6.36034	6.27089
	0.215624	-0.11566	G3X9K3 1xPhospho [S1566(100)] Arfgef1	Color2 [DarkGray]	1	4		6.46434	6.78005	6.81378	6.24031	6.6279	6.84298
	1.18251	-0.27289	G3X9K3 1xPhospho [S661(100)] Arfgef1	Color2 [DarkGray]	1	4		6.70321	6.72656	6.8802	6.31832	6.63227	6.54071
	0.434495	-0.17712	G3X9K3 1xPhospho [S661(100)] Arfgef1	Color2 [DarkGray]	1	4		6.52199	6.77347	6.86171	6.8125	6.33271	6.48059
	0.579808	-0.13384	G3X9K3 1xPhospho [S70(100)] Arfgef1	Color2 [DarkGray]	1	4		6.27477	6.22903	6.4363	6.04997	6.32976	6.15887
	0.843698	0.323984	G3X9Z4 1xPhospho [S495(100)] Pcf11	Color2 [DarkGray]	1	4		6.36107	6.23841	6.7879	6.85922	6.65964	6.84046
	0.081414	-0.04716	G3X9Z4 1xPhospho [S645(100)] Pcf11	Color2 [DarkGray]	1	4		6.79312	6.61176	6.55459	6.22689	6.74685	6.84424
	1.2056	0.64855	G3X9Z4 1xPhospho [T785(100)] Pcf11	Color2 [DarkGray]	1	4		6.40769	5.88996	6.49025	6.58045	7.01458	7.13853
	0.098427	0.043766	G3X9Z4 2xPhospho [S495(100);S] Pcf11	Color2 [DarkGray]	1	4		6.51728	6.58346	6.73742	6.67525	6.89845	6.39575
	0.178313	0.11883	G3XA57 1xPhospho [S277(100)] Rab11fip2	Color2 [DarkGray]	1	4		6.78529	6.26303	6.63517	6.32193	6.7046	7.01346
	1.58513	0.507005	G5E829 1xPhospho [S17(100)] Atp2b1	Color2 [DarkGray]	1	4		6.33985	6.16189	6.58195	6.97154	6.70598	6.92719
	0.898282	-0.1324	G5E829 1xPhospho [T1165(100)] Atp2b1	Color2 [DarkGray]	1	4		6.69209	6.73606	6.69209	6.44128	6.62498	6.65678
	0.790937	-0.14092	G5E829 1xPhospho [T1218(99.5)];Q9R0K7 1xPhospho [T1196(99.5)] Atp2b1	Color2 [DarkGray]	1	4		6.77742	6.60585	6.74685	6.46271	6.68089	6.56377
	0.024186	0.009053	G5E829 2xPhospho [S1155(100);T1165(100)] Atp2b1	Color2 [DarkGray]	1	4		6.85922	6.47086	6.57137	6.55152	6.67666	6.70044
	0.089084	-0.04049	G5E829 2xPhospho [S1177(100);S1178(100)] Atp2b1	Color2 [DarkGray]	1	4		6.49025	6.52042	6.95303	6.70044	6.49506	6.64674
	1.53908	-0.30743	G5E829 2xPhospho [S1182(97.5);S/T] Atp2b1	Color2 [DarkGray]	1	4		6.69349	6.89966	6.76553	6.40259	6.61765	6.41616
	0.966992	-0.25645	G5E870 1xPhospho [S1024(100)] Trip12	Color2 [DarkGray]	1	4		6.71287	6.58946	6.97957	6.41447	6.57137	6.5267
	1.37038	-0.34756	G5E870 1xPhospho [S1069(100)] Trip12	Color2 [DarkGray]	1	4		6.94017	6.6893	6.77873	6.50144	6.58796	6.27612
	0.20234	-0.09539	G5E870 1xPhospho [S1281(99.6)] Trip12	Color2 [DarkGray]	1	4		6.54998	6.732	6.75756	6.26115	6.83542	6.65678
	0.048339	0.0096	G5E870 1xPhospho [S312(100)] Trip12	Color2 [DarkGray]	1	4		6.50462	6.70874	6.69905	6.67384	6.64386	6.62352
	0.02058	-0.01037	G5E870 1xPhospho [S312(99.3)] Trip12	Color2 [DarkGray]	1	4		6.47897	6.57894	6.85922	6.51728	6.87529	6.49345
	0.268811	-0.07183	G5E870 1xPhospho [S77(100)] Trip12	Color2 [DarkGray]	1	4		6.79181	6.50303	6.732	6.6014	6.49985	6.71012
	0.340805	-0.23287	G5E870 1xPhospho [S85(100)] Trip12	Color2 [DarkGray]	1	4		6.56986	6.40259	7.20555	6.54844	6.70598	6.22497
	0.612823	-0.21191	G5E870 1xPhospho [T1410(99.2)] Trip12	Color2 [DarkGray]	1	4		6.65105	6.60881	6.95187	6.34163	6.72656	6.50779
	0.038829	0.012349	G5E870 2xPhospho [S1409(100);T1410(100)] Trip12	Color2 [DarkGray]	1	4		6.47086	6.59395	6.83668	6.62498	6.65535	6.65821
	1.27921	-0.28397	G5E870 2xPhospho [S241(100);S] Trip12	Color2 [DarkGray]	1	4		6.74012	6.63663	6.9472	6.3906	6.54071	6.54071
	0.349395	0.11342	G5E8K5 1xPhospho [S1451(100)] Ank3	Color2 [DarkGray]	1	4		6.6879	6.43296	6.61912	6.48059	6.74416	6.85549
	0.473702	-0.09996	G5E8K5 1xPhospho [S1795(100)] Ank3	Color2 [DarkGray]	1	4		6.18107	6.13847	6.37625	6.02934	6.21702	6.14955
	0.471733	-0.24995	G5E8K5 1xPhospho [S1795(100)] Ank3	Color2 [DarkGray]	1	4		7.02791	6.52042	6.6865	6.2114	6.8125	6.46107
	0.392765	0.283564	G5E8K5 1xPhospho [S1883(100)] Ank3	Color2 [DarkGray]	1	4		6.50462	6.24983	6.6279	6.27799	6.69766	7.25739
	0.483972	0.215053	G5E8K5 1xPhospho [S960(100)] Ank3	Color2 [DarkGray]	1	4		6.50779	6.36982	6.67948	6.39232	6.88631	6.92363
	0.173851	-0.07342	G5E8K5 1xPhospho [T1803(100)] Ank3	Color2 [DarkGray]	1	4		6.83289	6.82782	6.35403	6.61765	6.61765	6.55919
	0.034039	-0.01557	G5E8K5 1xPhospho [T1803(99.9)] Ank3	Color2 [DarkGray]	1	4		6.68089	6.58346	6.66534	6.40088	6.91528	6.56682
	0.804732	-0.14731	G5E8P1 2xPhospho [S1052(100);S1055(100)] Brd1	Color2 [DarkGray]	1	4		6.63663	6.64386	6.85798	6.48382	6.63227	6.58045
	0.292881	-0.17679	G5E8Q8 1xPhospho [S1309(99.6)] Adgrf5	Color2 [DarkGray]	1	4		6.65249	6.39575	7.07682	6.26303	6.58346	6.74819
	0.190905	-0.11865	G5E8V9 1xPhospho [S39(100)] Arfip1	Color2 [DarkGray]	1	4		6.83794	6.45286	6.75889	6.17592	6.88264	6.63517
	0.080951	-0.02823	J3QMC5 1xPhospho [S4822(100)] Mdn1	Color2 [DarkGray]	1	4		6.21013	6.09372	6.39896	6.12195	6.37642	6.11974
	0.09708	0.077216	J3QNH8 1xPhospho [S18(100)] Gm7694	Color2 [DarkGray]	1	4		6.75889	6.22304	6.74685	6.31832	7.07682	6.56529
	0.388434	0.283877	J3QNH8 1xPhospho [S71(98.7)] Gm7694	Color2 [DarkGray]	1	4		6.3906	6.24222	6.75087	6.23074	6.86913	7.13545
	0.188952	-0.08211	O08539 1xPhospho [S298(100)] Bin1	Color2 [DarkGray]	1	4		6.74685	6.77873	6.49825	6.78921	6.66818	6.32012
	3.34799	-0.27944	O08539 1xPhospho [S324(100)] Bin1	Color2 [DarkGray]	1	4		6.76421	6.76022	6.80607	6.51096	6.45451	6.5267
	0.368587	-0.18849	O08539 1xPhospho [S332(99.5)] Bin1	Color2 [DarkGray]	1	4		6.88509	6.4822	6.79181	6.22497	6.83415	6.5345
	0.120813	-0.05287	O08539 2xPhospho [S304(100);S/T] Bin1	Color2 [DarkGray]	1	4		6.85798	6.50462	6.62059	6.48704	6.48704	6.8505
	0.916026	0.543265	O08547 1xPhospho [S137(100)] Sec22b	Color2 [DarkGray]	1	4		6.06393	6.09592	6.80478	6.6851	6.78005	7.12928
	0.640001	0.429127	O08547 1xPhospho [S168(100)] Sec22b	Color2 [DarkGray]	1	4		6.5345	6.12516	6.47573	6.73742	7.31379	6.37156
	0.610567	0.494707	O08547 1xPhospho [S177(100)] Sec22b	Color2 [DarkGray]	1	4		5.7761	6.44128	6.78398	7.14466	6.42794	6.91289
	0.177499	0.102319	O08550 1xPhospho [S1037(100)] Kmt2b	Color2 [DarkGray]	1	4		6.25927	6.67666	6.79051	6.39403	6.74819	6.89118
	0.342843	-0.15335	O08550 2xPhospho [S1098(100);S1101(100)] Kmt2b	Color2 [DarkGray]	1	4		6.57894	6.88631	6.65678	6.24603	6.7866	6.62936
	0.987569	0.244515	O08553 1xPhospho [S542(100)] Dpysl2	Color2 [DarkGray]	1	4		6.61471	6.42962	6.49025	6.58045	6.93546	6.75221
	0.490691	0.107358	O08582 1xPhospho [S25(99.5)] Gtpbp1	Color2 [DarkGray]	1	4		6.52826	6.60733	6.62205	6.62644	6.87283	6.58045
	0.227778	-0.05772	O08582 1xPhospho [S8(99.6)] Gtpbp1	Color2 [DarkGray]	1	4		6.59246	6.58346	6.83162	6.55765	6.55152	6.7252
	0.351174	-0.10331	O08582 2xPhospho [S25(99.4);S] Gtpbp1	Color2 [DarkGray]	1	4		6.60288	6.56072	6.90328	6.53294	6.70044	6.52356
	0.004137	0.001206	O08582 3xPhospho [S8(98.6);S12(100);S] Gtpbp1	Color2 [DarkGray]	1	4		6.53916	6.61765	6.76421	6.51412	6.75087	6.65964
	0.193422	-0.07189	O08583 1xPhospho [S237(100)] Alyref	Color2 [DarkGray]	1	4		6.59544	6.52982	6.89118	6.56072	6.46924	6.77083
	1.50972	0.756538	O08605 1xPhospho [T344(100)] Mknk1	Color2 [DarkGray]	1	4		6.09803	6.02015	6.47086	6.6279	6.96116	7.26959
	0.097984	-0.03209	O08609 1xPhospho [S45(100)] Mlx	Color2 [DarkGray]	1	4		6.66818	6.61324	6.6837	6.44294	6.83794	6.58796
	0.573449	0.360117	O08609 1xPhospho [S77(100)] Mlx	Color2 [DarkGray]	1	4		6.6014	5.9472	6.73742	6.87283	6.97154	6.52199
	0.584594	-0.24031	O08638 1xPhospho [S1367(99.8)] Myh11	Color2 [DarkGray]	1	4		6.65392	7.04549	6.54071	6.45943	6.35931	6.70044
	1.26562	-0.70672	O08638 1xPhospho [S1954(100)] Myh11	Color2 [DarkGray]	1	4		7.22786	7.04876	6.51096	5.95652	6.23841	6.47249
	0.574874	-0.56027	O08638 1xPhospho [S1954(99.7)] Myh11	Color2 [DarkGray]	1	4		7.30012	7.13955	6.04876	6.12516	6.04876	6.63372
	0.412574	0.181096	O08648 1xPhospho [S1241(97.9)] Map3k4	Color2 [DarkGray]	1	4		6.65105	6.47411	6.48704	6.60881	7.06609	6.48059
	0.429564	-0.12431	O08648 2xPhospho [S59(100);S77(100)] Map3k4	Color2 [DarkGray]	1	4		6.26871	6.17326	6.43434	6.07429	6.36261	6.06646
	0.621883	-0.08475	O08664 1xPhospho [S126(98)] Bcl7c	Color2 [DarkGray]	1	4		6.24623	6.25006	6.33615	6.10313	6.2891	6.18595
	1.34761	0.707808	O08664 1xPhospho [S97(100)] Bcl7c	Color2 [DarkGray]	1	4		6.51885	5.77083	6.40259	6.95303	7.06824	6.79442
	0.242138	-0.09016	O08664 2xPhospho [S114(98.1);S/T] Bcl7c	Color2 [DarkGray]	1	4		6.43129	6.70321	6.90809	6.57289	6.51412	6.6851
	0.844954	1.11479	O08705 1xPhospho [T320(100)] Slc10a1	Color2 [DarkGray]	1	4		5.46271	6.35403	5.67807	7.10434	5.92363	7.81121
	0.395657	-0.26294	O08705 1xPhospho [T330(100)] Slc10a1	Color2 [DarkGray]	1	4		6.8679	6.54998	6.8125	6.43962	6.95536	6.04658
	0.183965	0.062969	O08709 1xPhospho [S194(100)] Prdx6	Color2 [DarkGray]	1	4		6.60585	6.41954	6.79312	6.54844	6.80219	6.65678
	0.385565	0.122962	O08709 1xPhospho [S194(99.4)] Prdx6	Color2 [DarkGray]	1	4		6.65105	6.34696	6.72792	6.57289	6.80219	6.71973
	0.776661	-0.15756	O08709 1xPhospho [T93(100)] Prdx6	Color2 [DarkGray]	1	4		6.64386	6.73877	6.76951	6.64097	6.64961	6.38888
	0.186376	0.079358	O08709 1xPhospho [T93(99.5)] Prdx6	Color2 [DarkGray]	1	4		6.62644	6.30195	6.85674	6.65105	6.7211	6.65105
	0.554055	-0.37491	O08715 1xPhospho [S101(100)] Akap1	Color2 [DarkGray]	1	4		6.71562	6.74416	6.91648	6.46434	5.88753	6.89966
	0.699209	-0.2778	O08715 1xPhospho [S101(99.6)] Akap1	Color2 [DarkGray]	1	4		6.79701	6.72792	6.77083	6.22689	6.83289	6.40259
	0.691785	-0.14551	O08715 1xPhospho [S103(99.6)] Akap1	Color2 [DarkGray]	1	4		6.78005	6.57289	6.78267	6.4446	6.67101	6.58346
	0.033953	-0.02315	O08715 1xPhospho [S151(100)] Akap1	Color2 [DarkGray]	1	4		6.74685	6.40599	6.75622	6.41447	7.01234	6.41278
	0.219824	0.107522	O08715 1xPhospho [S378(99.3)] Akap1	Color2 [DarkGray]	1	4		6.74685	6.19771	6.7879	6.6879	6.70321	6.66391
	0.397262	-0.0841	O08715 1xPhospho [S55(100)] Akap1	Color2 [DarkGray]	1	4		6.72383	6.62059	6.70321	6.48382	6.54998	6.76155
	0.504917	-0.16473	O08715 1xPhospho [S55(100)] Akap1	Color2 [DarkGray]	1	4		6.73064	6.59991	6.82018	6.42459	6.80736	6.42459
	0.122308	0.030184	O08738 1xPhospho [S62(100)] Casp6	Color2 [DarkGray]	1	4		6.55459	6.62059	6.70321	6.49985	6.71287	6.75622
	0.320857	-0.07497	O08749 1xPhospho [T240(100)] Dld	Color2 [DarkGray]	1	4		6.33142	6.14023	6.33912	6.14423	6.33436	6.10726
	3.38927	0.232536	O08784 1xPhospho [S1191(100)] Tcof1	Color2 [DarkGray]	1	4		6.50779	6.52199	6.53916	6.77873	6.77083	6.71699
	0.406415	-0.14419	O08784 1xPhospho [S1216(100)] Tcof1	Color2 [DarkGray]	1	4		6.69627	6.59991	6.82273	6.56072	6.79831	6.32733
	0.198366	0.069302	O08784 1xPhospho [S1216(99.6)] Tcof1	Color2 [DarkGray]	1	4		6.59544	6.65535	6.55765	6.80607	6.8009	6.40939
	0.427963	-0.14366	O08784 1xPhospho [S1242(100)] Tcof1	Color2 [DarkGray]	1	4		6.65964	6.70598	6.75489	6.55459	6.81121	6.32373
	0.304492	-0.06423	O08784 1xPhospho [S1303(100)] Tcof1	Color2 [DarkGray]	1	4		6.64386	6.56529	6.80993	6.65105	6.65964	6.5157
	0.138531	0.059018	O08784 1xPhospho [S154(99.7)] Tcof1	Color2 [DarkGray]	1	4		6.47897	6.52826	6.80993	6.42962	6.74953	6.81506
	0.423866	-0.17045	O08784 1xPhospho [S169(100)] Tcof1	Color2 [DarkGray]	1	4		6.51254	6.71287	6.92363	6.51728	6.77347	6.34696
	0.835091	-0.30941	O08784 1xPhospho [S169(99.5)] Tcof1	Color2 [DarkGray]	1	4		6.62644	6.7879	6.92719	6.43129	6.74551	6.23649
	0.16987	-0.0523	O08784 1xPhospho [S593(100)] Tcof1	Color2 [DarkGray]	1	4		6.5744	6.58646	6.83415	6.49345	6.76421	6.58045
	0.065273	-0.01359	O08784 1xPhospho [S794(99.3)] Tcof1	Color2 [DarkGray]	1	4		6.7211	6.67384	6.55152	6.62352	6.73064	6.55152
	0.384431	-0.15064	O08784 2xPhospho [S169(100);T171(100)] Tcof1	Color2 [DarkGray]	1	4		6.80736	6.63952	6.67807	6.51885	6.84674	6.30743
	0.448977	0.210738	O08784 2xPhospho [S169(100);T171(100)] Tcof1	Color2 [DarkGray]	1	4		6.43296	6.37504	6.75221	6.44956	7.01903	6.72383
	0.444601	-0.13414	O08796 1xPhospho [S365(99.1)] Eef2k	Color2 [DarkGray]	1	4		6.68089	6.70044	6.73064	6.36457	6.53761	6.80736
	0.648272	-0.28798	O08796 1xPhospho [S444(100)] Eef2k	Color2 [DarkGray]	1	4		6.83542	6.80864	6.66107	6.7211	6.09803	6.62205
	0.310555	-0.07858	O08796 1xPhospho [S444(97.6)] Eef2k	Color2 [DarkGray]	1	4		6.22379	6.22116	6.42623	6.05621	6.2918	6.28742
	0.138478	0.078016	O08796 1xPhospho [S473(100)] Eef2k	Color2 [DarkGray]	1	4		6.47735	6.36457	6.926	6.48704	6.88996	6.62498
	0.033429	0.00986	O08796 1xPhospho [T347(100)] Eef2k	Color2 [DarkGray]	1	4		6.57289	6.50303	6.83036	6.63807	6.6453	6.65249
	0.397558	-0.13138	O08808 1xPhospho [S22(100)] Diaph1	Color2 [DarkGray]	1	4		6.25948	6.10344	6.5105	6.03696	6.29253	6.14978
	0.49868	-0.25703	O08856 1xPhospho [S310(97.3)] Ell	Color2 [DarkGray]	1	4		6.72383	6.49185	7.03232	6.17991	6.7211	6.57592
	0.891815	-0.2571	O08914 1xPhospho [S241(100)] Faah	Color2 [DarkGray]	1	4		6.79051	6.77083	6.72247	6.54226	6.71287	6.25739
	0.631932	0.282406	O08917 1xPhospho [S383(98.5)] Flot1	Color2 [DarkGray]	1	4		6.43296	6.38716	6.62205	7.08428	6.77215	6.43296
	1.36145	-0.42394	O08966 1xPhospho [S553(100)] Slc22a1	Color2 [DarkGray]	1	4		6.94486	6.59694	6.95652	6.28355	6.57137	6.37156
	0.96534	-0.40844	O08966 1xPhospho [S553(99.1)] Slc22a1	Color2 [DarkGray]	1	4		6.81121	6.78136	6.8716	6.24031	6.80478	6.19377
	0.255703	0.390859	O08966 1xPhospho [T543(100)] Slc22a1	Color2 [DarkGray]	1	4		5.6837	6.78005	6.42962	6.50779	5.90207	7.65607
	0.603994	-0.1631	O08992 1xPhospho [S216(100)] Sdcbp	Color2 [DarkGray]	1	4		6.32012	6.13945	6.32584	6.06107	6.29531	5.93974
	1.79112	-0.49457	O09000 1xPhospho [S544(100)] Ncoa3	Color2 [DarkGray]	1	4		6.89724	6.87774	6.82273	6.1375	6.42962	6.5469
	0.125843	0.080896	O09000 1xPhospho [S847(100)] Ncoa3	Color2 [DarkGray]	1	4		6.87036	6.22304	6.65964	6.39232	6.76421	6.8392
	0.363416	-0.07303	O09012 1xPhospho [S281(100)] Pex5	Color2 [DarkGray]	1	4		6.31149	6.13586	6.38335	6.13031	6.26961	6.2117
	0.516835	0.129071	O09039 1xPhospho [S129(100)] Sh2b3	Color2 [DarkGray]	1	4		6.45286	6.57137	6.69766	6.53916	6.75489	6.81506
	0.090781	-0.06565	O09039 1xPhospho [S302(100)] Sh2b3	Color2 [DarkGray]	1	4		6.84424	6.32012	6.7996	6.81378	6.19967	6.75355
	0.539121	-0.09941	O09044 1xPhospho [S110(100)] Snap23	Color2 [DarkGray]	1	4		6.77742	6.5469	6.74685	6.56072	6.66534	6.5469
	0.443408	-0.3	O09044 1xPhospho [S110(100)] Snap23	Color2 [DarkGray]	1	4		6.56834	6.45451	7.24127	6.25739	6.76155	6.34518
	0.321029	-0.07024	O09044 1xPhospho [S120(99)] Snap23	Color2 [DarkGray]	1	4		6.29955	6.24841	6.37718	6.0782	6.34572	6.29051
	0.247901	-0.24266	O09044 1xPhospho [S160(100)] Snap23	Color2 [DarkGray]	1	4		6.73064	6.43463	6.97728	5.7761	6.70183	6.93664
	0.006369	0.005585	O09044 1xPhospho [S34(100)] Snap23	Color2 [DarkGray]	1	4		6.6453	6.71562	6.47086	6.41109	6.27053	7.16692
	0.444708	-0.11875	O09106 1xPhospho [S393(100)] Hdac1	Color2 [DarkGray]	1	4		6.68229	6.61471	6.79572	6.39403	6.74551	6.59694
	0.359499	-0.08521	O09106 1xPhospho [S393(100)] Hdac1	Color2 [DarkGray]	1	4		6.54071	6.65964	6.84674	6.53294	6.67807	6.58045
	0.271819	0.080393	O09106 2xPhospho [S421(100);S423(100)] Hdac1	Color2 [DarkGray]	1	4		6.6453	6.58646	6.56224	6.60437	6.90569	6.52513
	0.867704	0.446791	O09110 1xPhospho [S218(100)];P70236 1xPhospho [S207(100)] Map2k3	Color2 [DarkGray]	1	4		6.26491	6.25361	6.62936	7.05637	7.01234	6.41954
	0.130946	-0.04075	O09110 1xPhospho [S347(100)] Map2k3	Color2 [DarkGray]	1	4		6.6837	6.76288	6.53294	6.63227	6.77215	6.45286
	0.008336	0.003323	O09126 1xPhospho [S856(100)] Sema4d	Color2 [DarkGray]	1	4		6.69766	6.53294	6.67807	6.43796	6.62644	6.85424
	0.063851	0.031552	O09172 1xPhospho [S59(100)] Gclm	Color2 [DarkGray]	1	4		6.72383	6.48704	6.64241	6.91169	6.66818	6.36807
	0.112192	-0.02958	O09173 1xPhospho [S440(99.8)] Hgd	Color2 [DarkGray]	1	4		6.6851	6.53761	6.74282	6.50938	6.76155	6.60585
	0.005115	-0.00594	O09173 1xPhospho [T442(99.7)] Hgd	Color2 [DarkGray]	1	4		6.68229	6.46434	6.65535	6.92719	7.00899	5.848
	0.233252	-0.14515	O09174 1xPhospho [S323(100)] Amacr	Color2 [DarkGray]	1	4		6.5267	6.58946	6.96809	6.14771	6.78136	6.71973
	1.36193	-0.64197	O35071 1xPhospho [S1031(100)] Kif1c	Color2 [DarkGray]	1	4		6.88874	6.91409	6.94486	5.99548	6.11894	6.70736
	0.746228	-0.31995	O35071 1xPhospho [S1089(100)] Kif1c	Color2 [DarkGray]	1	4		6.82018	6.55612	6.97039	6.15785	6.66676	6.56224
	0.855901	-0.21479	O35071 1xPhospho [S1089(100)] Kif1c	Color2 [DarkGray]	1	4		6.84046	6.63663	6.75087	6.40088	6.72656	6.45615
	0.576656	-0.16432	O35071 1xPhospho [S674(99.6)] Kif1c	Color2 [DarkGray]	1	4		6.75221	6.51728	6.88387	6.65821	6.42626	6.57592
+	3.47871	-0.49463	O35071 1xPhospho [T1080(100)] Kif1c	Color2 [DarkGray]	1	4		6.90689	6.80607	6.89603	6.34163	6.43296	6.3505
	2.57014	-0.21011	O35071 2xPhospho [S674(100);S676(100)] Kif1c	Color2 [DarkGray]	1	4		6.732	6.73471	6.76686	6.47573	6.55612	6.57137
	0.587392	-0.19174	O35099 1xPhospho [S1040(100)] Map3k5	Color2 [DarkGray]	1	4		6.59246	6.64386	6.9507	6.37156	6.54535	6.69488
	0.233067	0.071273	O35099 1xPhospho [S1040(100)] Map3k5	Color2 [DarkGray]	1	4		6.54226	6.61912	6.64674	6.6893	6.86666	6.46597
	0.289429	-0.10702	O35126 1xPhospho [S617(99.8)] Atn1	Color2 [DarkGray]	1	4		6.66391	6.46107	6.94017	6.47086	6.64097	6.63227
	1.5919	-0.31127	O35126 1xPhospho [S630(100)] Atn1	Color2 [DarkGray]	1	4		6.72928	6.88387	6.75221	6.33807	6.59842	6.49506
	0.622521	0.236986	O35126 1xPhospho [S630(100)] Atn1	Color2 [DarkGray]	1	4		6.20555	6.53761	6.79051	6.7115	6.79572	6.73742
	0.637844	-0.20753	O35126 1xPhospho [S77(100)] Atn1	Color2 [DarkGray]	1	4		6.58045	6.95187	6.67666	6.34163	6.65678	6.58796
	0.29657	-0.1942	O35126 2xPhospho [S101(100);S107(100)] Atn1	Color2 [DarkGray]	1	4		6.72383	6.62059	6.8009	6.03562	6.92719	6.59991
	1.4827	-0.24695	O35129 1xPhospho [S151(100)] Phb2	Color2 [DarkGray]	1	4		6.79312	6.6279	6.85798	6.47086	6.58346	6.48382
	0.371095	-0.09822	O35129 1xPhospho [S293(100)] Phb2	Color2 [DarkGray]	1	4		6.52042	6.74819	6.79572	6.52513	6.732	6.51254
	0.644722	0.269219	O35130 1xPhospho [S16(100)] Emg1	Color2 [DarkGray]	1	4		6.62936	6.24603	6.59694	6.48864	6.81634	6.97499
	0.167746	0.04805	O35144 1xPhospho [S367(100)] Terf2	Color2 [DarkGray]	1	4		6.49825	6.52513	6.824	6.61765	6.71425	6.65964
	0.199922	0.166071	O35153 1xPhospho [S37(100)] Bet1l	Color2 [DarkGray]	1	4		6.64674	6.22882	6.69488	6.14364	6.82909	7.09592
	0.612283	-0.17066	O35153 1xPhospho [S9(100)] Bet1l	Color2 [DarkGray]	1	4		6.37549	6.14216	6.44909	5.99722	6.28698	6.17058
	0.23365	-0.04287	O35215 1xPhospho [S80(100)] Ddt	Color2 [DarkGray]	1	4		6.31318	6.18313	6.3071	6.14035	6.33667	6.19779
	0.181053	-0.05239	O35215 1xPhospho [S90(100)] Ddt	Color2 [DarkGray]	1	4		6.61765	6.63807	6.74147	6.41278	6.67101	6.75622
	0.280953	-0.0586	O35215 1xPhospho [S90(100)] Ddt	Color2 [DarkGray]	1	4		6.5438	6.67948	6.7879	6.55612	6.70183	6.57743
	0.366358	-0.09413	O35226 1xPhospho [T250(100)] Psmd4	Color2 [DarkGray]	1	4		6.67948	6.57743	6.8009	6.45451	6.57137	6.74953
	0.506202	-0.0803	O35245 1xPhospho [S810(100)] Pkd2	Color2 [DarkGray]	1	4		6.24201	6.16519	6.32583	6.23058	6.19919	6.06235
	0.322525	-0.1346	O35245 1xPhospho [S827(100)] Pkd2	Color2 [DarkGray]	1	4		6.69766	6.54844	6.853	6.36982	6.47249	6.853
	0.189876	-0.06497	O35245 1xPhospho [S827(100)] Pkd2	Color2 [DarkGray]	1	4		6.09971	6.21964	6.41278	6.03603	6.35619	6.14501
	1.35495	-0.5839	O35250 1xPhospho [S250(100)] Exoc7	Color2 [DarkGray]	1	4		6.95187	6.66249	7.06609	6.00675	6.55919	6.36282
+	2.27154	-0.56356	O35250 1xPhospho [S250(100)] Exoc7	Color2 [DarkGray]	1	4		6.97039	6.71562	6.99774	6.23266	6.3906	6.36982
	1.76622	-0.66681	O35250 1xPhospho [S250(99.3)] Exoc7	Color2 [DarkGray]	1	4		7.16792	6.70321	6.91528	6.05528	6.38198	6.34873
	0.420283	-0.14389	O35295 1xPhospho [S316(100)] Purb	Color2 [DarkGray]	1	4		6.25532	6.04682	6.44225	5.9474	6.26207	6.10325
	0.669904	-0.35096	O35295 1xPhospho [S316(100)] Purb	Color2 [DarkGray]	1	4		6.64241	6.51254	7.20653	6.37156	6.29462	6.64241
	0.368116	-0.14594	O35326 1xPhospho [S153(100)] Srsf5	Color2 [DarkGray]	1	4		6.21833	6.06804	6.43032	5.94806	6.34868	5.98212
	0.095308	-0.04568	O35326 1xPhospho [S86(100)] Srsf5	Color2 [DarkGray]	1	4		6.39403	6.69627	6.87897	6.42962	6.76022	6.64241
	0.40315	-0.08303	O35344 1xPhospho [S60(100)] Kpna3	Color2 [DarkGray]	1	4		6.64097	6.61618	6.78921	6.54844	6.73471	6.51412
	1.372	0.296569	O35344 2xPhospho [S56(100);S60(100)] Kpna3	Color2 [DarkGray]	1	4		6.64818	6.42962	6.37504	6.71287	6.73606	6.8936
	0.373762	-0.06827	O35381 1xPhospho [T15(100)] Anp32a	Color2 [DarkGray]	1	4		6.58195	6.66534	6.78005	6.55919	6.70874	6.55459
	0.672332	-0.10441	O35423 1xPhospho [S64(100)] Agxt	Color2 [DarkGray]	1	4		6.74953	6.5744	6.75622	6.60437	6.6453	6.51728
	3.63264	-0.23735	O35425 1xPhospho [S57(100)] Bok	Color2 [DarkGray]	1	4		6.76553	6.75889	6.74819	6.54998	6.52356	6.48704
	0.423884	-0.12968	O35450 1xPhospho [S38(100)] Fkbpl	Color2 [DarkGray]	1	4		6.29647	6.11447	6.37451	6.00797	6.34175	6.04671
	0.26117	-0.0853	O35465 1xPhospho [S313(100)] Fkbp8	Color2 [DarkGray]	1	4		6.26689	6.15093	6.3089	5.99206	6.39349	6.08528
	0.012199	0.005658	O35488 1xPhospho [T443(99.7)] Slc27a2	Color2 [DarkGray]	1	4		6.47411	6.58045	6.84424	6.42626	6.76022	6.72928
	0.310498	0.16114	O35488 1xPhospho [T570(100)] Slc27a2	Color2 [DarkGray]	1	4		6.30378	6.37504	6.95884	6.62498	6.72792	6.76818
	1.53549	-0.55148	O35490 1xPhospho [S330(100)] Bhmt	Color2 [DarkGray]	1	4		6.78005	6.66818	7.19771	6.25361	6.36457	6.3733
	1.71705	-0.40134	O35490 1xPhospho [S330(100)] Bhmt	Color2 [DarkGray]	1	4		6.74953	6.71836	7.01123	6.39575	6.35579	6.52356
	0.915925	-0.20863	O35490 1xPhospho [S79(100)] Bhmt	Color2 [DarkGray]	1	4		6.67666	6.59842	6.94603	6.54844	6.50144	6.54535
	0.867328	-0.16856	O35490 1xPhospho [S79(99.1)] Bhmt	Color2 [DarkGray]	1	4		6.65392	6.63952	6.87406	6.63372	6.46434	6.56377
	0.498964	-0.11702	O35490 1xPhospho [T45(100)] Bhmt	Color2 [DarkGray]	1	4		6.32412	6.08741	6.30254	6.01287	6.24974	6.10039
	0.04935	-0.01396	O35492 1xPhospho [S9(100)] Clk3	Color2 [DarkGray]	1	4		6.56377	6.57137	6.80736	6.59842	6.74147	6.56072
	0.053298	-0.02709	O35493 1xPhospho [S339(99.5)] Clk4	Color2 [DarkGray]	1	4		6.59694	6.64097	6.70183	6.36282	6.9472	6.54844
	0.607236	-0.17033	O35493 2xPhospho [S33(100);S35(99.5)] Clk4	Color2 [DarkGray]	1	4		6.24934	6.21148	6.38299	6.03285	6.33639	5.96357
+	1.93226	-0.67278	O35516 1xPhospho [S1723(100)] Notch2	Color2 [DarkGray]	1	4		6.79181	6.848	7.15886	6.19574	6.45943	6.12516
	0.547606	-0.41459	O35516 1xPhospho [S1747(100)] Notch2	Color2 [DarkGray]	1	4		6.8189	6.61176	6.96924	5.99774	7.01681	6.1416
	0.30237	-0.13343	O35551 2xPhospho [S407(99.5);S410(100)] Rabep1	Color2 [DarkGray]	1	4		6.63663	6.47411	6.98185	6.3906	6.73336	6.56834
	0.770432	-0.40301	O35551 2xPhospho [S410(100);S/T] Rabep1	Color2 [DarkGray]	1	4		7.0433	6.66959	6.7252	6.06393	6.79181	6.3733
	0.293651	0.090776	O35601 1xPhospho [S222(100)] Fyb1	Color2 [DarkGray]	1	4		6.42626	6.5345	6.81634	6.59544	6.75355	6.70044
	0.745921	-0.15597	O35601 1xPhospho [S222(100)] Fyb1	Color2 [DarkGray]	1	4		6.74685	6.75221	6.65105	6.59395	6.69766	6.3906
	0.00947	-0.00307	O35601 1xPhospho [S28(99.7)] Fyb1	Color2 [DarkGray]	1	4		6.73336	6.45451	6.73742	6.54071	6.66249	6.71287
	1.03175	0.30647	O35601 1xPhospho [S561(100)] Fyb1	Color2 [DarkGray]	1	4		6.33985	6.3733	6.71562	6.84674	6.86047	6.64097
	0.42179	-0.27914	O35607 1xPhospho [T1015(99.2)] Bmpr2	Color2 [DarkGray]	1	4		6.74282	6.55612	6.9507	6.09592	6.96578	6.3505
	1.1178	0.248788	O35609 1xPhospho [S87(100)] Scamp3	Color2 [DarkGray]	1	4		6.66391	6.33092	6.53761	6.69209	6.82782	6.75889
	0.316748	-0.10455	O35615 1xPhospho [S681(99)] Zfpm1	Color2 [DarkGray]	1	4		6.39465	6.21182	6.30426	6.00981	6.43347	6.1538
	0.03001	0.023496	O35615 1xPhospho [S917(100)] Zfpm1	Color2 [DarkGray]	1	4		6.71012	6.24031	6.87406	6.60881	6.32733	6.95884
	0.251549	-0.05045	O35615 1xPhospho [S925(98.5)] Zfpm1	Color2 [DarkGray]	1	4		6.25224	6.22135	6.30206	6.14274	6.35959	6.12198
	0.820382	0.343684	O35615 1xPhospho [S927(99.4)] Zfpm1	Color2 [DarkGray]	1	4		6.21335	6.30195	6.83415	6.80993	6.78529	6.78529
	0.72592	-0.1701	O35615 2xPhospho [S497(100);S/T] Zfpm1	Color2 [DarkGray]	1	4		6.34876	6.08883	6.36164	6.03636	6.21644	6.03613
	0.603918	0.152602	O35615 2xPhospho [S497(99.4);S500(100)] Zfpm1	Color2 [DarkGray]	1	4		6.58346	6.37851	6.7211	6.60733	6.78267	6.75087
	0.342518	-0.16895	O35615 2xPhospho [S925(100);S927(100)] Zfpm1	Color2 [DarkGray]	1	4		6.93192	6.46761	6.73471	6.32912	6.84046	6.45779
	0.405423	-0.20397	O35618 1xPhospho [S341(99.6)] Mdm4	Color2 [DarkGray]	1	4		6.79701	6.61765	6.76951	6.11478	6.6893	6.76818
	0.47394	0.41725	O35623 1xPhospho [S50(100)] Bet1	Color2 [DarkGray]	1	4		6.39232	6.32912	6.35755	6.59991	6.22304	7.50779
	0.756414	-0.11772	O35625 1xPhospho [S77(99.4)] Axin1	Color2 [DarkGray]	1	4		6.62936	6.79181	6.67807	6.48382	6.66534	6.59694
	0.712128	-0.20303	O35625 1xPhospho [S77(99.4)] Axin1	Color2 [DarkGray]	1	4		6.74147	6.65535	6.81121	6.31832	6.74147	6.53916
	0.962714	0.239827	O35660 1xPhospho [S206(100)] Gstm6	Color2 [DarkGray]	1	4		6.57137	6.30012	6.67242	6.6879	6.76686	6.80864
	0.224863	-0.04965	O35685 1xPhospho [T108(100)] Nudc	Color2 [DarkGray]	1	4		6.67525	6.55612	6.76553	6.55305	6.73877	6.55612
	0.027793	0.006576	O35685 1xPhospho [T99(100)] Nudc	Color2 [DarkGray]	1	4		6.20238	6.16224	6.30716	6.1569	6.36361	6.171
	0.644978	-0.45498	O35691 1xPhospho [S100(100)] Pnn	Color2 [DarkGray]	1	4		6.80736	7.00563	6.65392	6.89845	6.3505	5.853
	0.295892	-0.26891	O35691 1xPhospho [S100(98.4)] Pnn	Color2 [DarkGray]	1	4		6.75756	7.10539	6.32193	6.70874	6.78921	5.8802
	0.282023	-0.15042	O35691 1xPhospho [S346(100)] Pnn	Color2 [DarkGray]	1	4		6.6893	6.3906	7.02237	6.34696	6.73877	6.56529
	0.797125	0.400874	O35691 1xPhospho [S66(100)] Pnn	Color2 [DarkGray]	1	4		6.51412	6.18785	6.5267	6.76421	7.18487	6.4822
	1.76006	0.450632	O35691 1xPhospho [S66(99.6)] Pnn	Color2 [DarkGray]	1	4		6.47735	6.23458	6.47735	6.99774	6.82782	6.71562
	0.030132	0.03655	O35711 1xPhospho [S328(100)] Ppfibp2	Color2 [DarkGray]	1	4		6.55765	6.46434	6.66391	6.13955	6.25172	7.40429
	0.11722	-0.14677	O35711 1xPhospho [S328(100)] Ppfibp2	Color2 [DarkGray]	1	4		6.61618	6.42626	6.88264	5.89724	6.24413	7.34341
	0.231361	-0.13853	O35711 1xPhospho [S502(100)] Ppfibp2	Color2 [DarkGray]	1	4		6.45943	6.80219	6.8189	6.15583	6.824	6.6851
	0.164168	-0.07437	O35711 1xPhospho [S518(100)] Ppfibp2	Color2 [DarkGray]	1	4		6.65821	6.5267	6.82655	6.32193	6.64241	6.824
	0.136778	-0.05629	O35711 1xPhospho [S518(100)] Ppfibp2	Color2 [DarkGray]	1	4		6.65392	6.48059	6.85549	6.39403	6.71973	6.70736
	0.028122	0.022874	O35730 1xPhospho [S38(100)] Ring1	Color2 [DarkGray]	1	4		6.59246	6.17393	7.0542	6.44791	6.64818	6.79312
	0.302628	0.1524	O35730 1xPhospho [S38(100)] Ring1	Color2 [DarkGray]	1	4		6.69488	6.25361	6.7046	6.63227	6.97499	6.50303
	0.101864	-0.03268	O35737 1xPhospho [S104(100)] Hnrnph1	Color2 [DarkGray]	1	4		6.6279	6.59842	6.74012	6.45943	6.824	6.58496
	0.405429	0.17147	O35737 1xPhospho [S63(100)] Hnrnph1	Color2 [DarkGray]	1	4		6.62644	6.31832	6.6879	6.60881	6.98982	6.54844
	1.08543	-0.22772	O35738 1xPhospho [S202(100)] Klf12	Color2 [DarkGray]	1	4		6.6851	6.65964	6.90448	6.48382	6.44128	6.64097
	1.68102	-0.38235	O35738 1xPhospho [S240(98.7)] Klf12	Color2 [DarkGray]	1	4		6.86666	6.69766	6.89239	6.27053	6.50621	6.53294
	0.552816	-0.15067	O35738 1xPhospho [S273(99.2)] Klf12	Color2 [DarkGray]	1	4		6.34033	6.13699	6.43695	6.09132	6.31704	6.05389
	0.007798	-0.00185	O35738 2xPhospho [S240(100);S/T] Klf12	Color2 [DarkGray]	1	4		6.21166	6.09673	6.24383	6.19559	6.28598	6.06508
	0.318385	0.082057	O35739 1xPhospho [S122(98.5)] Klf9	Color2 [DarkGray]	1	4		6.67384	6.732	6.3906	6.67807	6.6907	6.67384
	0.04791	0.017498	O35841 1xPhospho [S464(100)] Api5	Color2 [DarkGray]	1	4		6.65964	6.4363	6.79312	6.56529	6.78529	6.59096
	0.281323	-0.08032	O35864 1xPhospho [S284(100)] Cops5	Color2 [DarkGray]	1	4		6.29083	6.07136	6.35692	6.10138	6.30991	6.06687
	0.142862	0.066857	O35887 1xPhospho [S69(100)] Calu	Color2 [DarkGray]	1	4		6.46271	6.49665	6.83794	6.58195	6.91289	6.50303
	0.129278	0.076569	O35887 1xPhospho [S69(100)] Calu	Color2 [DarkGray]	1	4		6.38198	6.5469	6.83794	6.32193	6.83036	6.84424
	0.551843	-0.16173	O35887 1xPhospho [Y47(100)] Calu	Color2 [DarkGray]	1	4		6.18946	6.14751	6.42541	6.11487	6.24757	5.91475
	0.0904	0.046037	O35892 1xPhospho [T313(99.6)] Sp100	Color2 [DarkGray]	1	4		6.59991	6.56682	6.65964	6.35226	6.97269	6.63952
	0.650854	0.17903	O35929 1xPhospho [S18(100)] Rem1	Color2 [DarkGray]	1	4		6.32733	6.6014	6.7115	6.69209	6.82273	6.66249
	0.081732	-0.03375	O35929 1xPhospho [S51(100)] Rem1	Color2 [DarkGray]	1	4		6.79831	6.63807	6.52356	6.39917	6.63807	6.82146
	1.13781	0.312544	O35930 2xPhospho [S711(100);S714(100)] Gp1ba	Color2 [DarkGray]	1	4		6.34696	6.38716	6.6865	6.87897	6.83542	6.64386
	0.252613	0.060992	O35945 1xPhospho [T267(100)];P47738 1xPhospho [T285(100)];P24549 1xPhospho [T267(100)] Aldh1a7	Color2 [DarkGray]	1	4		6.6865	6.61324	6.52982	6.79442	6.70874	6.50938
	0.346269	-0.06384	O35945 1xPhospho [Y484(100)];P24549 1xPhospho [Y484(100)] Aldh1a7	Color2 [DarkGray]	1	4		6.60585	6.59395	6.82018	6.64674	6.5744	6.60733
	1.43366	0.428318	O35954 1xPhospho [S593(100)] Pitpnm1	Color2 [DarkGray]	1	4		6.39917	6.2075	6.61618	6.69766	6.9472	6.86295
	0.393256	0.283097	O35955 1xPhospho [S229(100)] Psmb10	Color2 [DarkGray]	1	4		6.53605	6.07682	6.78005	6.3147	6.8679	7.05961
	0.044604	-0.01365	O35984 1xPhospho [S151(100)] Pbx2	Color2 [DarkGray]	1	4		6.60288	6.60288	6.73471	6.82018	6.56682	6.51254
	0.626632	-0.18217	O54724 1xPhospho [S169(99.4)] Cavin1	Color2 [DarkGray]	1	4		6.79312	6.90569	6.47897	6.49025	6.55305	6.58796
	0.015783	-0.0138	O54724 1xPhospho [S42(100)] Cavin1	Color2 [DarkGray]	1	4		6.98071	6.78398	6.10434	6.58496	6.42122	6.82146
	0.210043	0.063021	O54749 1xPhospho [S351(100)] Cyp2j5	Color2 [DarkGray]	1	4		6.57894	6.42626	6.81762	6.65249	6.71699	6.64241
	0.150393	-0.02446	O54754 1xPhospho [S541(100)] Aox1	Color2 [DarkGray]	1	4		6.5744	6.61765	6.77215	6.63663	6.64097	6.61324
	0.611605	-0.13626	O54774 1xPhospho [S760(100)] Ap3d1	Color2 [DarkGray]	1	4		6.60733	6.70874	6.80478	6.53761	6.72656	6.44791
	0.583061	-0.1045	O54774 1xPhospho [S784(100)] Ap3d1	Color2 [DarkGray]	1	4		6.75889	6.60437	6.71562	6.53605	6.71836	6.51096
	1.22326	-0.15221	O54774 1xPhospho [S784(100)] Ap3d1	Color2 [DarkGray]	1	4		6.67101	6.64818	6.83162	6.56529	6.54844	6.58045
	0.007014	0.003995	O54774 2xPhospho [S754(99.3);S760(99.3)] Ap3d1	Color2 [DarkGray]	1	4		6.91289	6.58646	6.3906	6.7252	6.75889	6.41785
	0.264909	-0.07816	O54774 2xPhospho [T758(100);S760(100)] Ap3d1	Color2 [DarkGray]	1	4		6.67384	6.49506	6.86295	6.66249	6.49825	6.63663
	1.11203	-0.34361	O54774 3xPhospho [S755(98.6);T758(100);S760(98.6)] Ap3d1	Color2 [DarkGray]	1	4		6.87774	6.5469	6.96809	6.33807	6.57592	6.44791
+	2.26197	-0.79786	O54781 1xPhospho [S490(98.9)] Srpk2	Color2 [DarkGray]	1	4		6.9472	6.87652	7.12205	6.20163	6.39403	5.95652
	1.51761	-0.44722	O54781 2xPhospho [S487(100);S490(99.5)] Srpk2	Color2 [DarkGray]	1	4		6.92955	6.58796	7.01123	6.32193	6.46597	6.39917
	0.418682	-0.14133	O54786 1xPhospho [S217(100)] Dffa	Color2 [DarkGray]	1	4		6.28102	6.06597	6.48662	6.04285	6.28927	6.07749
	0.562438	0.156734	O54786 1xPhospho [S314(100)] Dffa	Color2 [DarkGray]	1	4		6.46761	6.47897	6.72656	6.58946	6.88996	6.66391
	1.08586	0.245785	O54824 1xPhospho [S839(99.6)] Il16	Color2 [DarkGray]	1	4		6.6014	6.47086	6.46271	6.56834	6.88509	6.8189
+	2.73417	0.404191	O54824 1xPhospho [S917(100)] Il16	Color2 [DarkGray]	1	4		6.5267	6.36107	6.39232	6.78921	6.86047	6.84298
	0.437258	0.14642	O54824 1xPhospho [S917(100)] Il16	Color2 [DarkGray]	1	4		6.50779	6.34873	6.82909	6.75889	6.6865	6.67948
	0.169281	0.043966	O54824 1xPhospho [S930(100)] Il16	Color2 [DarkGray]	1	4		6.57137	6.48543	6.79831	6.60437	6.70598	6.67666
	0.510417	-0.16175	O54825 1xPhospho [S97(100)] Bysl	Color2 [DarkGray]	1	4		6.67101	6.51096	6.96347	6.56682	6.61765	6.47573
	0.074137	-0.0275	O54826 1xPhospho [S370(100)] Mllt10	Color2 [DarkGray]	1	4		6.31089	6.04976	6.35092	6.06683	6.375	6.18725
	1.1167	-0.23124	O54826 1xPhospho [S436(100)] Mllt10	Color2 [DarkGray]	1	4		6.88874	6.59544	6.77083	6.47249	6.61471	6.47411
	0.113479	-0.02909	O54826 2xPhospho [S691(100);S] Mllt10	Color2 [DarkGray]	1	4		6.79051	6.50303	6.67242	6.5744	6.70736	6.59694
	0.576411	0.285003	O54834 1xPhospho [S675(100)] Arhgap6	Color2 [DarkGray]	1	4		6.39917	6.45779	6.56986	6.43463	7.16491	6.68229
	0.78162	-0.22146	O54834 2xPhospho [S669(97.7);S675(100)] Arhgap6	Color2 [DarkGray]	1	4		6.30361	6.20869	6.51964	5.95124	6.26998	6.14633
	0.761967	0.245392	O54916 1xPhospho [S118(99.6)] Reps1	Color2 [DarkGray]	1	4		6.71287	6.23458	6.57894	6.82146	6.76022	6.68089
	0.115037	0.091798	O54916 1xPhospho [S261(98.2)] Reps1	Color2 [DarkGray]	1	4		6.56834	6.26491	6.8679	6.47735	7.11894	6.38025
	1.07272	-0.35725	O54916 1xPhospho [S272(100)] Reps1	Color2 [DarkGray]	1	4		6.82018	6.73742	6.85424	6.46434	6.70183	6.17393
	1.14712	-0.29232	O54916 1xPhospho [S272(98.9)] Reps1	Color2 [DarkGray]	1	4		6.74282	6.83289	6.75889	6.56986	6.2555	6.63227
	0.250667	-0.07851	O54916 1xPhospho [S430(98.7)] Reps1	Color2 [DarkGray]	1	4		6.26603	6.09844	6.45816	6.10135	6.32749	6.15826
	0.035995	-0.0368	O54916 1xPhospho [S735(100)] Reps1	Color2 [DarkGray]	1	4		6.73742	6.4363	6.69766	5.92837	6.83036	7.00225
	1.72161	0.443834	O54916 2xPhospho [S272(100);S273(98.5)] Reps1	Color2 [DarkGray]	1	4		6.34518	6.28355	6.57137	6.83162	6.98299	6.71699
	1.63904	0.202662	O54931 1xPhospho [S318(98.9)] Pakap	Color2 [DarkGray]	1	4		6.4822	6.55765	6.57289	6.66391	6.83162	6.7252
	0.62909	0.232025	O54931 1xPhospho [S936(100)] Pakap	Color2 [DarkGray]	1	4		6.57289	6.42459	6.54071	6.65964	7.0542	6.52042
	0.860528	0.299136	O54931 1xPhospho [S936(100)] Pakap	Color2 [DarkGray]	1	4		6.5469	6.35226	6.53138	6.66959	7.07039	6.58796
	0.466888	0.211906	O54931 1xPhospho [S995(100)] Pakap	Color2 [DarkGray]	1	4		6.2724	6.42626	6.86419	6.6893	6.89603	6.61324
	0.273661	-0.08535	O54940 1xPhospho [S114(100)] Bnip2	Color2 [DarkGray]	1	4		6.70183	6.56377	6.7761	6.40939	6.59096	6.78529
	0.577036	-0.20971	O54940 1xPhospho [S114(99.3)] Bnip2	Color2 [DarkGray]	1	4		6.58646	6.61618	7.00338	6.40769	6.46597	6.70321
	0.035436	-0.01008	O54940 1xPhospho [S114(99.5)] Bnip2	Color2 [DarkGray]	1	4		6.52826	6.65249	6.75622	6.58195	6.77479	6.54998
	0.296766	0.240526	O54943 1xPhospho [S624(99.4)] Per2	Color2 [DarkGray]	1	4		6.39746	6.10224	6.94251	6.39232	7.1334	6.63807
	0.388816	-0.24922	O54943 1xPhospho [S74(100)] Per2	Color2 [DarkGray]	1	4		6.59694	6.47735	7.13545	6.2114	6.82273	6.42794
	0.830445	0.31306	O54943 1xPhospho [S971(100)] Per2	Color2 [DarkGray]	1	4		6.62644	6.13955	6.64241	6.74282	6.89603	6.70874
	0.946943	-0.17256	O54967 1xPhospho [S772(100)] Tnk2	Color2 [DarkGray]	1	4		6.73336	6.60881	6.83289	6.45943	6.5469	6.65105
	0.617793	0.182434	O54967 1xPhospho [S808(99.6)] Tnk2	Color2 [DarkGray]	1	4		6.69209	6.35931	6.57894	6.59991	6.67807	6.89966
	0.335209	-0.14074	O54988 1xPhospho [S444(100)] Slk	Color2 [DarkGray]	1	4		6.3237	6.00819	6.39721	5.95289	6.35189	6.00208
	0.507412	0.134521	O54988 1xPhospho [S543(99.5)] Slk	Color2 [DarkGray]	1	4		6.55765	6.3837	6.76951	6.71836	6.75221	6.64386
	0.038426	0.012597	O54988 1xPhospho [S647(100)] Slk	Color2 [DarkGray]	1	4		6.66391	6.52513	6.7115	6.47249	6.80478	6.66107
	0.034911	0.010449	O54988 1xPhospho [S666(100)] Slk	Color2 [DarkGray]	1	4		6.64241	6.48543	6.77742	6.54535	6.73877	6.65249
	1.02857	0.722705	O54988 1xPhospho [S777(100)] Slk	Color2 [DarkGray]	1	4		6.23074	5.89482	6.45943	6.43962	6.88387	7.42962
	0.163006	0.048862	O54988 1xPhospho [T812(99.4)] Slk	Color2 [DarkGray]	1	4		6.57894	6.54998	6.71562	6.46271	6.76553	6.76288
	1.11247	-0.13827	O55003 1xPhospho [S79(100)] Bnip3	Color2 [DarkGray]	1	4		6.8125	6.62644	6.69209	6.59544	6.59096	6.52982
	0.022706	-0.00938	O55003 1xPhospho [S85(99.3)] Bnip3	Color2 [DarkGray]	1	4		6.42962	6.7211	6.77479	6.46434	6.67948	6.75355
	0.905025	-0.17782	O55003 1xPhospho [S88(100)] Bnip3	Color2 [DarkGray]	1	4		6.56529	6.79442	6.82146	6.4822	6.6279	6.53761
	0.850841	0.192806	O55003 1xPhospho [T66(100)] Bnip3	Color2 [DarkGray]	1	4		6.50462	6.49185	6.62498	6.55612	6.75622	6.88753
	0.973258	0.437426	O55003 1xPhospho [T66(99.3)] Bnip3	Color2 [DarkGray]	1	4		6.06178	6.43796	6.6837	6.66249	6.8009	7.03232
	0.149967	-0.03077	O55003 2xPhospho [S85(100);S88(99.3)] Bnip3	Color2 [DarkGray]	1	4		6.58195	6.65535	6.73336	6.53605	6.74685	6.59544
	1.56597	-0.41368	O55003 3xPhospho [S79(100);S85(99);S88(100)] Bnip3	Color2 [DarkGray]	1	4		6.88264	6.62352	6.98527	6.45615	6.48864	6.30561
	0.593005	-0.16734	O55022 1xPhospho [S181(100)] Pgrmc1	Color2 [DarkGray]	1	4		6.68229	6.5438	6.93192	6.45286	6.64241	6.56072
	1.45398	-0.36354	O55022 1xPhospho [S181(100)] Pgrmc1	Color2 [DarkGray]	1	4		6.80607	6.75087	6.87283	6.30925	6.66534	6.36457
	0.660359	-0.19378	O55022 1xPhospho [S181(100)] Pgrmc1	Color2 [DarkGray]	1	4		6.59842	6.66249	6.93192	6.42794	6.7046	6.47897
	1.91362	-0.2134	O55022 1xPhospho [S181(100)] Pgrmc1	Color2 [DarkGray]	1	4		6.70598	6.74282	6.7879	6.50621	6.61618	6.47411
	1.0016	-0.4041	O55022 1xPhospho [S181(100)] Pgrmc1	Color2 [DarkGray]	1	4		6.6279	6.67525	7.15178	6.24031	6.52982	6.47249
	1.21699	-0.29602	O55022 1xPhospho [S54(100)] Pgrmc1	Color2 [DarkGray]	1	4		6.75489	6.59842	6.98527	6.45286	6.52356	6.47411
	1.32754	-1.03656	O55022 1xPhospho [T74(100)] Pgrmc1	Color2 [DarkGray]	1	4		7.20359	6.80607	7.09698	5.60585	6.6879	5.70321
	0.965078	-0.74358	O55022 1xPhospho [T74(100)] Pgrmc1	Color2 [DarkGray]	1	4		7.01123	6.65678	7.11894	5.83289	6.8505	5.87283
	0.091902	-0.02465	O55028 1xPhospho [S31(100)] Bckdk	Color2 [DarkGray]	1	4		6.6893	6.59991	6.66959	6.50462	6.80736	6.57289
	1.08737	0.393598	O55033 1xPhospho [S90(99.6)] Nck2	Color2 [DarkGray]	1	4		6.17592	6.42794	6.66959	6.95884	6.853	6.64241
	0.64993	0.123586	O55060 1xPhospho [S34(100)] Tpmt	Color2 [DarkGray]	1	4		6.47249	6.57137	6.6907	6.70321	6.59991	6.80219
	0.389441	-0.18287	O55091 1xPhospho [S137(100)] Impact	Color2 [DarkGray]	1	4		6.77083	6.36282	7.02126	6.46597	6.62936	6.51096
	0.097302	0.04749	O55091 1xPhospho [S137(100)] Impact	Color2 [DarkGray]	1	4		6.50144	6.65392	6.67242	6.59842	6.40259	6.96924
	0.300364	-0.07109	O55098 1xPhospho [S437(100)] Stk10	Color2 [DarkGray]	1	4		6.6453	6.6907	6.6907	6.57592	6.78136	6.45615
+	1.93103	0.728615	O55098 1xPhospho [S513(99.6)] Stk10	Color2 [DarkGray]	1	4		6.36632	6.07895	6.22497	6.97039	7.19081	6.69488
	1.79485	-0.11406	O55098 1xPhospho [T185(100)] Stk10	Color2 [DarkGray]	1	4		6.64961	6.74282	6.70598	6.59694	6.59096	6.56834
	0.111687	0.094107	O55106 1xPhospho [S229(100)] Strn	Color2 [DarkGray]	1	4		6.45615	6.46107	6.76951	6.19771	7.18487	6.58646
	0.25298	-0.11321	O55106 1xPhospho [S259(100)] Strn	Color2 [DarkGray]	1	4		6.43796	6.77215	6.85549	6.3733	6.7996	6.55305
	0.286243	0.053551	O55106 1xPhospho [T265(100)] Strn	Color2 [DarkGray]	1	4		6.56224	6.5469	6.73471	6.58045	6.73336	6.6907
	0.223757	-0.20535	O55111 1xPhospho [S1085(100)] Dsg2	Color2 [DarkGray]	1	4		6.47573	6.66107	6.96578	5.91409	6.52042	7.05202
	0.361307	0.125479	O55111 1xPhospho [S676(100)] Dsg2	Color2 [DarkGray]	1	4		6.48059	6.48864	6.74819	6.46924	6.78921	6.83542
	0.79755	0.640191	O55111 1xPhospho [S921(98.8)] Dsg2	Color2 [DarkGray]	1	4		6.15381	6.2817	6.25172	6.75889	6.29278	7.55612
	0.081008	0.066162	O55111 1xPhospho [S963(100)] Dsg2	Color2 [DarkGray]	1	4		6.53605	6.34696	6.86419	6.15987	6.848	6.93781
	0.235804	-0.08927	O55125 1xPhospho [Y261(99.7)] Nipsnap1	Color2 [DarkGray]	1	4		6.4363	6.72247	6.88142	6.51096	6.73471	6.5267
	0.085248	0.018436	O55131 1xPhospho [T227(100)] Septin7	Color2 [DarkGray]	1	4		6.50303	6.64241	6.75087	6.62205	6.62498	6.7046
	0.065572	-0.0922	O55131 1xPhospho [T425(100)] Septin7	Color2 [DarkGray]	1	4		6.75087	6.21723	6.848	5.82528	6.35755	7.35667
	0.541098	0.287	O55134 1xPhospho [S1064(100)] Pcdh12	Color2 [DarkGray]	1	4		6.5438	6.28725	6.58496	6.60288	7.18388	6.49025
	0.445872	0.149526	O55134 1xPhospho [S859(100)] Pcdh12	Color2 [DarkGray]	1	4		6.3906	6.81121	6.47897	6.84172	6.65392	6.63372
	0.817138	0.410533	O55135 1xPhospho [S239(98.7)] Eif6	Color2 [DarkGray]	1	4		6.38716	6.24983	6.57289	6.49185	6.73336	7.21626
	0.00201	0.000549	O55135 1xPhospho [T245(100)] Eif6	Color2 [DarkGray]	1	4		6.56682	6.58346	6.77215	6.64386	6.53605	6.74416
	0.077114	0.02384	O55137 1xPhospho [S416(100)] Acot1	Color2 [DarkGray]	1	4		6.69766	6.48543	6.70044	6.49185	6.69766	6.76553
	2.49652	0.328221	O55137 1xPhospho [S416(100)] Acot1	Color2 [DarkGray]	1	4		6.42459	6.53761	6.44626	6.78005	6.8716	6.74147
	0.243138	0.068273	O55137 1xPhospho [S56(100)] Acot1	Color2 [DarkGray]	1	4		6.54844	6.45943	6.80736	6.59991	6.69766	6.72247
	1.28092	-0.23674	O55137 1xPhospho [S56(100)] Acot1	Color2 [DarkGray]	1	4		6.69905	6.79181	6.77479	6.57289	6.62498	6.35755
	1.03096	-0.15643	O55143 1xPhospho [S663(100)] Atp2a2	Color2 [DarkGray]	1	4		6.59246	6.74819	6.81378	6.59991	6.57743	6.50779
	0.195231	-0.06777	O55143 1xPhospho [S663(100)] Atp2a2	Color2 [DarkGray]	1	4		6.5345	6.5438	6.93428	6.57137	6.64097	6.59694
	0.819182	-0.30946	O55176 1xPhospho [T231(100)] Pja1	Color2 [DarkGray]	1	4		6.67242	6.76553	6.90448	6.17792	6.50144	6.73471
	0.047359	0.040911	O55187 1xPhospho [S291(99.5)] Cbx4	Color2 [DarkGray]	1	4		6.62205	6.13545	7.02348	6.7115	6.84172	6.3505
	0.90297	0.749895	O55201 1xPhospho [S664(100)] Supt5h	Color2 [DarkGray]	1	4		5.45943	6.57289	6.51096	6.73336	6.85798	7.20163
	0.388276	0.312235	O55201 1xPhospho [S664(100)] Supt5h	Color2 [DarkGray]	1	4		6.36457	6.6279	6.32373	7.14873	6.10643	6.99774
	0.598091	0.264125	O55222 1xPhospho [T181(100)] Ilk	Color2 [DarkGray]	1	4		6.51728	6.43129	6.52513	6.40088	6.79051	7.07468
	0.218799	0.107386	O55229 1xPhospho [S391(100)] Chkb	Color2 [DarkGray]	1	4		6.59694	6.57592	6.55459	6.56529	7.05637	6.42794
	0.320508	-0.06909	O70133 1xPhospho [S136(100)] Dhx9	Color2 [DarkGray]	1	4		6.24044	6.16582	6.33744	6.06684	6.31619	6.15342
	0.210608	-0.12144	O70152 1xPhospho [S13(100)] Dpm1	Color2 [DarkGray]	1	4		6.31832	6.94837	6.79181	6.3505	6.58346	6.76022
	0.718082	-0.3349	O70161 1xPhospho [S555(97.9)] Pip5k1c	Color2 [DarkGray]	1	4		6.7866	6.57894	6.99435	6.56224	6.10643	6.6865
	0.744013	-0.22687	O70161 2xPhospho [S655(98.1);S/T/Y] Pip5k1c	Color2 [DarkGray]	1	4		6.29459	6.14328	6.54301	5.98261	6.24638	6.07128
	0.119561	0.065168	O70167 1xPhospho [S195(100)] Pik3c2g	Color2 [DarkGray]	1	4		6.52356	6.60437	6.66249	6.57289	6.37851	7.03452
	0.165694	-0.06037	O70194 2xPhospho [T548(98.5);S/T/Y] Eif3d	Color2 [DarkGray]	1	4		6.22945	6.02811	6.37967	6.0458	6.33534	6.075
	0.40371	-0.08981	O70251 1xPhospho [S106(100)] Eef1b	Color2 [DarkGray]	1	4		6.6893	6.54535	6.82018	6.58496	6.6879	6.51254
	0.735547	-0.17583	O70251 1xPhospho [S106(100)] Eef1b	Color2 [DarkGray]	1	4		6.54998	6.74012	6.88509	6.44791	6.60881	6.59096
	2.09143	-0.5342	O70251 1xPhospho [S106(100)] Eef1b	Color2 [DarkGray]	1	4		6.79181	6.99887	6.85674	6.52199	6.30561	6.21723
	0.216451	0.044515	O70251 1xPhospho [S174(99.7)] Eef1b	Color2 [DarkGray]	1	4		6.7252	6.52513	6.60733	6.73742	6.55612	6.69766
	0.252348	-0.07327	O70251 2xPhospho [T88(100);S90(100)] Eef1b	Color2 [DarkGray]	1	4		6.77873	6.61176	6.63663	6.7879	6.43296	6.58646
	0.006991	-0.00405	O70255 1xPhospho [T214(100)] Mpzl2	Color2 [DarkGray]	1	4		6.70874	6.44626	6.74416	6.47249	6.96	6.45451
	0.482161	-0.1442	O70279 1xPhospho [S295(100)] Ess2	Color2 [DarkGray]	1	4		6.61029	6.71425	6.8009	6.36457	6.77215	6.55612
	0.129873	-0.0981	O70303 1xPhospho [S17(100)] Cideb	Color2 [DarkGray]	1	4		6.97269	6.46597	6.55765	6.15987	6.58796	6.9542
	0.684645	0.400489	O70303 2xPhospho [S17(100);T18(99.4)] Cideb	Color2 [DarkGray]	1	4		6.63807	6.15583	6.41447	6.60437	6.54998	7.2555
	0.102397	0.051975	O70305 1xPhospho [S400(100)] Atxn2	Color2 [DarkGray]	1	4		6.59842	6.42626	6.79312	6.62059	6.93192	6.42122
	0.0295	-0.01554	O70305 1xPhospho [S435(100)] Atxn2	Color2 [DarkGray]	1	4		6.74012	6.8392	6.34341	6.49025	6.8009	6.58496
	0.202815	-0.03902	O70305 1xPhospho [S636(99.6)] Atxn2	Color2 [DarkGray]	1	4		6.72792	6.57592	6.68089	6.72792	6.61618	6.52356
	0.469964	-0.07795	O70305 1xPhospho [S653(100)] Atxn2	Color2 [DarkGray]	1	4		6.64386	6.66107	6.73606	6.47249	6.64674	6.6879
	0.780594	-0.48751	O70305 1xPhospho [S697(100)] Atxn2	Color2 [DarkGray]	1	4		7.20261	6.63807	6.67384	6.79572	6.14568	6.11061
	1.51582	-0.42659	O70305 1xPhospho [S727(100)] Atxn2	Color2 [DarkGray]	1	4		6.95652	6.58796	6.96	6.32733	6.45943	6.43796
	0.611202	-0.24646	O70305 1xPhospho [S753(100)] Atxn2	Color2 [DarkGray]	1	4		6.43296	6.76686	7.04985	6.49825	6.55919	6.45286
	0.041681	-0.02653	O70305 1xPhospho [S783(100)] Atxn2	Color2 [DarkGray]	1	4		6.6907	6.49665	6.73606	6.22304	6.90929	6.7115
	1.81719	0.438476	O70305 1xPhospho [S832(100)] Atxn2	Color2 [DarkGray]	1	4		6.35226	6.3147	6.54535	6.74282	7.00225	6.78267
	2.14474	0.181739	O70305 1xPhospho [S836(99.5)] Atxn2	Color2 [DarkGray]	1	4		6.4822	6.58045	6.58646	6.70736	6.74551	6.74147
+	1.80777	-0.76654	O70305 1xPhospho [T710(100)] Atxn2	Color2 [DarkGray]	1	4		7.01458	6.7996	7.08321	6.04002	6.53761	6.02015
	0.771129	-0.13458	O70305 2xPhospho [S653(98.3);T/S] Atxn2	Color2 [DarkGray]	1	4		6.74685	6.61029	6.76421	6.51096	6.50621	6.70044
	0.247979	0.053449	O70305 2xPhospho [S832(100);S834(99.5)] Atxn2	Color2 [DarkGray]	1	4		6.58796	6.5157	6.74012	6.58346	6.76818	6.65249
	0.155131	-0.06175	O70305 2xPhospho [S832(99.7);S/T] Atxn2	Color2 [DarkGray]	1	4		6.66107	6.49345	6.84549	6.4446	6.8125	6.55765
	1.04121	-0.24153	O70310 1xPhospho [S44(99.6)] Nmt1	Color2 [DarkGray]	1	4		6.74551	6.58946	6.93074	6.42122	6.56377	6.55612
	0.262985	-0.12491	O70311 1xPhospho [S70(100)] Nmt2	Color2 [DarkGray]	1	4		6.70321	6.59991	6.77479	6.26679	6.53916	6.89724
	0.332933	0.14027	O70318 1xPhospho [S201(100)] Epb41l2	Color2 [DarkGray]	1	4		6.57289	6.31651	6.79572	6.53605	6.89603	6.67384
	0.561159	-0.1848	O70318 1xPhospho [S630(100)] Epb41l2	Color2 [DarkGray]	1	4		6.24344	6.17181	6.51811	5.95114	6.3013	6.12652
	0.083689	-0.04142	O70318 1xPhospho [S86(100)] Epb41l2	Color2 [DarkGray]	1	4		6.7879	6.53761	6.63517	6.44626	6.45943	6.93074
	0.546053	-0.16186	O70324 1xPhospho [S538(99.3)] Slc16a2	Color2 [DarkGray]	1	4		6.71699	6.66107	6.77347	6.31651	6.74953	6.59991
	0.256551	-0.22421	O70338 2xPhospho [S75(98.7);S] Rnaseh1	Color2 [DarkGray]	1	4		6.42626	6.79051	6.92244	6.98527	6.5744	5.90689
	0.524656	-0.08594	O70374 1xPhospho [S400(100)] Cbfa2t2	Color2 [DarkGray]	1	4		6.22313	6.203	6.32584	6.04583	6.24917	6.19914
	1.26538	-0.50469	O70400 1xPhospho [S144(99.5)] Pdlim1	Color2 [DarkGray]	1	4		6.87652	6.80219	6.91289	6.03562	6.36807	6.67384
	0.284336	0.170766	O70400 1xPhospho [S90(100)] Pdlim1	Color2 [DarkGray]	1	4		6.64818	6.43129	6.52199	6.43129	6.51254	7.16993
	0.84534	-0.26509	O70400 1xPhospho [T314(100)] Pdlim1	Color2 [DarkGray]	1	4		6.91289	6.59544	6.78005	6.40259	6.72247	6.36807
	0.272564	-0.16797	O70405 1xPhospho [S450(100)] Ulk1	Color2 [DarkGray]	1	4		7.03122	6.3505	6.73064	6.23841	6.66959	6.70044
	1.43818	-0.37484	O70405 1xPhospho [S521(100)] Ulk1	Color2 [DarkGray]	1	4		6.88753	6.63952	6.91528	6.27612	6.55305	6.48864
	1.41074	-0.46039	O70405 1xPhospho [S555(100)] Ulk1	Color2 [DarkGray]	1	4		6.93899	6.85175	6.75489	6.20945	6.66959	6.2854
	1.01713	-0.52179	O70405 1xPhospho [S622(100)] Ulk1	Color2 [DarkGray]	1	4		7.00899	6.75087	6.83162	6.34518	6.73606	5.94486
	0.970029	-0.32458	O70405 1xPhospho [S757(100)] Ulk1	Color2 [DarkGray]	1	4		6.89118	6.70183	6.7761	6.17193	6.59991	6.62352
	1.11547	-0.31199	O70405 1xPhospho [T659(100)] Ulk1	Color2 [DarkGray]	1	4		6.71562	6.68089	6.96	6.2854	6.61471	6.52042
	0.68257	-0.10942	O70435 1xPhospho [S250(100)] Psma3	Color2 [DarkGray]	1	4		6.69627	6.57743	6.8125	6.53294	6.61618	6.60881
	0.380175	-0.12452	O70435 1xPhospho [S250(100)] Psma3	Color2 [DarkGray]	1	4		6.73471	6.54071	6.82018	6.39575	6.77479	6.55152
	0.951638	-0.08438	O70439 1xPhospho [S129(100)] Stx7	Color2 [DarkGray]	1	4		6.7211	6.65678	6.67666	6.63807	6.63663	6.5267
	0.329044	-0.09491	O70439 1xPhospho [S45(100)] Stx7	Color2 [DarkGray]	1	4		6.35063	6.17017	6.45804	6.06876	6.34849	6.27685
	0.511726	0.125529	O70439 2xPhospho [S129(100);S] Stx7	Color2 [DarkGray]	1	4		6.57592	6.61029	6.54071	6.49506	6.76421	6.84424
	0.421619	-0.1991	O70451 1xPhospho [S218(100)] Slc16a7	Color2 [DarkGray]	1	4		6.74819	6.58646	6.84424	6.26491	6.88874	6.42794
	0.05567	0.038091	O70451 1xPhospho [S218(99.8)] Slc16a7	Color2 [DarkGray]	1	4		6.57289	6.37678	6.86542	6.40429	7.01569	6.50938
	0.342384	0.460485	O70451 1xPhospho [S445(100)] Slc16a7	Color2 [DarkGray]	1	4		6.49825	6.33271	5.9542	6.26303	6.11894	7.78463
+	2.78094	1.40694	O70451 2xPhospho [S214(100);S/T] Slc16a7	Color2 [DarkGray]	1	4		5.70598	5.90448	5.66959	7.32373	6.824	7.35315
	0.013558	-0.00607	O70469 1xPhospho [S124(100)] Dok2	Color2 [DarkGray]	1	4		6.56072	6.46597	6.88996	6.58496	6.77742	6.53605
	0.145858	0.066753	O70472 1xPhospho [S1153(100)] Tmem131	Color2 [DarkGray]	1	4		6.55919	6.53294	6.70874	6.36457	6.91409	6.72247
+	1.68787	1.02771	O70475 1xPhospho [T474(100)] Ugdh	Color2 [DarkGray]	1	4		6.01346	5.57894	6.46924	6.848	7.11686	7.17991
+	1.92828	0.987394	O70475 1xPhospho [T474(100)] Ugdh	Color2 [DarkGray]	1	4		5.94251	5.7761	6.43962	6.85674	7.04549	7.2182
	0.175454	0.051864	O70480 1xPhospho [S30(100)] Vamp4	Color2 [DarkGray]	1	4		6.50938	6.50779	6.82273	6.61471	6.74416	6.63663
	1.1672	0.295134	O70492 1xPhospho [S72(100)] Snx3	Color2 [DarkGray]	1	4		6.38025	6.55612	6.51412	6.62498	6.72792	6.98299
	0.059355	-0.01237	O70493 1xPhospho [S73(100)] Snx12	Color2 [DarkGray]	1	4		6.69627	6.6279	6.62059	6.70736	6.70044	6.49985
	0.747942	0.365147	O70496 1xPhospho [S49(100)] Clcn7	Color2 [DarkGray]	1	4		6.42291	6.17193	6.70183	6.72383	7.11061	6.55765
	0.38877	-0.10758	O70546 2xPhospho [S818(97.7);S829(100)] Kdm6a	Color2 [DarkGray]	1	4		6.27414	6.09252	6.32046	5.9655	6.28919	6.10968
	0.009057	0.006578	O70551 1xPhospho [S450(99.7)] Srpk1	Color2 [DarkGray]	1	4		6.3345	6.7046	6.824	6.69209	6.91648	6.27426
	0.379338	-0.09808	O70551 2xPhospho [T448(100);S450(100)] Srpk1	Color2 [DarkGray]	1	4		6.68229	6.5744	6.80736	6.4363	6.73064	6.60288
	0.127887	0.130064	O70570 1xPhospho [S689(100)] Pigr	Color2 [DarkGray]	1	4		6.28355	6.38198	6.91049	6.33807	7.29186	6.33628
	0.246866	0.201451	O70570 1xPhospho [S689(100)] Pigr	Color2 [DarkGray]	1	4		6.58646	6.12722	6.79312	6.58646	7.19377	6.33092
	0.215974	-0.10538	O70570 2xPhospho [S680(100);S/T/Y] Pigr	Color2 [DarkGray]	1	4		6.50621	6.50144	7.04002	6.45286	6.66249	6.61618
	0.119735	-0.04569	O70570 2xPhospho [S680(100);S/T/Y] Pigr	Color2 [DarkGray]	1	4		6.20077	6.04738	6.43785	6.02501	6.28704	6.23688
	0.477881	0.178725	O70570 2xPhospho [S680(100);S/Y/T] Pigr	Color2 [DarkGray]	1	4		6.30012	6.48704	6.84172	6.73877	6.76951	6.65678
	0.412647	-0.10682	O70570 2xPhospho [S680(100);S/Y/T] Pigr	Color2 [DarkGray]	1	4		6.53605	6.69209	6.848	6.45943	6.63663	6.65964
	0.30737	-0.072	O70570 2xPhospho [S680(98.9);S683(97.8)] Pigr	Color2 [DarkGray]	1	4		6.57137	6.66818	6.78921	6.48382	6.59694	6.732
	0.320865	-0.11946	O70585 1xPhospho [S394(100)] Dtnb	Color2 [DarkGray]	1	4		6.27264	6.11777	6.40705	5.92294	6.3655	6.15063
	0.401347	0.261122	O88271 1xPhospho [S203(100)] Cfdp1	Color2 [DarkGray]	1	4		6.35931	6.27984	6.80349	6.32733	6.81121	7.08746
	0.282471	0.131397	O88273 1xPhospho [S56(100)] Grem2	Color2 [DarkGray]	1	4		6.50303	6.44626	6.74282	6.43463	6.65392	6.99774
	0.990865	0.562257	O88286 1xPhospho [S1016(99.6)] Wiz	Color2 [DarkGray]	1	4		6.13134	6.23841	6.55919	6.40599	7.10119	7.10852
	0.358625	-0.11334	O88286 1xPhospho [S1029(100)] Wiz	Color2 [DarkGray]	1	4		6.13099	6.17071	6.42724	6.10172	6.30352	5.98368
	0.24853	-0.13736	O88286 1xPhospho [S1050(99.2)] Wiz	Color2 [DarkGray]	1	4		6.8009	6.47249	6.81121	6.6279	6.84298	6.20163
	1.52173	0.655963	O88286 1xPhospho [S1179(100)] Wiz	Color2 [DarkGray]	1	4		5.92125	6.35403	6.5267	6.82018	6.85798	7.0917
	0.069665	-0.02093	O88286 2xPhospho [S1045(99.2);S1050(99.2)] Wiz	Color2 [DarkGray]	1	4		6.49985	6.65392	6.79831	6.52826	6.73606	6.62498
	0.058971	0.057262	O88327 1xPhospho [S373(100)] Ctnnal1	Color2 [DarkGray]	1	4		6.41785	6.46761	6.83668	6.15583	7.2114	6.5267
	0.62868	-0.13333	O88327 1xPhospho [S373(100)] Ctnnal1	Color2 [DarkGray]	1	4		6.72383	6.60585	6.7879	6.45615	6.72383	6.53761
	0.168568	-0.04844	O88343 1xPhospho [S1069(100)] Slc4a4	Color2 [DarkGray]	1	4		6.6279	6.55612	6.80736	6.47086	6.74147	6.63372
	0.017158	-0.00912	O88343 1xPhospho [S1069(99.7)] Slc4a4	Color2 [DarkGray]	1	4		6.65678	6.41109	6.84549	6.38716	6.79701	6.70183
	0.482469	0.177872	O88343 1xPhospho [S12(100)] Slc4a4	Color2 [DarkGray]	1	4		6.49825	6.40769	6.72383	6.46271	6.82909	6.8716
	0.090766	0.087585	O88343 1xPhospho [S219(100)] Slc4a4	Color2 [DarkGray]	1	4		6.65964	6.27426	6.732	6.33807	7.26866	6.32193
	0.138491	0.177547	O88343 1xPhospho [S223(100)] Slc4a4	Color2 [DarkGray]	1	4		6.6893	6.04002	6.67101	6.17193	7.48864	6.2724
	0.068758	0.064069	O88343 1xPhospho [S223(100)] Slc4a4	Color2 [DarkGray]	1	4		6.79312	6.2854	6.63952	6.37678	7.21335	6.32012
	0.176164	0.042073	O88343 1xPhospho [S245(100)] Slc4a4	Color2 [DarkGray]	1	4		6.66676	6.54226	6.64961	6.64097	6.8125	6.53138
	0.500215	-0.19088	O88343 1xPhospho [S245(100)] Slc4a4	Color2 [DarkGray]	1	4		6.82909	6.54844	6.80349	6.26303	6.73064	6.61471
	0.416536	-0.20404	O88343 1xPhospho [S68(99.2)] Slc4a4	Color2 [DarkGray]	1	4		6.79181	6.55305	6.84046	6.69349	6.732	6.14771
	0.352709	-0.36518	O88343 2xPhospho [S232(99.4);S233(100)] Slc4a4	Color2 [DarkGray]	1	4		6.58496	6.37156	7.29829	5.7996	6.92837	6.43129
	0.810437	-0.20186	O88343 2xPhospho [S65(100);S68(100)] Slc4a4	Color2 [DarkGray]	1	4		6.68089	6.59842	6.93074	6.42291	6.56834	6.61324
	0.306172	-0.08243	O88343 2xPhospho [T254(100);S257(99.5)] Slc4a4	Color2 [DarkGray]	1	4		6.27384	6.15461	6.33107	6.0134	6.34642	6.15241
	0.583614	0.151467	O88428 1xPhospho [T585(99.8)] Papss2	Color2 [DarkGray]	1	4		6.5157	6.39575	6.77347	6.71425	6.76686	6.65821
	0.138133	-0.07667	O88428 1xPhospho [Y21(100)] Papss2	Color2 [DarkGray]	1	4		6.79181	6.55152	6.65964	6.23074	6.65105	6.89118
	0.167262	-0.0523	O88441 1xPhospho [T199(100)] Mtx2	Color2 [DarkGray]	1	4		6.64818	6.4822	6.86419	6.56072	6.69349	6.58346
	0.318252	-0.14102	O88448 1xPhospho [S539(100)] Klc2	Color2 [DarkGray]	1	4		6.732	6.5267	6.84549	6.32193	6.853	6.50621
	0.080262	0.015944	O88451 1xPhospho [S221(100)] Rdh7	Color2 [DarkGray]	1	4		6.6837	6.50462	6.71425	6.68089	6.59991	6.66959
	1.22941	-0.88839	O88466 1xPhospho [S1381(99.5)] Znf106	Color2 [DarkGray]	1	4		7.00675	7.12928	6.84424	5.44956	6.48704	6.37851
	0.558695	-0.27563	O88466 1xPhospho [S778(100)] Znf106	Color2 [DarkGray]	1	4		6.6453	6.62059	7.01123	6.15583	6.77083	6.52356
	0.463328	-0.11721	O88466 1xPhospho [S878(100)] Znf106	Color2 [DarkGray]	1	4		6.29134	6.26408	6.44515	6.06245	6.38587	6.20063
	0.458933	-0.14628	O88477 1xPhospho [S181(100)] Igf2bp1	Color2 [DarkGray]	1	4		6.65249	6.57137	6.90087	6.74147	6.52826	6.41616
	0.94547	-0.20897	O88487 1xPhospho [S51(100)] Dync1i2	Color2 [DarkGray]	1	4		6.61765	6.68229	6.92125	6.50462	6.46761	6.62205
	0.753956	0.375859	O88487 1xPhospho [S81(99.5)] Dync1i2	Color2 [DarkGray]	1	4		6.48864	6.16993	6.61471	6.55305	6.68089	7.16692
	0.067992	0.031446	O88487 1xPhospho [S98(100)] Dync1i2	Color2 [DarkGray]	1	4		6.57592	6.49185	6.78921	6.50144	6.92005	6.52982
	0.172954	-0.07402	O88491 1xPhospho [S1408(98.9)] Nsd1	Color2 [DarkGray]	1	4		6.25266	5.97538	6.44413	6.10824	6.31894	6.02293
	0.212503	0.119224	O88491 1xPhospho [S2369(100)] Nsd1	Color2 [DarkGray]	1	4		6.43962	6.32193	6.93781	6.63517	6.8936	6.52826
	0.101982	-0.03653	O88502 1xPhospho [S18(100)] Pde8a	Color2 [DarkGray]	1	4		6.53138	6.77479	6.66249	6.47411	6.83036	6.55459
	0.214055	-0.19846	O88502 1xPhospho [S375(100)] Pde8a	Color2 [DarkGray]	1	4		6.60881	6.59096	6.88387	6.15381	6.14364	7.19081
	0.777407	0.171285	O88502 1xPhospho [S382(100)] Pde8a	Color2 [DarkGray]	1	4		6.67666	6.37504	6.60437	6.67666	6.81378	6.67948
	0.167294	0.055779	O88502 1xPhospho [S382(100)] Pde8a	Color2 [DarkGray]	1	4		6.66391	6.4822	6.6837	6.4822	6.85674	6.65821
	0.644752	0.168418	O88502 1xPhospho [S452(100)] Pde8a	Color2 [DarkGray]	1	4		6.60437	6.37851	6.67525	6.57894	6.74147	6.84298
	0.021669	-0.00793	O88502 1xPhospho [S452(100)] Pde8a	Color2 [DarkGray]	1	4		6.23921	6.02874	6.37162	6.19506	6.33193	6.08878
	0.073667	0.031647	O88508 1xPhospho [S102(100)] Dnmt3a	Color2 [DarkGray]	1	4		6.69488	6.47086	6.69488	6.6014	6.45451	6.89966
	0.288481	0.084609	O88532 1xPhospho [S1054(100)] Zfr	Color2 [DarkGray]	1	4		6.51096	6.49985	6.77873	6.67525	6.81506	6.55305
	0.976945	0.230942	O88532 1xPhospho [S1054(100)] Zfr	Color2 [DarkGray]	1	4		6.45615	6.41447	6.6879	6.68089	6.89239	6.67807
	0.03174	-0.016	O88532 1xPhospho [S1054(100)] Zfr	Color2 [DarkGray]	1	4		6.50462	6.70321	6.71699	6.49345	6.93546	6.44791
	0.01172	0.006791	O88559 1xPhospho [S544(100)] Men1	Color2 [DarkGray]	1	4		6.54226	6.49345	6.84674	6.41278	6.93546	6.55459
	0.079373	0.051958	O88569 1xPhospho [S231(100)] Hnrnpa2b1	Color2 [DarkGray]	1	4		6.44128	6.46924	6.88631	6.59246	6.98869	6.37156
	0.056954	0.018696	O88569 1xPhospho [S259(100)] Hnrnpa2b1	Color2 [DarkGray]	1	4		6.63227	6.44791	6.80993	6.59395	6.73606	6.61618
	0.166355	-0.05672	O88569 1xPhospho [S344(100)] Hnrnpa2b1	Color2 [DarkGray]	1	4		6.13227	6.05376	6.33603	5.93159	6.25983	6.16047
	0.393314	-0.13316	O88572 1xPhospho [S1490(99.7)] Lrp6	Color2 [DarkGray]	1	4		6.48704	6.65964	6.95768	6.49025	6.61324	6.6014
	0.493806	-0.1145	O88573 1xPhospho [S201(99.4)] Aff1	Color2 [DarkGray]	1	4		6.17232	6.2479	6.39776	6.02943	6.29378	6.15128
	0.102385	-0.03931	O88573 1xPhospho [S755(100)] Aff1	Color2 [DarkGray]	1	4		6.74819	6.39403	6.82909	6.54844	6.65678	6.64818
	0.208002	-0.11424	O88587 1xPhospho [S261(100)] Comt	Color2 [DarkGray]	1	4		6.40769	6.75087	6.89482	6.48382	6.87283	6.35403
	0.300443	-0.08334	O88587 1xPhospho [S265(100)] Comt	Color2 [DarkGray]	1	4		6.64818	6.53761	6.85549	6.53761	6.72383	6.52982
	0.424077	-0.09145	O88622 1xPhospho [T137(100)] Parg	Color2 [DarkGray]	1	4		6.80478	6.51412	6.73877	6.58496	6.55305	6.6453
	0.43634	-0.13016	O88665 1xPhospho [S279(100)] Brd7	Color2 [DarkGray]	1	4		6.15704	6.18842	6.3982	6.0471	6.32064	5.98543
	1.74517	0.151597	O88735 1xPhospho [S201(98.9)] Map7	Color2 [DarkGray]	1	4		6.61471	6.51885	6.56377	6.71699	6.66959	6.76553
+	1.9257	-0.72207	O88735 1xPhospho [S316(100)] Map7	Color2 [DarkGray]	1	4		7.19279	6.79181	6.86666	6.3733	6.01346	6.29829
	0.239482	-0.16442	O88735 1xPhospho [T205(96.4)] Map7	Color2 [DarkGray]	1	4		6.88631	6.2724	6.93899	6.20555	6.66959	6.72928
	0.699219	-0.84714	O88738 1xPhospho [S1263(100)] Birc6	Color2 [DarkGray]	1	4		7.49426	6.76818	6.48059	5.20555	6.20555	6.79051
	0.673015	0.4723	O88738 1xPhospho [S4047(97.1)] Birc6	Color2 [DarkGray]	1	4		6.01123	6.2555	6.79181	6.51412	7.24983	6.7115
	1.31328	-0.24	O88738 1xPhospho [S483(100)] Birc6	Color2 [DarkGray]	1	4		6.87036	6.65249	6.74685	6.40088	6.57289	6.57592
	0.080555	-0.04437	O88746 1xPhospho [S405(99.6)] Tom1	Color2 [DarkGray]	1	4		6.7211	6.58946	6.64674	6.38543	6.98755	6.45121
	0.424471	-0.14369	O88746 1xPhospho [S472(100)] Tom1	Color2 [DarkGray]	1	4		6.33206	6.23089	6.43441	5.94369	6.39634	6.22627
	0.329586	-0.10541	O88783 1xPhospho [S903(100)] F5	Color2 [DarkGray]	1	4		6.73877	6.4446	6.88509	6.54998	6.57289	6.62936
	0.023439	0.012916	O88783 1xPhospho [S903(99.4)] F5	Color2 [DarkGray]	1	4		6.58946	6.37504	6.91169	6.74953	6.44294	6.72247
+	1.96155	0.786064	O88792 1xPhospho [S285(100)] F11r	Color2 [DarkGray]	1	4		6.15987	6.03782	6.36107	7.01569	6.69766	7.20359
	0.722	-0.32167	O88792 1xPhospho [S288(100)] F11r	Color2 [DarkGray]	1	4		6.86295	6.44294	7.03672	6.43296	6.64818	6.29646
	1.28807	0.193622	O88792 1xPhospho [S288(100)] F11r	Color2 [DarkGray]	1	4		6.45286	6.51885	6.65392	6.732	6.80349	6.67101
	0.03413	-0.02896	O88792 1xPhospho [S288(98.3)] F11r	Color2 [DarkGray]	1	4		6.82782	6.2075	6.85674	6.2891	6.56072	6.95536
+	2.01929	1.16354	O88792 2xPhospho [S285(100);S288(100)] F11r	Color2 [DarkGray]	1	4		5.95884	5.94251	5.8505	6.96116	6.7252	7.55612
	1.39823	0.847871	O88792 2xPhospho [S285(98.1);T/S/Y] F11r	Color2 [DarkGray]	1	4		6.17792	5.99322	6.19771	6.88874	6.54071	7.48301
	0.693	-0.47593	O88822 1xPhospho [S253(100)] Sc5d	Color2 [DarkGray]	1	4		6.59544	6.67242	7.2182	5.94486	6.32553	6.7879
	1.13692	-0.33227	O88852 1xPhospho [S51(100)] Tspyl1	Color2 [DarkGray]	1	4		6.89239	6.55919	6.92955	6.32733	6.48864	6.56834
	0.333631	-0.07817	O88874 1xPhospho [S341(100)] Ccnk	Color2 [DarkGray]	1	4		6.63372	6.63372	6.76951	6.74685	6.60437	6.45121
	0.070555	-0.05027	O88874 1xPhospho [S341(100)] Ccnk	Color2 [DarkGray]	1	4		6.67948	6.57743	6.6893	6.87774	6.81121	6.10643
	0.439533	-0.07464	O88874 2xPhospho [S325(100);S329(100)] Ccnk	Color2 [DarkGray]	1	4		6.61912	6.63081	6.7866	6.50938	6.67242	6.63081
	0.797812	-0.17622	O88878 1xPhospho [S48(100)] Zfand5	Color2 [DarkGray]	1	4		6.33331	6.15728	6.3662	6.18872	6.18761	5.95178
	0.225636	-0.09219	O88904 1xPhospho [S1200(100)] Hipk1	Color2 [DarkGray]	1	4		6.18933	6.19795	6.47964	5.96345	6.40526	6.22166
	0.155739	0.059508	O88907 1xPhospho [S503(100)] Pias1	Color2 [DarkGray]	1	4		6.56529	6.53605	6.71973	6.40429	6.80219	6.79312
	1.08676	-0.17901	O88908 1xPhospho [T34(99.3)] Soat2	Color2 [DarkGray]	1	4		6.24322	6.23332	6.45353	6.07381	6.1679	6.15131
	0.514738	0.075782	O88935 1xPhospho [S568(100)] Syn1	Color2 [DarkGray]	1	4		6.53916	6.56072	6.7115	6.61029	6.7046	6.72383
	0.563464	0.280172	O88935 1xPhospho [S67(98.5)] Syn1	Color2 [DarkGray]	1	4		6.78921	6.58045	6.07682	6.85175	6.63952	6.79572
	0.164167	-0.07232	O88939 1xPhospho [S331(100)] Zbtb7a	Color2 [DarkGray]	1	4		6.42794	6.64961	6.93192	6.50938	6.75489	6.52826
	0.1961	0.069596	O88939 1xPhospho [S331(100)] Zbtb7a	Color2 [DarkGray]	1	4		6.37504	6.65392	6.77742	6.55152	6.78136	6.68229
+	2.12489	1.17621	O88942 1xPhospho [S243(99.3)] Nfatc1	Color2 [DarkGray]	1	4		5.77083	6.25927	5.73064	6.77083	7.2555	7.26303
	1.19664	-0.25238	O89001 1xPhospho [T1367(99.5)] Cpd	Color2 [DarkGray]	1	4		6.70874	6.65105	6.92244	6.40599	6.59395	6.52513
	0.719912	-0.26581	O89001 2xPhospho [T1365(100);T1367(100)] Cpd	Color2 [DarkGray]	1	4		6.87406	6.52042	6.88874	6.32733	6.72383	6.43463
	0.076822	-0.03876	O89001 2xPhospho [T1365(100);T1367(100)] Cpd	Color2 [DarkGray]	1	4		6.65535	6.37504	6.926	6.63372	6.73877	6.46761
	0.046291	0.011627	O89026 1xPhospho [S901(100)] Robo1	Color2 [DarkGray]	1	4		6.66107	6.56224	6.68229	6.59991	6.79831	6.54226
	0.401665	0.109214	O89032 1xPhospho [S1034(100)] Sh3pxd2a	Color2 [DarkGray]	1	4		6.64818	6.58045	6.52199	6.48704	6.85922	6.732
	0.580081	-0.19381	O89032 1xPhospho [S566(100)] Sh3pxd2a	Color2 [DarkGray]	1	4		6.60585	6.73877	6.84549	6.70321	6.27612	6.62936
	0.063925	0.057901	O89032 1xPhospho [S607(99.4)] Sh3pxd2a	Color2 [DarkGray]	1	4		6.79051	6.08321	6.87036	6.54535	6.36457	7.00787
	0.140945	0.084878	O89032 1xPhospho [S721(99.2)] Sh3pxd2a	Color2 [DarkGray]	1	4		6.51096	6.47086	6.76686	6.39403	7.06393	6.54535
	0.40111	-0.3481	O89032 1xPhospho [S993(100)] Sh3pxd2a	Color2 [DarkGray]	1	4		7.15178	6.35755	6.78136	5.85798	6.57592	6.8125
	0.125848	-0.0375	O89053 1xPhospho [T418(100)] Coro1a	Color2 [DarkGray]	1	4		6.22618	6.14049	6.39801	6.08701	6.35864	6.20652
	1.49159	0.491573	O89084 1xPhospho [S333(99.6)] Pde4a	Color2 [DarkGray]	1	4		6.33807	6.24603	6.52042	6.67525	6.79442	7.10957
	1.25164	0.577899	O89091 1xPhospho [S248(100)] Klf10	Color2 [DarkGray]	1	4		6.59544	5.98413	6.35403	6.66391	7.0917	6.91169
	0.185248	-0.05548	O89110 1xPhospho [S188(100)] Casp8	Color2 [DarkGray]	1	4		6.64961	6.54998	6.8009	6.44956	6.75221	6.63227
	0.318948	-0.08623	O89110 1xPhospho [S188(100)] Casp8	Color2 [DarkGray]	1	4		6.60585	6.58346	6.85674	6.46107	6.64961	6.67666
	0.793021	-0.11827	O89110 1xPhospho [S188(100)] Casp8	Color2 [DarkGray]	1	4		6.74551	6.63517	6.71836	6.50462	6.70044	6.53916
	1.31116	-0.64156	P00186 1xPhospho [S278(100)] Cyp1a2	Color2 [DarkGray]	1	4		6.88264	6.78136	7.07895	5.86047	6.56377	6.39403
	1.03021	-0.13845	P00329 1xPhospho [S365(100)] Adh1	Color2 [DarkGray]	1	4		6.62059	6.73606	6.77347	6.50779	6.65392	6.55305
	0.57023	-0.17198	P00520 1xPhospho [S569(100)] Abl1	Color2 [DarkGray]	1	4		6.65535	6.63807	6.87036	6.32733	6.67666	6.64386
	1.62801	0.408686	P01901 1xPhospho [S367(100)] H2-K1	Color2 [DarkGray]	1	4		6.4363	6.24793	6.57743	6.71836	6.93899	6.83036
	0.684731	0.105865	P01942 1xPhospho [S50(100)] Hba	Color2 [DarkGray]	1	4		6.68089	6.45615	6.6279	6.72792	6.6907	6.66391
	0.933931	-0.23424	P01942 1xPhospho [S82(100)] Hba	Color2 [DarkGray]	1	4		6.24428	6.27049	6.48677	6.018	6.27658	6.00424
	1.02202	0.342927	P01942 1xPhospho [T138(99.6)] Hba	Color2 [DarkGray]	1	4		6.48059	6.36107	6.51728	7.02126	6.51096	6.85549
	1.57022	0.207089	P01942 1xPhospho [T39(99.6)] Hba	Color2 [DarkGray]	1	4		6.5345	6.52982	6.54071	6.78005	6.62352	6.82273
	0.900609	0.122874	P01942 1xPhospho [Y25(100)] Hba	Color2 [DarkGray]	1	4		6.6453	6.54226	6.55152	6.59395	6.76421	6.74953
	0.76734	0.316128	P02088 1xPhospho [S21(100)] Hbb-b1	Color2 [DarkGray]	1	4		6.50144	6.15987	6.73606	6.94134	6.77215	6.63227
	0.7496	0.195035	P02088 1xPhospho [S45(100)] Hbb-b1	Color2 [DarkGray]	1	4		6.60288	6.39917	6.61176	6.92719	6.62644	6.6453
+	2.03879	0.605593	P02088 1xPhospho [S81(100)] Hbb-b1	Color2 [DarkGray]	1	4		6.27984	6.26115	6.36632	7.14466	6.7252	6.85424
	1.2771	0.307647	P02088 1xPhospho [T140(100)];P02089 1xPhospho [T140(100)] Hbb-b1	Color2 [DarkGray]	1	4		6.46924	6.42962	6.53294	6.97269	6.59544	6.7866
	0.865633	0.234329	P02088 1xPhospho [T140(100)];P02089 1xPhospho [T140(100)] Hbb-b1	Color2 [DarkGray]	1	4		6.43463	6.52982	6.58346	6.98641	6.64097	6.62352
	1.39344	0.359996	P02089 1xPhospho [S45(100)] Hbb-b2	Color2 [DarkGray]	1	4		6.51096	6.26115	6.57137	6.93899	6.68229	6.80219
	0.481393	-0.11184	P02089 1xPhospho [T70(100)] Hbb-b2	Color2 [DarkGray]	1	4		6.2546	6.0267	6.33204	6.02067	6.16729	6.08986
	0.230617	0.098202	P04627 1xPhospho [S157(100)] Araf	Color2 [DarkGray]	1	4		6.53294	6.39917	6.82018	6.45943	6.78398	6.80349
	0.242348	-0.12739	P04627 1xPhospho [S214(97.4)] Araf	Color2 [DarkGray]	1	4		6.3906	6.83162	6.85175	6.84549	6.38198	6.46434
	1.53173	-0.52358	P04627 1xPhospho [S255(100)] Araf	Color2 [DarkGray]	1	4		6.60288	6.90569	7.10852	6.45779	6.26303	6.32553
	0.023937	0.018091	P04627 1xPhospho [S257(100)] Araf	Color2 [DarkGray]	1	4		6.4363	6.49025	6.91049	6.26303	6.66249	6.96578
	0.632146	-0.15837	P04627 1xPhospho [S297(100)] Araf	Color2 [DarkGray]	1	4		6.21184	6.16144	6.45477	6.0049	6.23797	6.11006
	0.194645	0.155442	P04627 1xPhospho [T181(100)] Araf	Color2 [DarkGray]	1	4		6.71287	6.0917	6.79181	6.33271	6.66391	7.06609
	0.177704	0.082124	P04627 2xPhospho [T181(100);S186(100)] Araf	Color2 [DarkGray]	1	4		6.67101	6.52513	6.57743	6.44294	6.57137	7.00563
	0.862588	0.223117	P04919 1xPhospho [S18(100)] Slc4a1	Color2 [DarkGray]	1	4		6.39917	6.59544	6.5744	6.94017	6.58946	6.70874
	1.77908	0.374814	P04919 1xPhospho [S363(100)] Slc4a1	Color2 [DarkGray]	1	4		6.57137	6.29094	6.46271	6.8679	6.7211	6.86047
	0.359435	-0.11065	P05063 1xPhospho [S36(100)] Aldoc	Color2 [DarkGray]	1	4		6.47249	6.76421	6.84046	6.49665	6.70321	6.54535
	0.799992	-0.19005	P05064 1xPhospho [S39(100)] Aldoa	Color2 [DarkGray]	1	4		6.76686	6.61618	6.81121	6.47735	6.72383	6.42291
	1.38228	0.236255	P05064 1xPhospho [S46(99)] Aldoa	Color2 [DarkGray]	1	4		6.48704	6.5744	6.49506	6.82273	6.83668	6.60585
	0.555335	-0.11467	P05132 1xPhospho [S339(100)] Prkaca	Color2 [DarkGray]	1	4		6.79442	6.55152	6.74551	6.58796	6.67242	6.48704
	0.296802	-0.05485	P05132 1xPhospho [S339(100)] Prkaca	Color2 [DarkGray]	1	4		6.64097	6.56986	6.79701	6.63807	6.65678	6.54844
	0.624745	-0.05995	P05202 1xPhospho [S123(100)] Got2	Color2 [DarkGray]	1	4		6.66959	6.67525	6.67384	6.5267	6.65821	6.65392
	0.867081	0.150669	P05202 1xPhospho [S133(100)] Got2	Color2 [DarkGray]	1	4		6.62498	6.49185	6.57592	6.57894	6.81762	6.74819
	1.10352	-0.15537	P05202 1xPhospho [S143(100)] Got2	Color2 [DarkGray]	1	4		6.6865	6.70598	6.76155	6.43962	6.60733	6.64097
	0.575037	-0.11263	P05202 1xPhospho [S231(100)] Got2	Color2 [DarkGray]	1	4		6.6865	6.59991	6.80219	6.47573	6.69905	6.57592
	0.034166	0.012379	P05202 1xPhospho [S333(99.5)] Got2	Color2 [DarkGray]	1	4		6.59991	6.50938	6.7879	6.50938	6.81762	6.60733
	0.164753	-0.04238	P05202 1xPhospho [S333(99.7)] Got2	Color2 [DarkGray]	1	4		6.63517	6.55919	6.79051	6.50303	6.74147	6.61324
	0.085869	-0.03233	P05202 1xPhospho [S360(100)] Got2	Color2 [DarkGray]	1	4		6.71012	6.44128	6.80993	6.5267	6.77083	6.56682
	0.090624	0.046337	P05213 1xPhospho [S439(100)] Tuba1b	Color2 [DarkGray]	1	4		6.49825	6.44294	6.88509	6.49825	6.88509	6.58195
	0.77644	-0.11219	P05213 1xPhospho [S48(100)];P68373 1xPhospho [S48(100)] Tuba1b	Color2 [DarkGray]	1	4		6.76818	6.60881	6.71425	6.53294	6.67948	6.54226
	0.392405	-0.11944	P05480 1xPhospho [S17(100)] Src	Color2 [DarkGray]	1	4		6.30457	6.19832	6.39067	6.0344	6.40749	6.09335
	1.53742	0.969132	P05555 1xPhospho [T623(99.5)] Itgam	Color2 [DarkGray]	1	4		6.10643	5.56072	6.50621	6.853	7.03892	7.18884
	1.40265	0.866527	P05627 1xPhospho [S63(100)] Jun	Color2 [DarkGray]	1	4		6.13955	5.99095	6.19377	6.64386	6.74551	7.5345
+	1.87942	0.69026	P05627 1xPhospho [S73(100)] Jun	Color2 [DarkGray]	1	4		6.09803	6.13955	6.51096	6.75221	6.99887	7.06824
	0.961222	-0.18308	P05784 1xPhospho [S35(100)] Krt18	Color2 [DarkGray]	1	4		6.72656	6.64386	6.8189	6.46761	6.47897	6.69349
	0.252786	-0.13566	P05784 2xPhospho [S35(100);S/Y] Krt18	Color2 [DarkGray]	1	4		6.72656	6.38888	6.96809	6.7115	6.66676	6.29829
	1.01129	-0.25115	P06151 1xPhospho [T309(99.5)] Ldha	Color2 [DarkGray]	1	4		6.76553	6.63227	6.8802	6.45779	6.38025	6.6865
	0.466868	0.15172	P06537 1xPhospho [S284(99.6)] Nr3c1	Color2 [DarkGray]	1	4		6.56834	6.42794	6.68089	6.48864	6.74282	6.90087
	0.262391	0.103829	P06537 1xPhospho [S421(94)] Nr3c1	Color2 [DarkGray]	1	4		6.87774	6.34696	6.52356	6.66676	6.65964	6.73336
	0.193472	-0.07705	P06537 1xPhospho [S46(99.6)] Nr3c1	Color2 [DarkGray]	1	4		6.20816	5.98861	6.45093	6.02399	6.27778	6.11478
	0.612206	-0.18119	P06728 1xPhospho [S333(100)] Apoa4	Color2 [DarkGray]	1	4		6.80736	6.5157	6.85424	6.64097	6.38543	6.60733
	0.18423	0.082106	P06745 1xPhospho [S237(100)] Gpi	Color2 [DarkGray]	1	4		6.66249	6.56072	6.55305	6.64386	6.97613	6.40259
	0.119775	0.070895	P06800 1xPhospho [S1229(99.2)] Ptprc	Color2 [DarkGray]	1	4		6.36107	6.46924	6.94486	6.7115	6.84172	6.43463
	0.150685	0.033953	P06800 1xPhospho [S964(100)] Ptprc	Color2 [DarkGray]	1	4		6.5157	6.62936	6.72792	6.58195	6.77083	6.62205
	0.998107	0.19657	P06800 1xPhospho [S964(100)] Ptprc	Color2 [DarkGray]	1	4		6.52513	6.44294	6.64961	6.61765	6.72928	6.86047
	0.192883	0.12744	P06800 1xPhospho [S964(100)] Ptprc	Color2 [DarkGray]	1	4		6.56377	6.33092	6.77215	6.35226	7.09698	6.59991
	1.85706	0.318038	P06802 1xPhospho [T238(100)] Enpp1	Color2 [DarkGray]	1	4		6.56682	6.33628	6.52042	6.81121	6.73606	6.83036
	0.188223	0.168817	P06837 1xPhospho [S96(99.3)] Gap43	Color2 [DarkGray]	1	4		6.43296	6.83542	6.2817	7.09592	6.86047	6.10014
	1.02368	0.294889	P06837 1xPhospho [T172(100)] Gap43	Color2 [DarkGray]	1	4		6.5267	6.66676	6.2555	6.89966	6.7115	6.72247
	1.02164	-0.21937	P07309 1xPhospho [S72(100)] Ttr	Color2 [DarkGray]	1	4		6.78267	6.56072	6.8936	6.49185	6.57289	6.51412
	0.795245	-0.31788	P07724 1xPhospho [S244(100)] Alb	Color2 [DarkGray]	1	4		6.57289	6.69488	7.07788	6.58346	6.55305	6.2555
	0.413141	-0.12771	P07758 1xPhospho [S41(99.3)] Serpina1a	Color2 [DarkGray]	1	4		6.19708	6.2342	6.40403	6.0484	6.3802	6.02358
	1.06684	-0.54158	P07901 1xPhospho [S231(100)] Hsp90aa1	Color2 [DarkGray]	1	4		6.74416	6.60288	7.25644	6.06824	6.50621	6.40429
	0.785447	-0.26793	P07901 1xPhospho [S231(100)] Hsp90aa1	Color2 [DarkGray]	1	4		6.7211	6.60585	6.96232	6.2854	6.6907	6.50938
+	3.06003	-1.03149	P07901 1xPhospho [S231(100)] Hsp90aa1	Color2 [DarkGray]	1	4		6.91886	7.08852	7.18785	6.04221	6.17592	5.88264
	0.244404	-0.08714	P07901 1xPhospho [S263(100)] Hsp90aa1	Color2 [DarkGray]	1	4		6.22271	6.06761	6.48274	6.05528	6.30266	6.15372
	1.73802	-0.61594	P07901 1xPhospho [S263(100)] Hsp90aa1	Color2 [DarkGray]	1	4		6.83668	6.79442	7.10119	6.08321	6.27612	6.52513
	0.417984	-0.14519	P08226 1xPhospho [S139(99.7)] Apoe	Color2 [DarkGray]	1	4		6.61912	6.75889	6.74416	6.41109	6.84424	6.43129
	0.016267	-0.00591	P08228 1xPhospho [S108(100)] Sod1	Color2 [DarkGray]	1	4		6.55765	6.5345	6.83289	6.57137	6.78136	6.55459
	0.102456	0.078656	P08228 1xPhospho [S99(100)] Sod1	Color2 [DarkGray]	1	4		6.56682	6.37504	6.78529	6.37504	7.15178	6.4363
	0.276377	-0.09776	P08228 1xPhospho [S99(100)] Sod1	Color2 [DarkGray]	1	4		6.79312	6.47086	6.79181	6.72792	6.62352	6.41109
	0.528151	0.283896	P08249 1xPhospho [S246(100)] Mdh2	Color2 [DarkGray]	1	4		6.6279	6.31651	6.48059	6.32912	7.04549	6.90207
	0.022148	0.009	P08249 1xPhospho [T235(100)] Mdh2	Color2 [DarkGray]	1	4		6.51885	6.51885	6.86171	6.49825	6.69209	6.73606
	0.341918	-0.09592	P08775 1xPhospho [S1815(94.9)] Polr2a	Color2 [DarkGray]	1	4		6.25519	6.12243	6.35309	6.03525	6.33633	6.07135
	1.32105	-0.16827	P08775 1xPhospho [S1847(100)] Polr2a	Color2 [DarkGray]	1	4		6.75489	6.65392	6.76421	6.46107	6.59096	6.61618
	0.257028	0.083194	P08775 1xPhospho [S1920(100)];1xPhospho [S1934(100)] Polr2a	Color2 [DarkGray]	1	4		6.52826	6.56834	6.6907	6.66107	6.8936	6.4822
	0.004608	0.002633	P08775 1xPhospho [S1966(100)] Polr2a	Color2 [DarkGray]	1	4		6.58346	6.45615	6.85175	6.36282	6.86542	6.67101
+	3.32441	-0.71005	P08775 2xPhospho [S1878(99.4);T1880(100)] Polr2a	Color2 [DarkGray]	1	4		6.89966	7.07254	6.88996	6.29829	6.18388	6.24983
	0.561031	0.250898	P09055 1xPhospho [T777(100)] Itgb1	Color2 [DarkGray]	1	4		6.2854	6.35931	6.85424	6.72792	6.61324	6.91049
	0.62525	-0.21876	P09405 1xPhospho [S460(100)] Ncl	Color2 [DarkGray]	1	4		6.76421	6.54844	6.90929	6.31107	6.71699	6.53761
	0.189834	-0.10704	P09405 1xPhospho [S460(99.8)] Ncl	Color2 [DarkGray]	1	4		6.3505	6.67101	7.01792	6.46924	6.4822	6.76686
	0.39564	0.073562	P09405 1xPhospho [S616(100)] Ncl	Color2 [DarkGray]	1	4		6.48382	6.61471	6.71425	6.67807	6.74953	6.60585
	0.358205	-0.17619	P09405 1xPhospho [T121(100)] Ncl	Color2 [DarkGray]	1	4		6.71973	6.71562	6.7115	6.15987	6.59544	6.86295
	0.985344	-0.15662	P09411 1xPhospho [S203(100)] Pgk1	Color2 [DarkGray]	1	4		6.63663	6.68089	6.83668	6.53138	6.64674	6.50621
	0.190307	-0.05774	P09411 1xPhospho [Y196(100)] Pgk1	Color2 [DarkGray]	1	4		6.24424	6.16084	6.38403	6.15835	6.39034	6.06718
	0.293657	0.062667	P09470 1xPhospho [S1305(100)] Ace	Color2 [DarkGray]	1	4		6.61176	6.60288	6.61324	6.52356	6.66959	6.82273
	0.101296	0.035855	P09528 1xPhospho [S114(100)] Fth1	Color2 [DarkGray]	1	4		6.57592	6.57137	6.71287	6.58796	6.49345	6.88631
+	2.11325	-0.74118	P09581 1xPhospho [S711(100)] Csf1r	Color2 [DarkGray]	1	4		6.87036	6.94837	7.06393	6.03342	6.49025	6.13545
	1.51785	-0.79648	P09581 1xPhospho [S711(100)] Csf1r	Color2 [DarkGray]	1	4		6.94837	6.77873	7.18289	6.07468	6.58045	5.86542
	0.445851	-0.16593	P0C673 1xPhospho [S334(99.7)] Igsf11	Color2 [DarkGray]	1	4		6.26427	6.18894	6.45715	5.98706	6.4144	6.01111
	0.964972	-0.4304	P0C7L0 1xPhospho [S161(100)] Wipf3	Color2 [DarkGray]	1	4		6.9542	6.64097	6.89482	6.02901	6.56986	6.59991
	0.607116	-0.16987	P0C7L0 1xPhospho [S392(100)] Wipf3	Color2 [DarkGray]	1	4		6.8189	6.7046	6.63952	6.36807	6.76022	6.52513
	0.984233	0.506062	P0C7T6 1xPhospho [S282(100)] Atxn1l	Color2 [DarkGray]	1	4		6.23649	6.24222	6.56072	6.47897	6.85175	7.22689
	0.274024	-0.1821	P0C7T6 1xPhospho [T328(100)] Atxn1l	Color2 [DarkGray]	1	4		7.05745	6.6014	6.46271	6.19377	6.50621	6.87529
	0.011099	0.004329	P0CG14 1xPhospho [S160(100)] Derpc	Color2 [DarkGray]	1	4		6.50621	6.6014	6.8009	6.47735	6.63807	6.80607
	0.724223	-0.43352	P0DP27 1xPhospho [S102(100)] Calm2	Color2 [DarkGray]	1	4		6.97728	6.54226	6.93899	6.20359	6.85424	6.10014
	0.670778	-0.15783	P10126 1xPhospho [T261(100)] Eef1a1	Color2 [DarkGray]	1	4		6.58346	6.7211	6.84549	6.67525	6.41785	6.58346
	0.718543	-0.15797	P10126 1xPhospho [Y141(100)] Eef1a1	Color2 [DarkGray]	1	4		6.65964	6.74819	6.74416	6.39746	6.73064	6.54998
	0.04293	0.014633	P10637 1xPhospho [S188(100)] Mapt	Color2 [DarkGray]	1	4		6.62059	6.48382	6.79181	6.52199	6.78005	6.63807
	0.191857	0.123023	P10637 1xPhospho [S188(100)] Mapt	Color2 [DarkGray]	1	4		6.31651	6.40259	6.96	6.50621	6.96	6.58195
+	2.93317	1.07336	P10637 1xPhospho [S494(100)] Mapt	Color2 [DarkGray]	1	4		5.88509	6.02237	6.10014	6.91886	7.29646	7.01234
	1.65798	0.901318	P10637 1xPhospho [S506(100)] Mapt	Color2 [DarkGray]	1	4		6.11686	6.1334	6.04439	7.26585	7.22497	6.50779
	1.30126	0.874264	P10637 1xPhospho [S506(100)] Mapt	Color2 [DarkGray]	1	4		5.97269	6.13955	6.18982	7.36894	7.18785	6.36807
	0.864027	0.17128	P10637 1xPhospho [S527(100)] Mapt	Color2 [DarkGray]	1	4		6.5157	6.53916	6.60288	6.72247	6.87774	6.57137
	0.776984	0.360274	P10637 2xPhospho [S494(100);S/Y/T] Mapt	Color2 [DarkGray]	1	4		6.85798	6.27799	6.17792	6.81378	6.83542	6.74551
	0.284994	-0.14792	P10637 2xPhospho [S688(100);S692(98.6)] Mapt	Color2 [DarkGray]	1	4		6.52982	6.69349	6.88142	6.1918	6.6865	6.78267
+	2.51647	-0.78538	P10637 3xPhospho [S692(99.4);Y/S/T] Mapt	Color2 [DarkGray]	1	4		7.00338	6.79051	7.13955	6.11478	6.1334	6.32912
	0.046257	0.01217	P10649 1xPhospho [S27(99.6)] Gstm1	Color2 [DarkGray]	1	4		6.47573	6.6851	6.74416	6.57137	6.67525	6.69488
	0.140693	-0.0534	P10649 1xPhospho [S27(99.8)] Gstm1	Color2 [DarkGray]	1	4		6.67948	6.57289	6.73742	6.39917	6.853	6.57743
	0.633306	0.27858	P10649 1xPhospho [T206(100)] Gstm1	Color2 [DarkGray]	1	4		6.31832	6.53761	6.59544	6.41785	6.848	7.02126
	1.0131	0.168754	P10649 1xPhospho [T34(100)] Gstm1	Color2 [DarkGray]	1	4		6.52982	6.52199	6.61324	6.67384	6.86666	6.63081
	0.138113	0.032022	P10649 1xPhospho [T34(100)] Gstm1	Color2 [DarkGray]	1	4		6.53294	6.66107	6.68229	6.54844	6.79312	6.63081
	0.519614	-0.13131	P10649 1xPhospho [T34(100)] Gstm1	Color2 [DarkGray]	1	4		6.2513	6.15696	6.44113	6.02709	6.28004	6.14833
	0.112208	-0.04187	P10649 1xPhospho [T34(100)] Gstm1	Color2 [DarkGray]	1	4		6.70874	6.47735	6.78921	6.42122	6.71973	6.70874
	0.231295	-0.08282	P10711 1xPhospho [S100(100)] Tcea1	Color2 [DarkGray]	1	4		6.69349	6.49345	6.84674	6.41109	6.73606	6.63807
	0.1386	-0.05706	P10922 1xPhospho [S66(100)] H1-0	Color2 [DarkGray]	1	4		6.6279	6.42626	6.93664	6.5469	6.66391	6.60881
	0.023532	0.018991	P11157 1xPhospho [S20(100)] Rrm2	Color2 [DarkGray]	1	4		6.47897	6.49185	6.85798	6.17193	6.732	6.98185
	0.530052	-0.17293	P11352 1xPhospho [S201(100)] Gpx1	Color2 [DarkGray]	1	4		6.6279	6.6279	6.90569	6.42626	6.76686	6.44956
	0.982133	0.415196	P11352 1xPhospho [S32(99.5)] Gpx1	Color2 [DarkGray]	1	4		6.25172	6.30561	6.66534	6.88142	6.53916	7.04767
	0.463578	-0.14872	P11352 1xPhospho [T143(100)] Gpx1	Color2 [DarkGray]	1	4		6.50621	6.83668	6.78529	6.47573	6.74685	6.45943
	1.28406	-0.35801	P11352 1xPhospho [Y96(100)] Gpx1	Color2 [DarkGray]	1	4		6.93074	6.58646	6.89845	6.48704	6.54535	6.30925
+	1.88776	-0.78002	P11499 1xPhospho [S226(100)] Hsp90ab1	Color2 [DarkGray]	1	4		6.85798	7.20457	6.84925	6.43962	5.9542	6.17792
	0.984507	-0.31058	P11499 1xPhospho [S226(100)] Hsp90ab1	Color2 [DarkGray]	1	4		6.67101	6.67948	6.99887	6.27799	6.61765	6.52199
	1.48891	-0.80542	P11499 1xPhospho [S226(100)] Hsp90ab1	Color2 [DarkGray]	1	4		6.56834	6.90929	7.41278	6.07895	6.25361	6.1416
+	2.65734	-0.65131	P11499 1xPhospho [S226(100)] Hsp90ab1	Color2 [DarkGray]	1	4		6.76818	7.0607	6.96	6.2075	6.32733	6.30012
	0.736556	-0.18735	P11499 1xPhospho [S255(100)] Hsp90ab1	Color2 [DarkGray]	1	4		6.77347	6.71562	6.70183	6.54535	6.74012	6.34341
	1.76439	-0.40431	P11499 1xPhospho [S255(100)] Hsp90ab1	Color2 [DarkGray]	1	4		6.92244	6.77083	6.79312	6.53138	6.49985	6.24222
	1.58187	-0.34771	P11499 1xPhospho [S255(100)] Hsp90ab1	Color2 [DarkGray]	1	4		6.66391	6.75622	6.98982	6.40088	6.49345	6.47249
	1.35901	-0.7093	P11499 1xPhospho [S462(99.6)] Hsp90ab1	Color2 [DarkGray]	1	4		7.04002	6.73336	7.04002	5.88264	6.64097	6.16189
	0.130749	-0.05489	P11499 1xPhospho [S532(100)] Hsp90ab1	Color2 [DarkGray]	1	4		6.53761	6.49665	6.95303	6.62936	6.51096	6.68229
	0.280598	-0.1165	P11499 2xPhospho [S255(100);S261(100)] Hsp90ab1	Color2 [DarkGray]	1	4		6.52513	6.92481	6.62352	6.77347	6.37156	6.57894
	1.13928	-0.22601	P11499 2xPhospho [S255(100);S261(100)] Hsp90ab1	Color2 [DarkGray]	1	4		6.78529	6.62059	6.84172	6.52356	6.63663	6.40939
	0.307453	-0.08694	P11531 1xPhospho [S3435(99.6)] Dmd	Color2 [DarkGray]	1	4		6.20991	6.24085	6.48207	6.23284	6.35223	6.08694
	0.311502	-0.08983	P11531 1xPhospho [S3493(99.2)] Dmd	Color2 [DarkGray]	1	4		6.23749	6.03997	6.37418	6.01131	6.2426	6.12823
	0.31916	-0.19345	P11531 1xPhospho [S3616(100)] Dmd	Color2 [DarkGray]	1	4		6.87897	6.45451	6.81506	6.20945	6.4363	6.92244
	0.414826	-0.22722	P11679 1xPhospho [S24(100)] Krt8	Color2 [DarkGray]	1	4		6.53916	6.69627	6.96809	6.16993	6.50144	6.8505
	0.350655	0.376462	P11679 1xPhospho [S43(100)] Krt8	Color2 [DarkGray]	1	4		6.40088	6.04439	6.6453	6.43962	7.55152	6.22882
	0.638959	0.227845	P11679 1xPhospho [S438(99.1)] Krt8	Color2 [DarkGray]	1	4		6.38198	6.43796	6.72928	6.7879	6.51885	6.926
	0.835208	-0.27632	P11679 1xPhospho [S482(98.8)] Krt8	Color2 [DarkGray]	1	4		6.77479	6.66249	6.86666	6.46107	6.26303	6.75087
	0.354853	0.209076	P11679 1xPhospho [S489(100)] Krt8	Color2 [DarkGray]	1	4		6.04876	6.6907	6.81121	6.64386	6.85175	6.68229
	0.074446	-0.03242	P11679 2xPhospho [S24(100);S/T] Krt8	Color2 [DarkGray]	1	4		6.17402	6.03791	6.37367	6.02216	6.39677	6.06941
	0.347912	-0.08755	P11725 1xPhospho [S132(100)] Otc	Color2 [DarkGray]	1	4		6.77479	6.5469	6.72792	6.5469	6.74819	6.49185
	0.131887	0.019288	P11725 1xPhospho [S133(99.6)] Otc	Color2 [DarkGray]	1	4		6.56072	6.60881	6.72928	6.61324	6.67384	6.66959
	0.498992	-0.13872	P11725 1xPhospho [S146(100)] Otc	Color2 [DarkGray]	1	4		6.67101	6.65964	6.78921	6.56529	6.76686	6.37156
	0.239973	-0.06647	P11862 1xPhospho [S188(100)] Gas2	Color2 [DarkGray]	1	4		6.67525	6.5267	6.81506	6.47573	6.71836	6.62352
	1.2175	0.423947	P11862 1xPhospho [S289(100)] Gas2	Color2 [DarkGray]	1	4		6.29094	6.29829	6.63081	6.82909	7.03782	6.62498
	0.209502	0.095095	P11862 1xPhospho [S289(100)] Gas2	Color2 [DarkGray]	1	4		6.56072	6.32373	6.87036	6.59544	6.83289	6.61176
	0.119071	-0.05322	P11862 1xPhospho [T282(99.6)] Gas2	Color2 [DarkGray]	1	4		6.56986	6.54535	6.8679	6.63372	6.81121	6.37851
	0.774294	-0.32361	P11862 2xPhospho [S188(100);S/T] Gas2	Color2 [DarkGray]	1	4		6.79442	6.56377	6.99435	6.17991	6.67666	6.52513
	0.42336	-0.15693	P11862 2xPhospho [S283(99);S/T] Gas2	Color2 [DarkGray]	1	4		6.732	6.51412	6.88874	6.34518	6.74147	6.57743
	0.269297	-0.11395	P11862 2xPhospho [S283(99);S/T] Gas2	Color2 [DarkGray]	1	4		6.35654	6.01829	6.47722	5.97197	6.26569	6.27253
	0.175624	0.055021	P11881 1xPhospho [S1588(100)] Itpr1	Color2 [DarkGray]	1	4		6.5438	6.75221	6.53761	6.74685	6.47573	6.7761
	0.66388	-0.15395	P11881 1xPhospho [S1755(100)] Itpr1	Color2 [DarkGray]	1	4		6.73471	6.67525	6.73606	6.40259	6.75489	6.5267
	0.258857	-0.13644	P11983 1xPhospho [S544(100)] Tcp1	Color2 [DarkGray]	1	4		6.50779	6.97842	6.59842	6.57743	6.8125	6.2854
	0.411824	0.154203	P12367 1xPhospho [S96(100)] Prkar2a	Color2 [DarkGray]	1	4		6.732	6.29094	6.64674	6.55305	6.73877	6.84046
	0.345519	0.165211	P12382 1xPhospho [S775(100)] Pfkl	Color2 [DarkGray]	1	4		6.66534	6.44128	6.52826	6.93074	6.86171	6.33807
	0.088545	0.081977	P12382 1xPhospho [S775(99.7)] Pfkl	Color2 [DarkGray]	1	4		6.73471	5.99095	6.97499	6.67384	6.88387	6.38888
	0.558064	-0.52135	P12710 1xPhospho [S100(100)] Fabp1	Color2 [DarkGray]	1	4		6.85922	6.43296	7.1809	5.88996	7.00563	6.01346
	0.480067	-0.51424	P12710 1xPhospho [S100(100)] Fabp1	Color2 [DarkGray]	1	4		6.732	6.46597	7.22304	5.75221	7.09487	6.03122
	0.374832	-0.30792	P12710 1xPhospho [S100(100)] Fabp1	Color2 [DarkGray]	1	4		6.80478	6.5267	6.91886	6.03782	7.08321	6.20555
	0.394482	-0.38957	P12710 1xPhospho [S100(100)] Fabp1	Color2 [DarkGray]	1	4		6.82146	6.47086	7.01234	6.11478	7.13853	5.88264
	0.241346	-0.10476	P12710 1xPhospho [S11(100)] Fabp1	Color2 [DarkGray]	1	4		6.64241	6.56529	6.84674	6.40259	6.87652	6.46107
	0.343089	-0.16108	P12710 1xPhospho [S11(100)] Fabp1	Color2 [DarkGray]	1	4		6.67525	6.5345	6.91648	6.37156	6.86542	6.40599
	1.44186	0.398685	P12710 1xPhospho [T108(100)] Fabp1	Color2 [DarkGray]	1	4		6.29278	6.44294	6.53916	6.66107	6.78529	7.02459
	0.477382	-0.12531	P12710 1xPhospho [T108(98.5)] Fabp1	Color2 [DarkGray]	1	4		6.32965	6.13798	6.41623	6.02437	6.29573	6.18782
	0.454139	-0.14979	P12710 1xPhospho [T51(100)] Fabp1	Color2 [DarkGray]	1	4		6.25293	6.13859	6.41818	5.99528	6.35334	6.01169
	0.32091	0.108101	P12710 1xPhospho [T53(100)] Fabp1	Color2 [DarkGray]	1	4		6.49185	6.51254	6.74147	6.55765	6.59842	6.91409
	0.678452	-0.18639	P13595 1xPhospho [S1005(100)] Ncam1	Color2 [DarkGray]	1	4		6.82273	6.53294	6.83036	6.6453	6.59096	6.3906
	2.50343	0.351376	P13595 1xPhospho [S774(98.9)] Ncam1	Color2 [DarkGray]	1	4		6.56377	6.39575	6.40939	6.78529	6.80993	6.82782
	0.153832	0.04307	P13745 1xPhospho [S142(100)];P30115 1xPhospho [S142(100)] Gsta1	Color2 [DarkGray]	1	4		6.65821	6.46434	6.732	6.52982	6.69905	6.75489
	1.34308	-0.22087	P14148 1xPhospho [S195(100)] Rpl7	Color2 [DarkGray]	1	4		6.2343	6.2611	6.42021	6.03072	6.18523	6.03705
	0.162825	-0.10951	P14148 1xPhospho [T17(100)] Rpl7	Color2 [DarkGray]	1	4		6.69209	6.52513	6.81121	6.14975	6.57289	6.97728
	0.001933	0.004148	P14148 1xPhospho [T17(100)] Rpl7	Color2 [DarkGray]	1	4		6.04221	6.36457	6.95536	5.68089	5.94954	7.74416
	0.071514	-0.02149	P14152 1xPhospho [S111(100)] Mdh1	Color2 [DarkGray]	1	4		6.17985	6.06175	6.35523	6.15264	6.29462	6.0851
	0.927717	-0.17641	P14152 1xPhospho [S241(100)] Mdh1	Color2 [DarkGray]	1	4		6.6893	6.71287	6.77873	6.49506	6.71699	6.43962
	0.314313	-0.08972	P14152 1xPhospho [S89(100)] Mdh1	Color2 [DarkGray]	1	4		6.60585	6.55919	6.88509	6.51885	6.70598	6.55612
	0.44652	-0.25366	P14152 1xPhospho [S89(100)] Mdh1	Color2 [DarkGray]	1	4		6.86295	6.68089	6.69349	6.13134	6.93899	6.40599
	0.78053	-0.17171	P14206 1xPhospho [T82(98.8)] Rpsa	Color2 [DarkGray]	1	4		6.76686	6.5469	6.85674	6.53605	6.63227	6.48704
	0.387557	-0.15651	P14246 1xPhospho [S522(100)] Slc2a2	Color2 [DarkGray]	1	4		6.9542	6.50144	6.67384	6.72247	6.35403	6.58346
	0.026052	0.004945	P14246 1xPhospho [S522(100)] Slc2a2	Color2 [DarkGray]	1	4		6.61618	6.55152	6.75221	6.63081	6.6907	6.61324
	0.016138	0.004244	P14246 1xPhospho [S522(100)] Slc2a2	Color2 [DarkGray]	1	4		6.6865	6.47735	6.75355	6.59842	6.6893	6.64241
	0.237141	0.062779	P14246 1xPhospho [S522(100)] Slc2a2	Color2 [DarkGray]	1	4		6.6879	6.41447	6.72383	6.61471	6.73877	6.66107
	0.301757	-0.11737	P14246 2xPhospho [S520(99.4);S522(100)] Slc2a2	Color2 [DarkGray]	1	4		6.7046	6.61324	6.76155	6.80736	6.63081	6.2891
	1.0391	0.516296	P14602 1xPhospho [S15(100)] Hspb1	Color2 [DarkGray]	1	4		6.62498	6.06824	6.33807	6.86666	7.14975	6.56377
	1.01088	0.406879	P14602 1xPhospho [S86(99.6)] Hspb1	Color2 [DarkGray]	1	4		6.59246	6.33092	6.3147	6.79442	7.11894	6.54535
	0.355615	-0.16789	P14733 1xPhospho [S392(100)];P21619 1xPhospho [S383(100)] Lmnb1	Color2 [DarkGray]	1	4		6.79181	6.52199	6.824	6.58195	6.82146	6.23074
	1.00973	0.509859	P14733 1xPhospho [T21(100)] Lmnb1	Color2 [DarkGray]	1	4		6.41785	6.02459	6.59991	6.86913	7.1375	6.56529
	0.849708	-0.92696	P14869 1xPhospho [S307(100)] Rplp0	Color2 [DarkGray]	1	4		6.56682	7.78855	6.42459	6.35579	6.15785	5.48543
	0.83503	-0.48628	P14869 1xPhospho [S307(100)] Rplp0	Color2 [DarkGray]	1	4		6.56224	7.2724	6.6837	6.46271	6.55459	6.04221
	0.606118	-0.11755	P14869 1xPhospho [S307(100)] Rplp0	Color2 [DarkGray]	1	4		6.24501	6.15148	6.39852	6.09147	6.24444	6.10645
	1.31605	-0.16659	P14869 2xPhospho [S304(100);S307(100)] Rplp0	Color2 [DarkGray]	1	4		6.75489	6.62644	6.78921	6.5469	6.61765	6.50621
	0.693534	-0.16974	P14869 2xPhospho [S304(100);S307(100)] Rplp0	Color2 [DarkGray]	1	4		6.66818	6.60288	6.8936	6.49506	6.6879	6.47249
	0.777224	-0.21337	P14873 1xPhospho [S1260(100)] Map1b	Color2 [DarkGray]	1	4		6.30951	6.17194	6.47179	6.01797	6.28866	6.0065
	0.020209	0.004791	P14873 1xPhospho [S1815(99.4)] Map1b	Color2 [DarkGray]	1	4		6.65105	6.56224	6.70598	6.59246	6.56377	6.77742
	1.05159	0.378047	P14901 1xPhospho [S242(100)] Hmox1	Color2 [DarkGray]	1	4		6.5744	6.33807	6.38198	6.69488	7.11166	6.62205
	0.832102	-0.15019	P15105 1xPhospho [S19(100)] Glul	Color2 [DarkGray]	1	4		6.76022	6.59842	6.7866	6.59096	6.45121	6.65249
	1.16133	-0.31914	P15105 1xPhospho [S19(100)] Glul	Color2 [DarkGray]	1	4		6.71699	6.6837	6.96578	6.48543	6.62352	6.30012
	1.15345	-0.1552	P15105 1xPhospho [T328(100)] Glul	Color2 [DarkGray]	1	4		6.80219	6.65964	6.69209	6.65535	6.5157	6.51728
	1.03822	0.530823	P15208 1xPhospho [S1340(99.4)] Insr	Color2 [DarkGray]	1	4		6.26491	6.37504	6.34873	6.56986	6.67948	7.33181
	0.839529	-0.16743	P15261 1xPhospho [S402(100)] Ifngr1	Color2 [DarkGray]	1	4		6.20713	6.09004	6.39128	6.00766	6.10962	6.06889
	0.534236	-0.0927	P15261 1xPhospho [T373(99.6)] Ifngr1	Color2 [DarkGray]	1	4		6.25046	6.15586	6.28485	6.01022	6.23154	6.1713
	0.939082	-0.22274	P15261 1xPhospho [T373(99.6)] Ifngr1	Color2 [DarkGray]	1	4		6.88753	6.64241	6.71012	6.5157	6.67242	6.3837
	0.373634	-0.09829	P15327 1xPhospho [T122(100)] Bpgm	Color2 [DarkGray]	1	4		6.74551	6.47897	6.8392	6.55919	6.57592	6.63372
	0.387792	-0.14952	P15508 1xPhospho [S1289(99.6)] Sptb	Color2 [DarkGray]	1	4		6.28141	5.9405	6.42006	5.91646	6.18139	6.09556
	0.449957	0.127263	P15508 1xPhospho [S2034(100)] Sptb	Color2 [DarkGray]	1	4		6.52826	6.44128	6.75087	6.74282	6.5469	6.8125
	0.922925	0.289957	P15508 1xPhospho [S2105(100)] Sptb	Color2 [DarkGray]	1	4		6.61324	6.29646	6.54226	6.99322	6.69488	6.63372
	2.05511	0.534398	P15508 1xPhospho [S2105(99.3)] Sptb	Color2 [DarkGray]	1	4		6.27799	6.3733	6.38888	7.09381	6.78136	6.76818
	0.448475	0.151085	P15508 1xPhospho [S36(100)] Sptb	Color2 [DarkGray]	1	4		6.6851	6.48704	6.50303	6.96924	6.59694	6.56224
	0.304544	0.077411	P15864 1xPhospho [S36(100)] H1-2	Color2 [DarkGray]	1	4		6.58346	6.46924	6.75087	6.55612	6.76818	6.7115
	0.579695	-0.0864	P15920 1xPhospho [S695(100)] Atp6v0a2	Color2 [DarkGray]	1	4		6.66249	6.62059	6.77083	6.51885	6.6879	6.58796
	0.952087	0.464472	P15920 2xPhospho [S695(100);S700(100)] Atp6v0a2	Color2 [DarkGray]	1	4		6.17991	6.2817	6.66249	6.87036	7.12516	6.52199
	0.616905	-0.15575	P16014 1xPhospho [S155(100)] Chgb	Color2 [DarkGray]	1	4		6.2118	6.21523	6.3914	5.9568	6.29086	6.10351
	0.143039	0.047454	P16015 1xPhospho [S29(100)] Ca3	Color2 [DarkGray]	1	4		6.73336	6.43296	6.67807	6.50144	6.7211	6.76421
	0.929855	-0.16976	P16015 1xPhospho [S48(99.6)] Ca3	Color2 [DarkGray]	1	4		6.7252	6.58946	6.85549	6.49665	6.62352	6.54071
	0.23295	-0.0682	P16015 1xPhospho [S50(100)] Ca3	Color2 [DarkGray]	1	4		6.72247	6.62498	6.67242	6.59096	6.80478	6.41954
	0.196052	-0.07146	P16015 1xPhospho [S85(100)] Ca3	Color2 [DarkGray]	1	4		6.85798	6.53761	6.62205	6.59395	6.78136	6.42794
	0.030188	0.007212	P16015 1xPhospho [T129(100)] Ca3	Color2 [DarkGray]	1	4		6.28732	6.10978	6.26259	6.11424	6.30798	6.25911
	0.42397	-0.13181	P16015 1xPhospho [T216(100)] Ca3	Color2 [DarkGray]	1	4		6.16251	6.15529	6.47701	6.00221	6.27744	6.11971
	0.00723	-0.00334	P16015 1xPhospho [Y74(99.7)] Ca3	Color2 [DarkGray]	1	4		6.6837	6.40769	6.82146	6.61618	6.7996	6.48704
	0.45097	-0.12852	P16054 1xPhospho [S329(100)] Prkce	Color2 [DarkGray]	1	4		6.31934	6.08745	6.29111	5.92687	6.26757	6.11789
	0.96829	0.216981	P16054 1xPhospho [S729(100)] Prkce	Color2 [DarkGray]	1	4		6.46761	6.49506	6.61912	6.59842	6.92005	6.71425
	0.881962	0.2567	P16054 1xPhospho [S729(100)] Prkce	Color2 [DarkGray]	1	4		6.57137	6.46434	6.47411	6.80349	6.96232	6.51412
+	1.60807	1.01946	P16056 1xPhospho [S964(100)] Met	Color2 [DarkGray]	1	4		5.86295	6.01123	6.14568	7.56453	6.88142	6.63227
	0.345799	0.119359	P16056 1xPhospho [S988(98.9)] Met	Color2 [DarkGray]	1	4		6.32012	6.67101	6.73742	6.59991	6.67807	6.80864
	0.551573	-0.24368	P16056 1xPhospho [T975(100)] Met	Color2 [DarkGray]	1	4		6.83668	6.60881	6.7996	6.56224	6.7879	6.1639
	1.79869	0.22687	P16254 1xPhospho [S45(99.8)] Srp14	Color2 [DarkGray]	1	4		6.42962	6.54226	6.60288	6.74953	6.71012	6.79572
	0.69791	0.282358	P16331 1xPhospho [S16(100)] Pah	Color2 [DarkGray]	1	4		6.32373	6.38716	6.74012	6.65105	6.61912	7.02791
	0.176111	-0.07741	P16331 1xPhospho [S411(100)] Pah	Color2 [DarkGray]	1	4		6.71836	6.36282	6.93428	6.58045	6.59991	6.60288
	0.577512	0.510642	P16331 1xPhospho [S93(100)] Pah	Color2 [DarkGray]	1	4		6.24031	6.43129	6.23841	6.8125	6.1416	7.48784
	0.042676	0.015577	P16332 1xPhospho [S497(100)] Mmut	Color2 [DarkGray]	1	4		6.42626	6.83289	6.63227	6.56377	6.68229	6.69209
	0.880986	0.140882	P16460 1xPhospho [S180(100)] Ass1	Color2 [DarkGray]	1	4		6.59395	6.46434	6.65105	6.67101	6.80993	6.65105
	0.561934	0.160193	P16460 1xPhospho [S180(100)] Ass1	Color2 [DarkGray]	1	4		6.60881	6.42626	6.63227	6.64818	6.92837	6.57137
	0.254029	-0.07691	P16460 1xPhospho [S219(100)] Ass1	Color2 [DarkGray]	1	4		6.6865	6.54998	6.79312	6.49506	6.79442	6.50938
	0.458328	-0.11119	P16460 1xPhospho [S219(100)] Ass1	Color2 [DarkGray]	1	4		6.60288	6.63517	6.84549	6.52356	6.72656	6.49985
	0.776569	-0.18463	P16460 1xPhospho [S219(100)] Ass1	Color2 [DarkGray]	1	4		6.80864	6.71012	6.66818	6.52042	6.73064	6.38198
	0.242197	-0.06668	P16460 1xPhospho [S219(100)] Ass1	Color2 [DarkGray]	1	4		6.60437	6.69766	6.71562	6.59842	6.7879	6.43129
	0.787573	0.117107	P16460 1xPhospho [T174(100)] Ass1	Color2 [DarkGray]	1	4		6.55459	6.50779	6.6851	6.61324	6.75221	6.73336
	0.207307	0.120099	P16460 1xPhospho [Y113(99.5)] Ass1	Color2 [DarkGray]	1	4		6.60733	6.41616	6.66818	6.4446	7.10434	6.50303
	1.28592	-0.36921	P16546 1xPhospho [S1031(99.1)] Sptan1	Color2 [DarkGray]	1	4		6.7996	6.84298	6.79051	6.18785	6.64097	6.49665
	0.303566	0.163287	P16546 1xPhospho [S1041(100)] Sptan1	Color2 [DarkGray]	1	4		6.46924	6.21723	6.94486	6.66249	6.80478	6.65392
	0.402197	-0.15014	P16546 1xPhospho [S1217(100)] Sptan1	Color2 [DarkGray]	1	4		6.62205	6.59395	6.90809	6.36457	6.78398	6.52513
	0.106697	0.052905	P16546 1xPhospho [S1217(100)] Sptan1	Color2 [DarkGray]	1	4		6.7761	6.28725	6.75622	6.66818	6.79442	6.5157
	0.840961	-0.2098	P16546 1xPhospho [S1291(100)] Sptan1	Color2 [DarkGray]	1	4		6.77347	6.63081	6.81634	6.37851	6.72247	6.49025
	0.750374	-0.17906	P16546 1xPhospho [S1550(100)] Sptan1	Color2 [DarkGray]	1	4		6.6907	6.62205	6.86666	6.39746	6.67948	6.56529
	0.100496	-0.02853	P16546 1xPhospho [S2141(98.8)] Sptan1	Color2 [DarkGray]	1	4		6.32684	6.09218	6.35167	6.12965	6.33566	6.21979
	0.448476	0.162085	P16546 1xPhospho [S572(100)] Sptan1	Color2 [DarkGray]	1	4		6.7252	6.49825	6.43296	6.45943	6.85922	6.824
	0.541195	0.225885	P16951 1xPhospho [S94(100)] Atf2	Color2 [DarkGray]	1	4		6.39232	6.30561	6.848	6.59096	6.82655	6.80607
	0.391441	-0.09537	P16951 1xPhospho [T53(99.3)] Atf2	Color2 [DarkGray]	1	4		6.18383	6.09178	6.37194	6.06892	6.24277	6.04975
	0.661666	-0.25486	P16951 2xPhospho [T51(100);T/S] Atf2	Color2 [DarkGray]	1	4		6.75087	6.58346	6.9331	6.22689	6.57137	6.7046
	0.141771	0.085664	P17012 1xPhospho [S269(100)] Zfx	Color2 [DarkGray]	1	4		6.51412	6.2555	6.97957	6.8125	6.58045	6.61324
	0.382685	0.122443	P17095 2xPhospho [S102(100);S103(100)] Hmga1	Color2 [DarkGray]	1	4		6.54226	6.36982	6.81506	6.62644	6.74147	6.72656
	0.115835	0.040184	P17141 1xPhospho [S590(100)] Zfp37	Color2 [DarkGray]	1	4		6.1512	6.10326	6.45321	6.17738	6.39167	6.25918
	0.616694	-0.16828	P17182 1xPhospho [S263(98.4)] Eno1	Color2 [DarkGray]	1	4		6.83289	6.59246	6.73606	6.37156	6.56529	6.71973
	0.07252	-0.02856	P17182 1xPhospho [S40(100)] Eno1	Color2 [DarkGray]	1	4		6.56529	6.62352	6.76553	6.42122	6.8505	6.59694
	0.620197	-0.26238	P17182 1xPhospho [S40(99)] Eno1	Color2 [DarkGray]	1	4		6.63807	6.67525	6.95768	6.27053	6.80736	6.40599
	0.033935	0.017452	P17182 1xPhospho [S419(100)] Eno1	Color2 [DarkGray]	1	4		6.10794	6.05148	6.43906	6.02767	6.45259	6.17059
	0.497652	-0.16779	P17182 1xPhospho [S419(100)] Eno1	Color2 [DarkGray]	1	4		6.70183	6.58195	6.86913	6.36807	6.78005	6.50144
	0.456914	0.081909	P17182 1xPhospho [S427(100)] Eno1	Color2 [DarkGray]	1	4		6.49506	6.62059	6.6851	6.64386	6.7879	6.61471
	1.00963	-0.17418	P17182 1xPhospho [S63(100)] Eno1	Color2 [DarkGray]	1	4		6.23634	6.15427	6.42023	6.11479	6.11594	6.05754
	0.433294	-0.15649	P17182 1xPhospho [S79(100)] Eno1	Color2 [DarkGray]	1	4		6.74282	6.59246	6.8009	6.4446	6.83668	6.38543
	0.0774	-0.03395	P17182 1xPhospho [S79(100)] Eno1	Color2 [DarkGray]	1	4		6.64097	6.53916	6.7761	6.48382	6.89482	6.47573
	0.084774	-0.0718	P17182 1xPhospho [T272(100)] Eno1	Color2 [DarkGray]	1	4		6.66676	6.73471	6.54071	6.1639	7.1467	6.41616
	0.040501	0.016105	P17182 1xPhospho [Y25(99.7)] Eno1	Color2 [DarkGray]	1	4		6.64241	6.42962	6.81634	6.53294	6.79051	6.61324
	0.665459	-0.16781	P17257 1xPhospho [S41(100)] Fam167b	Color2 [DarkGray]	1	4		6.29276	6.23486	6.35824	5.93015	6.30482	6.14748
	0.401774	0.188136	P17426 1xPhospho [S655(99.5)] Ap2a1	Color2 [DarkGray]	1	4		6.3837	6.32733	6.88874	6.7252	6.56986	6.86913
	0.383507	0.145789	P17426 1xPhospho [S655(99.5)] Ap2a1	Color2 [DarkGray]	1	4		6.63081	6.33628	6.71425	6.49345	6.75489	6.87036
	0.527412	-0.17589	P17563 1xPhospho [S111(100)] Selenbp1	Color2 [DarkGray]	1	4		6.64961	6.5345	6.97957	6.56377	6.64097	6.43129
	0.30529	-0.09433	P17563 1xPhospho [S111(100)] Selenbp1	Color2 [DarkGray]	1	4		6.73336	6.58796	6.73336	6.58496	6.79442	6.39232
	0.713173	-0.14033	P17563 1xPhospho [S125(100)] Selenbp1	Color2 [DarkGray]	1	4		6.75221	6.74012	6.63663	6.66534	6.63663	6.40599
	0.467981	-0.12707	P17563 1xPhospho [S53(100)] Selenbp1	Color2 [DarkGray]	1	4		6.2621	6.13218	6.41044	5.97538	6.26199	6.18613
	0.006294	-0.00178	P17751 1xPhospho [S212(100)] Tpi1	Color2 [DarkGray]	1	4		6.64961	6.50621	6.76951	6.55919	6.73877	6.62205
	0.408993	-0.11648	P18052 1xPhospho [Y825(100)] Ptpra	Color2 [DarkGray]	1	4		6.28449	6.03216	6.33764	5.96946	6.23193	6.10347
	0.217596	0.038011	P18572 1xPhospho [S198(100)] Bsg	Color2 [DarkGray]	1	4		6.61912	6.59842	6.65105	6.66249	6.77479	6.54535
	0.688069	0.100977	P18581 1xPhospho [S463(100)] Slc7a2	Color2 [DarkGray]	1	4		6.5469	6.50621	6.71836	6.6907	6.71836	6.66534
	0.060288	-0.05837	P18581 1xPhospho [S645(100)] Slc7a2	Color2 [DarkGray]	1	4		6.76155	6.61324	6.52982	5.99095	6.61029	7.12825
+	1.74188	1.45354	P18608 1xPhospho [S7(100)] Hmgn1	Color2 [DarkGray]	1	4		5.21335	5.58796	6.30195	6.92481	6.98755	7.55152
+	2.87615	1.50201	P18608 1xPhospho [S7(100)] Hmgn1	Color2 [DarkGray]	1	4		5.42291	5.78921	5.87036	7.31922	6.94017	7.32912
	1.41473	0.680737	P18608 1xPhospho [S7(100)] Hmgn1	Color2 [DarkGray]	1	4		5.83036	6.53294	6.38716	6.97384	6.8009	7.01792
	0.043242	0.025171	P18608 1xPhospho [S84(100)] Hmgn1	Color2 [DarkGray]	1	4		6.6279	6.89966	6.32553	6.44294	6.66676	6.8189
	0.856205	0.140249	P18608 1xPhospho [S95(100)] Hmgn1	Color2 [DarkGray]	1	4		6.56834	6.45121	6.6907	6.65821	6.76818	6.7046
	0.092333	-0.03889	P18608 2xPhospho [S84(100);S87(100)] Hmgn1	Color2 [DarkGray]	1	4		6.43463	6.68089	6.8505	6.7879	6.48704	6.5744
	1.05815	0.144914	P18608 2xPhospho [S84(99);S87(100)] Hmgn1	Color2 [DarkGray]	1	4		6.47411	6.65678	6.57289	6.66534	6.78529	6.6879
	0.14926	0.107938	P18608 3xPhospho [S84(98.5);S87(100);S95(100)] Hmgn1	Color2 [DarkGray]	1	4		6.77479	6.28355	6.63372	6.23458	6.99209	6.78921
	0.077571	0.03421	P18653 1xPhospho [S352(99.4)] Rps6ka1	Color2 [DarkGray]	1	4		6.61618	6.45943	6.77873	6.51885	6.90207	6.53605
	0.159037	-0.08802	P18653 1xPhospho [S358(100)] Rps6ka1	Color2 [DarkGray]	1	4		6.74282	6.30925	6.96463	6.53761	6.73606	6.47897
	0.373171	0.502873	P18653 1xPhospho [S369(100)] Rps6ka1	Color2 [DarkGray]	1	4		6.23074	5.82528	6.66818	6.02015	6.48543	7.72724
	0.373595	0.533014	P18653 1xPhospho [S369(100)] Rps6ka1	Color2 [DarkGray]	1	4		6.3906	5.70321	6.54071	5.90207	6.58195	7.74953
	0.002178	-0.0005	P18653 2xPhospho [S358(100);T/S] Rps6ka1	Color2 [DarkGray]	1	4		6.76818	6.54071	6.61765	6.57743	6.66534	6.68229
	2.11476	-0.2946	P18654 1xPhospho [S369(100)] Rps6ka3	Color2 [DarkGray]	1	4		6.78398	6.69349	6.87036	6.45779	6.54844	6.45779
	0.857998	0.320977	P18654 1xPhospho [S386(100)] Rps6ka3	Color2 [DarkGray]	1	4		6.27799	6.30561	6.80993	6.81506	6.79051	6.75087
	1.62215	0.478956	P18654 1xPhospho [S386(100)] Rps6ka3	Color2 [DarkGray]	1	4		6.53761	6.23649	6.35931	6.8189	6.70044	7.05094
	0.304803	-0.06959	P18654 1xPhospho [S415(100)] Rps6ka3	Color2 [DarkGray]	1	4		6.30966	6.09736	6.29598	6.20164	6.25012	6.04245
	0.014308	0.009524	P18654 1xPhospho [S715(100)] Rps6ka3	Color2 [DarkGray]	1	4		6.62059	6.36982	6.87774	6.32373	6.6879	6.88509
	0.749113	0.304209	P18760 1xPhospho [S156(100)] Cfl1	Color2 [DarkGray]	1	4		6.17991	6.4822	6.75622	6.60881	6.85549	6.86666
	0.701662	-0.4128	P18826 1xPhospho [S986(99.3)] Phka1	Color2 [DarkGray]	1	4		6.77215	6.84046	6.82782	5.96347	6.35226	6.88631
	0.673486	-0.16598	P19001 1xPhospho [S35(100)] Krt19	Color2 [DarkGray]	1	4		6.20498	6.15494	6.48533	6.05074	6.19996	6.0966
	0.314763	0.096226	P19096 1xPhospho [S1483(100)] Fasn	Color2 [DarkGray]	1	4		6.82909	6.51096	6.42794	6.6453	6.73471	6.67666
	0.136844	0.054292	P19096 1xPhospho [S1577(99.3)] Fasn	Color2 [DarkGray]	1	4		6.73471	6.40939	6.68229	6.50303	6.86419	6.62205
	0.803566	-0.17991	P19096 1xPhospho [S1867(100)] Fasn	Color2 [DarkGray]	1	4		6.34993	6.13135	6.42343	6.10177	6.22522	6.03798
	0.562362	0.222134	P19096 1xPhospho [S515(100)] Fasn	Color2 [DarkGray]	1	4		6.6837	6.21917	6.65249	6.6879	6.91767	6.61618
	2.4603	0.351041	P19096 1xPhospho [S725(99.7)] Fasn	Color2 [DarkGray]	1	4		6.47897	6.41954	6.47086	6.78921	6.90809	6.7252
	0.492013	0.156566	P19096 1xPhospho [S982(99.6)] Fasn	Color2 [DarkGray]	1	4		6.50303	6.42962	6.73742	6.54226	6.89845	6.69905
	0.044981	0.04157	P19096 1xPhospho [T2192(100)] Fasn	Color2 [DarkGray]	1	4		6.76553	6.18982	6.81378	6.91528	6.83289	6.14568
	0.241091	-0.09375	P19157 1xPhospho [T62(100)] Gstp1	Color2 [DarkGray]	1	4		6.17042	6.11913	6.35826	5.97117	6.39157	6.00383
	0.339148	0.355278	P19426 1xPhospho [S115(99.7)] Nelfe	Color2 [DarkGray]	1	4		6.73877	5.70044	6.75221	6.25927	7.12516	6.87283
	0.620713	-0.11722	P19426 1xPhospho [S115(99.7)] Nelfe	Color2 [DarkGray]	1	4		6.39494	6.15028	6.32119	6.085	6.23067	6.19907
	0.695184	0.318941	P19426 1xPhospho [S131(100)] Nelfe	Color2 [DarkGray]	1	4		6.59544	6.19967	6.58646	6.46597	7.01569	6.85674
	0.015482	0.005146	P19426 1xPhospho [S255(100)] Nelfe	Color2 [DarkGray]	1	4		6.61618	6.51885	6.7761	6.51728	6.79312	6.61618
	0.636655	0.218439	P19426 1xPhospho [S357(100)] Nelfe	Color2 [DarkGray]	1	4		6.6865	6.24031	6.64097	6.64241	6.85549	6.7252
	1.03445	0.870786	P19426 1xPhospho [S51(99.7)] Nelfe	Color2 [DarkGray]	1	4		6.68229	5.50779	6.10014	6.68229	7.36107	6.85922
	0.153139	0.04037	P19783 1xPhospho [S58(100)] Cox4i1	Color2 [DarkGray]	1	4		6.58496	6.49345	6.78136	6.57289	6.74551	6.66249
	0.281101	0.084968	P19783 1xPhospho [S58(100)] Cox4i1	Color2 [DarkGray]	1	4		6.35579	6.71699	6.71562	6.64674	6.6837	6.71287
	0.396331	0.077608	P19973 1xPhospho [S243(100)] Lsp1	Color2 [DarkGray]	1	4		6.59544	6.61176	6.59842	6.71012	6.80478	6.52356
	0.01411	-0.00556	P19973 1xPhospho [S243(100)] Lsp1	Color2 [DarkGray]	1	4		6.70044	6.49025	6.73064	6.54535	6.84674	6.51254
	0.450075	0.186927	P19973 2xPhospho [T166(100);S168(100)] Lsp1	Color2 [DarkGray]	1	4		6.25927	6.53761	6.8125	6.67525	6.8802	6.61471
	0.538161	-0.11813	P19973 3xPhospho [T166(100);S168(100);S180(98.5)] Lsp1	Color2 [DarkGray]	1	4		6.73742	6.62644	6.732	6.66391	6.67666	6.40088
	1.0548	-0.15841	P20029 1xPhospho [S650(100)] Hspa5	Color2 [DarkGray]	1	4		6.72247	6.65249	6.78267	6.45451	6.66107	6.56682
+	2.64413	0.537111	P20029 1xPhospho [T519(100)] Hspa5	Color2 [DarkGray]	1	4		6.40259	6.30195	6.33985	6.97039	6.94251	6.74282
+	3.11134	0.52502	P20029 1xPhospho [T519(100)] Hspa5	Color2 [DarkGray]	1	4		6.37504	6.25361	6.44128	6.86171	6.91169	6.8716
	0.617969	0.134319	P20152 1xPhospho [S430(100)] Vim	Color2 [DarkGray]	1	4		6.46924	6.55612	6.6907	6.66391	6.84925	6.60585
	0.294551	-0.07464	P20152 1xPhospho [S56(99.6)] Vim	Color2 [DarkGray]	1	4		6.27018	6.09321	6.37893	6.06325	6.27032	6.18483
	0.685067	0.444392	P20152 1xPhospho [S73(99.5)] Vim	Color2 [DarkGray]	1	4		6.42291	6.11478	6.57743	6.80864	7.27333	6.36632
	0.846067	-0.1606	P20357 1xPhospho [T1609(100)] Map2	Color2 [DarkGray]	1	4		6.7046	6.62352	6.83036	6.43296	6.6453	6.59842
	0.102768	-0.07003	P20852 1xPhospho [S131(100)];P56593 1xPhospho [S130(100)] Cyp2a5	Color2 [DarkGray]	1	4		6.51096	6.55305	6.90809	6.27053	6.50621	6.98527
	0.561633	-0.24718	P20852 1xPhospho [S131(100)];P56593 1xPhospho [S130(100)] Cyp2a5	Color2 [DarkGray]	1	4		6.64674	6.63081	6.97154	6.22882	6.49345	6.78529
	0.659818	-0.08027	P21107 1xPhospho [S88(100)] Tpm3	Color2 [DarkGray]	1	4		6.74953	6.61324	6.6851	6.53605	6.66959	6.6014
	1.2393	0.507822	P21126 1xPhospho [S83(100)] Ubl4a	Color2 [DarkGray]	1	4		6.36982	6.1375	6.55612	6.9542	6.56986	7.06286
	0.728709	0.22776	P21440 1xPhospho [S24(100)] Abcb4	Color2 [DarkGray]	1	4		6.53294	6.38025	6.64097	6.50621	6.90087	6.83036
	0.623838	-0.15819	P21440 1xPhospho [S399(98.2)] Abcb4	Color2 [DarkGray]	1	4		6.24765	6.12049	6.44446	6.04271	6.24104	6.05427
	0.719766	0.326062	P21447 1xPhospho [S679(100)] Abcb1a	Color2 [DarkGray]	1	4		6.56377	6.07254	6.73877	6.68089	6.87406	6.79831
	0.047642	-0.02772	P21981 1xPhospho [S449(100)] Tgm2	Color2 [DarkGray]	1	4		6.66818	6.65249	6.60881	6.42626	7.01234	6.40769
	1.45396	0.357681	P21981 1xPhospho [S482(100)] Tgm2	Color2 [DarkGray]	1	4		6.44128	6.32193	6.58496	6.94251	6.64961	6.82909
	0.036534	-0.00818	P22361 1xPhospho [S247(100)] Hnf1a	Color2 [DarkGray]	1	4		6.62936	6.5469	6.76155	6.57137	6.71836	6.62352
	0.687493	-0.14279	P22361 1xPhospho [S93(100)] Hnf1a	Color2 [DarkGray]	1	4		6.74282	6.63663	6.75221	6.39403	6.64818	6.66107
	0.164325	-0.05621	P22361 1xPhospho [T74(100)] Hnf1a	Color2 [DarkGray]	1	4		6.27239	6.07948	6.37856	6.00899	6.33035	6.22246
	1.19352	0.700618	P22366 1xPhospho [S34(100)] Myd88	Color2 [DarkGray]	1	4		6.10224	6.19574	6.35579	6.67525	6.63081	7.44956
	0.722076	-0.17148	P22682 1xPhospho [S617(98.5)] Cbl	Color2 [DarkGray]	1	4		6.26524	6.07295	6.37699	5.94325	6.14588	6.11161
	1.02116	0.410125	P22893 1xPhospho [S178(100)] Zfp36	Color2 [DarkGray]	1	4		6.58646	6.12928	6.52199	6.57743	6.96232	6.92837
	0.511879	0.812311	P22893 1xPhospho [S316(99.3)] Zfp36	Color2 [DarkGray]	1	4		6.42291	5.24793	6.27984	6.07895	6.34518	7.96347
	0.078806	0.044648	P23116 1xPhospho [S492(100)] Eif3a	Color2 [DarkGray]	1	4		6.66676	6.48704	6.66676	6.58045	7.01123	6.36282
+	4.47694	-1.22399	P23116 1xPhospho [S584(100)] Eif3a	Color2 [DarkGray]	1	4		7.07254	7.09487	7.21723	5.96809	5.83289	5.91169
	0.520866	0.338024	P23116 1xPhospho [T574(100)] Eif3a	Color2 [DarkGray]	1	4		6.26679	6.1416	6.90328	6.66676	6.56834	7.09064
	0.016017	-0.00868	P23198 1xPhospho [S95(100)] Cbx3	Color2 [DarkGray]	1	4		6.60437	6.45451	6.853	6.37678	6.66107	6.848
	0.553621	-0.16063	P23198 1xPhospho [S95(100)] Cbx3	Color2 [DarkGray]	1	4		6.57289	6.69488	6.8802	6.70321	6.57743	6.38543
	0.009518	-0.00373	P23198 1xPhospho [S95(100)] Cbx3	Color2 [DarkGray]	1	4		6.43129	6.76022	6.72928	6.52982	6.59842	6.78136
	0.6132	-0.14887	P23198 1xPhospho [S95(99.4)] Cbx3	Color2 [DarkGray]	1	4		6.18956	6.21995	6.48663	6.04093	6.20087	6.20774
	0.853225	0.262389	P23198 2xPhospho [S93(100);S95(99.3)] Cbx3	Color2 [DarkGray]	1	4		6.48864	6.3505	6.65964	6.54226	6.90448	6.8392
	0.625416	0.150293	P23198 2xPhospho [S95(100);S97(99.4)] Cbx3	Color2 [DarkGray]	1	4		6.36107	6.65392	6.67384	6.63663	6.74819	6.75489
	0.188543	0.078919	P23198 2xPhospho [S95(100);S97(99.7)] Cbx3	Color2 [DarkGray]	1	4		6.38543	6.56224	6.83794	6.5469	6.8505	6.62498
	0.247717	0.165556	P23249 1xPhospho [S970(98.1)] Mov10	Color2 [DarkGray]	1	4		6.78267	6.02901	6.7996	6.6014	6.84549	6.66107
	0.528161	0.451201	P23298 1xPhospho [S317(100)] Prkch	Color2 [DarkGray]	1	4		6.42291	5.80219	6.84046	6.39232	7.1639	6.86295
	0.439902	-0.12267	P23708 1xPhospho [S325(100)] Nfya	Color2 [DarkGray]	1	4		6.77215	6.47897	6.84549	6.49985	6.6453	6.58346
	0.201015	0.149278	P23708 1xPhospho [S325(100)] Nfya	Color2 [DarkGray]	1	4		6.53138	6.16591	6.92125	6.36282	6.69905	7.0045
	0.211631	-0.06488	P23708 1xPhospho [S325(100)] Nfya	Color2 [DarkGray]	1	4		6.18042	6.1855	6.39183	6.1102	6.37928	6.07362
	0.238332	0.126834	P23881 1xPhospho [S129(100)] Tcea3	Color2 [DarkGray]	1	4		6.70321	6.27053	6.71836	6.40429	6.76022	6.90809
	0.110082	-0.04397	P23881 1xPhospho [S139(99.7)] Tcea3	Color2 [DarkGray]	1	4		6.56377	6.70321	6.70874	6.36982	6.63227	6.84172
	0.229195	-0.05731	P23881 1xPhospho [S262(100)] Tcea3	Color2 [DarkGray]	1	4		6.22991	6.09461	6.33925	6.10306	6.29923	6.08955
	0.109515	0.093287	P23950 1xPhospho [S331(99.5)] Zfp36l1	Color2 [DarkGray]	1	4		6.5744	6.32193	6.78921	6.26303	6.51254	7.18982
	0.52192	-0.29854	P23950 1xPhospho [S54(100)] Zfp36l1	Color2 [DarkGray]	1	4		6.71562	6.66107	6.92005	6.03342	6.51096	6.85674
	0.056687	-0.05303	P23950 1xPhospho [S92(100)] Zfp36l1	Color2 [DarkGray]	1	4		6.74282	6.39575	6.76951	6.01569	6.69766	7.03562
	0.214613	-0.04937	P24270 1xPhospho [S21(100)] Cat	Color2 [DarkGray]	1	4		6.67807	6.52356	6.79572	6.59991	6.69627	6.55305
	1.19868	-0.29721	P24270 1xPhospho [S21(100)] Cat	Color2 [DarkGray]	1	4		6.72656	6.62498	6.98755	6.41109	6.47411	6.56224
	0.725325	-0.24461	P24270 1xPhospho [S21(100)] Cat	Color2 [DarkGray]	1	4		6.8125	6.8936	6.55152	6.37156	6.73606	6.41616
	0.015682	-0.00829	P24270 1xPhospho [S434(100)] Cat	Color2 [DarkGray]	1	4		6.48864	6.63807	6.78529	6.61176	6.90207	6.3733
	0.160734	-0.05379	P24270 1xPhospho [Y84(100)] Cat	Color2 [DarkGray]	1	4		6.66959	6.64818	6.67807	6.36107	6.74685	6.72656
	0.751136	0.202434	P24452 1xPhospho [S341(100)] Capg	Color2 [DarkGray]	1	4		6.65964	6.57137	6.36982	6.56072	6.853	6.79442
	0.170038	-0.19465	P24456 1xPhospho [S138(100)];Q8CIM7 1xPhospho [S138(100)] Cyp2d10	Color2 [DarkGray]	1	4		6.57592	6.56529	6.87406	5.98413	6.1334	7.31379
	0.088009	-0.03572	P24547 1xPhospho [S416(100)] Impdh2	Color2 [DarkGray]	1	4		6.76155	6.46761	6.73471	6.50938	6.83794	6.50938
	0.471839	-0.09556	P24549 1xPhospho [S413(100)] Aldh1a1	Color2 [DarkGray]	1	4		6.60437	6.67807	6.78136	6.73471	6.52356	6.51885
	0.830128	0.624672	P24549 1xPhospho [T337(100)] Aldh1a1	Color2 [DarkGray]	1	4		6.1375	6.06609	6.53761	6.54226	6.56834	7.50462
	0.943811	0.130422	P24549 1xPhospho [T425(99.6)] Aldh1a1	Color2 [DarkGray]	1	4		6.51885	6.50938	6.69905	6.71973	6.73064	6.66818
	0.54956	-0.16238	P24668 1xPhospho [S268(100)] M6pr	Color2 [DarkGray]	1	4		6.23555	6.18977	6.48045	6.06127	6.3279	6.02945
	0.082997	0.023867	P24668 1xPhospho [S268(100)] M6pr	Color2 [DarkGray]	1	4		6.71287	6.44294	6.72928	6.59544	6.73336	6.6279
	0.043443	-0.0107	P24788 1xPhospho [S115(100)] Cdk11b	Color2 [DarkGray]	1	4		6.6279	6.55612	6.75622	6.5267	6.73471	6.64674
	0.081053	-0.02634	P24788 1xPhospho [S234(100)] Cdk11b	Color2 [DarkGray]	1	4		6.49345	6.64097	6.82273	6.7252	6.64674	6.50621
	1.44214	-0.37109	P24788 1xPhospho [S270(100)] Cdk11b	Color2 [DarkGray]	1	4		6.75087	6.74953	6.93781	6.33092	6.34873	6.6453
	0.63346	-0.13439	P24788 1xPhospho [S578(100)] Cdk11b	Color2 [DarkGray]	1	4		6.70874	6.60288	6.80736	6.51412	6.7211	6.48059
	0.203958	-0.13913	P24788 2xPhospho [S113(100);S115(100)] Cdk11b	Color2 [DarkGray]	1	4		6.57894	6.53916	6.94603	6.52199	6.95884	6.16591
	2.01846	0.161595	P24788 2xPhospho [T740(100);S741(100)] Cdk11b	Color2 [DarkGray]	1	4		6.59096	6.51728	6.57289	6.70183	6.77479	6.6893
	0.324599	0.082554	P25425 1xPhospho [S451(100)] Pou2f1	Color2 [DarkGray]	1	4		6.40088	6.6453	6.74819	6.64674	6.6907	6.7046
	0.243174	-0.11091	P25425 1xPhospho [T271(99.6)] Pou2f1	Color2 [DarkGray]	1	4		6.66534	6.55919	6.83794	6.30012	6.85674	6.57289
	0.033537	-0.00377	P25444 1xPhospho [S264(100)] Rps2	Color2 [DarkGray]	1	4		6.66391	6.63663	6.63517	6.61471	6.71425	6.59544
	0.199066	-0.06904	P25444 1xPhospho [S264(99.6)] Rps2	Color2 [DarkGray]	1	4		6.60585	6.52199	6.88631	6.54226	6.75221	6.51254
	0.359902	-0.10508	P25444 1xPhospho [S281(99.2)] Rps2	Color2 [DarkGray]	1	4		6.22713	6.15775	6.41563	5.97875	6.29216	6.21436
	0.830338	0.175401	P25444 1xPhospho [T293(99.8)] Rps2	Color2 [DarkGray]	1	4		6.35579	6.63372	6.66107	6.71012	6.74147	6.7252
	0.439525	-0.14434	P25446 1xPhospho [S220(100)] Fas	Color2 [DarkGray]	1	4		6.58796	6.6014	6.93192	6.45779	6.73064	6.49985
	0.356175	-0.10387	P25446 1xPhospho [S220(100)] Fas	Color2 [DarkGray]	1	4		6.55152	6.64961	6.8679	6.45451	6.72247	6.58045
	0.388173	-0.26505	P25446 2xPhospho [S217(100);S220(100)] Fas	Color2 [DarkGray]	1	4		6.86171	6.54071	6.83289	5.94251	6.76022	6.73742
	0.689138	-0.17299	P25446 2xPhospho [S217(100);S220(99)] Fas	Color2 [DarkGray]	1	4		6.33652	6.08068	6.41994	6.00375	6.14923	6.16519
+	2.18204	0.625095	P25446 2xPhospho [S220(99.1);T/S] Fas	Color2 [DarkGray]	1	4		6.20163	6.15381	6.52513	6.90689	6.97613	6.87283
+	2.53741	0.662641	P25446 2xPhospho [S220(99.4);S/T] Fas	Color2 [DarkGray]	1	4		6.28725	6.10434	6.42291	6.86913	7.01681	6.91648
	0.585107	0.229659	P25688 1xPhospho [S231(100)] Uox	Color2 [DarkGray]	1	4		6.79051	6.30195	6.44956	6.57592	6.73742	6.91767
	0.155676	0.041198	P25688 1xPhospho [S63(100)] Uox	Color2 [DarkGray]	1	4		6.7211	6.44128	6.69627	6.63372	6.60437	6.74416
	0.201262	-0.07639	P25688 1xPhospho [T166(99.7)] Uox	Color2 [DarkGray]	1	4		6.35965	6.09646	6.50788	6.09945	6.38776	6.24761
	0.329746	0.120965	P25688 1xPhospho [Y288(100)] Uox	Color2 [DarkGray]	1	4		6.56986	6.34163	6.8125	6.56834	6.7879	6.73064
	0.045766	0.022041	P25688 1xPhospho [Y288(100)] Uox	Color2 [DarkGray]	1	4		6.5744	6.40088	6.89482	6.48864	6.73471	6.71287
	0.445451	0.127062	P25688 1xPhospho [Y288(100)] Uox	Color2 [DarkGray]	1	4		6.57592	6.42626	6.71836	6.52826	6.74819	6.82528
	0.053294	-0.01938	P25799 1xPhospho [S940(99.1)] Nfkb1	Color2 [DarkGray]	1	4		6.84172	6.47735	6.62498	6.59096	6.75889	6.53605
	0.233924	0.089966	P25911 1xPhospho [S19(99)] Lyn	Color2 [DarkGray]	1	4		6.46924	6.71562	6.58496	6.94603	6.55919	6.5345
	0.908655	0.16426	P26039 1xPhospho [S1328(100)] Tln1	Color2 [DarkGray]	1	4		6.63227	6.50779	6.52982	6.57289	6.77215	6.81762
	0.060564	-0.02539	P26039 1xPhospho [S2040(100)] Tln1	Color2 [DarkGray]	1	4		6.52513	6.56682	6.85549	6.42962	6.66818	6.77347
	1.63847	-0.1582	P26039 1xPhospho [S2040(100)] Tln1	Color2 [DarkGray]	1	4		6.74953	6.66534	6.74551	6.56682	6.61912	6.49985
	0.581447	-0.18841	P26039 1xPhospho [T190(100)] Tln1	Color2 [DarkGray]	1	4		6.52826	6.82018	6.83542	6.33092	6.64386	6.64386
	0.085385	0.052707	P26039 1xPhospho [Y1116(100)] Tln1	Color2 [DarkGray]	1	4		6.67525	6.2854	6.84172	6.45451	6.9331	6.57289
	0.068584	-0.04891	P26041 1xPhospho [S576(100)] Msn	Color2 [DarkGray]	1	4		7.00338	6.49185	6.44294	6.44294	6.40599	6.94251
	0.075299	0.016195	P26041 1xPhospho [S576(100)] Msn	Color2 [DarkGray]	1	4		6.65964	6.64097	6.6014	6.67384	6.51254	6.76421
	2.6556	0.38095	P26041 1xPhospho [T57(100)] Msn	Color2 [DarkGray]	1	4		6.49345	6.36982	6.45615	6.74147	6.84674	6.87406
	0.253909	0.084721	P26043 1xPhospho [S533(100)] Rdx	Color2 [DarkGray]	1	4		6.73336	6.45943	6.59246	6.46761	6.79701	6.77479
	0.594006	0.20658	P26187 1xPhospho [S199(99.4)] Mgmt	Color2 [DarkGray]	1	4		6.54535	6.55305	6.48382	6.53916	6.62498	7.03782
	0.651726	-0.15843	P26231 1xPhospho [S295(100)] Ctnna1	Color2 [DarkGray]	1	4		6.65392	6.732	6.76421	6.35931	6.71562	6.59991
	0.033038	0.014174	P26231 1xPhospho [S641(100)] Ctnna1	Color2 [DarkGray]	1	4		6.61324	6.46107	6.81506	6.44128	6.7211	6.76951
	0.025257	0.016078	P26231 1xPhospho [S655(99.3)] Ctnna1	Color2 [DarkGray]	1	4		6.55305	6.40769	6.89966	6.33628	6.71562	6.85674
	0.011983	0.004755	P26231 1xPhospho [S655(99.8)] Ctnna1	Color2 [DarkGray]	1	4		6.53294	6.72656	6.64674	6.55459	6.49185	6.87406
	0.604731	-0.14524	P26231 1xPhospho [S690(100)] Ctnna1	Color2 [DarkGray]	1	4		6.42119	6.18077	6.37979	6.04994	6.31976	6.17631
	0.416109	-0.13291	P26231 2xPhospho [S641(100);S652(100)] Ctnna1	Color2 [DarkGray]	1	4		6.70183	6.72792	6.67807	6.30012	6.72247	6.6865
	0.230187	-0.05328	P26231 2xPhospho [S641(100);T645(100)] Ctnna1	Color2 [DarkGray]	1	4		6.23308	6.16404	6.3838	6.09248	6.31144	6.21716
	0.268599	-0.08187	P26231 2xPhospho [S655(99.6);T658(100)] Ctnna1	Color2 [DarkGray]	1	4		6.27707	6.06446	6.37742	6.07936	6.31726	6.07671
	1.15296	-0.30191	P26231 2xPhospho [T658(100);T/S] Ctnna1	Color2 [DarkGray]	1	4		6.89603	6.73877	6.71012	6.38888	6.69627	6.35403
	0.592777	-0.29958	P26231 3xPhospho [S641(100);S/T] Ctnna1	Color2 [DarkGray]	1	4		6.92481	6.40939	6.97039	6.24983	6.71973	6.4363
	0.007174	0.002366	P26369 1xPhospho [S79(100)] U2af2	Color2 [DarkGray]	1	4		6.58646	6.52513	6.80478	6.58796	6.77479	6.56072
	0.238885	0.043925	P26369 1xPhospho [S79(100)] U2af2	Color2 [DarkGray]	1	4		6.59842	6.60733	6.65392	6.67666	6.77873	6.53605
	0.486504	0.135844	P26369 2xPhospho [S53(100);S55(100)] U2af2	Color2 [DarkGray]	1	4		6.49985	6.45943	6.74819	6.6014	6.64818	6.86542
	0.618955	-0.04359	P26369 2xPhospho [S53(100);S55(100)] U2af2	Color2 [DarkGray]	1	4		6.62059	6.64961	6.7252	6.61471	6.61765	6.63227
	0.032187	0.011815	P26443 1xPhospho [S128(100)] Glud1	Color2 [DarkGray]	1	4		6.69766	6.50303	6.69766	6.54226	6.53605	6.85549
	0.576058	-0.18565	P26443 1xPhospho [S128(100)] Glud1	Color2 [DarkGray]	1	4		6.25807	6.19733	6.43116	5.94366	6.35528	6.03066
	0.454354	-0.12934	P26443 1xPhospho [S153(100)] Glud1	Color2 [DarkGray]	1	4		6.76421	6.54071	6.8009	6.57743	6.72928	6.41109
	0.503555	-0.09545	P26443 1xPhospho [S157(100)] Glud1	Color2 [DarkGray]	1	4		6.54535	6.6893	6.83036	6.61176	6.57743	6.58946
	0.166757	-0.03718	P26443 1xPhospho [S227(100)] Glud1	Color2 [DarkGray]	1	4		6.6907	6.51885	6.77083	6.54535	6.65105	6.67242
	0.653878	-0.12255	P26443 1xPhospho [S227(99.4)] Glud1	Color2 [DarkGray]	1	4		6.60881	6.66676	6.82909	6.47249	6.6279	6.63663
	0.027454	-0.00884	P26443 1xPhospho [S227(99.5)] Glud1	Color2 [DarkGray]	1	4		6.67384	6.54071	6.71836	6.44791	6.74012	6.71836
	0.060321	0.028967	P26443 1xPhospho [S227(99.6)] Glud1	Color2 [DarkGray]	1	4		6.50462	6.73336	6.62059	6.60585	6.40769	6.93192
	0.61664	-0.14273	P26443 1xPhospho [S357(100)] Glud1	Color2 [DarkGray]	1	4		6.65821	6.57137	6.89966	6.55612	6.63081	6.51412
	0.08256	-0.04336	P26443 1xPhospho [S450(100)] Glud1	Color2 [DarkGray]	1	4		6.30378	6.79442	6.86295	6.65392	6.6837	6.49345
	9.44e-05	-5.53e-05	P26443 1xPhospho [S501(99.1)] Glud1	Color2 [DarkGray]	1	4		6.39575	6.52199	6.97499	6.51885	6.77083	6.60288
	0.971359	-0.1358	P26443 1xPhospho [S79(100)] Glud1	Color2 [DarkGray]	1	4		6.74819	6.61765	6.76022	6.61912	6.62059	6.47897
	1.7645	-0.31483	P26443 1xPhospho [S79(100)] Glud1	Color2 [DarkGray]	1	4		6.73471	6.71562	6.92005	6.46924	6.55919	6.39746
	0.695707	-0.25756	P26443 1xPhospho [S79(100)] Glud1	Color2 [DarkGray]	1	4		6.67525	6.53138	7.06178	6.39232	6.51096	6.59246
	0.124854	0.039947	P26443 1xPhospho [T410(100)] Glud1	Color2 [DarkGray]	1	4		6.68089	6.44626	6.73064	6.61029	6.81121	6.55612
	0.554804	0.076788	P26443 1xPhospho [T558(100)] Glud1	Color2 [DarkGray]	1	4		6.59096	6.61324	6.60733	6.59096	6.65392	6.79701
	0.44048	0.07493	P26443 1xPhospho [Y464(99.6)] Glud1	Color2 [DarkGray]	1	4		6.55152	6.53138	6.72928	6.65249	6.75221	6.63227
+	1.54087	1.2409	P26638 1xPhospho [S491(100)] Sars1	Color2 [DarkGray]	1	4		5.69488	5.64386	6.1639	7.03232	6.52199	7.67101
	0.040577	0.017277	P26638 1xPhospho [S506(100)] Sars1	Color2 [DarkGray]	1	4		6.46597	6.66676	6.75087	6.59544	6.86913	6.47086
	0.049207	0.031431	P26638 1xPhospho [S506(100)] Sars1	Color2 [DarkGray]	1	4		6.51885	6.51885	6.79701	6.25172	6.78005	6.89724
	0.086798	0.045441	P26638 1xPhospho [S506(99.6)] Sars1	Color2 [DarkGray]	1	4		6.30743	6.76421	6.75622	6.85922	6.49025	6.61471
	0.420275	-0.28357	P26645 1xPhospho [S163(100)] Marcks	Color2 [DarkGray]	1	4		6.79572	6.79701	6.66391	6.00675	6.41278	6.98641
	0.504486	-0.2706	P26645 1xPhospho [S163(100)] Marcks	Color2 [DarkGray]	1	4		6.80607	6.8009	6.65821	6.15178	6.37678	6.92481
	0.429091	0.17104	P26645 1xPhospho [T143(100)] Marcks	Color2 [DarkGray]	1	4		6.48864	6.33271	6.81634	6.54226	6.86171	6.74685
	1.01939	0.224553	P26645 1xPhospho [T143(99.2)] Marcks	Color2 [DarkGray]	1	4		6.45451	6.46761	6.64818	6.59842	6.88264	6.76288
	1.3757	0.322436	P26645 2xPhospho [S138(100);T143(100)] Marcks	Color2 [DarkGray]	1	4		6.31288	6.59694	6.49825	6.66818	6.79312	6.91409
	0.308407	0.167655	P26645 2xPhospho [S138(100);T143(98.5)] Marcks	Color2 [DarkGray]	1	4		6.54535	6.57743	6.49825	6.27612	6.84674	7.00113
	0.309052	-0.03609	P27046 1xPhospho [S80(100)] Man2a1	Color2 [DarkGray]	1	4		6.69349	6.60585	6.6837	6.54844	6.67384	6.65249
	0.121298	0.065978	P27046 2xPhospho [S80(100);S82(100)] Man2a1	Color2 [DarkGray]	1	4		6.43463	6.39403	6.96116	6.67525	6.52199	6.79051
	0.404679	-0.16582	P27546 1xPhospho [S1046(100)] Map4	Color2 [DarkGray]	1	4		6.93546	6.5744	6.63227	6.46924	6.36807	6.80736
	1.59045	0.416787	P27546 1xPhospho [S254(98)] Map4	Color2 [DarkGray]	1	4		6.56377	6.1819	6.50303	6.79181	6.85424	6.853
	0.019204	-0.0127	P27546 1xPhospho [S345(91.9)] Map4	Color2 [DarkGray]	1	4		6.45943	6.40939	7.03012	6.58646	6.47735	6.79701
	0.545739	0.119651	P27546 1xPhospho [S475(100)] Map4	Color2 [DarkGray]	1	4		6.54226	6.50144	6.69488	6.76951	6.78267	6.54535
	0.268341	0.024436	P27546 1xPhospho [S475(100)] Map4	Color2 [DarkGray]	1	4		6.60881	6.60437	6.67948	6.69349	6.60288	6.66959
	0.313474	0.111692	P27546 1xPhospho [S475(100)] Map4	Color2 [DarkGray]	1	4		6.79051	6.40599	6.54226	6.6879	6.53294	6.853
	0.115824	-0.02772	P27546 1xPhospho [S506(100)] Map4	Color2 [DarkGray]	1	4		6.72792	6.55919	6.67807	6.65249	6.73606	6.49345
	0.073531	-0.03487	P27546 1xPhospho [S517(100)] Map4	Color2 [DarkGray]	1	4		6.34163	6.84424	6.76951	6.61471	6.52042	6.71562
	0.014513	0.004579	P27546 1xPhospho [S517(99.7)] Map4	Color2 [DarkGray]	1	4		6.70044	6.55919	6.65392	6.71287	6.45286	6.76155
	0.149168	0.118268	P27546 1xPhospho [S598(99.7)] Map4	Color2 [DarkGray]	1	4		6.7211	6.45615	6.48382	6.12102	7.0607	6.83415
	0.240078	0.088937	P27546 1xPhospho [S617(100)] Map4	Color2 [DarkGray]	1	4		6.7046	6.34163	6.72928	6.79701	6.7046	6.54071
	0.371766	-0.1162	P27546 1xPhospho [S617(100)] Map4	Color2 [DarkGray]	1	4		6.77873	6.53605	6.76951	6.73606	6.38198	6.61765
	0.13757	-0.06334	P27546 1xPhospho [S785(99.5)] Map4	Color2 [DarkGray]	1	4		6.71836	6.79312	6.48382	6.42794	6.88387	6.49345
	0.777613	0.393305	P27546 1xPhospho [S871(99.5)] Map4	Color2 [DarkGray]	1	4		6.34696	6.38025	6.50779	6.54535	7.25927	6.61029
	0.14659	0.126765	P27546 1xPhospho [S901(100)] Map4	Color2 [DarkGray]	1	4		6.6851	6.21529	6.7252	6.29278	7.20848	6.50462
	1.10162	-0.22782	P27546 1xPhospho [S914(100)] Map4	Color2 [DarkGray]	1	4		6.89724	6.56682	6.78529	6.5345	6.51885	6.51254
	0.571786	0.125935	P27546 1xPhospho [S914(99.5)] Map4	Color2 [DarkGray]	1	4		6.56224	6.59991	6.56682	6.73336	6.52042	6.853
	0.378974	-0.03005	P27659 1xPhospho [S13(100)] Rpl3	Color2 [DarkGray]	1	4		6.61912	6.64674	6.71012	6.65678	6.63807	6.59096
	0.31821	0.215891	P27699 1xPhospho [S284(100)] Crem	Color2 [DarkGray]	1	4		6.0268	6.86047	6.63517	6.92125	6.75221	6.49665
	0.19617	0.043112	P27786 1xPhospho [T507(99.7)] Cyp17a1	Color2 [DarkGray]	1	4		6.71699	6.52513	6.61765	6.53605	6.71699	6.73606
	0.89565	0.153025	P27889 2xPhospho [S75(100);S80(100)] Hnf1b	Color2 [DarkGray]	1	4		6.55612	6.42962	6.70321	6.7252	6.72656	6.69627
	0.043313	-0.01358	P28028 1xPhospho [S412(99.6)] Braf	Color2 [DarkGray]	1	4		6.67242	6.63517	6.63227	6.58346	6.47897	6.83668
	0.050939	0.008915	P28028 1xPhospho [S431(100)] Braf	Color2 [DarkGray]	1	4		6.63517	6.57743	6.70183	6.55459	6.71699	6.66959
	0.540227	-0.10824	P28028 1xPhospho [S714(100)] Braf	Color2 [DarkGray]	1	4		6.71287	6.61912	6.75087	6.47249	6.73877	6.5469
	1.76284	-0.29983	P28028 1xPhospho [T384(100)] Braf	Color2 [DarkGray]	1	4		6.6837	6.74282	6.92481	6.45121	6.46924	6.53138
	0.264527	0.13136	P28028 1xPhospho [T384(100)] Braf	Color2 [DarkGray]	1	4		6.59246	6.23841	6.85922	6.53916	6.71973	6.82528
	0.432403	-0.33686	P28033 1xPhospho [S184(95.2)] Cebpb	Color2 [DarkGray]	1	4		6.53916	6.70874	7.05311	6.45286	6.9331	5.90448
	0.524845	0.366519	P28033 2xPhospho [T188(100);S/T/Y] Cebpb	Color2 [DarkGray]	1	4		6.49665	5.92363	6.83668	6.53294	7.0607	6.76288
	0.45527	-0.27308	P28230 1xPhospho [S225(100)] Gjb1	Color2 [DarkGray]	1	4		6.92244	6.67666	6.65821	6.47735	6.90328	6.05745
	1.40295	0.276346	P28230 1xPhospho [S233(100)] Gjb1	Color2 [DarkGray]	1	4		6.48864	6.34873	6.65249	6.73606	6.75756	6.82528
	0.776358	-0.24353	P28230 1xPhospho [S233(100)] Gjb1	Color2 [DarkGray]	1	4		6.68229	6.57137	7.0045	6.43296	6.45943	6.63517
	1.33914	0.440683	P28230 1xPhospho [S258(100)] Gjb1	Color2 [DarkGray]	1	4		6.54226	6.19967	6.45286	6.85922	6.63081	7.0268
	1.65044	0.77053	P28230 1xPhospho [S258(100)] Gjb1	Color2 [DarkGray]	1	4		6.27799	6.04439	6.24603	7.11166	6.56377	7.20457
	1.00328	0.433986	P28230 1xPhospho [S258(100)] Gjb1	Color2 [DarkGray]	1	4		6.41616	6.18388	6.58646	6.68229	6.6453	7.16088
+	2.50668	-1.00558	P28230 1xPhospho [S266(100)] Gjb1	Color2 [DarkGray]	1	4		7.19869	6.80478	7.15076	6.05961	6.2075	5.87036
+	2.02649	-0.85381	P28230 1xPhospho [S266(100)] Gjb1	Color2 [DarkGray]	1	4		7.19574	6.73742	7.05637	6.08321	6.37678	5.96809
	1.51388	-0.53025	P28230 2xPhospho [S225(100);S229(100)] Gjb1	Color2 [DarkGray]	1	4		6.98641	6.62352	7.01681	6.14364	6.46107	6.43129
	1.16346	-0.78362	P28230 3xPhospho [S225(100);S229(100);S233(100)] Gjb1	Color2 [DarkGray]	1	4		6.68089	6.67242	7.47411	6.06824	5.91648	6.49185
	0.315515	-0.15879	P28271 1xPhospho [S30(100)] Aco1	Color2 [DarkGray]	1	4		6.72383	6.48059	6.91648	6.22304	6.72383	6.69766
	0.37942	-0.13104	P28271 1xPhospho [S30(100)] Aco1	Color2 [DarkGray]	1	4		6.29613	6.04977	6.43481	5.96162	6.27648	6.14951
	0.578589	-0.21377	P28352 1xPhospho [S18(100)] Apex1	Color2 [DarkGray]	1	4		6.55612	6.62059	7.03342	6.38543	6.59842	6.58496
	0.029311	-0.01466	P28352 1xPhospho [S18(100)] Apex1	Color2 [DarkGray]	1	4		6.48059	6.58195	6.86171	6.46271	6.54844	6.86913
	0.147888	-0.10047	P28352 1xPhospho [S18(99.3)] Apex1	Color2 [DarkGray]	1	4		6.88387	6.43129	6.69905	6.49825	6.97613	6.23841
	0.48627	0.080657	P28474 1xPhospho [S163(100)] Adh5	Color2 [DarkGray]	1	4		6.7046	6.49825	6.6014	6.67101	6.75756	6.61765
	0.114592	-0.0884	P28667 1xPhospho [S104(100)] Marcksl1	Color2 [DarkGray]	1	4		6.61176	6.69766	6.67384	6.07254	6.60881	7.03672
	0.220027	-0.07059	P28667 1xPhospho [S22(100)] Marcksl1	Color2 [DarkGray]	1	4		6.52982	6.90448	6.58496	6.62205	6.66818	6.51728
	1.61653	0.278033	P28667 1xPhospho [T148(100)] Marcksl1	Color2 [DarkGray]	1	4		6.50621	6.50621	6.47573	6.63663	6.90689	6.77873
	0.231523	0.16005	P28700 1xPhospho [S22(100)] Rxra	Color2 [DarkGray]	1	4		6.56377	6.13955	6.90809	6.42122	6.7115	6.95884
	0.598483	0.139785	P28828 1xPhospho [T873(100)] Ptprm	Color2 [DarkGray]	1	4		6.6893	6.48543	6.53138	6.76686	6.81634	6.54226
	0.281683	0.064031	P28867 1xPhospho [S662(100)] Prkcd	Color2 [DarkGray]	1	4		6.65249	6.54535	6.6279	6.78529	6.72792	6.50462
	0.070853	0.040187	P29341 1xPhospho [S629(100)] Pabpc1	Color2 [DarkGray]	1	4		6.68089	6.45451	6.69627	6.29094	6.77742	6.88387
	0.644622	0.212493	P29351 1xPhospho [S10(100)] Ptpn6	Color2 [DarkGray]	1	4		6.52199	6.2724	6.78529	6.71973	6.72792	6.76951
	0.10329	0.041872	P29351 1xPhospho [S57(100)] Ptpn6	Color2 [DarkGray]	1	4		6.70321	6.45615	6.6865	6.41616	6.74282	6.8125
	0.150979	0.055656	P29391 1xPhospho [S169(100)] Ftl1	Color2 [DarkGray]	1	4		6.56682	6.45451	6.80607	6.6014	6.84298	6.54998
	0.005526	-0.00425	P29391 1xPhospho [T11(100)] Ftl1	Color2 [DarkGray]	1	4		6.74147	6.24983	6.88387	6.29829	6.824	6.74012
	0.424463	-0.14332	P29699 1xPhospho [S138(100)] Ahsg	Color2 [DarkGray]	1	4		6.31015	6.11863	6.38696	6.14117	6.32991	5.91471
	0.525482	-0.12703	P29699 1xPhospho [S312(100)] Ahsg	Color2 [DarkGray]	1	4		6.78921	6.50303	6.81378	6.58646	6.63227	6.50621
	0.24692	-0.07516	P29699 2xPhospho [S312(100);S314(100)] Ahsg	Color2 [DarkGray]	1	4		6.76288	6.45943	6.80478	6.58946	6.69488	6.51728
	0.936015	-0.19949	P29699 3xPhospho [S309(100);S312(100);S314(100)] Ahsg	Color2 [DarkGray]	1	4		6.79701	6.54226	6.87036	6.54844	6.52513	6.53761
	0.500117	-0.14018	P29754 1xPhospho [S329(100)] Agtr1a	Color2 [DarkGray]	1	4		6.71012	6.54844	6.86171	6.50938	6.72928	6.46107
	1.33922	0.583589	P29754 2xPhospho [S329(99.6);S331(99.6)] Agtr1a	Color2 [DarkGray]	1	4		6.33807	6.14975	6.43129	7.22304	6.8679	6.57894
	0.049117	-0.02399	P29788 1xPhospho [S362(100)] Vtn	Color2 [DarkGray]	1	4		6.61471	6.63227	6.69209	6.6893	6.30743	6.87036
	0.137446	-0.07171	P30115 1xPhospho [S189(99.4)] Gsta3	Color2 [DarkGray]	1	4		6.84046	6.29829	6.86047	6.49506	6.59694	6.69209
	0.003628	-0.00063	P30115 1xPhospho [S46(100)] Gsta3	Color2 [DarkGray]	1	4		6.73471	6.56072	6.63372	6.60733	6.62644	6.69349
	0.192569	-0.07285	P30115 1xPhospho [S46(100)] Gsta3	Color2 [DarkGray]	1	4		6.44956	6.72383	6.84424	6.57289	6.76022	6.46597
	0.890578	0.248299	P30115 1xPhospho [S46(99.5)] Gsta3	Color2 [DarkGray]	1	4		6.52042	6.44128	6.56377	6.8505	6.50938	6.91049
	0.226781	0.123178	P30204 1xPhospho [S32(99.5)] Msr1	Color2 [DarkGray]	1	4		6.75622	6.29094	6.64961	6.42626	6.66391	6.97613
	0.320681	-0.10602	P30204 2xPhospho [S32(99.4);S36(99.4)] Msr1	Color2 [DarkGray]	1	4		6.12182	6.1085	6.42453	5.98744	6.2819	6.06746
	0.279022	-0.08329	P30280 1xPhospho [T280(100)] Ccnd2	Color2 [DarkGray]	1	4		6.35056	6.12548	6.30468	6.00583	6.34693	6.1781
	0.252756	-0.05377	P30282 1xPhospho [S264(100)] Ccnd3	Color2 [DarkGray]	1	4		6.53761	6.75087	6.71562	6.52513	6.70736	6.61029
	0.709081	0.234628	P30282 1xPhospho [T283(100)] Ccnd3	Color2 [DarkGray]	1	4		6.40769	6.38198	6.75221	6.79572	6.56986	6.8802
	0.159381	-0.05862	P30285 1xPhospho [S300(100)] Cdk4	Color2 [DarkGray]	1	4		6.25446	6.05858	6.4369	6.087	6.35825	6.12882
	0.853971	-0.2532	P30415 1xPhospho [S255(100)] Nktr	Color2 [DarkGray]	1	4		6.7866	6.8009	6.6893	6.42122	6.76686	6.32912
	1.90123	0.597168	P30545 1xPhospho [S218(100)] Adra2b	Color2 [DarkGray]	1	4		6.39232	6.14364	6.38716	7	7.03232	6.68229
	0.386031	0.261379	P30987 1xPhospho [S328(100)] Tbxa2r	Color2 [DarkGray]	1	4		6.49985	6.43129	6.49345	6.45943	6.4446	7.30469
	0.197023	-0.06069	P30993 1xPhospho [S328(100)] C5ar1	Color2 [DarkGray]	1	4		6.76951	6.55459	6.6837	6.46434	6.80219	6.55919
	0.063209	-0.05628	P30999 1xPhospho [S230(100)] Ctnnd1	Color2 [DarkGray]	1	4		6.67666	6.51096	6.7252	6.42122	6.15583	7.16692
	0.38579	0.325686	P30999 1xPhospho [S252(100)] Ctnnd1	Color2 [DarkGray]	1	4		6.82146	6.12309	6.32912	6.5469	6.3837	7.32012
	0.377256	0.231324	P30999 1xPhospho [S268(100)] Ctnnd1	Color2 [DarkGray]	1	4		6.55765	6.18982	6.75221	6.50779	6.56072	7.12516
	1.77827	-0.50163	P30999 1xPhospho [S288(100)] Ctnnd1	Color2 [DarkGray]	1	4		6.94954	6.77479	6.8802	6.13545	6.49985	6.46434
	0.07709	0.058412	P30999 1xPhospho [S288(100)] Ctnnd1	Color2 [DarkGray]	1	4		6.853	6.14568	6.77215	6.40939	6.62498	6.91169
	0.025859	-0.01296	P30999 1xPhospho [S288(100)] Ctnnd1	Color2 [DarkGray]	1	4		6.79442	6.34341	6.78529	6.49345	6.6279	6.76288
	0.026696	-0.01927	P30999 1xPhospho [S320(100)] Ctnnd1	Color2 [DarkGray]	1	4		6.58496	6.86295	6.45451	6.19574	6.84925	6.7996
	0.34476	-0.12864	P30999 1xPhospho [S320(100)] Ctnnd1	Color2 [DarkGray]	1	4		6.66676	6.72928	6.69905	6.47897	6.86913	6.36107
	0.134156	-0.05211	P30999 1xPhospho [S346(100)] Ctnnd1	Color2 [DarkGray]	1	4		6.7879	6.54998	6.65105	6.37156	6.66534	6.79572
	0.560136	-0.24948	P30999 1xPhospho [S349(100)] Ctnnd1	Color2 [DarkGray]	1	4		6.75889	6.5345	6.95536	6.27612	6.7996	6.42459
	0.43079	-0.17512	P30999 1xPhospho [S47(100)] Ctnnd1	Color2 [DarkGray]	1	4		6.73877	6.56682	6.8505	6.2724	6.80219	6.55612
	0.757779	0.215831	P30999 1xPhospho [S864(100)] Ctnnd1	Color2 [DarkGray]	1	4		6.61471	6.34341	6.61912	6.59246	6.71699	6.91528
	0.792093	0.318667	P30999 1xPhospho [S920(100)] Ctnnd1	Color2 [DarkGray]	1	4		6.67525	6.27984	6.43463	6.58646	7.06717	6.69209
	0.950403	0.391239	P30999 1xPhospho [S920(100)] Ctnnd1	Color2 [DarkGray]	1	4		6.64241	6.36107	6.26115	6.55152	7.08852	6.79831
	0.017322	0.01332	P30999 1xPhospho [S920(99)] Ctnnd1	Color2 [DarkGray]	1	4		6.73336	6.29278	6.81762	6.30195	6.59991	6.98185
	0.81312	-0.67164	P30999 1xPhospho [T310(99.6)] Ctnnd1	Color2 [DarkGray]	1	4		7	6.3345	7.33718	5.74416	6.36107	6.55152
	0.102495	-0.15326	P30999 1xPhospho [T916(100)] Ctnnd1	Color2 [DarkGray]	1	4		6.8802	6.09381	6.8802	5.80993	6.20945	7.37504
	0.098017	-0.0426	P30999 2xPhospho [S268(100);S269(100)] Ctnnd1	Color2 [DarkGray]	1	4		6.25875	6.03873	6.46783	6.12661	6.40092	6.10998
	0.600544	-0.38756	P30999 2xPhospho [S346(100);S349(100)] Ctnnd1	Color2 [DarkGray]	1	4		7.00787	6.45779	6.926	6.05311	6.84674	6.32912
	0.785383	0.385445	P30999 2xPhospho [S349(99.6);S352(100)] Ctnnd1	Color2 [DarkGray]	1	4		6.49185	6.19377	6.57137	6.53916	6.6893	7.18487
	0.068218	-0.03064	P30999 2xPhospho [S861(98.8);S864(100)] Ctnnd1	Color2 [DarkGray]	1	4		6.5267	6.54226	6.88264	6.41109	6.74953	6.69905
	1.2372	-0.64153	P31001 1xPhospho [T421(96.7)] Des	Color2 [DarkGray]	1	4		6.98527	6.45286	7.27705	6.21335	6.32553	6.25172
	0.540005	-0.16328	P31324 1xPhospho [S112(100)] Prkar2b	Color2 [DarkGray]	1	4		6.30703	6.17718	6.55268	6.03354	6.27876	6.23474
	0.904915	-0.34587	P31649 1xPhospho [T587(100)] Slc6a13	Color2 [DarkGray]	1	4		6.73064	6.71425	6.94369	6.18388	6.74416	6.42291
	0.249009	-0.09981	P31649 2xPhospho [T587(100);T/S] Slc6a13	Color2 [DarkGray]	1	4		6.21472	6.04641	6.49118	6.08429	6.33206	6.03653
	1.29324	-0.47214	P31750 1xPhospho [S124(99.2)] Akt1	Color2 [DarkGray]	1	4		6.92719	6.60881	7.01569	6.32193	6.2075	6.60585
	1.43809	-0.3041	P31750 1xPhospho [S124(99.6)] Akt1	Color2 [DarkGray]	1	4		6.82909	6.64818	6.87652	6.49825	6.59096	6.35226
	0.473735	-0.10884	P31750 1xPhospho [S473(98.3)] Akt1	Color2 [DarkGray]	1	4		6.52199	6.72383	6.83542	6.54998	6.54226	6.66249
	0.803063	-0.13919	P31750 2xPhospho [S124(100);S129(99.5)] Akt1	Color2 [DarkGray]	1	4		6.63372	6.74416	6.75087	6.7115	6.50144	6.49825
	0.988034	-0.19585	P31750 2xPhospho [S124(99.4);S] Akt1	Color2 [DarkGray]	1	4		6.60437	6.70183	6.89966	6.48864	6.6014	6.52826
	0.004123	0.002727	P31750 2xPhospho [S473(100);S477(98.9)] Akt1	Color2 [DarkGray]	1	4		6.76022	6.56224	6.55459	6.50462	7.03012	6.3505
	0.056463	-0.01583	P31786 1xPhospho [Y29(100)] Dbi	Color2 [DarkGray]	1	4		6.175	6.11093	6.38317	6.2382	6.27636	6.10704
	1.35268	-0.34364	P31786 1xPhospho [Y29(99.5)] Dbi	Color2 [DarkGray]	1	4		6.88753	6.69488	6.82018	6.30378	6.41109	6.65678
	1.24498	-0.32551	P31786 1xPhospho [Y29(99.7)] Dbi	Color2 [DarkGray]	1	4		6.94837	6.67101	6.75756	6.28725	6.58646	6.5267
	0.030906	0.020666	P31809 1xPhospho [S495(100)] Ceacam1	Color2 [DarkGray]	1	4		6.49665	6.43296	6.91767	6.30925	6.74953	6.8505
	0.233026	-0.0572	P32020 1xPhospho [S516(100)] Scp2	Color2 [DarkGray]	1	4		6.6907	6.59096	6.7252	6.54535	6.78529	6.50462
	0.884353	-0.22049	P32507 1xPhospho [T401(100)] Nectin2	Color2 [DarkGray]	1	4		6.60733	6.66959	6.95768	6.44128	6.5469	6.58496
	0.091473	-0.0443	P32507 1xPhospho [T450(100)] Nectin2	Color2 [DarkGray]	1	4		6.50144	6.52042	6.94369	6.56834	6.47249	6.79181
	0.313615	0.217309	P33215 1xPhospho [S379(100)] Nedd1	Color2 [DarkGray]	1	4		6.47897	6.28355	6.74551	6.27426	7.1375	6.74819
	0.86193	0.29104	P33267 1xPhospho [S128(100)] Cyp2f2	Color2 [DarkGray]	1	4		6.42794	6.24983	6.77083	6.824	6.79312	6.7046
	0.482376	0.183874	P33609 1xPhospho [S215(99.5)] Pola1	Color2 [DarkGray]	1	4		6.50303	6.4822	6.63227	6.45451	7.0045	6.71012
	0.380951	0.204929	P33611 1xPhospho [S126(99.4)] Pola2	Color2 [DarkGray]	1	4		6.54226	6.2724	6.74282	6.4822	7.07682	6.61324
	0.627564	-0.21615	P33611 1xPhospho [S147(95.7)] Pola2	Color2 [DarkGray]	1	4		6.74012	6.63807	6.84172	6.23841	6.64097	6.69209
+	2.15417	0.535935	P34022 1xPhospho [S60(100)] Ranbp1	Color2 [DarkGray]	1	4		6.48059	6.2075	6.35403	6.79831	6.83036	7.02126
	0.204866	0.124379	P34022 1xPhospho [S60(100)] Ranbp1	Color2 [DarkGray]	1	4		6.46761	6.36632	6.848	6.37678	6.66818	7.01011
	0.490645	0.198371	P34022 1xPhospho [T13(95.9)] Ranbp1	Color2 [DarkGray]	1	4		6.6879	6.41447	6.48704	6.62644	7.03452	6.52356
	0.341238	0.28149	P34152 1xPhospho [S372(100)] Ptk2	Color2 [DarkGray]	1	4		6.38716	6.13955	6.83542	6.65964	7.24317	6.30378
	0.471785	-0.11445	P34152 1xPhospho [S390(100)] Ptk2	Color2 [DarkGray]	1	4		6.75489	6.5438	6.79051	6.44626	6.61029	6.6893
+	3.21856	-0.97711	P34152 1xPhospho [S722(100)] Ptk2	Color2 [DarkGray]	1	4		7.0433	7.19869	6.89966	6	6.16591	6.04439
	0.682786	-0.23153	P34152 1xPhospho [S840(100)] Ptk2	Color2 [DarkGray]	1	4		6.60437	6.66818	6.96809	6.32193	6.6865	6.53761
	0.401291	0.174988	P34152 1xPhospho [S910(100)] Ptk2	Color2 [DarkGray]	1	4		6.6851	6.22882	6.71425	6.57137	6.90087	6.68089
	0.239152	-0.09662	P34152 1xPhospho [Y397(100)] Ptk2	Color2 [DarkGray]	1	4		6.57894	6.70874	6.76155	6.28725	6.74012	6.732
	0.068091	0.01959	P34152 2xPhospho [S390(100);Y397(100)] Ptk2	Color2 [DarkGray]	1	4		6.75756	6.45615	6.67807	6.56529	6.67101	6.71425
	0.429661	-0.114	P34152 2xPhospho [S390(100);Y397(100)] Ptk2	Color2 [DarkGray]	1	4		6.23666	6.129	6.45316	6.04485	6.25587	6.17611
	0.54469	-0.14878	P34914 1xPhospho [S368(100)] Ephx2	Color2 [DarkGray]	1	4		6.24231	6.2292	6.42854	6.01959	6.35233	6.08177
	0.230642	0.075891	P34914 1xPhospho [S368(100)] Ephx2	Color2 [DarkGray]	1	4		6.56682	6.46761	6.76421	6.56072	6.86419	6.6014
	0.317369	-0.09111	P34914 1xPhospho [S368(100)] Ephx2	Color2 [DarkGray]	1	4		6.57289	6.74416	6.73471	6.49985	6.7996	6.47897
	0.759764	0.163671	P34914 1xPhospho [S552(99.6)] Ephx2	Color2 [DarkGray]	1	4		6.57894	6.42459	6.66534	6.6453	6.85922	6.65535
	0.38477	-0.12087	P34914 1xPhospho [T413(100)] Ephx2	Color2 [DarkGray]	1	4		6.27438	6.13086	6.51924	6.05988	6.29213	6.20988
	0.041271	-0.01607	P35235 1xPhospho [Y62(100)] Ptpn11	Color2 [DarkGray]	1	4		6.64674	6.46597	6.824	6.46924	6.67242	6.74685
	0.951891	-0.27332	P35278 1xPhospho [S124(100)] Rab5c	Color2 [DarkGray]	1	4		6.61324	6.82146	6.87036	6.27799	6.61765	6.58946
	0.760156	0.262125	P35283 1xPhospho [S105(100)] Rab12	Color2 [DarkGray]	1	4		6.51096	6.42626	6.55459	6.52513	6.70321	7.04985
	0.98437	-0.32877	P35283 1xPhospho [S20(100)] Rab12	Color2 [DarkGray]	1	4		6.86913	6.68089	6.824	6.17193	6.63081	6.58496
	0.159576	0.029658	P35292 1xPhospho [S29(100)] Rab17	Color2 [DarkGray]	1	4		6.17394	6.09065	6.32081	6.23628	6.2492	6.18889
	1.37609	-0.20124	P35293 1xPhospho [S144(100)] Rab18	Color2 [DarkGray]	1	4		6.72928	6.66534	6.82273	6.63807	6.47411	6.50144
	0.623206	-0.17356	P35293 1xPhospho [S144(100)] Rab18	Color2 [DarkGray]	1	4		6.76288	6.49985	6.90448	6.48059	6.62059	6.54535
	0.217222	-0.06437	P35383 1xPhospho [S329(99)] P2ry2	Color2 [DarkGray]	1	4		6.23362	6.16324	6.4317	6.17317	6.37038	6.09189
	0.159455	0.099126	P35486 1xPhospho [S232(100)] Pdha1	Color2 [DarkGray]	1	4		6.29462	6.65105	6.78005	6.32373	6.93781	6.76155
	0.127781	0.084975	P35486 1xPhospho [S232(100)] Pdha1	Color2 [DarkGray]	1	4		6.3345	6.59395	6.8125	6.2891	6.97613	6.73064
	0.596301	-0.19601	P35486 1xPhospho [S293(100)] Pdha1	Color2 [DarkGray]	1	4		6.61176	6.92719	6.65392	6.47735	6.74551	6.38198
	1.20651	-0.45513	P35486 1xPhospho [S293(100)] Pdha1	Color2 [DarkGray]	1	4		6.82782	6.92244	6.78136	6.2724	6.72792	6.16591
	0.179225	-0.12618	P35486 2xPhospho [S293(100);S300(100)] Pdha1	Color2 [DarkGray]	1	4		6.64386	6.39232	7.00787	6.16189	6.69627	6.80736
	0.303166	-0.13733	P35486 2xPhospho [S293(100);S300(100)] Pdha1	Color2 [DarkGray]	1	4		6.62205	6.55765	6.91886	6.29094	6.59991	6.79572
	0.245261	-0.07905	P35486 2xPhospho [S293(98.7);S/T/Y] Pdha1	Color2 [DarkGray]	1	4		6.30601	6.12256	6.44159	6.04457	6.34186	6.24659
	0.120559	-0.04117	P35486 3xPhospho [S293(100);S295(100);S300(100)] Pdha1	Color2 [DarkGray]	1	4		6.2755	6.05126	6.42809	6.12721	6.32568	6.17846
	1.03241	-0.2527	P35492 1xPhospho [S140(100)] Hal	Color2 [DarkGray]	1	4		6.74819	6.59096	6.93899	6.44626	6.61765	6.45615
	0.123037	-0.03959	P35492 1xPhospho [S140(100)] Hal	Color2 [DarkGray]	1	4		6.20632	6.08293	6.35841	6.00346	6.25672	6.26871
	0.262965	-0.07125	P35492 1xPhospho [S635(100)] Hal	Color2 [DarkGray]	1	4		6.64674	6.58346	6.79572	6.42962	6.71012	6.67242
	0.072381	-0.02466	P35492 1xPhospho [S635(100)] Hal	Color2 [DarkGray]	1	4		6.58796	6.49985	6.86542	6.55305	6.7115	6.61471
	0.467301	-0.17226	P35492 1xPhospho [S635(99.2)] Hal	Color2 [DarkGray]	1	4		6.75489	6.51885	6.88142	6.47897	6.77742	6.38198
	0.454365	-0.16604	P35492 1xPhospho [S635(99.3)] Hal	Color2 [DarkGray]	1	4		6.76288	6.55612	6.82909	6.36107	6.80993	6.47897
	0.158097	-0.0619	P35492 1xPhospho [S648(100)] Hal	Color2 [DarkGray]	1	4		6.64961	6.49985	6.85175	6.40088	6.66107	6.75355
	0.603387	-0.11713	P35492 1xPhospho [S648(99.7)] Hal	Color2 [DarkGray]	1	4		6.75489	6.56682	6.77347	6.47086	6.65821	6.61471
	0.062331	-0.04528	P35492 1xPhospho [T396(100)] Hal	Color2 [DarkGray]	1	4		6.59694	6.33271	7.00225	6.33807	6.89118	6.56682
+	4.9204	-0.9724	P35492 2xPhospho [S631(100);S635(100)] Hal	Color2 [DarkGray]	1	4		7.03562	6.99887	7.1127	6.05094	6.07682	6.10224
+	3.41213	-1.43052	P35492 2xPhospho [S631(100);S635(100)] Hal	Color2 [DarkGray]	1	4		7.22978	7.06609	7.25739	5.85549	5.88264	5.52356
	0.302884	-0.09834	P35505 1xPhospho [S165(99.5)] Fah	Color2 [DarkGray]	1	4		6.7046	6.60437	6.74953	6.4822	6.83668	6.4446
	0.550091	-0.32389	P35505 1xPhospho [S219(100)] Fah	Color2 [DarkGray]	1	4		6.8716	7.00225	6.44626	6.1819	6.8392	6.32733
	0.520467	-0.1003	P35505 1xPhospho [S92(100)] Fah	Color2 [DarkGray]	1	4		6.58796	6.64961	6.83415	6.53138	6.66959	6.56986
	0.027534	0.017349	P35505 1xPhospho [T108(100)] Fah	Color2 [DarkGray]	1	4		6.83794	6.33092	6.6907	6.34518	6.83036	6.73606
	0.641433	-0.22842	P35505 1xPhospho [T51(100)] Fah	Color2 [DarkGray]	1	4		6.45943	6.83162	6.94134	6.38716	6.61618	6.5438
	1.1361	-0.29862	P35564 1xPhospho [S553(100)] Canx	Color2 [DarkGray]	1	4		6.89724	6.67666	6.76818	6.52356	6.64097	6.2817
	0.247076	-0.15433	P35564 1xPhospho [S553(100)] Canx	Color2 [DarkGray]	1	4		6.94837	6.40088	6.74685	6.74819	6.71699	6.16792
	0.112249	0.105293	P35564 1xPhospho [S563(99.1)] Canx	Color2 [DarkGray]	1	4		6.94603	6.0917	6.61765	6.88874	6.88874	6.19377
	0.478508	-0.10547	P35564 1xPhospho [S582(100)] Canx	Color2 [DarkGray]	1	4		6.80607	6.56529	6.70598	6.48704	6.71012	6.56377
	1.01673	-0.11526	P35564 1xPhospho [S582(100)] Canx	Color2 [DarkGray]	1	4		6.73606	6.65535	6.70598	6.52356	6.67807	6.54998
	1.15689	-0.41003	P35564 2xPhospho [S553(100);S563(99.3)] Canx	Color2 [DarkGray]	1	4		6.74282	6.94954	6.78529	6.11478	6.62498	6.50779
	0.521841	-0.22926	P35564 2xPhospho [S553(100);T/S] Canx	Color2 [DarkGray]	1	4		6.94134	6.49345	6.7879	6.70598	6.59246	6.23649
	1.72431	-0.54171	P35564 2xPhospho [S553(100);T/S] Canx	Color2 [DarkGray]	1	4		6.91648	6.92955	6.80349	6.40939	6.53605	6.07895
	0.583798	-0.14788	P35564 2xPhospho [S563(100);S582(100)] Canx	Color2 [DarkGray]	1	4		6.6907	6.67384	6.77215	6.35226	6.71287	6.6279
	1.2949	-0.15549	P35569 1xPhospho [S1074(100)] Irs1	Color2 [DarkGray]	1	4		6.64818	6.74953	6.75756	6.5438	6.64674	6.49825
	0.574245	-0.29868	P35569 1xPhospho [S1097(99.5)] Irs1	Color2 [DarkGray]	1	4		6.44791	6.95536	6.89724	6.33807	6.7996	6.26679
	0.729088	-0.29936	P35569 1xPhospho [S1136(100)] Irs1	Color2 [DarkGray]	1	4		6.65249	6.80219	6.86913	6.12928	6.58496	6.7115
	0.001347	0.000373	P35569 1xPhospho [S1214(99.6)] Irs1	Color2 [DarkGray]	1	4		6.5469	6.66959	6.70598	6.58796	6.5438	6.79181
+	2.57554	-0.93585	P35569 1xPhospho [S307(98.7)] Irs1	Color2 [DarkGray]	1	4		6.93074	7.27519	6.8802	6.08108	6.21335	5.98413
	1.19798	-0.34691	P35569 1xPhospho [S498(99.4)] Irs1	Color2 [DarkGray]	1	4		6.8189	7.0045	6.57592	6.42459	6.3733	6.56072
	0.003734	0.00078	P35569 1xPhospho [S887(100)] Irs1	Color2 [DarkGray]	1	4		6.54844	6.69766	6.67948	6.54998	6.65821	6.71973
	0.00394	-0.00162	P35582 1xPhospho [S327(100)] Foxa1	Color2 [DarkGray]	1	4		6.84925	6.41785	6.64818	6.65392	6.71425	6.54226
	0.355506	-0.06637	P35583 1xPhospho [S438(100)] Foxa2	Color2 [DarkGray]	1	4		6.61324	6.58496	6.82528	6.59842	6.64097	6.58496
	1.45643	-0.40005	P35583 1xPhospho [S438(100)] Foxa2	Color2 [DarkGray]	1	4		6.87406	6.59544	7.00225	6.43796	6.49025	6.34341
	1.02713	0.263031	P35585 1xPhospho [T223(100)] Ap1m1	Color2 [DarkGray]	1	4		6.27053	6.56834	6.66676	6.74282	6.79701	6.75489
	0.612593	0.193052	P35585 1xPhospho [T223(100)] Ap1m1	Color2 [DarkGray]	1	4		6.37678	6.44791	6.7866	6.60733	6.8189	6.76421
	1.29832	0.379382	P35601 1xPhospho [S155(100)] Rfc1	Color2 [DarkGray]	1	4		6.38543	6.33628	6.58195	6.76818	6.64241	7.03122
	1.22372	0.39129	P35601 1xPhospho [S155(100)] Rfc1	Color2 [DarkGray]	1	4		6.3906	6.46597	6.42122	6.61324	6.732	7.10643
	2.173	0.281308	P35601 1xPhospho [S244(100)] Rfc1	Color2 [DarkGray]	1	4		6.49185	6.47573	6.51885	6.68089	6.78529	6.86419
	0.063189	0.033779	P35601 1xPhospho [S365(99.6)] Rfc1	Color2 [DarkGray]	1	4		6.45779	6.48864	6.89845	6.6453	6.85798	6.44294
	0.026342	-0.00488	P35601 2xPhospho [S68(100);S70(100)] Rfc1	Color2 [DarkGray]	1	4		6.6279	6.57289	6.73336	6.56529	6.7046	6.64961
	0.733551	0.187866	P35689 1xPhospho [S341(100)] Ercc5	Color2 [DarkGray]	1	4		6.43796	6.47897	6.71012	6.56986	6.7879	6.83289
	0.309952	-0.07223	P35689 1xPhospho [S341(100)] Ercc5	Color2 [DarkGray]	1	4		6.70598	6.76553	6.55765	6.56529	6.74416	6.50303
	0.276096	0.133909	P35689 1xPhospho [T444(100)] Ercc5	Color2 [DarkGray]	1	4		6.53916	6.24603	6.90207	6.71287	6.76288	6.61324
	0.29208	-0.15611	P35700 1xPhospho [S152(100)] Prdx1	Color2 [DarkGray]	1	4		6.89239	6.60585	6.61324	6.48543	6.91169	6.24603
	0.575369	0.063598	P35700 1xPhospho [S32(100)] Prdx1	Color2 [DarkGray]	1	4		6.65821	6.55305	6.62205	6.67666	6.74012	6.60733
	1.72712	0.132408	P35700 1xPhospho [S32(99.7)] Prdx1	Color2 [DarkGray]	1	4		6.56834	6.54998	6.60881	6.70183	6.76288	6.65964
	0.600483	-0.08974	P35700 1xPhospho [Y10(100)] Prdx1	Color2 [DarkGray]	1	4		6.7046	6.57137	6.78267	6.61471	6.62936	6.54535
	0.52711	-0.15171	P35710 1xPhospho [S123(99.2)] Sox5	Color2 [DarkGray]	1	4		6.21277	6.2273	6.36865	6.01265	6.35048	5.99045
	0.078169	0.044942	P35710 1xPhospho [S21(100)] Sox5	Color2 [DarkGray]	1	4		6.6453	6.47573	6.70044	6.34341	7.00113	6.61176
	0.137077	0.098513	P35710 1xPhospho [S21(100)] Sox5	Color2 [DarkGray]	1	4		6.05094	6.79181	6.8716	6.6453	6.76022	6.60437
	0.378309	-0.05538	P35710 1xPhospho [S370(100)] Sox5	Color2 [DarkGray]	1	4		6.67948	6.60733	6.72383	6.54844	6.71562	6.58045
	0.326188	-0.09503	P35710 1xPhospho [S411(99.5)] Sox5	Color2 [DarkGray]	1	4		6.82782	6.45286	6.7761	6.56072	6.63807	6.57289
	0.424052	0.346193	P35710 1xPhospho [S439(99.8)] Sox5	Color2 [DarkGray]	1	4		5.97499	6.47897	6.80219	6.33092	7.20359	6.76022
	0.028535	-0.00709	P35710 2xPhospho [S370(100);T/S] Sox5	Color2 [DarkGray]	1	4		6.74147	6.57289	6.62059	6.6453	6.74953	6.51885
	0.747595	-0.2178	P35831 1xPhospho [S434(100)] Ptpn12	Color2 [DarkGray]	1	4		6.80736	6.62936	6.79181	6.29462	6.7046	6.57592
	0.243801	-0.21005	P35831 1xPhospho [S448(99.3)] Ptpn12	Color2 [DarkGray]	1	4		6.83794	6.45943	6.82146	6.02015	6.37156	7.09698
	0.024193	-0.01417	P35831 1xPhospho [S673(100)] Ptpn12	Color2 [DarkGray]	1	4		6.57894	6.64097	6.69488	6.91169	6.25739	6.70321
	0.012111	-0.0037	P35917 1xPhospho [S953(100)] Flt4	Color2 [DarkGray]	1	4		6.67666	6.52199	6.72792	6.63081	6.78005	6.50462
	0.38484	-0.11112	P35922 1xPhospho [S602(100)] Fmr1	Color2 [DarkGray]	1	4		6.24406	6.1717	6.39617	5.96181	6.30156	6.21519
	0.016676	0.006333	P35951 1xPhospho [S822(100)] Ldlr	Color2 [DarkGray]	1	4		6.45615	6.69349	6.75622	6.46924	6.74551	6.71012
	0.118767	-0.02596	P36536 1xPhospho [T139(99.9)] Sar1a	Color2 [DarkGray]	1	4		6.23881	6.14892	6.41578	6.23583	6.26856	6.22123
	0.953804	-0.14814	P36552 1xPhospho [S101(100)] Cpox	Color2 [DarkGray]	1	4		6.77347	6.64674	6.72247	6.49185	6.6907	6.5157
	0.136797	0.048672	P36552 1xPhospho [S333(100)] Cpox	Color2 [DarkGray]	1	4		6.80864	6.46434	6.56682	6.60288	6.55765	6.82528
	0.426634	-0.0965	P36552 1xPhospho [S99(100)] Cpox	Color2 [DarkGray]	1	4		6.26151	6.18178	6.36452	6.08023	6.33388	6.10423
	0.550547	-0.25524	P37913 2xPhospho [S907(99);S911(100)] Lig1	Color2 [DarkGray]	1	4		6.76421	6.62059	6.87036	6.31832	6.8802	6.29094
	0.286465	0.125359	P38532 2xPhospho [S303(100);S307(100)] Hsf1	Color2 [DarkGray]	1	4		6.43463	6.36807	6.90448	6.59246	6.72792	6.76288
	0.377991	0.176603	P39053 2xPhospho [S774(100);T776(99)] Dnm1	Color2 [DarkGray]	1	4		6.2854	6.8125	6.52042	6.49985	6.7211	6.92719
	0.010841	0.003795	P39447 1xPhospho [S131(100)] Tjp1	Color2 [DarkGray]	1	4		6.59842	6.66249	6.65105	6.63372	6.84172	6.44791
	0.567932	0.202215	P39447 1xPhospho [S1614(100)] Tjp1	Color2 [DarkGray]	1	4		6.41109	6.38716	6.79442	6.56529	6.77479	6.85922
	0.480133	-0.12858	P39447 1xPhospho [S175(100)] Tjp1	Color2 [DarkGray]	1	4		6.22356	6.13854	6.46291	6.145	6.25807	6.03619
	0.183629	-0.11232	P39447 1xPhospho [S315(100)] Tjp1	Color2 [DarkGray]	1	4		6.3837	6.64097	7.01458	6.76155	6.65535	6.2854
	0.270832	-0.11918	P39447 1xPhospho [S617(100)] Tjp1	Color2 [DarkGray]	1	4		6.60881	6.56224	6.90328	6.29462	6.74551	6.67666
	0.106188	-0.08388	P39447 1xPhospho [S617(99.4)] Tjp1	Color2 [DarkGray]	1	4		6.79181	6.34873	6.83668	6.09803	6.80993	6.81762
	0.677655	0.32947	P39447 1xPhospho [S821(97.6)] Tjp1	Color2 [DarkGray]	1	4		6.32553	6.65535	6.37156	6.58496	7.17093	6.58496
	0.832675	-0.41082	P39447 1xPhospho [S912(100)] Tjp1	Color2 [DarkGray]	1	4		6.66249	6.76155	7.03122	6.00675	6.59694	6.61912
	1.28675	0.576611	P39447 1xPhospho [T589(100)] Tjp1	Color2 [DarkGray]	1	4		6.3906	6.01346	6.53138	6.74282	6.74953	7.17293
	0.836345	-0.19196	P39447 1xPhospho [T868(100)] Tjp1	Color2 [DarkGray]	1	4		6.69349	6.78921	6.71562	6.66818	6.61618	6.33807
	0.012793	0.006394	P39447 2xPhospho [S125(100);S131(100)] Tjp1	Color2 [DarkGray]	1	4		6.64386	6.36807	6.88264	6.49665	6.6851	6.732
	0.310733	-0.12033	P39447 2xPhospho [S125(100);S131(98.9)] Tjp1	Color2 [DarkGray]	1	4		6.68229	6.58946	6.81121	6.32912	6.82909	6.56377
	0.168085	-0.13887	P39447 2xPhospho [S821(100);S824(100)] Tjp1	Color2 [DarkGray]	1	4		6.61618	6.54998	6.87652	5.95187	6.86171	6.8125
	0.055034	0.035638	P39447 3xPhospho [S821(100);S824(100);S828(98.1)] Tjp1	Color2 [DarkGray]	1	4		6.86047	6.47411	6.49185	6.28725	6.90328	6.74282
	0.006062	-0.00182	P39688 1xPhospho [S21(100)] Fyn	Color2 [DarkGray]	1	4		6.18908	6.07041	6.27756	6.13398	6.32875	6.06887
	0.100666	-0.05817	P40142 1xPhospho [S590(100)] Tkt	Color2 [DarkGray]	1	4		6.52356	6.6014	6.84925	6.25927	6.88509	6.65535
	0.121494	0.031226	P40142 1xPhospho [T287(100)] Tkt	Color2 [DarkGray]	1	4		6.60585	6.56834	6.70044	6.49345	6.78136	6.69349
[truncated: 7,453 more rows]
